# Supplementary material for: Identification of long regulatory elements in the genome of Plasmodium falciparum and other eukaryotes
Source: PLoS Comput Biol. 2021 Apr 16;17(4):e1008909. doi: 10.1371/journal.pcbi.1008909 (PMC8081344; doi:10.1371/journal.pcbi.1008909)
Supplement: S1 Appendix — This zip file is an archive that contains the most important cLREs identified in the different experiments for P. falciparum, P. berghei, T. gondii, S. cerevisiae, human, A. thaliana, Drosophila, C. elegans, D. discoideum and T. thermophila. Each file is a table (in text mode) where genes are in rows, and cLREs in columns. These tables can be used to rank the genes with respect to a chosen cLRE in order to identify the genes for which the k-mer frequency is the highest/lowest in the associated region. (ZIP) [file pcbi.1008909.s013.zip]

Archive with 15 entries (15 files):
- Arabido/E-GEOD-38612/best.features.tsv
- Arabido/GSE74692/best.features.tsv
- C.elegans/CellAtlasWorm/best.features.tsv
- C.elegans/GSE87528/best.features.tsv
- Dictyostelium/GSE144888_development/best.features.tsv
- Droso/GSE60471/best.features.tsv
- Droso/GSE99574/best.features.tsv
- Human/GSE101571/best.features.tsv
- Human/GTEx/7tissues/best.features.tsv
- Plasmo/Lopez-Barragan/best.features.tsv
- Plasmo/Otto2010/best.features.tsv
- Plasmo/Otto2014/best.features.tsv
- Tetrahymena/GSE104524_WTonly/best.features.tsv
- Toxo/GSE108740_TSS/best.features.tsv
- Yeast/GSE89554/best.features.tsv
