# Supplementary material for: Identification of long regulatory elements in the genome of Plasmodium falciparum and other eukaryotes
Source: PLoS Comput Biol. 2021 Apr 16;17(4):e1008909. doi: 10.1371/journal.pcbi.1008909 (PMC8081344; doi:10.1371/journal.pcbi.1008909)
Supplement: S1 Appendix — This zip file is an archive that contains the most important cLREs identified in the different experiments for P. falciparum, P. berghei, T. gondii, S. cerevisiae, human, A. thaliana, Drosophila, C. elegans, D. discoideum and T. thermophila. Each file is a table (in text mode) where genes are in rows, and cLREs in columns. These tables can be used to rank the genes with respect to a chosen cLRE in order to identify the genes for which the k-mer frequency is the highest/lowest in the associated region. (ZIP) [file pcbi.1008909.s013.zip › Arabido/E-GEOD-38612/best.features.tsv]

CA_126_2000	AA_1_341	TT_342_1925	TAT_342_1925	CTG_342_1196	CA_126_1925	AG_126_2000	AA_-341_-1	GT_126_2000
AT1G01010	0.154666666667	0.310850439883	0.17297979798	0.0757575757576	0.0701754385965	0.154444444444	0.122666666667	0.152492668622	0.100266666667
AT1G01030	0.0917333333333	0.363636363636	0.228535353535	0.0511363636364	0.0421052631579	0.0933333333333	0.1312	0.234604105572	0.106666666667
AT1G01040	0.1472	0.287390029326	0.20202020202	0.0284090909091	0.0491228070175	0.148888888889	0.0992	0.129032258065	0.0874666666667
AT1G01060	0.154666666667	0.287390029326	0.219696969697	0.0378787878788	0.0491228070175	0.155555555556	0.151466666667	0.193548387097	0.106666666667
AT1G01070	0.120533333333	0.269794721408	0.219696969697	0.0833333333333	0.0140350877193	0.122222222222	0.1248	0.211143695015	0.106666666667
AT1G01080	0.119466666667	0.175953079179	0.208333333333	0.0340909090909	0.0350877192982	0.12	0.164266666667	0.293255131965	0.104533333333
AT1G01090	0.16	0.281524926686	0.137626262626	0.032196969697	0.0491228070175	0.163333333333	0.151466666667	0.25219941349	0.0992
AT1G01120	0.112	0.293255131965	0.175505050505	0.0246212121212	0.0350877192982	0.115555555556	0.135466666667	0.381231671554	0.114133333333
AT1G01130	0.130133333333	0.293255131965	0.231060606061	0.0473484848485	0.0245614035088	0.13	0.126933333333	0.193548387097	0.109866666667
AT1G01180	0.106666666667	0.351906158358	0.181818181818	0.0681818181818	0.0280701754386	0.108888888889	0.0970666666667	0.228739002933	0.113066666667
AT1G01183	0.1152	0.158357771261	0.311868686869	0.130681818182	0.0210526315789	0.115555555556	0.104533333333	0.434017595308	0.101333333333
AT1G01190	0.1408	0.205278592375	0.165404040404	0.0454545454545	0.0245614035088	0.146666666667	0.1088	0.24633431085	0.113066666667
AT1G01200	0.1248	0.24633431085	0.190656565657	0.0852272727273	0.0315789473684	0.125555555556	0.103466666667	0.222873900293	0.0992
AT1G01210	0.180266666667	0.187683284457	0.162878787879	0.0530303030303	0.0456140350877	0.183333333333	0.119466666667	0.304985337243	0.0746666666667
AT1G01240	0.1664	0.316715542522	0.210858585859	0.0359848484848	0.0456140350877	0.166666666667	0.148266666667	0.357771260997	0.0661333333333
AT1G01250	0.129066666667	0.328445747801	0.199494949495	0.0890151515152	0.0561403508772	0.127777777778	0.0928	0.310850439883	0.1152
AT1G01260	0.130133333333	0.328445747801	0.176767676768	0.0378787878788	0.080701754386	0.131111111111	0.123733333333	0.205278592375	0.096
AT1G01280	0.138666666667	0.175953079179	0.209595959596	0.0568181818182	0.0210526315789	0.136666666667	0.1088	0.316715542522	0.1152
AT1G01300	0.0821333333333	0.328445747801	0.147727272727	0.0246212121212	0.0210526315789	0.0811111111111	0.152533333333	0.275659824047	0.1248
AT1G01305	0.117333333333	0.304985337243	0.189393939394	0.0795454545455	0.0245614035088	0.12	0.106666666667	0.369501466276	0.1152
AT1G01310	0.129066666667	0.304985337243	0.208333333333	0.0719696969697	0.0350877192982	0.127777777778	0.0928	0.193548387097	0.114133333333
AT1G01320	0.1344	0.357771260997	0.217171717172	0.0359848484848	0.0561403508772	0.137777777778	0.120533333333	0.129032258065	0.1216
AT1G01350	0.139733333333	0.258064516129	0.212121212121	0.0435606060606	0.0456140350877	0.143333333333	0.120533333333	0.205278592375	0.101333333333
AT1G01360	0.141866666667	0.222873900293	0.22095959596	0.0549242424242	0.059649122807	0.142222222222	0.103466666667	0.199413489736	0.100266666667
AT1G01370	0.1376	0.146627565982	0.200757575758	0.0909090909091	0.0140350877193	0.141111111111	0.1184	0.33431085044	0.096
AT1G01380	0.136533333333	0.222873900293	0.271464646465	0.106060606061	0.0245614035088	0.136666666667	0.0981333333333	0.228739002933	0.0853333333333
AT1G01400	0.117333333333	0.269794721408	0.214646464646	0.0606060606061	0.0631578947368	0.121111111111	0.1152	0.205278592375	0.1152
AT1G01410	0.1248	0.222873900293	0.209595959596	0.0871212121212	0.0245614035088	0.126666666667	0.114133333333	0.463343108504	0.1184
AT1G01420	0.0970666666667	0.258064516129	0.234848484848	0.0473484848485	0.00701754385965	0.0977777777778	0.110933333333	0.175953079179	0.1152
AT1G01430	0.1152	0.228739002933	0.17803030303	0.0265151515152	0.0315789473684	0.118888888889	0.133333333333	0.228739002933	0.1248
AT1G01440	0.1536	0.463343108504	0.183080808081	0.0416666666667	0.059649122807	0.156666666667	0.1248	0.199413489736	0.0992
AT1G01450	0.139733333333	0.146627565982	0.169191919192	0.0416666666667	0.0421052631579	0.142222222222	0.120533333333	0.111436950147	0.0832
AT1G01470	0.1152	0.140762463343	0.22095959596	0.094696969697	0.0350877192982	0.114444444444	0.103466666667	0.258064516129	0.125866666667
AT1G01500	0.167466666667	0.304985337243	0.118686868687	0.0568181818182	0.0421052631579	0.171111111111	0.123733333333	0.105571847507	0.0832
AT1G01510	0.171733333333	0.211143695015	0.203282828283	0.0284090909091	0.0456140350877	0.171111111111	0.117333333333	0.1642228739	0.0928
AT1G01520	0.1504	0.240469208211	0.199494949495	0.0681818181818	0.0280701754386	0.153333333333	0.1248	0.123167155425	0.122666666667
AT1G01530	0.106666666667	0.158357771261	0.34595959596	0.130681818182	0.00701754385965	0.106666666667	0.0992	0.375366568915	0.0992
AT1G01560	0.158933333333	0.322580645161	0.147727272727	0.0511363636364	0.0736842105263	0.161111111111	0.130133333333	0.258064516129	0.096
AT1G01580	0.1376	0.363636363636	0.176767676768	0.0549242424242	0.0175438596491	0.136666666667	0.165333333333	0.222873900293	0.0906666666667
AT1G01610	0.1312	0.304985337243	0.159090909091	0.0606060606061	0.0280701754386	0.132222222222	0.133333333333	0.369501466276	0.120533333333
AT1G01620	0.149333333333	0.439882697947	0.131313131313	0.0492424242424	0.0350877192982	0.151111111111	0.136533333333	0.351906158358	0.0928
AT1G01630	0.1376	0.24633431085	0.194444444444	0.0454545454545	0.0280701754386	0.136666666667	0.1152	0.205278592375	0.0970666666667
AT1G01640	0.126933333333	0.293255131965	0.22095959596	0.094696969697	0.0315789473684	0.131111111111	0.1344	0.24633431085	0.096
AT1G01660	0.1472	0.217008797654	0.227272727273	0.0378787878788	0.0736842105263	0.143333333333	0.112	0.211143695015	0.0970666666667
AT1G01670	0.162133333333	0.234604105572	0.186868686869	0.0681818181818	0.0456140350877	0.164444444444	0.120533333333	0.205278592375	0.0821333333333
AT1G01680	0.132266666667	0.140762463343	0.223484848485	0.094696969697	0.0385964912281	0.133333333333	0.1152	0.234604105572	0.0970666666667
AT1G01690	0.126933333333	0.304985337243	0.223484848485	0.0511363636364	0.0771929824561	0.126666666667	0.133333333333	0.328445747801	0.1024
AT1G01695	0.1376	0.211143695015	0.268939393939	0.0719696969697	0.0561403508772	0.135555555556	0.122666666667	0.24633431085	0.0864
AT1G01700	0.141866666667	0.304985337243	0.203282828283	0.0492424242424	0.0701754385965	0.141111111111	0.1216	0.1642228739	0.0938666666667
AT1G01710	0.142933333333	0.234604105572	0.203282828283	0.0568181818182	0.0315789473684	0.143333333333	0.114133333333	0.222873900293	0.0949333333333
AT1G01715	0.142933333333	0.187683284457	0.156565656566	0.0530303030303	0.0350877192982	0.138888888889	0.135466666667	0.0879765395894	0.0981333333333
AT1G01730	0.113066666667	0.287390029326	0.185606060606	0.0265151515152	0.0701754385965	0.117777777778	0.1312	0.211143695015	0.1248
AT1G01750	0.126933333333	0.287390029326	0.231060606061	0.0719696969697	0.0350877192982	0.13	0.113066666667	0.181818181818	0.107733333333
AT1G01760	0.1632	0.33431085044	0.145202020202	0.0511363636364	0.0421052631579	0.162222222222	0.145066666667	0.158357771261	0.0810666666667
AT1G01770	0.158933333333	0.222873900293	0.207070707071	0.0719696969697	0.0350877192982	0.155555555556	0.125866666667	0.199413489736	0.114133333333
AT1G01790	0.164266666667	0.199413489736	0.15404040404	0.0568181818182	0.0631578947368	0.165555555556	0.145066666667	0.205278592375	0.101333333333
AT1G01810	0.149333333333	0.217008797654	0.208333333333	0.0719696969697	0.0315789473684	0.148888888889	0.1248	0.211143695015	0.0906666666667
AT1G01820	0.174933333333	0.211143695015	0.181818181818	0.0511363636364	0.0385964912281	0.17	0.144	0.140762463343	0.0789333333333
AT1G01830	0.132266666667	0.193548387097	0.190656565657	0.0170454545455	0.0561403508772	0.13	0.117333333333	0.24633431085	0.0917333333333
AT1G01860	0.133333333333	0.175953079179	0.159090909091	0.0435606060606	0.0456140350877	0.135555555556	0.1376	0.117302052786	0.106666666667
AT1G01890	0.133333333333	0.299120234604	0.236111111111	0.0984848484848	0.0140350877193	0.136666666667	0.0896	0.281524926686	0.0992
AT1G01900	0.1184	0.211143695015	0.136363636364	0.0340909090909	0.0491228070175	0.121111111111	0.104533333333	0.222873900293	0.113066666667
AT1G01910	0.1664	0.304985337243	0.138888888889	0.0473484848485	0.0350877192982	0.167777777778	0.138666666667	0.205278592375	0.1056
AT1G01920	0.165333333333	0.205278592375	0.193181818182	0.0397727272727	0.0456140350877	0.163333333333	0.135466666667	0.217008797654	0.0885333333333
AT1G01940	0.158933333333	0.25219941349	0.155303030303	0.0473484848485	0.0315789473684	0.161111111111	0.1408	0.0821114369501	0.08
AT1G01950	0.167466666667	0.299120234604	0.161616161616	0.0397727272727	0.0561403508772	0.168888888889	0.133333333333	0.099706744868	0.096
AT1G01970	0.155733333333	0.316715542522	0.170454545455	0.0378787878788	0.0385964912281	0.157777777778	0.1504	0.228739002933	0.0629333333333
AT1G01980	0.113066666667	0.287390029326	0.147727272727	0.0170454545455	0.059649122807	0.116666666667	0.128	0.181818181818	0.1216
AT1G02000	0.112	0.217008797654	0.160353535354	0.0170454545455	0.0421052631579	0.113333333333	0.161066666667	0.152492668622	0.109866666667
AT1G02010	0.1472	0.316715542522	0.219696969697	0.0587121212121	0.0456140350877	0.145555555556	0.117333333333	0.205278592375	0.112
AT1G02020	0.1312	0.293255131965	0.10101010101	0.0227272727273	0.0701754385965	0.133333333333	0.189866666667	0.1642228739	0.113066666667
AT1G02030	0.114133333333	0.1642228739	0.215909090909	0.0511363636364	0.0526315789474	0.113333333333	0.103466666667	0.211143695015	0.0874666666667
AT1G02040	0.145066666667	0.222873900293	0.183080808081	0.0284090909091	0.0350877192982	0.142222222222	0.114133333333	0.234604105572	0.130133333333
AT1G02050	0.1664	0.123167155425	0.180555555556	0.0284090909091	0.0456140350877	0.168888888889	0.144	0.152492668622	0.1088
AT1G02060	0.1664	0.1642228739	0.156565656566	0.0378787878788	0.0491228070175	0.172222222222	0.1472	0.269794721408	0.1056
AT1G02070	0.1056	0.24633431085	0.232323232323	0.11553030303	0.0245614035088	0.106666666667	0.113066666667	0.199413489736	0.130133333333
AT1G02080	0.155733333333	0.269794721408	0.151515151515	0.0719696969697	0.0666666666667	0.158888888889	0.138666666667	0.117302052786	0.0864
AT1G02090	0.161066666667	0.187683284457	0.161616161616	0.0473484848485	0.0350877192982	0.157777777778	0.139733333333	0.152492668622	0.0992
AT1G02110	0.152533333333	0.158357771261	0.160353535354	0.032196969697	0.0701754385965	0.154444444444	0.139733333333	0.134897360704	0.119466666667
AT1G02130	0.1568	0.375366568915	0.164141414141	0.0454545454545	0.0456140350877	0.157777777778	0.167466666667	0.187683284457	0.0949333333333
AT1G02140	0.126933333333	0.304985337243	0.198232323232	0.0397727272727	0.0175438596491	0.13	0.145066666667	0.193548387097	0.106666666667
AT1G02170	0.1472	0.287390029326	0.135101010101	0.032196969697	0.0526315789474	0.15	0.16	0.187683284457	0.106666666667
AT1G02180	0.135466666667	0.258064516129	0.165404040404	0.0549242424242	0.0947368421053	0.13	0.1504	0.152492668622	0.107733333333
AT1G02220	0.155733333333	0.228739002933	0.167929292929	0.030303030303	0.0350877192982	0.157777777778	0.142933333333	0.299120234604	0.110933333333
AT1G02260	0.1376	0.351906158358	0.181818181818	0.0473484848485	0.0315789473684	0.135555555556	0.1248	0.293255131965	0.08
AT1G02290	0.1536	0.187683284457	0.174242424242	0.0397727272727	0.0631578947368	0.153333333333	0.149333333333	0.269794721408	0.096
AT1G02300	0.178133333333	0.193548387097	0.170454545455	0.0340909090909	0.0421052631579	0.18	0.128	0.222873900293	0.1024
AT1G02305	0.178133333333	0.234604105572	0.164141414141	0.0435606060606	0.0315789473684	0.18	0.141866666667	0.222873900293	0.106666666667
AT1G02310	0.120533333333	0.134897360704	0.256313131313	0.092803030303	0.0350877192982	0.121111111111	0.103466666667	0.234604105572	0.1344
AT1G02320	0.129066666667	0.25219941349	0.275252525253	0.117424242424	0.0105263157895	0.132222222222	0.08	0.275659824047	0.0938666666667
AT1G02330	0.144	0.228739002933	0.212121212121	0.0625	0.0350877192982	0.143333333333	0.107733333333	0.228739002933	0.0704
AT1G02350	0.135466666667	0.240469208211	0.213383838384	0.0492424242424	0.0210526315789	0.137777777778	0.110933333333	0.263929618768	0.0896
AT1G02360	0.107733333333	0.310850439883	0.22601010101	0.0852272727273	0.0280701754386	0.104444444444	0.0928	0.228739002933	0.119466666667
AT1G02370	0.162133333333	0.240469208211	0.188131313131	0.0284090909091	0.0350877192982	0.164444444444	0.139733333333	0.287390029326	0.0821333333333
AT1G02380	0.125866666667	0.269794721408	0.212121212121	0.0511363636364	0.0421052631579	0.13	0.120533333333	0.240469208211	0.08
AT1G02390	0.1248	0.275659824047	0.209595959596	0.0662878787879	0.0210526315789	0.121111111111	0.1344	0.299120234604	0.1152
AT1G02400	0.157866666667	0.346041055718	0.222222222222	0.094696969697	0.0315789473684	0.15	0.0896	0.146627565982	0.1024
AT1G02405	0.1024	0.381231671554	0.261363636364	0.0681818181818	0.0140350877193	0.105555555556	0.113066666667	0.275659824047	0.123733333333
AT1G02410	0.144	0.234604105572	0.140151515152	0.0587121212121	0.0526315789474	0.145555555556	0.1568	0.217008797654	0.0917333333333
AT1G02420	0.165333333333	0.234604105572	0.175505050505	0.0492424242424	0.0175438596491	0.168888888889	0.106666666667	0.211143695015	0.0704
AT1G02430	0.152533333333	0.222873900293	0.265151515152	0.0530303030303	0.0350877192982	0.153333333333	0.1568	0.158357771261	0.1184
AT1G02440	0.1344	0.211143695015	0.282828282828	0.0549242424242	0.0210526315789	0.138888888889	0.120533333333	0.217008797654	0.104533333333
AT1G02450	0.0821333333333	0.234604105572	0.310606060606	0.117424242424	0.0140350877193	0.0844444444444	0.0789333333333	0.25219941349	0.0938666666667
AT1G02475	0.126933333333	0.228739002933	0.198232323232	0.0284090909091	0.0315789473684	0.127777777778	0.1632	0.234604105572	0.0928
AT1G02480	0.128	0.217008797654	0.272727272727	0.0625	0.0421052631579	0.125555555556	0.104533333333	0.281524926686	0.109866666667
AT1G02500	0.174933333333	0.299120234604	0.143939393939	0.0246212121212	0.0526315789474	0.176666666667	0.132266666667	0.199413489736	0.125866666667
AT1G02510	0.113066666667	0.24633431085	0.239898989899	0.0454545454545	0.0140350877193	0.115555555556	0.117333333333	0.222873900293	0.116266666667
AT1G02520	0.144	0.381231671554	0.200757575758	0.032196969697	0.0561403508772	0.142222222222	0.120533333333	0.299120234604	0.0949333333333
AT1G02530	0.144	0.258064516129	0.180555555556	0.0340909090909	0.0771929824561	0.144444444444	0.1184	0.175953079179	0.096
AT1G02550	0.1184	0.129032258065	0.219696969697	0.0833333333333	0.00350877192982	0.113333333333	0.1568	0.234604105572	0.096
AT1G02560	0.165333333333	0.322580645161	0.157828282828	0.0416666666667	0.0385964912281	0.167777777778	0.155733333333	0.281524926686	0.0917333333333
AT1G02575	0.144	0.322580645161	0.22095959596	0.0890151515152	0.0421052631579	0.136666666667	0.1184	0.287390029326	0.0917333333333
AT1G02580	0.1312	0.33431085044	0.248737373737	0.0625	0.0245614035088	0.127777777778	0.1088	0.299120234604	0.106666666667
AT1G02610	0.119466666667	0.293255131965	0.294191919192	0.130681818182	0.0105263157895	0.12	0.0864	0.158357771261	0.0896
AT1G02620	0.117333333333	0.129032258065	0.218434343434	0.0587121212121	0.0701754385965	0.12	0.135466666667	0.263929618768	0.114133333333
AT1G02640	0.151466666667	0.304985337243	0.155303030303	0.0340909090909	0.0421052631579	0.152222222222	0.1024	0.299120234604	0.107733333333
AT1G02650	0.107733333333	0.275659824047	0.179292929293	0.0435606060606	0.0350877192982	0.108888888889	0.125866666667	0.222873900293	0.109866666667
AT1G02660	0.1536	0.328445747801	0.164141414141	0.030303030303	0.0526315789474	0.152222222222	0.1216	0.322580645161	0.0832
AT1G02700	0.112	0.222873900293	0.258838383838	0.0606060606061	0.0421052631579	0.113333333333	0.0885333333333	0.25219941349	0.0928
AT1G02705	0.119466666667	0.304985337243	0.204545454545	0.0246212121212	0.0245614035088	0.12	0.133333333333	0.24633431085	0.1024
AT1G02750	0.148266666667	0.287390029326	0.151515151515	0.0625	0.0350877192982	0.15	0.113066666667	0.175953079179	0.0778666666667
AT1G02780	0.16	0.340175953079	0.181818181818	0.0454545454545	0.0350877192982	0.164444444444	0.112	0.263929618768	0.0714666666667
AT1G02790	0.132266666667	0.434017595308	0.217171717172	0.0549242424242	0.0421052631579	0.135555555556	0.0768	0.299120234604	0.116266666667
AT1G02800	0.142933333333	0.217008797654	0.213383838384	0.0890151515152	0.0315789473684	0.14	0.1216	0.263929618768	0.1056
AT1G02816	0.1536	0.363636363636	0.198232323232	0.0435606060606	0.0210526315789	0.155555555556	0.1248	0.375366568915	0.0928
AT1G02830	0.116266666667	0.234604105572	0.222222222222	0.0606060606061	0.0385964912281	0.118888888889	0.128	0.275659824047	0.0992
AT1G02840	0.151466666667	0.346041055718	0.159090909091	0.0549242424242	0.0350877192982	0.147777777778	0.152533333333	0.199413489736	0.0768
AT1G02850	0.1568	0.287390029326	0.140151515152	0.0454545454545	0.059649122807	0.157777777778	0.151466666667	0.304985337243	0.109866666667
AT1G02860	0.158933333333	0.24633431085	0.19696969697	0.0454545454545	0.0350877192982	0.161111111111	0.142933333333	0.152492668622	0.0832
AT1G02910	0.162133333333	0.293255131965	0.199494949495	0.0340909090909	0.0421052631579	0.16	0.135466666667	0.363636363636	0.0832
AT1G02940	0.120533333333	0.217008797654	0.286616161616	0.0984848484848	0.0210526315789	0.117777777778	0.119466666667	0.310850439883	0.0992
AT1G02950	0.1376	0.228739002933	0.247474747475	0.092803030303	0.0210526315789	0.137777777778	0.112	0.228739002933	0.112
AT1G02960	0.152533333333	0.316715542522	0.223484848485	0.0416666666667	0.0350877192982	0.146666666667	0.133333333333	0.211143695015	0.0970666666667
AT1G02965	0.1472	0.24633431085	0.210858585859	0.0662878787879	0.0280701754386	0.15	0.117333333333	0.205278592375	0.0757333333333
AT1G02970	0.162133333333	0.263929618768	0.184343434343	0.0549242424242	0.0491228070175	0.163333333333	0.133333333333	0.24633431085	0.0917333333333
AT1G02980	0.16	0.263929618768	0.19696969697	0.0530303030303	0.0456140350877	0.16	0.1152	0.240469208211	0.1056
AT1G02990	0.168533333333	0.222873900293	0.209595959596	0.0606060606061	0.0456140350877	0.17	0.116266666667	0.228739002933	0.0896
AT1G03000	0.148266666667	0.269794721408	0.17297979798	0.0511363636364	0.0701754385965	0.143333333333	0.136533333333	0.369501466276	0.0725333333333
AT1G03010	0.117333333333	0.340175953079	0.223484848485	0.0359848484848	0.080701754386	0.118888888889	0.139733333333	0.387096774194	0.0992
AT1G03020	0.114133333333	0.269794721408	0.263888888889	0.125	0.0280701754386	0.114444444444	0.0992	0.25219941349	0.096
AT1G03040	0.1504	0.269794721408	0.17297979798	0.0378787878788	0.0491228070175	0.15	0.129066666667	0.25219941349	0.08
AT1G03050	0.152533333333	0.234604105572	0.181818181818	0.0416666666667	0.0736842105263	0.154444444444	0.107733333333	0.25219941349	0.1024
AT1G03055	0.117333333333	0.24633431085	0.242424242424	0.0662878787879	0.0210526315789	0.12	0.1376	0.17008797654	0.112
AT1G03060	0.146133333333	0.387096774194	0.170454545455	0.030303030303	0.105263157895	0.146666666667	0.116266666667	0.293255131965	0.116266666667
AT1G03106	0.133333333333	0.281524926686	0.204545454545	0.0435606060606	0.0140350877193	0.133333333333	0.116266666667	0.217008797654	0.101333333333
AT1G03110	0.1536	0.304985337243	0.157828282828	0.0606060606061	0.0701754385965	0.153333333333	0.130133333333	0.129032258065	0.0810666666667
AT1G03120	0.120533333333	0.193548387097	0.25	0.0625	0.0491228070175	0.118888888889	0.0970666666667	0.25219941349	0.0917333333333
AT1G03130	0.123733333333	0.234604105572	0.184343434343	0.0246212121212	0.0526315789474	0.124444444444	0.133333333333	0.175953079179	0.110933333333
AT1G03140	0.152533333333	0.205278592375	0.180555555556	0.0340909090909	0.0421052631579	0.154444444444	0.1376	0.099706744868	0.0832
AT1G03150	0.168533333333	0.304985337243	0.193181818182	0.0871212121212	0.0350877192982	0.166666666667	0.123733333333	0.381231671554	0.0725333333333
AT1G03160	0.16	0.234604105572	0.169191919192	0.0662878787879	0.0456140350877	0.158888888889	0.157866666667	0.299120234604	0.0981333333333
AT1G03165	0.1536	0.258064516129	0.194444444444	0.0738636363636	0.0280701754386	0.152222222222	0.138666666667	0.328445747801	0.0928
AT1G03180	0.151466666667	0.258064516129	0.159090909091	0.0227272727273	0.0456140350877	0.151111111111	0.16	0.299120234604	0.107733333333
AT1G03200	0.0906666666667	0.392961876833	0.247474747475	0.123106060606	0	0.0922222222222	0.0736	0.240469208211	0.0821333333333
AT1G03210	0.1568	0.205278592375	0.194444444444	0.0473484848485	0.0350877192982	0.157777777778	0.138666666667	0.175953079179	0.0853333333333
AT1G03230	0.0885333333333	0.363636363636	0.203282828283	0.0246212121212	0.0421052631579	0.09	0.132266666667	0.217008797654	0.1248
AT1G03240	0.1152	0.375366568915	0.186868686869	0.0625	0.0350877192982	0.113333333333	0.128	0.463343108504	0.0778666666667
AT1G03250	0.148266666667	0.281524926686	0.150252525253	0.0587121212121	0.0456140350877	0.151111111111	0.1216	0.328445747801	0.0832
AT1G03270	0.148266666667	0.193548387097	0.193181818182	0.0662878787879	0.0561403508772	0.147777777778	0.122666666667	0.205278592375	0.1088
AT1G03325	0.16	0.41642228739	0.156565656566	0.0719696969697	0.0350877192982	0.158888888889	0.139733333333	0.217008797654	0.0906666666667
AT1G03350	0.167466666667	0.369501466276	0.213383838384	0.0340909090909	0.0350877192982	0.166666666667	0.122666666667	0.310850439883	0.0810666666667
AT1G03360	0.170666666667	0.240469208211	0.147727272727	0.0378787878788	0.0526315789474	0.174444444444	0.1216	0.25219941349	0.0896
AT1G03365	0.146133333333	0.316715542522	0.253787878788	0.0530303030303	0.0421052631579	0.146666666667	0.138666666667	0.205278592375	0.0768
AT1G03370	0.176	0.304985337243	0.186868686869	0.0606060606061	0.059649122807	0.174444444444	0.133333333333	0.263929618768	0.0896
AT1G03380	0.1504	0.129032258065	0.22095959596	0.0568181818182	0.0210526315789	0.151111111111	0.116266666667	0.217008797654	0.1088
AT1G03400	0.128	0.205278592375	0.164141414141	0.0757575757576	0.0385964912281	0.128888888889	0.128	0.1642228739	0.1056
AT1G03410	0.120533333333	0.304985337243	0.166666666667	0.0681818181818	0.0385964912281	0.121111111111	0.128	0.205278592375	0.1056
AT1G03430	0.16	0.263929618768	0.169191919192	0.0625	0.0526315789474	0.16	0.141866666667	0.263929618768	0.0874666666667
AT1G03440	0.0981333333333	0.293255131965	0.138888888889	0.0397727272727	0.0526315789474	0.101111111111	0.1568	0.211143695015	0.1056
AT1G03445	0.1568	0.351906158358	0.157828282828	0.0984848484848	0.0350877192982	0.156666666667	0.120533333333	0.387096774194	0.0906666666667
AT1G03475	0.189866666667	0.234604105572	0.151515151515	0.0284090909091	0.0421052631579	0.185555555556	0.1376	0.398826979472	0.0725333333333
AT1G03490	0.113066666667	0.111436950147	0.204545454545	0.0511363636364	0.0456140350877	0.114444444444	0.100266666667	0.310850439883	0.120533333333
AT1G03495	0.132266666667	0.158357771261	0.19696969697	0.0549242424242	0.0421052631579	0.13	0.133333333333	0.099706744868	0.132266666667
AT1G03502	0.1696	0.351906158358	0.167929292929	0.0681818181818	0.0280701754386	0.168888888889	0.107733333333	0.363636363636	0.0629333333333
AT1G03520	0.149333333333	0.211143695015	0.151515151515	0.0435606060606	0.0456140350877	0.147777777778	0.157866666667	0.1642228739	0.0896
AT1G03530	0.155733333333	0.275659824047	0.193181818182	0.0340909090909	0.147368421053	0.141111111111	0.101333333333	0.340175953079	0.104533333333
AT1G03540	0.189866666667	0.129032258065	0.14898989899	0.0208333333333	0.0350877192982	0.196666666667	0.119466666667	0.205278592375	0.0842666666667
AT1G03560	0.180266666667	0.275659824047	0.185606060606	0.0643939393939	0.0315789473684	0.183333333333	0.0842666666667	0.299120234604	0.0746666666667
AT1G03590	0.164266666667	0.25219941349	0.161616161616	0.0397727272727	0.0982456140351	0.16	0.128	0.17008797654	0.0853333333333
AT1G03600	0.109866666667	0.33431085044	0.238636363636	0.0587121212121	0.0526315789474	0.11	0.116266666667	0.187683284457	0.0906666666667
AT1G03610	0.1664	0.363636363636	0.132575757576	0.0587121212121	0.0421052631579	0.17	0.151466666667	0.363636363636	0.0746666666667
AT1G03630	0.1376	0.181818181818	0.204545454545	0.0435606060606	0.0561403508772	0.138888888889	0.1184	0.281524926686	0.114133333333
AT1G03650	0.155733333333	0.240469208211	0.190656565657	0.0511363636364	0.0315789473684	0.154444444444	0.129066666667	0.25219941349	0.0896
AT1G03680	0.1216	0.193548387097	0.181818181818	0.0397727272727	0.0245614035088	0.125555555556	0.162133333333	0.175953079179	0.112
AT1G03687	0.167466666667	0.187683284457	0.14898989899	0.0587121212121	0.0526315789474	0.166666666667	0.145066666667	0.322580645161	0.1024
AT1G03720	0.1504	0.281524926686	0.218434343434	0.102272727273	0.0210526315789	0.145555555556	0.0949333333333	0.299120234604	0.0896
AT1G03730	0.128	0.469208211144	0.266414141414	0.0625	0.0210526315789	0.128888888889	0.113066666667	0.404692082111	0.0810666666667
AT1G03740	0.1376	0.24633431085	0.203282828283	0.0435606060606	0.0736842105263	0.134444444444	0.116266666667	0.199413489736	0.113066666667
AT1G03743	0.128	0.398826979472	0.219696969697	0.0587121212121	0.0245614035088	0.128888888889	0.125866666667	0.322580645161	0.101333333333
AT1G03760	0.133333333333	0.222873900293	0.194444444444	0.0473484848485	0.0526315789474	0.132222222222	0.1152	0.222873900293	0.1024
AT1G03780	0.123733333333	0.228739002933	0.257575757576	0.0378787878788	0.0736842105263	0.121111111111	0.138666666667	0.205278592375	0.126933333333
AT1G03810	0.117333333333	0.211143695015	0.20202020202	0.0814393939394	0.0385964912281	0.12	0.1216	0.340175953079	0.096
AT1G03830	0.16	0.299120234604	0.271464646465	0.0246212121212	0.0491228070175	0.16	0.112	0.193548387097	0.0981333333333
AT1G03840	0.1088	0.269794721408	0.179292929293	0.106060606061	0.0561403508772	0.105555555556	0.103466666667	0.398826979472	0.136533333333
AT1G03850	0.1024	0.258064516129	0.280303030303	0.094696969697	0.0175438596491	0.102222222222	0.0970666666667	0.187683284457	0.1024
AT1G03870	0.120533333333	0.287390029326	0.17297979798	0.0606060606061	0.0280701754386	0.12	0.138666666667	0.222873900293	0.125866666667
AT1G03880	0.1024	0.181818181818	0.224747474747	0.0719696969697	0.0421052631579	0.102222222222	0.0928	0.369501466276	0.116266666667
AT1G03890	0.106666666667	0.222873900293	0.190656565657	0.0511363636364	0.0631578947368	0.108888888889	0.101333333333	0.193548387097	0.125866666667
AT1G03910	0.1632	0.228739002933	0.193181818182	0.0416666666667	0.0245614035088	0.161111111111	0.119466666667	0.369501466276	0.1024
AT1G03920	0.126933333333	0.175953079179	0.263888888889	0.0473484848485	0.0210526315789	0.123333333333	0.119466666667	0.175953079179	0.1184
AT1G03930	0.1184	0.17008797654	0.179292929293	0.030303030303	0.0666666666667	0.117777777778	0.1408	0.357771260997	0.112
AT1G03940	0.122666666667	0.152492668622	0.185606060606	0.030303030303	0.080701754386	0.121111111111	0.132266666667	0.111436950147	0.128
AT1G03950	0.146133333333	0.211143695015	0.191919191919	0.0378787878788	0.059649122807	0.146666666667	0.126933333333	0.175953079179	0.0714666666667
AT1G03960	0.155733333333	0.258064516129	0.164141414141	0.0681818181818	0.0561403508772	0.156666666667	0.1216	0.222873900293	0.0917333333333
AT1G03980	0.162133333333	0.187683284457	0.176767676768	0.0454545454545	0.0421052631579	0.161111111111	0.141866666667	0.234604105572	0.08
AT1G04000	0.103466666667	0.24633431085	0.242424242424	0.0568181818182	0.0350877192982	0.101111111111	0.132266666667	0.287390029326	0.0906666666667
AT1G04007	0.139733333333	0.146627565982	0.217171717172	0.0606060606061	0.0421052631579	0.141111111111	0.1376	0.181818181818	0.100266666667
AT1G04010	0.151466666667	0.310850439883	0.190656565657	0.0568181818182	0.0491228070175	0.154444444444	0.1504	0.410557184751	0.110933333333
AT1G04013	0.149333333333	0.211143695015	0.159090909091	0.030303030303	0.059649122807	0.152222222222	0.145066666667	0.222873900293	0.110933333333
AT1G04030	0.139733333333	0.263929618768	0.232323232323	0.0606060606061	0.0456140350877	0.138888888889	0.129066666667	0.228739002933	0.117333333333
AT1G04033	0.1408	0.228739002933	0.22095959596	0.0549242424242	0.0280701754386	0.141111111111	0.136533333333	0.592375366569	0.0842666666667
AT1G04037	0.123733333333	0.146627565982	0.237373737374	0.0700757575758	0.0350877192982	0.124444444444	0.100266666667	0.234604105572	0.096
AT1G04040	0.1248	0.181818181818	0.223484848485	0.0700757575758	0.0350877192982	0.123333333333	0.128	0.240469208211	0.126933333333
AT1G04053	0.1568	0.17008797654	0.188131313131	0.0492424242424	0.0385964912281	0.153333333333	0.148266666667	0.328445747801	0.0917333333333
AT1G04070	0.0949333333333	0.310850439883	0.223484848485	0.0435606060606	0.0210526315789	0.0944444444444	0.117333333333	0.363636363636	0.106666666667
AT1G04073	0.128	0.146627565982	0.228535353535	0.0757575757576	0.0280701754386	0.125555555556	0.125866666667	0.222873900293	0.113066666667
AT1G04080	0.155733333333	0.228739002933	0.152777777778	0.0643939393939	0.0912280701754	0.157777777778	0.151466666667	0.322580645161	0.1056
AT1G04090	0.152533333333	0.1642228739	0.171717171717	0.0208333333333	0.0456140350877	0.155555555556	0.133333333333	0.410557184751	0.0992
AT1G04093	0.113066666667	0.158357771261	0.479797979798	0.13446969697	0.0105263157895	0.116666666667	0.064	0.369501466276	0.0885333333333
AT1G04097	0.119466666667	0.228739002933	0.266414141414	0.0625	0.0561403508772	0.118888888889	0.0970666666667	0.287390029326	0.125866666667
AT1G04110	0.1408	0.217008797654	0.162878787879	0.0416666666667	0.0491228070175	0.143333333333	0.110933333333	0.152492668622	0.101333333333
AT1G04120	0.141866666667	0.181818181818	0.194444444444	0.0473484848485	0.0666666666667	0.145555555556	0.1344	0.1642228739	0.1088
AT1G04123	0.158933333333	0.281524926686	0.17803030303	0.0606060606061	0.059649122807	0.157777777778	0.1056	0.287390029326	0.08
AT1G04133	0.116266666667	0.25219941349	0.241161616162	0.102272727273	0.0280701754386	0.12	0.1056	0.17008797654	0.0864
AT1G04140	0.1632	0.392961876833	0.175505050505	0.0625	0.0561403508772	0.162222222222	0.145066666667	0.205278592375	0.103466666667
AT1G04143	0.0842666666667	0.228739002933	0.241161616162	0.0625	0.0245614035088	0.0844444444444	0.133333333333	0.25219941349	0.135466666667
AT1G04153	0.152533333333	0.205278592375	0.238636363636	0.0890151515152	0.0210526315789	0.148888888889	0.145066666667	0.129032258065	0.0970666666667
AT1G04160	0.139733333333	0.463343108504	0.181818181818	0.0681818181818	0.0491228070175	0.14	0.1664	0.281524926686	0.1024
AT1G04167	0.0874666666667	0.228739002933	0.224747474747	0.0511363636364	0.0350877192982	0.0877777777778	0.104533333333	0.217008797654	0.125866666667
AT1G04170	0.173866666667	0.328445747801	0.159090909091	0.0265151515152	0.0315789473684	0.175555555556	0.146133333333	0.328445747801	0.0928
AT1G04173	0.117333333333	0.222873900293	0.280303030303	0.106060606061	0.0421052631579	0.121111111111	0.104533333333	0.363636363636	0.113066666667
AT1G04180	0.110933333333	0.24633431085	0.218434343434	0.0662878787879	0.0350877192982	0.113333333333	0.104533333333	0.269794721408	0.104533333333
AT1G04187	0.168533333333	0.328445747801	0.171717171717	0.0738636363636	0.0245614035088	0.171111111111	0.1184	0.340175953079	0.0608
AT1G04190	0.154666666667	0.211143695015	0.209595959596	0.0359848484848	0.0526315789474	0.153333333333	0.139733333333	0.275659824047	0.0864
AT1G04193	0.1696	0.33431085044	0.166666666667	0.0700757575758	0.0245614035088	0.171111111111	0.109866666667	0.375366568915	0.0586666666667
AT1G04197	0.152533333333	0.25219941349	0.17297979798	0.0530303030303	0.0210526315789	0.154444444444	0.1248	0.381231671554	0.0864
AT1G04200	0.129066666667	0.258064516129	0.161616161616	0.0587121212121	0.0456140350877	0.127777777778	0.126933333333	0.281524926686	0.1088
AT1G04203	0.123733333333	0.175953079179	0.412878787879	0.130681818182	0.00701754385965	0.12	0.0789333333333	0.263929618768	0.113066666667
AT1G04217	0.107733333333	0.328445747801	0.194444444444	0.0378787878788	0.0631578947368	0.104444444444	0.144	0.381231671554	0.112
AT1G04223	0.123733333333	0.340175953079	0.17803030303	0.0492424242424	0.0421052631579	0.125555555556	0.144	0.363636363636	0.0949333333333
AT1G04237	0.1312	0.222873900293	0.205808080808	0.0643939393939	0.0385964912281	0.132222222222	0.136533333333	0.146627565982	0.114133333333
AT1G04240	0.1568	0.328445747801	0.232323232323	0.0587121212121	0.0526315789474	0.152222222222	0.126933333333	0.181818181818	0.0928
AT1G04247	0.109866666667	0.211143695015	0.261363636364	0.117424242424	0.0140350877193	0.111111111111	0.0853333333333	0.340175953079	0.119466666667
AT1G04250	0.125866666667	0.351906158358	0.258838383838	0.106060606061	0.0140350877193	0.126666666667	0.0874666666667	0.25219941349	0.0821333333333
AT1G04257	0.1312	0.211143695015	0.248737373737	0.0606060606061	0.0280701754386	0.13	0.120533333333	0.287390029326	0.104533333333
AT1G04260	0.157866666667	0.240469208211	0.145202020202	0.0284090909091	0.0350877192982	0.151111111111	0.145066666667	0.193548387097	0.1088
AT1G04263	0.1184	0.228739002933	0.25	0.0776515151515	0.0350877192982	0.111111111111	0.0906666666667	0.281524926686	0.132266666667
AT1G04267	0.114133333333	0.211143695015	0.232323232323	0.0871212121212	0.0280701754386	0.115555555556	0.129066666667	0.240469208211	0.113066666667
AT1G04270	0.174933333333	0.351906158358	0.171717171717	0.0568181818182	0.0175438596491	0.173333333333	0.1408	0.158357771261	0.0842666666667
AT1G04273	0.1184	0.222873900293	0.223484848485	0.0833333333333	0.0245614035088	0.12	0.1312	0.263929618768	0.110933333333
AT1G04277	0.119466666667	0.217008797654	0.205808080808	0.0833333333333	0.0210526315789	0.12	0.130133333333	0.293255131965	0.109866666667
AT1G04295	0.1312	0.41642228739	0.280303030303	0.094696969697	0.0350877192982	0.131111111111	0.103466666667	0.340175953079	0.1056
AT1G04297	0.113066666667	0.181818181818	0.238636363636	0.0890151515152	0.0315789473684	0.112222222222	0.128	0.205278592375	0.120533333333
AT1G04300	0.123733333333	0.33431085044	0.183080808081	0.0246212121212	0.080701754386	0.125555555556	0.1056	0.228739002933	0.126933333333
AT1G04303	0.136533333333	0.17008797654	0.200757575758	0.0530303030303	0.0421052631579	0.136666666667	0.155733333333	0.1642228739	0.106666666667
AT1G04307	0.120533333333	0.222873900293	0.284090909091	0.0871212121212	0.0210526315789	0.117777777778	0.096	0.158357771261	0.120533333333
AT1G04310	0.177066666667	0.217008797654	0.128787878788	0.030303030303	0.0456140350877	0.181111111111	0.110933333333	0.428152492669	0.0853333333333
AT1G04313	0.096	0.146627565982	0.414141414141	0.0473484848485	0.0210526315789	0.0933333333333	0.139733333333	0.281524926686	0.122666666667
AT1G04323	0.1152	0.134897360704	0.161616161616	0.0473484848485	0.00701754385965	0.113333333333	0.0949333333333	0.187683284457	0.100266666667
AT1G04347	0.1152	0.175953079179	0.257575757576	0.0606060606061	0.0526315789474	0.115555555556	0.129066666667	0.217008797654	0.109866666667
AT1G04350	0.129066666667	0.158357771261	0.204545454545	0.0473484848485	0.059649122807	0.131111111111	0.142933333333	0.428152492669	0.101333333333
AT1G04353	0.1152	0.175953079179	0.260101010101	0.0511363636364	0.0701754385965	0.11	0.151466666667	0.222873900293	0.129066666667
AT1G04360	0.0992	0.304985337243	0.237373737374	0.0530303030303	0.0666666666667	0.1	0.138666666667	0.117302052786	0.104533333333
AT1G04367	0.146133333333	0.205278592375	0.204545454545	0.0435606060606	0.00701754385965	0.146666666667	0.133333333333	0.123167155425	0.1184
AT1G04380	0.132266666667	0.152492668622	0.190656565657	0.0492424242424	0.0385964912281	0.132222222222	0.145066666667	0.41642228739	0.1088
AT1G04387	0.0928	0.111436950147	0.313131313131	0.140151515152	0.0315789473684	0.0944444444444	0.0917333333333	0.574780058651	0.116266666667
AT1G04390	0.165333333333	0.217008797654	0.186868686869	0.0511363636364	0.0456140350877	0.166666666667	0.151466666667	0.205278592375	0.0970666666667
AT1G04393	0.142933333333	0.228739002933	0.156565656566	0.0662878787879	0.0526315789474	0.141111111111	0.128	0.281524926686	0.0842666666667
AT1G04397	0.125866666667	0.181818181818	0.238636363636	0.111742424242	0.0210526315789	0.126666666667	0.106666666667	0.158357771261	0.106666666667
AT1G04410	0.190933333333	0.316715542522	0.141414141414	0.0340909090909	0.0561403508772	0.192222222222	0.154666666667	0.316715542522	0.0810666666667
AT1G04413	0.1504	0.117302052786	0.161616161616	0.0625	0.0666666666667	0.144444444444	0.148266666667	0.193548387097	0.109866666667
AT1G04420	0.16	0.258064516129	0.185606060606	0.0643939393939	0.0561403508772	0.156666666667	0.116266666667	0.193548387097	0.0917333333333
AT1G04427	0.116266666667	0.140762463343	0.395202020202	0.0625	0.00701754385965	0.114444444444	0.100266666667	0.211143695015	0.119466666667
AT1G04433	0.146133333333	0.158357771261	0.181818181818	0.0700757575758	0.0456140350877	0.148888888889	0.126933333333	0.129032258065	0.109866666667
AT1G04437	0.149333333333	0.17008797654	0.246212121212	0.0606060606061	0.0350877192982	0.154444444444	0.122666666667	0.281524926686	0.113066666667
AT1G04440	0.122666666667	0.316715542522	0.190656565657	0.0416666666667	0.0771929824561	0.124444444444	0.133333333333	0.281524926686	0.096
AT1G04443	0.0917333333333	0.193548387097	0.320707070707	0.145833333333	0.0315789473684	0.09	0.0864	0.234604105572	0.107733333333
AT1G04445	0.107733333333	0.129032258065	0.258838383838	0.145833333333	0.0315789473684	0.108888888889	0.0949333333333	0.304985337243	0.1024
AT1G04450	0.1056	0.117302052786	0.237373737374	0.0625	0.0456140350877	0.103333333333	0.122666666667	0.146627565982	0.1184
AT1G04467	0.148266666667	0.129032258065	0.227272727273	0.0625	0.080701754386	0.148888888889	0.123733333333	0.222873900293	0.1088
AT1G04470	0.130133333333	0.222873900293	0.183080808081	0.0189393939394	0.0421052631579	0.133333333333	0.113066666667	0.340175953079	0.112
AT1G04473	0.1376	0.152492668622	0.152777777778	0.0435606060606	0.0526315789474	0.138888888889	0.157866666667	0.193548387097	0.104533333333
AT1G04477	0.130133333333	0.129032258065	0.281565656566	0.0530303030303	0.0421052631579	0.123333333333	0.109866666667	0.17008797654	0.1184
AT1G04480	0.145066666667	0.275659824047	0.181818181818	0.0681818181818	0.0245614035088	0.151111111111	0.1312	0.293255131965	0.0970666666667
AT1G04483	0.122666666667	0.193548387097	0.186868686869	0.0473484848485	0.0350877192982	0.123333333333	0.109866666667	0.187683284457	0.125866666667
AT1G04490	0.1568	0.263929618768	0.242424242424	0.0397727272727	0.0280701754386	0.154444444444	0.120533333333	0.217008797654	0.0949333333333
AT1G04493	0.109866666667	0.222873900293	0.328282828283	0.094696969697	0.0245614035088	0.108888888889	0.1216	0.129032258065	0.116266666667
AT1G04500	0.125866666667	0.234604105572	0.190656565657	0.0625	0.0561403508772	0.128888888889	0.100266666667	0.322580645161	0.107733333333
AT1G04520	0.113066666667	0.310850439883	0.203282828283	0.0473484848485	0.0421052631579	0.116666666667	0.1152	0.17008797654	0.103466666667
AT1G04523	0.1056	0.234604105572	0.232323232323	0.0738636363636	0.0210526315789	0.102222222222	0.0928	0.33431085044	0.1056
AT1G04533	0.117333333333	0.217008797654	0.207070707071	0.0795454545455	0.0280701754386	0.114444444444	0.133333333333	0.193548387097	0.0906666666667
AT1G04540	0.1216	0.287390029326	0.171717171717	0.0473484848485	0.0280701754386	0.121111111111	0.0949333333333	0.205278592375	0.1248
AT1G04547	0.126933333333	0.211143695015	0.164141414141	0.0359848484848	0.0526315789474	0.126666666667	0.136533333333	0.258064516129	0.1216
AT1G04550	0.164266666667	0.387096774194	0.170454545455	0.0284090909091	0.0526315789474	0.165555555556	0.1536	0.316715542522	0.0736
AT1G04557	0.1312	0.240469208211	0.261363636364	0.109848484848	0.0140350877193	0.134444444444	0.123733333333	0.1642228739	0.0938666666667
AT1G04560	0.149333333333	0.228739002933	0.215909090909	0.0984848484848	0.0140350877193	0.15	0.103466666667	0.228739002933	0.103466666667
AT1G04567	0.1344	0.134897360704	0.180555555556	0.0700757575758	0.0385964912281	0.133333333333	0.120533333333	0.492668621701	0.107733333333
AT1G04570	0.1408	0.193548387097	0.143939393939	0.0359848484848	0.0771929824561	0.142222222222	0.146133333333	0.217008797654	0.0896
AT1G04577	0.125866666667	0.240469208211	0.193181818182	0.0606060606061	0.0456140350877	0.124444444444	0.128	0.175953079179	0.1088
AT1G04587	0.126933333333	0.181818181818	0.191919191919	0.0416666666667	0.0491228070175	0.124444444444	0.136533333333	0.152492668622	0.1152
AT1G04597	0.116266666667	0.25219941349	0.261363636364	0.0435606060606	0.0280701754386	0.115555555556	0.126933333333	0.346041055718	0.113066666667
AT1G04610	0.120533333333	0.392961876833	0.239898989899	0.0473484848485	0.0140350877193	0.117777777778	0.101333333333	0.25219941349	0.0906666666667
AT1G04620	0.1344	0.346041055718	0.231060606061	0.0492424242424	0.0421052631579	0.136666666667	0.1408	0.304985337243	0.1184
AT1G04623	0.113066666667	0.275659824047	0.191919191919	0.0719696969697	0.0245614035088	0.114444444444	0.1056	0.181818181818	0.1024
AT1G04630	0.176	0.222873900293	0.17803030303	0.0643939393939	0.0315789473684	0.175555555556	0.122666666667	0.199413489736	0.0768
AT1G04635	0.107733333333	0.275659824047	0.200757575758	0.0700757575758	0.0245614035088	0.108888888889	0.122666666667	0.24633431085	0.119466666667
AT1G04640	0.141866666667	0.310850439883	0.20202020202	0.0511363636364	0.0350877192982	0.147777777778	0.129066666667	0.222873900293	0.0821333333333
AT1G04645	0.1184	0.1642228739	0.247474747475	0.0511363636364	0.0175438596491	0.117777777778	0.1152	0.281524926686	0.112
AT1G04647	0.117333333333	0.199413489736	0.184343434343	0.0511363636364	0.0561403508772	0.117777777778	0.1184	0.322580645161	0.101333333333
AT1G04657	0.101333333333	0.281524926686	0.268939393939	0.0719696969697	0.0736842105263	0.101111111111	0.107733333333	0.340175953079	0.106666666667
AT1G04660	0.162133333333	0.392961876833	0.175505050505	0.0700757575758	0.0245614035088	0.163333333333	0.112	0.187683284457	0.0778666666667
AT1G04680	0.1568	0.381231671554	0.167929292929	0.030303030303	0.0315789473684	0.16	0.1088	0.304985337243	0.132266666667
AT1G04683	0.123733333333	0.258064516129	0.248737373737	0.106060606061	0.0175438596491	0.124444444444	0.0928	0.240469208211	0.0874666666667
AT1G04700	0.183466666667	0.269794721408	0.195707070707	0.0359848484848	0.0385964912281	0.183333333333	0.1088	0.24633431085	0.0938666666667
AT1G04723	0.113066666667	0.123167155425	0.289141414141	0.0814393939394	0.0350877192982	0.113333333333	0.123733333333	0.0821114369501	0.112
AT1G04737	0.123733333333	0.17008797654	0.210858585859	0.0757575757576	0.059649122807	0.121111111111	0.135466666667	0.175953079179	0.1312
AT1G04747	0.109866666667	0.217008797654	0.260101010101	0.0909090909091	0.0175438596491	0.111111111111	0.103466666667	0.234604105572	0.119466666667
AT1G04770	0.145066666667	0.217008797654	0.198232323232	0.0681818181818	0.0385964912281	0.148888888889	0.0970666666667	0.199413489736	0.0928
AT1G04778	0.128	0.287390029326	0.227272727273	0.143939393939	0.0210526315789	0.128888888889	0.101333333333	0.351906158358	0.1376
AT1G04780	0.113066666667	0.258064516129	0.22095959596	0.0359848484848	0.0631578947368	0.111111111111	0.109866666667	0.193548387097	0.0970666666667
AT1G04797	0.116266666667	0.146627565982	0.205808080808	0.0454545454545	0.0561403508772	0.115555555556	0.129066666667	0.187683284457	0.116266666667
AT1G04800	0.1408	0.193548387097	0.204545454545	0.0909090909091	0.0350877192982	0.137777777778	0.0853333333333	0.211143695015	0.0896
AT1G04803	0.144	0.0762463343109	0.222222222222	0.0340909090909	0.0315789473684	0.141111111111	0.1472	0.222873900293	0.100266666667
AT1G04810	0.173866666667	0.25219941349	0.151515151515	0.0359848484848	0.0631578947368	0.168888888889	0.146133333333	0.211143695015	0.096
AT1G04817	0.120533333333	0.193548387097	0.271464646465	0.0909090909091	0.0175438596491	0.123333333333	0.114133333333	0.24633431085	0.123733333333
AT1G04820	0.1888	0.269794721408	0.114898989899	0.0208333333333	0.0666666666667	0.188888888889	0.1632	0.199413489736	0.104533333333
AT1G04827	0.126933333333	0.211143695015	0.224747474747	0.0549242424242	0.0526315789474	0.13	0.116266666667	0.328445747801	0.120533333333
AT1G04830	0.144	0.240469208211	0.161616161616	0.0587121212121	0.0280701754386	0.145555555556	0.133333333333	0.205278592375	0.113066666667
AT1G04840	0.1664	0.258064516129	0.184343434343	0.0454545454545	0.0491228070175	0.165555555556	0.106666666667	0.187683284457	0.0885333333333
AT1G04853	0.1248	0.193548387097	0.205808080808	0.0492424242424	0.0280701754386	0.125555555556	0.1504	0.293255131965	0.128
AT1G04860	0.164266666667	0.363636363636	0.195707070707	0.0454545454545	0.0421052631579	0.166666666667	0.109866666667	0.123167155425	0.0789333333333
AT1G04870	0.1856	0.404692082111	0.161616161616	0.0606060606061	0.0666666666667	0.182222222222	0.120533333333	0.304985337243	0.0896
AT1G04877	0.128	0.258064516129	0.229797979798	0.0871212121212	0.0210526315789	0.128888888889	0.109866666667	0.17008797654	0.104533333333
AT1G04880	0.1408	0.351906158358	0.205808080808	0.0435606060606	0.0736842105263	0.141111111111	0.148266666667	0.181818181818	0.0992
AT1G04890	0.141866666667	0.304985337243	0.227272727273	0.0700757575758	0.0245614035088	0.138888888889	0.103466666667	0.269794721408	0.0864
AT1G04895	0.107733333333	0.258064516129	0.296717171717	0.0814393939394	0.0280701754386	0.108888888889	0.1152	0.222873900293	0.110933333333
AT1G04900	0.148266666667	0.293255131965	0.215909090909	0.0606060606061	0.0350877192982	0.148888888889	0.129066666667	0.240469208211	0.103466666667
AT1G04907	0.154666666667	0.123167155425	0.147727272727	0.0681818181818	0.0561403508772	0.156666666667	0.1504	0.293255131965	0.0981333333333
AT1G04913	0.117333333333	0.199413489736	0.260101010101	0.0757575757576	0.0421052631579	0.114444444444	0.112	0.269794721408	0.123733333333
AT1G04920	0.1408	0.351906158358	0.167929292929	0.0265151515152	0.0491228070175	0.145555555556	0.113066666667	0.181818181818	0.109866666667
AT1G04927	0.123733333333	0.1642228739	0.256313131313	0.0568181818182	0.0456140350877	0.122222222222	0.103466666667	0.1642228739	0.103466666667
AT1G04930	0.149333333333	0.205278592375	0.174242424242	0.0454545454545	0.0526315789474	0.147777777778	0.155733333333	0.222873900293	0.0896
AT1G04933	0.149333333333	0.24633431085	0.121212121212	0.0397727272727	0.0666666666667	0.15	0.221866666667	0.24633431085	0.0618666666667
AT1G04945	0.152533333333	0.25219941349	0.189393939394	0.0643939393939	0.0350877192982	0.154444444444	0.155733333333	0.146627565982	0.0853333333333
AT1G04960	0.149333333333	0.310850439883	0.204545454545	0.0606060606061	0.0210526315789	0.145555555556	0.136533333333	0.228739002933	0.0928
AT1G04970	0.1696	0.187683284457	0.170454545455	0.0568181818182	0.0561403508772	0.171111111111	0.144	0.1642228739	0.0842666666667
AT1G04973	0.1216	0.0938416422287	0.234848484848	0.0549242424242	0.0491228070175	0.12	0.129066666667	0.0762463343109	0.138666666667
AT1G04985	0.1632	0.187683284457	0.140151515152	0.0568181818182	0.0385964912281	0.167777777778	0.123733333333	0.187683284457	0.0821333333333
AT1G04997	0.136533333333	0.357771260997	0.256313131313	0.102272727273	0.0140350877193	0.135555555556	0.0842666666667	0.211143695015	0.110933333333
AT1G05000	0.151466666667	0.275659824047	0.183080808081	0.0662878787879	0.0561403508772	0.15	0.136533333333	0.217008797654	0.08
AT1G05003	0.0992	0.234604105572	0.267676767677	0.159090909091	0.0140350877193	0.0977777777778	0.0874666666667	0.328445747801	0.0970666666667
AT1G05005	0.144	0.281524926686	0.203282828283	0.0719696969697	0.0245614035088	0.145555555556	0.1152	0.205278592375	0.0938666666667
AT1G05010	0.122666666667	0.175953079179	0.237373737374	0.0397727272727	0.0421052631579	0.121111111111	0.123733333333	0.123167155425	0.109866666667
AT1G05017	0.1472	0.123167155425	0.160353535354	0.0416666666667	0.0701754385965	0.145555555556	0.1504	0.123167155425	0.103466666667
AT1G05023	0.1632	0.152492668622	0.155303030303	0.0359848484848	0.0385964912281	0.167777777778	0.117333333333	0.158357771261	0.0938666666667
AT1G05030	0.155733333333	0.187683284457	0.157828282828	0.0662878787879	0.059649122807	0.158888888889	0.148266666667	0.1642228739	0.08
AT1G05033	0.136533333333	0.275659824047	0.170454545455	0.0416666666667	0.0350877192982	0.138888888889	0.148266666667	0.1642228739	0.136533333333
AT1G05035	0.1216	0.41642228739	0.190656565657	0.030303030303	0.0210526315789	0.12	0.0938666666667	0.310850439883	0.0938666666667
AT1G05040	0.1472	0.275659824047	0.195707070707	0.0719696969697	0.0175438596491	0.144444444444	0.1472	0.310850439883	0.109866666667
AT1G05043	0.112	0.158357771261	0.233585858586	0.0625	0.0385964912281	0.113333333333	0.151466666667	0.146627565982	0.116266666667
AT1G05047	0.136533333333	0.117302052786	0.17297979798	0.0549242424242	0.0350877192982	0.135555555556	0.138666666667	0.181818181818	0.0949333333333
AT1G05057	0.1344	0.275659824047	0.218434343434	0.107954545455	0.0456140350877	0.134444444444	0.109866666667	0.181818181818	0.0896
AT1G05070	0.145066666667	0.117302052786	0.184343434343	0.0208333333333	0.0421052631579	0.148888888889	0.132266666667	0.24633431085	0.0970666666667
AT1G05077	0.145066666667	0.193548387097	0.227272727273	0.0397727272727	0.0350877192982	0.141111111111	0.122666666667	0.181818181818	0.112
AT1G05087	0.139733333333	0.240469208211	0.205808080808	0.0549242424242	0.0456140350877	0.136666666667	0.114133333333	0.258064516129	0.0757333333333
AT1G05090	0.170666666667	0.228739002933	0.213383838384	0.032196969697	0.0456140350877	0.172222222222	0.135466666667	0.328445747801	0.0832
AT1G05107	0.114133333333	0.117302052786	0.232323232323	0.157196969697	0.0175438596491	0.114444444444	0.123733333333	0.304985337243	0.106666666667
AT1G05117	0.104533333333	0.193548387097	0.295454545455	0.0549242424242	0.0315789473684	0.101111111111	0.123733333333	0.117302052786	0.174933333333
AT1G05120	0.1728	0.293255131965	0.164141414141	0.0397727272727	0.0701754385965	0.171111111111	0.1312	0.217008797654	0.109866666667
AT1G05123	0.109866666667	0.181818181818	0.323232323232	0.0833333333333	0.0491228070175	0.106666666667	0.103466666667	0.175953079179	0.112
AT1G05133	0.117333333333	0.24633431085	0.27398989899	0.0890151515152	0.0245614035088	0.117777777778	0.0906666666667	0.33431085044	0.129066666667
AT1G05140	0.130133333333	0.228739002933	0.184343434343	0.0511363636364	0.0350877192982	0.13	0.152533333333	0.240469208211	0.0821333333333
AT1G05143	0.142933333333	0.24633431085	0.200757575758	0.0606060606061	0.0561403508772	0.137777777778	0.117333333333	0.205278592375	0.112
AT1G05150	0.16	0.263929618768	0.170454545455	0.0246212121212	0.0421052631579	0.157777777778	0.116266666667	0.187683284457	0.08
AT1G05153	0.1408	0.287390029326	0.267676767677	0.0909090909091	0.0105263157895	0.141111111111	0.122666666667	0.205278592375	0.1216
AT1G05160	0.145066666667	0.24633431085	0.20202020202	0.0492424242424	0.0245614035088	0.147777777778	0.1184	0.175953079179	0.0928
AT1G05163	0.139733333333	0.17008797654	0.261363636364	0.0606060606061	0.0350877192982	0.137777777778	0.1344	0.275659824047	0.1216
AT1G05170	0.158933333333	0.187683284457	0.193181818182	0.0738636363636	0.0491228070175	0.158888888889	0.128	0.281524926686	0.0981333333333
AT1G05173	0.1088	0.211143695015	0.300505050505	0.0871212121212	0.0175438596491	0.11	0.104533333333	0.275659824047	0.0949333333333
AT1G05177	0.126933333333	0.275659824047	0.237373737374	0.104166666667	0.0210526315789	0.125555555556	0.0896	0.351906158358	0.08
AT1G05180	0.154666666667	0.258064516129	0.184343434343	0.0492424242424	0.0491228070175	0.152222222222	0.139733333333	0.146627565982	0.0917333333333
AT1G05190	0.1344	0.304985337243	0.217171717172	0.0606060606061	0.0280701754386	0.134444444444	0.1248	0.439882697947	0.0821333333333
AT1G05193	0.112	0.275659824047	0.265151515152	0.0662878787879	0.0456140350877	0.111111111111	0.1056	0.33431085044	0.125866666667
AT1G05200	0.119466666667	0.146627565982	0.146464646465	0.0435606060606	0.0561403508772	0.121111111111	0.158933333333	0.17008797654	0.117333333333
AT1G05207	0.1376	0.1642228739	0.17803030303	0.0246212121212	0.0350877192982	0.141111111111	0.1408	0.140762463343	0.103466666667
AT1G05213	0.100266666667	0.175953079179	0.22095959596	0.0965909090909	0.0315789473684	0.1	0.0917333333333	0.105571847507	0.135466666667
AT1G05217	0.125866666667	0.293255131965	0.183080808081	0.0511363636364	0.0315789473684	0.125555555556	0.141866666667	0.205278592375	0.130133333333
AT1G05227	0.0970666666667	0.175953079179	0.212121212121	0.0549242424242	0.0491228070175	0.0977777777778	0.126933333333	0.228739002933	0.155733333333
AT1G05230	0.171733333333	0.351906158358	0.150252525253	0.0587121212121	0.0491228070175	0.173333333333	0.138666666667	0.269794721408	0.0928
AT1G05240	0.1504	0.369501466276	0.169191919192	0.0170454545455	0.0456140350877	0.15	0.139733333333	0.33431085044	0.103466666667
AT1G05260	0.1184	0.293255131965	0.228535353535	0.0719696969697	0.0315789473684	0.12	0.133333333333	0.240469208211	0.112
AT1G05263	0.145066666667	0.33431085044	0.268939393939	0.0643939393939	0.00701754385965	0.144444444444	0.126933333333	0.41642228739	0.0864
AT1G05277	0.120533333333	0.111436950147	0.252525252525	0.0890151515152	0.0421052631579	0.116666666667	0.1184	0.140762463343	0.112
AT1G05280	0.112	0.299120234604	0.171717171717	0.0568181818182	0.0280701754386	0.113333333333	0.106666666667	0.222873900293	0.116266666667
AT1G05290	0.116266666667	0.129032258065	0.214646464646	0.0833333333333	0.0315789473684	0.113333333333	0.1152	0.346041055718	0.096
AT1G05291	0.148266666667	0.1642228739	0.237373737374	0.117424242424	0.0210526315789	0.15	0.0906666666667	0.240469208211	0.0821333333333
AT1G05293	0.164266666667	0.181818181818	0.244949494949	0.0378787878788	0.0280701754386	0.164444444444	0.125866666667	0.17008797654	0.08
AT1G05297	0.116266666667	0.140762463343	0.152777777778	0.032196969697	0.0561403508772	0.121111111111	0.176	0.193548387097	0.110933333333
AT1G05300	0.1248	0.381231671554	0.234848484848	0.125	0.0456140350877	0.125555555556	0.125866666667	0.205278592375	0.0906666666667
AT1G05310	0.114133333333	0.328445747801	0.191919191919	0.0871212121212	0.0280701754386	0.117777777778	0.100266666667	0.158357771261	0.112
AT1G05313	0.114133333333	0.316715542522	0.280303030303	0.128787878788	0.0105263157895	0.113333333333	0.0885333333333	0.310850439883	0.100266666667
AT1G05320	0.1312	0.304985337243	0.295454545455	0.0662878787879	0.0491228070175	0.132222222222	0.130133333333	0.269794721408	0.0949333333333
AT1G05330	0.125866666667	0.304985337243	0.263888888889	0.0606060606061	0.0175438596491	0.124444444444	0.122666666667	0.1642228739	0.103466666667
AT1G05340	0.130133333333	0.346041055718	0.215909090909	0.0700757575758	0.0280701754386	0.13	0.104533333333	0.24633431085	0.104533333333
AT1G05343	0.154666666667	0.152492668622	0.166666666667	0.0378787878788	0.0701754385965	0.153333333333	0.1472	0.222873900293	0.1152
AT1G05350	0.170666666667	0.217008797654	0.189393939394	0.0681818181818	0.0491228070175	0.167777777778	0.146133333333	0.304985337243	0.0832
AT1G05360	0.16	0.275659824047	0.127525252525	0.0511363636364	0.0315789473684	0.16	0.1408	0.258064516129	0.0842666666667
AT1G05370	0.0896	0.428152492669	0.170454545455	0.0416666666667	0.0210526315789	0.0922222222222	0.1248	0.234604105572	0.130133333333
AT1G05385	0.125866666667	0.275659824047	0.237373737374	0.0719696969697	0.0210526315789	0.13	0.122666666667	0.0879765395894	0.0949333333333
AT1G05397	0.1344	0.111436950147	0.198232323232	0.0568181818182	0.0175438596491	0.127777777778	0.125866666667	0.322580645161	0.0981333333333
AT1G05400	0.130133333333	0.340175953079	0.207070707071	0.0530303030303	0.0421052631579	0.128888888889	0.138666666667	0.199413489736	0.0853333333333
AT1G05410	0.176	0.217008797654	0.156565656566	0.0738636363636	0.0421052631579	0.174444444444	0.138666666667	0.152492668622	0.0874666666667
AT1G05440	0.152533333333	0.287390029326	0.212121212121	0.032196969697	0.0350877192982	0.155555555556	0.116266666667	0.299120234604	0.114133333333
AT1G05443	0.110933333333	0.316715542522	0.270202020202	0.111742424242	0.059649122807	0.108888888889	0.1088	0.33431085044	0.110933333333
AT1G05463	0.1248	0.175953079179	0.185606060606	0.0416666666667	0.0315789473684	0.125555555556	0.158933333333	0.287390029326	0.116266666667
AT1G05470	0.138666666667	0.340175953079	0.199494949495	0.0719696969697	0.0280701754386	0.136666666667	0.123733333333	0.351906158358	0.0917333333333
AT1G05487	0.0864	0.281524926686	0.286616161616	0.117424242424	0.0175438596491	0.0855555555556	0.126933333333	0.328445747801	0.117333333333
AT1G05500	0.174933333333	0.240469208211	0.190656565657	0.0397727272727	0.0315789473684	0.174444444444	0.119466666667	0.17008797654	0.0970666666667
AT1G05510	0.132266666667	0.175953079179	0.183080808081	0.0511363636364	0.0245614035088	0.132222222222	0.107733333333	0.1642228739	0.104533333333
AT1G05520	0.177066666667	0.25219941349	0.160353535354	0.0435606060606	0.059649122807	0.176666666667	0.139733333333	0.205278592375	0.0992
AT1G05530	0.106666666667	0.217008797654	0.171717171717	0.0606060606061	0.0561403508772	0.108888888889	0.1088	0.381231671554	0.110933333333
AT1G05533	0.130133333333	0.258064516129	0.171717171717	0.160984848485	0.0175438596491	0.128888888889	0.0970666666667	0.25219941349	0.0938666666667
AT1G05537	0.1376	0.346041055718	0.194444444444	0.0833333333333	0.0280701754386	0.14	0.1152	0.199413489736	0.0896
AT1G05540	0.1536	0.340175953079	0.19696969697	0.0511363636364	0.0280701754386	0.158888888889	0.1472	0.181818181818	0.0917333333333
AT1G05543	0.126933333333	0.281524926686	0.27398989899	0.125	0.0315789473684	0.125555555556	0.1088	0.322580645161	0.0970666666667
AT1G05570	0.170666666667	0.211143695015	0.114898989899	0.0397727272727	0.0526315789474	0.172222222222	0.1504	0.299120234604	0.0874666666667
AT1G05575	0.125866666667	0.281524926686	0.219696969697	0.0852272727273	0.0421052631579	0.131111111111	0.117333333333	0.17008797654	0.0981333333333
AT1G05577	0.1248	0.281524926686	0.193181818182	0.0738636363636	0.0210526315789	0.127777777778	0.1088	0.193548387097	0.0970666666667
AT1G05580	0.116266666667	0.217008797654	0.190656565657	0.0435606060606	0.0421052631579	0.116666666667	0.110933333333	0.263929618768	0.1184
AT1G05590	0.1632	0.211143695015	0.137626262626	0.0530303030303	0.0526315789474	0.166666666667	0.154666666667	0.234604105572	0.110933333333
AT1G05593	0.096	0.275659824047	0.262626262626	0.0643939393939	0.0315789473684	0.0911111111111	0.104533333333	0.152492668622	0.138666666667
AT1G05600	0.197333333333	0.269794721408	0.169191919192	0.0378787878788	0.0280701754386	0.201111111111	0.122666666667	0.322580645161	0.0672
AT1G05603	0.0874666666667	0.181818181818	0.212121212121	0.0700757575758	0.0245614035088	0.0877777777778	0.135466666667	0.187683284457	0.113066666667
AT1G05630	0.1504	0.217008797654	0.164141414141	0.0473484848485	0.0491228070175	0.15	0.136533333333	0.187683284457	0.106666666667
AT1G05657	0.116266666667	0.217008797654	0.304292929293	0.100378787879	0.00701754385965	0.118888888889	0.104533333333	0.222873900293	0.096
AT1G05675	0.141866666667	0.228739002933	0.215909090909	0.0606060606061	0.0280701754386	0.143333333333	0.120533333333	0.263929618768	0.0992
AT1G05680	0.149333333333	0.228739002933	0.19696969697	0.0473484848485	0.0315789473684	0.148888888889	0.116266666667	0.17008797654	0.1184
AT1G05687	0.1216	0.146627565982	0.258838383838	0.0681818181818	0.0561403508772	0.117777777778	0.0938666666667	0.310850439883	0.129066666667
AT1G05703	0.133333333333	0.134897360704	0.213383838384	0.0700757575758	0.0385964912281	0.134444444444	0.104533333333	0.158357771261	0.107733333333
AT1G05710	0.152533333333	0.193548387097	0.147727272727	0.0511363636364	0.0561403508772	0.151111111111	0.1824	0.228739002933	0.0938666666667
AT1G05713	0.154666666667	0.222873900293	0.20202020202	0.0643939393939	0.0245614035088	0.154444444444	0.146133333333	0.187683284457	0.0917333333333
AT1G05720	0.1568	0.175953079179	0.143939393939	0.0511363636364	0.0280701754386	0.157777777778	0.133333333333	0.199413489736	0.0853333333333
AT1G05740	0.149333333333	0.129032258065	0.22095959596	0.0965909090909	0.0526315789474	0.148888888889	0.114133333333	0.240469208211	0.0821333333333
AT1G05750	0.1632	0.357771260997	0.166666666667	0.0681818181818	0.0385964912281	0.157777777778	0.1184	0.351906158358	0.0853333333333
AT1G05757	0.119466666667	0.123167155425	0.258838383838	0.0738636363636	0.0385964912281	0.121111111111	0.1088	0.140762463343	0.129066666667
AT1G05763	0.1184	0.152492668622	0.207070707071	0.0643939393939	0.0526315789474	0.114444444444	0.1344	0.240469208211	0.113066666667
AT1G05777	0.149333333333	0.222873900293	0.190656565657	0.0568181818182	0.0140350877193	0.15	0.132266666667	0.228739002933	0.096
AT1G05780	0.146133333333	0.217008797654	0.181818181818	0.0454545454545	0.0385964912281	0.15	0.16	0.187683284457	0.0938666666667
AT1G05783	0.1056	0.510263929619	0.199494949495	0.0549242424242	0.0175438596491	0.105555555556	0.096	0.428152492669	0.0992
AT1G05790	0.1504	0.228739002933	0.189393939394	0.0568181818182	0.0491228070175	0.147777777778	0.136533333333	0.234604105572	0.110933333333
AT1G05805	0.1184	0.258064516129	0.183080808081	0.0833333333333	0.0421052631579	0.118888888889	0.1152	0.228739002933	0.0928
AT1G05807	0.1216	0.299120234604	0.291666666667	0.151515151515	0.00701754385965	0.121111111111	0.0853333333333	0.234604105572	0.1056
AT1G05810	0.116266666667	0.310850439883	0.22095959596	0.0625	0.0350877192982	0.117777777778	0.1344	0.328445747801	0.1024
AT1G05813	0.113066666667	0.275659824047	0.241161616162	0.113636363636	0.0210526315789	0.113333333333	0.096	0.199413489736	0.119466666667
AT1G05833	0.126933333333	0.181818181818	0.251262626263	0.0511363636364	0.0421052631579	0.127777777778	0.119466666667	0.222873900293	0.120533333333
AT1G05840	0.1472	0.275659824047	0.181818181818	0.0700757575758	0.0526315789474	0.151111111111	0.132266666667	0.205278592375	0.0981333333333
AT1G05857	0.113066666667	0.228739002933	0.251262626263	0.123106060606	0.0140350877193	0.111111111111	0.096	0.217008797654	0.103466666667
AT1G05867	0.110933333333	0.17008797654	0.217171717172	0.0700757575758	0.0561403508772	0.114444444444	0.136533333333	0.146627565982	0.1152
AT1G05870	0.165333333333	0.205278592375	0.175505050505	0.0416666666667	0.0315789473684	0.17	0.138666666667	0.181818181818	0.0992
AT1G05880	0.16	0.258064516129	0.186868686869	0.0587121212121	0.0421052631579	0.162222222222	0.114133333333	0.299120234604	0.0842666666667
AT1G05894	0.148266666667	0.217008797654	0.246212121212	0.0265151515152	0.059649122807	0.15	0.130133333333	0.187683284457	0.0896
AT1G05900	0.148266666667	0.222873900293	0.184343434343	0.0662878787879	0.0210526315789	0.15	0.154666666667	0.304985337243	0.0949333333333
AT1G05913	0.110933333333	0.410557184751	0.262626262626	0.0681818181818	0.0280701754386	0.113333333333	0.126933333333	0.316715542522	0.0992
AT1G05920	0.126933333333	0.322580645161	0.275252525253	0.0435606060606	0.0385964912281	0.126666666667	0.114133333333	0.205278592375	0.100266666667
AT1G05933	0.1088	0.17008797654	0.244949494949	0.094696969697	0.0491228070175	0.108888888889	0.1248	0.146627565982	0.146133333333
AT1G05937	0.116266666667	0.363636363636	0.316919191919	0.140151515152	0.0140350877193	0.111111111111	0.101333333333	0.58651026393	0.104533333333
AT1G05940	0.1728	0.199413489736	0.132575757576	0.0871212121212	0.0666666666667	0.167777777778	0.1536	0.0879765395894	0.0789333333333
AT1G05963	0.112	0.346041055718	0.310606060606	0.106060606061	0.0105263157895	0.111111111111	0.106666666667	0.322580645161	0.0992
AT1G05970	0.145066666667	0.263929618768	0.189393939394	0.0492424242424	0.0421052631579	0.147777777778	0.155733333333	0.1642228739	0.0970666666667
AT1G05983	0.110933333333	0.269794721408	0.280303030303	0.0397727272727	0.0491228070175	0.108888888889	0.1216	0.205278592375	0.109866666667
AT1G05987	0.106666666667	0.193548387097	0.306818181818	0.0795454545455	0.0561403508772	0.105555555556	0.100266666667	0.140762463343	0.129066666667
AT1G05990	0.125866666667	0.316715542522	0.237373737374	0.0814393939394	0.0210526315789	0.124444444444	0.106666666667	0.281524926686	0.0949333333333
AT1G05993	0.1056	0.304985337243	0.27398989899	0.109848484848	0.0140350877193	0.107777777778	0.132266666667	0.351906158358	0.107733333333
AT1G05997	0.0928	0.322580645161	0.261363636364	0.107954545455	0.0175438596491	0.0955555555556	0.142933333333	0.351906158358	0.116266666667
AT1G06000	0.109866666667	0.287390029326	0.171717171717	0.0492424242424	0.0385964912281	0.11	0.1408	0.351906158358	0.1088
AT1G06010	0.162133333333	0.281524926686	0.203282828283	0.0435606060606	0.0456140350877	0.157777777778	0.1376	0.322580645161	0.0778666666667
AT1G06020	0.126933333333	0.240469208211	0.214646464646	0.0587121212121	0.0280701754386	0.124444444444	0.122666666667	0.310850439883	0.1024
AT1G06027	0.129066666667	0.205278592375	0.267676767677	0.0795454545455	0.0315789473684	0.134444444444	0.110933333333	0.17008797654	0.1088
AT1G06030	0.145066666667	0.33431085044	0.184343434343	0.0662878787879	0.0456140350877	0.146666666667	0.1376	0.228739002933	0.0885333333333
AT1G06037	0.164266666667	0.199413489736	0.195707070707	0.0625	0.0280701754386	0.167777777778	0.116266666667	0.275659824047	0.0842666666667
AT1G06040	0.152533333333	0.299120234604	0.193181818182	0.0473484848485	0.0526315789474	0.154444444444	0.157866666667	0.187683284457	0.0938666666667
AT1G06043	0.128	0.205278592375	0.183080808081	0.0397727272727	0.0456140350877	0.131111111111	0.1312	0.158357771261	0.125866666667
AT1G06047	0.123733333333	0.33431085044	0.242424242424	0.0643939393939	0.00350877192982	0.125555555556	0.106666666667	0.328445747801	0.101333333333
AT1G06060	0.165333333333	0.304985337243	0.164141414141	0.0492424242424	0.0210526315789	0.17	0.149333333333	0.1642228739	0.0906666666667
AT1G06067	0.1696	0.187683284457	0.152777777778	0.0511363636364	0.0350877192982	0.166666666667	0.132266666667	0.240469208211	0.0981333333333
AT1G06073	0.171733333333	0.287390029326	0.142676767677	0.0511363636364	0.0491228070175	0.173333333333	0.1056	0.158357771261	0.0938666666667
AT1G06080	0.129066666667	0.287390029326	0.246212121212	0.121212121212	0.0210526315789	0.13	0.0949333333333	0.205278592375	0.100266666667
AT1G06083	0.197333333333	0.129032258065	0.151515151515	0.0416666666667	0.0315789473684	0.194444444444	0.1408	0.222873900293	0.0896
AT1G06090	0.110933333333	0.205278592375	0.223484848485	0.0890151515152	0.0175438596491	0.107777777778	0.126933333333	0.25219941349	0.119466666667
AT1G06100	0.122666666667	0.146627565982	0.228535353535	0.094696969697	0.0280701754386	0.123333333333	0.126933333333	0.222873900293	0.129066666667
AT1G06103	0.151466666667	0.293255131965	0.17297979798	0.0530303030303	0.0280701754386	0.152222222222	0.1344	0.24633431085	0.119466666667
AT1G06113	0.1152	0.310850439883	0.27398989899	0.117424242424	0.0210526315789	0.114444444444	0.096	0.33431085044	0.113066666667
AT1G06117	0.119466666667	0.25219941349	0.291666666667	0.0814393939394	0.0175438596491	0.123333333333	0.1024	0.158357771261	0.0928
AT1G06130	0.162133333333	0.310850439883	0.147727272727	0.0814393939394	0.0561403508772	0.16	0.144	0.217008797654	0.0938666666667
AT1G06140	0.210133333333	0.287390029326	0.17297979798	0.0492424242424	0.0245614035088	0.213333333333	0.112	0.187683284457	0.0693333333333
AT1G06143	0.168533333333	0.17008797654	0.159090909091	0.0359848484848	0.0385964912281	0.167777777778	0.136533333333	0.199413489736	0.0885333333333
AT1G06147	0.109866666667	0.24633431085	0.25	0.13446969697	0.0210526315789	0.112222222222	0.0938666666667	0.340175953079	0.104533333333
AT1G06150	0.16	0.152492668622	0.175505050505	0.0549242424242	0.0280701754386	0.156666666667	0.1184	0.222873900293	0.107733333333
AT1G06170	0.1184	0.281524926686	0.213383838384	0.032196969697	0.0280701754386	0.12	0.128	0.322580645161	0.104533333333
AT1G06173	0.122666666667	0.181818181818	0.286616161616	0.0681818181818	0.059649122807	0.12	0.110933333333	0.181818181818	0.0992
AT1G06180	0.135466666667	0.287390029326	0.193181818182	0.0738636363636	0.0280701754386	0.136666666667	0.117333333333	0.25219941349	0.100266666667
AT1G06197	0.154666666667	0.287390029326	0.200757575758	0.0435606060606	0.0315789473684	0.152222222222	0.1664	0.228739002933	0.1088
AT1G06200	0.167466666667	0.24633431085	0.203282828283	0.0492424242424	0.059649122807	0.166666666667	0.1376	0.275659824047	0.0810666666667
AT1G06207	0.1216	0.1642228739	0.199494949495	0.0435606060606	0.0140350877193	0.124444444444	0.1376	0.199413489736	0.138666666667
AT1G06225	0.119466666667	0.187683284457	0.194444444444	0.113636363636	0.0105263157895	0.122222222222	0.1152	0.328445747801	0.112
AT1G06227	0.103466666667	0.152492668622	0.276515151515	0.0700757575758	0.0491228070175	0.102222222222	0.100266666667	0.228739002933	0.129066666667
AT1G06230	0.154666666667	0.340175953079	0.181818181818	0.0643939393939	0.0491228070175	0.156666666667	0.144	0.211143695015	0.1088
AT1G06250	0.122666666667	0.0879765395894	0.203282828283	0.0530303030303	0.059649122807	0.125555555556	0.125866666667	0.175953079179	0.136533333333
AT1G06267	0.148266666667	0.269794721408	0.25	0.0643939393939	0.0280701754386	0.151111111111	0.1216	0.363636363636	0.0885333333333
AT1G06270	0.154666666667	0.263929618768	0.169191919192	0.0397727272727	0.0456140350877	0.154444444444	0.144	0.263929618768	0.0885333333333
AT1G06280	0.100266666667	0.134897360704	0.246212121212	0.104166666667	0.0210526315789	0.0988888888889	0.1024	0.287390029326	0.117333333333
AT1G06283	0.1696	0.369501466276	0.213383838384	0.0643939393939	0.0245614035088	0.166666666667	0.126933333333	0.340175953079	0.0842666666667
AT1G06287	0.0906666666667	0.123167155425	0.267676767677	0.0568181818182	0.0385964912281	0.0877777777778	0.1152	0.24633431085	0.1408
AT1G06290	0.144	0.304985337243	0.164141414141	0.0378787878788	0.0526315789474	0.147777777778	0.132266666667	0.240469208211	0.103466666667
AT1G06310	0.1568	0.217008797654	0.195707070707	0.0511363636364	0.0631578947368	0.158888888889	0.152533333333	0.228739002933	0.0970666666667
AT1G06313	0.190933333333	0.322580645161	0.180555555556	0.0606060606061	0.0491228070175	0.191111111111	0.149333333333	0.287390029326	0.0981333333333
AT1G06323	0.120533333333	0.387096774194	0.277777777778	0.107954545455	0.00350877192982	0.12	0.1152	0.310850439883	0.0864
AT1G06330	0.132266666667	0.269794721408	0.238636363636	0.0587121212121	0.0491228070175	0.135555555556	0.1216	0.234604105572	0.1152
AT1G06347	0.1248	0.258064516129	0.207070707071	0.0511363636364	0.0280701754386	0.124444444444	0.133333333333	0.287390029326	0.1024
AT1G06350	0.128	0.340175953079	0.166666666667	0.106060606061	0.0280701754386	0.13	0.0949333333333	0.217008797654	0.107733333333
AT1G06353	0.0992	0.134897360704	0.366161616162	0.092803030303	0.0140350877193	0.0911111111111	0.048	0.211143695015	0.0832
AT1G06380	0.129066666667	0.322580645161	0.244949494949	0.030303030303	0.0491228070175	0.133333333333	0.0938666666667	0.351906158358	0.0970666666667
AT1G06387	0.1088	0.404692082111	0.257575757576	0.106060606061	0.00350877192982	0.11	0.1152	0.211143695015	0.109866666667
AT1G06390	0.1472	0.299120234604	0.159090909091	0.0606060606061	0.0491228070175	0.146666666667	0.132266666667	0.269794721408	0.100266666667
AT1G06400	0.165333333333	0.25219941349	0.167929292929	0.0568181818182	0.0315789473684	0.168888888889	0.146133333333	0.217008797654	0.1024
AT1G06407	0.114133333333	0.269794721408	0.309343434343	0.0719696969697	0.0421052631579	0.113333333333	0.130133333333	0.304985337243	0.122666666667
AT1G06410	0.180266666667	0.410557184751	0.213383838384	0.0435606060606	0.0491228070175	0.178888888889	0.116266666667	0.158357771261	0.0757333333333
AT1G06417	0.106666666667	0.357771260997	0.30303030303	0.0625	0.00701754385965	0.107777777778	0.122666666667	0.322580645161	0.135466666667
AT1G06420	0.170666666667	0.293255131965	0.270202020202	0.030303030303	0.0280701754386	0.17	0.096	0.17008797654	0.0714666666667
AT1G06437	0.120533333333	0.217008797654	0.247474747475	0.0681818181818	0.0385964912281	0.116666666667	0.126933333333	0.228739002933	0.132266666667
AT1G06450	0.116266666667	0.375366568915	0.223484848485	0.0416666666667	0.0701754385965	0.116666666667	0.126933333333	0.222873900293	0.101333333333
AT1G06457	0.126933333333	0.258064516129	0.222222222222	0.0625	0.0280701754386	0.126666666667	0.132266666667	0.293255131965	0.0853333333333
AT1G06460	0.138666666667	0.228739002933	0.17803030303	0.0492424242424	0.0491228070175	0.136666666667	0.149333333333	0.0527859237537	0.1216
AT1G06470	0.170666666667	0.211143695015	0.210858585859	0.0814393939394	0.0385964912281	0.168888888889	0.148266666667	0.434017595308	0.113066666667
AT1G06483	0.125866666667	0.293255131965	0.277777777778	0.119318181818	0.0175438596491	0.122222222222	0.0885333333333	0.369501466276	0.110933333333
AT1G06487	0.135466666667	0.193548387097	0.183080808081	0.0568181818182	0.0175438596491	0.137777777778	0.139733333333	0.240469208211	0.130133333333
AT1G06490	0.146133333333	0.316715542522	0.15404040404	0.0397727272727	0.0350877192982	0.144444444444	0.157866666667	0.258064516129	0.0981333333333
AT1G06500	0.1504	0.193548387097	0.180555555556	0.0454545454545	0.0421052631579	0.148888888889	0.145066666667	0.158357771261	0.0928
AT1G06515	0.146133333333	0.263929618768	0.131313131313	0.0397727272727	0.0140350877193	0.148888888889	0.1568	0.25219941349	0.0917333333333
AT1G06537	0.113066666667	0.193548387097	0.246212121212	0.0587121212121	0.0280701754386	0.114444444444	0.114133333333	0.492668621701	0.133333333333
AT1G06540	0.110933333333	0.211143695015	0.189393939394	0.0227272727273	0.0491228070175	0.108888888889	0.1984	0.287390029326	0.113066666667
AT1G06550	0.161066666667	0.211143695015	0.189393939394	0.0530303030303	0.0421052631579	0.164444444444	0.132266666667	0.205278592375	0.100266666667
AT1G06553	0.151466666667	0.310850439883	0.166666666667	0.0738636363636	0.0245614035088	0.148888888889	0.1216	0.228739002933	0.0832
AT1G06560	0.154666666667	0.281524926686	0.190656565657	0.0795454545455	0.0350877192982	0.151111111111	0.120533333333	0.205278592375	0.100266666667
AT1G06577	0.116266666667	0.175953079179	0.260101010101	0.0871212121212	0.0385964912281	0.117777777778	0.1216	0.0293255131965	0.126933333333
AT1G06580	0.183466666667	0.228739002933	0.169191919192	0.0606060606061	0.0315789473684	0.185555555556	0.1248	0.211143695015	0.08
AT1G06583	0.117333333333	0.275659824047	0.32196969697	0.0871212121212	0.0385964912281	0.116666666667	0.106666666667	0.181818181818	0.125866666667
AT1G06593	0.1536	0.234604105572	0.200757575758	0.0549242424242	0.00701754385965	0.15	0.142933333333	0.211143695015	0.0970666666667
AT1G06610	0.0928	0.193548387097	0.316919191919	0.0606060606061	0.0280701754386	0.0933333333333	0.1024	0.287390029326	0.119466666667
AT1G06620	0.1216	0.275659824047	0.162878787879	0.0511363636364	0.0280701754386	0.123333333333	0.133333333333	0.263929618768	0.117333333333
AT1G06623	0.109866666667	0.211143695015	0.271464646465	0.032196969697	0.0175438596491	0.11	0.154666666667	0.263929618768	0.110933333333
AT1G06630	0.154666666667	0.310850439883	0.170454545455	0.030303030303	0.0526315789474	0.153333333333	0.120533333333	0.310850439883	0.0714666666667
AT1G06640	0.148266666667	0.269794721408	0.151515151515	0.0284090909091	0.0385964912281	0.15	0.129066666667	0.234604105572	0.110933333333
AT1G06650	0.1408	0.17008797654	0.152777777778	0.0284090909091	0.0771929824561	0.144444444444	0.141866666667	0.211143695015	0.125866666667
AT1G06660	0.157866666667	0.158357771261	0.186868686869	0.0492424242424	0.0736842105263	0.155555555556	0.139733333333	0.222873900293	0.0853333333333
AT1G06667	0.1248	0.287390029326	0.223484848485	0.102272727273	0.0175438596491	0.122222222222	0.0992	0.234604105572	0.0949333333333
AT1G06680	0.144	0.217008797654	0.207070707071	0.0416666666667	0.0491228070175	0.143333333333	0.139733333333	0.222873900293	0.120533333333
AT1G06687	0.146133333333	0.410557184751	0.263888888889	0.0625	0.0280701754386	0.146666666667	0.100266666667	0.17008797654	0.1216
AT1G06690	0.152533333333	0.275659824047	0.171717171717	0.0625	0.0491228070175	0.152222222222	0.146133333333	0.240469208211	0.104533333333
AT1G06693	0.142933333333	0.211143695015	0.263888888889	0.0662878787879	0.0315789473684	0.143333333333	0.117333333333	0.322580645161	0.123733333333
AT1G06717	0.1568	0.175953079179	0.185606060606	0.0587121212121	0.0350877192982	0.157777777778	0.144	0.175953079179	0.110933333333
AT1G06720	0.1408	0.258064516129	0.210858585859	0.0568181818182	0.0385964912281	0.142222222222	0.123733333333	0.211143695015	0.0906666666667
AT1G06730	0.1856	0.322580645161	0.186868686869	0.0492424242424	0.0421052631579	0.183333333333	0.136533333333	0.187683284457	0.0810666666667
AT1G06733	0.1728	0.398826979472	0.231060606061	0.0871212121212	0.00350877192982	0.177777777778	0.0682666666667	0.240469208211	0.0874666666667
AT1G06737	0.138666666667	0.187683284457	0.232323232323	0.0700757575758	0.0350877192982	0.137777777778	0.1376	0.322580645161	0.103466666667
AT1G06740	0.158933333333	0.123167155425	0.174242424242	0.0416666666667	0.0456140350877	0.16	0.126933333333	0.375366568915	0.0864
AT1G06743	0.152533333333	0.199413489736	0.237373737374	0.0643939393939	0.0350877192982	0.143333333333	0.0981333333333	0.25219941349	0.104533333333
AT1G06757	0.1568	0.299120234604	0.239898989899	0.0871212121212	0.00701754385965	0.153333333333	0.0608	0.175953079179	0.0842666666667
AT1G06760	0.106666666667	0.25219941349	0.247474747475	0.0530303030303	0.0315789473684	0.103333333333	0.119466666667	0.328445747801	0.1024
AT1G06770	0.148266666667	0.322580645161	0.231060606061	0.0530303030303	0.0385964912281	0.146666666667	0.1344	0.205278592375	0.103466666667
AT1G06773	0.113066666667	0.228739002933	0.315656565657	0.0965909090909	0.0210526315789	0.113333333333	0.109866666667	0.199413489736	0.0981333333333
AT1G06777	0.113066666667	0.404692082111	0.218434343434	0.128787878788	0.0210526315789	0.113333333333	0.101333333333	0.181818181818	0.112
AT1G06780	0.139733333333	0.287390029326	0.19696969697	0.0606060606061	0.0140350877193	0.138888888889	0.133333333333	0.310850439883	0.116266666667
AT1G06790	0.184533333333	0.1642228739	0.128787878788	0.0530303030303	0.059649122807	0.184444444444	0.116266666667	0.25219941349	0.0917333333333
AT1G06800	0.119466666667	0.240469208211	0.156565656566	0.0265151515152	0.0280701754386	0.123333333333	0.104533333333	0.146627565982	0.114133333333
AT1G06810	0.1408	0.193548387097	0.145202020202	0.0795454545455	0.0315789473684	0.137777777778	0.139733333333	0.287390029326	0.0714666666667
AT1G06817	0.110933333333	0.234604105572	0.237373737374	0.0814393939394	0.0175438596491	0.108888888889	0.133333333333	0.158357771261	0.110933333333
AT1G06820	0.151466666667	0.445747800587	0.174242424242	0.0681818181818	0.0421052631579	0.146666666667	0.117333333333	0.351906158358	0.0704
AT1G06840	0.1792	0.158357771261	0.150252525253	0.0492424242424	0.0456140350877	0.182222222222	0.1312	0.269794721408	0.0885333333333
AT1G06850	0.0992	0.404692082111	0.213383838384	0.0416666666667	0.0631578947368	0.0988888888889	0.16	0.281524926686	0.08
AT1G06870	0.186666666667	0.263929618768	0.156565656566	0.0473484848485	0.0315789473684	0.19	0.1536	0.193548387097	0.0778666666667
AT1G06877	0.119466666667	0.234604105572	0.27904040404	0.0833333333333	0.0245614035088	0.124444444444	0.0928	0.175953079179	0.0938666666667
AT1G06890	0.144	0.422287390029	0.143939393939	0.0643939393939	0.0526315789474	0.14	0.161066666667	0.275659824047	0.0810666666667
AT1G06900	0.149333333333	0.316715542522	0.208333333333	0.0587121212121	0.0491228070175	0.151111111111	0.117333333333	0.17008797654	0.0992
AT1G06920	0.1024	0.228739002933	0.22095959596	0.0473484848485	0.0385964912281	0.1	0.141866666667	0.175953079179	0.114133333333
AT1G06923	0.123733333333	0.234604105572	0.268939393939	0.0757575757576	0.0385964912281	0.121111111111	0.116266666667	0.146627565982	0.106666666667
AT1G06930	0.0938666666667	0.381231671554	0.253787878788	0.0852272727273	0.0385964912281	0.0933333333333	0.144	0.258064516129	0.0906666666667
AT1G06943	0.112	0.123167155425	0.243686868687	0.0871212121212	0.0245614035088	0.112222222222	0.106666666667	0.275659824047	0.136533333333
AT1G06950	0.155733333333	0.205278592375	0.191919191919	0.030303030303	0.0701754385965	0.157777777778	0.1312	0.228739002933	0.0874666666667
AT1G06957	0.117333333333	0.181818181818	0.280303030303	0.111742424242	0.00701754385965	0.118888888889	0.0885333333333	0.25219941349	0.08
AT1G06970	0.110933333333	0.322580645161	0.136363636364	0.030303030303	0.0701754385965	0.108888888889	0.130133333333	0.234604105572	0.113066666667
AT1G06977	0.110933333333	0.140762463343	0.223484848485	0.0340909090909	0.0280701754386	0.113333333333	0.1664	0.205278592375	0.126933333333
AT1G06980	0.103466666667	0.387096774194	0.223484848485	0.0890151515152	0.0210526315789	0.105555555556	0.116266666667	0.175953079179	0.0864
AT1G06983	0.136533333333	0.181818181818	0.238636363636	0.119318181818	0.0210526315789	0.133333333333	0.0885333333333	0.217008797654	0.0874666666667
AT1G06987	0.0864	0.281524926686	0.354797979798	0.155303030303	0.00350877192982	0.0866666666667	0.114133333333	0.299120234604	0.101333333333
AT1G06990	0.104533333333	0.263929618768	0.208333333333	0.0833333333333	0.0245614035088	0.105555555556	0.113066666667	0.24633431085	0.1152
AT1G06993	0.162133333333	0.193548387097	0.234848484848	0.0454545454545	0.0350877192982	0.16	0.116266666667	0.357771260997	0.119466666667
AT1G07000	0.145066666667	0.346041055718	0.14898989899	0.0284090909091	0.0350877192982	0.15	0.0949333333333	0.117302052786	0.0842666666667
AT1G07030	0.194133333333	0.293255131965	0.118686868687	0.0435606060606	0.0315789473684	0.194444444444	0.1344	0.205278592375	0.0650666666667
AT1G07050	0.109866666667	0.281524926686	0.251262626263	0.0719696969697	0.0210526315789	0.11	0.122666666667	0.181818181818	0.101333333333
AT1G07060	0.173866666667	0.328445747801	0.152777777778	0.0397727272727	0.0561403508772	0.176666666667	0.1376	0.375366568915	0.0821333333333
AT1G07110	0.136533333333	0.310850439883	0.189393939394	0.0776515151515	0.0421052631579	0.135555555556	0.1504	0.193548387097	0.123733333333
AT1G07117	0.117333333333	0.351906158358	0.241161616162	0.106060606061	0.0245614035088	0.121111111111	0.1024	0.199413489736	0.138666666667
AT1G07119	0.135466666667	0.205278592375	0.146464646465	0.0416666666667	0.0175438596491	0.133333333333	0.158933333333	0.0762463343109	0.100266666667
AT1G07123	0.0917333333333	0.351906158358	0.313131313131	0.155303030303	0.00350877192982	0.09	0.1088	0.322580645161	0.0938666666667
AT1G07127	0.0928	0.387096774194	0.210858585859	0.0814393939394	0.0175438596491	0.0922222222222	0.158933333333	0.175953079179	0.0981333333333
AT1G07133	0.112	0.299120234604	0.334595959596	0.153409090909	0.0175438596491	0.113333333333	0.0778666666667	0.187683284457	0.0896
AT1G07143	0.119466666667	0.316715542522	0.32196969697	0.138257575758	0.0140350877193	0.12	0.0949333333333	0.304985337243	0.1184
AT1G07150	0.123733333333	0.293255131965	0.143939393939	0.032196969697	0.0385964912281	0.125555555556	0.1056	0.134897360704	0.113066666667
AT1G07157	0.106666666667	0.310850439883	0.318181818182	0.094696969697	0.0210526315789	0.107777777778	0.0693333333333	0.392961876833	0.0896
AT1G07160	0.1312	0.322580645161	0.190656565657	0.0473484848485	0.0421052631579	0.135555555556	0.1312	0.310850439883	0.0981333333333
AT1G07167	0.1056	0.1642228739	0.223484848485	0.0700757575758	0.0280701754386	0.108888888889	0.139733333333	0.146627565982	0.1312
AT1G07180	0.1728	0.293255131965	0.179292929293	0.0625	0.0280701754386	0.163333333333	0.145066666667	0.369501466276	0.0885333333333
AT1G07183	0.130133333333	0.217008797654	0.27398989899	0.121212121212	0.00350877192982	0.133333333333	0.0746666666667	0.33431085044	0.0938666666667
AT1G07200	0.162133333333	0.222873900293	0.219696969697	0.0416666666667	0.0456140350877	0.164444444444	0.110933333333	0.240469208211	0.0864
AT1G07210	0.1408	0.304985337243	0.185606060606	0.0416666666667	0.0561403508772	0.137777777778	0.123733333333	0.205278592375	0.0906666666667
AT1G07220	0.136533333333	0.187683284457	0.164141414141	0.0454545454545	0.0421052631579	0.138888888889	0.116266666667	0.146627565982	0.104533333333
AT1G07230	0.155733333333	0.140762463343	0.143939393939	0.0416666666667	0.0561403508772	0.158888888889	0.1344	0.193548387097	0.104533333333
AT1G07240	0.1248	0.234604105572	0.137626262626	0.0435606060606	0.0421052631579	0.127777777778	0.1248	0.351906158358	0.0938666666667
AT1G07243	0.119466666667	0.293255131965	0.276515151515	0.0984848484848	0.0385964912281	0.124444444444	0.123733333333	0.340175953079	0.109866666667
AT1G07250	0.1248	0.228739002933	0.136363636364	0.0378787878788	0.0385964912281	0.125555555556	0.114133333333	0.152492668622	0.0949333333333
AT1G07253	0.113066666667	0.263929618768	0.247474747475	0.0662878787879	0.0140350877193	0.112222222222	0.1184	0.304985337243	0.125866666667
AT1G07260	0.122666666667	0.258064516129	0.157828282828	0.030303030303	0.0315789473684	0.12	0.122666666667	0.228739002933	0.0832
AT1G07267	0.0981333333333	0.24633431085	0.304292929293	0.181818181818	0.0245614035088	0.0966666666667	0.106666666667	0.293255131965	0.0896
AT1G07270	0.125866666667	0.234604105572	0.191919191919	0.0625	0.0561403508772	0.124444444444	0.151466666667	0.129032258065	0.0981333333333
AT1G07273	0.158933333333	0.322580645161	0.121212121212	0.0643939393939	0.0245614035088	0.155555555556	0.177066666667	0.398826979472	0.096
AT1G07283	0.144	0.234604105572	0.200757575758	0.0587121212121	0.0280701754386	0.144444444444	0.126933333333	0.275659824047	0.0853333333333
AT1G07287	0.1088	0.140762463343	0.248737373737	0.092803030303	0.0315789473684	0.108888888889	0.109866666667	0.293255131965	0.117333333333
AT1G07290	0.157866666667	0.281524926686	0.167929292929	0.0606060606061	0.0421052631579	0.161111111111	0.142933333333	0.129032258065	0.1056
AT1G07297	0.125866666667	0.152492668622	0.267676767677	0.104166666667	0.00701754385965	0.128888888889	0.103466666667	0.269794721408	0.0810666666667
AT1G07300	0.162133333333	0.205278592375	0.157828282828	0.0549242424242	0.0350877192982	0.155555555556	0.158933333333	0.33431085044	0.0842666666667
AT1G07310	0.146133333333	0.258064516129	0.113636363636	0.0246212121212	0.0491228070175	0.142222222222	0.164266666667	0.304985337243	0.104533333333
AT1G07313	0.155733333333	0.304985337243	0.217171717172	0.0700757575758	0.0315789473684	0.156666666667	0.132266666667	0.1642228739	0.0896
AT1G07327	0.138666666667	0.369501466276	0.224747474747	0.0568181818182	0.0105263157895	0.141111111111	0.110933333333	0.357771260997	0.0842666666667
AT1G07330	0.1696	0.351906158358	0.236111111111	0.0473484848485	0.059649122807	0.17	0.116266666667	0.41642228739	0.0981333333333
AT1G07333	0.103466666667	0.134897360704	0.315656565657	0.151515151515	0.0105263157895	0.105555555556	0.0736	0.0938416422287	0.130133333333
AT1G07340	0.16	0.422287390029	0.113636363636	0.0189393939394	0.0421052631579	0.16	0.157866666667	0.269794721408	0.100266666667
AT1G07343	0.132266666667	0.187683284457	0.228535353535	0.147727272727	0.0280701754386	0.134444444444	0.0650666666667	0.205278592375	0.1184
AT1G07367	0.145066666667	0.304985337243	0.244949494949	0.138257575758	0.0175438596491	0.146666666667	0.0992	0.322580645161	0.1024
AT1G07370	0.1536	0.287390029326	0.186868686869	0.0435606060606	0.0456140350877	0.157777777778	0.130133333333	0.181818181818	0.106666666667
AT1G07380	0.155733333333	0.17008797654	0.189393939394	0.0587121212121	0.0280701754386	0.154444444444	0.141866666667	0.181818181818	0.116266666667
AT1G07390	0.136533333333	0.17008797654	0.166666666667	0.0700757575758	0.0631578947368	0.136666666667	0.139733333333	0.228739002933	0.104533333333
AT1G07397	0.136533333333	0.287390029326	0.231060606061	0.0965909090909	0.0175438596491	0.14	0.0896	0.24633431085	0.1056
AT1G07410	0.1408	0.434017595308	0.217171717172	0.0454545454545	0.0491228070175	0.14	0.132266666667	0.240469208211	0.0789333333333
AT1G07413	0.123733333333	0.316715542522	0.287878787879	0.119318181818	0.00701754385965	0.126666666667	0.0917333333333	0.322580645161	0.0896
AT1G07417	0.120533333333	0.310850439883	0.25	0.0776515151515	0.0385964912281	0.121111111111	0.117333333333	0.099706744868	0.117333333333
AT1G07420	0.176	0.299120234604	0.142676767677	0.0492424242424	0.0491228070175	0.173333333333	0.1536	0.25219941349	0.0938666666667
AT1G07423	0.1664	0.445747800587	0.185606060606	0.0681818181818	0.0140350877193	0.162222222222	0.103466666667	0.25219941349	0.0672
AT1G07430	0.139733333333	0.281524926686	0.161616161616	0.030303030303	0.0421052631579	0.143333333333	0.0842666666667	0.117302052786	0.104533333333
AT1G07437	0.109866666667	0.17008797654	0.270202020202	0.0814393939394	0.0280701754386	0.106666666667	0.128	0.263929618768	0.1408
AT1G07447	0.141866666667	0.293255131965	0.219696969697	0.0643939393939	0.0140350877193	0.14	0.113066666667	0.275659824047	0.0864
AT1G07450	0.152533333333	0.228739002933	0.231060606061	0.0757575757576	0.0175438596491	0.156666666667	0.1344	0.152492668622	0.112
AT1G07460	0.1152	0.234604105572	0.188131313131	0.0568181818182	0.0385964912281	0.116666666667	0.130133333333	0.369501466276	0.125866666667
AT1G07467	0.139733333333	0.234604105572	0.262626262626	0.100378787879	0.0140350877193	0.136666666667	0.101333333333	0.205278592375	0.0864
AT1G07470	0.170666666667	0.234604105572	0.19696969697	0.0643939393939	0.0385964912281	0.168888888889	0.1344	0.181818181818	0.112
AT1G07476	0.129066666667	0.24633431085	0.228535353535	0.030303030303	0.0210526315789	0.131111111111	0.138666666667	0.205278592375	0.112
AT1G07477	0.109866666667	0.275659824047	0.223484848485	0.0587121212121	0.0105263157895	0.113333333333	0.133333333333	0.369501466276	0.120533333333
AT1G07483	0.1216	0.181818181818	0.256313131313	0.106060606061	0.00350877192982	0.122222222222	0.0970666666667	0.375366568915	0.0906666666667
AT1G07485	0.129066666667	0.193548387097	0.246212121212	0.094696969697	0.0280701754386	0.123333333333	0.120533333333	0.263929618768	0.096
AT1G07497	0.114133333333	0.299120234604	0.282828282828	0.106060606061	0.0210526315789	0.115555555556	0.122666666667	0.234604105572	0.0981333333333
AT1G07503	0.122666666667	0.322580645161	0.209595959596	0.0681818181818	0.0280701754386	0.121111111111	0.114133333333	0.24633431085	0.0853333333333
AT1G07510	0.1152	0.205278592375	0.207070707071	0.0416666666667	0.0280701754386	0.113333333333	0.1504	0.346041055718	0.103466666667
AT1G07513	0.132266666667	0.228739002933	0.238636363636	0.0549242424242	0.0140350877193	0.127777777778	0.109866666667	0.357771260997	0.107733333333
AT1G07533	0.120533333333	0.17008797654	0.27904040404	0.119318181818	0.0105263157895	0.122222222222	0.0970666666667	0.41642228739	0.0885333333333
AT1G07540	0.141866666667	0.234604105572	0.180555555556	0.0416666666667	0.0491228070175	0.14	0.141866666667	0.240469208211	0.107733333333
AT1G07543	0.1056	0.187683284457	0.233585858586	0.0587121212121	0.0245614035088	0.105555555556	0.141866666667	0.375366568915	0.161066666667
AT1G07547	0.1088	0.17008797654	0.247474747475	0.0719696969697	0.0245614035088	0.11	0.126933333333	0.398826979472	0.120533333333
AT1G07553	0.130133333333	0.304985337243	0.258838383838	0.102272727273	0.00701754385965	0.135555555556	0.109866666667	0.363636363636	0.0928
AT1G07570	0.1696	0.217008797654	0.160353535354	0.0492424242424	0.0421052631579	0.171111111111	0.1408	0.1642228739	0.0896
AT1G07587	0.1216	0.146627565982	0.204545454545	0.0606060606061	0.0526315789474	0.121111111111	0.149333333333	0.363636363636	0.113066666667
AT1G07593	0.139733333333	0.24633431085	0.165404040404	0.0416666666667	0.0350877192982	0.145555555556	0.0949333333333	0.33431085044	0.0746666666667
AT1G07597	0.149333333333	0.269794721408	0.181818181818	0.0719696969697	0.0210526315789	0.152222222222	0.1248	0.24633431085	0.0949333333333
AT1G07603	0.1216	0.123167155425	0.185606060606	0.0416666666667	0.0666666666667	0.124444444444	0.1152	0.217008797654	0.1536
AT1G07607	0.170666666667	0.152492668622	0.156565656566	0.0359848484848	0.0280701754386	0.168888888889	0.152533333333	0.146627565982	0.1024
AT1G07610	0.149333333333	0.211143695015	0.266414141414	0.145833333333	0.0140350877193	0.152222222222	0.0970666666667	0.211143695015	0.0768
AT1G07620	0.1248	0.299120234604	0.265151515152	0.0359848484848	0.0526315789474	0.126666666667	0.116266666667	0.211143695015	0.107733333333
AT1G07627	0.114133333333	0.275659824047	0.299242424242	0.102272727273	0.0105263157895	0.113333333333	0.126933333333	0.217008797654	0.107733333333
AT1G07633	0.146133333333	0.146627565982	0.208333333333	0.092803030303	0.0456140350877	0.145555555556	0.107733333333	0.0879765395894	0.106666666667
AT1G07640	0.1568	0.217008797654	0.195707070707	0.0909090909091	0.0315789473684	0.156666666667	0.119466666667	0.234604105572	0.112
AT1G07645	0.139733333333	0.129032258065	0.238636363636	0.0511363636364	0.0421052631579	0.142222222222	0.120533333333	0.316715542522	0.116266666667
AT1G07653	0.148266666667	0.152492668622	0.161616161616	0.0435606060606	0.0736842105263	0.145555555556	0.157866666667	0.228739002933	0.1312
AT1G07657	0.133333333333	0.258064516129	0.241161616162	0.0965909090909	0.0140350877193	0.133333333333	0.1024	0.316715542522	0.101333333333
AT1G07663	0.1408	0.205278592375	0.0984848484848	0.030303030303	0.0385964912281	0.138888888889	0.2048	0.152492668622	0.101333333333
AT1G07670	0.168533333333	0.293255131965	0.127525252525	0.0397727272727	0.0561403508772	0.17	0.1568	0.175953079179	0.0938666666667
AT1G07680	0.114133333333	0.299120234604	0.231060606061	0.125	0.0280701754386	0.116666666667	0.107733333333	0.281524926686	0.123733333333
AT1G07690	0.1088	0.275659824047	0.299242424242	0.119318181818	0.0315789473684	0.108888888889	0.113066666667	0.316715542522	0.0938666666667
AT1G07700	0.1472	0.258064516129	0.193181818182	0.0587121212121	0.0385964912281	0.152222222222	0.139733333333	0.263929618768	0.0917333333333
AT1G07710	0.148266666667	0.146627565982	0.198232323232	0.0227272727273	0.0771929824561	0.147777777778	0.112	0.158357771261	0.123733333333
AT1G07720	0.1152	0.428152492669	0.183080808081	0.0397727272727	0.0491228070175	0.114444444444	0.141866666667	0.287390029326	0.116266666667
AT1G07727	0.104533333333	0.392961876833	0.268939393939	0.0643939393939	0.00701754385965	0.101111111111	0.0757333333333	0.217008797654	0.0736
AT1G07728	0.117333333333	0.381231671554	0.131313131313	0.0170454545455	0.0456140350877	0.118888888889	0.132266666667	0.175953079179	0.0810666666667
AT1G07730	0.1632	0.134897360704	0.146464646465	0.0378787878788	0.0877192982456	0.16	0.162133333333	0.24633431085	0.110933333333
AT1G07733	0.110933333333	0.275659824047	0.272727272727	0.0492424242424	0.0631578947368	0.111111111111	0.126933333333	0.1642228739	0.116266666667
AT1G07740	0.155733333333	0.228739002933	0.146464646465	0.0359848484848	0.0842105263158	0.152222222222	0.157866666667	0.1642228739	0.112
AT1G07750	0.181333333333	0.439882697947	0.136363636364	0.0151515151515	0.0315789473684	0.187777777778	0.174933333333	0.228739002933	0.08
AT1G07770	0.144	0.281524926686	0.205808080808	0.0549242424242	0.0140350877193	0.145555555556	0.1248	0.322580645161	0.08
AT1G07777	0.117333333333	0.217008797654	0.268939393939	0.136363636364	0.0140350877193	0.114444444444	0.0917333333333	0.269794721408	0.100266666667
AT1G07780	0.164266666667	0.24633431085	0.15404040404	0.0530303030303	0.0421052631579	0.165555555556	0.1344	0.258064516129	0.0768
AT1G07783	0.117333333333	0.222873900293	0.251262626263	0.0530303030303	0.0210526315789	0.117777777778	0.1056	0.293255131965	0.104533333333
AT1G07793	0.100266666667	0.293255131965	0.290404040404	0.132575757576	0.0105263157895	0.101111111111	0.110933333333	0.199413489736	0.119466666667
AT1G07807	0.16	0.123167155425	0.233585858586	0.0378787878788	0.0701754385965	0.16	0.107733333333	0.158357771261	0.0746666666667
AT1G07810	0.157866666667	0.275659824047	0.114898989899	0.0587121212121	0.0631578947368	0.16	0.157866666667	0.234604105572	0.096
AT1G07830	0.1568	0.217008797654	0.180555555556	0.0473484848485	0.059649122807	0.158888888889	0.1248	0.281524926686	0.0906666666667
AT1G07840	0.165333333333	0.287390029326	0.198232323232	0.0530303030303	0.0350877192982	0.165555555556	0.1184	0.111436950147	0.0938666666667
AT1G07860	0.1376	0.181818181818	0.218434343434	0.0700757575758	0.0385964912281	0.132222222222	0.1408	0.299120234604	0.0970666666667
AT1G07863	0.123733333333	0.1642228739	0.257575757576	0.0662878787879	0.0175438596491	0.128888888889	0.1056	0.187683284457	0.125866666667
AT1G07877	0.116266666667	0.17008797654	0.229797979798	0.0738636363636	0.0421052631579	0.115555555556	0.117333333333	0.33431085044	0.1216
AT1G07883	0.122666666667	0.234604105572	0.256313131313	0.113636363636	0.0421052631579	0.117777777778	0.114133333333	0.211143695015	0.106666666667
AT1G07890	0.2048	0.299120234604	0.119949494949	0.0359848484848	0.0315789473684	0.207777777778	0.157866666667	0.146627565982	0.0757333333333
AT1G07900	0.116266666667	0.17008797654	0.263888888889	0.092803030303	0.0315789473684	0.115555555556	0.107733333333	0.269794721408	0.114133333333
AT1G07901	0.0949333333333	0.123167155425	0.255050505051	0.0568181818182	0.0350877192982	0.0955555555556	0.106666666667	0.240469208211	0.1472
AT1G07913	0.1248	0.258064516129	0.229797979798	0.125	0.0140350877193	0.124444444444	0.0736	0.228739002933	0.1024
AT1G07920	0.1952	0.381231671554	0.104797979798	0.0113636363636	0.0491228070175	0.195555555556	0.130133333333	0.340175953079	0.1184
AT1G07923	0.106666666667	0.211143695015	0.267676767677	0.109848484848	0.0245614035088	0.105555555556	0.116266666667	0.275659824047	0.0992
AT1G07933	0.1408	0.234604105572	0.233585858586	0.0378787878788	0.0491228070175	0.143333333333	0.136533333333	0.24633431085	0.109866666667
AT1G07950	0.1216	0.258064516129	0.237373737374	0.0473484848485	0.0456140350877	0.124444444444	0.104533333333	0.281524926686	0.103466666667
AT1G07957	0.126933333333	0.322580645161	0.261363636364	0.0549242424242	0.00701754385965	0.131111111111	0.1216	0.299120234604	0.0938666666667
AT1G07963	0.158933333333	0.193548387097	0.15404040404	0.0454545454545	0.0561403508772	0.158888888889	0.142933333333	0.134897360704	0.104533333333
AT1G07967	0.123733333333	0.187683284457	0.271464646465	0.100378787879	0.0350877192982	0.127777777778	0.103466666667	0.175953079179	0.1216
AT1G07970	0.178133333333	0.299120234604	0.180555555556	0.0416666666667	0.0947368421053	0.182222222222	0.128	0.146627565982	0.100266666667
AT1G07977	0.1024	0.146627565982	0.265151515152	0.123106060606	0.0175438596491	0.102222222222	0.1184	0.287390029326	0.1024
AT1G07980	0.138666666667	0.387096774194	0.198232323232	0.0530303030303	0.0385964912281	0.14	0.0981333333333	0.275659824047	0.0842666666667
AT1G07987	0.113066666667	0.123167155425	0.219696969697	0.094696969697	0.0666666666667	0.106666666667	0.107733333333	0.240469208211	0.151466666667
AT1G07990	0.170666666667	0.281524926686	0.205808080808	0.0549242424242	0.0421052631579	0.172222222222	0.1216	0.17008797654	0.116266666667
AT1G07993	0.1152	0.187683284457	0.231060606061	0.0662878787879	0.0140350877193	0.118888888889	0.125866666667	0.228739002933	0.113066666667
AT1G08000	0.152533333333	0.240469208211	0.143939393939	0.0378787878788	0.0631578947368	0.15	0.155733333333	0.228739002933	0.0928
AT1G08030	0.152533333333	0.269794721408	0.184343434343	0.0416666666667	0.0561403508772	0.155555555556	0.125866666667	0.381231671554	0.0821333333333
AT1G08035	0.141866666667	0.240469208211	0.270202020202	0.0909090909091	0.0175438596491	0.143333333333	0.128	0.158357771261	0.0810666666667
AT1G08037	0.116266666667	0.222873900293	0.237373737374	0.0530303030303	0.0350877192982	0.116666666667	0.0992	0.340175953079	0.100266666667
AT1G08040	0.170666666667	0.211143695015	0.160353535354	0.0378787878788	0.0456140350877	0.17	0.148266666667	0.1642228739	0.0917333333333
AT1G08047	0.110933333333	0.158357771261	0.204545454545	0.0568181818182	0.0526315789474	0.111111111111	0.136533333333	0.193548387097	0.129066666667
AT1G08050	0.183466666667	0.304985337243	0.128787878788	0.0151515151515	0.0736842105263	0.185555555556	0.151466666667	0.228739002933	0.0896
AT1G08060	0.1408	0.205278592375	0.162878787879	0.0473484848485	0.112280701754	0.138888888889	0.154666666667	0.346041055718	0.0906666666667
AT1G08065	0.117333333333	0.258064516129	0.252525252525	0.106060606061	0.0245614035088	0.118888888889	0.106666666667	0.275659824047	0.110933333333
AT1G08070	0.181333333333	0.228739002933	0.190656565657	0.0454545454545	0.0631578947368	0.18	0.0981333333333	0.340175953079	0.0864
AT1G08080	0.133333333333	0.299120234604	0.242424242424	0.0719696969697	0.0421052631579	0.132222222222	0.114133333333	0.258064516129	0.101333333333
AT1G08090	0.1728	0.281524926686	0.114898989899	0.0492424242424	0.0561403508772	0.173333333333	0.142933333333	0.24633431085	0.100266666667
AT1G08103	0.120533333333	0.387096774194	0.233585858586	0.094696969697	0.0140350877193	0.122222222222	0.128	0.211143695015	0.0768
AT1G08113	0.104533333333	0.392961876833	0.236111111111	0.0871212121212	0.0140350877193	0.107777777778	0.136533333333	0.310850439883	0.0853333333333
AT1G08117	0.106666666667	0.322580645161	0.237373737374	0.092803030303	0.0175438596491	0.105555555556	0.138666666667	0.392961876833	0.0896
AT1G08123	0.0853333333333	0.287390029326	0.262626262626	0.0965909090909	0.0175438596491	0.0866666666667	0.1344	0.387096774194	0.109866666667
AT1G08125	0.162133333333	0.263929618768	0.180555555556	0.0530303030303	0.0421052631579	0.164444444444	0.142933333333	0.17008797654	0.113066666667
AT1G08130	0.155733333333	0.17008797654	0.147727272727	0.0738636363636	0.0385964912281	0.16	0.146133333333	0.158357771261	0.0917333333333
AT1G08135	0.126933333333	0.240469208211	0.164141414141	0.0511363636364	0.0210526315789	0.127777777778	0.130133333333	0.234604105572	0.1056
AT1G08140	0.135466666667	0.269794721408	0.213383838384	0.0606060606061	0.0280701754386	0.134444444444	0.1216	0.263929618768	0.100266666667
AT1G08143	0.113066666667	0.1642228739	0.340909090909	0.0852272727273	0.0280701754386	0.114444444444	0.0810666666667	0.263929618768	0.112
AT1G08153	0.0949333333333	0.222873900293	0.284090909091	0.0833333333333	0.0210526315789	0.0933333333333	0.1312	0.146627565982	0.110933333333
AT1G08160	0.128	0.469208211144	0.277777777778	0.0625	0.0315789473684	0.128888888889	0.116266666667	0.222873900293	0.113066666667
AT1G08165	0.138666666667	0.346041055718	0.210858585859	0.0909090909091	0.0140350877193	0.141111111111	0.1056	0.299120234604	0.1088
AT1G08170	0.1152	0.287390029326	0.227272727273	0.0776515151515	0.0350877192982	0.114444444444	0.0810666666667	0.211143695015	0.100266666667
AT1G08173	0.1216	0.187683284457	0.262626262626	0.0795454545455	0.00350877192982	0.124444444444	0.1056	0.25219941349	0.103466666667
AT1G08180	0.0992	0.398826979472	0.258838383838	0.0852272727273	0.0175438596491	0.0966666666667	0.1088	0.24633431085	0.117333333333
AT1G08190	0.1792	0.363636363636	0.174242424242	0.0549242424242	0.0456140350877	0.176666666667	0.129066666667	0.41642228739	0.107733333333
AT1G08193	0.126933333333	0.205278592375	0.180555555556	0.0700757575758	0.0491228070175	0.132222222222	0.162133333333	0.240469208211	0.107733333333
AT1G08213	0.1088	0.240469208211	0.340909090909	0.145833333333	0.0175438596491	0.108888888889	0.0693333333333	0.205278592375	0.0992
AT1G08217	0.142933333333	0.199413489736	0.209595959596	0.092803030303	0.0210526315789	0.144444444444	0.0885333333333	0.392961876833	0.0757333333333
AT1G08230	0.132266666667	0.363636363636	0.189393939394	0.0757575757576	0.0421052631579	0.133333333333	0.1248	0.222873900293	0.106666666667
AT1G08237	0.114133333333	0.228739002933	0.276515151515	0.0984848484848	0.0280701754386	0.114444444444	0.0885333333333	0.293255131965	0.1216
AT1G08247	0.107733333333	0.222873900293	0.257575757576	0.113636363636	0.0105263157895	0.112222222222	0.0885333333333	0.287390029326	0.101333333333
AT1G08257	0.122666666667	0.228739002933	0.227272727273	0.0606060606061	0.0561403508772	0.125555555556	0.136533333333	0.340175953079	0.129066666667
AT1G08260	0.154666666667	0.0938416422287	0.207070707071	0.0606060606061	0.0350877192982	0.154444444444	0.1248	0.269794721408	0.0992
AT1G08270	0.120533333333	0.211143695015	0.236111111111	0.0416666666667	0.0245614035088	0.123333333333	0.1664	0.211143695015	0.103466666667
AT1G08280	0.1312	0.24633431085	0.15404040404	0.0397727272727	0.0456140350877	0.131111111111	0.119466666667	0.217008797654	0.0874666666667
AT1G08283	0.1216	0.351906158358	0.233585858586	0.121212121212	0.0245614035088	0.12	0.112	0.258064516129	0.110933333333
AT1G08290	0.132266666667	0.322580645161	0.231060606061	0.094696969697	0.0280701754386	0.128888888889	0.106666666667	0.25219941349	0.0928
AT1G08293	0.0853333333333	0.275659824047	0.315656565657	0.153409090909	0.00701754385965	0.0866666666667	0.112	0.369501466276	0.0928
AT1G08307	0.122666666667	0.199413489736	0.271464646465	0.0795454545455	0.0210526315789	0.122222222222	0.100266666667	0.193548387097	0.0949333333333
AT1G08310	0.122666666667	0.158357771261	0.214646464646	0.0587121212121	0.0456140350877	0.124444444444	0.125866666667	0.1642228739	0.1024
AT1G08313	0.1472	0.287390029326	0.138888888889	0.0549242424242	0.0245614035088	0.147777777778	0.114133333333	0.299120234604	0.0832
AT1G08315	0.114133333333	0.193548387097	0.194444444444	0.0473484848485	0.0280701754386	0.115555555556	0.141866666667	0.228739002933	0.100266666667
AT1G08320	0.129066666667	0.258064516129	0.257575757576	0.106060606061	0.0210526315789	0.126666666667	0.104533333333	0.269794721408	0.1056
AT1G08340	0.1632	0.234604105572	0.146464646465	0.032196969697	0.0526315789474	0.163333333333	0.123733333333	0.0762463343109	0.0757333333333
AT1G08350	0.1472	0.299120234604	0.142676767677	0.0625	0.0350877192982	0.147777777778	0.158933333333	0.205278592375	0.1024
AT1G08357	0.139733333333	0.187683284457	0.266414141414	0.142045454545	0.00701754385965	0.135555555556	0.0970666666667	0.263929618768	0.100266666667
AT1G08370	0.1504	0.310850439883	0.132575757576	0.0530303030303	0.0771929824561	0.153333333333	0.154666666667	0.263929618768	0.110933333333
AT1G08377	0.149333333333	0.25219941349	0.306818181818	0.0625	0.0385964912281	0.148888888889	0.096	0.33431085044	0.101333333333
AT1G08390	0.1472	0.322580645161	0.185606060606	0.0511363636364	0.0350877192982	0.152222222222	0.119466666667	0.181818181818	0.0864
AT1G08397	0.0874666666667	0.269794721408	0.340909090909	0.0984848484848	0.0105263157895	0.0855555555556	0.0981333333333	0.392961876833	0.112
AT1G08400	0.167466666667	0.129032258065	0.199494949495	0.0454545454545	0.0421052631579	0.17	0.136533333333	0.17008797654	0.0917333333333
AT1G08403	0.106666666667	0.187683284457	0.306818181818	0.0965909090909	0.0105263157895	0.104444444444	0.0885333333333	0.357771260997	0.0618666666667
AT1G08413	0.103466666667	0.240469208211	0.32196969697	0.111742424242	0.0175438596491	0.101111111111	0.0992	0.328445747801	0.1024
AT1G08417	0.0992	0.17008797654	0.329545454545	0.100378787879	0.0140350877193	0.102222222222	0.0938666666667	0.258064516129	0.116266666667
AT1G08420	0.183466666667	0.398826979472	0.15404040404	0.0606060606061	0.0421052631579	0.181111111111	0.126933333333	0.240469208211	0.0778666666667
AT1G08450	0.146133333333	0.304985337243	0.20202020202	0.0776515151515	0.0315789473684	0.15	0.122666666667	0.211143695015	0.0778666666667
AT1G08457	0.1888	0.258064516129	0.164141414141	0.0473484848485	0.0210526315789	0.193333333333	0.1472	0.293255131965	0.0842666666667
AT1G08465	0.120533333333	0.240469208211	0.25	0.119318181818	0.0210526315789	0.118888888889	0.117333333333	0.24633431085	0.0938666666667
AT1G08470	0.162133333333	0.346041055718	0.156565656566	0.0416666666667	0.0491228070175	0.168888888889	0.135466666667	0.287390029326	0.0821333333333
AT1G08480	0.155733333333	0.222873900293	0.181818181818	0.0435606060606	0.0245614035088	0.158888888889	0.152533333333	0.199413489736	0.0981333333333
AT1G08487	0.117333333333	0.181818181818	0.300505050505	0.106060606061	0.00701754385965	0.117777777778	0.1024	0.381231671554	0.0896
AT1G08493	0.113066666667	0.217008797654	0.265151515152	0.106060606061	0.0210526315789	0.116666666667	0.113066666667	0.175953079179	0.0981333333333
AT1G08507	0.133333333333	0.134897360704	0.268939393939	0.0909090909091	0.0350877192982	0.133333333333	0.0853333333333	0.187683284457	0.0906666666667
AT1G08510	0.1888	0.381231671554	0.159090909091	0.0587121212121	0.0561403508772	0.186666666667	0.142933333333	0.175953079179	0.1024
AT1G08520	0.154666666667	0.25219941349	0.20202020202	0.0681818181818	0.0491228070175	0.158888888889	0.120533333333	0.17008797654	0.1024
AT1G08530	0.149333333333	0.199413489736	0.20202020202	0.0397727272727	0.059649122807	0.15	0.16	0.222873900293	0.0981333333333
AT1G08540	0.1472	0.199413489736	0.212121212121	0.0454545454545	0.0631578947368	0.148888888889	0.116266666667	0.240469208211	0.107733333333
AT1G08550	0.1664	0.123167155425	0.203282828283	0.0776515151515	0.0421052631579	0.161111111111	0.0938666666667	0.175953079179	0.112
AT1G08560	0.154666666667	0.33431085044	0.234848484848	0.0530303030303	0.0561403508772	0.156666666667	0.122666666667	0.25219941349	0.1024
AT1G08567	0.135466666667	0.240469208211	0.255050505051	0.0776515151515	0.0210526315789	0.128888888889	0.109866666667	0.1642228739	0.0885333333333
AT1G08570	0.165333333333	0.328445747801	0.15404040404	0.0397727272727	0.0771929824561	0.168888888889	0.1344	0.25219941349	0.0618666666667
AT1G08573	0.1088	0.258064516129	0.25	0.0568181818182	0.0210526315789	0.106666666667	0.128	0.134897360704	0.114133333333
AT1G08577	0.146133333333	0.25219941349	0.218434343434	0.0625	0.0385964912281	0.138888888889	0.136533333333	0.322580645161	0.107733333333
AT1G08590	0.138666666667	0.293255131965	0.166666666667	0.0473484848485	0.0210526315789	0.142222222222	0.120533333333	0.293255131965	0.113066666667
AT1G08600	0.155733333333	0.211143695015	0.217171717172	0.0587121212121	0.0456140350877	0.155555555556	0.113066666667	0.258064516129	0.101333333333
AT1G08607	0.110933333333	0.293255131965	0.188131313131	0.0700757575758	0.0210526315789	0.112222222222	0.1472	0.187683284457	0.129066666667
AT1G08610	0.178133333333	0.211143695015	0.167929292929	0.0492424242424	0.0456140350877	0.181111111111	0.126933333333	0.228739002933	0.0917333333333
AT1G08633	0.0938666666667	0.0879765395894	0.329545454545	0.0606060606061	0.0421052631579	0.0911111111111	0.112	0.187683284457	0.1344
AT1G08643	0.096	0.205278592375	0.299242424242	0.0833333333333	0.0385964912281	0.0922222222222	0.0938666666667	0.480938416422	0.120533333333
AT1G08645	0.1024	0.551319648094	0.238636363636	0.0435606060606	0.0315789473684	0.1	0.126933333333	0.17008797654	0.0981333333333
AT1G08650	0.096	0.445747800587	0.248737373737	0.0587121212121	0.0385964912281	0.0977777777778	0.119466666667	0.357771260997	0.101333333333
AT1G08660	0.1664	0.217008797654	0.162878787879	0.0511363636364	0.0385964912281	0.164444444444	0.129066666667	0.234604105572	0.1056
AT1G08670	0.128	0.24633431085	0.243686868687	0.0833333333333	0.0245614035088	0.126666666667	0.112	0.281524926686	0.0970666666667
AT1G08710	0.1632	0.228739002933	0.171717171717	0.0359848484848	0.0210526315789	0.17	0.1216	0.281524926686	0.0778666666667
AT1G08723	0.135466666667	0.17008797654	0.20202020202	0.0757575757576	0.0491228070175	0.134444444444	0.110933333333	0.310850439883	0.0949333333333
AT1G08730	0.132266666667	0.328445747801	0.195707070707	0.0700757575758	0.0526315789474	0.13	0.1408	0.25219941349	0.0992
AT1G08733	0.1216	0.293255131965	0.189393939394	0.0757575757576	0.0385964912281	0.121111111111	0.122666666667	0.158357771261	0.116266666667
AT1G08743	0.128	0.187683284457	0.179292929293	0.0359848484848	0.0456140350877	0.13	0.145066666667	0.217008797654	0.123733333333
AT1G08757	0.1216	0.175953079179	0.25	0.0909090909091	0.0210526315789	0.122222222222	0.1344	0.25219941349	0.1056
AT1G08760	0.142933333333	0.234604105572	0.194444444444	0.0473484848485	0.0736842105263	0.143333333333	0.1312	0.205278592375	0.0789333333333
AT1G08767	0.136533333333	0.293255131965	0.262626262626	0.0814393939394	0.0105263157895	0.135555555556	0.104533333333	0.310850439883	0.110933333333
AT1G08770	0.1248	0.322580645161	0.191919191919	0.0397727272727	0.0210526315789	0.125555555556	0.117333333333	0.228739002933	0.0970666666667
AT1G08773	0.117333333333	0.199413489736	0.296717171717	0.0776515151515	0.0245614035088	0.117777777778	0.117333333333	0.351906158358	0.1024
AT1G08780	0.152533333333	0.258064516129	0.213383838384	0.0643939393939	0.0350877192982	0.148888888889	0.116266666667	0.193548387097	0.1024
AT1G08787	0.107733333333	0.375366568915	0.292929292929	0.106060606061	0.00701754385965	0.107777777778	0.0992	0.240469208211	0.0768
AT1G08790	0.123733333333	0.205278592375	0.194444444444	0.0435606060606	0.0385964912281	0.124444444444	0.128	0.381231671554	0.114133333333
AT1G08800	0.145066666667	0.258064516129	0.20202020202	0.0625	0.0385964912281	0.146666666667	0.117333333333	0.24633431085	0.0938666666667
AT1G08833	0.110933333333	0.24633431085	0.265151515152	0.109848484848	0.0350877192982	0.112222222222	0.0928	0.228739002933	0.122666666667
AT1G08843	0.128	0.181818181818	0.236111111111	0.111742424242	0.00701754385965	0.131111111111	0.0874666666667	0.434017595308	0.0864
AT1G08845	0.1632	0.205278592375	0.152777777778	0.0530303030303	0.0350877192982	0.165555555556	0.125866666667	0.234604105572	0.0853333333333
AT1G08857	0.1504	0.33431085044	0.271464646465	0.0852272727273	0.0350877192982	0.15	0.0938666666667	0.299120234604	0.100266666667
AT1G08860	0.16	0.263929618768	0.138888888889	0.0549242424242	0.0526315789474	0.16	0.136533333333	0.234604105572	0.0938666666667
AT1G08867	0.116266666667	0.146627565982	0.233585858586	0.0606060606061	0.059649122807	0.116666666667	0.119466666667	0.240469208211	0.1216
AT1G08890	0.132266666667	0.304985337243	0.214646464646	0.0890151515152	0.0385964912281	0.13	0.0885333333333	0.1642228739	0.0853333333333
AT1G08900	0.123733333333	0.25219941349	0.218434343434	0.092803030303	0.0350877192982	0.123333333333	0.0970666666667	0.152492668622	0.0874666666667
AT1G08903	0.114133333333	0.328445747801	0.299242424242	0.132575757576	0.00701754385965	0.115555555556	0.100266666667	0.240469208211	0.0992
AT1G08910	0.125866666667	0.304985337243	0.157828282828	0.0416666666667	0.0456140350877	0.121111111111	0.126933333333	0.217008797654	0.164266666667
AT1G08930	0.148266666667	0.275659824047	0.229797979798	0.106060606061	0.0421052631579	0.151111111111	0.0864	0.281524926686	0.0821333333333
AT1G08947	0.1536	0.129032258065	0.160353535354	0.0662878787879	0.0245614035088	0.152222222222	0.164266666667	0.275659824047	0.117333333333
AT1G08960	0.1856	0.287390029326	0.127525252525	0.0359848484848	0.0350877192982	0.183333333333	0.148266666667	0.211143695015	0.0693333333333
AT1G08970	0.141866666667	0.228739002933	0.188131313131	0.0454545454545	0.080701754386	0.143333333333	0.130133333333	0.263929618768	0.0917333333333
AT1G08973	0.1792	0.269794721408	0.162878787879	0.0643939393939	0.0631578947368	0.178888888889	0.1376	0.398826979472	0.0917333333333
AT1G08985	0.117333333333	0.269794721408	0.258838383838	0.132575757576	0.00350877192982	0.117777777778	0.103466666667	0.381231671554	0.0853333333333
AT1G08987	0.0928	0.17008797654	0.20202020202	0.0852272727273	0.0280701754386	0.09	0.103466666667	0.175953079179	0.1312
AT1G08990	0.135466666667	0.310850439883	0.156565656566	0.0511363636364	0.0315789473684	0.138888888889	0.112	0.24633431085	0.0970666666667
AT1G08997	0.100266666667	0.357771260997	0.290404040404	0.0871212121212	0.0140350877193	0.101111111111	0.106666666667	0.234604105572	0.0874666666667
AT1G09000	0.164266666667	0.205278592375	0.198232323232	0.0378787878788	0.0666666666667	0.163333333333	0.116266666667	0.146627565982	0.0928
AT1G09003	0.1248	0.234604105572	0.329545454545	0.0606060606061	0.0421052631579	0.124444444444	0.126933333333	0.293255131965	0.139733333333
AT1G09010	0.1472	0.240469208211	0.208333333333	0.0530303030303	0.0631578947368	0.145555555556	0.141866666667	0.152492668622	0.109866666667
AT1G09023	0.1792	0.328445747801	0.151515151515	0.0435606060606	0.0350877192982	0.18	0.173866666667	0.293255131965	0.113066666667
AT1G09030	0.0992	0.0703812316716	0.268939393939	0.145833333333	0.0175438596491	0.0988888888889	0.0853333333333	0.222873900293	0.1088
AT1G09040	0.151466666667	0.269794721408	0.247474747475	0.0359848484848	0.0701754385965	0.147777777778	0.119466666667	0.217008797654	0.1088
AT1G09043	0.1344	0.187683284457	0.200757575758	0.0909090909091	0.0175438596491	0.138888888889	0.0992	0.175953079179	0.112
AT1G09050	0.148266666667	0.222873900293	0.247474747475	0.0246212121212	0.0771929824561	0.147777777778	0.122666666667	0.240469208211	0.110933333333
AT1G09060	0.146133333333	0.228739002933	0.199494949495	0.032196969697	0.059649122807	0.146666666667	0.1216	0.181818181818	0.112
AT1G09080	0.161066666667	0.146627565982	0.207070707071	0.0378787878788	0.0561403508772	0.16	0.0938666666667	0.316715542522	0.103466666667
AT1G09083	0.1472	0.322580645161	0.223484848485	0.0643939393939	0.0385964912281	0.144444444444	0.119466666667	0.392961876833	0.0981333333333
AT1G09087	0.1568	0.369501466276	0.213383838384	0.0568181818182	0.0385964912281	0.158888888889	0.1184	0.322580645161	0.0874666666667
AT1G09090	0.132266666667	0.228739002933	0.161616161616	0.0643939393939	0.0315789473684	0.127777777778	0.0928	0.187683284457	0.128
AT1G09097	0.103466666667	0.17008797654	0.289141414141	0.143939393939	0.0175438596491	0.103333333333	0.101333333333	0.187683284457	0.110933333333
AT1G09100	0.171733333333	0.222873900293	0.166666666667	0.0492424242424	0.0350877192982	0.172222222222	0.133333333333	0.134897360704	0.0992
AT1G09110	0.103466666667	0.129032258065	0.260101010101	0.0738636363636	0.0245614035088	0.102222222222	0.1408	0.304985337243	0.112
AT1G09123	0.112	0.375366568915	0.320707070707	0.106060606061	0	0.114444444444	0.096	0.304985337243	0.0917333333333
AT1G09130	0.173866666667	0.304985337243	0.166666666667	0.0606060606061	0.0280701754386	0.167777777778	0.1344	0.1642228739	0.101333333333
AT1G09137	0.0853333333333	0.263929618768	0.295454545455	0.0814393939394	0.0175438596491	0.0811111111111	0.1312	0.146627565982	0.141866666667
AT1G09140	0.157866666667	0.263929618768	0.123737373737	0.0435606060606	0.0280701754386	0.155555555556	0.1632	0.134897360704	0.0896
AT1G09150	0.162133333333	0.281524926686	0.164141414141	0.0833333333333	0.0421052631579	0.162222222222	0.130133333333	0.187683284457	0.096
AT1G09155	0.129066666667	0.24633431085	0.238636363636	0.0662878787879	0.0421052631579	0.128888888889	0.109866666667	0.222873900293	0.1056
AT1G09157	0.1568	0.293255131965	0.219696969697	0.0435606060606	0.0315789473684	0.155555555556	0.106666666667	0.287390029326	0.0928
AT1G09176	0.138666666667	0.181818181818	0.251262626263	0.119318181818	0.0315789473684	0.14	0.0928	0.263929618768	0.0938666666667
AT1G09190	0.154666666667	0.217008797654	0.185606060606	0.0454545454545	0.0421052631579	0.155555555556	0.117333333333	0.1642228739	0.0853333333333
AT1G09193	0.158933333333	0.240469208211	0.186868686869	0.0738636363636	0.0315789473684	0.162222222222	0.148266666667	0.24633431085	0.0981333333333
AT1G09195	0.148266666667	0.240469208211	0.217171717172	0.0530303030303	0.0561403508772	0.152222222222	0.1344	0.152492668622	0.1056
AT1G09197	0.112	0.281524926686	0.291666666667	0.0833333333333	0.00350877192982	0.115555555556	0.0725333333333	0.316715542522	0.0885333333333
AT1G09207	0.125866666667	0.146627565982	0.194444444444	0.130681818182	0.0105263157895	0.13	0.0928	0.387096774194	0.110933333333
AT1G09210	0.152533333333	0.217008797654	0.194444444444	0.0549242424242	0.0421052631579	0.147777777778	0.144	0.222873900293	0.096
AT1G09213	0.107733333333	0.240469208211	0.272727272727	0.0909090909091	0.0140350877193	0.108888888889	0.110933333333	0.217008797654	0.106666666667
AT1G09223	0.138666666667	0.17008797654	0.165404040404	0.0435606060606	0.0561403508772	0.135555555556	0.148266666667	0.193548387097	0.1312
AT1G09230	0.168533333333	0.199413489736	0.191919191919	0.0643939393939	0.0280701754386	0.171111111111	0.1344	0.25219941349	0.0906666666667
AT1G09245	0.1312	0.217008797654	0.248737373737	0.0871212121212	0.0245614035088	0.127777777778	0.104533333333	0.340175953079	0.0992
AT1G09247	0.129066666667	0.287390029326	0.188131313131	0.0435606060606	0.0456140350877	0.123333333333	0.139733333333	0.269794721408	0.096
AT1G09260	0.110933333333	0.140762463343	0.271464646465	0.0852272727273	0.0175438596491	0.113333333333	0.113066666667	0.439882697947	0.114133333333
AT1G09267	0.135466666667	0.117302052786	0.218434343434	0.0492424242424	0.0456140350877	0.134444444444	0.1504	0.228739002933	0.1152
AT1G09290	0.16	0.187683284457	0.200757575758	0.0549242424242	0.0526315789474	0.157777777778	0.135466666667	0.17008797654	0.0810666666667
AT1G09300	0.164266666667	0.234604105572	0.217171717172	0.0643939393939	0.0315789473684	0.168888888889	0.1376	0.099706744868	0.119466666667
AT1G09310	0.1152	0.146627565982	0.218434343434	0.0909090909091	0.0526315789474	0.113333333333	0.0949333333333	0.0879765395894	0.1248
AT1G09320	0.1632	0.340175953079	0.186868686869	0.0568181818182	0.0280701754386	0.163333333333	0.1024	0.217008797654	0.0810666666667
AT1G09330	0.16	0.304985337243	0.162878787879	0.0700757575758	0.0280701754386	0.16	0.132266666667	0.293255131965	0.0928
AT1G09350	0.1312	0.299120234604	0.174242424242	0.0814393939394	0.0421052631579	0.134444444444	0.135466666667	0.41642228739	0.138666666667
AT1G09360	0.1248	0.222873900293	0.200757575758	0.111742424242	0.0105263157895	0.125555555556	0.133333333333	0.234604105572	0.120533333333
AT1G09363	0.1376	0.193548387097	0.209595959596	0.0625	0.0385964912281	0.136666666667	0.135466666667	0.217008797654	0.120533333333
AT1G09380	0.1504	0.287390029326	0.169191919192	0.0625	0.0385964912281	0.148888888889	0.135466666667	0.275659824047	0.1024
AT1G09407	0.132266666667	0.275659824047	0.218434343434	0.030303030303	0.0315789473684	0.134444444444	0.1248	0.193548387097	0.0981333333333
AT1G09415	0.165333333333	0.199413489736	0.209595959596	0.0719696969697	0.0491228070175	0.164444444444	0.100266666667	0.205278592375	0.101333333333
AT1G09417	0.138666666667	0.369501466276	0.267676767677	0.0719696969697	0.0105263157895	0.137777777778	0.106666666667	0.328445747801	0.0874666666667
AT1G09420	0.155733333333	0.123167155425	0.184343434343	0.0795454545455	0.0385964912281	0.158888888889	0.1216	0.105571847507	0.116266666667
AT1G09421	0.139733333333	0.193548387097	0.164141414141	0.0549242424242	0.0280701754386	0.142222222222	0.168533333333	0.181818181818	0.100266666667
AT1G09427	0.120533333333	0.193548387097	0.285353535354	0.0662878787879	0.0385964912281	0.118888888889	0.107733333333	0.24633431085	0.110933333333
AT1G09430	0.170666666667	0.158357771261	0.212121212121	0.032196969697	0.0421052631579	0.171111111111	0.128	0.217008797654	0.106666666667
AT1G09437	0.135466666667	0.099706744868	0.191919191919	0.032196969697	0.0526315789474	0.133333333333	0.125866666667	0.175953079179	0.107733333333
AT1G09447	0.1344	0.175953079179	0.193181818182	0.0719696969697	0.0350877192982	0.134444444444	0.136533333333	0.140762463343	0.104533333333
AT1G09450	0.141866666667	0.234604105572	0.213383838384	0.0587121212121	0.0385964912281	0.141111111111	0.148266666667	0.340175953079	0.100266666667
AT1G09457	0.112	0.199413489736	0.236111111111	0.109848484848	0.0175438596491	0.113333333333	0.1248	0.199413489736	0.0992
AT1G09460	0.1088	0.234604105572	0.191919191919	0.0435606060606	0.0912280701754	0.105555555556	0.167466666667	0.258064516129	0.136533333333
AT1G09463	0.1024	0.140762463343	0.292929292929	0.0700757575758	0.0385964912281	0.104444444444	0.100266666667	0.0821114369501	0.109866666667
AT1G09470	0.165333333333	0.193548387097	0.183080808081	0.0227272727273	0.0491228070175	0.165555555556	0.132266666667	0.181818181818	0.0885333333333
AT1G09477	0.1408	0.1642228739	0.151515151515	0.0568181818182	0.0315789473684	0.138888888889	0.132266666667	0.269794721408	0.120533333333
AT1G09480	0.1408	0.304985337243	0.25	0.0833333333333	0.0421052631579	0.144444444444	0.107733333333	0.181818181818	0.100266666667
AT1G09483	0.1504	0.217008797654	0.210858585859	0.0359848484848	0.0421052631579	0.153333333333	0.120533333333	0.269794721408	0.0992
AT1G09487	0.161066666667	0.205278592375	0.161616161616	0.0511363636364	0.0421052631579	0.16	0.1536	0.146627565982	0.101333333333
AT1G09490	0.142933333333	0.310850439883	0.183080808081	0.0378787878788	0.0526315789474	0.138888888889	0.1408	0.199413489736	0.110933333333
AT1G09500	0.146133333333	0.299120234604	0.195707070707	0.0492424242424	0.0350877192982	0.144444444444	0.1376	0.322580645161	0.101333333333
AT1G09507	0.132266666667	0.222873900293	0.271464646465	0.121212121212	0.0105263157895	0.134444444444	0.0949333333333	0.158357771261	0.0938666666667
AT1G09510	0.132266666667	0.275659824047	0.212121212121	0.0662878787879	0.0350877192982	0.134444444444	0.125866666667	0.211143695015	0.103466666667
AT1G09513	0.148266666667	0.234604105572	0.191919191919	0.0416666666667	0.0631578947368	0.145555555556	0.133333333333	0.228739002933	0.122666666667
AT1G09517	0.130133333333	0.129032258065	0.188131313131	0.0454545454545	0.0491228070175	0.125555555556	0.155733333333	0.199413489736	0.1312
AT1G09520	0.135466666667	0.310850439883	0.209595959596	0.0511363636364	0.0315789473684	0.136666666667	0.1376	0.228739002933	0.1184
AT1G09527	0.130133333333	0.310850439883	0.223484848485	0.0587121212121	0.0491228070175	0.128888888889	0.146133333333	0.346041055718	0.117333333333
AT1G09530	0.141866666667	0.328445747801	0.213383838384	0.0435606060606	0.0350877192982	0.141111111111	0.123733333333	0.381231671554	0.0992
AT1G09537	0.128	0.134897360704	0.229797979798	0.0606060606061	0.0491228070175	0.122222222222	0.151466666667	0.1642228739	0.109866666667
AT1G09540	0.0992	0.363636363636	0.236111111111	0.0340909090909	0.0526315789474	0.0988888888889	0.177066666667	0.310850439883	0.130133333333
AT1G09543	0.120533333333	0.310850439883	0.324494949495	0.0681818181818	0.0350877192982	0.122222222222	0.114133333333	0.222873900293	0.1056
AT1G09550	0.151466666667	0.211143695015	0.17803030303	0.0909090909091	0.0350877192982	0.148888888889	0.112	0.281524926686	0.0906666666667
AT1G09553	0.126933333333	0.140762463343	0.19696969697	0.0416666666667	0.0491228070175	0.125555555556	0.103466666667	0.099706744868	0.113066666667
AT1G09560	0.0992	0.275659824047	0.234848484848	0.0473484848485	0.0491228070175	0.0988888888889	0.165333333333	0.25219941349	0.125866666667
AT1G09570	0.186666666667	0.263929618768	0.20202020202	0.032196969697	0.0631578947368	0.191111111111	0.1152	0.263929618768	0.0810666666667
AT1G09573	0.113066666667	0.193548387097	0.25	0.0738636363636	0.0210526315789	0.112222222222	0.107733333333	0.410557184751	0.0928
AT1G09583	0.1088	0.217008797654	0.223484848485	0.0700757575758	0.0210526315789	0.108888888889	0.130133333333	0.240469208211	0.0896
AT1G09600	0.148266666667	0.222873900293	0.217171717172	0.0511363636364	0.0350877192982	0.143333333333	0.130133333333	0.258064516129	0.1184
AT1G09610	0.136533333333	0.181818181818	0.215909090909	0.0473484848485	0.0526315789474	0.137777777778	0.132266666667	0.193548387097	0.113066666667
AT1G09620	0.184533333333	0.369501466276	0.186868686869	0.032196969697	0.0666666666667	0.184444444444	0.1504	0.17008797654	0.0917333333333
AT1G09627	0.104533333333	0.140762463343	0.229797979798	0.0795454545455	0.0315789473684	0.102222222222	0.1408	0.234604105572	0.1248
AT1G09637	0.133333333333	0.199413489736	0.224747474747	0.0625	0.0456140350877	0.13	0.148266666667	0.234604105572	0.114133333333
AT1G09640	0.176	0.392961876833	0.141414141414	0.032196969697	0.059649122807	0.176666666667	0.16	0.211143695015	0.0949333333333
AT1G09645	0.154666666667	0.322580645161	0.176767676768	0.0738636363636	0.0385964912281	0.156666666667	0.132266666667	0.369501466276	0.0864
AT1G09647	0.117333333333	0.205278592375	0.338383838384	0.142045454545	0.00350877192982	0.113333333333	0.109866666667	0.181818181818	0.109866666667
AT1G09650	0.136533333333	0.322580645161	0.185606060606	0.0606060606061	0.0385964912281	0.136666666667	0.129066666667	0.17008797654	0.096
AT1G09653	0.107733333333	0.1642228739	0.286616161616	0.0833333333333	0.0140350877193	0.104444444444	0.1056	0.351906158358	0.122666666667
AT1G09663	0.125866666667	0.146627565982	0.215909090909	0.0454545454545	0.0245614035088	0.127777777778	0.173866666667	0.117302052786	0.139733333333
AT1G09665	0.114133333333	0.187683284457	0.306818181818	0.0625	0.0140350877193	0.115555555556	0.130133333333	0.269794721408	0.1152
AT1G09667	0.112	0.199413489736	0.314393939394	0.0530303030303	0.0385964912281	0.106666666667	0.125866666667	0.24633431085	0.1312
AT1G09677	0.126933333333	0.123167155425	0.242424242424	0.0681818181818	0.059649122807	0.12	0.132266666667	0.281524926686	0.1088
AT1G09680	0.176	0.17008797654	0.155303030303	0.0530303030303	0.0421052631579	0.178888888889	0.122666666667	0.24633431085	0.0874666666667
AT1G09687	0.136533333333	0.404692082111	0.224747474747	0.0606060606061	0.0175438596491	0.134444444444	0.109866666667	0.357771260997	0.0906666666667
AT1G09690	0.158933333333	0.293255131965	0.171717171717	0.0435606060606	0.0421052631579	0.158888888889	0.119466666667	0.17008797654	0.0928
AT1G09693	0.1184	0.211143695015	0.275252525253	0.111742424242	0.0210526315789	0.113333333333	0.0896	0.1642228739	0.0885333333333
AT1G09700	0.144	0.17008797654	0.217171717172	0.0170454545455	0.080701754386	0.141111111111	0.119466666667	0.175953079179	0.0938666666667
AT1G09703	0.122666666667	0.228739002933	0.266414141414	0.147727272727	0.0105263157895	0.114444444444	0.1024	0.24633431085	0.0842666666667
AT1G09710	0.148266666667	0.187683284457	0.166666666667	0.0454545454545	0.0947368421053	0.148888888889	0.154666666667	0.25219941349	0.0970666666667
AT1G09730	0.152533333333	0.322580645161	0.169191919192	0.0454545454545	0.0210526315789	0.153333333333	0.136533333333	0.234604105572	0.096
AT1G09740	0.1632	0.199413489736	0.165404040404	0.0492424242424	0.0315789473684	0.168888888889	0.128	0.199413489736	0.0864
AT1G09747	0.1504	0.410557184751	0.243686868687	0.100378787879	0.0280701754386	0.15	0.0938666666667	0.33431085044	0.100266666667
AT1G09750	0.0874666666667	0.217008797654	0.14898989899	0.0416666666667	0.0385964912281	0.0911111111111	0.154666666667	0.1642228739	0.1536
AT1G09757	0.113066666667	0.0762463343109	0.215909090909	0.0568181818182	0.0771929824561	0.111111111111	0.133333333333	0.25219941349	0.1248
AT1G09760	0.162133333333	0.240469208211	0.189393939394	0.0852272727273	0.0526315789474	0.163333333333	0.142933333333	0.117302052786	0.0832
AT1G09770	0.161066666667	0.17008797654	0.214646464646	0.0416666666667	0.0385964912281	0.163333333333	0.1056	0.187683284457	0.0821333333333
AT1G09777	0.1088	0.199413489736	0.184343434343	0.0340909090909	0.059649122807	0.111111111111	0.126933333333	0.17008797654	0.116266666667
AT1G09780	0.229333333333	0.263929618768	0.145202020202	0.0568181818182	0.0456140350877	0.232222222222	0.116266666667	0.211143695015	0.0757333333333
AT1G09783	0.123733333333	0.1642228739	0.242424242424	0.0568181818182	0.059649122807	0.123333333333	0.1248	0.199413489736	0.113066666667
AT1G09787	0.165333333333	0.369501466276	0.204545454545	0.0606060606061	0.0491228070175	0.168888888889	0.106666666667	0.328445747801	0.064
AT1G09790	0.158933333333	0.304985337243	0.204545454545	0.0643939393939	0.0456140350877	0.162222222222	0.128	0.193548387097	0.0938666666667
AT1G09795	0.173866666667	0.310850439883	0.159090909091	0.0378787878788	0.0456140350877	0.175555555556	0.120533333333	0.123167155425	0.0949333333333
AT1G09797	0.128	0.322580645161	0.25	0.143939393939	0.0280701754386	0.128888888889	0.117333333333	0.328445747801	0.104533333333
AT1G09800	0.194133333333	0.217008797654	0.136363636364	0.0549242424242	0.0315789473684	0.197777777778	0.123733333333	0.111436950147	0.0789333333333
AT1G09803	0.126933333333	0.234604105572	0.210858585859	0.0833333333333	0.0210526315789	0.128888888889	0.104533333333	0.258064516129	0.0928
AT1G09807	0.136533333333	0.217008797654	0.227272727273	0.092803030303	0.0105263157895	0.137777777778	0.0896	0.33431085044	0.0853333333333
AT1G09810	0.1472	0.322580645161	0.184343434343	0.0511363636364	0.0315789473684	0.147777777778	0.132266666667	0.217008797654	0.101333333333
AT1G09812	0.100266666667	0.439882697947	0.247474747475	0.100378787879	0.0456140350877	0.101111111111	0.1184	0.222873900293	0.1024
AT1G09813	0.136533333333	0.263929618768	0.219696969697	0.0833333333333	0.0140350877193	0.141111111111	0.112	0.316715542522	0.0906666666667
AT1G09815	0.1184	0.175953079179	0.204545454545	0.0738636363636	0.0280701754386	0.12	0.0949333333333	0.111436950147	0.0874666666667
AT1G09830	0.184533333333	0.181818181818	0.155303030303	0.0284090909091	0.0456140350877	0.184444444444	0.133333333333	0.134897360704	0.0661333333333
AT1G09837	0.144	0.205278592375	0.188131313131	0.0643939393939	0.059649122807	0.146666666667	0.1248	0.205278592375	0.116266666667
AT1G09840	0.164266666667	0.363636363636	0.17803030303	0.0625	0.0421052631579	0.163333333333	0.132266666667	0.222873900293	0.0746666666667
AT1G09860	0.149333333333	0.199413489736	0.17297979798	0.0435606060606	0.0245614035088	0.15	0.154666666667	0.158357771261	0.106666666667
AT1G09867	0.138666666667	0.234604105572	0.165404040404	0.0700757575758	0.0140350877193	0.134444444444	0.1216	0.269794721408	0.0992
AT1G09870	0.144	0.263929618768	0.193181818182	0.0492424242424	0.059649122807	0.144444444444	0.161066666667	0.146627565982	0.0970666666667
AT1G09880	0.136533333333	0.228739002933	0.203282828283	0.0719696969697	0.0491228070175	0.136666666667	0.120533333333	0.146627565982	0.110933333333
AT1G09890	0.1408	0.222873900293	0.218434343434	0.094696969697	0.0245614035088	0.135555555556	0.106666666667	0.33431085044	0.1024
AT1G09897	0.1504	0.158357771261	0.19696969697	0.0587121212121	0.0385964912281	0.153333333333	0.1056	0.228739002933	0.110933333333
AT1G09907	0.113066666667	0.25219941349	0.243686868687	0.125	0.0105263157895	0.112222222222	0.0917333333333	0.111436950147	0.0938666666667
AT1G09910	0.170666666667	0.105571847507	0.17297979798	0.0492424242424	0.0631578947368	0.172222222222	0.117333333333	0.1642228739	0.1056
AT1G09913	0.1472	0.181818181818	0.184343434343	0.0454545454545	0.0491228070175	0.143333333333	0.125866666667	0.158357771261	0.101333333333
AT1G09920	0.180266666667	0.211143695015	0.142676767677	0.0473484848485	0.0350877192982	0.178888888889	0.135466666667	0.17008797654	0.0885333333333
AT1G09927	0.112	0.140762463343	0.199494949495	0.0587121212121	0.059649122807	0.113333333333	0.151466666667	0.240469208211	0.138666666667
AT1G09930	0.168533333333	0.193548387097	0.133838383838	0.0625	0.0666666666667	0.162222222222	0.1408	0.463343108504	0.113066666667
AT1G09947	0.155733333333	0.293255131965	0.133838383838	0.030303030303	0.0350877192982	0.154444444444	0.1824	0.263929618768	0.0874666666667
AT1G09950	0.119466666667	0.375366568915	0.200757575758	0.0643939393939	0.0315789473684	0.12	0.122666666667	0.234604105572	0.107733333333
AT1G09960	0.193066666667	0.263929618768	0.136363636364	0.0606060606061	0.0491228070175	0.192222222222	0.1504	0.263929618768	0.0864
AT1G09963	0.16	0.181818181818	0.214646464646	0.0511363636364	0.0315789473684	0.161111111111	0.1248	0.24633431085	0.101333333333
AT1G09970	0.1632	0.228739002933	0.164141414141	0.0492424242424	0.0491228070175	0.166666666667	0.109866666667	0.299120234604	0.096
AT1G09980	0.1536	0.275659824047	0.140151515152	0.0700757575758	0.0561403508772	0.152222222222	0.116266666667	0.310850439883	0.096
AT1G09987	0.109866666667	0.205278592375	0.255050505051	0.0492424242424	0.0421052631579	0.111111111111	0.129066666667	0.211143695015	0.1248
AT1G09993	0.1376	0.234604105572	0.203282828283	0.0568181818182	0.0280701754386	0.137777777778	0.132266666667	0.269794721408	0.1152
AT1G09995	0.149333333333	0.445747800587	0.229797979798	0.0549242424242	0.0385964912281	0.153333333333	0.135466666667	0.222873900293	0.08
AT1G10010	0.149333333333	0.24633431085	0.190656565657	0.0700757575758	0.0350877192982	0.147777777778	0.110933333333	0.328445747801	0.0853333333333
AT1G10020	0.142933333333	0.434017595308	0.161616161616	0.0359848484848	0.0385964912281	0.148888888889	0.106666666667	0.211143695015	0.0842666666667
AT1G10030	0.174933333333	0.369501466276	0.157828282828	0.0606060606061	0.0280701754386	0.173333333333	0.145066666667	0.158357771261	0.0885333333333
AT1G10060	0.148266666667	0.322580645161	0.183080808081	0.0643939393939	0.0280701754386	0.15	0.136533333333	0.211143695015	0.0938666666667
AT1G10070	0.1568	0.211143695015	0.191919191919	0.0454545454545	0.0631578947368	0.161111111111	0.125866666667	0.187683284457	0.0906666666667
AT1G10090	0.1568	0.228739002933	0.15404040404	0.0852272727273	0.0526315789474	0.156666666667	0.136533333333	0.258064516129	0.0981333333333
AT1G10095	0.155733333333	0.17008797654	0.191919191919	0.0549242424242	0.0456140350877	0.156666666667	0.1216	0.24633431085	0.0992
AT1G10100	0.168533333333	0.140762463343	0.195707070707	0.0587121212121	0.0315789473684	0.173333333333	0.0992	0.263929618768	0.0842666666667
AT1G10110	0.1184	0.181818181818	0.199494949495	0.0700757575758	0.0315789473684	0.12	0.112	0.25219941349	0.110933333333
AT1G10120	0.154666666667	0.287390029326	0.204545454545	0.0397727272727	0.0526315789474	0.148888888889	0.1376	0.111436950147	0.0832
AT1G10130	0.152533333333	0.25219941349	0.142676767677	0.0416666666667	0.0456140350877	0.151111111111	0.16	0.199413489736	0.0906666666667
AT1G10155	0.1152	0.123167155425	0.232323232323	0.0719696969697	0.0561403508772	0.114444444444	0.141866666667	0.363636363636	0.130133333333
AT1G10170	0.199466666667	0.328445747801	0.137626262626	0.0340909090909	0.0526315789474	0.197777777778	0.117333333333	0.193548387097	0.0917333333333
AT1G10180	0.1504	0.193548387097	0.164141414141	0.0454545454545	0.0912280701754	0.15	0.154666666667	0.293255131965	0.116266666667
AT1G10190	0.144	0.123167155425	0.212121212121	0.109848484848	0.0315789473684	0.146666666667	0.0992	0.351906158358	0.106666666667
AT1G10200	0.1344	0.346041055718	0.242424242424	0.0549242424242	0.0385964912281	0.131111111111	0.135466666667	0.117302052786	0.0981333333333
AT1G10210	0.164266666667	0.316715542522	0.157828282828	0.0378787878788	0.0315789473684	0.168888888889	0.144	0.310850439883	0.0970666666667
AT1G10225	0.142933333333	0.275659824047	0.227272727273	0.0568181818182	0.0385964912281	0.141111111111	0.122666666667	0.316715542522	0.0832
AT1G10240	0.1664	0.199413489736	0.14898989899	0.0340909090909	0.080701754386	0.166666666667	0.152533333333	0.211143695015	0.096
AT1G10270	0.157866666667	0.240469208211	0.157828282828	0.0246212121212	0.231578947368	0.154444444444	0.106666666667	0.123167155425	0.104533333333
AT1G10280	0.1536	0.375366568915	0.141414141414	0.0549242424242	0.0456140350877	0.155555555556	0.152533333333	0.181818181818	0.100266666667
AT1G10300	0.177066666667	0.134897360704	0.207070707071	0.0359848484848	0.0421052631579	0.18	0.119466666667	0.463343108504	0.0842666666667
AT1G10310	0.180266666667	0.228739002933	0.164141414141	0.0606060606061	0.0315789473684	0.18	0.144	0.299120234604	0.0906666666667
AT1G10320	0.139733333333	0.0410557184751	0.127525252525	0.0473484848485	0.0842105263158	0.141111111111	0.106666666667	0.205278592375	0.107733333333
AT1G10330	0.1472	0.187683284457	0.147727272727	0.0340909090909	0.0280701754386	0.152222222222	0.1856	0.234604105572	0.0970666666667
AT1G10340	0.1344	0.269794721408	0.151515151515	0.0625	0.0315789473684	0.135555555556	0.133333333333	0.175953079179	0.110933333333
AT1G10350	0.1536	0.222873900293	0.190656565657	0.0378787878788	0.0315789473684	0.152222222222	0.123733333333	0.222873900293	0.0906666666667
AT1G10360	0.130133333333	0.205278592375	0.160353535354	0.0530303030303	0.0175438596491	0.131111111111	0.1312	0.33431085044	0.0896
AT1G10380	0.112	0.25219941349	0.183080808081	0.0643939393939	0.0280701754386	0.111111111111	0.142933333333	0.258064516129	0.130133333333
AT1G10385	0.141866666667	0.181818181818	0.14898989899	0.0359848484848	0.0526315789474	0.141111111111	0.146133333333	0.275659824047	0.114133333333
AT1G10410	0.146133333333	0.187683284457	0.193181818182	0.0587121212121	0.0315789473684	0.143333333333	0.138666666667	0.134897360704	0.100266666667
AT1G10417	0.136533333333	0.304985337243	0.22095959596	0.0568181818182	0.0666666666667	0.137777777778	0.1344	0.269794721408	0.106666666667
AT1G10430	0.168533333333	0.340175953079	0.103535353535	0.0435606060606	0.0491228070175	0.171111111111	0.154666666667	0.187683284457	0.0885333333333
AT1G10450	0.1728	0.328445747801	0.195707070707	0.0587121212121	0.0666666666667	0.171111111111	0.146133333333	0.146627565982	0.1024
AT1G10455	0.1504	0.17008797654	0.229797979798	0.0776515151515	0.0245614035088	0.15	0.1344	0.1642228739	0.113066666667
AT1G10460	0.117333333333	0.346041055718	0.222222222222	0.0814393939394	0.0421052631579	0.12	0.149333333333	0.24633431085	0.122666666667
AT1G10500	0.1568	0.299120234604	0.217171717172	0.0397727272727	0.0456140350877	0.163333333333	0.139733333333	0.281524926686	0.0981333333333
AT1G10510	0.155733333333	0.287390029326	0.167929292929	0.0757575757576	0.0491228070175	0.155555555556	0.144	0.24633431085	0.0917333333333
AT1G10522	0.171733333333	0.17008797654	0.155303030303	0.030303030303	0.0245614035088	0.172222222222	0.136533333333	0.1642228739	0.0810666666667
AT1G10530	0.114133333333	0.293255131965	0.252525252525	0.0738636363636	0.0350877192982	0.113333333333	0.1248	0.205278592375	0.0928
AT1G10550	0.117333333333	0.357771260997	0.207070707071	0.102272727273	0.0175438596491	0.12	0.107733333333	0.240469208211	0.122666666667
AT1G10560	0.1408	0.304985337243	0.156565656566	0.0340909090909	0.0350877192982	0.141111111111	0.0970666666667	0.304985337243	0.0821333333333
AT1G10580	0.173866666667	0.287390029326	0.174242424242	0.0492424242424	0.0561403508772	0.177777777778	0.096	0.275659824047	0.0725333333333
AT1G10585	0.119466666667	0.258064516129	0.228535353535	0.0871212121212	0.0245614035088	0.12	0.120533333333	0.129032258065	0.1024
AT1G10590	0.1664	0.357771260997	0.165404040404	0.0549242424242	0.0526315789474	0.171111111111	0.116266666667	0.222873900293	0.0789333333333
AT1G10600	0.138666666667	0.234604105572	0.169191919192	0.0681818181818	0.0315789473684	0.137777777778	0.138666666667	0.217008797654	0.100266666667
AT1G10610	0.158933333333	0.269794721408	0.227272727273	0.0435606060606	0.0526315789474	0.153333333333	0.120533333333	0.187683284457	0.0778666666667
AT1G10620	0.1312	0.129032258065	0.176767676768	0.0890151515152	0.0350877192982	0.126666666667	0.107733333333	0.24633431085	0.106666666667
AT1G10657	0.116266666667	0.234604105572	0.22095959596	0.113636363636	0.0210526315789	0.117777777778	0.110933333333	0.293255131965	0.101333333333
AT1G10660	0.146133333333	0.222873900293	0.150252525253	0.0719696969697	0.0350877192982	0.147777777778	0.149333333333	0.234604105572	0.109866666667
AT1G10680	0.141866666667	0.217008797654	0.165404040404	0.0435606060606	0.0666666666667	0.137777777778	0.1312	0.117302052786	0.0949333333333
AT1G10682	0.120533333333	0.340175953079	0.323232323232	0.117424242424	0.0385964912281	0.12	0.0970666666667	0.193548387097	0.0938666666667
AT1G10690	0.064	0.381231671554	0.300505050505	0.157196969697	0.0456140350877	0.0666666666667	0.114133333333	0.381231671554	0.112
AT1G10700	0.151466666667	0.304985337243	0.133838383838	0.0378787878788	0.059649122807	0.151111111111	0.154666666667	0.281524926686	0.0938666666667
AT1G10715	0.116266666667	0.234604105572	0.213383838384	0.0852272727273	0.0210526315789	0.117777777778	0.122666666667	0.392961876833	0.106666666667
AT1G10720	0.152533333333	0.258064516129	0.215909090909	0.0397727272727	0.0350877192982	0.153333333333	0.116266666667	0.299120234604	0.0842666666667
AT1G10730	0.1536	0.392961876833	0.184343434343	0.0757575757576	0.0456140350877	0.151111111111	0.106666666667	0.199413489736	0.100266666667
AT1G10750	0.107733333333	0.299120234604	0.210858585859	0.106060606061	0.0280701754386	0.11	0.1248	0.258064516129	0.096
AT1G10760	0.170666666667	0.293255131965	0.188131313131	0.030303030303	0.0491228070175	0.17	0.148266666667	0.281524926686	0.1152
AT1G10770	0.146133333333	0.328445747801	0.210858585859	0.0681818181818	0.0280701754386	0.144444444444	0.119466666667	0.340175953079	0.1024
AT1G10780	0.181333333333	0.310850439883	0.143939393939	0.0359848484848	0.0456140350877	0.182222222222	0.1536	0.158357771261	0.0736
AT1G10790	0.117333333333	0.217008797654	0.209595959596	0.0643939393939	0.059649122807	0.118888888889	0.168533333333	0.346041055718	0.1056
AT1G10800	0.1344	0.158357771261	0.241161616162	0.0454545454545	0.0210526315789	0.136666666667	0.1536	0.146627565982	0.0970666666667
AT1G10820	0.165333333333	0.228739002933	0.190656565657	0.0719696969697	0.0526315789474	0.166666666667	0.132266666667	0.217008797654	0.0992
AT1G10830	0.1472	0.281524926686	0.132575757576	0.0435606060606	0.0456140350877	0.151111111111	0.162133333333	0.24633431085	0.0842666666667
AT1G10840	0.1664	0.363636363636	0.146464646465	0.0492424242424	0.059649122807	0.163333333333	0.155733333333	0.275659824047	0.0928
AT1G10850	0.138666666667	0.322580645161	0.141414141414	0.0284090909091	0.0771929824561	0.143333333333	0.1536	0.134897360704	0.104533333333
AT1G10865	0.157866666667	0.287390029326	0.213383838384	0.0473484848485	0.0280701754386	0.16	0.112	0.105571847507	0.0938666666667
AT1G10870	0.1664	0.322580645161	0.193181818182	0.0606060606061	0.0315789473684	0.164444444444	0.132266666667	0.299120234604	0.103466666667
AT1G10880	0.104533333333	0.25219941349	0.166666666667	0.0587121212121	0.0210526315789	0.102222222222	0.141866666667	0.24633431085	0.1216
AT1G10890	0.151466666667	0.263929618768	0.251262626263	0.0378787878788	0.0421052631579	0.152222222222	0.120533333333	0.328445747801	0.0714666666667
AT1G10900	0.146133333333	0.222873900293	0.166666666667	0.0549242424242	0.059649122807	0.142222222222	0.135466666667	0.105571847507	0.107733333333
AT1G10930	0.1472	0.263929618768	0.207070707071	0.0568181818182	0.0631578947368	0.143333333333	0.132266666667	0.275659824047	0.0938666666667
AT1G10950	0.16	0.222873900293	0.15404040404	0.0359848484848	0.0245614035088	0.161111111111	0.1728	0.099706744868	0.101333333333
AT1G10960	0.135466666667	0.240469208211	0.167929292929	0.0492424242424	0.0210526315789	0.137777777778	0.1632	0.175953079179	0.1216
AT1G11000	0.144	0.217008797654	0.180555555556	0.0606060606061	0.0771929824561	0.146666666667	0.1344	0.346041055718	0.100266666667
AT1G11040	0.112	0.369501466276	0.207070707071	0.0416666666667	0.0175438596491	0.11	0.1152	0.217008797654	0.0928
AT1G11050	0.1472	0.222873900293	0.147727272727	0.0378787878788	0.0421052631579	0.152222222222	0.123733333333	0.299120234604	0.0864
AT1G11060	0.139733333333	0.33431085044	0.215909090909	0.0265151515152	0.0561403508772	0.14	0.1376	0.281524926686	0.101333333333
AT1G11070	0.123733333333	0.0879765395894	0.217171717172	0.0473484848485	0.0456140350877	0.121111111111	0.135466666667	0.134897360704	0.1152
AT1G11080	0.135466666667	0.322580645161	0.186868686869	0.0625	0.0456140350877	0.132222222222	0.100266666667	0.41642228739	0.0981333333333
AT1G11100	0.174933333333	0.181818181818	0.15404040404	0.0511363636364	0.0947368421053	0.178888888889	0.145066666667	0.152492668622	0.0949333333333
AT1G11110	0.158933333333	0.328445747801	0.19696969697	0.0568181818182	0.0526315789474	0.158888888889	0.128	0.217008797654	0.1088
AT1G11112	0.1024	0.375366568915	0.305555555556	0.0530303030303	0.0280701754386	0.101111111111	0.122666666667	0.381231671554	0.107733333333
AT1G11145	0.128	0.222873900293	0.193181818182	0.0681818181818	0.0315789473684	0.127777777778	0.132266666667	0.275659824047	0.0938666666667
AT1G11175	0.117333333333	0.199413489736	0.243686868687	0.0776515151515	0.0105263157895	0.116666666667	0.0917333333333	0.222873900293	0.0864
AT1G11185	0.126933333333	0.41642228739	0.234848484848	0.0719696969697	0.0245614035088	0.127777777778	0.1248	0.175953079179	0.0917333333333
AT1G11190	0.119466666667	0.269794721408	0.233585858586	0.121212121212	0.0245614035088	0.121111111111	0.0938666666667	0.129032258065	0.104533333333
AT1G11200	0.1696	0.287390029326	0.135101010101	0.0359848484848	0.0280701754386	0.17	0.155733333333	0.275659824047	0.0842666666667
AT1G11210	0.0928	0.228739002933	0.238636363636	0.0776515151515	0.0456140350877	0.0955555555556	0.0949333333333	0.1642228739	0.1216
AT1G11220	0.1024	0.25219941349	0.234848484848	0.0757575757576	0.0315789473684	0.101111111111	0.08	0.258064516129	0.1056
AT1G11240	0.177066666667	0.187683284457	0.179292929293	0.0340909090909	0.0280701754386	0.178888888889	0.120533333333	0.217008797654	0.0650666666667
AT1G11250	0.1184	0.322580645161	0.280303030303	0.0454545454545	0.0350877192982	0.117777777778	0.116266666667	0.281524926686	0.0821333333333
AT1G11260	0.1408	0.199413489736	0.174242424242	0.0492424242424	0.0175438596491	0.145555555556	0.112	0.222873900293	0.101333333333
AT1G11280	0.1632	0.1642228739	0.175505050505	0.0606060606061	0.0385964912281	0.162222222222	0.141866666667	0.322580645161	0.1056
AT1G11290	0.231466666667	0.211143695015	0.159090909091	0.0378787878788	0.0456140350877	0.226666666667	0.1216	0.228739002933	0.0906666666667
AT1G11320	0.144	0.281524926686	0.193181818182	0.0340909090909	0.0771929824561	0.144444444444	0.119466666667	0.269794721408	0.0970666666667
AT1G11340	0.1248	0.222873900293	0.208333333333	0.0511363636364	0.0526315789474	0.125555555556	0.110933333333	0.310850439883	0.106666666667
AT1G11350	0.1504	0.17008797654	0.174242424242	0.0416666666667	0.0526315789474	0.151111111111	0.117333333333	0.316715542522	0.110933333333
AT1G11362	0.123733333333	0.234604105572	0.308080808081	0.0606060606061	0.0280701754386	0.123333333333	0.100266666667	0.263929618768	0.0885333333333
AT1G11400	0.158933333333	0.304985337243	0.193181818182	0.0587121212121	0.0175438596491	0.16	0.1344	0.275659824047	0.0864
AT1G11410	0.130133333333	0.193548387097	0.191919191919	0.0549242424242	0.0526315789474	0.128888888889	0.117333333333	0.310850439883	0.101333333333
AT1G11420	0.178133333333	0.175953079179	0.209595959596	0.0378787878788	0.0140350877193	0.176666666667	0.106666666667	0.222873900293	0.08
AT1G11460	0.109866666667	0.299120234604	0.210858585859	0.128787878788	0.0210526315789	0.112222222222	0.1344	0.152492668622	0.0981333333333
AT1G11470	0.1312	0.24633431085	0.183080808081	0.0397727272727	0.0280701754386	0.133333333333	0.144	0.240469208211	0.0981333333333
AT1G11475	0.1536	0.281524926686	0.171717171717	0.0681818181818	0.0280701754386	0.155555555556	0.154666666667	0.134897360704	0.100266666667
AT1G11510	0.139733333333	0.316715542522	0.237373737374	0.0454545454545	0.0280701754386	0.141111111111	0.144	0.351906158358	0.0832
AT1G11540	0.1344	0.228739002933	0.199494949495	0.0378787878788	0.0385964912281	0.135555555556	0.154666666667	0.211143695015	0.0896
AT1G11545	0.107733333333	0.363636363636	0.19696969697	0.0530303030303	0.0421052631579	0.11	0.1184	0.152492668622	0.126933333333
AT1G11560	0.0906666666667	0.275659824047	0.207070707071	0.0700757575758	0.0491228070175	0.0888888888889	0.1312	0.310850439883	0.112
AT1G11570	0.132266666667	0.33431085044	0.188131313131	0.0492424242424	0.0210526315789	0.136666666667	0.126933333333	0.228739002933	0.0906666666667
AT1G11572	0.125866666667	0.217008797654	0.224747474747	0.0700757575758	0.00701754385965	0.122222222222	0.136533333333	0.275659824047	0.096
AT1G11590	0.128	0.158357771261	0.17297979798	0.0662878787879	0.0456140350877	0.122222222222	0.110933333333	0.17008797654	0.110933333333
AT1G11592	0.112	0.258064516129	0.145202020202	0.0435606060606	0.0421052631579	0.115555555556	0.2016	0.293255131965	0.1184
AT1G11593	0.120533333333	0.205278592375	0.308080808081	0.140151515152	0.0210526315789	0.118888888889	0.0725333333333	0.293255131965	0.0714666666667
AT1G11608	0.141866666667	0.293255131965	0.213383838384	0.0681818181818	0.0385964912281	0.145555555556	0.1056	0.234604105572	0.0949333333333
AT1G11620	0.129066666667	0.222873900293	0.251262626263	0.104166666667	0.0280701754386	0.128888888889	0.0906666666667	0.381231671554	0.0885333333333
AT1G11630	0.157866666667	0.24633431085	0.189393939394	0.0359848484848	0.0280701754386	0.156666666667	0.1152	0.152492668622	0.0789333333333
AT1G11650	0.164266666667	0.363636363636	0.122474747475	0.0643939393939	0.0736842105263	0.167777777778	0.16	0.222873900293	0.0928
AT1G11655	0.1216	0.363636363636	0.244949494949	0.0909090909091	0.0140350877193	0.126666666667	0.122666666667	0.445747800587	0.103466666667
AT1G11680	0.171733333333	0.422287390029	0.133838383838	0.032196969697	0.0526315789474	0.165555555556	0.1536	0.24633431085	0.0928
AT1G11700	0.113066666667	0.375366568915	0.189393939394	0.0643939393939	0.0350877192982	0.114444444444	0.0970666666667	0.199413489736	0.110933333333
AT1G11730	0.138666666667	0.381231671554	0.222222222222	0.0454545454545	0.0456140350877	0.138888888889	0.107733333333	0.33431085044	0.096
AT1G11735	0.1184	0.322580645161	0.251262626263	0.132575757576	0.0175438596491	0.118888888889	0.116266666667	0.363636363636	0.0928
AT1G11750	0.174933333333	0.287390029326	0.145202020202	0.0530303030303	0.0385964912281	0.172222222222	0.154666666667	0.105571847507	0.0864
AT1G11755	0.171733333333	0.275659824047	0.128787878788	0.0530303030303	0.0315789473684	0.173333333333	0.138666666667	0.140762463343	0.0928
AT1G11760	0.149333333333	0.322580645161	0.165404040404	0.0606060606061	0.0491228070175	0.148888888889	0.123733333333	0.228739002933	0.0821333333333
AT1G11770	0.114133333333	0.240469208211	0.256313131313	0.0284090909091	0.0315789473684	0.114444444444	0.122666666667	0.193548387097	0.1376
AT1G11780	0.138666666667	0.187683284457	0.189393939394	0.0511363636364	0.0526315789474	0.141111111111	0.1376	0.205278592375	0.0917333333333
AT1G11785	0.136533333333	0.357771260997	0.258838383838	0.0681818181818	0.0315789473684	0.14	0.0853333333333	0.258064516129	0.08
AT1G11800	0.184533333333	0.322580645161	0.145202020202	0.0265151515152	0.0491228070175	0.184444444444	0.148266666667	0.1642228739	0.0768
AT1G11820	0.167466666667	0.346041055718	0.15404040404	0.0359848484848	0.0140350877193	0.173333333333	0.165333333333	0.123167155425	0.101333333333
AT1G11840	0.176	0.33431085044	0.169191919192	0.0625	0.0421052631579	0.176666666667	0.125866666667	0.146627565982	0.0928
AT1G11850	0.141866666667	0.24633431085	0.198232323232	0.102272727273	0.0210526315789	0.142222222222	0.1248	0.258064516129	0.101333333333
AT1G11870	0.146133333333	0.222873900293	0.140151515152	0.0454545454545	0.059649122807	0.143333333333	0.1376	0.146627565982	0.0992
AT1G11900	0.16	0.228739002933	0.191919191919	0.0492424242424	0.0385964912281	0.164444444444	0.104533333333	0.222873900293	0.0832
AT1G11915	0.120533333333	0.375366568915	0.229797979798	0.0757575757576	0.0315789473684	0.113333333333	0.1408	0.1642228739	0.135466666667
AT1G11920	0.136533333333	0.24633431085	0.175505050505	0.113636363636	0.0140350877193	0.135555555556	0.112	0.304985337243	0.1216
AT1G11940	0.158933333333	0.17008797654	0.166666666667	0.0587121212121	0.0491228070175	0.161111111111	0.130133333333	0.293255131965	0.0949333333333
AT1G11950	0.1728	0.322580645161	0.194444444444	0.0587121212121	0.0526315789474	0.174444444444	0.125866666667	0.398826979472	0.0810666666667
AT1G11960	0.117333333333	0.269794721408	0.170454545455	0.0643939393939	0.0385964912281	0.118888888889	0.145066666667	0.258064516129	0.0864
AT1G11980	0.136533333333	0.1642228739	0.282828282828	0.0662878787879	0.0105263157895	0.136666666667	0.0885333333333	0.381231671554	0.0896
AT1G11990	0.112	0.316715542522	0.169191919192	0.0492424242424	0.0456140350877	0.111111111111	0.144	0.152492668622	0.109866666667
AT1G12010	0.142933333333	0.158357771261	0.209595959596	0.0511363636364	0.0421052631579	0.147777777778	0.119466666667	0.281524926686	0.109866666667
AT1G12013	0.1408	0.281524926686	0.233585858586	0.0625	0.0210526315789	0.144444444444	0.106666666667	0.404692082111	0.100266666667
AT1G12015	0.1472	0.33431085044	0.224747474747	0.0643939393939	0.0210526315789	0.147777777778	0.109866666667	0.287390029326	0.0992
AT1G12020	0.139733333333	0.41642228739	0.155303030303	0.0587121212121	0.0175438596491	0.144444444444	0.138666666667	0.392961876833	0.0842666666667
AT1G12030	0.151466666667	0.322580645161	0.193181818182	0.0643939393939	0.0175438596491	0.153333333333	0.0821333333333	0.24633431085	0.0810666666667
AT1G12064	0.120533333333	0.222873900293	0.22601010101	0.100378787879	0.0105263157895	0.123333333333	0.1312	0.351906158358	0.112
AT1G12070	0.107733333333	0.375366568915	0.212121212121	0.0833333333333	0.0280701754386	0.105555555556	0.1216	0.340175953079	0.106666666667
AT1G12090	0.110933333333	0.346041055718	0.255050505051	0.198863636364	0.0175438596491	0.11	0.1408	0.1642228739	0.103466666667
AT1G12100	0.112	0.187683284457	0.267676767677	0.0738636363636	0.0105263157895	0.112222222222	0.103466666667	0.346041055718	0.120533333333
AT1G12110	0.116266666667	0.369501466276	0.204545454545	0.0549242424242	0.0385964912281	0.117777777778	0.123733333333	0.281524926686	0.1056
AT1G12130	0.136533333333	0.187683284457	0.22601010101	0.0965909090909	0.0210526315789	0.137777777778	0.08	0.369501466276	0.0746666666667
AT1G12140	0.139733333333	0.234604105572	0.116161616162	0.0454545454545	0.0561403508772	0.14	0.2112	0.228739002933	0.0810666666667
AT1G12150	0.1408	0.0762463343109	0.260101010101	0.0359848484848	0.059649122807	0.14	0.116266666667	0.217008797654	0.0896
AT1G12180	0.0938666666667	0.258064516129	0.25	0.117424242424	0.0315789473684	0.0933333333333	0.0981333333333	0.240469208211	0.109866666667
AT1G12190	0.133333333333	0.193548387097	0.243686868687	0.136363636364	0.0105263157895	0.135555555556	0.0981333333333	0.340175953079	0.0778666666667
AT1G12200	0.141866666667	0.205278592375	0.209595959596	0.094696969697	0.0350877192982	0.14	0.0853333333333	0.310850439883	0.0938666666667
AT1G12220	0.1664	0.25219941349	0.20202020202	0.0606060606061	0.0315789473684	0.166666666667	0.1248	0.222873900293	0.0821333333333
AT1G12230	0.154666666667	0.293255131965	0.157828282828	0.0473484848485	0.0456140350877	0.151111111111	0.168533333333	0.205278592375	0.1024
AT1G12240	0.1376	0.363636363636	0.181818181818	0.0416666666667	0.0456140350877	0.136666666667	0.112	0.211143695015	0.122666666667
AT1G12260	0.116266666667	0.140762463343	0.214646464646	0.0776515151515	0.0526315789474	0.116666666667	0.122666666667	0.24633431085	0.1248
AT1G12270	0.165333333333	0.263929618768	0.212121212121	0.0378787878788	0.0526315789474	0.166666666667	0.1248	0.240469208211	0.0938666666667
AT1G12280	0.174933333333	0.17008797654	0.215909090909	0.0530303030303	0.0385964912281	0.176666666667	0.113066666667	0.193548387097	0.0768
AT1G12290	0.1792	0.211143695015	0.191919191919	0.0738636363636	0.0105263157895	0.176666666667	0.122666666667	0.346041055718	0.0736
AT1G12320	0.1056	0.199413489736	0.276515151515	0.0681818181818	0.0385964912281	0.106666666667	0.112	0.211143695015	0.119466666667
AT1G12330	0.1088	0.269794721408	0.212121212121	0.0208333333333	0.0526315789474	0.11	0.1344	0.310850439883	0.1152
AT1G12350	0.1696	0.199413489736	0.167929292929	0.0606060606061	0.0526315789474	0.167777777778	0.129066666667	0.281524926686	0.0736
AT1G12400	0.152533333333	0.322580645161	0.179292929293	0.032196969697	0.0280701754386	0.155555555556	0.149333333333	0.217008797654	0.100266666667
AT1G12410	0.1792	0.263929618768	0.184343434343	0.0625	0.0350877192982	0.181111111111	0.117333333333	0.181818181818	0.08
AT1G12430	0.1696	0.439882697947	0.213383838384	0.0568181818182	0.0421052631579	0.17	0.126933333333	0.275659824047	0.101333333333
AT1G12440	0.1248	0.33431085044	0.208333333333	0.0492424242424	0.0210526315789	0.127777777778	0.135466666667	0.287390029326	0.0992
AT1G12460	0.151466666667	0.299120234604	0.175505050505	0.0227272727273	0.0526315789474	0.151111111111	0.139733333333	0.199413489736	0.0832
AT1G12470	0.161066666667	0.269794721408	0.183080808081	0.0643939393939	0.0385964912281	0.163333333333	0.1408	0.205278592375	0.0928
AT1G12480	0.130133333333	0.140762463343	0.161616161616	0.0340909090909	0.0385964912281	0.128888888889	0.151466666667	0.117302052786	0.0970666666667
AT1G12490	0.1184	0.234604105572	0.231060606061	0.0757575757576	0.0280701754386	0.12	0.113066666667	0.316715542522	0.110933333333
AT1G12500	0.1056	0.451612903226	0.166666666667	0.0340909090909	0.0350877192982	0.108888888889	0.145066666667	0.392961876833	0.0906666666667
AT1G12520	0.139733333333	0.25219941349	0.180555555556	0.0265151515152	0.0561403508772	0.141111111111	0.128	0.228739002933	0.0981333333333
AT1G12530	0.144	0.129032258065	0.185606060606	0.0643939393939	0.0456140350877	0.145555555556	0.107733333333	0.222873900293	0.0714666666667
AT1G12560	0.119466666667	0.328445747801	0.237373737374	0.119318181818	0.0245614035088	0.121111111111	0.109866666667	0.228739002933	0.122666666667
AT1G12580	0.158933333333	0.175953079179	0.174242424242	0.0568181818182	0.0736842105263	0.157777777778	0.113066666667	0.17008797654	0.0917333333333
AT1G12600	0.1376	0.316715542522	0.145202020202	0.0795454545455	0.0175438596491	0.13	0.1184	0.304985337243	0.1024
AT1G12610	0.1248	0.24633431085	0.214646464646	0.0833333333333	0.0350877192982	0.125555555556	0.0992	0.299120234604	0.1024
AT1G12620	0.178133333333	0.217008797654	0.209595959596	0.0625	0.0280701754386	0.178888888889	0.123733333333	0.217008797654	0.0896
AT1G12630	0.1216	0.199413489736	0.19696969697	0.147727272727	0.0421052631579	0.121111111111	0.106666666667	0.381231671554	0.0874666666667
AT1G12650	0.16	0.346041055718	0.239898989899	0.0359848484848	0.059649122807	0.16	0.122666666667	0.24633431085	0.0885333333333
AT1G12663	0.1344	0.205278592375	0.282828282828	0.111742424242	0.0350877192982	0.134444444444	0.106666666667	0.351906158358	0.1024
AT1G12665	0.144	0.328445747801	0.338383838384	0.113636363636	0.0175438596491	0.138888888889	0.0970666666667	0.281524926686	0.0821333333333
AT1G12680	0.186666666667	0.199413489736	0.160353535354	0.0454545454545	0.0701754385965	0.185555555556	0.142933333333	0.281524926686	0.096
AT1G12700	0.183466666667	0.228739002933	0.203282828283	0.0416666666667	0.0561403508772	0.184444444444	0.1152	0.205278592375	0.0842666666667
AT1G12710	0.1536	0.281524926686	0.170454545455	0.0359848484848	0.0385964912281	0.156666666667	0.128	0.369501466276	0.0874666666667
AT1G12740	0.1312	0.193548387097	0.234848484848	0.0795454545455	0.0526315789474	0.128888888889	0.114133333333	0.146627565982	0.0981333333333
AT1G12750	0.171733333333	0.263929618768	0.147727272727	0.0284090909091	0.0315789473684	0.174444444444	0.162133333333	0.263929618768	0.0864
AT1G12760	0.189866666667	0.392961876833	0.138888888889	0.0568181818182	0.0350877192982	0.186666666667	0.145066666667	0.293255131965	0.1056
AT1G12780	0.173866666667	0.269794721408	0.207070707071	0.0492424242424	0.0561403508772	0.168888888889	0.136533333333	0.187683284457	0.0906666666667
AT1G12790	0.1504	0.346041055718	0.176767676768	0.0511363636364	0.0421052631579	0.145555555556	0.161066666667	0.205278592375	0.106666666667
AT1G12805	0.107733333333	0.228739002933	0.236111111111	0.111742424242	0.0175438596491	0.111111111111	0.096	0.228739002933	0.0992
AT1G12810	0.144	0.263929618768	0.171717171717	0.0530303030303	0.0245614035088	0.148888888889	0.1504	0.17008797654	0.0885333333333
AT1G12820	0.1632	0.222873900293	0.161616161616	0.0189393939394	0.0385964912281	0.164444444444	0.157866666667	0.105571847507	0.1088
AT1G12840	0.158933333333	0.363636363636	0.162878787879	0.0397727272727	0.0421052631579	0.162222222222	0.1504	0.398826979472	0.0896
AT1G12855	0.101333333333	0.25219941349	0.256313131313	0.117424242424	0.0385964912281	0.104444444444	0.103466666667	0.304985337243	0.104533333333
AT1G12870	0.126933333333	0.193548387097	0.186868686869	0.0757575757576	0.0245614035088	0.127777777778	0.114133333333	0.228739002933	0.096
AT1G12880	0.146133333333	0.175953079179	0.266414141414	0.0568181818182	0.0385964912281	0.146666666667	0.1056	0.24633431085	0.0906666666667
AT1G12890	0.146133333333	0.234604105572	0.261363636364	0.0625	0.0350877192982	0.143333333333	0.125866666667	0.181818181818	0.106666666667
AT1G12900	0.178133333333	0.228739002933	0.156565656566	0.032196969697	0.0561403508772	0.182222222222	0.173866666667	0.181818181818	0.107733333333
AT1G12910	0.168533333333	0.24633431085	0.135101010101	0.0473484848485	0.0245614035088	0.167777777778	0.1408	0.25219941349	0.0917333333333
AT1G12920	0.161066666667	0.351906158358	0.176767676768	0.030303030303	0.0456140350877	0.163333333333	0.128	0.193548387097	0.1024
AT1G12940	0.138666666667	0.387096774194	0.112373737374	0.0492424242424	0.0385964912281	0.142222222222	0.122666666667	0.316715542522	0.08
AT1G12970	0.1632	0.381231671554	0.150252525253	0.0170454545455	0.059649122807	0.165555555556	0.1472	0.240469208211	0.0864
AT1G12980	0.0949333333333	0.258064516129	0.232323232323	0.0814393939394	0.0315789473684	0.0933333333333	0.135466666667	0.205278592375	0.1376
AT1G12990	0.146133333333	0.33431085044	0.123737373737	0.0435606060606	0.0421052631579	0.148888888889	0.165333333333	0.228739002933	0.096
AT1G13000	0.136533333333	0.24633431085	0.209595959596	0.0454545454545	0.059649122807	0.134444444444	0.132266666667	0.158357771261	0.109866666667
AT1G13020	0.151466666667	0.369501466276	0.188131313131	0.0435606060606	0.0701754385965	0.151111111111	0.1408	0.24633431085	0.0906666666667
AT1G13040	0.170666666667	0.287390029326	0.164141414141	0.0681818181818	0.0526315789474	0.168888888889	0.120533333333	0.287390029326	0.0928
AT1G13050	0.130133333333	0.269794721408	0.169191919192	0.0340909090909	0.0842105263158	0.128888888889	0.155733333333	0.269794721408	0.1344
AT1G13060	0.1664	0.281524926686	0.17803030303	0.0549242424242	0.0315789473684	0.166666666667	0.146133333333	0.211143695015	0.0896
AT1G13100	0.113066666667	0.346041055718	0.209595959596	0.0340909090909	0.0421052631579	0.112222222222	0.125866666667	0.234604105572	0.1184
AT1G13120	0.1536	0.275659824047	0.166666666667	0.0530303030303	0.0666666666667	0.154444444444	0.135466666667	0.269794721408	0.1056
AT1G13130	0.133333333333	0.269794721408	0.229797979798	0.0625	0.0175438596491	0.131111111111	0.1152	0.158357771261	0.113066666667
AT1G13140	0.145066666667	0.117302052786	0.19696969697	0.0284090909091	0.0491228070175	0.146666666667	0.126933333333	0.205278592375	0.122666666667
AT1G13150	0.139733333333	0.175953079179	0.209595959596	0.0416666666667	0.0631578947368	0.141111111111	0.120533333333	0.175953079179	0.1152
AT1G13160	0.1504	0.263929618768	0.217171717172	0.0568181818182	0.0421052631579	0.152222222222	0.113066666667	0.228739002933	0.0768
AT1G13200	0.119466666667	0.234604105572	0.181818181818	0.0681818181818	0.0315789473684	0.114444444444	0.110933333333	0.217008797654	0.0928
AT1G13210	0.126933333333	0.363636363636	0.146464646465	0.0435606060606	0.0456140350877	0.126666666667	0.1568	0.346041055718	0.0842666666667
AT1G13220	0.1664	0.181818181818	0.213383838384	0.0284090909091	0.0666666666667	0.167777777778	0.117333333333	0.187683284457	0.103466666667
AT1G13245	0.129066666667	0.346041055718	0.29797979798	0.109848484848	0.0105263157895	0.128888888889	0.0938666666667	0.392961876833	0.0821333333333
AT1G13260	0.1184	0.275659824047	0.191919191919	0.0606060606061	0.0315789473684	0.121111111111	0.0842666666667	0.258064516129	0.130133333333
AT1G13270	0.162133333333	0.287390029326	0.176767676768	0.0549242424242	0.0315789473684	0.164444444444	0.148266666667	0.24633431085	0.0949333333333
AT1G13280	0.112	0.33431085044	0.193181818182	0.0340909090909	0.0736842105263	0.11	0.146133333333	0.351906158358	0.1184
AT1G13300	0.107733333333	0.33431085044	0.246212121212	0.0814393939394	0.0350877192982	0.112222222222	0.0874666666667	0.25219941349	0.1024
AT1G13310	0.123733333333	0.263929618768	0.205808080808	0.0473484848485	0.0280701754386	0.123333333333	0.141866666667	0.222873900293	0.0949333333333
AT1G13330	0.152533333333	0.287390029326	0.200757575758	0.0625	0.0315789473684	0.151111111111	0.157866666667	0.123167155425	0.1248
AT1G13340	0.116266666667	0.24633431085	0.199494949495	0.0473484848485	0.0736842105263	0.117777777778	0.1344	0.199413489736	0.0949333333333
AT1G13350	0.16	0.25219941349	0.17803030303	0.0530303030303	0.0315789473684	0.161111111111	0.1472	0.269794721408	0.0949333333333
AT1G13360	0.0938666666667	0.422287390029	0.261363636364	0.0871212121212	0.0175438596491	0.0922222222222	0.0970666666667	0.1642228739	0.0928
AT1G13370	0.1216	0.33431085044	0.227272727273	0.0643939393939	0.0175438596491	0.116666666667	0.1344	0.211143695015	0.0949333333333
AT1G13390	0.136533333333	0.33431085044	0.184343434343	0.0587121212121	0.0421052631579	0.137777777778	0.1344	0.269794721408	0.0757333333333
AT1G13400	0.103466666667	0.24633431085	0.224747474747	0.094696969697	0.00350877192982	0.101111111111	0.1504	0.346041055718	0.1088
AT1G13410	0.190933333333	0.322580645161	0.180555555556	0.0530303030303	0.0175438596491	0.187777777778	0.0981333333333	0.322580645161	0.0714666666667
AT1G13420	0.132266666667	0.293255131965	0.261363636364	0.0416666666667	0.0245614035088	0.133333333333	0.110933333333	0.293255131965	0.110933333333
AT1G13430	0.132266666667	0.228739002933	0.233585858586	0.0700757575758	0.0280701754386	0.128888888889	0.113066666667	0.222873900293	0.0992
AT1G13470	0.148266666667	0.304985337243	0.238636363636	0.0530303030303	0.0456140350877	0.147777777778	0.103466666667	0.293255131965	0.096
AT1G13490	0.168533333333	0.234604105572	0.19696969697	0.0511363636364	0.0491228070175	0.171111111111	0.119466666667	0.217008797654	0.0949333333333
AT1G13510	0.174933333333	0.25219941349	0.191919191919	0.0359848484848	0.0350877192982	0.173333333333	0.129066666667	0.24633431085	0.0938666666667
AT1G13520	0.148266666667	0.387096774194	0.215909090909	0.0511363636364	0.0421052631579	0.15	0.0928	0.33431085044	0.096
AT1G13530	0.16	0.217008797654	0.189393939394	0.0473484848485	0.0315789473684	0.157777777778	0.116266666667	0.228739002933	0.0842666666667
AT1G13540	0.167466666667	0.193548387097	0.190656565657	0.0397727272727	0.0385964912281	0.161111111111	0.104533333333	0.293255131965	0.0864
AT1G13560	0.164266666667	0.340175953079	0.188131313131	0.0340909090909	0.0315789473684	0.165555555556	0.1568	0.199413489736	0.0842666666667
AT1G13570	0.157866666667	0.217008797654	0.152777777778	0.0378787878788	0.0385964912281	0.156666666667	0.16	0.24633431085	0.0768
AT1G13590	0.126933333333	0.322580645161	0.256313131313	0.128787878788	0.0245614035088	0.124444444444	0.116266666667	0.363636363636	0.0949333333333
AT1G13600	0.0981333333333	0.234604105572	0.27398989899	0.130681818182	0.0245614035088	0.0966666666667	0.120533333333	0.263929618768	0.122666666667
AT1G13605	0.125866666667	0.175953079179	0.247474747475	0.11553030303	0.00701754385965	0.123333333333	0.122666666667	0.140762463343	0.101333333333
AT1G13608	0.101333333333	0.387096774194	0.284090909091	0.0833333333333	0.0175438596491	0.104444444444	0.1056	0.24633431085	0.116266666667
AT1G13609	0.103466666667	0.240469208211	0.291666666667	0.092803030303	0.0315789473684	0.106666666667	0.107733333333	0.24633431085	0.107733333333
AT1G13620	0.1312	0.129032258065	0.227272727273	0.0776515151515	0.0210526315789	0.131111111111	0.116266666667	0.205278592375	0.0896
AT1G13630	0.158933333333	0.25219941349	0.180555555556	0.0568181818182	0.0561403508772	0.156666666667	0.126933333333	0.287390029326	0.104533333333
AT1G13635	0.1312	0.263929618768	0.207070707071	0.111742424242	0.0350877192982	0.134444444444	0.0821333333333	0.263929618768	0.0789333333333
AT1G13640	0.171733333333	0.375366568915	0.176767676768	0.0227272727273	0.0421052631579	0.166666666667	0.1376	0.404692082111	0.106666666667
AT1G13650	0.138666666667	0.33431085044	0.237373737374	0.0568181818182	0.0315789473684	0.14	0.1184	0.346041055718	0.107733333333
AT1G13670	0.106666666667	0.222873900293	0.268939393939	0.0965909090909	0.0491228070175	0.106666666667	0.107733333333	0.240469208211	0.1184
AT1G13680	0.152533333333	0.287390029326	0.212121212121	0.0852272727273	0.0245614035088	0.153333333333	0.0778666666667	0.287390029326	0.104533333333
AT1G13690	0.1472	0.175953079179	0.253787878788	0.0833333333333	0.0421052631579	0.147777777778	0.100266666667	0.146627565982	0.0832
AT1G13700	0.1664	0.228739002933	0.152777777778	0.0530303030303	0.059649122807	0.17	0.144	0.140762463343	0.0853333333333
AT1G13710	0.1696	0.304985337243	0.141414141414	0.0227272727273	0.0140350877193	0.173333333333	0.158933333333	0.211143695015	0.0789333333333
AT1G13730	0.149333333333	0.328445747801	0.223484848485	0.032196969697	0.0456140350877	0.145555555556	0.116266666667	0.234604105572	0.0970666666667
AT1G13740	0.1536	0.25219941349	0.188131313131	0.0246212121212	0.0350877192982	0.156666666667	0.125866666667	0.134897360704	0.0992
AT1G13750	0.171733333333	0.240469208211	0.167929292929	0.0435606060606	0.0491228070175	0.176666666667	0.1376	0.175953079179	0.112
AT1G13760	0.136533333333	0.175953079179	0.233585858586	0.0549242424242	0.0385964912281	0.138888888889	0.1248	0.263929618768	0.1056
AT1G13770	0.161066666667	0.281524926686	0.155303030303	0.0568181818182	0.0385964912281	0.16	0.16	0.310850439883	0.0864
AT1G13780	0.157866666667	0.293255131965	0.152777777778	0.0454545454545	0.0385964912281	0.161111111111	0.132266666667	0.281524926686	0.0874666666667
AT1G13790	0.157866666667	0.217008797654	0.255050505051	0.0359848484848	0.0350877192982	0.157777777778	0.117333333333	0.287390029326	0.0981333333333
AT1G13800	0.1696	0.129032258065	0.212121212121	0.0397727272727	0.0631578947368	0.165555555556	0.1152	0.33431085044	0.1056
AT1G13830	0.116266666667	0.25219941349	0.232323232323	0.0681818181818	0.0350877192982	0.118888888889	0.146133333333	0.346041055718	0.114133333333
AT1G13870	0.155733333333	0.398826979472	0.217171717172	0.0492424242424	0.0421052631579	0.156666666667	0.116266666667	0.275659824047	0.096
AT1G13880	0.162133333333	0.316715542522	0.17803030303	0.0492424242424	0.0526315789474	0.164444444444	0.117333333333	0.351906158358	0.0842666666667
AT1G13890	0.125866666667	0.375366568915	0.236111111111	0.0890151515152	0.0456140350877	0.123333333333	0.101333333333	0.17008797654	0.101333333333
AT1G13930	0.120533333333	0.193548387097	0.239898989899	0.0795454545455	0.0385964912281	0.121111111111	0.125866666667	0.228739002933	0.1152
AT1G13940	0.148266666667	0.322580645161	0.238636363636	0.0416666666667	0.059649122807	0.146666666667	0.130133333333	0.193548387097	0.110933333333
AT1G13950	0.162133333333	0.304985337243	0.212121212121	0.0397727272727	0.0421052631579	0.163333333333	0.120533333333	0.199413489736	0.0896
AT1G13960	0.1472	0.357771260997	0.203282828283	0.0511363636364	0.0736842105263	0.148888888889	0.126933333333	0.392961876833	0.1056
AT1G13970	0.122666666667	0.217008797654	0.229797979798	0.0454545454545	0.0701754385965	0.117777777778	0.103466666667	0.263929618768	0.106666666667
AT1G13980	0.152533333333	0.217008797654	0.176767676768	0.0284090909091	0.0561403508772	0.154444444444	0.157866666667	0.33431085044	0.1088
AT1G13990	0.133333333333	0.25219941349	0.165404040404	0.0397727272727	0.0350877192982	0.132222222222	0.130133333333	0.310850439883	0.0992
AT1G14000	0.133333333333	0.299120234604	0.186868686869	0.0643939393939	0.0315789473684	0.127777777778	0.149333333333	0.211143695015	0.101333333333
AT1G14010	0.1312	0.263929618768	0.174242424242	0.0549242424242	0.0421052631579	0.135555555556	0.128	0.217008797654	0.1088
AT1G14030	0.161066666667	0.193548387097	0.142676767677	0.0587121212121	0.059649122807	0.162222222222	0.1632	0.187683284457	0.0906666666667
AT1G14071	0.117333333333	0.346041055718	0.328282828283	0.0984848484848	0.0175438596491	0.117777777778	0.0981333333333	0.24633431085	0.100266666667
AT1G14080	0.1344	0.258064516129	0.176767676768	0.0397727272727	0.0561403508772	0.135555555556	0.144	0.275659824047	0.1056
AT1G14100	0.126933333333	0.140762463343	0.208333333333	0.0530303030303	0.0456140350877	0.126666666667	0.145066666667	0.381231671554	0.112
AT1G14110	0.1152	0.158357771261	0.224747474747	0.0662878787879	0.0456140350877	0.117777777778	0.135466666667	0.228739002933	0.128
AT1G14120	0.1536	0.199413489736	0.175505050505	0.0719696969697	0.0245614035088	0.155555555556	0.114133333333	0.228739002933	0.0917333333333
AT1G14130	0.144	0.316715542522	0.198232323232	0.0397727272727	0.0350877192982	0.145555555556	0.139733333333	0.187683284457	0.1024
AT1G14150	0.110933333333	0.234604105572	0.208333333333	0.0530303030303	0.0350877192982	0.112222222222	0.113066666667	0.193548387097	0.138666666667
AT1G14170	0.178133333333	0.363636363636	0.199494949495	0.0454545454545	0.0456140350877	0.18	0.112	0.258064516129	0.0842666666667
AT1G14180	0.1728	0.269794721408	0.184343434343	0.0284090909091	0.0491228070175	0.173333333333	0.133333333333	0.340175953079	0.0853333333333
AT1G14190	0.133333333333	0.1642228739	0.20202020202	0.0625	0.0456140350877	0.135555555556	0.1216	0.25219941349	0.100266666667
AT1G14200	0.122666666667	0.287390029326	0.239898989899	0.0492424242424	0.0105263157895	0.123333333333	0.129066666667	0.181818181818	0.100266666667
AT1G14220	0.129066666667	0.293255131965	0.262626262626	0.100378787879	0.0245614035088	0.124444444444	0.110933333333	0.263929618768	0.0885333333333
AT1G14240	0.161066666667	0.258064516129	0.222222222222	0.0625	0.0280701754386	0.162222222222	0.112	0.310850439883	0.1024
AT1G14250	0.165333333333	0.269794721408	0.210858585859	0.0643939393939	0.0350877192982	0.162222222222	0.120533333333	0.287390029326	0.0906666666667
AT1G14260	0.138666666667	0.316715542522	0.125	0.0643939393939	0.0736842105263	0.142222222222	0.149333333333	0.158357771261	0.0928
AT1G14270	0.1728	0.275659824047	0.152777777778	0.0549242424242	0.0385964912281	0.172222222222	0.136533333333	0.222873900293	0.0938666666667
AT1G14280	0.125866666667	0.199413489736	0.231060606061	0.0454545454545	0.0631578947368	0.13	0.133333333333	0.1642228739	0.096
AT1G14290	0.164266666667	0.287390029326	0.114898989899	0.0568181818182	0.0350877192982	0.167777777778	0.164266666667	0.299120234604	0.0725333333333
AT1G14310	0.157866666667	0.310850439883	0.186868686869	0.032196969697	0.0421052631579	0.162222222222	0.130133333333	0.1642228739	0.0821333333333
AT1G14330	0.173866666667	0.422287390029	0.145202020202	0.0397727272727	0.0350877192982	0.178888888889	0.120533333333	0.351906158358	0.0586666666667
AT1G14340	0.1504	0.158357771261	0.186868686869	0.0359848484848	0.0526315789474	0.15	0.149333333333	0.1642228739	0.0896
AT1G14370	0.123733333333	0.1642228739	0.19696969697	0.0511363636364	0.0456140350877	0.124444444444	0.146133333333	0.193548387097	0.122666666667
AT1G14380	0.1376	0.269794721408	0.265151515152	0.0473484848485	0.0561403508772	0.137777777778	0.1344	0.217008797654	0.0896
AT1G14400	0.165333333333	0.158357771261	0.152777777778	0.0397727272727	0.0350877192982	0.167777777778	0.164266666667	0.199413489736	0.101333333333
AT1G14410	0.142933333333	0.240469208211	0.185606060606	0.0454545454545	0.0421052631579	0.145555555556	0.154666666667	0.240469208211	0.0832
AT1G14420	0.1472	0.263929618768	0.213383838384	0.0416666666667	0.0385964912281	0.147777777778	0.101333333333	0.158357771261	0.133333333333
AT1G14440	0.128	0.439882697947	0.227272727273	0.0359848484848	0.0350877192982	0.131111111111	0.128	0.152492668622	0.0949333333333
AT1G14450	0.138666666667	0.346041055718	0.207070707071	0.0681818181818	0.0175438596491	0.143333333333	0.1184	0.299120234604	0.0768
AT1G14453	0.0874666666667	0.293255131965	0.281565656566	0.0700757575758	0.0245614035088	0.0877777777778	0.120533333333	0.25219941349	0.114133333333
AT1G14460	0.1376	0.25219941349	0.242424242424	0.0530303030303	0.0561403508772	0.136666666667	0.119466666667	0.281524926686	0.101333333333
AT1G14480	0.174933333333	0.293255131965	0.169191919192	0.0625	0.0561403508772	0.174444444444	0.1504	0.205278592375	0.0896
AT1G14490	0.0992	0.316715542522	0.205808080808	0.0416666666667	0.0421052631579	0.0966666666667	0.1568	0.263929618768	0.120533333333
AT1G14510	0.1728	0.199413489736	0.176767676768	0.0246212121212	0.0421052631579	0.174444444444	0.154666666667	0.0703812316716	0.0778666666667
AT1G14518	0.148266666667	0.33431085044	0.243686868687	0.0662878787879	0.0245614035088	0.152222222222	0.1088	0.316715542522	0.0896
AT1G14520	0.155733333333	0.228739002933	0.166666666667	0.0435606060606	0.0385964912281	0.157777777778	0.113066666667	0.275659824047	0.1024
AT1G14540	0.112	0.228739002933	0.193181818182	0.0757575757576	0.0385964912281	0.115555555556	0.123733333333	0.187683284457	0.106666666667
AT1G14550	0.107733333333	0.269794721408	0.213383838384	0.100378787879	0.0385964912281	0.106666666667	0.107733333333	0.234604105572	0.1152
AT1G14560	0.1632	0.269794721408	0.17297979798	0.0473484848485	0.0456140350877	0.16	0.1376	0.328445747801	0.0917333333333
AT1G14570	0.146133333333	0.24633431085	0.164141414141	0.030303030303	0.0456140350877	0.145555555556	0.1632	0.316715542522	0.0906666666667
AT1G14580	0.142933333333	0.340175953079	0.132575757576	0.0681818181818	0.0491228070175	0.14	0.1472	0.299120234604	0.103466666667
AT1G14590	0.164266666667	0.281524926686	0.132575757576	0.0340909090909	0.0526315789474	0.163333333333	0.144	0.299120234604	0.0842666666667
AT1G14600	0.104533333333	0.369501466276	0.271464646465	0.113636363636	0.0245614035088	0.104444444444	0.1024	0.287390029326	0.0981333333333
AT1G14620	0.16	0.205278592375	0.152777777778	0.0587121212121	0.0421052631579	0.163333333333	0.1376	0.310850439883	0.0821333333333
AT1G14630	0.119466666667	0.193548387097	0.194444444444	0.119318181818	0.0315789473684	0.117777777778	0.0917333333333	0.293255131965	0.100266666667
AT1G14642	0.161066666667	0.293255131965	0.167929292929	0.0265151515152	0.0666666666667	0.161111111111	0.136533333333	0.293255131965	0.0949333333333
AT1G14660	0.158933333333	0.193548387097	0.17803030303	0.0643939393939	0.0561403508772	0.155555555556	0.1536	0.146627565982	0.1056
AT1G14686	0.110933333333	0.240469208211	0.263888888889	0.0568181818182	0.0245614035088	0.115555555556	0.107733333333	0.134897360704	0.103466666667
AT1G14687	0.109866666667	0.340175953079	0.257575757576	0.0795454545455	0.0280701754386	0.108888888889	0.1184	0.281524926686	0.109866666667
AT1G14688	0.1824	0.205278592375	0.171717171717	0.030303030303	0.0280701754386	0.184444444444	0.126933333333	0.346041055718	0.0810666666667
AT1G14690	0.148266666667	0.316715542522	0.22601010101	0.0662878787879	0.0491228070175	0.145555555556	0.117333333333	0.369501466276	0.0970666666667
AT1G14710	0.136533333333	0.33431085044	0.191919191919	0.0416666666667	0.0421052631579	0.13	0.139733333333	0.17008797654	0.106666666667
AT1G14720	0.129066666667	0.228739002933	0.174242424242	0.0435606060606	0.0385964912281	0.133333333333	0.1216	0.281524926686	0.0917333333333
AT1G14730	0.126933333333	0.357771260997	0.200757575758	0.0814393939394	0.0245614035088	0.128888888889	0.1344	0.316715542522	0.1152
AT1G14740	0.158933333333	0.322580645161	0.17803030303	0.030303030303	0.0631578947368	0.162222222222	0.126933333333	0.281524926686	0.0768
AT1G14755	0.109866666667	0.263929618768	0.27904040404	0.0965909090909	0.0350877192982	0.112222222222	0.0970666666667	0.205278592375	0.0949333333333
AT1G14760	0.129066666667	0.217008797654	0.212121212121	0.0700757575758	0.0280701754386	0.128888888889	0.148266666667	0.25219941349	0.116266666667
AT1G14780	0.113066666667	0.351906158358	0.194444444444	0.0681818181818	0.0245614035088	0.112222222222	0.133333333333	0.134897360704	0.142933333333
AT1G14790	0.174933333333	0.275659824047	0.161616161616	0.0340909090909	0.0245614035088	0.174444444444	0.107733333333	0.181818181818	0.0896
AT1G14810	0.1952	0.293255131965	0.166666666667	0.0549242424242	0.0456140350877	0.196666666667	0.136533333333	0.41642228739	0.0810666666667
AT1G14840	0.148266666667	0.228739002933	0.193181818182	0.0530303030303	0.0210526315789	0.143333333333	0.1184	0.211143695015	0.0970666666667
AT1G14860	0.132266666667	0.240469208211	0.237373737374	0.0492424242424	0.0245614035088	0.132222222222	0.125866666667	0.240469208211	0.101333333333
AT1G14870	0.1472	0.240469208211	0.292929292929	0.123106060606	0.0140350877193	0.147777777778	0.1056	0.281524926686	0.0864
AT1G14900	0.129066666667	0.25219941349	0.190656565657	0.0492424242424	0.0561403508772	0.131111111111	0.1216	0.140762463343	0.104533333333
AT1G14910	0.136533333333	0.217008797654	0.121212121212	0.0397727272727	0.105263157895	0.135555555556	0.122666666667	0.152492668622	0.122666666667
AT1G14920	0.155733333333	0.287390029326	0.116161616162	0.0208333333333	0.0210526315789	0.156666666667	0.145066666667	0.281524926686	0.0970666666667
AT1G14940	0.128	0.175953079179	0.204545454545	0.0871212121212	0.0140350877193	0.128888888889	0.110933333333	0.211143695015	0.1088
AT1G14950	0.1344	0.152492668622	0.207070707071	0.094696969697	0.0280701754386	0.132222222222	0.0949333333333	0.152492668622	0.106666666667
AT1G14960	0.139733333333	0.199413489736	0.212121212121	0.13446969697	0.00701754385965	0.14	0.0906666666667	0.152492668622	0.101333333333
AT1G14970	0.1664	0.369501466276	0.166666666667	0.0643939393939	0.0350877192982	0.167777777778	0.128	0.24633431085	0.109866666667
AT1G14990	0.1664	0.152492668622	0.162878787879	0.0568181818182	0.0456140350877	0.166666666667	0.112	0.1642228739	0.0810666666667
AT1G15002	0.117333333333	0.205278592375	0.167929292929	0.0359848484848	0.0350877192982	0.117777777778	0.142933333333	0.316715542522	0.1184
AT1G15010	0.1216	0.269794721408	0.251262626263	0.0549242424242	0.0245614035088	0.12	0.1056	0.158357771261	0.1088
AT1G15015	0.112	0.346041055718	0.284090909091	0.0871212121212	0.0175438596491	0.11	0.119466666667	0.158357771261	0.116266666667
AT1G15030	0.155733333333	0.211143695015	0.185606060606	0.0340909090909	0.0350877192982	0.156666666667	0.148266666667	0.181818181818	0.0917333333333
AT1G15040	0.1184	0.193548387097	0.181818181818	0.0681818181818	0.0701754385965	0.121111111111	0.120533333333	0.140762463343	0.113066666667
AT1G15080	0.173866666667	0.123167155425	0.112373737374	0.0454545454545	0.0491228070175	0.18	0.152533333333	0.211143695015	0.104533333333
AT1G15085	0.139733333333	0.217008797654	0.241161616162	0.0984848484848	0.0105263157895	0.136666666667	0.126933333333	0.181818181818	0.122666666667
AT1G15100	0.1216	0.404692082111	0.306818181818	0.111742424242	0.0210526315789	0.123333333333	0.101333333333	0.434017595308	0.0693333333333
AT1G15120	0.171733333333	0.222873900293	0.17803030303	0.0454545454545	0.0350877192982	0.173333333333	0.146133333333	0.17008797654	0.0725333333333
AT1G15125	0.149333333333	0.240469208211	0.136363636364	0.0435606060606	0.059649122807	0.144444444444	0.170666666667	0.158357771261	0.122666666667
AT1G15140	0.167466666667	0.304985337243	0.138888888889	0.0340909090909	0.0526315789474	0.171111111111	0.162133333333	0.193548387097	0.0672
AT1G15165	0.1888	0.181818181818	0.170454545455	0.0284090909091	0.0280701754386	0.188888888889	0.144	0.123167155425	0.0853333333333
AT1G15170	0.170666666667	0.222873900293	0.113636363636	0.0473484848485	0.0456140350877	0.167777777778	0.2048	0.129032258065	0.103466666667
AT1G15175	0.1824	0.158357771261	0.145202020202	0.0473484848485	0.0561403508772	0.185555555556	0.1344	0.140762463343	0.0992
AT1G15180	0.161066666667	0.211143695015	0.108585858586	0.0530303030303	0.059649122807	0.157777777778	0.1984	0.134897360704	0.096
AT1G15200	0.16	0.211143695015	0.181818181818	0.0606060606061	0.0456140350877	0.161111111111	0.107733333333	0.228739002933	0.0778666666667
AT1G15215	0.170666666667	0.187683284457	0.174242424242	0.0397727272727	0.0315789473684	0.172222222222	0.155733333333	0.187683284457	0.0928
AT1G15220	0.151466666667	0.228739002933	0.140151515152	0.0359848484848	0.0631578947368	0.151111111111	0.138666666667	0.228739002933	0.101333333333
AT1G15230	0.135466666667	0.234604105572	0.190656565657	0.0473484848485	0.0421052631579	0.135555555556	0.122666666667	0.228739002933	0.0906666666667
AT1G15250	0.164266666667	0.304985337243	0.152777777778	0.0530303030303	0.0456140350877	0.167777777778	0.138666666667	0.17008797654	0.0906666666667
AT1G15280	0.173866666667	0.398826979472	0.186868686869	0.0738636363636	0.0280701754386	0.173333333333	0.117333333333	0.1642228739	0.0757333333333
AT1G15290	0.1568	0.258064516129	0.205808080808	0.0587121212121	0.080701754386	0.156666666667	0.113066666667	0.140762463343	0.0938666666667
AT1G15310	0.1856	0.299120234604	0.195707070707	0.0473484848485	0.0666666666667	0.186666666667	0.110933333333	0.357771260997	0.0842666666667
AT1G15360	0.1056	0.310850439883	0.189393939394	0.104166666667	0.0421052631579	0.101111111111	0.135466666667	0.17008797654	0.1312
AT1G15380	0.144	0.211143695015	0.233585858586	0.0795454545455	0.0210526315789	0.144444444444	0.0949333333333	0.181818181818	0.0842666666667
AT1G15390	0.139733333333	0.24633431085	0.203282828283	0.0606060606061	0.0210526315789	0.142222222222	0.100266666667	0.211143695015	0.0885333333333
AT1G15410	0.174933333333	0.111436950147	0.174242424242	0.032196969697	0.0491228070175	0.175555555556	0.141866666667	0.269794721408	0.0725333333333
AT1G15415	0.174933333333	0.240469208211	0.210858585859	0.0511363636364	0.0526315789474	0.174444444444	0.101333333333	0.1642228739	0.0821333333333
AT1G15420	0.174933333333	0.17008797654	0.137626262626	0.0625	0.0561403508772	0.18	0.138666666667	0.222873900293	0.0853333333333
AT1G15430	0.168533333333	0.299120234604	0.156565656566	0.0359848484848	0.0526315789474	0.172222222222	0.128	0.152492668622	0.0736
AT1G15460	0.135466666667	0.187683284457	0.186868686869	0.0435606060606	0.0385964912281	0.136666666667	0.128	0.240469208211	0.0938666666667
AT1G15470	0.1824	0.181818181818	0.146464646465	0.0568181818182	0.0491228070175	0.18	0.119466666667	0.263929618768	0.0842666666667
AT1G15480	0.170666666667	0.205278592375	0.195707070707	0.0359848484848	0.0491228070175	0.174444444444	0.135466666667	0.140762463343	0.0832
AT1G15490	0.164266666667	0.263929618768	0.141414141414	0.032196969697	0.0456140350877	0.161111111111	0.152533333333	0.217008797654	0.0874666666667
AT1G15510	0.205866666667	0.146627565982	0.162878787879	0.0511363636364	0.0701754385965	0.203333333333	0.106666666667	0.228739002933	0.0832
AT1G15530	0.128	0.140762463343	0.142676767677	0.0246212121212	0.0280701754386	0.128888888889	0.152533333333	0.404692082111	0.0992
AT1G15540	0.1248	0.258064516129	0.218434343434	0.0833333333333	0.0456140350877	0.123333333333	0.0970666666667	0.287390029326	0.1184
AT1G15550	0.104533333333	0.1642228739	0.207070707071	0.0549242424242	0.0350877192982	0.107777777778	0.142933333333	0.228739002933	0.133333333333
AT1G15620	0.139733333333	0.299120234604	0.207070707071	0.111742424242	0.0350877192982	0.144444444444	0.101333333333	0.281524926686	0.0992
AT1G15625	0.180266666667	0.304985337243	0.175505050505	0.0984848484848	0.0315789473684	0.183333333333	0.1184	0.228739002933	0.0778666666667
AT1G15630	0.164266666667	0.240469208211	0.210858585859	0.0757575757576	0.0456140350877	0.165555555556	0.1088	0.158357771261	0.1024
AT1G15640	0.133333333333	0.25219941349	0.241161616162	0.0890151515152	0.0491228070175	0.136666666667	0.1088	0.140762463343	0.0981333333333
AT1G15660	0.1408	0.340175953079	0.234848484848	0.0473484848485	0.0245614035088	0.14	0.1248	0.340175953079	0.103466666667
AT1G15670	0.146133333333	0.381231671554	0.188131313131	0.0454545454545	0.0210526315789	0.152222222222	0.136533333333	0.428152492669	0.0970666666667
AT1G15680	0.1184	0.17008797654	0.213383838384	0.0700757575758	0.0385964912281	0.121111111111	0.1056	0.33431085044	0.0949333333333
AT1G15690	0.1888	0.287390029326	0.137626262626	0.0208333333333	0.0385964912281	0.188888888889	0.173866666667	0.140762463343	0.0896
AT1G15720	0.1632	0.275659824047	0.200757575758	0.030303030303	0.0456140350877	0.16	0.122666666667	0.193548387097	0.0810666666667
AT1G15730	0.196266666667	0.228739002933	0.145202020202	0.0454545454545	0.0315789473684	0.193333333333	0.120533333333	0.193548387097	0.0949333333333
AT1G15740	0.176	0.129032258065	0.157828282828	0.0568181818182	0.0350877192982	0.173333333333	0.173866666667	0.146627565982	0.1088
AT1G15757	0.141866666667	0.299120234604	0.237373737374	0.0833333333333	0.0210526315789	0.142222222222	0.101333333333	0.310850439883	0.0928
AT1G15770	0.154666666667	0.158357771261	0.167929292929	0.0340909090909	0.0947368421053	0.154444444444	0.138666666667	0.117302052786	0.0938666666667
AT1G15790	0.146133333333	0.193548387097	0.157828282828	0.0662878787879	0.0456140350877	0.15	0.125866666667	0.316715542522	0.1056
AT1G15800	0.1408	0.357771260997	0.20202020202	0.0700757575758	0.0350877192982	0.141111111111	0.139733333333	0.304985337243	0.0949333333333
AT1G15810	0.1376	0.25219941349	0.19696969697	0.030303030303	0.0350877192982	0.142222222222	0.1504	0.193548387097	0.1088
AT1G15820	0.1312	0.217008797654	0.150252525253	0.0435606060606	0.0456140350877	0.135555555556	0.1216	0.152492668622	0.0885333333333
AT1G15830	0.170666666667	0.328445747801	0.159090909091	0.0208333333333	0.0140350877193	0.174444444444	0.0864	0.152492668622	0.0810666666667
AT1G15840	0.136533333333	0.205278592375	0.243686868687	0.0625	0.0315789473684	0.137777777778	0.096	0.287390029326	0.116266666667
AT1G15860	0.146133333333	0.275659824047	0.155303030303	0.0625	0.0456140350877	0.15	0.1376	0.193548387097	0.0832
AT1G15870	0.146133333333	0.211143695015	0.193181818182	0.0416666666667	0.0631578947368	0.144444444444	0.122666666667	0.152492668622	0.0970666666667
AT1G15880	0.151466666667	0.275659824047	0.146464646465	0.0492424242424	0.0421052631579	0.153333333333	0.148266666667	0.193548387097	0.0970666666667
AT1G15885	0.112	0.316715542522	0.217171717172	0.0681818181818	0.0280701754386	0.108888888889	0.122666666667	0.199413489736	0.100266666667
AT1G15940	0.149333333333	0.222873900293	0.310606060606	0.0397727272727	0.0842105263158	0.147777777778	0.0992	0.304985337243	0.0789333333333
AT1G15990	0.1536	0.175953079179	0.171717171717	0.0340909090909	0.0561403508772	0.152222222222	0.133333333333	0.193548387097	0.1024
AT1G16000	0.1344	0.281524926686	0.234848484848	0.0625	0.0140350877193	0.136666666667	0.133333333333	0.099706744868	0.0970666666667
AT1G16010	0.165333333333	0.222873900293	0.116161616162	0.0340909090909	0.059649122807	0.167777777778	0.1568	0.217008797654	0.0874666666667
AT1G16020	0.151466666667	0.287390029326	0.188131313131	0.0492424242424	0.0666666666667	0.155555555556	0.148266666667	0.193548387097	0.109866666667
AT1G16030	0.176	0.258064516129	0.171717171717	0.0227272727273	0.0491228070175	0.176666666667	0.110933333333	0.222873900293	0.096
AT1G16040	0.176	0.158357771261	0.147727272727	0.0511363636364	0.0491228070175	0.176666666667	0.152533333333	0.328445747801	0.0864
AT1G16060	0.1184	0.275659824047	0.238636363636	0.0984848484848	0.0210526315789	0.117777777778	0.0992	0.205278592375	0.109866666667
AT1G16070	0.114133333333	0.293255131965	0.253787878788	0.0890151515152	0.0175438596491	0.116666666667	0.116266666667	0.269794721408	0.125866666667
AT1G16090	0.1472	0.193548387097	0.183080808081	0.0795454545455	0.0491228070175	0.144444444444	0.125866666667	0.217008797654	0.0949333333333
AT1G16110	0.1568	0.217008797654	0.208333333333	0.0700757575758	0.0280701754386	0.156666666667	0.1056	0.24633431085	0.113066666667
AT1G16130	0.158933333333	0.17008797654	0.191919191919	0.0643939393939	0.0421052631579	0.162222222222	0.1088	0.222873900293	0.101333333333
AT1G16160	0.146133333333	0.1642228739	0.184343434343	0.0738636363636	0.0350877192982	0.146666666667	0.101333333333	0.152492668622	0.0906666666667
AT1G16170	0.125866666667	0.269794721408	0.222222222222	0.0511363636364	0.0245614035088	0.128888888889	0.152533333333	0.217008797654	0.0970666666667
AT1G16180	0.1952	0.25219941349	0.141414141414	0.0416666666667	0.0350877192982	0.187777777778	0.181333333333	0.228739002933	0.0896
AT1G16190	0.139733333333	0.258064516129	0.140151515152	0.0340909090909	0.0491228070175	0.14	0.154666666667	0.193548387097	0.107733333333
AT1G16220	0.1696	0.24633431085	0.159090909091	0.0378787878788	0.0385964912281	0.17	0.142933333333	0.111436950147	0.101333333333
AT1G16230	0.178133333333	0.316715542522	0.20202020202	0.0568181818182	0.0385964912281	0.176666666667	0.130133333333	0.234604105572	0.0810666666667
AT1G16250	0.193066666667	0.217008797654	0.142676767677	0.0454545454545	0.0350877192982	0.191111111111	0.1216	0.269794721408	0.0789333333333
AT1G16280	0.141866666667	0.123167155425	0.213383838384	0.0416666666667	0.0315789473684	0.141111111111	0.130133333333	0.222873900293	0.1056
AT1G16290	0.151466666667	0.33431085044	0.190656565657	0.0871212121212	0.0315789473684	0.153333333333	0.141866666667	0.187683284457	0.0970666666667
AT1G16300	0.16	0.287390029326	0.183080808081	0.0492424242424	0.0491228070175	0.162222222222	0.136533333333	0.129032258065	0.103466666667
AT1G16310	0.164266666667	0.234604105572	0.19696969697	0.0416666666667	0.0421052631579	0.162222222222	0.144	0.181818181818	0.103466666667
AT1G16320	0.119466666667	0.258064516129	0.188131313131	0.0587121212121	0.059649122807	0.121111111111	0.145066666667	0.199413489736	0.1152
AT1G16330	0.132266666667	0.158357771261	0.199494949495	0.0606060606061	0.0526315789474	0.133333333333	0.152533333333	0.240469208211	0.1056
AT1G16340	0.161066666667	0.363636363636	0.166666666667	0.0662878787879	0.0245614035088	0.16	0.120533333333	0.211143695015	0.0832
AT1G16360	0.149333333333	0.24633431085	0.209595959596	0.0833333333333	0.0175438596491	0.145555555556	0.139733333333	0.199413489736	0.0938666666667
AT1G16370	0.129066666667	0.304985337243	0.152777777778	0.0549242424242	0.0421052631579	0.128888888889	0.129066666667	0.1642228739	0.1024
AT1G16380	0.1312	0.222873900293	0.165404040404	0.0397727272727	0.0385964912281	0.133333333333	0.136533333333	0.152492668622	0.1216
AT1G16390	0.139733333333	0.25219941349	0.140151515152	0.0227272727273	0.0210526315789	0.143333333333	0.1312	0.258064516129	0.1024
AT1G16410	0.109866666667	0.287390029326	0.213383838384	0.092803030303	0.0175438596491	0.11	0.104533333333	0.222873900293	0.109866666667
AT1G16420	0.116266666667	0.281524926686	0.241161616162	0.0662878787879	0.0526315789474	0.118888888889	0.0832	0.129032258065	0.103466666667
AT1G16440	0.1152	0.211143695015	0.210858585859	0.0473484848485	0.0421052631579	0.112222222222	0.100266666667	0.310850439883	0.112
AT1G16470	0.1536	0.281524926686	0.189393939394	0.0738636363636	0.0315789473684	0.153333333333	0.152533333333	0.1642228739	0.113066666667
AT1G16480	0.162133333333	0.281524926686	0.185606060606	0.032196969697	0.0526315789474	0.161111111111	0.1248	0.199413489736	0.0992
AT1G16530	0.1216	0.217008797654	0.255050505051	0.092803030303	0.0175438596491	0.123333333333	0.109866666667	0.222873900293	0.116266666667
AT1G16560	0.164266666667	0.398826979472	0.113636363636	0.0492424242424	0.0350877192982	0.165555555556	0.148266666667	0.158357771261	0.0917333333333
AT1G16570	0.165333333333	0.199413489736	0.19696969697	0.032196969697	0.0526315789474	0.165555555556	0.128	0.175953079179	0.0864
AT1G16590	0.139733333333	0.217008797654	0.199494949495	0.0416666666667	0.0456140350877	0.137777777778	0.123733333333	0.263929618768	0.103466666667
AT1G16610	0.117333333333	0.322580645161	0.165404040404	0.0568181818182	0.0561403508772	0.115555555556	0.146133333333	0.205278592375	0.08
AT1G16630	0.176	0.293255131965	0.22095959596	0.030303030303	0.0912280701754	0.176666666667	0.101333333333	0.228739002933	0.0789333333333
AT1G16635	0.109866666667	0.217008797654	0.265151515152	0.0587121212121	0.0280701754386	0.112222222222	0.1312	0.33431085044	0.1056
AT1G16640	0.1408	0.269794721408	0.238636363636	0.0511363636364	0.0210526315789	0.142222222222	0.126933333333	0.199413489736	0.0821333333333
AT1G16680	0.164266666667	0.1642228739	0.207070707071	0.0587121212121	0.0385964912281	0.165555555556	0.1088	0.293255131965	0.0789333333333
AT1G16690	0.146133333333	0.211143695015	0.17297979798	0.0643939393939	0.0350877192982	0.145555555556	0.1344	0.287390029326	0.0970666666667
AT1G16705	0.16	0.281524926686	0.164141414141	0.0454545454545	0.0245614035088	0.157777777778	0.162133333333	0.193548387097	0.101333333333
AT1G16710	0.170666666667	0.287390029326	0.20202020202	0.0511363636364	0.0526315789474	0.171111111111	0.139733333333	0.25219941349	0.0778666666667
AT1G16720	0.135466666667	0.205278592375	0.188131313131	0.0587121212121	0.0526315789474	0.137777777778	0.146133333333	0.193548387097	0.100266666667
AT1G16730	0.0938666666667	0.299120234604	0.25	0.0378787878788	0.0491228070175	0.0966666666667	0.152533333333	0.140762463343	0.1152
AT1G16750	0.139733333333	0.240469208211	0.180555555556	0.0473484848485	0.0701754385965	0.143333333333	0.16	0.193548387097	0.109866666667
AT1G16760	0.1472	0.24633431085	0.188131313131	0.0397727272727	0.0771929824561	0.15	0.107733333333	0.287390029326	0.096
AT1G16800	0.1216	0.33431085044	0.276515151515	0.0492424242424	0.0280701754386	0.116666666667	0.1184	0.140762463343	0.1024
AT1G16825	0.162133333333	0.293255131965	0.20202020202	0.0435606060606	0.0526315789474	0.163333333333	0.142933333333	0.181818181818	0.0949333333333
AT1G16840	0.130133333333	0.211143695015	0.212121212121	0.0643939393939	0.0280701754386	0.132222222222	0.1344	0.17008797654	0.0810666666667
AT1G16850	0.1312	0.222873900293	0.244949494949	0.092803030303	0.0210526315789	0.13	0.0970666666667	0.181818181818	0.0970666666667
AT1G16880	0.149333333333	0.340175953079	0.184343434343	0.0738636363636	0.0421052631579	0.148888888889	0.155733333333	0.234604105572	0.1024
AT1G16890	0.152533333333	0.258064516129	0.174242424242	0.0625	0.0210526315789	0.153333333333	0.165333333333	0.228739002933	0.0874666666667
AT1G16900	0.145066666667	0.24633431085	0.146464646465	0.0549242424242	0.0491228070175	0.146666666667	0.145066666667	0.193548387097	0.1088
AT1G16905	0.122666666667	0.228739002933	0.17803030303	0.0568181818182	0.0350877192982	0.123333333333	0.1184	0.211143695015	0.112
AT1G16916	0.174933333333	0.293255131965	0.174242424242	0.0378787878788	0.0280701754386	0.172222222222	0.141866666667	0.240469208211	0.0949333333333
AT1G16920	0.173866666667	0.310850439883	0.156565656566	0.0265151515152	0.0140350877193	0.175555555556	0.151466666667	0.181818181818	0.0992
AT1G16930	0.152533333333	0.310850439883	0.160353535354	0.0662878787879	0.0385964912281	0.154444444444	0.138666666667	0.269794721408	0.0853333333333
AT1G16940	0.1504	0.269794721408	0.194444444444	0.0643939393939	0.0315789473684	0.152222222222	0.136533333333	0.392961876833	0.0789333333333
AT1G16950	0.1216	0.240469208211	0.263888888889	0.143939393939	0.0245614035088	0.118888888889	0.106666666667	0.328445747801	0.116266666667
AT1G16980	0.1504	0.146627565982	0.22601010101	0.0625	0.0315789473684	0.145555555556	0.1248	0.363636363636	0.0928
AT1G17020	0.1248	0.234604105572	0.214646464646	0.0549242424242	0.0385964912281	0.125555555556	0.1216	0.258064516129	0.0981333333333
AT1G17065	0.145066666667	0.674486803519	0.209595959596	0.0397727272727	0.0350877192982	0.143333333333	0.144	0.263929618768	0.0970666666667
AT1G17080	0.149333333333	0.24633431085	0.237373737374	0.0700757575758	0.0315789473684	0.143333333333	0.123733333333	0.199413489736	0.0736
AT1G17090	0.168533333333	0.322580645161	0.20202020202	0.0700757575758	0.0561403508772	0.17	0.135466666667	0.205278592375	0.0704
AT1G17100	0.0992	0.193548387097	0.262626262626	0.0606060606061	0.0456140350877	0.102222222222	0.0992	0.134897360704	0.122666666667
AT1G17110	0.122666666667	0.234604105572	0.190656565657	0.0568181818182	0.0561403508772	0.122222222222	0.123733333333	0.205278592375	0.123733333333
AT1G17120	0.189866666667	0.363636363636	0.0858585858586	0.0246212121212	0.0421052631579	0.193333333333	0.177066666667	0.152492668622	0.0704
AT1G17130	0.151466666667	0.25219941349	0.175505050505	0.0511363636364	0.0701754385965	0.151111111111	0.135466666667	0.158357771261	0.0864
AT1G17140	0.161066666667	0.193548387097	0.190656565657	0.032196969697	0.0631578947368	0.166666666667	0.146133333333	0.217008797654	0.0768
AT1G17145	0.154666666667	0.222873900293	0.184343434343	0.0473484848485	0.0736842105263	0.153333333333	0.129066666667	0.281524926686	0.0789333333333
AT1G17150	0.116266666667	0.199413489736	0.300505050505	0.0795454545455	0.0280701754386	0.12	0.1024	0.187683284457	0.113066666667
AT1G17170	0.125866666667	0.263929618768	0.252525252525	0.0568181818182	0.0245614035088	0.126666666667	0.119466666667	0.181818181818	0.0981333333333
AT1G17180	0.128	0.263929618768	0.275252525253	0.092803030303	0.0245614035088	0.131111111111	0.0928	0.263929618768	0.0885333333333
AT1G17190	0.1184	0.281524926686	0.280303030303	0.0814393939394	0.0385964912281	0.118888888889	0.0821333333333	0.287390029326	0.114133333333
AT1G17200	0.1408	0.275659824047	0.198232323232	0.0700757575758	0.0421052631579	0.141111111111	0.136533333333	0.228739002933	0.0928
AT1G17220	0.177066666667	0.25219941349	0.181818181818	0.0473484848485	0.0315789473684	0.177777777778	0.122666666667	0.240469208211	0.0896
AT1G17235	0.119466666667	0.387096774194	0.251262626263	0.0587121212121	0.0280701754386	0.118888888889	0.1472	0.228739002933	0.109866666667
AT1G17240	0.114133333333	0.217008797654	0.186868686869	0.0530303030303	0.080701754386	0.117777777778	0.1632	0.158357771261	0.112
AT1G17260	0.1472	0.205278592375	0.133838383838	0.0700757575758	0.0456140350877	0.142222222222	0.142933333333	0.263929618768	0.113066666667
AT1G17290	0.145066666667	0.299120234604	0.191919191919	0.0492424242424	0.0491228070175	0.147777777778	0.161066666667	0.129032258065	0.0917333333333
AT1G17310	0.132266666667	0.17008797654	0.223484848485	0.0909090909091	0.00701754385965	0.132222222222	0.0832	0.322580645161	0.0970666666667
AT1G17330	0.151466666667	0.351906158358	0.183080808081	0.0492424242424	0.0456140350877	0.153333333333	0.152533333333	0.369501466276	0.0821333333333
AT1G17340	0.1376	0.451612903226	0.156565656566	0.0511363636364	0.0736842105263	0.136666666667	0.129066666667	0.263929618768	0.113066666667
AT1G17350	0.168533333333	0.25219941349	0.175505050505	0.0719696969697	0.0421052631579	0.163333333333	0.145066666667	0.240469208211	0.0949333333333
AT1G17360	0.122666666667	0.222873900293	0.252525252525	0.0359848484848	0.059649122807	0.123333333333	0.132266666667	0.0938416422287	0.107733333333
AT1G17370	0.168533333333	0.439882697947	0.161616161616	0.0473484848485	0.0666666666667	0.168888888889	0.1472	0.234604105572	0.103466666667
AT1G17380	0.1056	0.222873900293	0.232323232323	0.0662878787879	0.0421052631579	0.107777777778	0.110933333333	0.398826979472	0.100266666667
AT1G17400	0.125866666667	0.299120234604	0.231060606061	0.0625	0.0350877192982	0.128888888889	0.132266666667	0.287390029326	0.0821333333333
AT1G17440	0.126933333333	0.346041055718	0.210858585859	0.0397727272727	0.0385964912281	0.128888888889	0.133333333333	0.240469208211	0.130133333333
AT1G17455	0.129066666667	0.293255131965	0.205808080808	0.0549242424242	0.0491228070175	0.128888888889	0.116266666667	0.152492668622	0.0789333333333
AT1G17460	0.1536	0.228739002933	0.22095959596	0.0511363636364	0.0350877192982	0.157777777778	0.123733333333	0.222873900293	0.0906666666667
AT1G17470	0.1728	0.304985337243	0.170454545455	0.0473484848485	0.0421052631579	0.174444444444	0.139733333333	0.134897360704	0.0938666666667
AT1G17490	0.1248	0.175953079179	0.243686868687	0.0208333333333	0.0175438596491	0.127777777778	0.139733333333	0.269794721408	0.109866666667
AT1G17520	0.151466666667	0.310850439883	0.174242424242	0.0643939393939	0.080701754386	0.153333333333	0.149333333333	0.293255131965	0.0938666666667
AT1G17540	0.1536	0.228739002933	0.17803030303	0.0511363636364	0.059649122807	0.151111111111	0.136533333333	0.152492668622	0.110933333333
AT1G17560	0.164266666667	0.258064516129	0.246212121212	0.0454545454545	0.0245614035088	0.165555555556	0.110933333333	0.193548387097	0.0864
AT1G17590	0.138666666667	0.217008797654	0.176767676768	0.0435606060606	0.0561403508772	0.14	0.151466666667	0.134897360704	0.1184
AT1G17600	0.154666666667	0.175953079179	0.170454545455	0.0284090909091	0.059649122807	0.156666666667	0.1504	0.24633431085	0.110933333333
AT1G17620	0.0864	0.404692082111	0.199494949495	0.0795454545455	0.0280701754386	0.0855555555556	0.154666666667	0.205278592375	0.117333333333
AT1G17630	0.193066666667	0.193548387097	0.189393939394	0.0435606060606	0.0385964912281	0.188888888889	0.106666666667	0.269794721408	0.0768
AT1G17640	0.193066666667	0.328445747801	0.145202020202	0.0492424242424	0.0280701754386	0.195555555556	0.1216	0.205278592375	0.0810666666667
AT1G17650	0.165333333333	0.217008797654	0.174242424242	0.0435606060606	0.0631578947368	0.158888888889	0.155733333333	0.304985337243	0.0810666666667
AT1G17665	0.146133333333	0.275659824047	0.194444444444	0.0700757575758	0.0385964912281	0.148888888889	0.148266666667	0.228739002933	0.0885333333333
AT1G17680	0.155733333333	0.222873900293	0.155303030303	0.0454545454545	0.0491228070175	0.161111111111	0.133333333333	0.275659824047	0.1152
AT1G17690	0.146133333333	0.293255131965	0.147727272727	0.0776515151515	0.0456140350877	0.146666666667	0.128	0.25219941349	0.0842666666667
AT1G17710	0.126933333333	0.281524926686	0.213383838384	0.0776515151515	0.0210526315789	0.128888888889	0.125866666667	0.263929618768	0.0938666666667
AT1G17730	0.1504	0.234604105572	0.212121212121	0.0700757575758	0.0491228070175	0.155555555556	0.119466666667	0.228739002933	0.0949333333333
AT1G17744	0.106666666667	0.211143695015	0.242424242424	0.0776515151515	0.0350877192982	0.104444444444	0.103466666667	0.281524926686	0.106666666667
AT1G17750	0.133333333333	0.1642228739	0.160353535354	0.0416666666667	0.0666666666667	0.133333333333	0.139733333333	0.187683284457	0.1184
AT1G17770	0.162133333333	0.199413489736	0.193181818182	0.0359848484848	0.0421052631579	0.164444444444	0.0992	0.574780058651	0.122666666667
AT1G17840	0.154666666667	0.152492668622	0.147727272727	0.0340909090909	0.0912280701754	0.157777777778	0.157866666667	0.152492668622	0.1184
AT1G17860	0.113066666667	0.222873900293	0.227272727273	0.0587121212121	0.0315789473684	0.11	0.1248	0.117302052786	0.109866666667
AT1G17880	0.136533333333	0.24633431085	0.160353535354	0.0530303030303	0.0491228070175	0.136666666667	0.1472	0.281524926686	0.0906666666667
AT1G17890	0.155733333333	0.263929618768	0.166666666667	0.0378787878788	0.059649122807	0.157777777778	0.122666666667	0.25219941349	0.096
AT1G17920	0.168533333333	0.410557184751	0.193181818182	0.0568181818182	0.0561403508772	0.171111111111	0.122666666667	0.217008797654	0.096
AT1G17940	0.149333333333	0.199413489736	0.176767676768	0.0454545454545	0.0385964912281	0.154444444444	0.165333333333	0.25219941349	0.08
AT1G17950	0.123733333333	0.269794721408	0.242424242424	0.132575757576	0.0105263157895	0.126666666667	0.109866666667	0.316715542522	0.1024
AT1G17960	0.174933333333	0.304985337243	0.181818181818	0.0757575757576	0.0491228070175	0.171111111111	0.123733333333	0.346041055718	0.0885333333333
AT1G17980	0.149333333333	0.287390029326	0.186868686869	0.0492424242424	0.059649122807	0.151111111111	0.138666666667	0.134897360704	0.0949333333333
AT1G18020	0.128	0.181818181818	0.146464646465	0.0492424242424	0.059649122807	0.128888888889	0.128	0.181818181818	0.1152
AT1G18030	0.170666666667	0.181818181818	0.179292929293	0.0530303030303	0.0315789473684	0.172222222222	0.1504	0.146627565982	0.0885333333333
AT1G18040	0.154666666667	0.328445747801	0.152777777778	0.0587121212121	0.0666666666667	0.16	0.1504	0.24633431085	0.100266666667
AT1G18060	0.144	0.205278592375	0.227272727273	0.0549242424242	0.0280701754386	0.144444444444	0.130133333333	0.134897360704	0.0874666666667
AT1G18080	0.1792	0.328445747801	0.118686868687	0.0378787878788	0.0315789473684	0.185555555556	0.149333333333	0.211143695015	0.1056
AT1G18090	0.1376	0.181818181818	0.22095959596	0.0435606060606	0.0526315789474	0.14	0.133333333333	0.275659824047	0.106666666667
AT1G18100	0.1216	0.287390029326	0.231060606061	0.119318181818	0.0350877192982	0.123333333333	0.1248	0.269794721408	0.116266666667
AT1G18140	0.0842666666667	0.304985337243	0.191919191919	0.0511363636364	0.0385964912281	0.08	0.104533333333	0.134897360704	0.123733333333
AT1G18160	0.152533333333	0.175953079179	0.166666666667	0.0397727272727	0.0631578947368	0.151111111111	0.1344	0.211143695015	0.0917333333333
AT1G18170	0.146133333333	0.310850439883	0.231060606061	0.0606060606061	0.0350877192982	0.148888888889	0.106666666667	0.33431085044	0.0917333333333
AT1G18193	0.132266666667	0.181818181818	0.239898989899	0.0757575757576	0.0175438596491	0.132222222222	0.0970666666667	0.310850439883	0.0949333333333
AT1G18197	0.133333333333	0.25219941349	0.22601010101	0.0909090909091	0.0280701754386	0.137777777778	0.120533333333	0.392961876833	0.08
AT1G18200	0.0981333333333	0.158357771261	0.246212121212	0.102272727273	0.0175438596491	0.0966666666667	0.1184	0.363636363636	0.116266666667
AT1G18210	0.1056	0.234604105572	0.236111111111	0.0700757575758	0.0175438596491	0.107777777778	0.139733333333	0.211143695015	0.1024
AT1G18250	0.109866666667	0.234604105572	0.191919191919	0.0492424242424	0.0491228070175	0.108888888889	0.151466666667	0.181818181818	0.130133333333
AT1G18260	0.173866666667	0.269794721408	0.189393939394	0.0416666666667	0.0350877192982	0.174444444444	0.139733333333	0.193548387097	0.0981333333333
AT1G18270	0.1696	0.222873900293	0.194444444444	0.0549242424242	0.0385964912281	0.168888888889	0.133333333333	0.428152492669	0.0938666666667
AT1G18280	0.096	0.269794721408	0.266414141414	0.0909090909091	0.0315789473684	0.0988888888889	0.110933333333	0.304985337243	0.129066666667
AT1G18320	0.168533333333	0.24633431085	0.188131313131	0.0511363636364	0.0210526315789	0.166666666667	0.1344	0.258064516129	0.0853333333333
AT1G18330	0.146133333333	0.310850439883	0.203282828283	0.0359848484848	0.0631578947368	0.144444444444	0.123733333333	0.129032258065	0.0885333333333
AT1G18335	0.168533333333	0.228739002933	0.147727272727	0.0549242424242	0.0456140350877	0.168888888889	0.142933333333	0.228739002933	0.0949333333333
AT1G18340	0.1696	0.310850439883	0.138888888889	0.0757575757576	0.0491228070175	0.164444444444	0.152533333333	0.187683284457	0.08
AT1G18350	0.096	0.25219941349	0.247474747475	0.0795454545455	0.0280701754386	0.0933333333333	0.125866666667	0.152492668622	0.1216
AT1G18360	0.152533333333	0.222873900293	0.169191919192	0.0662878787879	0.0456140350877	0.15	0.1568	0.0703812316716	0.0970666666667
AT1G18370	0.126933333333	0.228739002933	0.236111111111	0.0511363636364	0.059649122807	0.128888888889	0.126933333333	0.340175953079	0.1088
AT1G18390	0.144	0.228739002933	0.183080808081	0.0473484848485	0.0491228070175	0.138888888889	0.1344	0.24633431085	0.1152
AT1G18420	0.148266666667	0.099706744868	0.161616161616	0.0530303030303	0.0561403508772	0.145555555556	0.1376	0.310850439883	0.104533333333
AT1G18440	0.133333333333	0.310850439883	0.162878787879	0.0397727272727	0.0421052631579	0.136666666667	0.141866666667	0.258064516129	0.0949333333333
AT1G18470	0.155733333333	0.17008797654	0.189393939394	0.0738636363636	0.0456140350877	0.155555555556	0.138666666667	0.0938416422287	0.112
AT1G18480	0.161066666667	0.234604105572	0.164141414141	0.0454545454545	0.0280701754386	0.162222222222	0.136533333333	0.24633431085	0.0853333333333
AT1G18500	0.1728	0.24633431085	0.164141414141	0.0492424242424	0.0421052631579	0.174444444444	0.151466666667	0.211143695015	0.0992
AT1G18510	0.144	0.158357771261	0.241161616162	0.0568181818182	0.0456140350877	0.142222222222	0.1344	0.299120234604	0.112
AT1G18540	0.1376	0.258064516129	0.193181818182	0.032196969697	0.0385964912281	0.14	0.1216	0.357771260997	0.0757333333333
AT1G18550	0.139733333333	0.392961876833	0.241161616162	0.0454545454545	0.0666666666667	0.138888888889	0.136533333333	0.299120234604	0.1056
AT1G18560	0.1504	0.217008797654	0.161616161616	0.0511363636364	0.059649122807	0.154444444444	0.129066666667	0.316715542522	0.1184
AT1G18570	0.158933333333	0.281524926686	0.19696969697	0.0378787878788	0.0245614035088	0.163333333333	0.139733333333	0.387096774194	0.1216
AT1G18590	0.135466666667	0.228739002933	0.227272727273	0.0549242424242	0.0315789473684	0.136666666667	0.122666666667	0.263929618768	0.122666666667
AT1G18620	0.1312	0.24633431085	0.242424242424	0.0246212121212	0.059649122807	0.133333333333	0.130133333333	0.211143695015	0.0938666666667
AT1G18630	0.1568	0.222873900293	0.193181818182	0.0397727272727	0.0350877192982	0.158888888889	0.148266666667	0.1642228739	0.0736
AT1G18640	0.1728	0.193548387097	0.147727272727	0.0473484848485	0.0421052631579	0.173333333333	0.161066666667	0.117302052786	0.0853333333333
AT1G18650	0.1408	0.275659824047	0.194444444444	0.0454545454545	0.0526315789474	0.14	0.1632	0.222873900293	0.1216
AT1G18670	0.155733333333	0.240469208211	0.252525252525	0.0511363636364	0.0315789473684	0.156666666667	0.114133333333	0.25219941349	0.0949333333333
AT1G18680	0.139733333333	0.175953079179	0.189393939394	0.0454545454545	0.0140350877193	0.144444444444	0.123733333333	0.263929618768	0.0928
AT1G18690	0.1728	0.275659824047	0.161616161616	0.0643939393939	0.059649122807	0.173333333333	0.113066666667	0.375366568915	0.0928
AT1G18700	0.128	0.281524926686	0.260101010101	0.0719696969697	0.0210526315789	0.125555555556	0.1152	0.281524926686	0.109866666667
AT1G18710	0.1248	0.240469208211	0.234848484848	0.0984848484848	0.0456140350877	0.123333333333	0.0992	0.299120234604	0.0981333333333
AT1G18735	0.129066666667	0.205278592375	0.257575757576	0.100378787879	0.0315789473684	0.128888888889	0.106666666667	0.140762463343	0.125866666667
AT1G18740	0.130133333333	0.381231671554	0.176767676768	0.0265151515152	0.0315789473684	0.132222222222	0.128	0.240469208211	0.096
AT1G18750	0.149333333333	0.175953079179	0.200757575758	0.0681818181818	0.0842105263158	0.148888888889	0.119466666667	0.263929618768	0.119466666667
AT1G18760	0.1216	0.17008797654	0.251262626263	0.0795454545455	0.0280701754386	0.124444444444	0.0810666666667	0.398826979472	0.1056
AT1G18770	0.1152	0.205278592375	0.244949494949	0.0909090909091	0.0350877192982	0.114444444444	0.103466666667	0.422287390029	0.1088
AT1G18773	0.176	0.222873900293	0.215909090909	0.0662878787879	0.0561403508772	0.17	0.133333333333	0.193548387097	0.0746666666667
AT1G18780	0.125866666667	0.205278592375	0.267676767677	0.125	0.0280701754386	0.127777777778	0.112	0.392961876833	0.0949333333333
AT1G18800	0.176	0.381231671554	0.189393939394	0.0454545454545	0.0210526315789	0.171111111111	0.128	0.228739002933	0.0885333333333
AT1G18840	0.141866666667	0.351906158358	0.229797979798	0.032196969697	0.0385964912281	0.14	0.154666666667	0.287390029326	0.0928
AT1G18860	0.1024	0.24633431085	0.257575757576	0.0681818181818	0.0456140350877	0.101111111111	0.112	0.24633431085	0.107733333333
AT1G18870	0.154666666667	0.240469208211	0.164141414141	0.0681818181818	0.0666666666667	0.152222222222	0.144	0.269794721408	0.0970666666667
AT1G18880	0.146133333333	0.234604105572	0.157828282828	0.0246212121212	0.0631578947368	0.143333333333	0.133333333333	0.193548387097	0.104533333333
AT1G18890	0.161066666667	0.158357771261	0.186868686869	0.0454545454545	0.0280701754386	0.157777777778	0.130133333333	0.111436950147	0.0938666666667
AT1G18900	0.183466666667	0.304985337243	0.156565656566	0.0416666666667	0.059649122807	0.185555555556	0.135466666667	0.199413489736	0.1024
AT1G18910	0.154666666667	0.33431085044	0.214646464646	0.0681818181818	0.0385964912281	0.156666666667	0.1408	0.0938416422287	0.1088
AT1G18940	0.170666666667	0.299120234604	0.128787878788	0.0473484848485	0.0280701754386	0.173333333333	0.1344	0.346041055718	0.1024
AT1G18950	0.145066666667	0.269794721408	0.231060606061	0.0416666666667	0.0421052631579	0.141111111111	0.1152	0.269794721408	0.100266666667
AT1G18970	0.119466666667	0.346041055718	0.243686868687	0.0625	0.0280701754386	0.115555555556	0.128	0.275659824047	0.107733333333
AT1G18990	0.155733333333	0.269794721408	0.208333333333	0.0473484848485	0.0701754385965	0.157777777778	0.130133333333	0.275659824047	0.0714666666667
AT1G19010	0.158933333333	0.258064516129	0.162878787879	0.0587121212121	0.0491228070175	0.162222222222	0.125866666667	0.269794721408	0.0746666666667
AT1G19020	0.129066666667	0.322580645161	0.223484848485	0.0700757575758	0.0315789473684	0.13	0.116266666667	0.211143695015	0.101333333333
AT1G19025	0.162133333333	0.228739002933	0.167929292929	0.0340909090909	0.0561403508772	0.166666666667	0.155733333333	0.222873900293	0.0906666666667
AT1G19050	0.129066666667	0.17008797654	0.217171717172	0.0530303030303	0.0350877192982	0.133333333333	0.139733333333	0.199413489736	0.0992
AT1G19060	0.158933333333	0.134897360704	0.203282828283	0.0662878787879	0.0350877192982	0.162222222222	0.1152	0.205278592375	0.0885333333333
AT1G19070	0.125866666667	0.275659824047	0.267676767677	0.0587121212121	0.0175438596491	0.124444444444	0.123733333333	0.310850439883	0.109866666667
AT1G19080	0.174933333333	0.211143695015	0.17803030303	0.0416666666667	0.0491228070175	0.174444444444	0.142933333333	0.281524926686	0.0864
AT1G19090	0.16	0.258064516129	0.191919191919	0.0568181818182	0.0491228070175	0.158888888889	0.126933333333	0.258064516129	0.100266666667
AT1G19115	0.132266666667	0.281524926686	0.308080808081	0.107954545455	0.0210526315789	0.134444444444	0.0938666666667	0.181818181818	0.0896
AT1G19130	0.1568	0.263929618768	0.175505050505	0.0435606060606	0.0421052631579	0.156666666667	0.164266666667	0.152492668622	0.0981333333333
AT1G19140	0.157866666667	0.328445747801	0.167929292929	0.030303030303	0.0315789473684	0.156666666667	0.1312	0.258064516129	0.0810666666667
AT1G19150	0.1312	0.269794721408	0.142676767677	0.0359848484848	0.0245614035088	0.135555555556	0.117333333333	0.105571847507	0.125866666667
AT1G19190	0.104533333333	0.25219941349	0.207070707071	0.0492424242424	0.0210526315789	0.108888888889	0.110933333333	0.234604105572	0.107733333333
AT1G19210	0.122666666667	0.451612903226	0.219696969697	0.0568181818182	0.0350877192982	0.121111111111	0.1248	0.346041055718	0.123733333333
AT1G19220	0.1312	0.217008797654	0.194444444444	0.0511363636364	0.0666666666667	0.131111111111	0.122666666667	0.152492668622	0.1248
AT1G19240	0.158933333333	0.269794721408	0.210858585859	0.0681818181818	0.0456140350877	0.16	0.123733333333	0.269794721408	0.100266666667
AT1G19270	0.1504	0.269794721408	0.179292929293	0.0454545454545	0.0350877192982	0.151111111111	0.142933333333	0.17008797654	0.104533333333
AT1G19290	0.165333333333	0.193548387097	0.209595959596	0.0700757575758	0.0280701754386	0.163333333333	0.122666666667	0.263929618768	0.0896
AT1G19300	0.101333333333	0.322580645161	0.179292929293	0.0530303030303	0.0175438596491	0.0977777777778	0.145066666667	0.222873900293	0.122666666667
AT1G19320	0.107733333333	0.24633431085	0.246212121212	0.0814393939394	0.0385964912281	0.107777777778	0.104533333333	0.351906158358	0.1088
AT1G19330	0.16	0.299120234604	0.200757575758	0.0492424242424	0.0385964912281	0.163333333333	0.149333333333	0.240469208211	0.0842666666667
AT1G19340	0.186666666667	0.240469208211	0.155303030303	0.0549242424242	0.0385964912281	0.182222222222	0.1376	0.205278592375	0.0842666666667
AT1G19350	0.138666666667	0.0879765395894	0.180555555556	0.0454545454545	0.0421052631579	0.14	0.146133333333	0.199413489736	0.103466666667
AT1G19360	0.161066666667	0.369501466276	0.175505050505	0.0378787878788	0.0315789473684	0.165555555556	0.133333333333	0.146627565982	0.0906666666667
AT1G19370	0.141866666667	0.263929618768	0.150252525253	0.0227272727273	0.0385964912281	0.144444444444	0.120533333333	0.193548387097	0.0949333333333
AT1G19371	0.114133333333	0.175953079179	0.281565656566	0.119318181818	0.0210526315789	0.118888888889	0.0981333333333	0.24633431085	0.122666666667
AT1G19380	0.132266666667	0.24633431085	0.236111111111	0.0549242424242	0.0280701754386	0.128888888889	0.129066666667	0.299120234604	0.0896
AT1G19390	0.1376	0.146627565982	0.200757575758	0.0625	0.059649122807	0.137777777778	0.112	0.346041055718	0.110933333333
AT1G19394	0.117333333333	0.211143695015	0.165404040404	0.0681818181818	0.00701754385965	0.117777777778	0.146133333333	0.175953079179	0.0949333333333
AT1G19396	0.1408	0.134897360704	0.15404040404	0.0359848484848	0.0385964912281	0.14	0.1536	0.134897360704	0.100266666667
AT1G19397	0.1408	0.134897360704	0.15404040404	0.0359848484848	0.0385964912281	0.14	0.1536	0.134897360704	0.0992
AT1G19440	0.1568	0.33431085044	0.155303030303	0.0265151515152	0.0385964912281	0.158888888889	0.141866666667	0.340175953079	0.0949333333333
AT1G19450	0.180266666667	0.398826979472	0.140151515152	0.0549242424242	0.0315789473684	0.181111111111	0.136533333333	0.205278592375	0.096
AT1G19460	0.1344	0.217008797654	0.195707070707	0.0511363636364	0.0280701754386	0.138888888889	0.116266666667	0.299120234604	0.110933333333
AT1G19480	0.155733333333	0.193548387097	0.156565656566	0.0359848484848	0.0421052631579	0.158888888889	0.155733333333	0.24633431085	0.0981333333333
AT1G19490	0.126933333333	0.357771260997	0.212121212121	0.0530303030303	0.0456140350877	0.123333333333	0.1248	0.287390029326	0.1152
AT1G19520	0.193066666667	0.357771260997	0.189393939394	0.030303030303	0.0526315789474	0.193333333333	0.122666666667	0.33431085044	0.0757333333333
AT1G19530	0.136533333333	0.24633431085	0.289141414141	0.0757575757576	0.0315789473684	0.135555555556	0.0885333333333	0.369501466276	0.0928
AT1G19565	0.1536	0.17008797654	0.171717171717	0.0454545454545	0.0491228070175	0.15	0.139733333333	0.287390029326	0.110933333333
AT1G19580	0.1696	0.287390029326	0.161616161616	0.0662878787879	0.0631578947368	0.171111111111	0.135466666667	0.322580645161	0.103466666667
AT1G19600	0.1792	0.258064516129	0.160353535354	0.0359848484848	0.0701754385965	0.177777777778	0.133333333333	0.228739002933	0.0661333333333
AT1G19610	0.128	0.24633431085	0.227272727273	0.132575757576	0.0280701754386	0.127777777778	0.109866666667	0.269794721408	0.110933333333
AT1G19630	0.1216	0.205278592375	0.222222222222	0.0625	0.00701754385965	0.123333333333	0.114133333333	0.293255131965	0.120533333333
AT1G19650	0.1664	0.199413489736	0.185606060606	0.0776515151515	0.0315789473684	0.165555555556	0.135466666667	0.193548387097	0.0906666666667
AT1G19660	0.1664	0.234604105572	0.174242424242	0.0416666666667	0.0245614035088	0.166666666667	0.136533333333	0.134897360704	0.0821333333333
AT1G19680	0.1312	0.258064516129	0.130050505051	0.0284090909091	0.0666666666667	0.125555555556	0.138666666667	0.181818181818	0.0874666666667
AT1G19690	0.145066666667	0.24633431085	0.156565656566	0.0265151515152	0.0526315789474	0.144444444444	0.133333333333	0.25219941349	0.0864
AT1G19700	0.149333333333	0.228739002933	0.209595959596	0.0359848484848	0.0736842105263	0.153333333333	0.1184	0.287390029326	0.104533333333
AT1G19710	0.161066666667	0.199413489736	0.181818181818	0.032196969697	0.0526315789474	0.158888888889	0.126933333333	0.146627565982	0.0885333333333
AT1G19715	0.141866666667	0.211143695015	0.17297979798	0.0606060606061	0.0456140350877	0.142222222222	0.0970666666667	0.24633431085	0.119466666667
AT1G19740	0.1024	0.258064516129	0.232323232323	0.0435606060606	0.0456140350877	0.0977777777778	0.139733333333	0.222873900293	0.122666666667
AT1G19770	0.114133333333	0.316715542522	0.224747474747	0.0454545454545	0.0245614035088	0.114444444444	0.148266666667	0.234604105572	0.122666666667
AT1G19780	0.135466666667	0.193548387097	0.181818181818	0.0416666666667	0.0561403508772	0.138888888889	0.129066666667	0.0879765395894	0.112
AT1G19800	0.165333333333	0.293255131965	0.137626262626	0.0378787878788	0.0456140350877	0.167777777778	0.144	0.152492668622	0.0864
AT1G19830	0.0981333333333	0.287390029326	0.261363636364	0.113636363636	0.0280701754386	0.101111111111	0.116266666667	0.275659824047	0.133333333333
AT1G19835	0.110933333333	0.357771260997	0.251262626263	0.0284090909091	0.059649122807	0.108888888889	0.139733333333	0.222873900293	0.117333333333
AT1G19850	0.170666666667	0.205278592375	0.162878787879	0.032196969697	0.0701754385965	0.17	0.149333333333	0.146627565982	0.116266666667
AT1G19870	0.122666666667	0.381231671554	0.271464646465	0.0208333333333	0.0666666666667	0.121111111111	0.1216	0.129032258065	0.119466666667
AT1G19880	0.16	0.363636363636	0.17803030303	0.0625	0.0666666666667	0.165555555556	0.128	0.33431085044	0.0949333333333
AT1G19900	0.1056	0.275659824047	0.190656565657	0.0530303030303	0.0140350877193	0.108888888889	0.103466666667	0.263929618768	0.149333333333
AT1G19910	0.165333333333	0.328445747801	0.157828282828	0.0454545454545	0.0350877192982	0.171111111111	0.122666666667	0.217008797654	0.0682666666667
AT1G19940	0.154666666667	0.281524926686	0.181818181818	0.0681818181818	0.0561403508772	0.154444444444	0.135466666667	0.175953079179	0.113066666667
AT1G19950	0.144	0.234604105572	0.175505050505	0.0473484848485	0.080701754386	0.142222222222	0.128	0.228739002933	0.107733333333
AT1G19960	0.1376	0.181818181818	0.22095959596	0.094696969697	0.0140350877193	0.137777777778	0.100266666667	0.17008797654	0.0981333333333
AT1G19968	0.0810666666667	0.281524926686	0.244949494949	0.117424242424	0.0175438596491	0.0811111111111	0.136533333333	0.1642228739	0.120533333333
AT1G19970	0.173866666667	0.293255131965	0.151515151515	0.0435606060606	0.0315789473684	0.177777777778	0.129066666667	0.24633431085	0.0906666666667
AT1G19990	0.1664	0.24633431085	0.228535353535	0.0284090909091	0.0350877192982	0.164444444444	0.133333333333	0.211143695015	0.0746666666667
AT1G20010	0.157866666667	0.316715542522	0.160353535354	0.0549242424242	0.0456140350877	0.154444444444	0.1152	0.304985337243	0.110933333333
AT1G20030	0.103466666667	0.322580645161	0.152777777778	0.0378787878788	0.059649122807	0.102222222222	0.138666666667	0.263929618768	0.109866666667
AT1G20040	0.120533333333	0.181818181818	0.268939393939	0.0643939393939	0.0526315789474	0.117777777778	0.119466666667	0.434017595308	0.129066666667
AT1G20050	0.133333333333	0.240469208211	0.218434343434	0.0473484848485	0.0315789473684	0.133333333333	0.1344	0.275659824047	0.103466666667
AT1G20060	0.132266666667	0.228739002933	0.22095959596	0.0397727272727	0.0666666666667	0.131111111111	0.168533333333	0.211143695015	0.1024
AT1G20065	0.157866666667	0.340175953079	0.186868686869	0.0397727272727	0.0666666666667	0.157777777778	0.135466666667	0.193548387097	0.0874666666667
AT1G20080	0.158933333333	0.381231671554	0.22601010101	0.0625	0.0421052631579	0.155555555556	0.114133333333	0.258064516129	0.0874666666667
AT1G20090	0.183466666667	0.363636363636	0.161616161616	0.0397727272727	0.0526315789474	0.19	0.1536	0.158357771261	0.0821333333333
AT1G20100	0.1408	0.351906158358	0.218434343434	0.0492424242424	0.0491228070175	0.144444444444	0.132266666667	0.123167155425	0.0832
AT1G20110	0.193066666667	0.24633431085	0.131313131313	0.0587121212121	0.0421052631579	0.194444444444	0.123733333333	0.328445747801	0.0725333333333
AT1G20120	0.135466666667	0.269794721408	0.183080808081	0.094696969697	0.0280701754386	0.132222222222	0.125866666667	0.181818181818	0.103466666667
AT1G20132	0.119466666667	0.293255131965	0.252525252525	0.123106060606	0.0210526315789	0.121111111111	0.107733333333	0.222873900293	0.116266666667
AT1G20140	0.144	0.193548387097	0.212121212121	0.0435606060606	0.0245614035088	0.143333333333	0.125866666667	0.175953079179	0.0992
AT1G20180	0.113066666667	0.258064516129	0.251262626263	0.0454545454545	0.0315789473684	0.114444444444	0.154666666667	0.263929618768	0.100266666667
AT1G20190	0.135466666667	0.381231671554	0.20202020202	0.0511363636364	0.0385964912281	0.14	0.130133333333	0.322580645161	0.103466666667
AT1G20230	0.173866666667	0.25219941349	0.180555555556	0.0492424242424	0.0877192982456	0.17	0.0970666666667	0.199413489736	0.0682666666667
AT1G20240	0.1216	0.129032258065	0.246212121212	0.094696969697	0.0350877192982	0.123333333333	0.117333333333	0.181818181818	0.101333333333
AT1G20260	0.1504	0.263929618768	0.170454545455	0.0681818181818	0.0280701754386	0.147777777778	0.144	0.187683284457	0.116266666667
AT1G20280	0.106666666667	0.357771260997	0.262626262626	0.0700757575758	0.0105263157895	0.108888888889	0.0981333333333	0.363636363636	0.1024
AT1G20290	0.133333333333	0.105571847507	0.30303030303	0.106060606061	0.0491228070175	0.134444444444	0.096	0.199413489736	0.0906666666667
AT1G20300	0.139733333333	0.346041055718	0.176767676768	0.0492424242424	0.0350877192982	0.143333333333	0.123733333333	0.275659824047	0.1024
AT1G20310	0.1056	0.24633431085	0.267676767677	0.0549242424242	0.0526315789474	0.106666666667	0.110933333333	0.228739002933	0.1088
AT1G20330	0.123733333333	0.328445747801	0.214646464646	0.030303030303	0.0385964912281	0.126666666667	0.120533333333	0.269794721408	0.101333333333
AT1G20340	0.128	0.258064516129	0.200757575758	0.0454545454545	0.0245614035088	0.127777777778	0.119466666667	0.187683284457	0.113066666667
AT1G20350	0.144	0.310850439883	0.145202020202	0.0378787878788	0.0280701754386	0.148888888889	0.1216	0.181818181818	0.096
AT1G20360	0.1184	0.152492668622	0.227272727273	0.094696969697	0.0350877192982	0.12	0.1088	0.340175953079	0.0896
AT1G20370	0.173866666667	0.228739002933	0.199494949495	0.0378787878788	0.0421052631579	0.176666666667	0.113066666667	0.140762463343	0.0885333333333
AT1G20375	0.1152	0.217008797654	0.267676767677	0.0909090909091	0.00701754385965	0.111111111111	0.114133333333	0.463343108504	0.0992
AT1G20400	0.1184	0.123167155425	0.130050505051	0.0094696969697	0.0245614035088	0.118888888889	0.120533333333	0.451612903226	0.08
AT1G20430	0.141866666667	0.316715542522	0.215909090909	0.0625	0.0210526315789	0.142222222222	0.109866666667	0.17008797654	0.0906666666667
AT1G20440	0.107733333333	0.33431085044	0.239898989899	0.0833333333333	0.0491228070175	0.108888888889	0.0906666666667	0.211143695015	0.109866666667
AT1G20450	0.101333333333	0.316715542522	0.277777777778	0.0776515151515	0.0736842105263	0.101111111111	0.1024	0.293255131965	0.116266666667
AT1G20480	0.142933333333	0.234604105572	0.160353535354	0.0340909090909	0.0245614035088	0.143333333333	0.120533333333	0.105571847507	0.0970666666667
AT1G20490	0.1312	0.263929618768	0.217171717172	0.0625	0.0245614035088	0.133333333333	0.0970666666667	0.123167155425	0.103466666667
AT1G20515	0.1472	0.346041055718	0.156565656566	0.0511363636364	0.0631578947368	0.148888888889	0.152533333333	0.240469208211	0.100266666667
AT1G20560	0.170666666667	0.205278592375	0.142676767677	0.0416666666667	0.0385964912281	0.172222222222	0.151466666667	0.392961876833	0.0917333333333
AT1G20575	0.152533333333	0.258064516129	0.160353535354	0.0568181818182	0.0280701754386	0.155555555556	0.136533333333	0.199413489736	0.1024
AT1G20580	0.16	0.263929618768	0.151515151515	0.0549242424242	0.0350877192982	0.164444444444	0.135466666667	0.228739002933	0.0736
AT1G20610	0.170666666667	0.211143695015	0.191919191919	0.0568181818182	0.0526315789474	0.175555555556	0.1408	0.281524926686	0.0896
AT1G20620	0.154666666667	0.211143695015	0.155303030303	0.0094696969697	0.0736842105263	0.153333333333	0.1504	0.211143695015	0.123733333333
AT1G20630	0.1344	0.310850439883	0.199494949495	0.0416666666667	0.0456140350877	0.132222222222	0.1536	0.304985337243	0.1216
AT1G20640	0.139733333333	0.33431085044	0.181818181818	0.030303030303	0.0631578947368	0.138888888889	0.1312	0.211143695015	0.103466666667
AT1G20650	0.132266666667	0.211143695015	0.203282828283	0.0454545454545	0.0526315789474	0.131111111111	0.132266666667	0.175953079179	0.0992
AT1G20670	0.120533333333	0.363636363636	0.20202020202	0.0359848484848	0.0666666666667	0.118888888889	0.1344	0.263929618768	0.107733333333
AT1G20683	0.109866666667	0.258064516129	0.285353535354	0.0719696969697	0.0421052631579	0.11	0.1024	0.222873900293	0.114133333333
AT1G20693	0.1888	0.322580645161	0.167929292929	0.0473484848485	0.0280701754386	0.196666666667	0.136533333333	0.205278592375	0.0693333333333
AT1G20696	0.178133333333	0.387096774194	0.164141414141	0.0511363636364	0.0245614035088	0.185555555556	0.149333333333	0.398826979472	0.064
AT1G20710	0.125866666667	0.187683284457	0.22095959596	0.0606060606061	0.0175438596491	0.124444444444	0.096	0.275659824047	0.119466666667
AT1G20720	0.149333333333	0.175953079179	0.205808080808	0.0435606060606	0.059649122807	0.148888888889	0.1344	0.158357771261	0.0864
AT1G20730	0.123733333333	0.199413489736	0.19696969697	0.0587121212121	0.059649122807	0.125555555556	0.119466666667	0.228739002933	0.1248
AT1G20735	0.122666666667	0.123167155425	0.224747474747	0.106060606061	0.0315789473684	0.121111111111	0.1088	0.228739002933	0.0949333333333
AT1G20740	0.123733333333	0.193548387097	0.210858585859	0.0530303030303	0.0561403508772	0.123333333333	0.113066666667	0.275659824047	0.123733333333
AT1G20760	0.1536	0.322580645161	0.155303030303	0.0416666666667	0.0842105263158	0.152222222222	0.138666666667	0.263929618768	0.104533333333
AT1G20770	0.1728	0.205278592375	0.161616161616	0.0473484848485	0.059649122807	0.173333333333	0.145066666667	0.140762463343	0.0906666666667
AT1G20780	0.165333333333	0.299120234604	0.179292929293	0.0378787878788	0.0350877192982	0.163333333333	0.141866666667	0.146627565982	0.0928
AT1G20795	0.1024	0.152492668622	0.208333333333	0.0738636363636	0.0421052631579	0.1	0.1184	0.357771260997	0.101333333333
AT1G20803	0.133333333333	0.099706744868	0.248737373737	0.0719696969697	0.0105263157895	0.132222222222	0.130133333333	0.369501466276	0.106666666667
AT1G20810	0.1376	0.205278592375	0.188131313131	0.0378787878788	0.0456140350877	0.134444444444	0.130133333333	0.258064516129	0.096
AT1G20816	0.1696	0.234604105572	0.208333333333	0.0587121212121	0.0421052631579	0.167777777778	0.125866666667	0.199413489736	0.0949333333333
AT1G20823	0.1088	0.310850439883	0.223484848485	0.0643939393939	0.0315789473684	0.107777777778	0.133333333333	0.25219941349	0.119466666667
AT1G20830	0.145066666667	0.205278592375	0.166666666667	0.0416666666667	0.059649122807	0.146666666667	0.141866666667	0.0762463343109	0.0917333333333
AT1G20840	0.146133333333	0.428152492669	0.133838383838	0.0378787878788	0.059649122807	0.147777777778	0.158933333333	0.211143695015	0.1056
AT1G20850	0.133333333333	0.181818181818	0.227272727273	0.0454545454545	0.0491228070175	0.135555555556	0.154666666667	0.140762463343	0.110933333333
AT1G20870	0.141866666667	0.263929618768	0.200757575758	0.0340909090909	0.0631578947368	0.142222222222	0.1248	0.129032258065	0.114133333333
AT1G20880	0.138666666667	0.24633431085	0.137626262626	0.0606060606061	0.0666666666667	0.136666666667	0.148266666667	0.304985337243	0.1056
AT1G20890	0.1344	0.299120234604	0.186868686869	0.0587121212121	0.0280701754386	0.136666666667	0.128	0.240469208211	0.0970666666667
AT1G20920	0.183466666667	0.158357771261	0.166666666667	0.030303030303	0.0315789473684	0.183333333333	0.151466666667	0.211143695015	0.0821333333333
AT1G20923	0.1408	0.24633431085	0.268939393939	0.0909090909091	0.0245614035088	0.141111111111	0.0970666666667	0.187683284457	0.110933333333
AT1G20930	0.167466666667	0.240469208211	0.159090909091	0.0359848484848	0.0456140350877	0.168888888889	0.171733333333	0.1642228739	0.0917333333333
AT1G20950	0.167466666667	0.381231671554	0.185606060606	0.0511363636364	0.0666666666667	0.167777777778	0.146133333333	0.299120234604	0.1024
AT1G20960	0.1888	0.293255131965	0.15404040404	0.0416666666667	0.0315789473684	0.192222222222	0.142933333333	0.181818181818	0.096
AT1G20980	0.144	0.451612903226	0.188131313131	0.0492424242424	0.0385964912281	0.14	0.136533333333	0.275659824047	0.109866666667
AT1G20990	0.130133333333	0.304985337243	0.198232323232	0.0643939393939	0.0350877192982	0.132222222222	0.113066666667	0.240469208211	0.112
AT1G21050	0.104533333333	0.228739002933	0.194444444444	0.0852272727273	0.0421052631579	0.104444444444	0.119466666667	0.181818181818	0.120533333333
AT1G21060	0.136533333333	0.123167155425	0.169191919192	0.0416666666667	0.0421052631579	0.137777777778	0.1568	0.217008797654	0.112
AT1G21065	0.187733333333	0.25219941349	0.183080808081	0.0492424242424	0.0491228070175	0.193333333333	0.120533333333	0.134897360704	0.0896
AT1G21070	0.168533333333	0.340175953079	0.133838383838	0.0435606060606	0.0526315789474	0.167777777778	0.149333333333	0.258064516129	0.0746666666667
AT1G21080	0.133333333333	0.322580645161	0.212121212121	0.0587121212121	0.0280701754386	0.135555555556	0.133333333333	0.24633431085	0.110933333333
AT1G21110	0.1536	0.263929618768	0.209595959596	0.0738636363636	0.0315789473684	0.148888888889	0.133333333333	0.322580645161	0.107733333333
AT1G21120	0.146133333333	0.293255131965	0.213383838384	0.0814393939394	0.0315789473684	0.152222222222	0.1344	0.275659824047	0.1088
AT1G21150	0.148266666667	0.263929618768	0.175505050505	0.0473484848485	0.0456140350877	0.147777777778	0.126933333333	0.275659824047	0.096
AT1G21160	0.162133333333	0.463343108504	0.188131313131	0.0473484848485	0.059649122807	0.165555555556	0.114133333333	0.258064516129	0.096
AT1G21170	0.154666666667	0.25219941349	0.190656565657	0.0435606060606	0.0526315789474	0.151111111111	0.141866666667	0.134897360704	0.120533333333
AT1G21190	0.144	0.328445747801	0.217171717172	0.0643939393939	0.0385964912281	0.14	0.1216	0.187683284457	0.0864
AT1G21202	0.1984	0.41642228739	0.176767676768	0.0549242424242	0.0526315789474	0.202222222222	0.113066666667	0.193548387097	0.0565333333333
AT1G21210	0.16	0.0938416422287	0.19696969697	0.0606060606061	0.0456140350877	0.157777777778	0.145066666667	0.228739002933	0.112
AT1G21230	0.158933333333	0.17008797654	0.171717171717	0.0549242424242	0.0491228070175	0.161111111111	0.135466666667	0.287390029326	0.1184
AT1G21240	0.145066666667	0.175953079179	0.174242424242	0.0511363636364	0.0631578947368	0.148888888889	0.144	0.129032258065	0.1088
AT1G21270	0.123733333333	0.228739002933	0.214646464646	0.0719696969697	0.0421052631579	0.122222222222	0.120533333333	0.217008797654	0.110933333333
AT1G21310	0.0608	0.269794721408	0.179292929293	0.0340909090909	0.0140350877193	0.0566666666667	0.178133333333	0.217008797654	0.212266666667
AT1G21320	0.1728	0.293255131965	0.127525252525	0.0492424242424	0.0385964912281	0.168888888889	0.133333333333	0.287390029326	0.0970666666667
AT1G21326	0.0778666666667	0.398826979472	0.227272727273	0.0909090909091	0.0210526315789	0.0777777777778	0.113066666667	0.217008797654	0.148266666667
AT1G21340	0.106666666667	0.181818181818	0.219696969697	0.0606060606061	0.0526315789474	0.105555555556	0.114133333333	0.25219941349	0.1344
AT1G21350	0.168533333333	0.24633431085	0.170454545455	0.0700757575758	0.0456140350877	0.171111111111	0.128	0.146627565982	0.0736
AT1G21360	0.141866666667	0.211143695015	0.174242424242	0.092803030303	0.0105263157895	0.144444444444	0.128	0.17008797654	0.0885333333333
AT1G21380	0.152533333333	0.281524926686	0.132575757576	0.0454545454545	0.0561403508772	0.15	0.1632	0.1642228739	0.107733333333
AT1G21390	0.144	0.304985337243	0.234848484848	0.0454545454545	0.0245614035088	0.143333333333	0.130133333333	0.275659824047	0.0917333333333
AT1G21395	0.126933333333	0.181818181818	0.258838383838	0.094696969697	0.0140350877193	0.127777777778	0.0938666666667	0.234604105572	0.0928
AT1G21410	0.1824	0.275659824047	0.156565656566	0.0359848484848	0.0701754385965	0.178888888889	0.164266666667	0.258064516129	0.104533333333
AT1G21430	0.1312	0.193548387097	0.205808080808	0.0587121212121	0.0210526315789	0.128888888889	0.100266666667	0.263929618768	0.128
AT1G21440	0.154666666667	0.234604105572	0.155303030303	0.0397727272727	0.0421052631579	0.161111111111	0.149333333333	0.222873900293	0.104533333333
AT1G21450	0.136533333333	0.316715542522	0.213383838384	0.0454545454545	0.0421052631579	0.134444444444	0.1248	0.269794721408	0.101333333333
AT1G21460	0.128	0.263929618768	0.19696969697	0.0473484848485	0.0421052631579	0.132222222222	0.173866666667	0.228739002933	0.101333333333
AT1G21480	0.165333333333	0.263929618768	0.136363636364	0.0454545454545	0.0421052631579	0.164444444444	0.138666666667	0.175953079179	0.0917333333333
AT1G21500	0.122666666667	0.310850439883	0.247474747475	0.0549242424242	0.0280701754386	0.125555555556	0.1088	0.263929618768	0.096
AT1G21510	0.106666666667	0.392961876833	0.241161616162	0.0814393939394	0.0315789473684	0.101111111111	0.136533333333	0.310850439883	0.0992
AT1G21530	0.1248	0.134897360704	0.155303030303	0.0265151515152	0.0456140350877	0.124444444444	0.126933333333	0.217008797654	0.144
AT1G21540	0.126933333333	0.199413489736	0.159090909091	0.032196969697	0.0350877192982	0.128888888889	0.116266666667	0.199413489736	0.1248
AT1G21560	0.1792	0.193548387097	0.217171717172	0.0606060606061	0.0456140350877	0.182222222222	0.103466666667	0.134897360704	0.0725333333333
AT1G21580	0.1664	0.275659824047	0.180555555556	0.0492424242424	0.0666666666667	0.167777777778	0.109866666667	0.217008797654	0.0917333333333
AT1G21600	0.1632	0.263929618768	0.155303030303	0.0587121212121	0.0421052631579	0.164444444444	0.104533333333	0.117302052786	0.1088
AT1G21620	0.136533333333	0.193548387097	0.215909090909	0.030303030303	0.0315789473684	0.135555555556	0.122666666667	0.25219941349	0.129066666667
AT1G21650	0.1504	0.181818181818	0.17297979798	0.0776515151515	0.0315789473684	0.152222222222	0.138666666667	0.258064516129	0.096
AT1G21651	0.164266666667	0.275659824047	0.169191919192	0.0833333333333	0.0666666666667	0.163333333333	0.1312	0.181818181818	0.0896
AT1G21670	0.1216	0.240469208211	0.151515151515	0.0227272727273	0.0456140350877	0.124444444444	0.117333333333	0.158357771261	0.136533333333
AT1G21680	0.144	0.140762463343	0.122474747475	0.0265151515152	0.0421052631579	0.146666666667	0.119466666667	0.181818181818	0.120533333333
AT1G21690	0.162133333333	0.234604105572	0.140151515152	0.0662878787879	0.0456140350877	0.157777777778	0.1472	0.152492668622	0.0928
AT1G21695	0.117333333333	0.205278592375	0.228535353535	0.092803030303	0.0315789473684	0.116666666667	0.1472	0.117302052786	0.0928
AT1G21700	0.1472	0.228739002933	0.19696969697	0.0511363636364	0.0982456140351	0.144444444444	0.126933333333	0.316715542522	0.101333333333
AT1G21710	0.152533333333	0.25219941349	0.156565656566	0.032196969697	0.0456140350877	0.158888888889	0.139733333333	0.24633431085	0.1088
AT1G21720	0.1728	0.299120234604	0.116161616162	0.0435606060606	0.0210526315789	0.178888888889	0.1536	0.199413489736	0.08
AT1G21722	0.149333333333	0.146627565982	0.170454545455	0.0530303030303	0.0315789473684	0.151111111111	0.139733333333	0.258064516129	0.0981333333333
AT1G21740	0.157866666667	0.322580645161	0.167929292929	0.0473484848485	0.0491228070175	0.158888888889	0.128	0.193548387097	0.0928
AT1G21750	0.145066666667	0.310850439883	0.189393939394	0.0416666666667	0.0491228070175	0.143333333333	0.139733333333	0.299120234604	0.101333333333
AT1G21770	0.114133333333	0.199413489736	0.214646464646	0.0587121212121	0.0210526315789	0.112222222222	0.122666666667	0.193548387097	0.1152
AT1G21780	0.1504	0.25219941349	0.171717171717	0.032196969697	0.0280701754386	0.15	0.138666666667	0.193548387097	0.0874666666667
AT1G21790	0.162133333333	0.275659824047	0.117424242424	0.0435606060606	0.0456140350877	0.16	0.158933333333	0.269794721408	0.0949333333333
AT1G21830	0.104533333333	0.205278592375	0.237373737374	0.11553030303	0.0350877192982	0.104444444444	0.117333333333	0.322580645161	0.0896
AT1G21835	0.130133333333	0.199413489736	0.277777777778	0.0965909090909	0.0245614035088	0.131111111111	0.0938666666667	0.310850439883	0.117333333333
AT1G21850	0.148266666667	0.123167155425	0.170454545455	0.0473484848485	0.0350877192982	0.153333333333	0.1248	0.158357771261	0.125866666667
AT1G21864	0.114133333333	0.228739002933	0.282828282828	0.128787878788	0.0280701754386	0.115555555556	0.0778666666667	0.387096774194	0.1024
AT1G21866	0.119466666667	0.258064516129	0.344696969697	0.145833333333	0.0280701754386	0.123333333333	0.0714666666667	0.269794721408	0.096
AT1G21880	0.164266666667	0.25219941349	0.127525252525	0.0246212121212	0.0456140350877	0.167777777778	0.180266666667	0.228739002933	0.0928
AT1G21900	0.1696	0.304985337243	0.209595959596	0.0416666666667	0.0385964912281	0.173333333333	0.135466666667	0.281524926686	0.104533333333
AT1G21910	0.114133333333	0.392961876833	0.242424242424	0.0776515151515	0.0175438596491	0.116666666667	0.122666666667	0.269794721408	0.1056
AT1G21920	0.1376	0.340175953079	0.198232323232	0.0284090909091	0.0421052631579	0.142222222222	0.135466666667	0.33431085044	0.08
AT1G21928	0.123733333333	0.199413489736	0.316919191919	0.0719696969697	0.0350877192982	0.118888888889	0.1088	0.281524926686	0.144
AT1G21930	0.1568	0.193548387097	0.179292929293	0.0662878787879	0.0350877192982	0.154444444444	0.112	0.187683284457	0.0949333333333
AT1G21940	0.1472	0.193548387097	0.203282828283	0.0492424242424	0.0280701754386	0.146666666667	0.116266666667	0.346041055718	0.101333333333
AT1G21970	0.1312	0.263929618768	0.210858585859	0.0662878787879	0.0315789473684	0.132222222222	0.120533333333	0.328445747801	0.109866666667
AT1G21980	0.146133333333	0.310850439883	0.190656565657	0.0378787878788	0.0491228070175	0.144444444444	0.114133333333	0.24633431085	0.0768
AT1G22010	0.103466666667	0.158357771261	0.305555555556	0.107954545455	0.0245614035088	0.104444444444	0.109866666667	0.439882697947	0.114133333333
AT1G22015	0.165333333333	0.187683284457	0.210858585859	0.0549242424242	0.0280701754386	0.167777777778	0.109866666667	0.258064516129	0.0874666666667
AT1G22020	0.1664	0.469208211144	0.194444444444	0.0530303030303	0.0385964912281	0.17	0.141866666667	0.258064516129	0.0746666666667
AT1G22030	0.0928	0.351906158358	0.229797979798	0.0568181818182	0.0421052631579	0.0933333333333	0.1344	0.293255131965	0.096
AT1G22040	0.193066666667	0.193548387097	0.138888888889	0.030303030303	0.0561403508772	0.192222222222	0.130133333333	0.340175953079	0.0714666666667
AT1G22050	0.1632	0.228739002933	0.227272727273	0.0776515151515	0.0210526315789	0.163333333333	0.120533333333	0.228739002933	0.0757333333333
AT1G22060	0.146133333333	0.234604105572	0.228535353535	0.0378787878788	0.0631578947368	0.143333333333	0.1152	0.217008797654	0.0853333333333
AT1G22065	0.1216	0.387096774194	0.227272727273	0.094696969697	0.00701754385965	0.118888888889	0.117333333333	0.217008797654	0.1152
AT1G22070	0.164266666667	0.25219941349	0.17297979798	0.0530303030303	0.0631578947368	0.163333333333	0.138666666667	0.193548387097	0.0896
AT1G22080	0.158933333333	0.346041055718	0.179292929293	0.0454545454545	0.0631578947368	0.158888888889	0.139733333333	0.205278592375	0.0992
AT1G22090	0.1664	0.222873900293	0.170454545455	0.0530303030303	0.0561403508772	0.161111111111	0.1216	0.269794721408	0.0949333333333
AT1G22100	0.170666666667	0.217008797654	0.199494949495	0.0473484848485	0.0385964912281	0.168888888889	0.142933333333	0.199413489736	0.0778666666667
AT1G22130	0.1216	0.293255131965	0.208333333333	0.0662878787879	0.0315789473684	0.12	0.1152	0.357771260997	0.1024
AT1G22150	0.141866666667	0.240469208211	0.176767676768	0.0587121212121	0.0456140350877	0.141111111111	0.1376	0.217008797654	0.106666666667
AT1G22170	0.1504	0.275659824047	0.17803030303	0.0435606060606	0.0350877192982	0.152222222222	0.154666666667	0.240469208211	0.0864
AT1G22180	0.145066666667	0.199413489736	0.191919191919	0.0738636363636	0.0385964912281	0.148888888889	0.125866666667	0.181818181818	0.0874666666667
AT1G22190	0.110933333333	0.316715542522	0.244949494949	0.0454545454545	0.0280701754386	0.108888888889	0.123733333333	0.217008797654	0.0970666666667
AT1G22200	0.139733333333	0.281524926686	0.183080808081	0.0757575757576	0.0491228070175	0.137777777778	0.125866666667	0.369501466276	0.0981333333333
AT1G22210	0.141866666667	0.310850439883	0.203282828283	0.0738636363636	0.0245614035088	0.141111111111	0.0917333333333	0.187683284457	0.101333333333
AT1G22220	0.1152	0.328445747801	0.22095959596	0.0606060606061	0.0210526315789	0.114444444444	0.103466666667	0.310850439883	0.0917333333333
AT1G22230	0.119466666667	0.193548387097	0.295454545455	0.0814393939394	0.0421052631579	0.118888888889	0.0896	0.140762463343	0.0821333333333
AT1G22250	0.128	0.17008797654	0.276515151515	0.106060606061	0.0245614035088	0.128888888889	0.106666666667	0.228739002933	0.114133333333
AT1G22275	0.125866666667	0.17008797654	0.22601010101	0.0814393939394	0.0456140350877	0.126666666667	0.1152	0.228739002933	0.112
AT1G22280	0.187733333333	0.304985337243	0.186868686869	0.0549242424242	0.0385964912281	0.194444444444	0.106666666667	0.275659824047	0.0597333333333
AT1G22300	0.192	0.316715542522	0.165404040404	0.032196969697	0.0350877192982	0.192222222222	0.148266666667	0.1642228739	0.0864
AT1G22310	0.144	0.287390029326	0.185606060606	0.0587121212121	0.0385964912281	0.147777777778	0.122666666667	0.240469208211	0.0949333333333
AT1G22330	0.122666666667	0.346041055718	0.209595959596	0.113636363636	0.0280701754386	0.12	0.1184	0.304985337243	0.120533333333
AT1G22340	0.136533333333	0.263929618768	0.156565656566	0.0530303030303	0.0245614035088	0.136666666667	0.112	0.1642228739	0.0992
AT1G22370	0.138666666667	0.222873900293	0.169191919192	0.0606060606061	0.0245614035088	0.137777777778	0.109866666667	0.275659824047	0.100266666667
AT1G22380	0.144	0.1642228739	0.176767676768	0.0473484848485	0.0315789473684	0.144444444444	0.110933333333	0.175953079179	0.107733333333
AT1G22400	0.1632	0.410557184751	0.210858585859	0.0700757575758	0.0210526315789	0.165555555556	0.0810666666667	0.310850439883	0.0757333333333
AT1G22420	0.0864	0.175953079179	0.231060606061	0.0625	0.0666666666667	0.0877777777778	0.116266666667	0.404692082111	0.155733333333
AT1G22440	0.145066666667	0.346041055718	0.215909090909	0.109848484848	0.0280701754386	0.147777777778	0.103466666667	0.199413489736	0.0906666666667
AT1G22450	0.161066666667	0.346041055718	0.190656565657	0.0454545454545	0.0385964912281	0.164444444444	0.1696	0.17008797654	0.0874666666667
AT1G22460	0.1376	0.234604105572	0.188131313131	0.0568181818182	0.0315789473684	0.136666666667	0.119466666667	0.222873900293	0.1024
AT1G22470	0.123733333333	0.281524926686	0.231060606061	0.0757575757576	0.0385964912281	0.12	0.1152	0.293255131965	0.129066666667
AT1G22480	0.123733333333	0.205278592375	0.218434343434	0.123106060606	0.0280701754386	0.128888888889	0.107733333333	0.322580645161	0.106666666667
AT1G22500	0.116266666667	0.217008797654	0.185606060606	0.0625	0.0491228070175	0.114444444444	0.128	0.0703812316716	0.120533333333
AT1G22520	0.145066666667	0.322580645161	0.205808080808	0.0530303030303	0.0210526315789	0.148888888889	0.103466666667	0.293255131965	0.0949333333333
AT1G22530	0.1376	0.457478005865	0.19696969697	0.0530303030303	0.0175438596491	0.142222222222	0.0864	0.299120234604	0.0906666666667
AT1G22550	0.148266666667	0.310850439883	0.146464646465	0.0397727272727	0.0385964912281	0.148888888889	0.125866666667	0.146627565982	0.101333333333
AT1G22570	0.144	0.322580645161	0.130050505051	0.0416666666667	0.0280701754386	0.144444444444	0.135466666667	0.357771260997	0.0853333333333
AT1G22590	0.117333333333	0.469208211144	0.253787878788	0.123106060606	0.0421052631579	0.117777777778	0.113066666667	0.287390029326	0.117333333333
AT1G22600	0.142933333333	0.304985337243	0.212121212121	0.092803030303	0.0245614035088	0.137777777778	0.096	0.228739002933	0.0992
AT1G22620	0.0938666666667	0.240469208211	0.164141414141	0.0265151515152	0.0210526315789	0.0944444444444	0.1664	0.346041055718	0.107733333333
AT1G22640	0.136533333333	0.304985337243	0.247474747475	0.0643939393939	0.0245614035088	0.14	0.1056	0.369501466276	0.110933333333
AT1G22660	0.1472	0.1642228739	0.198232323232	0.0549242424242	0.0385964912281	0.15	0.1568	0.058651026393	0.1056
AT1G22670	0.146133333333	0.134897360704	0.166666666667	0.0606060606061	0.0526315789474	0.147777777778	0.139733333333	0.275659824047	0.101333333333
AT1G22680	0.113066666667	0.304985337243	0.252525252525	0.0776515151515	0.0175438596491	0.108888888889	0.1056	0.258064516129	0.101333333333
AT1G22710	0.122666666667	0.351906158358	0.17803030303	0.0549242424242	0.0315789473684	0.123333333333	0.1408	0.33431085044	0.100266666667
AT1G22720	0.1152	0.1642228739	0.258838383838	0.094696969697	0.0210526315789	0.113333333333	0.103466666667	0.351906158358	0.0981333333333
AT1G22730	0.161066666667	0.445747800587	0.193181818182	0.0208333333333	0.0561403508772	0.16	0.1376	0.363636363636	0.0885333333333
AT1G22740	0.155733333333	0.24633431085	0.171717171717	0.0568181818182	0.0210526315789	0.16	0.141866666667	0.240469208211	0.0928
AT1G22750	0.158933333333	0.33431085044	0.133838383838	0.0435606060606	0.0350877192982	0.157777777778	0.146133333333	0.129032258065	0.0821333333333
AT1G22790	0.1696	0.205278592375	0.138888888889	0.0492424242424	0.0456140350877	0.172222222222	0.133333333333	0.199413489736	0.0650666666667
AT1G22830	0.187733333333	0.181818181818	0.147727272727	0.0492424242424	0.0456140350877	0.188888888889	0.128	0.158357771261	0.0874666666667
AT1G22840	0.1664	0.340175953079	0.190656565657	0.0643939393939	0.0280701754386	0.164444444444	0.1344	0.217008797654	0.100266666667
AT1G22850	0.180266666667	0.193548387097	0.143939393939	0.0606060606061	0.0315789473684	0.178888888889	0.155733333333	0.123167155425	0.0853333333333
AT1G22870	0.139733333333	0.263929618768	0.20202020202	0.0397727272727	0.126315789474	0.137777777778	0.142933333333	0.281524926686	0.113066666667
AT1G22880	0.107733333333	0.211143695015	0.190656565657	0.0416666666667	0.0526315789474	0.106666666667	0.158933333333	0.175953079179	0.1408
AT1G22882	0.151466666667	0.258064516129	0.229797979798	0.0511363636364	0.0631578947368	0.145555555556	0.0896	0.304985337243	0.100266666667
AT1G22885	0.144	0.263929618768	0.194444444444	0.0833333333333	0.0140350877193	0.143333333333	0.0970666666667	0.222873900293	0.0810666666667
AT1G22890	0.123733333333	0.310850439883	0.203282828283	0.106060606061	0.0245614035088	0.124444444444	0.1152	0.205278592375	0.0885333333333
AT1G22900	0.1376	0.351906158358	0.195707070707	0.0776515151515	0.0175438596491	0.138888888889	0.101333333333	0.322580645161	0.114133333333
AT1G22910	0.142933333333	0.205278592375	0.137626262626	0.0719696969697	0.0491228070175	0.142222222222	0.149333333333	0.1642228739	0.1184
AT1G22920	0.171733333333	0.234604105572	0.141414141414	0.0473484848485	0.0315789473684	0.171111111111	0.1504	0.234604105572	0.0970666666667
AT1G22950	0.170666666667	0.228739002933	0.143939393939	0.0435606060606	0.0280701754386	0.171111111111	0.133333333333	0.258064516129	0.0736
AT1G22960	0.1792	0.275659824047	0.15404040404	0.0587121212121	0.0561403508772	0.178888888889	0.1216	0.240469208211	0.0992
AT1G22970	0.173866666667	0.299120234604	0.184343434343	0.0340909090909	0.0385964912281	0.176666666667	0.1504	0.24633431085	0.0949333333333
AT1G22980	0.142933333333	0.310850439883	0.209595959596	0.0416666666667	0.0350877192982	0.144444444444	0.155733333333	0.263929618768	0.0821333333333
AT1G22985	0.129066666667	0.387096774194	0.277777777778	0.0984848484848	0.0385964912281	0.127777777778	0.0949333333333	0.304985337243	0.106666666667
AT1G23010	0.126933333333	0.25219941349	0.193181818182	0.0397727272727	0.0385964912281	0.126666666667	0.0853333333333	0.357771260997	0.136533333333
AT1G23020	0.119466666667	0.217008797654	0.155303030303	0.0511363636364	0.0280701754386	0.115555555556	0.151466666667	0.25219941349	0.1088
AT1G23030	0.154666666667	0.369501466276	0.191919191919	0.0511363636364	0.0631578947368	0.151111111111	0.113066666667	0.211143695015	0.0896
AT1G23040	0.1152	0.222873900293	0.268939393939	0.102272727273	0.0105263157895	0.118888888889	0.120533333333	0.398826979472	0.096
AT1G23060	0.128	0.228739002933	0.238636363636	0.0549242424242	0.0280701754386	0.127777777778	0.119466666667	0.310850439883	0.0970666666667
AT1G23070	0.1696	0.293255131965	0.170454545455	0.0378787878788	0.0421052631579	0.168888888889	0.126933333333	0.222873900293	0.0821333333333
AT1G23080	0.167466666667	0.422287390029	0.20202020202	0.0416666666667	0.0175438596491	0.165555555556	0.100266666667	0.322580645161	0.0970666666667
AT1G23090	0.116266666667	0.357771260997	0.222222222222	0.0549242424242	0.00701754385965	0.117777777778	0.125866666667	0.181818181818	0.101333333333
AT1G23100	0.1216	0.316715542522	0.239898989899	0.0662878787879	0.0245614035088	0.124444444444	0.0981333333333	0.175953079179	0.0981333333333
AT1G23120	0.125866666667	0.217008797654	0.242424242424	0.0965909090909	0.0245614035088	0.124444444444	0.117333333333	0.328445747801	0.110933333333
AT1G23140	0.148266666667	0.234604105572	0.209595959596	0.104166666667	0.0245614035088	0.147777777778	0.117333333333	0.211143695015	0.0789333333333
AT1G23150	0.1248	0.363636363636	0.266414141414	0.0833333333333	0.0105263157895	0.124444444444	0.122666666667	0.357771260997	0.0949333333333
AT1G23170	0.165333333333	0.310850439883	0.165404040404	0.0454545454545	0.0421052631579	0.165555555556	0.1504	0.281524926686	0.0992
AT1G23200	0.096	0.387096774194	0.200757575758	0.0662878787879	0.0385964912281	0.0988888888889	0.106666666667	0.346041055718	0.125866666667
AT1G23220	0.174933333333	0.351906158358	0.137626262626	0.0492424242424	0.0350877192982	0.18	0.165333333333	0.217008797654	0.08
AT1G23230	0.141866666667	0.175953079179	0.121212121212	0.0378787878788	0.0491228070175	0.143333333333	0.162133333333	0.299120234604	0.125866666667
AT1G23240	0.119466666667	0.228739002933	0.233585858586	0.113636363636	0.0280701754386	0.121111111111	0.0992	0.146627565982	0.104533333333
AT1G23250	0.128	0.228739002933	0.256313131313	0.0738636363636	0.0210526315789	0.126666666667	0.117333333333	0.181818181818	0.117333333333
AT1G23260	0.183466666667	0.275659824047	0.156565656566	0.0568181818182	0.0280701754386	0.186666666667	0.144	0.17008797654	0.0714666666667
AT1G23280	0.177066666667	0.381231671554	0.186868686869	0.0492424242424	0.0315789473684	0.178888888889	0.125866666667	0.33431085044	0.0821333333333
AT1G23320	0.136533333333	0.175953079179	0.194444444444	0.0473484848485	0	0.141111111111	0.1184	0.322580645161	0.133333333333
AT1G23340	0.1216	0.322580645161	0.19696969697	0.0909090909091	0.0175438596491	0.123333333333	0.101333333333	0.263929618768	0.103466666667
AT1G23360	0.186666666667	0.228739002933	0.157828282828	0.0397727272727	0.0175438596491	0.187777777778	0.141866666667	0.211143695015	0.0714666666667
AT1G23380	0.1632	0.205278592375	0.185606060606	0.0871212121212	0.0105263157895	0.167777777778	0.136533333333	0.269794721408	0.107733333333
AT1G23390	0.130133333333	0.234604105572	0.162878787879	0.0549242424242	0.0140350877193	0.13	0.1056	0.269794721408	0.0949333333333
AT1G23400	0.162133333333	0.205278592375	0.167929292929	0.0473484848485	0.0421052631579	0.16	0.126933333333	0.287390029326	0.0981333333333
AT1G23420	0.144	0.287390029326	0.22601010101	0.102272727273	0.0385964912281	0.143333333333	0.1152	0.222873900293	0.0906666666667
AT1G23440	0.167466666667	0.434017595308	0.176767676768	0.0587121212121	0.0350877192982	0.164444444444	0.129066666667	0.328445747801	0.0938666666667
AT1G23450	0.219733333333	0.175953079179	0.127525252525	0.0378787878788	0.059649122807	0.225555555556	0.1472	0.258064516129	0.0746666666667
AT1G23460	0.1248	0.199413489736	0.232323232323	0.0587121212121	0.0701754385965	0.124444444444	0.109866666667	0.263929618768	0.1184
AT1G23465	0.145066666667	0.281524926686	0.184343434343	0.0662878787879	0.0350877192982	0.148888888889	0.101333333333	0.152492668622	0.103466666667
AT1G23490	0.193066666667	0.263929618768	0.130050505051	0.032196969697	0.0526315789474	0.193333333333	0.1344	0.322580645161	0.0885333333333
AT1G23510	0.116266666667	0.181818181818	0.271464646465	0.0681818181818	0.0421052631579	0.118888888889	0.1088	0.310850439883	0.1088
AT1G23520	0.120533333333	0.175953079179	0.218434343434	0.0738636363636	0.0280701754386	0.12	0.126933333333	0.281524926686	0.0896
AT1G23550	0.152533333333	0.304985337243	0.175505050505	0.0359848484848	0.0210526315789	0.157777777778	0.133333333333	0.234604105572	0.0906666666667
AT1G23560	0.133333333333	0.181818181818	0.243686868687	0.0530303030303	0.0350877192982	0.136666666667	0.0992	0.205278592375	0.0917333333333
AT1G23600	0.128	0.222873900293	0.304292929293	0.0909090909091	0.0245614035088	0.125555555556	0.109866666667	0.175953079179	0.104533333333
AT1G23610	0.125866666667	0.193548387097	0.247474747475	0.102272727273	0.0385964912281	0.127777777778	0.123733333333	0.17008797654	0.104533333333
AT1G23640	0.1216	0.263929618768	0.315656565657	0.0776515151515	0.0385964912281	0.116666666667	0.100266666667	0.129032258065	0.0896
AT1G23645	0.1312	0.146627565982	0.268939393939	0.0852272727273	0.0385964912281	0.135555555556	0.103466666667	0.111436950147	0.0906666666667
AT1G23660	0.135466666667	0.199413489736	0.255050505051	0.0643939393939	0.0385964912281	0.134444444444	0.0981333333333	0.310850439883	0.0874666666667
AT1G23680	0.132266666667	0.181818181818	0.285353535354	0.0833333333333	0.0140350877193	0.132222222222	0.1056	0.316715542522	0.0885333333333
AT1G23690	0.133333333333	0.228739002933	0.261363636364	0.0871212121212	0.0315789473684	0.131111111111	0.123733333333	0.187683284457	0.0970666666667
AT1G23730	0.132266666667	0.211143695015	0.237373737374	0.0549242424242	0.0350877192982	0.134444444444	0.1344	0.217008797654	0.109866666667
AT1G23740	0.1472	0.24633431085	0.238636363636	0.030303030303	0.0245614035088	0.146666666667	0.1024	0.181818181818	0.096
AT1G23750	0.1632	0.228739002933	0.208333333333	0.0416666666667	0.0456140350877	0.164444444444	0.1184	0.275659824047	0.0885333333333
AT1G23760	0.0992	0.1642228739	0.213383838384	0.030303030303	0.0315789473684	0.1	0.112	0.228739002933	0.145066666667
AT1G23780	0.162133333333	0.369501466276	0.147727272727	0.0435606060606	0.0526315789474	0.166666666667	0.1408	0.211143695015	0.0938666666667
AT1G23790	0.135466666667	0.193548387097	0.191919191919	0.0265151515152	0.0701754385965	0.137777777778	0.122666666667	0.134897360704	0.101333333333
AT1G23830	0.167466666667	0.187683284457	0.161616161616	0.0416666666667	0.0280701754386	0.167777777778	0.183466666667	0.211143695015	0.103466666667
AT1G23840	0.16	0.222873900293	0.179292929293	0.0530303030303	0.0280701754386	0.152222222222	0.167466666667	0.193548387097	0.109866666667
AT1G23850	0.154666666667	0.258064516129	0.137626262626	0.030303030303	0.0315789473684	0.155555555556	0.174933333333	0.211143695015	0.113066666667
AT1G23860	0.1632	0.363636363636	0.104797979798	0.0473484848485	0.0421052631579	0.167777777778	0.164266666667	0.310850439883	0.0928
AT1G23870	0.1632	0.181818181818	0.160353535354	0.0492424242424	0.0526315789474	0.163333333333	0.120533333333	0.363636363636	0.101333333333
AT1G23880	0.158933333333	0.181818181818	0.184343434343	0.0511363636364	0.0736842105263	0.161111111111	0.109866666667	0.228739002933	0.0885333333333
AT1G23890	0.167466666667	0.240469208211	0.155303030303	0.0511363636364	0.0280701754386	0.171111111111	0.136533333333	0.152492668622	0.0874666666667
AT1G23900	0.144	0.269794721408	0.164141414141	0.0378787878788	0.0771929824561	0.141111111111	0.16	0.304985337243	0.096
AT1G23910	0.117333333333	0.199413489736	0.277777777778	0.0833333333333	0.0175438596491	0.118888888889	0.1056	0.346041055718	0.103466666667
AT1G23950	0.1664	0.234604105572	0.151515151515	0.0852272727273	0.0350877192982	0.171111111111	0.126933333333	0.17008797654	0.0917333333333
AT1G23960	0.162133333333	0.281524926686	0.190656565657	0.0606060606061	0.0456140350877	0.162222222222	0.120533333333	0.25219941349	0.0981333333333
AT1G23970	0.164266666667	0.205278592375	0.164141414141	0.0738636363636	0.0421052631579	0.166666666667	0.135466666667	0.134897360704	0.0992
AT1G23980	0.117333333333	0.328445747801	0.215909090909	0.0587121212121	0.0421052631579	0.12	0.1408	0.263929618768	0.0736
AT1G24000	0.114133333333	0.222873900293	0.290404040404	0.0965909090909	0.0210526315789	0.114444444444	0.0885333333333	0.299120234604	0.096
AT1G24020	0.120533333333	0.217008797654	0.267676767677	0.0984848484848	0.0105263157895	0.124444444444	0.0992	0.510263929619	0.0938666666667
AT1G24050	0.164266666667	0.293255131965	0.152777777778	0.0492424242424	0.0280701754386	0.165555555556	0.120533333333	0.17008797654	0.0778666666667
AT1G24068	0.1248	0.181818181818	0.239898989899	0.0738636363636	0.0105263157895	0.124444444444	0.151466666667	0.187683284457	0.0853333333333
AT1G24070	0.149333333333	0.316715542522	0.17803030303	0.0795454545455	0.0140350877193	0.146666666667	0.1504	0.269794721408	0.107733333333
AT1G24095	0.1664	0.234604105572	0.156565656566	0.030303030303	0.0421052631579	0.168888888889	0.136533333333	0.187683284457	0.0746666666667
AT1G24100	0.161066666667	0.175953079179	0.208333333333	0.0378787878788	0.0315789473684	0.163333333333	0.1184	0.228739002933	0.0928
AT1G24120	0.151466666667	0.275659824047	0.191919191919	0.0454545454545	0.0701754385965	0.148888888889	0.135466666667	0.299120234604	0.0842666666667
AT1G24130	0.1184	0.287390029326	0.214646464646	0.0587121212121	0.0350877192982	0.117777777778	0.123733333333	0.287390029326	0.122666666667
AT1G24140	0.0938666666667	0.363636363636	0.181818181818	0.030303030303	0.0175438596491	0.09	0.1376	0.240469208211	0.145066666667
AT1G24145	0.123733333333	0.205278592375	0.242424242424	0.104166666667	0.0105263157895	0.118888888889	0.122666666667	0.316715542522	0.1056
AT1G24148	0.116266666667	0.240469208211	0.227272727273	0.0852272727273	0.0456140350877	0.113333333333	0.101333333333	0.158357771261	0.0821333333333
AT1G24150	0.126933333333	0.304985337243	0.199494949495	0.0227272727273	0.0491228070175	0.128888888889	0.126933333333	0.299120234604	0.0928
AT1G24159	0.1504	0.1642228739	0.209595959596	0.0549242424242	0.0561403508772	0.15	0.119466666667	0.158357771261	0.0981333333333
AT1G24160	0.1376	0.234604105572	0.268939393939	0.0340909090909	0.0491228070175	0.13	0.119466666667	0.1642228739	0.0917333333333
AT1G24180	0.157866666667	0.275659824047	0.175505050505	0.0378787878788	0.0385964912281	0.157777777778	0.126933333333	0.25219941349	0.1184
AT1G24190	0.16	0.228739002933	0.190656565657	0.0549242424242	0.059649122807	0.156666666667	0.149333333333	0.211143695015	0.116266666667
AT1G24220	0.135466666667	0.258064516129	0.209595959596	0.0662878787879	0.0315789473684	0.137777777778	0.128	0.316715542522	0.0917333333333
AT1G24230	0.139733333333	0.24633431085	0.200757575758	0.0738636363636	0.0210526315789	0.138888888889	0.141866666667	0.228739002933	0.0938666666667
AT1G24240	0.16	0.258064516129	0.193181818182	0.0454545454545	0.0421052631579	0.158888888889	0.1504	0.17008797654	0.0757333333333
AT1G24265	0.148266666667	0.351906158358	0.174242424242	0.0549242424242	0.0631578947368	0.143333333333	0.130133333333	0.140762463343	0.0864
AT1G24270	0.129066666667	0.299120234604	0.258838383838	0.0587121212121	0.0210526315789	0.133333333333	0.1376	0.17008797654	0.0874666666667
AT1G24280	0.152533333333	0.275659824047	0.190656565657	0.0738636363636	0.0526315789474	0.15	0.126933333333	0.140762463343	0.0874666666667
AT1G24290	0.1312	0.205278592375	0.133838383838	0.0208333333333	0.0350877192982	0.134444444444	0.16	0.158357771261	0.0992
AT1G24300	0.145066666667	0.222873900293	0.155303030303	0.0511363636364	0.0666666666667	0.147777777778	0.110933333333	0.217008797654	0.0906666666667
AT1G24330	0.129066666667	0.17008797654	0.189393939394	0.0378787878788	0.059649122807	0.127777777778	0.141866666667	0.134897360704	0.109866666667
AT1G24350	0.152533333333	0.205278592375	0.136363636364	0.0549242424242	0.0491228070175	0.153333333333	0.136533333333	0.152492668622	0.0981333333333
AT1G24360	0.178133333333	0.316715542522	0.184343434343	0.0700757575758	0.0561403508772	0.177777777778	0.130133333333	0.140762463343	0.096
AT1G24388	0.104533333333	0.258064516129	0.284090909091	0.121212121212	0.0245614035088	0.105555555556	0.120533333333	0.299120234604	0.1088
AT1G24400	0.157866666667	0.351906158358	0.128787878788	0.0435606060606	0.0315789473684	0.156666666667	0.133333333333	0.351906158358	0.0981333333333
AT1G24420	0.152533333333	0.211143695015	0.248737373737	0.0549242424242	0.0315789473684	0.155555555556	0.129066666667	0.17008797654	0.0768
AT1G24430	0.144	0.293255131965	0.199494949495	0.0549242424242	0.059649122807	0.141111111111	0.149333333333	0.199413489736	0.104533333333
AT1G24440	0.1856	0.211143695015	0.141414141414	0.0492424242424	0.0350877192982	0.188888888889	0.135466666667	0.205278592375	0.0757333333333
AT1G24450	0.154666666667	0.17008797654	0.175505050505	0.0435606060606	0.0210526315789	0.153333333333	0.144	0.258064516129	0.0885333333333
AT1G24460	0.128	0.24633431085	0.217171717172	0.0738636363636	0.0561403508772	0.127777777778	0.145066666667	0.310850439883	0.0928
AT1G24470	0.1376	0.228739002933	0.241161616162	0.109848484848	0.0350877192982	0.137777777778	0.112	0.111436950147	0.109866666667
AT1G24480	0.106666666667	0.258064516129	0.239898989899	0.0738636363636	0.0210526315789	0.106666666667	0.120533333333	0.152492668622	0.1248
AT1G24490	0.1504	0.240469208211	0.195707070707	0.0473484848485	0.0736842105263	0.148888888889	0.136533333333	0.129032258065	0.096
AT1G24510	0.1888	0.351906158358	0.17803030303	0.0549242424242	0.0421052631579	0.185555555556	0.1184	0.205278592375	0.0938666666667
AT1G24520	0.117333333333	0.258064516129	0.223484848485	0.0587121212121	0.0315789473684	0.118888888889	0.1248	0.17008797654	0.104533333333
AT1G24540	0.1504	0.199413489736	0.171717171717	0.0416666666667	0.0526315789474	0.152222222222	0.120533333333	0.0938416422287	0.112
AT1G24560	0.170666666667	0.258064516129	0.186868686869	0.0625	0.0561403508772	0.167777777778	0.133333333333	0.258064516129	0.0928
AT1G24570	0.148266666667	0.199413489736	0.189393939394	0.0795454545455	0.0315789473684	0.147777777778	0.1248	0.187683284457	0.106666666667
AT1G24577	0.116266666667	0.33431085044	0.22601010101	0.153409090909	0.0210526315789	0.112222222222	0.107733333333	0.211143695015	0.096
AT1G24580	0.1536	0.422287390029	0.222222222222	0.0587121212121	0.0385964912281	0.15	0.133333333333	0.263929618768	0.1152
AT1G24590	0.0896	0.240469208211	0.287878787879	0.0662878787879	0.0315789473684	0.0911111111111	0.123733333333	0.281524926686	0.122666666667
AT1G24600	0.109866666667	0.146627565982	0.236111111111	0.0795454545455	0.00701754385965	0.112222222222	0.1184	0.222873900293	0.122666666667
AT1G24610	0.138666666667	0.199413489736	0.170454545455	0.0397727272727	0.0491228070175	0.14	0.1504	0.175953079179	0.0896
AT1G24620	0.133333333333	0.463343108504	0.252525252525	0.102272727273	0.0280701754386	0.133333333333	0.096	0.428152492669	0.0896
AT1G24625	0.110933333333	0.24633431085	0.184343434343	0.0587121212121	0.0491228070175	0.108888888889	0.192	0.316715542522	0.125866666667
AT1G24650	0.1664	0.134897360704	0.169191919192	0.0416666666667	0.0315789473684	0.17	0.132266666667	0.404692082111	0.1024
AT1G24660	0.152533333333	0.41642228739	0.270202020202	0.0606060606061	0.0210526315789	0.152222222222	0.113066666667	0.24633431085	0.0981333333333
AT1G24706	0.129066666667	0.25219941349	0.212121212121	0.0454545454545	0.0526315789474	0.128888888889	0.1088	0.25219941349	0.0874666666667
AT1G24764	0.142933333333	0.328445747801	0.22095959596	0.0359848484848	0.0421052631579	0.144444444444	0.109866666667	0.17008797654	0.0928
AT1G24793	0.1696	0.281524926686	0.15404040404	0.0530303030303	0.0280701754386	0.173333333333	0.126933333333	0.222873900293	0.0938666666667
AT1G24851	0.064	0.33431085044	0.133838383838	0.0681818181818	0.0140350877193	0.0644444444444	0.1504	0.205278592375	0.0938666666667
AT1G25141	0.126933333333	0.181818181818	0.222222222222	0.121212121212	0.0245614035088	0.128888888889	0.107733333333	0.310850439883	0.1184
AT1G25175	0.1152	0.0762463343109	0.160353535354	0.094696969697	0.0280701754386	0.114444444444	0.138666666667	0	0.101333333333
AT1G25211	0.126933333333	0.310850439883	0.170454545455	0.0511363636364	0.0561403508772	0.13	0.126933333333	0.217008797654	0.119466666667
[truncated: 26,213 more rows]
