# Supplementary material for: Identification of long regulatory elements in the genome of Plasmodium falciparum and other eukaryotes
Source: PLoS Comput Biol. 2021 Apr 16;17(4):e1008909. doi: 10.1371/journal.pcbi.1008909 (PMC8081344; doi:10.1371/journal.pcbi.1008909)
Supplement: S1 Appendix — This zip file is an archive that contains the most important cLREs identified in the different experiments for P. falciparum, P. berghei, T. gondii, S. cerevisiae, human, A. thaliana, Drosophila, C. elegans, D. discoideum and T. thermophila. Each file is a table (in text mode) where genes are in rows, and cLREs in columns. These tables can be used to rank the genes with respect to a chosen cLRE in order to identify the genes for which the k-mer frequency is the highest/lowest in the associated region. (ZIP) [file pcbi.1008909.s013.zip › Arabido/GSE74692/best.features.tsv]

GT_126_2000	CAG_-684_2000	TAT_342_2000	CAG_126_2000	TT_126_1925	CA_126_1925	TAT_-684_1925	AA_0_341
AT5G67470	0.106666666667	0.0245810055866	0.0433996383363	0.0256	0.242222222222	0.12	0.0563218390805	0.327485380117
AT1G16790	0.126933333333	0.0346368715084	0.0741410488246	0.0304	0.244444444444	0.0822222222222	0.0701149425287	0.304093567251
AT4G30470	0.0981333333333	0.0279329608939	0.0741410488246	0.0304	0.212222222222	0.136666666667	0.0919540229885	0.304093567251
AT4G37090	0.0682666666667	0.0346368715084	0.0759493670886	0.0272	0.236666666667	0.136666666667	0.0655172413793	0.233918128655
AT4G30020	0.1024	0.054748603352	0.0488245931284	0.0608	0.176666666667	0.137777777778	0.0655172413793	0.210526315789
AT1G71870	0.0650666666667	0.0189944134078	0.0361663652803	0.024	0.177777777778	0.202222222222	0.0459770114943	0.374269005848
AT4G08380	0.196266666667	0.00893854748603	0.133815551537	0.0064	0.146666666667	0.0622222222222	0.133333333333	0.0584795321637
AT2G26480	0.0938666666667	0.0223463687151	0.0542495479204	0.0272	0.196666666667	0.156666666667	0.0896551724138	0.33918128655
AT4G04710	0.096	0.0290502793296	0.0632911392405	0.0304	0.245555555556	0.165555555556	0.0609195402299	0.321637426901
AT1G20400	0.08	0.0491620111732	0.00904159132007	0.0544	0.123333333333	0.118888888889	0.0126436781609	0.122807017544
AT4G22770	0.117333333333	0.0245810055866	0.0542495479204	0.0288	0.157777777778	0.134444444444	0.0758620689655	0.228070175439
AT3G27880	0.117333333333	0.0178770949721	0.0958408679928	0.0176	0.336666666667	0.09	0.0804597701149	0.450292397661
AT3G44260	0.1184	0.0167597765363	0.0813743218807	0.0208	0.202222222222	0.118888888889	0.0977011494253	0.444444444444
AT4G01120	0.104533333333	0.0491620111732	0.0560578661844	0.064	0.19	0.172222222222	0.0666666666667	0.309941520468
AT1G35255	0.100266666667	0.0301675977654	0.101265822785	0.0352	0.24	0.137777777778	0.101149425287	0.368421052632
AT5G43020	0.0949333333333	0.0256983240223	0.0343580470163	0.0224	0.175555555556	0.13	0.0413793103448	0.239766081871
AT3G03890	0.0917333333333	0.0469273743017	0.0578661844485	0.0576	0.183333333333	0.153333333333	0.064367816092	0.216374269006
AT1G17920	0.096	0.0469273743017	0.0578661844485	0.0368	0.191111111111	0.171111111111	0.0540229885057	0.409356725146
AT3G57330	0.107733333333	0.0458100558659	0.0379746835443	0.0528	0.21	0.174444444444	0.0448275862069	0.146198830409
AT5G50150	0.117333333333	0.0279329608939	0.119349005425	0.0304	0.253333333333	0.132222222222	0.114942528736	0.397660818713
AT1G52830	0.096	0.0145251396648	0.113924050633	0.0144	0.266666666667	0.127777777778	0.108045977011	0.374269005848
AT1G02650	0.109866666667	0.0167597765363	0.0415913200723	0.0192	0.181111111111	0.108888888889	0.0597701149425	0.27485380117
AT1G20520	0.1088	0.0402234636872	0.0578661844485	0.0432	0.234444444444	0.143333333333	0.0620689655172	0.228070175439
AT3G20800	0.0757333333333	0.0391061452514	0.0452079566004	0.0416	0.155555555556	0.172222222222	0.0528735632184	0.304093567251
AT3G54540	0.0981333333333	0.0424581005587	0.0198915009042	0.048	0.176666666667	0.163333333333	0.0413793103448	0.421052631579
AT1G54180	0.100266666667	0.0446927374302	0.0379746835443	0.0512	0.153333333333	0.16	0.0459770114943	0.152046783626
AT3G59120	0.116266666667	0.0379888268156	0.0578661844485	0.0288	0.167777777778	0.155555555556	0.0620689655172	0.19298245614
AT3G61111	0.0842666666667	0.0435754189944	0.0506329113924	0.0464	0.242222222222	0.153333333333	0.0586206896552	0.27485380117
AT1G13485	0.0874666666667	0.0357541899441	0.0506329113924	0.0336	0.212222222222	0.18	0.0586206896552	0.222222222222
AT1G07630	0.0981333333333	0.0335195530726	0.0361663652803	0.032	0.195555555556	0.157777777778	0.0413793103448	0.239766081871
AT1G73560	0.1056	0.0335195530726	0.0669077757685	0.0336	0.204444444444	0.123333333333	0.0712643678161	0.345029239766
AT3G45330	0.103466666667	0.0324022346369	0.0506329113924	0.0368	0.17	0.141111111111	0.0494252873563	0.304093567251
AT3G20790	0.100266666667	0.0525139664804	0.0669077757685	0.056	0.161111111111	0.167777777778	0.064367816092	0.210526315789
AT4G00580	0.096	0.0312849162011	0.0632911392405	0.032	0.235555555556	0.153333333333	0.0586206896552	0.292397660819
AT3G14205	0.0938666666667	0.0335195530726	0.0542495479204	0.0384	0.236666666667	0.151111111111	0.064367816092	0.204678362573
AT2G42840	0.152533333333	0.0301675977654	0.0415913200723	0.0272	0.14	0.124444444444	0.0563218390805	0.286549707602
AT4G13990	0.0725333333333	0.0268156424581	0.0632911392405	0.0304	0.174444444444	0.17	0.0816091954023	0.251461988304
AT1G62080	0.0842666666667	0.0335195530726	0.0723327305606	0.04	0.197777777778	0.165555555556	0.0816091954023	0.12865497076
AT1G19715	0.119466666667	0.0357541899441	0.0614828209765	0.0304	0.173333333333	0.142222222222	0.0586206896552	0.216374269006
AT3G14250	0.1152	0.0201117318436	0.0669077757685	0.0224	0.253333333333	0.144444444444	0.0655172413793	0.309941520468
AT1G33680	0.1024	0.0513966480447	0.0524412296564	0.0544	0.106666666667	0.153333333333	0.0528735632184	0.350877192982
AT3G17500	0.113066666667	0.0223463687151	0.0560578661844	0.0304	0.202222222222	0.13	0.0666666666667	0.204678362573
AT4G00290	0.0874666666667	0.0435754189944	0.0687160940325	0.0512	0.147777777778	0.165555555556	0.0597701149425	0.233918128655
AT3G25265	0.119466666667	0.0212290502793	0.0886075949367	0.0256	0.267777777778	0.123333333333	0.0885057471264	0.298245614035
AT1G11680	0.0928	0.0469273743017	0.0307414104882	0.0592	0.134444444444	0.165555555556	0.0425287356322	0.426900584795
AT2G46750	0.101333333333	0.0145251396648	0.0705244122966	0.0144	0.216666666667	0.115555555556	0.0942528735632	0.309941520468
AT4G35440	0.0917333333333	0.059217877095	0.0415913200723	0.072	0.181111111111	0.175555555556	0.0448275862069	0.309941520468
AT1G75740	0.122666666667	0.0167597765363	0.0578661844485	0.0224	0.323333333333	0.0988888888889	0.0908045977011	0.157894736842
AT4G28410	0.120533333333	0.0279329608939	0.101265822785	0.032	0.225555555556	0.121111111111	0.0942528735632	0.251461988304
AT3G29330	0.0917333333333	0.0424581005587	0.0614828209765	0.0464	0.176666666667	0.16	0.051724137931	0.157894736842
ATMG00910	0.0885333333333	0.0379888268156	0.0433996383363	0.048	0.163333333333	0.13	0.0471264367816	0.0818713450292
AT5G40170	0.1408	0.0324022346369	0.0596745027125	0.0352	0.183333333333	0.126666666667	0.0908045977011	0.409356725146
AT1G63240	0.0992	0.0357541899441	0.0361663652803	0.0448	0.215555555556	0.161111111111	0.0873563218391	0.280701754386
AT3G45170	0.104533333333	0.0212290502793	0.104882459313	0.0256	0.265555555556	0.0933333333333	0.0896551724138	0.251461988304
AT4G24300	0.0874666666667	0.0324022346369	0.0307414104882	0.0384	0.174444444444	0.136666666667	0.0804597701149	0.233918128655
AT2G21420	0.0949333333333	0.0346368715084	0.0994575045208	0.0416	0.182222222222	0.195555555556	0.0816091954023	0.146198830409
AT4G20580	0.116266666667	0.0312849162011	0.108499095841	0.0336	0.26	0.124444444444	0.1	0.19298245614
AT4G25700	0.0928	0.0357541899441	0.0397830018083	0.0432	0.186666666667	0.147777777778	0.067816091954	0.286549707602
AT3G11100	0.109866666667	0.0346368715084	0.0415913200723	0.0224	0.202222222222	0.126666666667	0.0540229885057	0.315789473684
AT3G29796	0.0810666666667	0.0234636871508	0.0669077757685	0.0224	0.245555555556	0.122222222222	0.0770114942529	0.269005847953
AT3G55210	0.112	0.0357541899441	0.0578661844485	0.0336	0.226666666667	0.116666666667	0.0620689655172	0.19298245614
AT3G59030	0.0928	0.0346368715084	0.0415913200723	0.0368	0.135555555556	0.17	0.0505747126437	0.228070175439
AT2G18810	0.100266666667	0.0234636871508	0.122965641953	0.0176	0.315555555556	0.101111111111	0.0977011494253	0.146198830409
AT1G64520	0.0789333333333	0.0446927374302	0.0253164556962	0.0592	0.134444444444	0.168888888889	0.0379310344828	0.309941520468
AT4G26290	0.110933333333	0.0402234636872	0.0506329113924	0.0464	0.197777777778	0.157777777778	0.0655172413793	0.163742690058
AT4G26580	0.0970666666667	0.0379888268156	0.0397830018083	0.0432	0.165555555556	0.138888888889	0.0448275862069	0.304093567251
AT1G53633	0.112	0.0201117318436	0.0940325497288	0.0176	0.218888888889	0.0988888888889	0.083908045977	0.239766081871
AT1G29150	0.0949333333333	0.0525139664804	0.0379746835443	0.0624	0.147777777778	0.163333333333	0.0402298850575	0.368421052632
AT5G61180	0.114133333333	0.0312849162011	0.0433996383363	0.032	0.194444444444	0.135555555556	0.0586206896552	0.315789473684
AT5G54130	0.112	0.0391061452514	0.0488245931284	0.048	0.182222222222	0.145555555556	0.0563218390805	0.27485380117
AT3G24800	0.0789333333333	0.0312849162011	0.0397830018083	0.0352	0.176666666667	0.181111111111	0.0586206896552	0.33918128655
AT2G17820	0.1248	0.0413407821229	0.0415913200723	0.0432	0.23	0.154444444444	0.0436781609195	0.33918128655
AT4G01230	0.0853333333333	0.0346368715084	0.0542495479204	0.04	0.17	0.158888888889	0.0448275862069	0.315789473684
AT1G44835	0.0970666666667	0.0290502793296	0.0506329113924	0.0304	0.167777777778	0.145555555556	0.0666666666667	0.286549707602
AT1G55130	0.116266666667	0.0413407821229	0.0289330922242	0.0432	0.155555555556	0.148888888889	0.0540229885057	0.263157894737
AT3G05650	0.1216	0.0357541899441	0.0397830018083	0.0368	0.226666666667	0.122222222222	0.0448275862069	0.321637426901
AT5G05370	0.100266666667	0.0357541899441	0.0506329113924	0.0352	0.172222222222	0.134444444444	0.0620689655172	0.345029239766
AT1G56620	0.1152	0.0256983240223	0.110307414105	0.024	0.232222222222	0.128888888889	0.118390804598	0.222222222222
AT5G25110	0.110933333333	0.0167597765363	0.0669077757685	0.0176	0.227777777778	0.104444444444	0.0850574712644	0.251461988304
AT5G23910	0.0938666666667	0.0357541899441	0.0687160940325	0.0448	0.237777777778	0.163333333333	0.0666666666667	0.286549707602
AT5G62900	0.109866666667	0.0212290502793	0.113924050633	0.0272	0.228888888889	0.107777777778	0.101149425287	0.479532163743
AT2G22670	0.0789333333333	0.0480446927374	0.0253164556962	0.0624	0.193333333333	0.207777777778	0.0666666666667	0.286549707602
AT2G24410	0.0981333333333	0.0346368715084	0.0632911392405	0.0384	0.257777777778	0.125555555556	0.064367816092	0.175438596491
AT1G59630	0.1056	0.0212290502793	0.0940325497288	0.0144	0.197777777778	0.117777777778	0.0758620689655	0.169590643275
AT4G25960	0.112	0.0290502793296	0.0397830018083	0.0288	0.194444444444	0.134444444444	0.0459770114943	0.321637426901
AT5G49390	0.0885333333333	0.0581005586592	0.0596745027125	0.08	0.174444444444	0.172222222222	0.0689655172414	0.228070175439
AT5G15780	0.113066666667	0.0379888268156	0.0325497287523	0.0384	0.156666666667	0.0944444444444	0.0333333333333	0.362573099415
AT1G07520	0.0853333333333	0.0391061452514	0.0379746835443	0.0352	0.165555555556	0.148888888889	0.0390804597701	0.298245614035
AT3G24290	0.106666666667	0.0324022346369	0.0488245931284	0.0368	0.125555555556	0.143333333333	0.0540229885057	0.169590643275
AT5G66760	0.0992	0.0480446927374	0.0488245931284	0.0624	0.196666666667	0.164444444444	0.0563218390805	0.391812865497
AT3G50808	0.0938666666667	0.0335195530726	0.0795660036166	0.0384	0.214444444444	0.153333333333	0.0747126436782	0.333333333333
AT4G19580	0.109866666667	0.0391061452514	0.0650994575045	0.0384	0.245555555556	0.133333333333	0.0632183908046	0.152046783626
AT5G17860	0.0885333333333	0.0268156424581	0.0361663652803	0.0256	0.13	0.131111111111	0.0609195402299	0.350877192982
AT3G21390	0.0938666666667	0.0569832402235	0.0777576853526	0.0576	0.176666666667	0.16	0.064367816092	0.263157894737
AT1G09460	0.136533333333	0.0312849162011	0.0415913200723	0.0304	0.188888888889	0.105555555556	0.0425287356322	0.239766081871
AT5G49990	0.0885333333333	0.0402234636872	0.0596745027125	0.0512	0.158888888889	0.16	0.0735632183908	0.263157894737
AT5G19110	0.1216	0.0223463687151	0.0614828209765	0.0272	0.182222222222	0.103333333333	0.0747126436782	0.304093567251
AT1G09100	0.0992	0.0402234636872	0.0470162748644	0.0448	0.168888888889	0.172222222222	0.0551724137931	0.222222222222
AT5G59890	0.0821333333333	0.0368715083799	0.0669077757685	0.0432	0.187777777778	0.158888888889	0.0574712643678	0.286549707602
AT1G53350	0.0864	0.0335195530726	0.0524412296564	0.0336	0.184444444444	0.151111111111	0.0620689655172	0.216374269006
AT1G29590	0.0896	0.0335195530726	0.0542495479204	0.0448	0.171111111111	0.157777777778	0.0666666666667	0.245614035088
AT3G24220	0.126933333333	0.0122905027933	0.0325497287523	0.0144	0.163333333333	0.1	0.0609195402299	0.233918128655
AT4G17486	0.0821333333333	0.0357541899441	0.0415913200723	0.0432	0.172222222222	0.163333333333	0.0689655172414	0.233918128655
AT2G23960	0.101333333333	0.0122905027933	0.117540687161	0.0144	0.232222222222	0.125555555556	0.116091954023	0.263157894737
AT5G45660	0.0864	0.0413407821229	0.0470162748644	0.0464	0.155555555556	0.168888888889	0.0528735632184	0.27485380117
AT3G61100	0.116266666667	0.0301675977654	0.0705244122966	0.024	0.215555555556	0.0988888888889	0.0540229885057	0.304093567251
AT2G40540	0.100266666667	0.0513966480447	0.0343580470163	0.0544	0.136666666667	0.138888888889	0.0425287356322	0.239766081871
AT4G26790	0.119466666667	0.0480446927374	0.0741410488246	0.0512	0.206666666667	0.131111111111	0.0609195402299	0.204678362573
AT1G68480	0.1248	0.0145251396648	0.0994575045208	0.0144	0.167777777778	0.104444444444	0.0954022988506	0.385964912281
AT1G06960	0.0789333333333	0.0435754189944	0.0452079566004	0.0416	0.202222222222	0.155555555556	0.0448275862069	0.233918128655
AT4G16970	0.122666666667	0.0357541899441	0.0452079566004	0.0448	0.198888888889	0.133333333333	0.0471264367816	0.292397660819
AT4G22233	0.130133333333	0.0256983240223	0.0976491862568	0.0304	0.237777777778	0.104444444444	0.1	0.333333333333
AT4G02580	0.101333333333	0.0312849162011	0.0379746835443	0.04	0.18	0.158888888889	0.0563218390805	0.280701754386
AT1G05760	0.1152	0.0256983240223	0.103074141049	0.0176	0.264444444444	0.11	0.0919540229885	0.169590643275
AT4G01810	0.0885333333333	0.0391061452514	0.0470162748644	0.04	0.166666666667	0.134444444444	0.0448275862069	0.391812865497
AT5G58680	0.119466666667	0.0279329608939	0.0488245931284	0.0336	0.207777777778	0.13	0.0528735632184	0.228070175439
AT5G57570	0.08	0.0268156424581	0.0379746835443	0.0304	0.214444444444	0.144444444444	0.0528735632184	0.210526315789
AT1G17290	0.0917333333333	0.0536312849162	0.0470162748644	0.056	0.187777777778	0.147777777778	0.0597701149425	0.298245614035
AT5G23510	0.0810666666667	0.0480446927374	0.0560578661844	0.048	0.163333333333	0.167777777778	0.0586206896552	0.216374269006
AT2G35100	0.0928	0.0446927374302	0.0343580470163	0.0432	0.155555555556	0.143333333333	0.0586206896552	0.245614035088
AT1G18730	0.101333333333	0.0279329608939	0.0669077757685	0.0272	0.217777777778	0.145555555556	0.083908045977	0.204678362573
AT1G18400	0.0832	0.0100558659218	0.106690777577	0.008	0.241111111111	0.127777777778	0.0988505747126	0.391812865497
AT2G44110	0.100266666667	0.0201117318436	0.0650994575045	0.0128	0.196666666667	0.128888888889	0.0609195402299	0.210526315789
AT4G32272	0.1056	0.0446927374302	0.0542495479204	0.0496	0.155555555556	0.166666666667	0.0528735632184	0.327485380117
AT1G36000	0.0736	0.0134078212291	0.0940325497288	0.0144	0.241111111111	0.112222222222	0.108045977011	0.239766081871
AT1G03810	0.096	0.0256983240223	0.0795660036166	0.0224	0.195555555556	0.12	0.0816091954023	0.210526315789
AT1G10640	0.1248	0.0368715083799	0.0542495479204	0.0336	0.2	0.154444444444	0.0609195402299	0.251461988304
AT5G65460	0.096	0.0458100558659	0.0433996383363	0.0528	0.202222222222	0.152222222222	0.0563218390805	0.269005847953
AT5G54790	0.126933333333	0.0134078212291	0.117540687161	0.0144	0.212222222222	0.102222222222	0.128735632184	0.385964912281
AT5G18710	0.0832	0.0502793296089	0.0415913200723	0.0608	0.181111111111	0.168888888889	0.0379310344828	0.181286549708
AT4G27120	0.0842666666667	0.0346368715084	0.0578661844485	0.04	0.211111111111	0.152222222222	0.064367816092	0.239766081871
AT2G17960	0.096	0.0167597765363	0.157323688969	0.0192	0.317777777778	0.0966666666667	0.151724137931	0.286549707602
AT1G69700	0.1056	0.0256983240223	0.0669077757685	0.024	0.245555555556	0.124444444444	0.0701149425287	0.269005847953
AT1G56840	0.0842666666667	0.0167597765363	0.0813743218807	0.0176	0.245555555556	0.116666666667	0.0908045977011	0.263157894737
AT5G61560	0.100266666667	0.0201117318436	0.0452079566004	0.0224	0.2	0.123333333333	0.083908045977	0.362573099415
AT5G55960	0.0618666666667	0.0368715083799	0.0470162748644	0.0464	0.13	0.178888888889	0.0632183908046	0.380116959064
AT3G04140	0.101333333333	0.0379888268156	0.0361663652803	0.0416	0.171111111111	0.133333333333	0.0459770114943	0.315789473684
AT1G15580	0.0992	0.0256983240223	0.0958408679928	0.0176	0.246666666667	0.154444444444	0.0885057471264	0.239766081871
AT5G19490	0.096	0.0324022346369	0.0524412296564	0.0304	0.188888888889	0.157777777778	0.0551724137931	0.239766081871
AT2G35420	0.110933333333	0.0435754189944	0.0325497287523	0.0464	0.172222222222	0.152222222222	0.0379310344828	0.12865497076
AT1G26233	0.0938666666667	0.0324022346369	0.0976491862568	0.0352	0.268888888889	0.123333333333	0.0862068965517	0.333333333333
AT4G09840	0.103466666667	0.0402234636872	0.0813743218807	0.0336	0.172222222222	0.152222222222	0.0735632183908	0.122807017544
AT1G75163	0.113066666667	0.0223463687151	0.0632911392405	0.016	0.208888888889	0.122222222222	0.0540229885057	0.380116959064
AT3G61050	0.0949333333333	0.0458100558659	0.0488245931284	0.056	0.19	0.161111111111	0.0724137931034	0.175438596491
AT2G21237	0.0949333333333	0.0324022346369	0.0415913200723	0.0416	0.22	0.162222222222	0.0781609195402	0.163742690058
AT1G02140	0.106666666667	0.0357541899441	0.0433996383363	0.0384	0.193333333333	0.13	0.0425287356322	0.304093567251
AT5G09345	0.0821333333333	0.0312849162011	0.0759493670886	0.0384	0.197777777778	0.143333333333	0.0597701149425	0.304093567251
AT1G67775	0.107733333333	0.0234636871508	0.106690777577	0.0256	0.303333333333	0.108888888889	0.0942528735632	0.251461988304
AT4G05080	0.100266666667	0.0234636871508	0.0904159132007	0.024	0.22	0.127777777778	0.0781609195402	0.181286549708
AT1G61250	0.0789333333333	0.0424581005587	0.0632911392405	0.0544	0.16	0.17	0.064367816092	0.391812865497
AT5G38780	0.106666666667	0.0201117318436	0.0886075949367	0.0192	0.22	0.124444444444	0.0931034482759	0.198830409357
AT4G30920	0.096	0.0513966480447	0.0452079566004	0.0608	0.153333333333	0.188888888889	0.0344827586207	0.25730994152
AT3G15150	0.0832	0.0435754189944	0.0488245931284	0.0496	0.162222222222	0.183333333333	0.0425287356322	0.40350877193
AT4G17380	0.112	0.0391061452514	0.0705244122966	0.04	0.167777777778	0.133333333333	0.0701149425287	0.12865497076
AT2G17230	0.1216	0.0156424581006	0.0578661844485	0.0176	0.188888888889	0.0911111111111	0.0735632183908	0.391812865497
AT2G43360	0.112	0.0491620111732	0.0524412296564	0.0512	0.177777777778	0.164444444444	0.0471264367816	0.286549707602
AT3G62460	0.0949333333333	0.0368715083799	0.0632911392405	0.0384	0.283333333333	0.116666666667	0.0551724137931	0.321637426901
AT1G13390	0.0757333333333	0.0201117318436	0.0650994575045	0.0224	0.195555555556	0.137777777778	0.0804597701149	0.333333333333
AT1G05870	0.0992	0.0525139664804	0.0433996383363	0.0624	0.177777777778	0.17	0.0528735632184	0.204678362573
AT3G63240	0.0981333333333	0.0413407821229	0.0506329113924	0.0576	0.162222222222	0.141111111111	0.0701149425287	0.233918128655
AT1G58245	0.101333333333	0.0245810055866	0.117540687161	0.0224	0.3	0.127777777778	0.111494252874	0.187134502924
AT3G46340	0.116266666667	0.0301675977654	0.0922242314647	0.0288	0.233333333333	0.13	0.0896551724138	0.157894736842
AT1G09470	0.0885333333333	0.0581005586592	0.0253164556962	0.0576	0.192222222222	0.165555555556	0.0367816091954	0.19298245614
AT1G21590	0.0938666666667	0.0279329608939	0.0560578661844	0.0304	0.201111111111	0.156666666667	0.064367816092	0.263157894737
AT5G57640	0.0789333333333	0.0268156424581	0.0705244122966	0.0304	0.257777777778	0.115555555556	0.067816091954	0.210526315789
AT4G29790	0.0917333333333	0.0290502793296	0.0488245931284	0.0304	0.19	0.137777777778	0.0597701149425	0.345029239766
AT3G10700	0.0757333333333	0.0536312849162	0.0488245931284	0.0608	0.183333333333	0.17	0.0471264367816	0.33918128655
AT1G14310	0.0821333333333	0.0424581005587	0.0325497287523	0.0416	0.184444444444	0.162222222222	0.0540229885057	0.309941520468
AT5G40210	0.0736	0.0189944134078	0.133815551537	0.016	0.23	0.132222222222	0.122988505747	0.222222222222
AT5G28730	0.101333333333	0.0201117318436	0.0867992766727	0.0256	0.213333333333	0.161111111111	0.0942528735632	0.152046783626
AT5G55970	0.0682666666667	0.0301675977654	0.0433996383363	0.0368	0.153333333333	0.166666666667	0.0655172413793	0.409356725146
AT1G06780	0.116266666667	0.0324022346369	0.0596745027125	0.0384	0.202222222222	0.138888888889	0.0540229885057	0.292397660819
AT3G60700	0.096	0.0156424581006	0.142857142857	0.0192	0.261111111111	0.12	0.132183908046	0.239766081871
AT2G39500	0.0789333333333	0.0279329608939	0.0596745027125	0.0352	0.168888888889	0.174444444444	0.0724137931034	0.25730994152
AT4G01090	0.1088	0.0458100558659	0.0379746835443	0.056	0.178888888889	0.156666666667	0.051724137931	0.456140350877
AT1G09540	0.130133333333	0.0536312849162	0.0325497287523	0.056	0.23	0.0988888888889	0.0563218390805	0.362573099415
AT1G23935	0.08	0.0458100558659	0.0741410488246	0.0496	0.168888888889	0.164444444444	0.0735632183908	0.216374269006
AT5G24735	0.0736	0.0335195530726	0.0488245931284	0.024	0.182222222222	0.134444444444	0.0436781609195	0.216374269006
AT5G45060	0.0938666666667	0.054748603352	0.0470162748644	0.0688	0.201111111111	0.167777777778	0.0747126436782	0.321637426901
AT5G03500	0.0874666666667	0.0324022346369	0.0397830018083	0.0368	0.154444444444	0.155555555556	0.0390804597701	0.251461988304
AT1G10522	0.0810666666667	0.0480446927374	0.0361663652803	0.0496	0.15	0.172222222222	0.0333333333333	0.169590643275
AT2G18910	0.0842666666667	0.0335195530726	0.0433996383363	0.0304	0.241111111111	0.15	0.0436781609195	0.298245614035
AT5G02090	0.117333333333	0.0134078212291	0.0777576853526	0.0112	0.242222222222	0.107777777778	0.0781609195402	0.333333333333
AT5G02050	0.0981333333333	0.0256983240223	0.0379746835443	0.0288	0.217777777778	0.142222222222	0.0402298850575	0.298245614035
AT5G16350	0.113066666667	0.0223463687151	0.0976491862568	0.024	0.21	0.137777777778	0.083908045977	0.27485380117
AT5G50060	0.0896	0.0167597765363	0.103074141049	0.0192	0.244444444444	0.11	0.0931034482759	0.19298245614
AT3G48920	0.103466666667	0.0268156424581	0.0867992766727	0.0208	0.275555555556	0.105555555556	0.0804597701149	0.309941520468
AT5G18370	0.0832	0.0357541899441	0.0669077757685	0.0368	0.175555555556	0.174444444444	0.0586206896552	0.415204678363
AT4G20350	0.0853333333333	0.0435754189944	0.0488245931284	0.0432	0.183333333333	0.141111111111	0.0390804597701	0.286549707602
AT5G01850	0.096	0.0335195530726	0.0506329113924	0.0448	0.151111111111	0.138888888889	0.083908045977	0.27485380117
AT3G08590	0.0896	0.0480446927374	0.0488245931284	0.0576	0.168888888889	0.193333333333	0.0701149425287	0.216374269006
AT3G60600	0.096	0.0413407821229	0.0289330922242	0.0464	0.163333333333	0.155555555556	0.0390804597701	0.368421052632
AT5G62480	0.116266666667	0.0256983240223	0.0614828209765	0.032	0.235555555556	0.127777777778	0.0816091954023	0.263157894737
AT5G27210	0.0896	0.0435754189944	0.0506329113924	0.0448	0.155555555556	0.16	0.0551724137931	0.27485380117
AT3G54650	0.0917333333333	0.0458100558659	0.0560578661844	0.056	0.153333333333	0.161111111111	0.0701149425287	0.33918128655
AT5G62890	0.0821333333333	0.0536312849162	0.0488245931284	0.072	0.171111111111	0.177777777778	0.0609195402299	0.292397660819
AT3G13277	0.0586666666667	0.0178770949721	0.0524412296564	0.0144	0.212222222222	0.163333333333	0.064367816092	0.198830409357
AT2G16450	0.0853333333333	0.0391061452514	0.0669077757685	0.0336	0.18	0.151111111111	0.0494252873563	0.233918128655
AT2G15292	0.0501333333333	0.0279329608939	0.0940325497288	0.0272	0.163333333333	0.166666666667	0.0689655172414	0.380116959064
AT1G69850	0.096	0.0201117318436	0.0271247739602	0.0192	0.17	0.144444444444	0.0597701149425	0.27485380117
AT5G62700	0.103466666667	0.0513966480447	0.0415913200723	0.0704	0.133333333333	0.197777777778	0.0494252873563	0.415204678363
AT4G08930	0.0874666666667	0.0324022346369	0.0560578661844	0.0304	0.172222222222	0.178888888889	0.051724137931	0.19298245614
AT5G35190	0.1856	0.00893854748603	0.0994575045208	0.0096	0.214444444444	0.0588888888889	0.110344827586	0.397660818713
AT3G48010	0.114133333333	0.0279329608939	0.0415913200723	0.0368	0.157777777778	0.138888888889	0.0666666666667	0.204678362573
AT2G35210	0.0917333333333	0.0379888268156	0.0343580470163	0.0448	0.198888888889	0.116666666667	0.0563218390805	0.368421052632
AT5G13400	0.104533333333	0.0581005586592	0.0361663652803	0.0544	0.127777777778	0.157777777778	0.0459770114943	0.233918128655
AT1G75660	0.113066666667	0.0413407821229	0.0488245931284	0.04	0.166666666667	0.151111111111	0.0551724137931	0.280701754386
AT5G61210	0.112	0.0402234636872	0.0506329113924	0.0448	0.188888888889	0.155555555556	0.0632183908046	0.280701754386
AT1G61960	0.0821333333333	0.0402234636872	0.0452079566004	0.048	0.19	0.144444444444	0.0563218390805	0.286549707602
AT2G37980	0.109866666667	0.0413407821229	0.0542495479204	0.0432	0.178888888889	0.155555555556	0.0551724137931	0.304093567251
AT1G77400	0.0853333333333	0.0256983240223	0.0307414104882	0.0272	0.19	0.114444444444	0.035632183908	0.263157894737
AT1G51320	0.100266666667	0.0134078212291	0.130198915009	0.0176	0.233333333333	0.117777777778	0.102298850575	0.181286549708
AT3G22420	0.1056	0.0301675977654	0.0488245931284	0.0368	0.161111111111	0.174444444444	0.0609195402299	0.239766081871
AT1G80140	0.1088	0.0346368715084	0.103074141049	0.024	0.197777777778	0.142222222222	0.0781609195402	0.198830409357
AT1G27752	0.096	0.0346368715084	0.0470162748644	0.0448	0.198888888889	0.134444444444	0.0747126436782	0.25730994152
AT4G29250	0.116266666667	0.0212290502793	0.0669077757685	0.0208	0.168888888889	0.134444444444	0.067816091954	0.169590643275
AT3G48344	0.1248	0.0290502793296	0.113924050633	0.0304	0.264444444444	0.107777777778	0.1	0.146198830409
AT2G46685	0.112	0.0212290502793	0.130198915009	0.0208	0.271111111111	0.107777777778	0.108045977011	0.228070175439
AT5G42120	0.1056	0.0413407821229	0.0253164556962	0.0528	0.125555555556	0.172222222222	0.0528735632184	0.175438596491
AT5G42970	0.0778666666667	0.0502793296089	0.0669077757685	0.056	0.143333333333	0.163333333333	0.0586206896552	0.333333333333
AT3G22700	0.1184	0.0178770949721	0.0705244122966	0.0176	0.213333333333	0.138888888889	0.0666666666667	0.19298245614
AT1G74610	0.139733333333	0.0324022346369	0.0669077757685	0.0368	0.252222222222	0.0922222222222	0.064367816092	0.134502923977
AT1G21530	0.144	0.0290502793296	0.0271247739602	0.0304	0.156666666667	0.124444444444	0.0413793103448	0.134502923977
AT1G17232	0.0885333333333	0.0402234636872	0.0379746835443	0.0448	0.193333333333	0.143333333333	0.0436781609195	0.286549707602
AT1G02405	0.123733333333	0.0268156424581	0.0741410488246	0.0272	0.244444444444	0.105555555556	0.0724137931034	0.380116959064
AT2G24050	0.0842666666667	0.0424581005587	0.0307414104882	0.0416	0.188888888889	0.147777777778	0.048275862069	0.374269005848
AT1G62480	0.100266666667	0.0223463687151	0.101265822785	0.0176	0.244444444444	0.114444444444	0.0816091954023	0.27485380117
AT5G52570	0.100266666667	0.0245810055866	0.0614828209765	0.0256	0.234444444444	0.131111111111	0.0804597701149	0.333333333333
AT3G01185	0.1024	0.0234636871508	0.0940325497288	0.0224	0.284444444444	0.11	0.0896551724138	0.27485380117
AT1G58848	0.0970666666667	0.0458100558659	0.0669077757685	0.048	0.19	0.165555555556	0.0781609195402	0.152046783626
AT1G70540	0.112	0.0167597765363	0.0632911392405	0.0128	0.272222222222	0.131111111111	0.0770114942529	0.25730994152
AT5G65070	0.0885333333333	0.0402234636872	0.0849909584087	0.0432	0.207777777778	0.135555555556	0.0816091954023	0.210526315789
AT4G05120	0.1024	0.0324022346369	0.0452079566004	0.0384	0.18	0.156666666667	0.0666666666667	0.33918128655
AT5G14090	0.1056	0.0357541899441	0.0669077757685	0.0288	0.25	0.133333333333	0.0747126436782	0.163742690058
AT3G19508	0.096	0.0379888268156	0.0452079566004	0.048	0.232222222222	0.14	0.0505747126437	0.292397660819
AT2G13900	0.119466666667	0.0245810055866	0.0415913200723	0.032	0.173333333333	0.156666666667	0.0655172413793	0.263157894737
AT3G50900	0.0992	0.0245810055866	0.0687160940325	0.0272	0.251111111111	0.135555555556	0.0827586206897	0.269005847953
AT5G09490	0.0746666666667	0.0234636871508	0.108499095841	0.0304	0.227777777778	0.126666666667	0.105747126437	0.25730994152
AT2G34208	0.0874666666667	0.0167597765363	0.122965641953	0.0176	0.241111111111	0.124444444444	0.108045977011	0.228070175439
AT1G32240	0.0981333333333	0.0134078212291	0.141048824593	0.0144	0.264444444444	0.112222222222	0.140229885057	0.33918128655
AT2G22930	0.0949333333333	0.0335195530726	0.0596745027125	0.0448	0.175555555556	0.155555555556	0.0551724137931	0.233918128655
AT5G17530	0.0906666666667	0.0491620111732	0.0596745027125	0.048	0.178888888889	0.152222222222	0.0459770114943	0.245614035088
AT2G47830	0.101333333333	0.0558659217877	0.0596745027125	0.0512	0.158888888889	0.151111111111	0.0528735632184	0.233918128655
AT2G17845	0.112	0.0301675977654	0.0650994575045	0.0352	0.267777777778	0.113333333333	0.064367816092	0.146198830409
AT3G18090	0.0928	0.0402234636872	0.0578661844485	0.0448	0.146666666667	0.165555555556	0.0471264367816	0.233918128655
AT1G19376	0.1024	0.0290502793296	0.108499095841	0.0208	0.184444444444	0.134444444444	0.0873563218391	0.292397660819
AT3G02160	0.0906666666667	0.0569832402235	0.0433996383363	0.048	0.211111111111	0.153333333333	0.0494252873563	0.19298245614
AT1G03380	0.1088	0.0391061452514	0.0560578661844	0.032	0.222222222222	0.151111111111	0.0448275862069	0.12865497076
AT3G04940	0.0896	0.0402234636872	0.0506329113924	0.0528	0.181111111111	0.148888888889	0.0620689655172	0.228070175439
AT3G09130	0.107733333333	0.0424581005587	0.0524412296564	0.0448	0.202222222222	0.138888888889	0.0586206896552	0.146198830409
AT3G11860	0.128	0.0424581005587	0.0325497287523	0.0448	0.174444444444	0.125555555556	0.0597701149425	0.222222222222
AT1G54460	0.104533333333	0.0256983240223	0.0578661844485	0.0304	0.211111111111	0.144444444444	0.0770114942529	0.309941520468
AT2G44550	0.1216	0.0402234636872	0.0632911392405	0.0336	0.205555555556	0.137777777778	0.0666666666667	0.146198830409
AT5G35370	0.0917333333333	0.0391061452514	0.0343580470163	0.0432	0.135555555556	0.151111111111	0.0505747126437	0.222222222222
AT5G39570	0.0821333333333	0.0391061452514	0.0560578661844	0.0464	0.171111111111	0.161111111111	0.0620689655172	0.169590643275
AT5G37020	0.1056	0.0469273743017	0.0433996383363	0.0576	0.164444444444	0.137777777778	0.0494252873563	0.292397660819
AT5G57260	0.1216	0.0290502793296	0.0470162748644	0.0288	0.216666666667	0.147777777778	0.0436781609195	0.222222222222
AT2G03913	0.119466666667	0.0167597765363	0.121157323689	0.0176	0.233333333333	0.157777777778	0.113793103448	0.298245614035
AT3G09330	0.0885333333333	0.0134078212291	0.0705244122966	0.0128	0.123333333333	0.123333333333	0.0816091954023	0.286549707602
AT3G57390	0.0810666666667	0.0346368715084	0.0325497287523	0.0416	0.191111111111	0.155555555556	0.048275862069	0.315789473684
AT5G60170	0.0896	0.0458100558659	0.0578661844485	0.0528	0.157777777778	0.162222222222	0.0574712643678	0.327485380117
AT4G28910	0.116266666667	0.0469273743017	0.0325497287523	0.0528	0.213333333333	0.136666666667	0.0390804597701	0.304093567251
AT4G12917	0.0778666666667	0.0201117318436	0.0560578661844	0.0192	0.34	0.102222222222	0.0724137931034	0.292397660819
AT2G27190	0.110933333333	0.0256983240223	0.0813743218807	0.0272	0.175555555556	0.146666666667	0.0747126436782	0.263157894737
AT1G09800	0.0789333333333	0.059217877095	0.0560578661844	0.056	0.134444444444	0.197777777778	0.0551724137931	0.222222222222
AT4G01940	0.0810666666667	0.0424581005587	0.0687160940325	0.04	0.195555555556	0.158888888889	0.0597701149425	0.187134502924
AT4G13580	0.117333333333	0.0335195530726	0.0867992766727	0.032	0.256666666667	0.121111111111	0.0701149425287	0.19298245614
AT2G17750	0.0853333333333	0.0189944134078	0.133815551537	0.0208	0.245555555556	0.131111111111	0.12183908046	0.181286549708
AT2G42970	0.0981333333333	0.0134078212291	0.103074141049	0.0064	0.247777777778	0.123333333333	0.0942528735632	0.210526315789
AT4G08990	0.0981333333333	0.0324022346369	0.0632911392405	0.0352	0.206666666667	0.142222222222	0.067816091954	0.216374269006
AT1G34270	0.0885333333333	0.0379888268156	0.0415913200723	0.0352	0.163333333333	0.181111111111	0.0528735632184	0.245614035088
AT5G01150	0.0970666666667	0.0458100558659	0.0198915009042	0.0512	0.183333333333	0.174444444444	0.0287356321839	0.327485380117
AT4G03470	0.107733333333	0.0424581005587	0.0578661844485	0.0512	0.172222222222	0.16	0.0620689655172	0.280701754386
AT1G77080	0.0896	0.0413407821229	0.0759493670886	0.0416	0.245555555556	0.137777777778	0.0689655172414	0.415204678363
AT4G09830	0.0949333333333	0.0335195530726	0.0524412296564	0.0336	0.145555555556	0.166666666667	0.051724137931	0.298245614035
AT2G02640	0.109866666667	0.0212290502793	0.0759493670886	0.0208	0.197777777778	0.154444444444	0.0896551724138	0.222222222222
AT5G02870	0.0896	0.0469273743017	0.0144665461121	0.0512	0.15	0.188888888889	0.0275862068966	0.304093567251
AT4G08345	0.0672	0.0346368715084	0.0524412296564	0.0352	0.182222222222	0.164444444444	0.0609195402299	0.245614035088
AT5G37470	0.0864	0.0391061452514	0.0470162748644	0.0352	0.221111111111	0.175555555556	0.0540229885057	0.157894736842
AT3G25570	0.0874666666667	0.0458100558659	0.0325497287523	0.0512	0.162222222222	0.158888888889	0.0609195402299	0.374269005848
AT3G30520	0.136533333333	0.0256983240223	0.0904159132007	0.0256	0.258888888889	0.121111111111	0.0770114942529	0.116959064327
AT3G09120	0.0778666666667	0.0480446927374	0.0596745027125	0.0464	0.171111111111	0.167777777778	0.0563218390805	0.309941520468
AT4G32460	0.1184	0.0268156424581	0.0379746835443	0.0256	0.198888888889	0.128888888889	0.0494252873563	0.233918128655
AT1G68060	0.096	0.0368715083799	0.0433996383363	0.0432	0.234444444444	0.146666666667	0.048275862069	0.292397660819
AT2G04570	0.135466666667	0.0189944134078	0.0922242314647	0.0224	0.184444444444	0.131111111111	0.0988505747126	0.309941520468
AT4G13280	0.1056	0.0234636871508	0.0813743218807	0.0192	0.174444444444	0.138888888889	0.0701149425287	0.140350877193
AT5G06310	0.0906666666667	0.0391061452514	0.0650994575045	0.0432	0.174444444444	0.175555555556	0.064367816092	0.134502923977
AT4G35640	0.0885333333333	0.0458100558659	0.0596745027125	0.0528	0.153333333333	0.175555555556	0.0563218390805	0.304093567251
AT5G02000	0.128	0.0145251396648	0.110307414105	0.0096	0.228888888889	0.0966666666667	0.0896551724138	0.304093567251
AT3G25670	0.0896	0.0335195530726	0.0343580470163	0.0352	0.195555555556	0.171111111111	0.0551724137931	0.333333333333
AT2G24692	0.107733333333	0.0413407821229	0.0705244122966	0.0416	0.28	0.134444444444	0.0850574712644	0.175438596491
AT3G23700	0.0928	0.0290502793296	0.0723327305606	0.032	0.183333333333	0.16	0.067816091954	0.187134502924
AT3G04620	0.117333333333	0.0312849162011	0.0596745027125	0.032	0.185555555556	0.118888888889	0.0747126436782	0.309941520468
AT5G65040	0.100266666667	0.0167597765363	0.108499095841	0.016	0.233333333333	0.13	0.118390804598	0.251461988304
AT3G63510	0.1056	0.054748603352	0.0325497287523	0.064	0.137777777778	0.188888888889	0.0333333333333	0.216374269006
AT1G71190	0.0885333333333	0.0402234636872	0.0506329113924	0.0352	0.15	0.142222222222	0.0505747126437	0.263157894737
AT1G06920	0.114133333333	0.0268156424581	0.0488245931284	0.024	0.217777777778	0.1	0.0540229885057	0.228070175439
AT5G65290	0.104533333333	0.0312849162011	0.0632911392405	0.0368	0.198888888889	0.14	0.0908045977011	0.251461988304
AT3G06130	0.0885333333333	0.0335195530726	0.0235081374322	0.0432	0.226666666667	0.155555555556	0.0632183908046	0.333333333333
AT2G01280	0.106666666667	0.0324022346369	0.0379746835443	0.0352	0.216666666667	0.143333333333	0.0379310344828	0.0877192982456
AT2G26200	0.0928	0.0446927374302	0.0271247739602	0.056	0.183333333333	0.163333333333	0.048275862069	0.315789473684
AT2G28570	0.126933333333	0.0145251396648	0.0759493670886	0.0176	0.221111111111	0.126666666667	0.0689655172414	0.438596491228
AT4G23750	0.1056	0.0279329608939	0.0343580470163	0.0288	0.216666666667	0.0788888888889	0.0632183908046	0.304093567251
AT2G04880	0.112	0.0446927374302	0.0578661844485	0.0512	0.203333333333	0.153333333333	0.0528735632184	0.222222222222
AT5G01075	0.120533333333	0.0189944134078	0.0632911392405	0.0192	0.26	0.107777777778	0.067816091954	0.327485380117
AT4G39890	0.106666666667	0.0335195530726	0.0470162748644	0.0352	0.207777777778	0.144444444444	0.051724137931	0.210526315789
AT4G37690	0.116266666667	0.0189944134078	0.0488245931284	0.0176	0.2	0.108888888889	0.0620689655172	0.233918128655
AT5G20856	0.0885333333333	0.0122905027933	0.169981916817	0.008	0.321111111111	0.0788888888889	0.152873563218	0.385964912281
AT5G15440	0.0736	0.063687150838	0.0253164556962	0.0576	0.154444444444	0.19	0.0310344827586	0.286549707602
AT1G19050	0.0992	0.0301675977654	0.0542495479204	0.0272	0.226666666667	0.133333333333	0.0425287356322	0.169590643275
AT1G54860	0.123733333333	0.0290502793296	0.0759493670886	0.032	0.177777777778	0.157777777778	0.0931034482759	0.269005847953
ATCG00410	0.0981333333333	0.0189944134078	0.133815551537	0.0224	0.297777777778	0.0966666666667	0.122988505747	0.157894736842
AT4G32915	0.0864	0.0368715083799	0.0488245931284	0.0416	0.184444444444	0.138888888889	0.0528735632184	0.33918128655
AT1G19330	0.0842666666667	0.0424581005587	0.0506329113924	0.0496	0.2	0.163333333333	0.0632183908046	0.304093567251
AT4G14870	0.107733333333	0.0413407821229	0.0560578661844	0.0432	0.196666666667	0.0977777777778	0.0540229885057	0.233918128655
AT3G61840	0.104533333333	0.0234636871508	0.0831826401447	0.0192	0.328888888889	0.113333333333	0.0873563218391	0.25730994152
AT2G44290	0.0992	0.0279329608939	0.0687160940325	0.032	0.271111111111	0.128888888889	0.0701149425287	0.40350877193
AT4G00450	0.101333333333	0.0659217877095	0.0253164556962	0.0624	0.166666666667	0.134444444444	0.032183908046	0.269005847953
AT1G69890	0.119466666667	0.0189944134078	0.0650994575045	0.0224	0.202222222222	0.12	0.0712643678161	0.368421052632
AT2G22496	0.0906666666667	0.0290502793296	0.0777576853526	0.0288	0.272222222222	0.107777777778	0.0781609195402	0.286549707602
AT5G20810	0.0768	0.0312849162011	0.0452079566004	0.04	0.197777777778	0.133333333333	0.0505747126437	0.321637426901
AT1G65350	0.112	0.0435754189944	0.0361663652803	0.048	0.166666666667	0.103333333333	0.051724137931	0.152046783626
AT5G36440	0.0949333333333	0.0201117318436	0.151898734177	0.0208	0.283333333333	0.103333333333	0.149425287356	0.286549707602
AT2G28700	0.0981333333333	0.0156424581006	0.0922242314647	0.0144	0.29	0.113333333333	0.0954022988506	0.333333333333
AT3G09700	0.08	0.0435754189944	0.0542495479204	0.0416	0.177777777778	0.151111111111	0.0563218390805	0.239766081871
AT4G21065	0.0885333333333	0.0346368715084	0.0415913200723	0.0336	0.17	0.168888888889	0.0425287356322	0.210526315789
AT2G31180	0.1056	0.0256983240223	0.0723327305606	0.0288	0.256666666667	0.131111111111	0.0816091954023	0.356725146199
AT2G23080	0.0938666666667	0.0357541899441	0.0650994575045	0.0432	0.185555555556	0.165555555556	0.0804597701149	0.245614035088
AT5G22650	0.0917333333333	0.0502793296089	0.0433996383363	0.0528	0.187777777778	0.178888888889	0.0551724137931	0.222222222222
AT5G21030	0.109866666667	0.0402234636872	0.0669077757685	0.0448	0.165555555556	0.164444444444	0.0632183908046	0.210526315789
AT5G55760	0.0917333333333	0.0446927374302	0.0578661844485	0.0528	0.192222222222	0.157777777778	0.0770114942529	0.216374269006
AT4G10500	0.136533333333	0.0245810055866	0.0614828209765	0.0304	0.191111111111	0.108888888889	0.0781609195402	0.298245614035
AT1G17545	0.0768	0.0435754189944	0.0904159132007	0.0416	0.184444444444	0.17	0.0827586206897	0.216374269006
AT4G35860	0.0714666666667	0.0446927374302	0.0397830018083	0.0544	0.157777777778	0.166666666667	0.0459770114943	0.245614035088
AT5G26340	0.0810666666667	0.0256983240223	0.0325497287523	0.0336	0.172222222222	0.14	0.0551724137931	0.327485380117
AT3G47660	0.129066666667	0.0357541899441	0.0433996383363	0.0448	0.181111111111	0.144444444444	0.0471264367816	0.140350877193
AT5G13070	0.0842666666667	0.0335195530726	0.0524412296564	0.0336	0.197777777778	0.135555555556	0.0528735632184	0.298245614035
AT5G10946	0.0704	0.0245810055866	0.0904159132007	0.024	0.166666666667	0.164444444444	0.0850574712644	0.298245614035
AT2G33280	0.0768	0.0391061452514	0.0433996383363	0.0512	0.15	0.155555555556	0.0528735632184	0.222222222222
AT1G51090	0.101333333333	0.0223463687151	0.0886075949367	0.0208	0.201111111111	0.136666666667	0.0816091954023	0.245614035088
AT4G19650	0.0768	0.0491620111732	0.0506329113924	0.0496	0.203333333333	0.165555555556	0.0574712643678	0.298245614035
AT4G01690	0.0917333333333	0.0424581005587	0.0379746835443	0.04	0.177777777778	0.147777777778	0.0540229885057	0.251461988304
AT5G01840	0.128	0.0156424581006	0.0542495479204	0.0144	0.214444444444	0.0944444444444	0.0850574712644	0.228070175439
AT5G15008	0.132266666667	0.0268156424581	0.0506329113924	0.0304	0.19	0.0888888888889	0.0781609195402	0.25730994152
AT3G49300	0.0896	0.0223463687151	0.0813743218807	0.0256	0.244444444444	0.117777777778	0.0954022988506	0.157894736842
AT5G16330	0.0981333333333	0.0491620111732	0.0632911392405	0.0464	0.198888888889	0.157777777778	0.0632183908046	0.157894736842
AT3G47050	0.0970666666667	0.0245810055866	0.0596745027125	0.0304	0.19	0.162222222222	0.0609195402299	0.269005847953
AT2G10931	0.0693333333333	0.0178770949721	0.0741410488246	0.024	0.234444444444	0.126666666667	0.0862068965517	0.25730994152
AT2G04220	0.109866666667	0.0189944134078	0.0614828209765	0.0208	0.226666666667	0.136666666667	0.064367816092	0.239766081871
AT1G74453	0.0864	0.0279329608939	0.0813743218807	0.032	0.234444444444	0.15	0.0793103448276	0.374269005848
AT5G24960	0.08	0.0145251396648	0.110307414105	0.0176	0.228888888889	0.137777777778	0.103448275862	0.315789473684
AT1G20132	0.116266666667	0.0178770949721	0.121157323689	0.0144	0.251111111111	0.121111111111	0.108045977011	0.292397660819
AT1G29440	0.112	0.0357541899441	0.0560578661844	0.0336	0.208888888889	0.127777777778	0.0597701149425	0.222222222222
ATMG00080	0.100266666667	0.0189944134078	0.0650994575045	0.0176	0.27	0.0866666666667	0.0574712643678	0.12865497076
AT1G26170	0.0885333333333	0.0480446927374	0.0470162748644	0.0592	0.151111111111	0.164444444444	0.0540229885057	0.216374269006
AT3G01270	0.119466666667	0.0256983240223	0.0452079566004	0.0256	0.19	0.146666666667	0.0770114942529	0.292397660819
AT4G22217	0.1056	0.0346368715084	0.0958408679928	0.0256	0.228888888889	0.135555555556	0.0896551724138	0.222222222222
AT4G20150	0.0789333333333	0.0424581005587	0.0614828209765	0.0384	0.221111111111	0.163333333333	0.0528735632184	0.263157894737
AT1G24150	0.0928	0.0290502793296	0.0235081374322	0.0288	0.192222222222	0.128888888889	0.0402298850575	0.304093567251
AT1G03700	0.0981333333333	0.0212290502793	0.0705244122966	0.0224	0.21	0.131111111111	0.0954022988506	0.309941520468
AT3G11450	0.0896	0.0424581005587	0.0235081374322	0.04	0.281111111111	0.127777777778	0.0413793103448	0.292397660819
AT3G19540	0.101333333333	0.0413407821229	0.0162748643761	0.048	0.153333333333	0.145555555556	0.0448275862069	0.432748538012
AT1G47960	0.0810666666667	0.0413407821229	0.0795660036166	0.0368	0.214444444444	0.141111111111	0.0586206896552	0.12865497076
AT3G08030	0.117333333333	0.0391061452514	0.0289330922242	0.0448	0.146666666667	0.143333333333	0.0528735632184	0.25730994152
AT1G22480	0.106666666667	0.0167597765363	0.126582278481	0.0208	0.212222222222	0.128888888889	0.109195402299	0.210526315789
AT1G30590	0.100266666667	0.0357541899441	0.0379746835443	0.04	0.153333333333	0.187777777778	0.035632183908	0.239766081871
AT3G51090	0.0949333333333	0.0301675977654	0.0560578661844	0.0384	0.177777777778	0.133333333333	0.0620689655172	0.204678362573
AT4G31310	0.114133333333	0.0502793296089	0.0397830018083	0.0592	0.174444444444	0.17	0.0494252873563	0.239766081871
AT2G19560	0.0842666666667	0.0413407821229	0.0759493670886	0.0448	0.194444444444	0.143333333333	0.0620689655172	0.27485380117
AT2G16960	0.0949333333333	0.0268156424581	0.0759493670886	0.024	0.192222222222	0.143333333333	0.0850574712644	0.25730994152
AT3G57260	0.116266666667	0.0223463687151	0.0506329113924	0.0208	0.21	0.121111111111	0.067816091954	0.27485380117
AT4G13075	0.0821333333333	0.0145251396648	0.104882459313	0.0144	0.311111111111	0.13	0.129885057471	0.216374269006
AT3G53830	0.0970666666667	0.0536312849162	0.0361663652803	0.0704	0.143333333333	0.191111111111	0.0528735632184	0.280701754386
AT5G41240	0.104533333333	0.0312849162011	0.0361663652803	0.024	0.24	0.131111111111	0.0459770114943	0.292397660819
AT1G21120	0.1088	0.0312849162011	0.0849909584087	0.0288	0.215555555556	0.152222222222	0.0758620689655	0.292397660819
AT1G11110	0.1088	0.0391061452514	0.0560578661844	0.0464	0.193333333333	0.158888888889	0.064367816092	0.333333333333
AT1G70190	0.0821333333333	0.0379888268156	0.0542495479204	0.04	0.178888888889	0.154444444444	0.0448275862069	0.19298245614
AT3G13390	0.144	0.0446927374302	0.0108499095841	0.0352	0.172222222222	0.124444444444	0.0333333333333	0.374269005848
AT4G38290	0.0928	0.0513966480447	0.0578661844485	0.056	0.136666666667	0.146666666667	0.0586206896552	0.269005847953
AT4G27290	0.0874666666667	0.0402234636872	0.0506329113924	0.0384	0.253333333333	0.162222222222	0.0574712643678	0.187134502924
AT2G24360	0.0906666666667	0.0458100558659	0.0361663652803	0.0384	0.18	0.186666666667	0.0436781609195	0.269005847953
AT3G47420	0.0938666666667	0.0458100558659	0.0325497287523	0.0576	0.122222222222	0.18	0.0770114942529	0.263157894737
AT1G72855	0.0821333333333	0.0581005586592	0.0415913200723	0.064	0.187777777778	0.155555555556	0.0505747126437	0.12865497076
AT2G23070	0.0906666666667	0.0413407821229	0.0687160940325	0.04	0.176666666667	0.141111111111	0.0747126436782	0.27485380117
AT2G29410	0.106666666667	0.0290502793296	0.0650994575045	0.0288	0.243333333333	0.126666666667	0.064367816092	0.175438596491
AT1G02965	0.0757333333333	0.0301675977654	0.0632911392405	0.032	0.207777777778	0.15	0.0735632183908	0.245614035088
AT1G12660	0.0938666666667	0.0201117318436	0.0976491862568	0.0192	0.241111111111	0.143333333333	0.101149425287	0.286549707602
AT1G18800	0.0885333333333	0.0469273743017	0.0470162748644	0.0512	0.194444444444	0.171111111111	0.0540229885057	0.380116959064
AT2G21810	0.104533333333	0.0480446927374	0.0669077757685	0.0448	0.202222222222	0.174444444444	0.0609195402299	0.187134502924
AT5G22900	0.109866666667	0.0268156424581	0.0542495479204	0.0288	0.14	0.13	0.067816091954	0.204678362573
AT5G39390	0.0874666666667	0.0268156424581	0.0433996383363	0.0272	0.198888888889	0.15	0.0666666666667	0.19298245614
AT3G06810	0.0928	0.0513966480447	0.0596745027125	0.056	0.173333333333	0.173333333333	0.0597701149425	0.280701754386
AT5G44050	0.0832	0.0234636871508	0.0940325497288	0.0256	0.202222222222	0.148888888889	0.126436781609	0.286549707602
AT3G47990	0.0885333333333	0.0491620111732	0.0361663652803	0.0656	0.142222222222	0.161111111111	0.0655172413793	0.228070175439
AT1G68650	0.0874666666667	0.0513966480447	0.0470162748644	0.0512	0.16	0.181111111111	0.0563218390805	0.292397660819
AT4G26750	0.1216	0.0424581005587	0.0542495479204	0.056	0.123333333333	0.145555555556	0.064367816092	0.251461988304
AT1G77360	0.0896	0.0256983240223	0.0506329113924	0.0272	0.18	0.177777777778	0.0540229885057	0.157894736842
AT1G78040	0.0992	0.0324022346369	0.0669077757685	0.0384	0.183333333333	0.151111111111	0.0758620689655	0.356725146199
AT1G78920	0.103466666667	0.0379888268156	0.0488245931284	0.0448	0.136666666667	0.16	0.0597701149425	0.140350877193
AT2G33175	0.101333333333	0.0111731843575	0.177215189873	0.0112	0.212222222222	0.122222222222	0.15632183908	0.25730994152
AT3G22560	0.100266666667	0.0167597765363	0.0687160940325	0.0192	0.225555555556	0.13	0.0931034482759	0.198830409357
AT1G77680	0.0810666666667	0.0558659217877	0.0433996383363	0.0688	0.154444444444	0.18	0.0574712643678	0.315789473684
AT3G58850	0.125866666667	0.0234636871508	0.0723327305606	0.0224	0.263333333333	0.103333333333	0.0942528735632	0.374269005848
AT3G07970	0.103466666667	0.0245810055866	0.112115732369	0.0208	0.27	0.143333333333	0.0919540229885	0.25730994152
AT4G14940	0.136533333333	0.0256983240223	0.0687160940325	0.0272	0.191111111111	0.125555555556	0.0758620689655	0.40350877193
AT2G37270	0.096	0.0324022346369	0.0650994575045	0.04	0.18	0.157777777778	0.0666666666667	0.304093567251
AT1G75190	0.0906666666667	0.0357541899441	0.0705244122966	0.0304	0.275555555556	0.128888888889	0.0655172413793	0.350877192982
AT5G49470	0.0896	0.0446927374302	0.0669077757685	0.0544	0.238888888889	0.167777777778	0.064367816092	0.269005847953
AT1G04320	0.113066666667	0.0223463687151	0.0777576853526	0.016	0.261111111111	0.101111111111	0.0965517241379	0.233918128655
AT2G35190	0.106666666667	0.0357541899441	0.0705244122966	0.0352	0.167777777778	0.152222222222	0.067816091954	0.239766081871
AT1G17820	0.101333333333	0.0491620111732	0.0415913200723	0.0544	0.191111111111	0.156666666667	0.0574712643678	0.163742690058
AT3G03845	0.113066666667	0.0424581005587	0.0669077757685	0.0368	0.221111111111	0.127777777778	0.0724137931034	0.181286549708
AT5G28620	0.0970666666667	0.0301675977654	0.103074141049	0.0352	0.227777777778	0.13	0.0827586206897	0.140350877193
AT5G56780	0.0906666666667	0.0446927374302	0.0397830018083	0.048	0.193333333333	0.154444444444	0.0494252873563	0.228070175439
AT1G23510	0.1088	0.0245810055866	0.0687160940325	0.0304	0.264444444444	0.118888888889	0.0931034482759	0.181286549708
AT1G34180	0.103466666667	0.0536312849162	0.0632911392405	0.0544	0.15	0.168888888889	0.048275862069	0.280701754386
AT4G24350	0.104533333333	0.0379888268156	0.101265822785	0.0352	0.212222222222	0.148888888889	0.0758620689655	0.245614035088
AT2G43890	0.0906666666667	0.0312849162011	0.0632911392405	0.0288	0.188888888889	0.145555555556	0.0436781609195	0.233918128655
AT1G67390	0.0885333333333	0.0145251396648	0.0849909584087	0.0208	0.252222222222	0.156666666667	0.0862068965517	0.309941520468
AT1G70680	0.100266666667	0.0156424581006	0.104882459313	0.0176	0.234444444444	0.11	0.0988505747126	0.286549707602
AT5G11510	0.1024	0.0458100558659	0.0614828209765	0.0384	0.191111111111	0.151111111111	0.0701149425287	0.245614035088
AT2G32940	0.1056	0.0324022346369	0.0397830018083	0.0384	0.181111111111	0.123333333333	0.0471264367816	0.280701754386
AT4G36180	0.129066666667	0.0458100558659	0.0343580470163	0.0464	0.206666666667	0.101111111111	0.0333333333333	0.280701754386
AT5G03520	0.0885333333333	0.0491620111732	0.0488245931284	0.0464	0.183333333333	0.164444444444	0.0459770114943	0.233918128655
AT2G16710	0.0810666666667	0.0256983240223	0.0542495479204	0.0256	0.145555555556	0.188888888889	0.0724137931034	0.298245614035
AT5G66520	0.0928	0.0480446927374	0.0452079566004	0.0416	0.215555555556	0.162222222222	0.051724137931	0.0994152046784
AT1G62210	0.114133333333	0.0111731843575	0.0922242314647	0.0128	0.302222222222	0.113333333333	0.0919540229885	0.25730994152
AT3G08510	0.0970666666667	0.0402234636872	0.0506329113924	0.0512	0.18	0.18	0.0528735632184	0.245614035088
AT2G13820	0.0682666666667	0.0245810055866	0.0904159132007	0.0304	0.228888888889	0.142222222222	0.0804597701149	0.304093567251
AT3G58250	0.0853333333333	0.0402234636872	0.0831826401447	0.0448	0.228888888889	0.153333333333	0.0712643678161	0.175438596491
AT4G02300	0.0864	0.0223463687151	0.148282097649	0.0224	0.258888888889	0.1	0.133333333333	0.19298245614
AT2G39810	0.0938666666667	0.0379888268156	0.0596745027125	0.0432	0.186666666667	0.148888888889	0.0666666666667	0.304093567251
AT3G02630	0.110933333333	0.0525139664804	0.0470162748644	0.064	0.17	0.175555555556	0.0494252873563	0.345029239766
AT2G17010	0.130133333333	0.0312849162011	0.0415913200723	0.0384	0.19	0.142222222222	0.0471264367816	0.210526315789
AT2G03660	0.141866666667	0.0324022346369	0.0687160940325	0.0416	0.266666666667	0.0955555555556	0.0885057471264	0.163742690058
AT3G11840	0.1056	0.0212290502793	0.0542495479204	0.0192	0.198888888889	0.124444444444	0.0620689655172	0.12865497076
AT5G11780	0.0789333333333	0.0424581005587	0.0361663652803	0.0496	0.166666666667	0.19	0.051724137931	0.157894736842
AT2G27680	0.0896	0.0290502793296	0.0524412296564	0.0368	0.161111111111	0.177777777778	0.0747126436782	0.204678362573
AT1G70720	0.1248	0.0223463687151	0.0867992766727	0.0176	0.198888888889	0.122222222222	0.118390804598	0.315789473684
AT1G52540	0.0704	0.0491620111732	0.0361663652803	0.0448	0.174444444444	0.18	0.0402298850575	0.374269005848
AT5G44440	0.1056	0.0312849162011	0.0433996383363	0.0352	0.187777777778	0.13	0.0505747126437	0.216374269006
AT5G51400	0.0938666666667	0.0424581005587	0.0379746835443	0.0512	0.191111111111	0.167777777778	0.0620689655172	0.315789473684
AT4G18501	0.123733333333	0.0335195530726	0.0632911392405	0.0352	0.267777777778	0.0955555555556	0.0873563218391	0.286549707602
AT1G65160	0.107733333333	0.0357541899441	0.0578661844485	0.0336	0.231111111111	0.115555555556	0.0551724137931	0.327485380117
AT5G48390	0.0896	0.0525139664804	0.0488245931284	0.056	0.15	0.163333333333	0.0632183908046	0.140350877193
AT5G39230	0.1056	0.0212290502793	0.0958408679928	0.024	0.256666666667	0.124444444444	0.0908045977011	0.251461988304
AT1G29355	0.128	0.0391061452514	0.0343580470163	0.0432	0.258888888889	0.105555555556	0.0367816091954	0.111111111111
AT3G01720	0.1248	0.0469273743017	0.0361663652803	0.048	0.206666666667	0.142222222222	0.0448275862069	0.263157894737
AT1G31814	0.0853333333333	0.0335195530726	0.0452079566004	0.0256	0.166666666667	0.135555555556	0.0609195402299	0.391812865497
ATMG00840	0.113066666667	0.0659217877095	0.0397830018083	0.0768	0.15	0.144444444444	0.0390804597701	0.216374269006
AT1G45170	0.0874666666667	0.0290502793296	0.0452079566004	0.0352	0.191111111111	0.166666666667	0.0574712643678	0.222222222222
AT4G09080	0.0992	0.0357541899441	0.0650994575045	0.0384	0.172222222222	0.15	0.0758620689655	0.263157894737
AT3G50560	0.0864	0.0156424581006	0.0867992766727	0.0176	0.237777777778	0.121111111111	0.0758620689655	0.304093567251
AT3G23605	0.0981333333333	0.0256983240223	0.0687160940325	0.0256	0.327777777778	0.111111111111	0.0712643678161	0.415204678363
AT2G39230	0.0842666666667	0.0435754189944	0.0524412296564	0.0464	0.21	0.19	0.0563218390805	0.198830409357
AT1G77885	0.0906666666667	0.0122905027933	0.101265822785	0.0112	0.273333333333	0.107777777778	0.11724137931	0.456140350877
AT2G26780	0.0842666666667	0.0424581005587	0.0614828209765	0.0464	0.185555555556	0.145555555556	0.0609195402299	0.298245614035
AT1G08150	0.114133333333	0.0268156424581	0.0343580470163	0.032	0.147777777778	0.163333333333	0.0505747126437	0.228070175439
AT3G32940	0.116266666667	0.0569832402235	0.0560578661844	0.0656	0.135555555556	0.122222222222	0.0551724137931	0.263157894737
AT1G02930	0.103466666667	0.0256983240223	0.0759493670886	0.0224	0.224444444444	0.132222222222	0.0689655172414	0.27485380117
AT3G46320	0.096	0.0256983240223	0.0849909584087	0.0256	0.207777777778	0.141111111111	0.0804597701149	0.315789473684
AT3G14981	0.113066666667	0.0480446927374	0.0452079566004	0.0448	0.206666666667	0.112222222222	0.0448275862069	0.169590643275
AT5G07720	0.122666666667	0.0324022346369	0.0307414104882	0.0352	0.188888888889	0.153333333333	0.0379310344828	0.239766081871
AT3G15090	0.0885333333333	0.0558659217877	0.0723327305606	0.0608	0.17	0.175555555556	0.0689655172414	0.239766081871
AT4G29730	0.104533333333	0.0480446927374	0.0433996383363	0.0624	0.135555555556	0.173333333333	0.0494252873563	0.309941520468
AT4G19840	0.112	0.0212290502793	0.0867992766727	0.0272	0.275555555556	0.135555555556	0.101149425287	0.251461988304
AT1G13200	0.0928	0.0256983240223	0.0741410488246	0.0272	0.182222222222	0.114444444444	0.0977011494253	0.233918128655
AT4G32020	0.0757333333333	0.0301675977654	0.0343580470163	0.0352	0.165555555556	0.132222222222	0.0597701149425	0.216374269006
AT1G62170	0.0821333333333	0.0290502793296	0.0542495479204	0.0304	0.251111111111	0.127777777778	0.048275862069	0.222222222222
AT2G16240	0.0938666666667	0.0223463687151	0.0958408679928	0.0256	0.253333333333	0.122222222222	0.0908045977011	0.239766081871
AT3G60000	0.1152	0.0301675977654	0.0289330922242	0.0288	0.204444444444	0.114444444444	0.048275862069	0.292397660819
AT1G68770	0.1088	0.0122905027933	0.101265822785	0.0144	0.276666666667	0.118888888889	0.0908045977011	0.187134502924
AT1G06690	0.104533333333	0.054748603352	0.0614828209765	0.0592	0.185555555556	0.152222222222	0.0597701149425	0.27485380117
AT1G57610	0.0874666666667	0.0178770949721	0.0289330922242	0.0208	0.216666666667	0.145555555556	0.0471264367816	0.380116959064
AT2G22790	0.1024	0.0178770949721	0.0578661844485	0.0112	0.204444444444	0.112222222222	0.0528735632184	0.327485380117
AT1G59660	0.109866666667	0.0391061452514	0.0470162748644	0.0496	0.185555555556	0.152222222222	0.0735632183908	0.263157894737
AT5G19950	0.0853333333333	0.0335195530726	0.0632911392405	0.0352	0.177777777778	0.146666666667	0.0574712643678	0.304093567251
AT5G39530	0.0864	0.0223463687151	0.0542495479204	0.0208	0.17	0.133333333333	0.0597701149425	0.350877192982
AT5G25260	0.1056	0.0312849162011	0.0289330922242	0.0336	0.201111111111	0.144444444444	0.0367816091954	0.27485380117
AT1G66230	0.117333333333	0.0212290502793	0.0940325497288	0.024	0.245555555556	0.125555555556	0.104597701149	0.368421052632
AT1G67440	0.0981333333333	0.0424581005587	0.0325497287523	0.0384	0.162222222222	0.191111111111	0.0379310344828	0.134502923977
AT3G04590	0.0778666666667	0.0402234636872	0.0488245931284	0.04	0.158888888889	0.142222222222	0.0471264367816	0.456140350877
AT3G57990	0.0949333333333	0.0335195530726	0.0289330922242	0.04	0.184444444444	0.116666666667	0.0333333333333	0.269005847953
AT2G22840	0.101333333333	0.0446927374302	0.0542495479204	0.0464	0.18	0.142222222222	0.051724137931	0.251461988304
AT5G37473	0.0992	0.0290502793296	0.113924050633	0.0256	0.354444444444	0.0988888888889	0.136781609195	0.263157894737
AT5G12235	0.103466666667	0.0201117318436	0.110307414105	0.016	0.244444444444	0.112222222222	0.1	0.286549707602
AT3G47430	0.1024	0.0201117318436	0.0849909584087	0.0096	0.227777777778	0.0988888888889	0.0747126436782	0.210526315789
AT4G23240	0.096	0.0413407821229	0.0723327305606	0.04	0.186666666667	0.152222222222	0.0701149425287	0.181286549708
AT3G05530	0.103466666667	0.0346368715084	0.0632911392405	0.04	0.154444444444	0.157777777778	0.0632183908046	0.315789473684
AT2G28550	0.0992	0.0234636871508	0.0488245931284	0.024	0.211111111111	0.151111111111	0.0701149425287	0.292397660819
AT3G44800	0.0874666666667	0.0357541899441	0.0596745027125	0.0336	0.228888888889	0.147777777778	0.0505747126437	0.093567251462
AT1G07860	0.0970666666667	0.0424581005587	0.0687160940325	0.0416	0.207777777778	0.132222222222	0.0597701149425	0.187134502924
AT3G62300	0.0928	0.0458100558659	0.0470162748644	0.056	0.2	0.158888888889	0.0574712643678	0.187134502924
AT2G41312	0.0906666666667	0.0346368715084	0.0795660036166	0.032	0.222222222222	0.14	0.0701149425287	0.345029239766
AT5G28490	0.114133333333	0.0223463687151	0.0669077757685	0.0224	0.264444444444	0.0944444444444	0.0770114942529	0.216374269006
AT1G25440	0.1056	0.0346368715084	0.0415913200723	0.0352	0.196666666667	0.143333333333	0.0597701149425	0.228070175439
AT1G18871	0.0757333333333	0.0234636871508	0.128390596745	0.016	0.295555555556	0.122222222222	0.105747126437	0.25730994152
AT1G17980	0.0949333333333	0.0402234636872	0.0488245931284	0.04	0.182222222222	0.151111111111	0.0620689655172	0.286549707602
AT5G57770	0.107733333333	0.0357541899441	0.0650994575045	0.0352	0.218888888889	0.158888888889	0.0609195402299	0.251461988304
AT3G47342	0.113066666667	0.0268156424581	0.112115732369	0.0224	0.254444444444	0.108888888889	0.083908045977	0.251461988304
AT1G73430	0.0896	0.0335195530726	0.0795660036166	0.0368	0.164444444444	0.152222222222	0.0781609195402	0.25730994152
AT4G30940	0.0608	0.0413407821229	0.0488245931284	0.0432	0.133333333333	0.17	0.0563218390805	0.426900584795
AT2G40120	0.0949333333333	0.0368715083799	0.0795660036166	0.04	0.164444444444	0.166666666667	0.0908045977011	0.380116959064
AT1G11770	0.1376	0.0357541899441	0.0307414104882	0.0304	0.246666666667	0.114444444444	0.0459770114943	0.239766081871
ATMG00960	0.0906666666667	0.0368715083799	0.0397830018083	0.032	0.153333333333	0.116666666667	0.0459770114943	0.233918128655
AT1G72700	0.0885333333333	0.0357541899441	0.0415913200723	0.04	0.142222222222	0.164444444444	0.0551724137931	0.309941520468
AT5G63630	0.104533333333	0.0335195530726	0.0542495479204	0.0352	0.201111111111	0.146666666667	0.0528735632184	0.315789473684
AT2G36620	0.0704	0.0469273743017	0.0307414104882	0.0416	0.172222222222	0.173333333333	0.0333333333333	0.327485380117
AT5G23690	0.0832	0.0279329608939	0.0741410488246	0.0352	0.178888888889	0.152222222222	0.0827586206897	0.304093567251
AT5G39580	0.119466666667	0.0223463687151	0.0922242314647	0.016	0.203333333333	0.125555555556	0.0816091954023	0.280701754386
AT2G02990	0.0992	0.0279329608939	0.0958408679928	0.0352	0.257777777778	0.116666666667	0.0954022988506	0.280701754386
AT5G15600	0.128	0.0312849162011	0.0578661844485	0.0256	0.272222222222	0.121111111111	0.0448275862069	0.25730994152
AT1G48850	0.0906666666667	0.0391061452514	0.0596745027125	0.04	0.193333333333	0.172222222222	0.0597701149425	0.245614035088
AT5G15350	0.0938666666667	0.0413407821229	0.0813743218807	0.0448	0.242222222222	0.122222222222	0.0632183908046	0.362573099415
AT4G17612	0.103466666667	0.0324022346369	0.0795660036166	0.0288	0.285555555556	0.111111111111	0.0747126436782	0.251461988304
AT4G34430	0.0778666666667	0.0402234636872	0.0524412296564	0.0432	0.217777777778	0.135555555556	0.0471264367816	0.315789473684
AT2G17790	0.0874666666667	0.0435754189944	0.0524412296564	0.056	0.188888888889	0.158888888889	0.0586206896552	0.304093567251
AT2G27230	0.107733333333	0.0245810055866	0.0379746835443	0.032	0.222222222222	0.143333333333	0.0528735632184	0.362573099415
AT4G37710	0.109866666667	0.0167597765363	0.106690777577	0.0192	0.27	0.0833333333333	0.0977011494253	0.298245614035
AT5G10800	0.1024	0.0558659217877	0.0506329113924	0.0576	0.225555555556	0.152222222222	0.051724137931	0.198830409357
AT2G05752	0.0992	0.0212290502793	0.0470162748644	0.0224	0.226666666667	0.126666666667	0.0540229885057	0.152046783626
AT5G64870	0.101333333333	0.0424581005587	0.0180831826401	0.0432	0.183333333333	0.17	0.0551724137931	0.309941520468
AT2G25950	0.0949333333333	0.0413407821229	0.0669077757685	0.0448	0.17	0.16	0.0712643678161	0.233918128655
AT5G51130	0.0789333333333	0.0312849162011	0.0687160940325	0.0384	0.166666666667	0.176666666667	0.0712643678161	0.251461988304
AT1G13230	0.0842666666667	0.0312849162011	0.0325497287523	0.04	0.227777777778	0.152222222222	0.0563218390805	0.222222222222
AT3G28580	0.0810666666667	0.0189944134078	0.0578661844485	0.0128	0.228888888889	0.125555555556	0.0609195402299	0.157894736842
AT4G12540	0.0938666666667	0.0379888268156	0.0415913200723	0.0464	0.21	0.178888888889	0.0540229885057	0.146198830409
AT4G25860	0.110933333333	0.0346368715084	0.0723327305606	0.0336	0.251111111111	0.118888888889	0.067816091954	0.111111111111
AT5G08550	0.100266666667	0.0446927374302	0.0415913200723	0.0448	0.16	0.158888888889	0.0448275862069	0.269005847953
AT4G33770	0.0704	0.0402234636872	0.0452079566004	0.048	0.185555555556	0.174444444444	0.0471264367816	0.25730994152
AT3G59780	0.1024	0.0413407821229	0.0759493670886	0.0464	0.175555555556	0.15	0.0620689655172	0.25730994152
AT1G05140	0.0821333333333	0.0391061452514	0.0650994575045	0.0416	0.176666666667	0.13	0.0436781609195	0.228070175439
AT1G78815	0.1056	0.0223463687151	0.0922242314647	0.0224	0.235555555556	0.0944444444444	0.111494252874	0.251461988304
AT5G48543	0.109866666667	0.0178770949721	0.112115732369	0.024	0.292222222222	0.103333333333	0.1	0.251461988304
AT3G61198	0.107733333333	0.0491620111732	0.0524412296564	0.0496	0.158888888889	0.152222222222	0.064367816092	0.12865497076
AT5G22810	0.125866666667	0.0379888268156	0.0922242314647	0.0224	0.19	0.135555555556	0.0804597701149	0.157894736842
AT3G19595	0.1024	0.0290502793296	0.0596745027125	0.0288	0.273333333333	0.0988888888889	0.0574712643678	0.140350877193
AT2G30810	0.0725333333333	0.0111731843575	0.0976491862568	0.016	0.256666666667	0.164444444444	0.108045977011	0.239766081871
AT5G64580	0.0874666666667	0.0346368715084	0.0488245931284	0.0432	0.206666666667	0.147777777778	0.0770114942529	0.27485380117
AT5G34882	0.0896	0.0134078212291	0.0723327305606	0.0176	0.264444444444	0.121111111111	0.0873563218391	0.198830409357
AT1G71750	0.101333333333	0.0458100558659	0.0614828209765	0.0496	0.167777777778	0.153333333333	0.0724137931034	0.19298245614
AT3G50835	0.109866666667	0.0290502793296	0.0831826401447	0.0272	0.255555555556	0.0877777777778	0.067816091954	0.140350877193
AT5G09610	0.146133333333	0.0357541899441	0.0433996383363	0.0384	0.202222222222	0.11	0.0528735632184	0.269005847953
AT1G07950	0.103466666667	0.0357541899441	0.0488245931284	0.0304	0.231111111111	0.124444444444	0.051724137931	0.25730994152
AT1G63640	0.0981333333333	0.0391061452514	0.0415913200723	0.0432	0.208888888889	0.141111111111	0.0574712643678	0.245614035088
AT2G15050	0.0970666666667	0.0145251396648	0.130198915009	0.0128	0.292222222222	0.102222222222	0.133333333333	0.27485380117
AT1G20530	0.100266666667	0.0346368715084	0.0343580470163	0.0336	0.237777777778	0.133333333333	0.048275862069	0.210526315789
AT5G24840	0.0970666666667	0.0357541899441	0.0415913200723	0.0288	0.164444444444	0.127777777778	0.0459770114943	0.292397660819
AT5G34581	0.129066666667	0.0346368715084	0.0886075949367	0.0288	0.237777777778	0.113333333333	0.0620689655172	0.105263157895
AT5G49580	0.0864	0.0368715083799	0.0578661844485	0.0416	0.215555555556	0.158888888889	0.0586206896552	0.19298245614
AT4G17050	0.114133333333	0.0446927374302	0.0542495479204	0.0592	0.168888888889	0.161111111111	0.0528735632184	0.198830409357
AT5G46290	0.0949333333333	0.0581005586592	0.0361663652803	0.0736	0.133333333333	0.192222222222	0.0413793103448	0.368421052632
AT1G76062	0.107733333333	0.0402234636872	0.0560578661844	0.0368	0.224444444444	0.127777777778	0.0620689655172	0.228070175439
AT1G08315	0.100266666667	0.0446927374302	0.0506329113924	0.0464	0.196666666667	0.115555555556	0.0574712643678	0.19298245614
AT1G70960	0.1088	0.0223463687151	0.0596745027125	0.0224	0.274444444444	0.15	0.0632183908046	0.251461988304
AT3G53235	0.110933333333	0.0167597765363	0.0687160940325	0.016	0.271111111111	0.137777777778	0.0988505747126	0.152046783626
AT2G25940	0.0789333333333	0.0424581005587	0.0632911392405	0.0368	0.165555555556	0.184444444444	0.0632183908046	0.175438596491
AT5G57520	0.119466666667	0.0122905027933	0.0849909584087	0.0128	0.213333333333	0.102222222222	0.106896551724	0.263157894737
AT2G10920	0.0885333333333	0.0145251396648	0.106690777577	0.0144	0.283333333333	0.13	0.111494252874	0.169590643275
AT3G20290	0.0992	0.0491620111732	0.0542495479204	0.048	0.156666666667	0.183333333333	0.064367816092	0.251461988304
AT4G38740	0.112	0.0391061452514	0.0542495479204	0.0432	0.175555555556	0.14	0.0689655172414	0.269005847953
AT2G30940	0.1088	0.0435754189944	0.0759493670886	0.0416	0.208888888889	0.143333333333	0.0758620689655	0.198830409357
AT3G14790	0.122666666667	0.0491620111732	0.0397830018083	0.056	0.174444444444	0.163333333333	0.0390804597701	0.251461988304
AT5G03040	0.0896	0.0424581005587	0.0307414104882	0.0464	0.196666666667	0.138888888889	0.0379310344828	0.397660818713
AT2G45750	0.109866666667	0.0279329608939	0.0325497287523	0.0288	0.193333333333	0.15	0.0471264367816	0.380116959064
AT1G09910	0.1056	0.0491620111732	0.0470162748644	0.0512	0.17	0.172222222222	0.0609195402299	0.105263157895
AT4G24190	0.117333333333	0.0324022346369	0.0343580470163	0.0432	0.218888888889	0.13	0.0620689655172	0.356725146199
AT3G21310	0.0842666666667	0.0513966480447	0.0560578661844	0.0512	0.18	0.185555555556	0.064367816092	0.245614035088
AT2G17295	0.110933333333	0.0279329608939	0.0813743218807	0.0336	0.205555555556	0.156666666667	0.0896551724138	0.280701754386
AT4G08400	0.250666666667	0.00446927374302	0.0922242314647	0	0.141111111111	0.0455555555556	0.0977011494253	0.345029239766
AT5G20510	0.1184	0.0424581005587	0.0687160940325	0.0448	0.181111111111	0.134444444444	0.064367816092	0.216374269006
AT4G24990	0.064	0.0402234636872	0.0415913200723	0.0448	0.185555555556	0.162222222222	0.0540229885057	0.292397660819
AT1G02940	0.0992	0.0178770949721	0.101265822785	0.0208	0.274444444444	0.117777777778	0.0977011494253	0.216374269006
AT4G26390	0.1056	0.0413407821229	0.0542495479204	0.048	0.171111111111	0.183333333333	0.0551724137931	0.239766081871
AT1G02260	0.08	0.0335195530726	0.0452079566004	0.032	0.196666666667	0.135555555556	0.0563218390805	0.350877192982
AT2G39050	0.0981333333333	0.0469273743017	0.0379746835443	0.048	0.177777777778	0.171111111111	0.0528735632184	0.362573099415
AT5G02780	0.0832	0.0301675977654	0.0777576853526	0.032	0.203333333333	0.174444444444	0.0586206896552	0.263157894737
ATMG00820	0.135466666667	0.0458100558659	0.0433996383363	0.0304	0.193333333333	0.0933333333333	0.035632183908	0.216374269006
AT3G59340	0.110933333333	0.0379888268156	0.0524412296564	0.0368	0.162222222222	0.157777777778	0.0471264367816	0.245614035088
AT4G26255	0.0917333333333	0.0201117318436	0.0994575045208	0.0224	0.192222222222	0.135555555556	0.106896551724	0.169590643275
AT1G12440	0.0992	0.0391061452514	0.0488245931284	0.0384	0.194444444444	0.127777777778	0.0574712643678	0.333333333333
AT3G33520	0.1056	0.0379888268156	0.0216998191682	0.032	0.142222222222	0.135555555556	0.0333333333333	0.397660818713
AT4G27390	0.0906666666667	0.0256983240223	0.0524412296564	0.0288	0.202222222222	0.151111111111	0.0620689655172	0.19298245614
AT3G11920	0.0853333333333	0.0134078212291	0.0379746835443	0.0144	0.163333333333	0.147777777778	0.0620689655172	0.204678362573
AT5G64840	0.0917333333333	0.0424581005587	0.0397830018083	0.0416	0.243333333333	0.152222222222	0.0402298850575	0.146198830409
AT5G37810	0.0864	0.0156424581006	0.113924050633	0.0192	0.244444444444	0.122222222222	0.109195402299	0.286549707602
AT1G65170	0.1024	0.0357541899441	0.0687160940325	0.0416	0.188888888889	0.136666666667	0.0724137931034	0.315789473684
AT1G13060	0.0896	0.0469273743017	0.0524412296564	0.056	0.171111111111	0.166666666667	0.0471264367816	0.280701754386
AT5G54470	0.0970666666667	0.0189944134078	0.0614828209765	0.0208	0.248888888889	0.111111111111	0.0724137931034	0.333333333333
AT2G28940	0.0821333333333	0.0357541899441	0.0162748643761	0.0384	0.171111111111	0.18	0.0275862068966	0.187134502924
AT3G11890	0.128	0.0480446927374	0.0325497287523	0.0656	0.158888888889	0.142222222222	0.0436781609195	0.280701754386
AT2G44525	0.08	0.0446927374302	0.0433996383363	0.0496	0.195555555556	0.161111111111	0.0413793103448	0.239766081871
AT5G50480	0.103466666667	0.0167597765363	0.0849909584087	0.0176	0.272222222222	0.126666666667	0.0827586206897	0.27485380117
AT1G53450	0.0949333333333	0.0413407821229	0.0614828209765	0.0384	0.167777777778	0.158888888889	0.0597701149425	0.222222222222
AT3G45680	0.107733333333	0.0357541899441	0.0343580470163	0.048	0.173333333333	0.146666666667	0.0528735632184	0.27485380117
AT3G14640	0.107733333333	0.0458100558659	0.0488245931284	0.0528	0.181111111111	0.154444444444	0.0609195402299	0.187134502924
AT4G17080	0.0874666666667	0.0480446927374	0.0433996383363	0.0544	0.148888888889	0.177777777778	0.0367816091954	0.27485380117
AT3G44700	0.0821333333333	0.0212290502793	0.0958408679928	0.0176	0.206666666667	0.127777777778	0.0804597701149	0.27485380117
AT1G10940	0.0757333333333	0.0469273743017	0.0542495479204	0.0464	0.186666666667	0.173333333333	0.0505747126437	0.397660818713
AT1G59920	0.0821333333333	0.0201117318436	0.0958408679928	0.0208	0.257777777778	0.111111111111	0.0862068965517	0.175438596491
AT4G35620	0.101333333333	0.0379888268156	0.0650994575045	0.04	0.221111111111	0.151111111111	0.067816091954	0.251461988304
AT1G23670	0.100266666667	0.0268156424581	0.104882459313	0.0224	0.272222222222	0.115555555556	0.0931034482759	0.222222222222
AT1G32225	0.0885333333333	0.0245810055866	0.0524412296564	0.0304	0.16	0.132222222222	0.0850574712644	0.134502923977
AT2G22160	0.1056	0.0134078212291	0.0940325497288	0.0176	0.327777777778	0.133333333333	0.1	0.116959064327
AT4G33430	0.0938666666667	0.0480446927374	0.0325497287523	0.0496	0.16	0.171111111111	0.0494252873563	0.350877192982
AT3G03310	0.0874666666667	0.0491620111732	0.0596745027125	0.048	0.186666666667	0.161111111111	0.0494252873563	0.19298245614
AT1G68780	0.109866666667	0.0346368715084	0.0343580470163	0.0432	0.206666666667	0.157777777778	0.0609195402299	0.309941520468
AT3G23900	0.0885333333333	0.0346368715084	0.0542495479204	0.0352	0.22	0.127777777778	0.0551724137931	0.315789473684
AT5G02390	0.104533333333	0.0223463687151	0.0470162748644	0.0288	0.214444444444	0.135555555556	0.0689655172414	0.333333333333
AT5G40155	0.0810666666667	0.0223463687151	0.0958408679928	0.0176	0.244444444444	0.122222222222	0.0965517241379	0.216374269006
AT5G39440	0.0821333333333	0.0167597765363	0.124773960217	0.0144	0.22	0.117777777778	0.103448275862	0.298245614035
AT5G08010	0.0778666666667	0.0469273743017	0.0506329113924	0.0432	0.228888888889	0.155555555556	0.0551724137931	0.169590643275
AT5G11740	0.0928	0.0234636871508	0.0705244122966	0.0256	0.255555555556	0.102222222222	0.0666666666667	0.368421052632
AT1G30430	0.0896	0.0502793296089	0.0524412296564	0.0656	0.17	0.171111111111	0.064367816092	0.140350877193
AT2G42130	0.0874666666667	0.0379888268156	0.0415913200723	0.0512	0.176666666667	0.152222222222	0.0735632183908	0.245614035088
AT3G59700	0.101333333333	0.0402234636872	0.0560578661844	0.0464	0.184444444444	0.148888888889	0.0632183908046	0.309941520468
AT5G27030	0.110933333333	0.0458100558659	0.0524412296564	0.0496	0.172222222222	0.162222222222	0.0459770114943	0.140350877193
AT1G79850	0.0981333333333	0.0413407821229	0.0415913200723	0.0304	0.193333333333	0.111111111111	0.0471264367816	0.321637426901
AT3G15359	0.142933333333	0.0256983240223	0.0506329113924	0.0288	0.306666666667	0.0855555555556	0.0609195402299	0.204678362573
AT2G19280	0.0885333333333	0.0391061452514	0.0506329113924	0.0464	0.184444444444	0.167777777778	0.067816091954	0.169590643275
AT5G06200	0.128	0.0525139664804	0.0650994575045	0.0528	0.19	0.126666666667	0.0540229885057	0.333333333333
AT5G63770	0.101333333333	0.0223463687151	0.0741410488246	0.0208	0.207777777778	0.13	0.0770114942529	0.251461988304
AT1G10950	0.101333333333	0.0391061452514	0.0361663652803	0.0416	0.163333333333	0.161111111111	0.035632183908	0.222222222222
AT5G63380	0.0885333333333	0.0446927374302	0.0632911392405	0.0496	0.181111111111	0.163333333333	0.0574712643678	0.239766081871
AT3G03710	0.08	0.0391061452514	0.0596745027125	0.0352	0.197777777778	0.153333333333	0.0689655172414	0.432748538012
AT5G64660	0.101333333333	0.0324022346369	0.0452079566004	0.0352	0.225555555556	0.106666666667	0.0701149425287	0.292397660819
AT5G59305	0.110933333333	0.0223463687151	0.126582278481	0.0224	0.292222222222	0.122222222222	0.106896551724	0.140350877193
AT1G76590	0.112	0.0312849162011	0.0741410488246	0.0304	0.218888888889	0.117777777778	0.0873563218391	0.309941520468
AT1G10680	0.0949333333333	0.0402234636872	0.0452079566004	0.0336	0.165555555556	0.137777777778	0.0540229885057	0.216374269006
AT1G65510	0.0885333333333	0.0223463687151	0.0976491862568	0.0208	0.283333333333	0.137777777778	0.0816091954023	0.327485380117
AT5G65500	0.0842666666667	0.0324022346369	0.0524412296564	0.0368	0.222222222222	0.16	0.051724137931	0.157894736842
AT3G47830	0.110933333333	0.0324022346369	0.0452079566004	0.0352	0.237777777778	0.142222222222	0.051724137931	0.198830409357
AT3G46570	0.138666666667	0.0223463687151	0.0506329113924	0.0208	0.266666666667	0.0955555555556	0.0609195402299	0.228070175439
AT1G67100	0.129066666667	0.0268156424581	0.0705244122966	0.032	0.232222222222	0.127777777778	0.0735632183908	0.327485380117
AT2G45270	0.096	0.0458100558659	0.0397830018083	0.048	0.198888888889	0.156666666667	0.0448275862069	0.228070175439
AT1G23201	0.0885333333333	0.0223463687151	0.0867992766727	0.0272	0.21	0.145555555556	0.0885057471264	0.292397660819
AT2G40530	0.0938666666667	0.0145251396648	0.108499095841	0.0112	0.223333333333	0.123333333333	0.116091954023	0.421052631579
AT3G24190	0.0970666666667	0.0502793296089	0.0433996383363	0.0528	0.178888888889	0.154444444444	0.0632183908046	0.233918128655
AT5G33390	0.0896	0.0458100558659	0.0506329113924	0.0512	0.177777777778	0.183333333333	0.0655172413793	0.33918128655
AT2G01180	0.106666666667	0.054748603352	0.0289330922242	0.056	0.134444444444	0.151111111111	0.0344827586207	0.27485380117
AT1G25320	0.0789333333333	0.0480446927374	0.0433996383363	0.0416	0.183333333333	0.174444444444	0.0666666666667	0.210526315789
AT3G20740	0.0874666666667	0.054748603352	0.0669077757685	0.0496	0.164444444444	0.177777777778	0.0597701149425	0.239766081871
AT3G48060	0.096	0.0670391061453	0.0253164556962	0.0832	0.157777777778	0.168888888889	0.051724137931	0.146198830409
AT4G12020	0.096	0.0413407821229	0.0741410488246	0.0464	0.176666666667	0.152222222222	0.0942528735632	0.280701754386
AT4G04404	0.0949333333333	0.0279329608939	0.0614828209765	0.0272	0.241111111111	0.137777777778	0.051724137931	0.146198830409
AT4G35783	0.106666666667	0.0256983240223	0.112115732369	0.0144	0.294444444444	0.122222222222	0.0873563218391	0.292397660819
AT2G24395	0.103466666667	0.0402234636872	0.0705244122966	0.04	0.204444444444	0.16	0.0712643678161	0.263157894737
AT3G06190	0.0682666666667	0.0480446927374	0.0433996383363	0.0528	0.152222222222	0.185555555556	0.0494252873563	0.333333333333
AT1G60890	0.103466666667	0.0357541899441	0.0632911392405	0.04	0.182222222222	0.128888888889	0.0586206896552	0.228070175439
AT2G35585	0.0789333333333	0.0402234636872	0.0687160940325	0.0512	0.21	0.135555555556	0.0655172413793	0.140350877193
AT2G30630	0.0906666666667	0.0312849162011	0.0632911392405	0.0384	0.211111111111	0.162222222222	0.0528735632184	0.175438596491
AT1G07360	0.1216	0.0458100558659	0.0433996383363	0.0528	0.136666666667	0.147777777778	0.0540229885057	0.25730994152
AT2G44420	0.107733333333	0.0324022346369	0.0488245931284	0.04	0.172222222222	0.166666666667	0.0609195402299	0.210526315789
AT5G14310	0.1024	0.0502793296089	0.0397830018083	0.0544	0.146666666667	0.166666666667	0.0448275862069	0.368421052632
AT5G58540	0.1152	0.0625698324022	0.0271247739602	0.0624	0.138888888889	0.145555555556	0.0436781609195	0.157894736842
AT3G10150	0.122666666667	0.0357541899441	0.0669077757685	0.032	0.206666666667	0.142222222222	0.0609195402299	0.181286549708
AT4G02870	0.106666666667	0.0245810055866	0.101265822785	0.0272	0.253333333333	0.122222222222	0.0770114942529	0.169590643275
AT3G50250	0.0832	0.0156424581006	0.0705244122966	0.0128	0.18	0.152222222222	0.0712643678161	0.204678362573
AT2G17380	0.0725333333333	0.0413407821229	0.0596745027125	0.0416	0.184444444444	0.172222222222	0.0701149425287	0.292397660819
AT3G18420	0.0970666666667	0.0502793296089	0.0397830018083	0.0576	0.221111111111	0.123333333333	0.0505747126437	0.251461988304
AT1G08010	0.0842666666667	0.0502793296089	0.0289330922242	0.0576	0.148888888889	0.174444444444	0.0298850574713	0.385964912281
AT4G12420	0.0949333333333	0.0234636871508	0.0397830018083	0.0256	0.217777777778	0.144444444444	0.0712643678161	0.298245614035
AT5G63060	0.0746666666667	0.0435754189944	0.0361663652803	0.048	0.173333333333	0.17	0.0551724137931	0.269005847953
AT1G15670	0.0970666666667	0.0335195530726	0.0470162748644	0.0464	0.195555555556	0.152222222222	0.0988505747126	0.380116959064
AT1G05580	0.1184	0.0212290502793	0.0470162748644	0.0224	0.188888888889	0.116666666667	0.0793103448276	0.216374269006
AT3G11990	0.0917333333333	0.0201117318436	0.0632911392405	0.0224	0.24	0.146666666667	0.0781609195402	0.19298245614
AT3G23360	0.0821333333333	0.0156424581006	0.0831826401447	0.016	0.258888888889	0.125555555556	0.0747126436782	0.175438596491
AT5G25350	0.0938666666667	0.0670391061453	0.0126582278481	0.0864	0.151111111111	0.2	0.032183908046	0.391812865497
AT3G17530	0.114133333333	0.0279329608939	0.0614828209765	0.0336	0.213333333333	0.145555555556	0.0597701149425	0.286549707602
AT1G36160	0.0906666666667	0.0458100558659	0.0361663652803	0.0512	0.184444444444	0.161111111111	0.0885057471264	0.233918128655
AT2G40990	0.107733333333	0.0469273743017	0.0397830018083	0.0544	0.167777777778	0.154444444444	0.051724137931	0.116959064327
AT5G20040	0.0864	0.0335195530726	0.0723327305606	0.0384	0.186666666667	0.152222222222	0.0850574712644	0.210526315789
AT1G56720	0.0992	0.0391061452514	0.0524412296564	0.048	0.19	0.167777777778	0.0724137931034	0.263157894737
AT4G00550	0.109866666667	0.0413407821229	0.0488245931284	0.048	0.174444444444	0.148888888889	0.0632183908046	0.251461988304
AT3G05760	0.0778666666667	0.0446927374302	0.0488245931284	0.0496	0.205555555556	0.151111111111	0.0505747126437	0.292397660819
AT5G07040	0.103466666667	0.0212290502793	0.0940325497288	0.0192	0.22	0.133333333333	0.0850574712644	0.40350877193
AT3G55920	0.0842666666667	0.0379888268156	0.0433996383363	0.0432	0.172222222222	0.154444444444	0.0425287356322	0.269005847953
AT5G43401	0.106666666667	0.0167597765363	0.137432188065	0.0176	0.297777777778	0.115555555556	0.126436781609	0.304093567251
AT5G06290	0.08	0.0424581005587	0.0524412296564	0.0448	0.168888888889	0.147777777778	0.0632183908046	0.27485380117
AT1G32160	0.0938666666667	0.0346368715084	0.0452079566004	0.04	0.166666666667	0.138888888889	0.064367816092	0.263157894737
AT5G11290	0.096	0.0413407821229	0.0524412296564	0.0432	0.163333333333	0.164444444444	0.0632183908046	0.239766081871
AT3G25970	0.0789333333333	0.0357541899441	0.0235081374322	0.0368	0.185555555556	0.178888888889	0.032183908046	0.210526315789
AT1G80550	0.0714666666667	0.0245810055866	0.0524412296564	0.0304	0.175555555556	0.178888888889	0.0540229885057	0.263157894737
AT3G28680	0.0981333333333	0.00893854748603	0.146473779385	0.0112	0.315555555556	0.1	0.140229885057	0.233918128655
AT5G41700	0.0768	0.0312849162011	0.0379746835443	0.0304	0.197777777778	0.133333333333	0.0333333333333	0.409356725146
AT3G16210	0.103466666667	0.0156424581006	0.0723327305606	0.0176	0.261111111111	0.111111111111	0.0770114942529	0.163742690058
AT3G47730	0.1216	0.0346368715084	0.0542495479204	0.0368	0.17	0.133333333333	0.0632183908046	0.280701754386
AT1G05740	0.0821333333333	0.0324022346369	0.0922242314647	0.0384	0.226666666667	0.148888888889	0.0770114942529	0.12865497076
AT3G53065	0.0970666666667	0.0178770949721	0.0922242314647	0.016	0.283333333333	0.115555555556	0.0931034482759	0.409356725146
AT3G17810	0.0981333333333	0.0446927374302	0.0433996383363	0.0512	0.188888888889	0.174444444444	0.0701149425287	0.298245614035
AT1G03550	0.100266666667	0.0525139664804	0.0470162748644	0.0544	0.171111111111	0.14	0.0448275862069	0.169590643275
AT3G14380	0.101333333333	0.0223463687151	0.0940325497288	0.0288	0.235555555556	0.126666666667	0.0908045977011	0.280701754386
AT3G22345	0.0938666666667	0.0189944134078	0.0849909584087	0.0224	0.216666666667	0.124444444444	0.0793103448276	0.374269005848
AT1G31660	0.0896	0.0391061452514	0.0669077757685	0.0496	0.167777777778	0.163333333333	0.0586206896552	0.27485380117
AT1G61640	0.1024	0.0368715083799	0.0379746835443	0.0448	0.16	0.147777777778	0.0505747126437	0.385964912281
AT2G07763	0.0842666666667	0.0335195530726	0.0488245931284	0.0352	0.191111111111	0.117777777778	0.0701149425287	0.116959064327
AT2G40570	0.0789333333333	0.0223463687151	0.0596745027125	0.024	0.188888888889	0.185555555556	0.0689655172414	0.25730994152
AT1G71950	0.0778666666667	0.0446927374302	0.0614828209765	0.0464	0.238888888889	0.163333333333	0.064367816092	0.263157894737
AT1G53650	0.0853333333333	0.0368715083799	0.0488245931284	0.0432	0.194444444444	0.145555555556	0.0413793103448	0.479532163743
AT5G58670	0.0928	0.0301675977654	0.0506329113924	0.0304	0.186666666667	0.153333333333	0.0563218390805	0.222222222222
AT2G04440	0.101333333333	0.0368715083799	0.0433996383363	0.0384	0.168888888889	0.162222222222	0.0505747126437	0.251461988304
AT4G28370	0.0992	0.0502793296089	0.0669077757685	0.0464	0.156666666667	0.163333333333	0.0586206896552	0.269005847953
AT5G65990	0.1088	0.0625698324022	0.0235081374322	0.0672	0.12	0.135555555556	0.0218390804598	0.251461988304
AT4G02210	0.101333333333	0.0480446927374	0.0488245931284	0.0512	0.187777777778	0.184444444444	0.0609195402299	0.19298245614
AT3G11650	0.112	0.0335195530726	0.0596745027125	0.0368	0.21	0.111111111111	0.0597701149425	0.415204678363
AT2G18010	0.0885333333333	0.00670391061453	0.117540687161	0.008	0.253333333333	0.123333333333	0.1	0.327485380117
AT3G28155	0.0885333333333	0.0391061452514	0.0578661844485	0.0512	0.192222222222	0.163333333333	0.0620689655172	0.309941520468
AT1G24490	0.096	0.0513966480447	0.0488245931284	0.0544	0.202222222222	0.148888888889	0.051724137931	0.239766081871
AT1G06120	0.117333333333	0.0279329608939	0.101265822785	0.0224	0.221111111111	0.122222222222	0.0850574712644	0.169590643275
AT5G58460	0.126933333333	0.0569832402235	0.0289330922242	0.048	0.141111111111	0.156666666667	0.0310344827586	0.286549707602
AT4G30993	0.0853333333333	0.0357541899441	0.0524412296564	0.0368	0.2	0.141111111111	0.0471264367816	0.280701754386
AT4G25885	0.120533333333	0.0424581005587	0.0560578661844	0.0512	0.262222222222	0.114444444444	0.0597701149425	0.362573099415
AT1G80210	0.0992	0.0480446927374	0.0542495479204	0.0512	0.143333333333	0.15	0.0505747126437	0.228070175439
AT4G29520	0.0810666666667	0.0424581005587	0.0415913200723	0.0448	0.21	0.181111111111	0.0459770114943	0.245614035088
AT2G47560	0.096	0.0245810055866	0.0831826401447	0.0224	0.204444444444	0.124444444444	0.0804597701149	0.25730994152
AT4G29800	0.0981333333333	0.0312849162011	0.0216998191682	0.024	0.176666666667	0.12	0.0436781609195	0.25730994152
AT1G67070	0.0970666666667	0.0413407821229	0.0542495479204	0.0464	0.186666666667	0.142222222222	0.0666666666667	0.245614035088
AT1G54940	0.114133333333	0.0223463687151	0.0741410488246	0.0224	0.234444444444	0.127777777778	0.0781609195402	0.298245614035
AT1G31000	0.1024	0.0201117318436	0.0578661844485	0.0192	0.186666666667	0.137777777778	0.0758620689655	0.304093567251
AT5G52070	0.0789333333333	0.0279329608939	0.0578661844485	0.0272	0.191111111111	0.183333333333	0.0471264367816	0.251461988304
AT1G35260	0.096	0.0245810055866	0.130198915009	0.0176	0.3	0.114444444444	0.122988505747	0.216374269006
AT5G45300	0.100266666667	0.0346368715084	0.0542495479204	0.04	0.158888888889	0.165555555556	0.0597701149425	0.362573099415
AT5G02820	0.0928	0.0480446927374	0.0470162748644	0.0416	0.158888888889	0.141111111111	0.0540229885057	0.315789473684
AT4G30750	0.1216	0.0335195530726	0.0596745027125	0.0384	0.218888888889	0.12	0.0804597701149	0.198830409357
AT3G61829	0.120533333333	0.0301675977654	0.0488245931284	0.0304	0.331111111111	0.0988888888889	0.0436781609195	0.175438596491
AT2G36580	0.0778666666667	0.0469273743017	0.0488245931284	0.056	0.174444444444	0.178888888889	0.0609195402299	0.27485380117
AT1G31010	0.0928	0.0368715083799	0.0361663652803	0.0464	0.194444444444	0.168888888889	0.0459770114943	0.233918128655
AT4G16155	0.0981333333333	0.0469273743017	0.0741410488246	0.0576	0.22	0.162222222222	0.0724137931034	0.169590643275
AT4G30980	0.1024	0.0134078212291	0.0705244122966	0.016	0.23	0.104444444444	0.0816091954023	0.163742690058
AT3G03520	0.100266666667	0.0279329608939	0.0632911392405	0.0288	0.232222222222	0.144444444444	0.0494252873563	0.304093567251
AT1G65090	0.0917333333333	0.0424581005587	0.0470162748644	0.0384	0.185555555556	0.176666666667	0.0413793103448	0.233918128655
AT1G70350	0.103466666667	0.0368715083799	0.0470162748644	0.0336	0.175555555556	0.126666666667	0.0494252873563	0.321637426901
AT3G21830	0.116266666667	0.0156424581006	0.110307414105	0.016	0.298888888889	0.126666666667	0.105747126437	0.12865497076
AT1G73020	0.096	0.0324022346369	0.0452079566004	0.0432	0.187777777778	0.161111111111	0.0735632183908	0.25730994152
AT3G25715	0.100266666667	0.0279329608939	0.130198915009	0.032	0.223333333333	0.124444444444	0.124137931034	0.216374269006
AT5G27940	0.1024	0.0167597765363	0.124773960217	0.0128	0.326666666667	0.102222222222	0.0977011494253	0.298245614035
AT4G15953	0.0821333333333	0.0346368715084	0.0831826401447	0.0448	0.182222222222	0.152222222222	0.0885057471264	0.286549707602
AT1G22890	0.0885333333333	0.0201117318436	0.101265822785	0.0192	0.213333333333	0.124444444444	0.1	0.309941520468
AT4G35290	0.1248	0.0368715083799	0.0325497287523	0.0448	0.17	0.141111111111	0.0735632183908	0.222222222222
AT4G30070	0.0992	0.0223463687151	0.150090415913	0.0224	0.281111111111	0.125555555556	0.135632183908	0.181286549708
AT3G52345	0.0981333333333	0.0379888268156	0.0994575045208	0.0336	0.253333333333	0.116666666667	0.0942528735632	0.181286549708
AT4G37400	0.104533333333	0.0290502793296	0.0560578661844	0.0304	0.188888888889	0.122222222222	0.0850574712644	0.304093567251
AT5G43000	0.106666666667	0.0156424581006	0.104882459313	0.016	0.283333333333	0.103333333333	0.083908045977	0.116959064327
AT2G40380	0.0981333333333	0.0312849162011	0.0759493670886	0.0288	0.155555555556	0.132222222222	0.0666666666667	0.292397660819
AT5G19025	0.0650666666667	0.0391061452514	0.0361663652803	0.032	0.146666666667	0.162222222222	0.0540229885057	0.233918128655
AT4G30580	0.0853333333333	0.0424581005587	0.0488245931284	0.04	0.163333333333	0.146666666667	0.0494252873563	0.280701754386
AT1G20170	0.1088	0.0178770949721	0.0397830018083	0.0192	0.234444444444	0.131111111111	0.0689655172414	0.204678362573
AT2G30500	0.0938666666667	0.0391061452514	0.0325497287523	0.0464	0.208888888889	0.153333333333	0.0609195402299	0.19298245614
AT2G15400	0.0949333333333	0.0391061452514	0.0452079566004	0.0448	0.173333333333	0.161111111111	0.067816091954	0.263157894737
AT5G46400	0.123733333333	0.0335195530726	0.0307414104882	0.032	0.221111111111	0.106666666667	0.0264367816092	0.292397660819
AT5G40560	0.0821333333333	0.0156424581006	0.103074141049	0.0144	0.232222222222	0.157777777778	0.0816091954023	0.19298245614
AT1G73480	0.109866666667	0.0379888268156	0.0524412296564	0.0448	0.19	0.127777777778	0.0632183908046	0.263157894737
AT1G79000	0.0949333333333	0.0525139664804	0.0343580470163	0.0528	0.167777777778	0.171111111111	0.0402298850575	0.438596491228
AT2G46490	0.0981333333333	0.0402234636872	0.0325497287523	0.0368	0.235555555556	0.115555555556	0.0448275862069	0.263157894737
AT5G23780	0.0917333333333	0.0368715083799	0.0415913200723	0.0416	0.217777777778	0.165555555556	0.0459770114943	0.222222222222
AT2G19180	0.0917333333333	0.0335195530726	0.0542495479204	0.0224	0.233333333333	0.136666666667	0.0551724137931	0.233918128655
AT4G01410	0.122666666667	0.0189944134078	0.0777576853526	0.0176	0.193333333333	0.102222222222	0.083908045977	0.368421052632
AT2G07714	0.104533333333	0.0379888268156	0.0578661844485	0.0384	0.218888888889	0.131111111111	0.0563218390805	0.111111111111
AT1G34410	0.096	0.0189944134078	0.104882459313	0.0224	0.214444444444	0.127777777778	0.113793103448	0.228070175439
AT2G20350	0.116266666667	0.0245810055866	0.0976491862568	0.0288	0.272222222222	0.117777777778	0.0988505747126	0.12865497076
AT5G62690	0.114133333333	0.0648044692737	0.0307414104882	0.0816	0.125555555556	0.201111111111	0.048275862069	0.362573099415
AT3G19235	0.0949333333333	0.0379888268156	0.0379746835443	0.04	0.234444444444	0.134444444444	0.0505747126437	0.181286549708
AT3G42780	0.1024	0.0446927374302	0.0867992766727	0.04	0.263333333333	0.123333333333	0.0701149425287	0.0994152046784
AT4G16340	0.0906666666667	0.0413407821229	0.0470162748644	0.048	0.154444444444	0.166666666667	0.0528735632184	0.19298245614
AT5G42580	0.0992	0.0234636871508	0.0524412296564	0.0272	0.205555555556	0.112222222222	0.0528735632184	0.239766081871
AT5G17380	0.0725333333333	0.0458100558659	0.0325497287523	0.0528	0.15	0.183333333333	0.0333333333333	0.251461988304
AT3G58100	0.0885333333333	0.0391061452514	0.0433996383363	0.0352	0.165555555556	0.128888888889	0.0620689655172	0.27485380117
AT2G19893	0.0938666666667	0.0335195530726	0.0759493670886	0.0384	0.217777777778	0.123333333333	0.0793103448276	0.12865497076
AT3G61520	0.0874666666667	0.0346368715084	0.0361663652803	0.0432	0.203333333333	0.19	0.0413793103448	0.263157894737
AT5G26940	0.0778666666667	0.0513966480447	0.0452079566004	0.056	0.151111111111	0.174444444444	0.0586206896552	0.19298245614
AT1G35181	0.1088	0.0223463687151	0.0849909584087	0.0224	0.224444444444	0.12	0.0747126436782	0.233918128655
AT5G54330	0.113066666667	0.0335195530726	0.0433996383363	0.0368	0.222222222222	0.137777777778	0.0574712643678	0.210526315789
AT2G05510	0.1184	0.0145251396648	0.0976491862568	0.016	0.207777777778	0.112222222222	0.147126436782	0.181286549708
AT2G10970	0.123733333333	0.0223463687151	0.128390596745	0.0224	0.313333333333	0.114444444444	0.118390804598	0.263157894737
AT1G11735	0.0928	0.0145251396648	0.132007233273	0.0128	0.234444444444	0.118888888889	0.105747126437	0.321637426901
AT1G74540	0.1056	0.0335195530726	0.0415913200723	0.0432	0.191111111111	0.15	0.0574712643678	0.146198830409
AT2G21950	0.0885333333333	0.0357541899441	0.0271247739602	0.0288	0.176666666667	0.163333333333	0.0459770114943	0.251461988304
AT3G57640	0.0928	0.0324022346369	0.0560578661844	0.0336	0.228888888889	0.153333333333	0.0632183908046	0.374269005848
AT1G61226	0.107733333333	0.0201117318436	0.0524412296564	0.0208	0.231111111111	0.141111111111	0.0586206896552	0.204678362573
AT2G31600	0.0842666666667	0.0346368715084	0.0759493670886	0.0352	0.201111111111	0.174444444444	0.0689655172414	0.269005847953
AT3G06590	0.1024	0.0234636871508	0.0831826401447	0.032	0.224444444444	0.126666666667	0.125287356322	0.245614035088
AT2G41670	0.0821333333333	0.0413407821229	0.0542495479204	0.0384	0.153333333333	0.154444444444	0.0586206896552	0.228070175439
AT4G01630	0.116266666667	0.0346368715084	0.0759493670886	0.0288	0.228888888889	0.128888888889	0.0873563218391	0.304093567251
AT1G66145	0.0864	0.0156424581006	0.141048824593	0.0144	0.333333333333	0.116666666667	0.135632183908	0.12865497076
AT3G11290	0.104533333333	0.0379888268156	0.0452079566004	0.0432	0.175555555556	0.177777777778	0.0551724137931	0.304093567251
AT1G75110	0.0906666666667	0.0391061452514	0.0271247739602	0.0384	0.184444444444	0.147777777778	0.0241379310345	0.233918128655
AT1G36942	0.1184	0.0268156424581	0.0867992766727	0.0256	0.227777777778	0.113333333333	0.0770114942529	0.216374269006
AT1G54030	0.103466666667	0.0301675977654	0.0289330922242	0.0304	0.196666666667	0.127777777778	0.051724137931	0.204678362573
AT1G76970	0.103466666667	0.0245810055866	0.0542495479204	0.0288	0.155555555556	0.137777777778	0.0540229885057	0.298245614035
AT1G31350	0.0992	0.0256983240223	0.0632911392405	0.0256	0.193333333333	0.11	0.0793103448276	0.450292397661
AT2G21120	0.113066666667	0.0402234636872	0.0632911392405	0.0528	0.183333333333	0.151111111111	0.0816091954023	0.286549707602
AT1G51100	0.116266666667	0.0379888268156	0.0506329113924	0.0304	0.224444444444	0.108888888889	0.0333333333333	0.356725146199
AT5G24110	0.114133333333	0.0167597765363	0.0759493670886	0.0176	0.254444444444	0.0944444444444	0.083908045977	0.368421052632
AT3G51110	0.0981333333333	0.0525139664804	0.0506329113924	0.0416	0.158888888889	0.156666666667	0.0505747126437	0.269005847953
AT5G63760	0.104533333333	0.0603351955307	0.0397830018083	0.0704	0.16	0.173333333333	0.0448275862069	0.315789473684
AT5G05210	0.0896	0.0413407821229	0.0488245931284	0.0464	0.248888888889	0.141111111111	0.0471264367816	0.286549707602
AT3G11600	0.1248	0.0268156424581	0.0831826401447	0.0288	0.208888888889	0.108888888889	0.0770114942529	0.40350877193
AT1G06930	0.0906666666667	0.0245810055866	0.0849909584087	0.0256	0.24	0.0933333333333	0.0793103448276	0.380116959064
AT2G16390	0.101333333333	0.0569832402235	0.0379746835443	0.0624	0.197777777778	0.158888888889	0.0333333333333	0.263157894737
AT1G56460	0.104533333333	0.0379888268156	0.0433996383363	0.0416	0.224444444444	0.143333333333	0.0701149425287	0.25730994152
AT4G11070	0.1216	0.0145251396648	0.0976491862568	0.0112	0.266666666667	0.0755555555556	0.0781609195402	0.222222222222
AT2G32460	0.096	0.0201117318436	0.0542495479204	0.0176	0.193333333333	0.137777777778	0.0586206896552	0.286549707602
AT5G06070	0.110933333333	0.0245810055866	0.0922242314647	0.0224	0.236666666667	0.115555555556	0.109195402299	0.263157894737
AT4G35010	0.1216	0.0245810055866	0.0488245931284	0.0192	0.217777777778	0.146666666667	0.0425287356322	0.245614035088
AT5G03440	0.0746666666667	0.0379888268156	0.0542495479204	0.0464	0.187777777778	0.143333333333	0.0609195402299	0.321637426901
AT5G55750	0.1312	0.0167597765363	0.0777576853526	0.016	0.208888888889	0.106666666667	0.0747126436782	0.204678362573
AT3G08740	0.1088	0.0324022346369	0.0524412296564	0.0304	0.182222222222	0.147777777778	0.0609195402299	0.239766081871
AT3G56570	0.0885333333333	0.0469273743017	0.0524412296564	0.0512	0.17	0.158888888889	0.048275862069	0.286549707602
AT1G16470	0.113066666667	0.0603351955307	0.0723327305606	0.064	0.19	0.153333333333	0.064367816092	0.280701754386
ATMG00930	0.0693333333333	0.0502793296089	0.0470162748644	0.056	0.146666666667	0.154444444444	0.0793103448276	0.163742690058
AT2G26790	0.08	0.0569832402235	0.0669077757685	0.0688	0.207777777778	0.181111111111	0.0735632183908	0.19298245614
AT4G15350	0.100266666667	0.0379888268156	0.0379746835443	0.0352	0.166666666667	0.136666666667	0.0413793103448	0.309941520468
AT2G02480	0.101333333333	0.0312849162011	0.0542495479204	0.0384	0.245555555556	0.114444444444	0.0919540229885	0.333333333333
AT1G76360	0.106666666667	0.0189944134078	0.0922242314647	0.0128	0.242222222222	0.112222222222	0.0827586206897	0.157894736842
AT2G03140	0.101333333333	0.0324022346369	0.0650994575045	0.04	0.207777777778	0.168888888889	0.0655172413793	0.198830409357
AT1G51770	0.0821333333333	0.0379888268156	0.0361663652803	0.0464	0.176666666667	0.173333333333	0.0436781609195	0.269005847953
AT1G56950	0.0832	0.0189944134078	0.0904159132007	0.0176	0.247777777778	0.114444444444	0.0862068965517	0.292397660819
AT3G57200	0.0992	0.0480446927374	0.0488245931284	0.0528	0.144444444444	0.157777777778	0.0574712643678	0.269005847953
AT1G16450	0.0906666666667	0.0469273743017	0.0578661844485	0.0528	0.163333333333	0.177777777778	0.0632183908046	0.251461988304
AT5G16235	0.1056	0.0201117318436	0.0759493670886	0.024	0.2	0.132222222222	0.101149425287	0.280701754386
AT4G30390	0.114133333333	0.0435754189944	0.0560578661844	0.0464	0.21	0.127777777778	0.0620689655172	0.263157894737
AT4G21080	0.113066666667	0.0290502793296	0.0940325497288	0.0288	0.236666666667	0.135555555556	0.112643678161	0.122807017544
AT4G25770	0.0842666666667	0.0357541899441	0.0578661844485	0.0384	0.174444444444	0.174444444444	0.0632183908046	0.315789473684
AT2G33705	0.0938666666667	0.0357541899441	0.0452079566004	0.0416	0.152222222222	0.177777777778	0.0620689655172	0.198830409357
AT4G15490	0.1088	0.0256983240223	0.0506329113924	0.0272	0.177777777778	0.132222222222	0.051724137931	0.245614035088
AT4G01820	0.101333333333	0.0391061452514	0.0415913200723	0.0432	0.178888888889	0.143333333333	0.0436781609195	0.198830409357
AT3G63300	0.0992	0.0513966480447	0.0542495479204	0.064	0.184444444444	0.145555555556	0.0620689655172	0.175438596491
AT4G26770	0.0917333333333	0.0379888268156	0.0632911392405	0.032	0.145555555556	0.133333333333	0.0666666666667	0.204678362573
AT3G17155	0.0917333333333	0.0178770949721	0.121157323689	0.0192	0.267777777778	0.134444444444	0.131034482759	0.245614035088
AT1G02970	0.0917333333333	0.0391061452514	0.0542495479204	0.0464	0.183333333333	0.163333333333	0.0701149425287	0.263157894737
AT1G74890	0.0874666666667	0.0324022346369	0.0596745027125	0.0352	0.22	0.134444444444	0.064367816092	0.245614035088
AT2G21540	0.114133333333	0.0424581005587	0.0452079566004	0.0496	0.236666666667	0.141111111111	0.0655172413793	0.25730994152
AT3G24140	0.0949333333333	0.0223463687151	0.108499095841	0.0288	0.177777777778	0.15	0.0885057471264	0.374269005848
AT5G37260	0.0928	0.0256983240223	0.0361663652803	0.0288	0.185555555556	0.136666666667	0.0379310344828	0.157894736842
AT1G72500	0.106666666667	0.0346368715084	0.0506329113924	0.04	0.196666666667	0.165555555556	0.0747126436782	0.198830409357
AT1G15830	0.0810666666667	0.0413407821229	0.0198915009042	0.0448	0.158888888889	0.174444444444	0.0436781609195	0.327485380117
AT1G26310	0.0938666666667	0.0290502793296	0.133815551537	0.0224	0.214444444444	0.13	0.113793103448	0.27485380117
AT1G23120	0.110933333333	0.0245810055866	0.0958408679928	0.0272	0.241111111111	0.124444444444	0.103448275862	0.216374269006
AT4G00755	0.08	0.0424581005587	0.0452079566004	0.0464	0.157777777778	0.167777777778	0.0425287356322	0.309941520468
AT2G31740	0.0853333333333	0.0502793296089	0.0433996383363	0.0576	0.19	0.156666666667	0.0620689655172	0.286549707602
AT5G39100	0.101333333333	0.0245810055866	0.0976491862568	0.0336	0.234444444444	0.135555555556	0.113793103448	0.187134502924
AT5G60960	0.0757333333333	0.0424581005587	0.0361663652803	0.0336	0.194444444444	0.148888888889	0.035632183908	0.286549707602
AT5G47480	0.104533333333	0.0402234636872	0.0506329113924	0.0448	0.185555555556	0.131111111111	0.0597701149425	0.269005847953
AT1G20490	0.103466666667	0.0245810055866	0.0596745027125	0.0224	0.228888888889	0.133333333333	0.0689655172414	0.263157894737
AT2G23420	0.104533333333	0.0402234636872	0.0488245931284	0.0448	0.171111111111	0.147777777778	0.0666666666667	0.33918128655
AT1G21980	0.0768	0.0279329608939	0.0379746835443	0.032	0.204444444444	0.144444444444	0.067816091954	0.309941520468
AT3G13670	0.08	0.0525139664804	0.0488245931284	0.0496	0.163333333333	0.17	0.0494252873563	0.280701754386
AT2G04920	0.0949333333333	0.0279329608939	0.0849909584087	0.0256	0.247777777778	0.128888888889	0.0862068965517	0.187134502924
AT3G21940	0.120533333333	0.0178770949721	0.0867992766727	0.016	0.257777777778	0.123333333333	0.083908045977	0.233918128655
AT5G40430	0.1056	0.0178770949721	0.104882459313	0.0192	0.266666666667	0.134444444444	0.108045977011	0.0877192982456
AT3G01660	0.107733333333	0.0234636871508	0.0488245931284	0.0208	0.222222222222	0.123333333333	0.0758620689655	0.245614035088
AT5G29624	0.0981333333333	0.0223463687151	0.0741410488246	0.024	0.195555555556	0.157777777778	0.064367816092	0.152046783626
AT1G15980	0.1152	0.054748603352	0.0488245931284	0.0592	0.19	0.154444444444	0.0471264367816	0.222222222222
AT4G37225	0.0981333333333	0.0312849162011	0.0488245931284	0.032	0.203333333333	0.138888888889	0.0505747126437	0.187134502924
AT5G60570	0.0586666666667	0.0279329608939	0.0433996383363	0.0352	0.163333333333	0.21	0.0448275862069	0.350877192982
AT3G06380	0.0896	0.0513966480447	0.0542495479204	0.048	0.143333333333	0.134444444444	0.0540229885057	0.280701754386
AT1G04160	0.1024	0.0402234636872	0.0650994575045	0.0448	0.182222222222	0.14	0.0586206896552	0.461988304094
AT5G66790	0.126933333333	0.0212290502793	0.0470162748644	0.0256	0.218888888889	0.0988888888889	0.0781609195402	0.216374269006
AT5G27600	0.100266666667	0.0324022346369	0.0506329113924	0.0352	0.216666666667	0.165555555556	0.0620689655172	0.245614035088
AT4G23640	0.1088	0.0424581005587	0.0289330922242	0.0464	0.144444444444	0.154444444444	0.048275862069	0.298245614035
AT5G13190	0.0906666666667	0.0491620111732	0.0506329113924	0.0544	0.153333333333	0.178888888889	0.064367816092	0.245614035088
AT3G27100	0.0778666666667	0.0279329608939	0.0578661844485	0.0304	0.195555555556	0.181111111111	0.0551724137931	0.304093567251
AT3G28150	0.0896	0.0301675977654	0.0542495479204	0.0304	0.176666666667	0.172222222222	0.0632183908046	0.233918128655
AT1G58060	0.1088	0.0301675977654	0.0650994575045	0.0368	0.218888888889	0.125555555556	0.0770114942529	0.204678362573
AT2G33835	0.0874666666667	0.0335195530726	0.0506329113924	0.0448	0.213333333333	0.152222222222	0.0793103448276	0.309941520468
AT3G61460	0.1312	0.0245810055866	0.0831826401447	0.024	0.257777777778	0.0911111111111	0.0816091954023	0.309941520468
AT3G12420	0.110933333333	0.0245810055866	0.0488245931284	0.0208	0.181111111111	0.0866666666667	0.0540229885057	0.12865497076
AT1G66045	0.0928	0.0234636871508	0.121157323689	0.0256	0.267777777778	0.127777777778	0.112643678161	0.19298245614
AT3G13440	0.0981333333333	0.0324022346369	0.0307414104882	0.0368	0.172222222222	0.146666666667	0.0471264367816	0.298245614035
AT3G27240	0.0917333333333	0.0525139664804	0.0506329113924	0.0624	0.186666666667	0.165555555556	0.064367816092	0.350877192982
AT3G12203	0.1056	0.0268156424581	0.0741410488246	0.0288	0.187777777778	0.137777777778	0.0908045977011	0.228070175439
AT5G18130	0.106666666667	0.0201117318436	0.0632911392405	0.0272	0.202222222222	0.138888888889	0.0908045977011	0.198830409357
AT4G13150	0.0661333333333	0.0268156424581	0.0560578661844	0.0256	0.175555555556	0.164444444444	0.0712643678161	0.210526315789
AT1G74500	0.0981333333333	0.0234636871508	0.150090415913	0.0304	0.274444444444	0.0988888888889	0.141379310345	0.409356725146
AT3G53910	0.0874666666667	0.0201117318436	0.0687160940325	0.0192	0.184444444444	0.115555555556	0.0873563218391	0.263157894737
AT4G29070	0.0864	0.0279329608939	0.0723327305606	0.0336	0.207777777778	0.144444444444	0.0804597701149	0.198830409357
AT5G45970	0.0896	0.0245810055866	0.135623869801	0.0272	0.278888888889	0.123333333333	0.131034482759	0.292397660819
AT4G18020	0.109866666667	0.0256983240223	0.0904159132007	0.0272	0.211111111111	0.123333333333	0.118390804598	0.157894736842
AT1G08390	0.0864	0.0324022346369	0.0524412296564	0.024	0.176666666667	0.152222222222	0.0413793103448	0.321637426901
AT1G06350	0.107733333333	0.0111731843575	0.110307414105	0.0112	0.178888888889	0.13	0.109195402299	0.33918128655
AT1G12244	0.0981333333333	0.0435754189944	0.0560578661844	0.0448	0.191111111111	0.133333333333	0.0505747126437	0.309941520468
AT2G35220	0.1152	0.0245810055866	0.0886075949367	0.0272	0.247777777778	0.103333333333	0.0965517241379	0.146198830409
AT1G45201	0.0864	0.0189944134078	0.0867992766727	0.0224	0.226666666667	0.145555555556	0.118390804598	0.380116959064
AT5G08380	0.110933333333	0.0324022346369	0.0867992766727	0.0384	0.192222222222	0.168888888889	0.0942528735632	0.210526315789
AT1G71690	0.119466666667	0.0290502793296	0.0397830018083	0.0256	0.231111111111	0.121111111111	0.0459770114943	0.198830409357
AT3G11830	0.0832	0.0435754189944	0.0614828209765	0.056	0.157777777778	0.197777777778	0.0563218390805	0.280701754386
AT4G10750	0.0949333333333	0.0368715083799	0.0379746835443	0.032	0.19	0.131111111111	0.0402298850575	0.245614035088
AT1G17310	0.0970666666667	0.0189944134078	0.0867992766727	0.0208	0.22	0.132222222222	0.0816091954023	0.169590643275
AT2G16280	0.0864	0.0379888268156	0.0488245931284	0.0464	0.142222222222	0.147777777778	0.0563218390805	0.286549707602
AT4G05070	0.133333333333	0.0178770949721	0.103074141049	0.0192	0.296666666667	0.09	0.112643678161	0.321637426901
AT1G05320	0.0949333333333	0.0368715083799	0.0669077757685	0.04	0.278888888889	0.132222222222	0.0597701149425	0.309941520468
AT4G14480	0.0842666666667	0.0290502793296	0.0397830018083	0.0352	0.198888888889	0.13	0.0505747126437	0.25730994152
AT3G12860	0.0885333333333	0.0301675977654	0.0397830018083	0.0336	0.216666666667	0.154444444444	0.0413793103448	0.27485380117
AT5G02080	0.0672	0.0357541899441	0.0596745027125	0.0464	0.176666666667	0.178888888889	0.0747126436782	0.251461988304
AT5G54960	0.0981333333333	0.0703910614525	0.0271247739602	0.0816	0.153333333333	0.178888888889	0.0436781609195	0.210526315789
AT4G21260	0.106666666667	0.0424581005587	0.0578661844485	0.0416	0.203333333333	0.134444444444	0.0586206896552	0.25730994152
AT5G39370	0.1184	0.0223463687151	0.0940325497288	0.0192	0.285555555556	0.11	0.0804597701149	0.134502923977
AT3G07380	0.096	0.0201117318436	0.103074141049	0.0224	0.216666666667	0.13	0.105747126437	0.210526315789
AT5G23870	0.109866666667	0.0201117318436	0.0470162748644	0.0208	0.227777777778	0.112222222222	0.0770114942529	0.169590643275
AT5G37200	0.103466666667	0.0201117318436	0.0705244122966	0.016	0.226666666667	0.128888888889	0.0586206896552	0.216374269006
AT5G28560	0.0778666666667	0.0234636871508	0.130198915009	0.0176	0.206666666667	0.121111111111	0.0988505747126	0.134502923977
AT5G48545	0.113066666667	0.0413407821229	0.0524412296564	0.0496	0.144444444444	0.153333333333	0.0689655172414	0.204678362573
AT4G21030	0.1088	0.0189944134078	0.0922242314647	0.024	0.254444444444	0.112222222222	0.0977011494253	0.292397660819
AT5G12320	0.0928	0.0324022346369	0.0560578661844	0.0336	0.231111111111	0.153333333333	0.0540229885057	0.263157894737
AT5G26320	0.1024	0.0212290502793	0.0994575045208	0.024	0.297777777778	0.123333333333	0.0873563218391	0.286549707602
AT4G19645	0.0864	0.0391061452514	0.0452079566004	0.04	0.157777777778	0.163333333333	0.0459770114943	0.27485380117
AT4G24220	0.103466666667	0.0379888268156	0.0506329113924	0.0336	0.217777777778	0.144444444444	0.0632183908046	0.33918128655
AT1G01600	0.125866666667	0.0346368715084	0.0271247739602	0.0464	0.175555555556	0.118888888889	0.0459770114943	0.362573099415
AT3G60810	0.0992	0.0301675977654	0.0614828209765	0.0352	0.224444444444	0.144444444444	0.064367816092	0.19298245614
AT5G08670	0.0992	0.0659217877095	0.0253164556962	0.0784	0.143333333333	0.205555555556	0.0367816091954	0.298245614035
AT1G03840	0.136533333333	0.0212290502793	0.103074141049	0.0256	0.178888888889	0.105555555556	0.0977011494253	0.269005847953
AT1G70518	0.0917333333333	0.0379888268156	0.0578661844485	0.032	0.25	0.124444444444	0.0620689655172	0.19298245614
AT3G28918	0.0768	0.0256983240223	0.0524412296564	0.0304	0.11	0.2	0.0689655172414	0.315789473684
AT1G10590	0.0789333333333	0.0335195530726	0.0560578661844	0.0368	0.166666666667	0.171111111111	0.0655172413793	0.356725146199
AT5G12960	0.119466666667	0.0379888268156	0.0343580470163	0.048	0.193333333333	0.163333333333	0.0528735632184	0.204678362573
AT5G12120	0.0970666666667	0.0435754189944	0.0506329113924	0.0512	0.196666666667	0.151111111111	0.048275862069	0.228070175439
AT1G07960	0.0885333333333	0.0424581005587	0.0560578661844	0.0336	0.171111111111	0.165555555556	0.0528735632184	0.27485380117
AT4G36600	0.120533333333	0.0279329608939	0.0560578661844	0.0352	0.225555555556	0.13	0.0747126436782	0.175438596491
AT5G63225	0.112	0.0178770949721	0.113924050633	0.0128	0.213333333333	0.131111111111	0.106896551724	0.263157894737
AT4G32910	0.08	0.0513966480447	0.0379746835443	0.0576	0.156666666667	0.158888888889	0.0379310344828	0.228070175439
AT4G38970	0.116266666667	0.0312849162011	0.0379746835443	0.0368	0.158888888889	0.148888888889	0.0390804597701	0.263157894737
AT2G23180	0.110933333333	0.0145251396648	0.0325497287523	0.016	0.197777777778	0.127777777778	0.051724137931	0.245614035088
AT1G03020	0.096	0.0256983240223	0.124773960217	0.0224	0.257777777778	0.114444444444	0.129885057471	0.269005847953
AT3G17540	0.119466666667	0.0234636871508	0.0578661844485	0.0224	0.232222222222	0.131111111111	0.0689655172414	0.19298245614
AT5G39820	0.1376	0.0189944134078	0.0759493670886	0.024	0.221111111111	0.0955555555556	0.0770114942529	0.19298245614
AT1G74420	0.0992	0.0480446927374	0.0488245931284	0.0464	0.158888888889	0.15	0.0632183908046	0.181286549708
AT2G22960	0.0928	0.0156424581006	0.153707052441	0.0144	0.212222222222	0.117777777778	0.14367816092	0.292397660819
AT1G22450	0.0874666666667	0.0648044692737	0.0433996383363	0.0784	0.188888888889	0.164444444444	0.0666666666667	0.345029239766
AT1G15040	0.113066666667	0.0357541899441	0.0669077757685	0.0336	0.187777777778	0.121111111111	0.064367816092	0.19298245614
AT5G36460	0.0938666666667	0.0178770949721	0.151898734177	0.0192	0.284444444444	0.102222222222	0.150574712644	0.298245614035
AT3G60730	0.128	0.0290502793296	0.0958408679928	0.0192	0.221111111111	0.12	0.0804597701149	0.175438596491
AT1G50440	0.0917333333333	0.0391061452514	0.0596745027125	0.0336	0.141111111111	0.172222222222	0.0724137931034	0.298245614035
AT1G14560	0.0917333333333	0.0402234636872	0.0452079566004	0.04	0.174444444444	0.16	0.048275862069	0.269005847953
AT4G22120	0.0981333333333	0.0312849162011	0.0361663652803	0.0368	0.163333333333	0.145555555556	0.0712643678161	0.33918128655
AT5G01390	0.0885333333333	0.0290502793296	0.0343580470163	0.032	0.173333333333	0.122222222222	0.048275862069	0.333333333333
AT2G05720	0.0992	0.0379888268156	0.0795660036166	0.0416	0.222222222222	0.137777777778	0.0850574712644	0.157894736842
AT1G06720	0.0906666666667	0.0446927374302	0.0578661844485	0.0448	0.233333333333	0.142222222222	0.0471264367816	0.25730994152
AT2G42030	0.0842666666667	0.0446927374302	0.0433996383363	0.0512	0.161111111111	0.158888888889	0.0563218390805	0.304093567251
AT3G02310	0.0789333333333	0.0446927374302	0.0994575045208	0.0368	0.181111111111	0.156666666667	0.0873563218391	0.169590643275
AT4G29450	0.106666666667	0.0379888268156	0.0470162748644	0.0432	0.184444444444	0.143333333333	0.0655172413793	0.134502923977
AT5G66730	0.0896	0.0379888268156	0.0397830018083	0.0464	0.184444444444	0.147777777778	0.0505747126437	0.286549707602
AT1G19150	0.125866666667	0.0357541899441	0.0361663652803	0.0432	0.135555555556	0.135555555556	0.0586206896552	0.27485380117
AT2G20020	0.0810666666667	0.0335195530726	0.0488245931284	0.04	0.197777777778	0.177777777778	0.0689655172414	0.198830409357
AT1G36920	0.1024	0.0223463687151	0.0632911392405	0.0208	0.227777777778	0.12	0.0781609195402	0.228070175439
AT3G02645	0.107733333333	0.0368715083799	0.0415913200723	0.0288	0.217777777778	0.112222222222	0.0310344827586	0.391812865497
AT4G10280	0.0864	0.0357541899441	0.0795660036166	0.032	0.273333333333	0.13	0.0747126436782	0.204678362573
AT1G63310	0.1088	0.0357541899441	0.0813743218807	0.0304	0.222222222222	0.123333333333	0.0793103448276	0.263157894737
AT1G23220	0.08	0.0413407821229	0.0470162748644	0.0416	0.144444444444	0.18	0.0390804597701	0.350877192982
AT5G03470	0.0821333333333	0.0424581005587	0.0524412296564	0.0464	0.2	0.153333333333	0.0655172413793	0.25730994152
AT5G49760	0.0949333333333	0.0245810055866	0.0506329113924	0.0288	0.218888888889	0.157777777778	0.0655172413793	0.269005847953
AT4G31520	0.0810666666667	0.0402234636872	0.0632911392405	0.0448	0.223333333333	0.15	0.0735632183908	0.228070175439
AT3G62320	0.0874666666667	0.0391061452514	0.0560578661844	0.0416	0.181111111111	0.168888888889	0.0425287356322	0.210526315789
AT1G78540	0.096	0.0379888268156	0.0596745027125	0.0416	0.223333333333	0.14	0.064367816092	0.263157894737
AT3G43500	0.135466666667	0.0346368715084	0.146473779385	0.0416	0.243333333333	0.116666666667	0.114942528736	0.204678362573
AT5G44800	0.1152	0.0502793296089	0.0289330922242	0.0608	0.196666666667	0.124444444444	0.0413793103448	0.368421052632
AT1G31835	0.114133333333	0.0212290502793	0.0488245931284	0.0272	0.202222222222	0.126666666667	0.0574712643678	0.298245614035
AT2G26810	0.0981333333333	0.0469273743017	0.0687160940325	0.0592	0.168888888889	0.164444444444	0.0747126436782	0.27485380117
AT5G07580	0.0768	0.0212290502793	0.0614828209765	0.0176	0.27	0.122222222222	0.051724137931	0.116959064327
AT5G63470	0.0981333333333	0.0402234636872	0.0578661844485	0.0384	0.184444444444	0.126666666667	0.0655172413793	0.280701754386
AT1G34930	0.129066666667	0.0245810055866	0.0831826401447	0.0256	0.257777777778	0.118888888889	0.0965517241379	0.169590643275
AT1G30974	0.113066666667	0.0178770949721	0.122965641953	0.0128	0.338888888889	0.0955555555556	0.114942528736	0.25730994152
ATCG00670	0.0778666666667	0.0167597765363	0.104882459313	0.0176	0.33	0.0966666666667	0.0977011494253	0.251461988304
AT5G34870	0.0832	0.0234636871508	0.0488245931284	0.016	0.247777777778	0.148888888889	0.0436781609195	0.0994152046784
AT5G49215	0.0821333333333	0.0413407821229	0.0723327305606	0.0448	0.144444444444	0.174444444444	0.0655172413793	0.315789473684
ATMG00050	0.0896	0.0525139664804	0.0397830018083	0.0576	0.173333333333	0.114444444444	0.0413793103448	0.105263157895
AT4G13500	0.0778666666667	0.0189944134078	0.0741410488246	0.0224	0.251111111111	0.133333333333	0.102298850575	0.280701754386
AT2G44050	0.0864	0.0480446927374	0.0542495479204	0.0544	0.153333333333	0.173333333333	0.0540229885057	0.304093567251
AT3G03250	0.0992	0.0279329608939	0.0379746835443	0.0368	0.215555555556	0.154444444444	0.0551724137931	0.438596491228
AT1G11350	0.110933333333	0.0379888268156	0.0415913200723	0.0352	0.186666666667	0.151111111111	0.0494252873563	0.169590643275
AT4G04695	0.103466666667	0.0290502793296	0.0741410488246	0.0272	0.236666666667	0.155555555556	0.0724137931034	0.280701754386
AT3G22022	0.114133333333	0.0145251396648	0.0922242314647	0.0144	0.21	0.112222222222	0.0862068965517	0.198830409357
AT5G56250	0.100266666667	0.0301675977654	0.0289330922242	0.0384	0.225555555556	0.137777777778	0.0781609195402	0.222222222222
AT3G07930	0.0650666666667	0.0335195530726	0.0506329113924	0.04	0.213333333333	0.174444444444	0.0597701149425	0.216374269006
AT5G50560	0.1184	0.0223463687151	0.0560578661844	0.0288	0.181111111111	0.136666666667	0.0747126436782	0.321637426901
AT1G63420	0.0714666666667	0.0167597765363	0.112115732369	0.016	0.225555555556	0.137777777778	0.116091954023	0.309941520468
AT5G05660	0.1056	0.0413407821229	0.0433996383363	0.0528	0.18	0.156666666667	0.0735632183908	0.269005847953
AT4G31020	0.114133333333	0.0391061452514	0.0289330922242	0.0448	0.173333333333	0.148888888889	0.0425287356322	0.152046783626
AT5G51470	0.1024	0.0245810055866	0.0795660036166	0.0288	0.191111111111	0.158888888889	0.0873563218391	0.269005847953
AT1G55040	0.0768	0.0245810055866	0.0397830018083	0.032	0.176666666667	0.145555555556	0.0505747126437	0.204678362573
AT5G14650	0.1216	0.0502793296089	0.0669077757685	0.0592	0.238888888889	0.148888888889	0.0793103448276	0.181286549708
AT3G63130	0.0917333333333	0.059217877095	0.0162748643761	0.0624	0.171111111111	0.175555555556	0.0218390804598	0.210526315789
AT5G56670	0.0906666666667	0.0301675977654	0.0632911392405	0.024	0.208888888889	0.114444444444	0.0574712643678	0.345029239766
AT2G34480	0.0970666666667	0.0458100558659	0.0488245931284	0.0448	0.154444444444	0.163333333333	0.0402298850575	0.33918128655
AT5G25990	0.100266666667	0.0245810055866	0.0614828209765	0.032	0.232222222222	0.108888888889	0.0701149425287	0.175438596491
AT5G20220	0.08	0.0290502793296	0.0452079566004	0.0336	0.214444444444	0.156666666667	0.0597701149425	0.280701754386
AT3G57770	0.0992	0.0379888268156	0.0705244122966	0.04	0.171111111111	0.145555555556	0.0712643678161	0.204678362573
AT2G30280	0.0906666666667	0.0458100558659	0.0506329113924	0.0544	0.183333333333	0.17	0.0471264367816	0.210526315789
AT3G09530	0.0949333333333	0.0234636871508	0.0343580470163	0.0272	0.177777777778	0.133333333333	0.064367816092	0.25730994152
AT5G66120	0.0853333333333	0.0458100558659	0.0542495479204	0.0416	0.164444444444	0.172222222222	0.0551724137931	0.198830409357
AT2G18830	0.0874666666667	0.0245810055866	0.135623869801	0.0176	0.257777777778	0.118888888889	0.105747126437	0.298245614035
AT1G57150	0.0832	0.0145251396648	0.0976491862568	0.0144	0.252222222222	0.117777777778	0.0942528735632	0.280701754386
AT5G47490	0.1088	0.0346368715084	0.0506329113924	0.04	0.2	0.132222222222	0.0793103448276	0.327485380117
AT4G01650	0.0842666666667	0.0234636871508	0.0669077757685	0.0272	0.252222222222	0.138888888889	0.0781609195402	0.27485380117
AT1G71920	0.0736	0.0413407821229	0.0542495479204	0.0528	0.173333333333	0.162222222222	0.0655172413793	0.356725146199
AT2G17300	0.0917333333333	0.0167597765363	0.0669077757685	0.0176	0.215555555556	0.125555555556	0.0827586206897	0.40350877193
AT5G24370	0.128	0.0268156424581	0.104882459313	0.0336	0.233333333333	0.112222222222	0.0977011494253	0.157894736842
AT3G28890	0.1152	0.0268156424581	0.0614828209765	0.024	0.196666666667	0.121111111111	0.0632183908046	0.27485380117
AT1G20880	0.1056	0.0335195530726	0.0596745027125	0.032	0.141111111111	0.136666666667	0.0563218390805	0.251461988304
AT5G49700	0.122666666667	0.0212290502793	0.0542495479204	0.0176	0.215555555556	0.0766666666667	0.0724137931034	0.514619883041
AT3G58290	0.0810666666667	0.0245810055866	0.0831826401447	0.0192	0.228888888889	0.138888888889	0.0781609195402	0.245614035088
AT1G01680	0.0970666666667	0.0279329608939	0.0904159132007	0.0256	0.228888888889	0.133333333333	0.0816091954023	0.140350877193
AT3G17710	0.0917333333333	0.0279329608939	0.108499095841	0.0208	0.228888888889	0.138888888889	0.0816091954023	0.327485380117
AT1G02690	0.0789333333333	0.0525139664804	0.0578661844485	0.064	0.171111111111	0.152222222222	0.0724137931034	0.356725146199
AT4G04200	0.0810666666667	0.0435754189944	0.0560578661844	0.0464	0.15	0.185555555556	0.0620689655172	0.286549707602
AT3G21900	0.1088	0.0256983240223	0.0904159132007	0.0336	0.221111111111	0.14	0.1	0.25730994152
AT1G52530	0.0810666666667	0.0368715083799	0.0506329113924	0.0384	0.197777777778	0.146666666667	0.0471264367816	0.204678362573
AT1G77160	0.0906666666667	0.0178770949721	0.133815551537	0.0112	0.243333333333	0.145555555556	0.109195402299	0.397660818713
AT4G08740	0.1152	0.0245810055866	0.0813743218807	0.0288	0.248888888889	0.0844444444444	0.0632183908046	0.134502923977
AT5G53810	0.106666666667	0.0212290502793	0.0813743218807	0.0176	0.222222222222	0.128888888889	0.0781609195402	0.298245614035
AT4G34310	0.096	0.0458100558659	0.0723327305606	0.0512	0.157777777778	0.162222222222	0.0747126436782	0.251461988304
AT1G70450	0.106666666667	0.0301675977654	0.0578661844485	0.032	0.174444444444	0.154444444444	0.0850574712644	0.111111111111
AT5G27238	0.0874666666667	0.0100558659218	0.164556962025	0.0096	0.302222222222	0.0922222222222	0.172413793103	0.228070175439
AT3G17750	0.0970666666667	0.0491620111732	0.0560578661844	0.0512	0.182222222222	0.171111111111	0.0586206896552	0.309941520468
AT5G12236	0.106666666667	0.0201117318436	0.110307414105	0.0176	0.25	0.121111111111	0.110344827586	0.292397660819
AT1G26921	0.0778666666667	0.0111731843575	0.119349005425	0.0096	0.271111111111	0.118888888889	0.108045977011	0.169590643275
AT5G48650	0.0906666666667	0.0424581005587	0.0741410488246	0.0464	0.171111111111	0.154444444444	0.0701149425287	0.198830409357
AT3G53100	0.135466666667	0.0480446927374	0.0488245931284	0.0512	0.182222222222	0.124444444444	0.0632183908046	0.210526315789
AT1G16940	0.0789333333333	0.0256983240223	0.0632911392405	0.0224	0.192222222222	0.152222222222	0.0586206896552	0.269005847953
AT1G47580	0.0896	0.0279329608939	0.0542495479204	0.0304	0.202222222222	0.147777777778	0.0701149425287	0.169590643275
AT5G13110	0.0842666666667	0.0458100558659	0.0723327305606	0.0544	0.18	0.161111111111	0.0770114942529	0.309941520468
AT1G36272	0.106666666667	0.0212290502793	0.0867992766727	0.0176	0.307777777778	0.111111111111	0.0850574712644	0.146198830409
AT1G05300	0.0906666666667	0.0301675977654	0.124773960217	0.0256	0.228888888889	0.125555555556	0.118390804598	0.385964912281
AT3G14710	0.1088	0.0379888268156	0.0488245931284	0.04	0.163333333333	0.132222222222	0.0494252873563	0.169590643275
AT5G09978	0.0949333333333	0.0234636871508	0.113924050633	0.0192	0.22	0.124444444444	0.114942528736	0.233918128655
AT3G03776	0.106666666667	0.0145251396648	0.133815551537	0.008	0.235555555556	0.0966666666667	0.104597701149	0.19298245614
AT2G03290	0.0938666666667	0.0245810055866	0.0813743218807	0.0272	0.241111111111	0.144444444444	0.0908045977011	0.27485380117
AT5G48470	0.0917333333333	0.0402234636872	0.0542495479204	0.0432	0.197777777778	0.167777777778	0.0609195402299	0.210526315789
AT3G12587	0.08	0.054748603352	0.0470162748644	0.0736	0.171111111111	0.186666666667	0.0666666666667	0.315789473684
AT4G08950	0.133333333333	0.0290502793296	0.0687160940325	0.0336	0.26	0.108888888889	0.0793103448276	0.280701754386
AT1G62490	0.0853333333333	0.0413407821229	0.0433996383363	0.0352	0.214444444444	0.157777777778	0.0402298850575	0.187134502924
AT5G14080	0.0704	0.054748603352	0.0433996383363	0.0624	0.166666666667	0.168888888889	0.0471264367816	0.245614035088
AT3G15730	0.103466666667	0.0424581005587	0.0216998191682	0.0544	0.138888888889	0.174444444444	0.0310344827586	0.280701754386
AT4G39530	0.0832	0.0480446927374	0.0433996383363	0.0496	0.198888888889	0.185555555556	0.035632183908	0.19298245614
AT4G17790	0.0746666666667	0.0346368715084	0.0560578661844	0.0384	0.181111111111	0.146666666667	0.0804597701149	0.292397660819
AT4G39345	0.0832	0.0357541899441	0.0253164556962	0.0416	0.161111111111	0.181111111111	0.0528735632184	0.25730994152
AT1G37140	0.0864	0.0167597765363	0.0343580470163	0.0208	0.173333333333	0.15	0.0459770114943	0.304093567251
AT2G29263	0.1376	0.0279329608939	0.0940325497288	0.0256	0.215555555556	0.111111111111	0.0908045977011	0.175438596491
AT5G51950	0.0938666666667	0.0268156424581	0.0614828209765	0.0208	0.158888888889	0.135555555556	0.0712643678161	0.210526315789
AT2G40316	0.0704	0.0446927374302	0.0542495479204	0.0576	0.156666666667	0.181111111111	0.067816091954	0.228070175439
AT2G32680	0.1152	0.0446927374302	0.0488245931284	0.0512	0.188888888889	0.12	0.0666666666667	0.19298245614
AT4G18800	0.0853333333333	0.0391061452514	0.0415913200723	0.0432	0.191111111111	0.162222222222	0.0344827586207	0.415204678363
AT5G20240	0.0853333333333	0.0279329608939	0.119349005425	0.0288	0.172222222222	0.164444444444	0.111494252874	0.269005847953
AT5G46710	0.0906666666667	0.0346368715084	0.0542495479204	0.0432	0.215555555556	0.156666666667	0.0758620689655	0.233918128655
AT1G48698	0.113066666667	0.0446927374302	0.0741410488246	0.0512	0.276666666667	0.123333333333	0.0712643678161	0.169590643275
AT1G12411	0.0778666666667	0.0201117318436	0.0687160940325	0.016	0.228888888889	0.153333333333	0.0712643678161	0.25730994152
AT3G63375	0.0896	0.0379888268156	0.0433996383363	0.04	0.172222222222	0.142222222222	0.0459770114943	0.222222222222
AT4G28250	0.106666666667	0.0324022346369	0.0632911392405	0.0304	0.164444444444	0.136666666667	0.0896551724138	0.309941520468
AT1G13560	0.0842666666667	0.0312849162011	0.0343580470163	0.032	0.185555555556	0.165555555556	0.0448275862069	0.33918128655
AT4G22780	0.113066666667	0.0178770949721	0.0433996383363	0.016	0.187777777778	0.145555555556	0.064367816092	0.304093567251
AT4G08867	0.125866666667	0.0201117318436	0.0614828209765	0.0272	0.111111111111	0.146666666667	0.0712643678161	0.181286549708
AT2G45330	0.0896	0.0357541899441	0.0596745027125	0.0416	0.163333333333	0.164444444444	0.0712643678161	0.233918128655
AT3G46460	0.0842666666667	0.0368715083799	0.0397830018083	0.032	0.187777777778	0.162222222222	0.0367816091954	0.309941520468
AT1G60990	0.106666666667	0.0335195530726	0.0560578661844	0.0352	0.203333333333	0.134444444444	0.0827586206897	0.280701754386
AT5G50717	0.0746666666667	0.0256983240223	0.0470162748644	0.0272	0.235555555556	0.147777777778	0.0597701149425	0.216374269006
AT4G03420	0.0661333333333	0.0256983240223	0.0470162748644	0.024	0.146666666667	0.156666666667	0.0781609195402	0.280701754386
AT5G59250	0.0725333333333	0.0659217877095	0.0361663652803	0.0688	0.137777777778	0.186666666667	0.0471264367816	0.239766081871
AT4G31800	0.1056	0.0391061452514	0.0379746835443	0.04	0.207777777778	0.125555555556	0.0551724137931	0.25730994152
AT1G24145	0.1056	0.0201117318436	0.106690777577	0.0224	0.244444444444	0.118888888889	0.0977011494253	0.204678362573
AT4G37235	0.106666666667	0.0279329608939	0.0759493670886	0.0336	0.225555555556	0.143333333333	0.0919540229885	0.432748538012
AT1G71030	0.117333333333	0.0122905027933	0.0632911392405	0.0096	0.193333333333	0.115555555556	0.0770114942529	0.222222222222
AT5G23740	0.08	0.0346368715084	0.0596745027125	0.0384	0.185555555556	0.156666666667	0.0597701149425	0.368421052632
AT5G58760	0.101333333333	0.0502793296089	0.0506329113924	0.056	0.174444444444	0.15	0.0471264367816	0.350877192982
AT1G80160	0.0928	0.0290502793296	0.0940325497288	0.0352	0.177777777778	0.146666666667	0.0942528735632	0.27485380117
AT4G34620	0.0928	0.0391061452514	0.0542495479204	0.0384	0.198888888889	0.173333333333	0.0597701149425	0.333333333333
AT3G62170	0.141866666667	0.0346368715084	0.0216998191682	0.0416	0.196666666667	0.143333333333	0.0528735632184	0.309941520468
AT2G06166	0.103466666667	0.0256983240223	0.0849909584087	0.0256	0.231111111111	0.125555555556	0.0988505747126	0.210526315789
AT1G80840	0.107733333333	0.0268156424581	0.104882459313	0.0208	0.221111111111	0.112222222222	0.0827586206897	0.228070175439
AT1G55740	0.119466666667	0.0379888268156	0.0488245931284	0.0464	0.17	0.151111111111	0.0620689655172	0.239766081871
AT5G63520	0.0917333333333	0.0469273743017	0.0560578661844	0.0528	0.186666666667	0.154444444444	0.051724137931	0.362573099415
AT2G03040	0.096	0.0223463687151	0.108499095841	0.0256	0.266666666667	0.126666666667	0.0977011494253	0.321637426901
AT3G09922	0.103466666667	0.0189944134078	0.132007233273	0.016	0.267777777778	0.112222222222	0.105747126437	0.345029239766
AT4G23080	0.0768	0.0145251396648	0.130198915009	0.0144	0.213333333333	0.131111111111	0.11724137931	0.157894736842
AT1G61215	0.101333333333	0.0301675977654	0.0488245931284	0.0384	0.207777777778	0.131111111111	0.0528735632184	0.251461988304
ATMG00760	0.122666666667	0.0234636871508	0.0506329113924	0.032	0.203333333333	0.124444444444	0.0471264367816	0.187134502924
AT5G66770	0.120533333333	0.0346368715084	0.0271247739602	0.0368	0.14	0.107777777778	0.0402298850575	0.415204678363
AT2G24990	0.0853333333333	0.0424581005587	0.0687160940325	0.0496	0.185555555556	0.153333333333	0.0701149425287	0.286549707602
AT4G03935	0.0789333333333	0.0268156424581	0.0650994575045	0.0256	0.225555555556	0.155555555556	0.0942528735632	0.309941520468
AT5G55240	0.113066666667	0.0201117318436	0.0831826401447	0.0192	0.156666666667	0.154444444444	0.0712643678161	0.204678362573
AT4G38010	0.0725333333333	0.0324022346369	0.0560578661844	0.0384	0.16	0.198888888889	0.0563218390805	0.187134502924
AT2G42370	0.0821333333333	0.0379888268156	0.0470162748644	0.0416	0.236666666667	0.181111111111	0.0528735632184	0.146198830409
AT2G39440	0.0842666666667	0.0357541899441	0.0542495479204	0.0448	0.216666666667	0.17	0.067816091954	0.309941520468
AT1G54170	0.114133333333	0.0424581005587	0.0542495479204	0.0512	0.19	0.13	0.067816091954	0.380116959064
AT5G16700	0.129066666667	0.0223463687151	0.0524412296564	0.016	0.221111111111	0.127777777778	0.0494252873563	0.175438596491
AT1G21470	0.08	0.0324022346369	0.0759493670886	0.0336	0.222222222222	0.164444444444	0.0816091954023	0.269005847953
AT5G01747	0.107733333333	0.0167597765363	0.137432188065	0.0176	0.298888888889	0.117777777778	0.137931034483	0.146198830409
AT3G14310	0.1024	0.0245810055866	0.0488245931284	0.0304	0.187777777778	0.14	0.0609195402299	0.251461988304
AT2G35500	0.0789333333333	0.0480446927374	0.0379746835443	0.0448	0.176666666667	0.157777777778	0.0448275862069	0.216374269006
AT4G28130	0.0832	0.0223463687151	0.0922242314647	0.024	0.181111111111	0.147777777778	0.0908045977011	0.134502923977
AT2G22668	0.100266666667	0.0212290502793	0.0813743218807	0.0208	0.295555555556	0.113333333333	0.083908045977	0.409356725146
AT1G51680	0.0928	0.0391061452514	0.0705244122966	0.0416	0.236666666667	0.176666666667	0.0758620689655	0.263157894737
AT1G53270	0.0736	0.0357541899441	0.0433996383363	0.0352	0.153333333333	0.13	0.0436781609195	0.175438596491
AT1G74140	0.107733333333	0.0335195530726	0.0669077757685	0.0416	0.176666666667	0.162222222222	0.0655172413793	0.309941520468
AT2G28870	0.107733333333	0.0189944134078	0.110307414105	0.0112	0.247777777778	0.103333333333	0.0862068965517	0.345029239766
AT2G03220	0.104533333333	0.0256983240223	0.0361663652803	0.0288	0.145555555556	0.152222222222	0.0390804597701	0.263157894737
AT3G20340	0.119466666667	0.0312849162011	0.0849909584087	0.0304	0.251111111111	0.124444444444	0.0724137931034	0.315789473684
AT5G17410	0.0981333333333	0.0446927374302	0.0669077757685	0.04	0.174444444444	0.174444444444	0.0528735632184	0.298245614035
AT3G09890	0.0896	0.0435754189944	0.0433996383363	0.048	0.168888888889	0.167777777778	0.0459770114943	0.280701754386
AT4G20060	0.101333333333	0.0513966480447	0.0379746835443	0.0656	0.197777777778	0.155555555556	0.0563218390805	0.181286549708
AT5G46140	0.100266666667	0.0189944134078	0.0867992766727	0.0208	0.213333333333	0.117777777778	0.0919540229885	0.263157894737
AT1G43667	0.1248	0.0167597765363	0.0831826401447	0.0128	0.301111111111	0.112222222222	0.102298850575	0.19298245614
AT4G18170	0.114133333333	0.0189944134078	0.0759493670886	0.0176	0.262222222222	0.107777777778	0.0827586206897	0.286549707602
AT2G39100	0.0853333333333	0.0312849162011	0.0650994575045	0.032	0.154444444444	0.135555555556	0.0724137931034	0.25730994152
AT3G62290	0.0896	0.0324022346369	0.0452079566004	0.0272	0.16	0.173333333333	0.0436781609195	0.432748538012
AT2G32280	0.0896	0.0446927374302	0.0596745027125	0.04	0.214444444444	0.145555555556	0.0551724137931	0.27485380117
AT3G60530	0.109866666667	0.0245810055866	0.0488245931284	0.0208	0.185555555556	0.107777777778	0.0609195402299	0.362573099415
AT4G03505	0.0842666666667	0.054748603352	0.0560578661844	0.0704	0.153333333333	0.181111111111	0.0632183908046	0.187134502924
AT3G45200	0.109866666667	0.0156424581006	0.124773960217	0.0176	0.267777777778	0.106666666667	0.0988505747126	0.169590643275
AT5G22370	0.0949333333333	0.0480446927374	0.0470162748644	0.04	0.177777777778	0.17	0.0459770114943	0.298245614035
AT3G51520	0.0842666666667	0.0413407821229	0.0253164556962	0.0496	0.124444444444	0.172222222222	0.0390804597701	0.204678362573
AT5G20140	0.101333333333	0.0312849162011	0.0415913200723	0.0368	0.168888888889	0.166666666667	0.0402298850575	0.233918128655
AT1G01630	0.0970666666667	0.0346368715084	0.0452079566004	0.0352	0.203333333333	0.136666666667	0.0597701149425	0.245614035088
AT5G24930	0.110933333333	0.0368715083799	0.0578661844485	0.0384	0.186666666667	0.132222222222	0.0471264367816	0.0994152046784
AT3G46800	0.110933333333	0.0178770949721	0.0452079566004	0.0192	0.177777777778	0.16	0.0586206896552	0.175438596491
AT2G30920	0.0949333333333	0.0536312849162	0.0777576853526	0.0528	0.155555555556	0.168888888889	0.0735632183908	0.25730994152
AT5G26170	0.1216	0.0290502793296	0.0506329113924	0.0304	0.27	0.124444444444	0.0666666666667	0.181286549708
AT4G25225	0.0970666666667	0.0424581005587	0.0831826401447	0.0208	0.298888888889	0.0966666666667	0.0620689655172	0.239766081871
AT3G04640	0.103466666667	0.0424581005587	0.0560578661844	0.0304	0.226666666667	0.114444444444	0.0494252873563	0.315789473684
AT4G16130	0.100266666667	0.0335195530726	0.0560578661844	0.0416	0.156666666667	0.142222222222	0.0701149425287	0.280701754386
AT2G40210	0.106666666667	0.0156424581006	0.0922242314647	0.0144	0.29	0.106666666667	0.0873563218391	0.134502923977
AT3G53190	0.110933333333	0.0100558659218	0.0632911392405	0.0128	0.192222222222	0.137777777778	0.0919540229885	0.327485380117
AT2G30320	0.0746666666667	0.0312849162011	0.0650994575045	0.0448	0.173333333333	0.168888888889	0.064367816092	0.292397660819
AT2G46380	0.113066666667	0.054748603352	0.0488245931284	0.0688	0.164444444444	0.146666666667	0.0459770114943	0.19298245614
AT1G35420	0.114133333333	0.0167597765363	0.0705244122966	0.0224	0.243333333333	0.127777777778	0.0781609195402	0.198830409357
AT2G01460	0.0949333333333	0.0346368715084	0.0741410488246	0.032	0.194444444444	0.116666666667	0.0816091954023	0.239766081871
AT1G58807	0.0938666666667	0.0268156424581	0.0542495479204	0.0288	0.176666666667	0.146666666667	0.0712643678161	0.239766081871
AT5G06520	0.109866666667	0.0458100558659	0.0271247739602	0.0464	0.146666666667	0.181111111111	0.0390804597701	0.181286549708
AT5G41190	0.0992	0.0435754189944	0.0433996383363	0.0496	0.214444444444	0.162222222222	0.0402298850575	0.298245614035
AT5G60190	0.0949333333333	0.0502793296089	0.0614828209765	0.0576	0.163333333333	0.154444444444	0.0701149425287	0.228070175439
AT3G25040	0.0949333333333	0.0312849162011	0.0506329113924	0.04	0.134444444444	0.167777777778	0.0551724137931	0.263157894737
AT5G08360	0.0949333333333	0.0446927374302	0.0578661844485	0.0384	0.207777777778	0.154444444444	0.0712643678161	0.216374269006
AT2G27610	0.0746666666667	0.0346368715084	0.0470162748644	0.0384	0.191111111111	0.157777777778	0.0540229885057	0.222222222222
AT3G32330	0.107733333333	0.0268156424581	0.103074141049	0.0224	0.257777777778	0.125555555556	0.0919540229885	0.157894736842
AT3G17240	0.0864	0.0402234636872	0.0325497287523	0.0528	0.163333333333	0.175555555556	0.0597701149425	0.292397660819
AT1G31490	0.113066666667	0.0402234636872	0.0560578661844	0.0384	0.187777777778	0.125555555556	0.0574712643678	0.210526315789
AT3G14270	0.0981333333333	0.0469273743017	0.0506329113924	0.0464	0.184444444444	0.134444444444	0.051724137931	0.362573099415
AT5G64505	0.103466666667	0.0357541899441	0.0560578661844	0.0416	0.184444444444	0.134444444444	0.064367816092	0.152046783626
AT5G61620	0.113066666667	0.0245810055866	0.121157323689	0.024	0.277777777778	0.0922222222222	0.105747126437	0.175438596491
AT1G26218	0.125866666667	0.0536312849162	0.0415913200723	0.0576	0.225555555556	0.134444444444	0.0413793103448	0.245614035088
AT1G49450	0.125866666667	0.0234636871508	0.0253164556962	0.0256	0.203333333333	0.124444444444	0.0505747126437	0.269005847953
AT1G15080	0.104533333333	0.0424581005587	0.0488245931284	0.0576	0.116666666667	0.18	0.0632183908046	0.122807017544
AT5G28840	0.0714666666667	0.0290502793296	0.0596745027125	0.0416	0.154444444444	0.176666666667	0.0712643678161	0.315789473684
AT5G15700	0.122666666667	0.0446927374302	0.0524412296564	0.0512	0.235555555556	0.142222222222	0.0505747126437	0.146198830409
AT2G39180	0.0725333333333	0.0402234636872	0.0397830018083	0.048	0.153333333333	0.172222222222	0.0528735632184	0.251461988304
AT1G79720	0.116266666667	0.0469273743017	0.0271247739602	0.048	0.18	0.136666666667	0.0436781609195	0.122807017544
AT5G13020	0.0746666666667	0.0424581005587	0.0867992766727	0.0368	0.178888888889	0.174444444444	0.0689655172414	0.175438596491
AT1G68290	0.132266666667	0.0413407821229	0.0741410488246	0.0512	0.23	0.12	0.067816091954	0.146198830409
AT5G55830	0.101333333333	0.0312849162011	0.0379746835443	0.032	0.161111111111	0.15	0.0563218390805	0.298245614035
AT3G28300	0.096	0.0312849162011	0.0669077757685	0.04	0.234444444444	0.14	0.0597701149425	0.391812865497
AT5G10190	0.0864	0.0346368715084	0.0506329113924	0.032	0.137777777778	0.144444444444	0.0551724137931	0.228070175439
AT1G16340	0.0832	0.0368715083799	0.0650994575045	0.0416	0.165555555556	0.16	0.0632183908046	0.362573099415
AT1G72620	0.106666666667	0.0256983240223	0.0488245931284	0.0272	0.2	0.121111111111	0.0712643678161	0.27485380117
AT1G69760	0.1152	0.0145251396648	0.0777576853526	0.0112	0.295555555556	0.0955555555556	0.0988505747126	0.286549707602
AT1G09590	0.0938666666667	0.0424581005587	0.0470162748644	0.0464	0.163333333333	0.16	0.0413793103448	0.280701754386
AT2G01023	0.0981333333333	0.0446927374302	0.0162748643761	0.0464	0.0933333333333	0.168888888889	0.016091954023	0.333333333333
AT4G10610	0.0906666666667	0.0458100558659	0.0253164556962	0.0592	0.14	0.176666666667	0.0390804597701	0.461988304094
AT1G04960	0.0928	0.0368715083799	0.0578661844485	0.0368	0.211111111111	0.145555555556	0.0597701149425	0.309941520468
AT3G16060	0.1088	0.0402234636872	0.0488245931284	0.0464	0.172222222222	0.15	0.0574712643678	0.239766081871
AT3G56270	0.0970666666667	0.0458100558659	0.0361663652803	0.056	0.223333333333	0.153333333333	0.051724137931	0.251461988304
AT2G44270	0.0757333333333	0.0335195530726	0.0650994575045	0.04	0.177777777778	0.18	0.0666666666667	0.27485380117
AT3G53611	0.113066666667	0.0346368715084	0.0687160940325	0.0384	0.316666666667	0.102222222222	0.067816091954	0.327485380117
AT1G80970	0.0917333333333	0.0480446927374	0.0632911392405	0.048	0.195555555556	0.148888888889	0.0597701149425	0.19298245614
AT1G27450	0.08	0.0335195530726	0.0361663652803	0.0384	0.137777777778	0.18	0.0425287356322	0.286549707602
AT4G12350	0.117333333333	0.0234636871508	0.132007233273	0.0224	0.248888888889	0.118888888889	0.127586206897	0.239766081871
AT2G24630	0.0821333333333	0.0324022346369	0.0397830018083	0.0448	0.163333333333	0.144444444444	0.0873563218391	0.280701754386
AT1G64105	0.0650666666667	0.0446927374302	0.0524412296564	0.0448	0.192222222222	0.173333333333	0.0689655172414	0.216374269006
AT2G04750	0.0853333333333	0.0525139664804	0.0397830018083	0.0512	0.218888888889	0.165555555556	0.0436781609195	0.228070175439
AT3G05936	0.106666666667	0.0201117318436	0.0687160940325	0.024	0.236666666667	0.103333333333	0.0758620689655	0.309941520468
AT5G14610	0.0896	0.0525139664804	0.0470162748644	0.0592	0.165555555556	0.186666666667	0.0655172413793	0.298245614035
AT1G32337	0.0949333333333	0.0189944134078	0.103074141049	0.0192	0.278888888889	0.0955555555556	0.0919540229885	0.19298245614
AT1G80670	0.0821333333333	0.0424581005587	0.0578661844485	0.0464	0.172222222222	0.177777777778	0.0597701149425	0.385964912281
AT3G62650	0.104533333333	0.0256983240223	0.0886075949367	0.0272	0.215555555556	0.126666666667	0.0908045977011	0.222222222222
AT3G23125	0.0704	0.0290502793296	0.0813743218807	0.0192	0.301111111111	0.134444444444	0.0873563218391	0.169590643275
AT3G12600	0.0746666666667	0.0346368715084	0.0307414104882	0.0448	0.16	0.184444444444	0.0459770114943	0.380116959064
AT1G21323	0.138666666667	0.0279329608939	0.101265822785	0.032	0.272222222222	0.106666666667	0.108045977011	0.134502923977
AT5G63830	0.0810666666667	0.0391061452514	0.0325497287523	0.0416	0.206666666667	0.163333333333	0.0597701149425	0.152046783626
AT1G25054	0.0896	0.0413407821229	0.0578661844485	0.0464	0.158888888889	0.17	0.0551724137931	0.25730994152
AT2G46940	0.0981333333333	0.0312849162011	0.0705244122966	0.0272	0.247777777778	0.104444444444	0.0689655172414	0.315789473684
AT1G63206	0.0853333333333	0.0256983240223	0.0886075949367	0.0288	0.178888888889	0.161111111111	0.0919540229885	0.286549707602
AT4G16230	0.103466666667	0.0156424581006	0.0741410488246	0.016	0.22	0.127777777778	0.0816091954023	0.292397660819
AT3G26520	0.101333333333	0.0324022346369	0.0542495479204	0.04	0.18	0.126666666667	0.0620689655172	0.391812865497
AT1G51360	0.112	0.0178770949721	0.0831826401447	0.0144	0.246666666667	0.103333333333	0.0666666666667	0.251461988304
AT5G48520	0.1024	0.0379888268156	0.0687160940325	0.048	0.154444444444	0.142222222222	0.067816091954	0.415204678363
AT1G73130	0.100266666667	0.0402234636872	0.0433996383363	0.04	0.206666666667	0.157777777778	0.0563218390805	0.19298245614
AT5G51820	0.0949333333333	0.0424581005587	0.0705244122966	0.0448	0.167777777778	0.161111111111	0.0758620689655	0.251461988304
AT2G40100	0.1088	0.0256983240223	0.0488245931284	0.0256	0.232222222222	0.114444444444	0.0735632183908	0.251461988304
AT2G04041	0.0906666666667	0.0189944134078	0.0795660036166	0.0256	0.26	0.148888888889	0.137931034483	0.233918128655
AT3G20230	0.0864	0.0290502793296	0.0433996383363	0.0288	0.192222222222	0.12	0.0540229885057	0.245614035088
AT2G07042	0.0789333333333	0.0167597765363	0.0723327305606	0.0224	0.2	0.145555555556	0.109195402299	0.163742690058
AT5G18690	0.100266666667	0.0189944134078	0.128390596745	0.0176	0.212222222222	0.0844444444444	0.145977011494	0.315789473684
AT2G43080	0.0874666666667	0.0391061452514	0.0578661844485	0.0432	0.215555555556	0.132222222222	0.0494252873563	0.233918128655
AT3G11160	0.08	0.0312849162011	0.0614828209765	0.0272	0.222222222222	0.16	0.0712643678161	0.146198830409
AT5G14050	0.0789333333333	0.0469273743017	0.0325497287523	0.0496	0.202222222222	0.166666666667	0.0298850574713	0.251461988304
AT5G04360	0.110933333333	0.0424581005587	0.0650994575045	0.0512	0.176666666667	0.131111111111	0.0942528735632	0.27485380117
AT4G32290	0.116266666667	0.0256983240223	0.0614828209765	0.024	0.162222222222	0.111111111111	0.064367816092	0.152046783626
AT5G61850	0.107733333333	0.0301675977654	0.0922242314647	0.0288	0.187777777778	0.133333333333	0.0701149425287	0.216374269006
AT2G42395	0.0992	0.0402234636872	0.0307414104882	0.0432	0.227777777778	0.156666666667	0.0379310344828	0.187134502924
AT2G03170	0.0938666666667	0.0212290502793	0.0578661844485	0.0272	0.268888888889	0.108888888889	0.0724137931034	0.146198830409
AT5G47130	0.1024	0.0290502793296	0.0614828209765	0.032	0.184444444444	0.146666666667	0.0712643678161	0.263157894737
AT3G14670	0.1024	0.0290502793296	0.0560578661844	0.0336	0.242222222222	0.118888888889	0.0770114942529	0.292397660819
AT5G60280	0.114133333333	0.0502793296089	0.0361663652803	0.0496	0.188888888889	0.141111111111	0.0390804597701	0.204678362573
AT1G65346	0.104533333333	0.0435754189944	0.0452079566004	0.0448	0.196666666667	0.0977777777778	0.0494252873563	0.111111111111
AT4G20520	0.0736	0.0446927374302	0.0289330922242	0.0528	0.126666666667	0.146666666667	0.051724137931	0.0994152046784
AT1G32375	0.0789333333333	0.0424581005587	0.0596745027125	0.0528	0.137777777778	0.191111111111	0.0563218390805	0.269005847953
AT1G45474	0.122666666667	0.0368715083799	0.0831826401447	0.032	0.284444444444	0.118888888889	0.0609195402299	0.280701754386
AT4G22666	0.1024	0.0290502793296	0.0994575045208	0.0256	0.244444444444	0.13	0.0712643678161	0.333333333333
AT5G61890	0.103466666667	0.0178770949721	0.0994575045208	0.024	0.254444444444	0.122222222222	0.102298850575	0.298245614035
AT2G33970	0.104533333333	0.0335195530726	0.0705244122966	0.032	0.243333333333	0.125555555556	0.0701149425287	0.187134502924
AT3G46870	0.0917333333333	0.0357541899441	0.0397830018083	0.0432	0.173333333333	0.154444444444	0.0494252873563	0.263157894737
AT2G22510	0.1248	0.0212290502793	0.0795660036166	0.016	0.281111111111	0.0922222222222	0.0793103448276	0.356725146199
AT5G52870	0.112	0.0178770949721	0.0452079566004	0.0192	0.29	0.0911111111111	0.0632183908046	0.286549707602
AT3G55070	0.106666666667	0.0424581005587	0.0596745027125	0.04	0.187777777778	0.148888888889	0.0586206896552	0.362573099415
AT1G05520	0.0992	0.0368715083799	0.0415913200723	0.0464	0.161111111111	0.176666666667	0.0574712643678	0.251461988304
AT2G31725	0.0853333333333	0.0502793296089	0.0524412296564	0.0576	0.212222222222	0.16	0.0724137931034	0.280701754386
AT5G63220	0.0736	0.0491620111732	0.0578661844485	0.0512	0.14	0.158888888889	0.0586206896552	0.315789473684
AT5G12040	0.112	0.0346368715084	0.0723327305606	0.0448	0.15	0.15	0.0781609195402	0.233918128655
AT5G25800	0.1056	0.0268156424581	0.0560578661844	0.0336	0.213333333333	0.132222222222	0.0551724137931	0.269005847953
AT2G38900	0.116266666667	0.0245810055866	0.0831826401447	0.024	0.224444444444	0.136666666667	0.0793103448276	0.181286549708
AT5G05360	0.0682666666667	0.0402234636872	0.0578661844485	0.04	0.214444444444	0.173333333333	0.0505747126437	0.245614035088
AT3G10230	0.0992	0.054748603352	0.0271247739602	0.0704	0.14	0.184444444444	0.0459770114943	0.181286549708
AT4G29470	0.0981333333333	0.0312849162011	0.0650994575045	0.0336	0.227777777778	0.153333333333	0.0666666666667	0.27485380117
AT1G27330	0.101333333333	0.0245810055866	0.0488245931284	0.032	0.201111111111	0.16	0.067816091954	0.222222222222
AT3G28899	0.0885333333333	0.0189944134078	0.160940325497	0.0128	0.302222222222	0.0777777777778	0.11724137931	0.333333333333
AT5G62840	0.107733333333	0.0290502793296	0.0379746835443	0.0368	0.181111111111	0.128888888889	0.067816091954	0.251461988304
AT3G09760	0.0938666666667	0.0413407821229	0.0325497287523	0.04	0.163333333333	0.17	0.035632183908	0.222222222222
AT5G52150	0.08	0.0201117318436	0.137432188065	0.0224	0.237777777778	0.128888888889	0.12183908046	0.239766081871
AT3G42850	0.0938666666667	0.0379888268156	0.0560578661844	0.0432	0.158888888889	0.161111111111	0.0689655172414	0.27485380117
AT3G61260	0.0746666666667	0.0357541899441	0.0542495479204	0.0512	0.21	0.16	0.0655172413793	0.298245614035
AT5G28520	0.104533333333	0.0145251396648	0.112115732369	0.0176	0.168888888889	0.133333333333	0.0954022988506	0.239766081871
AT1G48130	0.139733333333	0.0201117318436	0.0795660036166	0.0208	0.223333333333	0.114444444444	0.0816091954023	0.181286549708
AT1G79220	0.0874666666667	0.0368715083799	0.0325497287523	0.0352	0.2	0.136666666667	0.0367816091954	0.280701754386
AT4G16000	0.0917333333333	0.0189944134078	0.121157323689	0.0192	0.308888888889	0.11	0.129885057471	0.263157894737
AT4G01260	0.1088	0.0379888268156	0.0397830018083	0.0368	0.264444444444	0.134444444444	0.0459770114943	0.134502923977
AT1G47640	0.0981333333333	0.0469273743017	0.0488245931284	0.0592	0.142222222222	0.171111111111	0.0609195402299	0.269005847953
AT5G54990	0.1056	0.0223463687151	0.0867992766727	0.0176	0.268888888889	0.115555555556	0.0655172413793	0.163742690058
AT3G15490	0.0832	0.0178770949721	0.0958408679928	0.0224	0.251111111111	0.111111111111	0.101149425287	0.187134502924
AT2G42485	0.1088	0.0256983240223	0.0904159132007	0.0288	0.281111111111	0.101111111111	0.0770114942529	0.245614035088
AT3G15580	0.1024	0.0458100558659	0.0560578661844	0.0496	0.215555555556	0.142222222222	0.0666666666667	0.187134502924
AT1G80500	0.0704	0.0424581005587	0.0596745027125	0.048	0.133333333333	0.171111111111	0.0528735632184	0.333333333333
AT4G23205	0.107733333333	0.0413407821229	0.0596745027125	0.0368	0.193333333333	0.163333333333	0.0551724137931	0.228070175439
AT1G34042	0.096	0.0201117318436	0.0831826401447	0.0144	0.265555555556	0.104444444444	0.0655172413793	0.169590643275
AT3G44730	0.133333333333	0.0324022346369	0.0397830018083	0.0336	0.214444444444	0.0955555555556	0.064367816092	0.239766081871
AT3G01220	0.1024	0.0201117318436	0.122965641953	0.0272	0.213333333333	0.135555555556	0.109195402299	0.251461988304
AT3G62430	0.0736	0.0502793296089	0.0343580470163	0.0608	0.194444444444	0.172222222222	0.051724137931	0.198830409357
AT2G27535	0.0874666666667	0.0111731843575	0.121157323689	0.008	0.291111111111	0.131111111111	0.1	0.239766081871
ATMG00180	0.104533333333	0.0368715083799	0.0343580470163	0.0352	0.147777777778	0.128888888889	0.0494252873563	0.251461988304
AT1G21000	0.096	0.0256983240223	0.0650994575045	0.0256	0.252222222222	0.122222222222	0.0954022988506	0.286549707602
AT4G35600	0.114133333333	0.0256983240223	0.0705244122966	0.024	0.213333333333	0.117777777778	0.0827586206897	0.33918128655
AT2G19830	0.0970666666667	0.0357541899441	0.0397830018083	0.0448	0.197777777778	0.165555555556	0.051724137931	0.426900584795
AT1G06910	0.0992	0.0424581005587	0.0723327305606	0.0496	0.188888888889	0.154444444444	0.0689655172414	0.298245614035
AT2G40090	0.0853333333333	0.0480446927374	0.0542495479204	0.048	0.181111111111	0.168888888889	0.051724137931	0.292397660819
AT1G30610	0.0928	0.0268156424581	0.0488245931284	0.0336	0.204444444444	0.157777777778	0.0793103448276	0.187134502924
AT3G59270	0.106666666667	0.0335195530726	0.0379746835443	0.0352	0.213333333333	0.17	0.0379310344828	0.169590643275
AT3G63350	0.103466666667	0.0324022346369	0.0705244122966	0.0368	0.178888888889	0.113333333333	0.0701149425287	0.0994152046784
AT5G18810	0.0864	0.0379888268156	0.0578661844485	0.032	0.188888888889	0.151111111111	0.0735632183908	0.315789473684
AT5G10610	0.0864	0.0346368715084	0.0397830018083	0.0368	0.156666666667	0.136666666667	0.0459770114943	0.187134502924
AT1G53120	0.0789333333333	0.0301675977654	0.0361663652803	0.0432	0.186666666667	0.156666666667	0.0425287356322	0.327485380117
AT3G50320	0.110933333333	0.0167597765363	0.0904159132007	0.0176	0.303333333333	0.101111111111	0.103448275862	0.0526315789474
AT3G60070	0.0768	0.0480446927374	0.0795660036166	0.0464	0.141111111111	0.174444444444	0.0873563218391	0.269005847953
AT1G03710	0.096	0.0189944134078	0.0741410488246	0.016	0.174444444444	0.135555555556	0.067816091954	0.309941520468
AT2G01720	0.113066666667	0.0368715083799	0.0560578661844	0.04	0.157777777778	0.147777777778	0.0563218390805	0.298245614035
AT3G19810	0.0938666666667	0.0357541899441	0.0524412296564	0.04	0.177777777778	0.157777777778	0.0689655172414	0.187134502924
AT1G14030	0.0906666666667	0.0480446927374	0.0560578661844	0.0576	0.154444444444	0.162222222222	0.0586206896552	0.19298245614
AT2G29830	0.103466666667	0.0290502793296	0.0560578661844	0.0304	0.181111111111	0.158888888889	0.0632183908046	0.228070175439
AT3G59890	0.0714666666667	0.0581005586592	0.0397830018083	0.0704	0.175555555556	0.183333333333	0.0402298850575	0.263157894737
AT3G19480	0.0821333333333	0.0581005586592	0.0271247739602	0.0656	0.138888888889	0.206666666667	0.0367816091954	0.157894736842
AT3G25727	0.0928	0.0178770949721	0.150090415913	0.0112	0.281111111111	0.105555555556	0.111494252874	0.239766081871
AT3G09050	0.106666666667	0.0335195530726	0.0650994575045	0.0352	0.254444444444	0.122222222222	0.0689655172414	0.152046783626
AT4G10457	0.125866666667	0.0368715083799	0.0433996383363	0.048	0.164444444444	0.15	0.0724137931034	0.25730994152
AT2G21570	0.112	0.0234636871508	0.119349005425	0.0176	0.312222222222	0.107777777778	0.110344827586	0.228070175439
AT2G30910	0.096	0.0368715083799	0.0524412296564	0.0432	0.175555555556	0.136666666667	0.0666666666667	0.333333333333
ATMG01370	0.119466666667	0.0335195530726	0.0235081374322	0.0384	0.173333333333	0.133333333333	0.0471264367816	0.356725146199
AT5G12200	0.0853333333333	0.0491620111732	0.0524412296564	0.056	0.17	0.155555555556	0.0574712643678	0.19298245614
AT5G25230	0.096	0.0402234636872	0.0488245931284	0.0512	0.137777777778	0.187777777778	0.0724137931034	0.187134502924
AT2G41060	0.100266666667	0.0324022346369	0.0488245931284	0.0368	0.175555555556	0.161111111111	0.0563218390805	0.350877192982
AT3G08010	0.0992	0.0480446927374	0.0379746835443	0.0528	0.202222222222	0.15	0.035632183908	0.280701754386
AT4G02541	0.0853333333333	0.0324022346369	0.0741410488246	0.04	0.22	0.142222222222	0.0873563218391	0.157894736842
AT1G31160	0.08	0.0435754189944	0.0470162748644	0.04	0.17	0.167777777778	0.0632183908046	0.263157894737
AT2G23672	0.103466666667	0.0301675977654	0.132007233273	0.0272	0.281111111111	0.0944444444444	0.118390804598	0.239766081871
AT4G23510	0.1024	0.0491620111732	0.0578661844485	0.0464	0.216666666667	0.131111111111	0.0620689655172	0.222222222222
AT3G28007	0.0949333333333	0.0122905027933	0.130198915009	0.0064	0.193333333333	0.122222222222	0.103448275862	0.315789473684
AT2G33080	0.117333333333	0.0379888268156	0.0759493670886	0.04	0.202222222222	0.111111111111	0.0804597701149	0.233918128655
AT1G04760	0.0949333333333	0.0346368715084	0.0397830018083	0.0352	0.171111111111	0.145555555556	0.0459770114943	0.157894736842
AT3G23326	0.0874666666667	0.0290502793296	0.0723327305606	0.0304	0.227777777778	0.132222222222	0.0597701149425	0.204678362573
AT5G03910	0.0938666666667	0.0446927374302	0.0524412296564	0.0512	0.168888888889	0.162222222222	0.0540229885057	0.222222222222
AT5G59340	0.116266666667	0.0167597765363	0.0813743218807	0.016	0.25	0.0955555555556	0.0873563218391	0.280701754386
AT3G45400	0.0608	0.0402234636872	0.0542495479204	0.04	0.144444444444	0.172222222222	0.0620689655172	0.409356725146
AT3G48790	0.110933333333	0.0279329608939	0.0578661844485	0.032	0.191111111111	0.142222222222	0.0609195402299	0.239766081871
AT5G61220	0.0917333333333	0.0335195530726	0.0560578661844	0.0272	0.168888888889	0.136666666667	0.0712643678161	0.309941520468
AT3G24260	0.126933333333	0.0324022346369	0.0831826401447	0.0288	0.25	0.112222222222	0.0781609195402	0.134502923977
AT2G02160	0.0778666666667	0.0491620111732	0.0506329113924	0.0528	0.215555555556	0.124444444444	0.0540229885057	0.309941520468
AT4G14590	0.1088	0.0379888268156	0.0452079566004	0.0384	0.172222222222	0.152222222222	0.051724137931	0.134502923977
AT1G02490	0.0949333333333	0.0312849162011	0.0650994575045	0.0336	0.262222222222	0.14	0.0689655172414	0.116959064327
AT2G43240	0.100266666667	0.0368715083799	0.0867992766727	0.048	0.191111111111	0.128888888889	0.0712643678161	0.25730994152
AT3G17830	0.0949333333333	0.0301675977654	0.0650994575045	0.0384	0.194444444444	0.15	0.0712643678161	0.25730994152
AT5G39760	0.1408	0.00782122905028	0.0488245931284	0.0064	0.207777777778	0.0733333333333	0.0528735632184	0.280701754386
AT2G39080	0.0949333333333	0.0368715083799	0.0560578661844	0.0448	0.192222222222	0.164444444444	0.0781609195402	0.245614035088
AT3G49700	0.125866666667	0.0223463687151	0.0650994575045	0.024	0.214444444444	0.1	0.106896551724	0.175438596491
AT3G46630	0.0842666666667	0.0301675977654	0.0705244122966	0.0384	0.157777777778	0.146666666667	0.0724137931034	0.19298245614
AT4G25180	0.0917333333333	0.0536312849162	0.0433996383363	0.0608	0.187777777778	0.176666666667	0.0425287356322	0.181286549708
AT5G52300	0.1088	0.0480446927374	0.0216998191682	0.0576	0.194444444444	0.143333333333	0.032183908046	0.345029239766
AT1G63510	0.103466666667	0.0346368715084	0.0632911392405	0.0384	0.278888888889	0.124444444444	0.067816091954	0.216374269006
AT5G65670	0.0906666666667	0.0469273743017	0.0397830018083	0.056	0.195555555556	0.187777777778	0.0586206896552	0.391812865497
AT1G01210	0.0746666666667	0.0446927374302	0.0669077757685	0.0464	0.171111111111	0.183333333333	0.0563218390805	0.187134502924
AT1G74730	0.0842666666667	0.0536312849162	0.0488245931284	0.0544	0.19	0.135555555556	0.0494252873563	0.251461988304
AT2G33435	0.0917333333333	0.0357541899441	0.0415913200723	0.0368	0.188888888889	0.165555555556	0.0413793103448	0.19298245614
AT5G08535	0.0821333333333	0.0435754189944	0.0632911392405	0.0448	0.201111111111	0.137777777778	0.0540229885057	0.304093567251
AT3G58230	0.0970666666667	0.0458100558659	0.0452079566004	0.0512	0.206666666667	0.18	0.0413793103448	0.152046783626
AT5G67200	0.1088	0.0223463687151	0.0415913200723	0.0288	0.196666666667	0.141111111111	0.0781609195402	0.251461988304
AT4G06490	0.0928	0.0391061452514	0.0271247739602	0.0256	0.216666666667	0.117777777778	0.032183908046	0.12865497076
AT3G04490	0.123733333333	0.0279329608939	0.0578661844485	0.0336	0.178888888889	0.126666666667	0.0712643678161	0.350877192982
AT1G11780	0.0917333333333	0.0402234636872	0.0506329113924	0.0464	0.188888888889	0.141111111111	0.0436781609195	0.187134502924
AT3G47150	0.0981333333333	0.0279329608939	0.0958408679928	0.032	0.214444444444	0.132222222222	0.0885057471264	0.198830409357
AT5G41600	0.096	0.0435754189944	0.0379746835443	0.0496	0.157777777778	0.157777777778	0.0494252873563	0.33918128655
AT2G38730	0.0821333333333	0.0335195530726	0.0470162748644	0.024	0.182222222222	0.167777777778	0.048275862069	0.222222222222
AT5G16480	0.0714666666667	0.0324022346369	0.0433996383363	0.0368	0.217777777778	0.145555555556	0.051724137931	0.380116959064
AT3G44660	0.119466666667	0.0279329608939	0.0777576853526	0.0304	0.253333333333	0.105555555556	0.0770114942529	0.216374269006
AT5G53400	0.0714666666667	0.0424581005587	0.0488245931284	0.0496	0.198888888889	0.167777777778	0.0551724137931	0.233918128655
AT1G64780	0.125866666667	0.0312849162011	0.0235081374322	0.0368	0.102222222222	0.16	0.0540229885057	0.304093567251
AT5G66607	0.0992	0.0256983240223	0.0397830018083	0.0336	0.281111111111	0.121111111111	0.0666666666667	0.146198830409
AT3G11490	0.0746666666667	0.0324022346369	0.0397830018083	0.0384	0.177777777778	0.2	0.0609195402299	0.298245614035
AT5G05980	0.0906666666667	0.0435754189944	0.0470162748644	0.0448	0.181111111111	0.165555555556	0.0448275862069	0.245614035088
AT5G28040	0.0842666666667	0.0122905027933	0.112115732369	0.0144	0.247777777778	0.134444444444	0.111494252874	0.368421052632
AT2G21930	0.0970666666667	0.0256983240223	0.0542495479204	0.0272	0.18	0.138888888889	0.0632183908046	0.315789473684
AT2G22370	0.100266666667	0.0346368715084	0.0560578661844	0.0384	0.178888888889	0.16	0.0609195402299	0.269005847953
AT3G05525	0.0949333333333	0.0256983240223	0.101265822785	0.0192	0.272222222222	0.135555555556	0.0931034482759	0.350877192982
AT5G58250	0.109866666667	0.0446927374302	0.0325497287523	0.0384	0.214444444444	0.115555555556	0.0448275862069	0.228070175439
AT5G64740	0.0661333333333	0.0357541899441	0.0271247739602	0.0416	0.188888888889	0.158888888889	0.0402298850575	0.391812865497
AT3G48745	0.08	0.0134078212291	0.141048824593	0.0032	0.266666666667	0.107777777778	0.133333333333	0.27485380117
AT3G60630	0.1152	0.0324022346369	0.0216998191682	0.0384	0.157777777778	0.0955555555556	0.0494252873563	0.385964912281
AT2G06095	0.109866666667	0.0223463687151	0.101265822785	0.016	0.303333333333	0.0977777777778	0.0919540229885	0.263157894737
AT4G10140	0.0864	0.0379888268156	0.0361663652803	0.0336	0.152222222222	0.142222222222	0.0574712643678	0.233918128655
AT2G29420	0.0885333333333	0.0279329608939	0.0669077757685	0.0256	0.226666666667	0.13	0.0655172413793	0.228070175439
AT5G43630	0.0842666666667	0.0357541899441	0.0361663652803	0.0448	0.214444444444	0.132222222222	0.0563218390805	0.280701754386
AT5G20890	0.0821333333333	0.0435754189944	0.0379746835443	0.0512	0.158888888889	0.191111111111	0.0609195402299	0.380116959064
AT4G26130	0.146133333333	0.0268156424581	0.0614828209765	0.0288	0.264444444444	0.101111111111	0.0701149425287	0.333333333333
AT4G00530	0.0917333333333	0.0368715083799	0.0542495479204	0.0368	0.224444444444	0.146666666667	0.0574712643678	0.321637426901
AT5G02140	0.110933333333	0.0301675977654	0.0831826401447	0.0272	0.242222222222	0.126666666667	0.0666666666667	0.286549707602
AT5G38520	0.113066666667	0.0301675977654	0.0415913200723	0.0352	0.196666666667	0.152222222222	0.0528735632184	0.239766081871
AT2G35635	0.096	0.0402234636872	0.0741410488246	0.0464	0.186666666667	0.135555555556	0.0758620689655	0.146198830409
AT4G16807	0.0949333333333	0.0413407821229	0.0271247739602	0.0432	0.23	0.151111111111	0.0298850574713	0.210526315789
AT1G65690	0.106666666667	0.0134078212291	0.0849909584087	0.0096	0.211111111111	0.112222222222	0.0977011494253	0.263157894737
AT5G19340	0.103466666667	0.0346368715084	0.0759493670886	0.0352	0.215555555556	0.124444444444	0.0689655172414	0.333333333333
AT1G35310	0.0981333333333	0.0189944134078	0.0723327305606	0.0192	0.22	0.132222222222	0.0816091954023	0.315789473684
AT4G27395	0.130133333333	0.0368715083799	0.0650994575045	0.0432	0.247777777778	0.111111111111	0.0586206896552	0.163742690058
AT4G40050	0.0938666666667	0.0536312849162	0.0506329113924	0.0608	0.158888888889	0.155555555556	0.0494252873563	0.345029239766
AT5G50960	0.0885333333333	0.0324022346369	0.0397830018083	0.0416	0.157777777778	0.166666666667	0.0402298850575	0.239766081871
AT2G01540	0.0853333333333	0.0201117318436	0.0470162748644	0.0256	0.225555555556	0.135555555556	0.0770114942529	0.421052631579
AT1G67300	0.0970666666667	0.0513966480447	0.0542495479204	0.0704	0.124444444444	0.185555555556	0.0655172413793	0.298245614035
AT5G62140	0.123733333333	0.0212290502793	0.0741410488246	0.0224	0.26	0.117777777778	0.0793103448276	0.292397660819
AT2G37170	0.129066666667	0.0223463687151	0.0813743218807	0.024	0.206666666667	0.112222222222	0.0758620689655	0.309941520468
AT3G20070	0.0928	0.0379888268156	0.0488245931284	0.048	0.197777777778	0.146666666667	0.0528735632184	0.210526315789
AT2G36610	0.116266666667	0.0357541899441	0.0958408679928	0.0304	0.223333333333	0.112222222222	0.083908045977	0.239766081871
AT4G11260	0.0938666666667	0.0491620111732	0.0397830018083	0.056	0.184444444444	0.158888888889	0.0597701149425	0.385964912281
AT4G22100	0.103466666667	0.0357541899441	0.0524412296564	0.04	0.177777777778	0.138888888889	0.0597701149425	0.280701754386
AT3G12340	0.0864	0.0391061452514	0.0849909584087	0.0352	0.216666666667	0.147777777778	0.0712643678161	0.269005847953
AT2G05380	0.119466666667	0.0201117318436	0.115732368897	0.0208	0.245555555556	0.112222222222	0.105747126437	0.269005847953
AT5G14140	0.096	0.0581005586592	0.0397830018083	0.056	0.165555555556	0.164444444444	0.032183908046	0.286549707602
AT1G26945	0.128	0.0268156424581	0.113924050633	0.024	0.215555555556	0.114444444444	0.106896551724	0.251461988304
AT2G33250	0.0864	0.0402234636872	0.0506329113924	0.0352	0.184444444444	0.125555555556	0.0471264367816	0.157894736842
AT5G01350	0.0789333333333	0.0346368715084	0.0542495479204	0.0432	0.164444444444	0.172222222222	0.0666666666667	0.286549707602
AT3G21781	0.1088	0.0256983240223	0.0325497287523	0.0336	0.194444444444	0.127777777778	0.0459770114943	0.245614035088
AT3G60200	0.0864	0.0178770949721	0.0542495479204	0.0192	0.212222222222	0.1	0.064367816092	0.333333333333
AT2G46760	0.109866666667	0.0122905027933	0.0488245931284	0.0112	0.174444444444	0.134444444444	0.0655172413793	0.263157894737
AT3G55430	0.109866666667	0.0290502793296	0.0379746835443	0.0336	0.186666666667	0.153333333333	0.0666666666667	0.350877192982
AT3G56650	0.0949333333333	0.054748603352	0.0162748643761	0.0512	0.202222222222	0.151111111111	0.0252873563218	0.146198830409
AT4G01897	0.101333333333	0.0234636871508	0.0361663652803	0.0288	0.221111111111	0.156666666667	0.035632183908	0.292397660819
AT5G11950	0.0682666666667	0.0245810055866	0.0379746835443	0.0304	0.202222222222	0.19	0.0402298850575	0.239766081871
AT1G78580	0.1216	0.0424581005587	0.0524412296564	0.0512	0.182222222222	0.134444444444	0.0586206896552	0.152046783626
AT5G05540	0.0885333333333	0.0335195530726	0.0705244122966	0.0336	0.211111111111	0.167777777778	0.067816091954	0.163742690058
AT4G28610	0.123733333333	0.0458100558659	0.0596745027125	0.0544	0.206666666667	0.143333333333	0.0574712643678	0.269005847953
AT2G24150	0.0938666666667	0.0346368715084	0.0650994575045	0.0352	0.138888888889	0.157777777778	0.0689655172414	0.27485380117
AT1G19485	0.0981333333333	0.0469273743017	0.0452079566004	0.0496	0.194444444444	0.14	0.0494252873563	0.169590643275
AT3G49160	0.0789333333333	0.0469273743017	0.0560578661844	0.0432	0.221111111111	0.168888888889	0.0586206896552	0.269005847953
AT2G33480	0.104533333333	0.0134078212291	0.0759493670886	0.0128	0.266666666667	0.13	0.0862068965517	0.327485380117
AT2G47640	0.0757333333333	0.0391061452514	0.0488245931284	0.0464	0.212222222222	0.162222222222	0.0551724137931	0.239766081871
AT5G50800	0.117333333333	0.0178770949721	0.101265822785	0.0128	0.187777777778	0.118888888889	0.0908045977011	0.298245614035
AT4G13750	0.1152	0.0413407821229	0.0614828209765	0.0544	0.204444444444	0.152222222222	0.0724137931034	0.19298245614
AT5G43890	0.106666666667	0.0201117318436	0.0271247739602	0.0224	0.211111111111	0.11	0.0448275862069	0.380116959064
ATMG00700	0.1024	0.0357541899441	0.0759493670886	0.0288	0.187777777778	0.118888888889	0.067816091954	0.204678362573
AT1G19090	0.100266666667	0.0357541899441	0.0560578661844	0.0432	0.185555555556	0.158888888889	0.0620689655172	0.25730994152
AT3G45320	0.1152	0.0346368715084	0.0994575045208	0.0304	0.285555555556	0.112222222222	0.0816091954023	0.239766081871
AT2G43070	0.1056	0.0335195530726	0.0578661844485	0.0464	0.184444444444	0.145555555556	0.118390804598	0.187134502924
AT4G14272	0.100266666667	0.0212290502793	0.0560578661844	0.024	0.214444444444	0.14	0.0793103448276	0.25730994152
AT3G29720	0.123733333333	0.0234636871508	0.144665461121	0.0272	0.243333333333	0.0966666666667	0.101149425287	0.152046783626
AT1G67850	0.0992	0.0435754189944	0.0470162748644	0.0448	0.175555555556	0.162222222222	0.0413793103448	0.181286549708
AT1G34520	0.114133333333	0.0256983240223	0.113924050633	0.0304	0.235555555556	0.136666666667	0.134482758621	0.280701754386
AT1G04985	0.0821333333333	0.0402234636872	0.0542495479204	0.0432	0.163333333333	0.167777777778	0.051724137931	0.187134502924
AT1G60070	0.096	0.0402234636872	0.0632911392405	0.0464	0.176666666667	0.144444444444	0.0804597701149	0.356725146199
AT5G01270	0.0778666666667	0.0357541899441	0.0415913200723	0.0352	0.185555555556	0.178888888889	0.0528735632184	0.315789473684
AT3G46970	0.1024	0.0346368715084	0.0542495479204	0.0464	0.183333333333	0.148888888889	0.0919540229885	0.175438596491
AT3G01130	0.08	0.0279329608939	0.0669077757685	0.0384	0.202222222222	0.133333333333	0.0931034482759	0.269005847953
AT3G16640	0.0885333333333	0.0391061452514	0.0307414104882	0.048	0.168888888889	0.137777777778	0.0402298850575	0.362573099415
AT4G20680	0.120533333333	0.0223463687151	0.0669077757685	0.0192	0.244444444444	0.113333333333	0.0632183908046	0.391812865497
AT3G46410	0.117333333333	0.0223463687151	0.0831826401447	0.0208	0.202222222222	0.144444444444	0.0770114942529	0.134502923977
AT5G58400	0.120533333333	0.0324022346369	0.0614828209765	0.04	0.168888888889	0.116666666667	0.0850574712644	0.163742690058
AT1G50900	0.0917333333333	0.0435754189944	0.0433996383363	0.0352	0.196666666667	0.148888888889	0.035632183908	0.251461988304
AT2G06420	0.104533333333	0.0234636871508	0.0470162748644	0.0272	0.224444444444	0.115555555556	0.067816091954	0.350877192982
AT2G25295	0.0906666666667	0.0122905027933	0.124773960217	0.0112	0.235555555556	0.114444444444	0.137931034483	0.304093567251
AT3G29680	0.119466666667	0.0189944134078	0.0452079566004	0.0256	0.204444444444	0.118888888889	0.0574712643678	0.263157894737
AT1G32740	0.0992	0.0290502793296	0.0470162748644	0.0192	0.235555555556	0.108888888889	0.0540229885057	0.315789473684
AT2G03060	0.119466666667	0.0212290502793	0.0506329113924	0.0304	0.22	0.117777777778	0.0563218390805	0.374269005848
AT4G32660	0.0928	0.0458100558659	0.0524412296564	0.0512	0.168888888889	0.166666666667	0.0551724137931	0.251461988304
AT4G29950	0.0842666666667	0.0446927374302	0.0488245931284	0.04	0.181111111111	0.123333333333	0.0563218390805	0.245614035088
AT1G27940	0.1056	0.0324022346369	0.0470162748644	0.0384	0.19	0.126666666667	0.0793103448276	0.187134502924
AT5G01430	0.096	0.0458100558659	0.0614828209765	0.0416	0.144444444444	0.166666666667	0.051724137931	0.25730994152
AT1G56242	0.0949333333333	0.0201117318436	0.110307414105	0.0256	0.23	0.128888888889	0.111494252874	0.292397660819
AT1G72770	0.0853333333333	0.0335195530726	0.0614828209765	0.0368	0.188888888889	0.151111111111	0.0632183908046	0.27485380117
AT1G23010	0.136533333333	0.0223463687151	0.0397830018083	0.0224	0.202222222222	0.126666666667	0.0574712643678	0.25730994152
AT1G80460	0.0885333333333	0.0480446927374	0.0289330922242	0.0576	0.144444444444	0.188888888889	0.0287356321839	0.198830409357
AT3G13335	0.1472	0.0413407821229	0.0596745027125	0.04	0.256666666667	0.102222222222	0.0758620689655	0.228070175439
AT4G27640	0.0693333333333	0.0357541899441	0.0506329113924	0.0352	0.141111111111	0.166666666667	0.0494252873563	0.432748538012
AT1G17600	0.110933333333	0.054748603352	0.0289330922242	0.0544	0.166666666667	0.156666666667	0.0425287356322	0.175438596491
AT1G48760	0.0981333333333	0.0413407821229	0.0614828209765	0.0496	0.216666666667	0.126666666667	0.0597701149425	0.198830409357
AT1G34160	0.08	0.0301675977654	0.0397830018083	0.032	0.148888888889	0.183333333333	0.0563218390805	0.239766081871
ATMG01030	0.0970666666667	0.0268156424581	0.0361663652803	0.0256	0.195555555556	0.0911111111111	0.0413793103448	0.0760233918129
AT4G30900	0.103466666667	0.0491620111732	0.0614828209765	0.0496	0.14	0.16	0.0609195402299	0.27485380117
AT3G23990	0.1024	0.0480446927374	0.0470162748644	0.0528	0.182222222222	0.183333333333	0.0528735632184	0.263157894737
AT5G10040	0.0874666666667	0.0256983240223	0.121157323689	0.0224	0.287777777778	0.127777777778	0.083908045977	0.315789473684
AT2G37035	0.0906666666667	0.0402234636872	0.0325497287523	0.0384	0.0911111111111	0.157777777778	0.0425287356322	0.368421052632
AT1G60650	0.0874666666667	0.0357541899441	0.0433996383363	0.0432	0.116666666667	0.184444444444	0.0494252873563	0.175438596491
AT4G11521	0.1184	0.0346368715084	0.0614828209765	0.032	0.206666666667	0.158888888889	0.0551724137931	0.444444444444
AT3G06960	0.0821333333333	0.0513966480447	0.0452079566004	0.056	0.142222222222	0.157777777778	0.0448275862069	0.222222222222
AT3G27930	0.106666666667	0.0301675977654	0.0452079566004	0.0384	0.223333333333	0.148888888889	0.0563218390805	0.362573099415
AT1G55260	0.114133333333	0.0178770949721	0.122965641953	0.0176	0.175555555556	0.118888888889	0.128735632184	0.438596491228
AT1G57210	0.0810666666667	0.0145251396648	0.0976491862568	0.0144	0.254444444444	0.12	0.0942528735632	0.280701754386
AT5G35180	0.104533333333	0.0424581005587	0.0705244122966	0.0448	0.188888888889	0.148888888889	0.0804597701149	0.269005847953
AT3G59970	0.1056	0.0413407821229	0.0506329113924	0.0416	0.2	0.147777777778	0.0436781609195	0.309941520468
AT5G19220	0.1152	0.0424581005587	0.0777576853526	0.0368	0.217777777778	0.111111111111	0.0747126436782	0.204678362573
AT3G26410	0.0746666666667	0.054748603352	0.0361663652803	0.0544	0.142222222222	0.166666666667	0.0448275862069	0.25730994152
AT4G21903	0.101333333333	0.0290502793296	0.0614828209765	0.0336	0.167777777778	0.132222222222	0.0586206896552	0.327485380117
AT1G80380	0.106666666667	0.0245810055866	0.0542495479204	0.0352	0.215555555556	0.136666666667	0.064367816092	0.315789473684
AT5G51870	0.0928	0.0178770949721	0.106690777577	0.0176	0.212222222222	0.134444444444	0.108045977011	0.263157894737
AT1G70380	0.116266666667	0.0268156424581	0.0596745027125	0.0352	0.26	0.153333333333	0.0655172413793	0.25730994152
AT4G21010	0.0842666666667	0.0234636871508	0.0650994575045	0.0288	0.177777777778	0.145555555556	0.0689655172414	0.111111111111
AT3G24210	0.0917333333333	0.0301675977654	0.0397830018083	0.0368	0.207777777778	0.158888888889	0.051724137931	0.304093567251
AT1G10850	0.104533333333	0.0424581005587	0.0271247739602	0.0496	0.136666666667	0.143333333333	0.0402298850575	0.321637426901
AT5G35160	0.0757333333333	0.0413407821229	0.0289330922242	0.0512	0.11	0.191111111111	0.0390804597701	0.333333333333
AT4G24070	0.107733333333	0.0201117318436	0.122965641953	0.016	0.232222222222	0.122222222222	0.0942528735632	0.204678362573
AT2G41230	0.109866666667	0.0201117318436	0.0741410488246	0.0192	0.234444444444	0.113333333333	0.0793103448276	0.321637426901
AT4G31810	0.0874666666667	0.0491620111732	0.0632911392405	0.0416	0.187777777778	0.156666666667	0.0528735632184	0.169590643275
AT5G55650	0.0949333333333	0.0189944134078	0.0795660036166	0.0192	0.248888888889	0.114444444444	0.101149425287	0.245614035088
AT3G62840	0.0917333333333	0.0446927374302	0.0488245931284	0.0496	0.196666666667	0.138888888889	0.0471264367816	0.233918128655
AT1G73570	0.0981333333333	0.0402234636872	0.0614828209765	0.04	0.167777777778	0.171111111111	0.0747126436782	0.140350877193
AT5G43380	0.0885333333333	0.0391061452514	0.0470162748644	0.0464	0.185555555556	0.177777777778	0.083908045977	0.350877192982
AT2G28140	0.104533333333	0.0122905027933	0.0831826401447	0.0128	0.244444444444	0.107777777778	0.0954022988506	0.175438596491
AT1G28530	0.0885333333333	0.0659217877095	0.0632911392405	0.072	0.171111111111	0.174444444444	0.0735632183908	0.27485380117
AT1G69280	0.0810666666667	0.0368715083799	0.0506329113924	0.0448	0.183333333333	0.144444444444	0.0620689655172	0.292397660819
AT2G43060	0.103466666667	0.0178770949721	0.137432188065	0.0192	0.243333333333	0.0977777777778	0.144827586207	0.350877192982
AT1G33880	0.0885333333333	0.0268156424581	0.0867992766727	0.032	0.256666666667	0.148888888889	0.0977011494253	0.321637426901
AT5G43460	0.0981333333333	0.0379888268156	0.0506329113924	0.0288	0.205555555556	0.133333333333	0.067816091954	0.251461988304
AT5G23390	0.096	0.0279329608939	0.0723327305606	0.0288	0.171111111111	0.137777777778	0.067816091954	0.380116959064
AT4G05410	0.0768	0.0536312849162	0.0506329113924	0.064	0.154444444444	0.192222222222	0.0689655172414	0.333333333333
AT3G26650	0.0970666666667	0.0458100558659	0.0253164556962	0.0464	0.135555555556	0.167777777778	0.051724137931	0.350877192982
AT1G04680	0.132266666667	0.0189944134078	0.0307414104882	0.0224	0.165555555556	0.16	0.0505747126437	0.380116959064
AT1G48260	0.0885333333333	0.0268156424581	0.0542495479204	0.0304	0.164444444444	0.152222222222	0.0505747126437	0.350877192982
AT1G76810	0.0874666666667	0.0413407821229	0.0524412296564	0.0544	0.183333333333	0.166666666667	0.0781609195402	0.374269005848
AT5G43870	0.0938666666667	0.0245810055866	0.0723327305606	0.0256	0.232222222222	0.135555555556	0.0873563218391	0.216374269006
AT5G23520	0.0896	0.0513966480447	0.0741410488246	0.0528	0.19	0.145555555556	0.0735632183908	0.27485380117
AT2G02023	0.096	0.0324022346369	0.0578661844485	0.0352	0.194444444444	0.132222222222	0.051724137931	0.175438596491
AT1G68690	0.109866666667	0.0324022346369	0.0415913200723	0.032	0.173333333333	0.14	0.0448275862069	0.251461988304
AT1G34300	0.112	0.0391061452514	0.0415913200723	0.0512	0.162222222222	0.171111111111	0.0701149425287	0.27485380117
AT2G38170	0.101333333333	0.0279329608939	0.0777576853526	0.0272	0.266666666667	0.135555555556	0.0735632183908	0.33918128655
AT3G16510	0.104533333333	0.0234636871508	0.0415913200723	0.0272	0.186666666667	0.09	0.0816091954023	0.40350877193
AT1G55770	0.0853333333333	0.0268156424581	0.0867992766727	0.0304	0.242222222222	0.128888888889	0.083908045977	0.187134502924
AT1G49490	0.1984	0.0156424581006	0.0216998191682	0.0208	0.218888888889	0.0811111111111	0.064367816092	0.350877192982
AT2G31960	0.0949333333333	0.0368715083799	0.0415913200723	0.0368	0.135555555556	0.151111111111	0.0494252873563	0.327485380117
AT1G70160	0.1056	0.0391061452514	0.0560578661844	0.0528	0.134444444444	0.185555555556	0.0655172413793	0.251461988304
AT3G51590	0.120533333333	0.0134078212291	0.0867992766727	0.0128	0.232222222222	0.13	0.0931034482759	0.263157894737
AT3G49960	0.109866666667	0.0156424581006	0.0705244122966	0.016	0.207777777778	0.122222222222	0.064367816092	0.345029239766
AT4G32190	0.0928	0.0335195530726	0.0289330922242	0.0416	0.271111111111	0.152222222222	0.0655172413793	0.198830409357
AT2G17510	0.0853333333333	0.0536312849162	0.0650994575045	0.0576	0.131111111111	0.155555555556	0.051724137931	0.198830409357
AT2G28730	0.0992	0.0223463687151	0.0470162748644	0.0224	0.222222222222	0.142222222222	0.0563218390805	0.251461988304
AT3G09000	0.117333333333	0.0357541899441	0.0379746835443	0.0464	0.157777777778	0.118888888889	0.0551724137931	0.19298245614
AT4G18190	0.101333333333	0.0290502793296	0.0759493670886	0.032	0.228888888889	0.136666666667	0.0758620689655	0.198830409357
AT1G09560	0.125866666667	0.0301675977654	0.0470162748644	0.0304	0.231111111111	0.0988888888889	0.0586206896552	0.27485380117
AT3G24530	0.0981333333333	0.0435754189944	0.0433996383363	0.056	0.181111111111	0.178888888889	0.0459770114943	0.397660818713
AT1G13490	0.0949333333333	0.0324022346369	0.0542495479204	0.0384	0.195555555556	0.171111111111	0.064367816092	0.233918128655
AT5G50510	0.0821333333333	0.0268156424581	0.0542495479204	0.0256	0.214444444444	0.144444444444	0.0551724137931	0.163742690058
AT3G60740	0.1024	0.0480446927374	0.0578661844485	0.0496	0.193333333333	0.146666666667	0.0586206896552	0.245614035088
AT1G49130	0.103466666667	0.0245810055866	0.0578661844485	0.024	0.26	0.124444444444	0.051724137931	0.216374269006
AT1G67490	0.0981333333333	0.0357541899441	0.0632911392405	0.0416	0.186666666667	0.135555555556	0.0747126436782	0.263157894737
AT5G57040	0.0885333333333	0.0357541899441	0.0759493670886	0.0272	0.216666666667	0.127777777778	0.067816091954	0.321637426901
AT5G55508	0.0992	0.0368715083799	0.0867992766727	0.0352	0.271111111111	0.134444444444	0.083908045977	0.152046783626
AT5G19540	0.0906666666667	0.0402234636872	0.0397830018083	0.0416	0.134444444444	0.158888888889	0.0471264367816	0.222222222222
AT3G53290	0.1184	0.0301675977654	0.0560578661844	0.0352	0.211111111111	0.116666666667	0.0689655172414	0.210526315789
AT4G26470	0.0938666666667	0.0268156424581	0.0867992766727	0.024	0.244444444444	0.127777777778	0.0689655172414	0.239766081871
AT4G29548	0.1088	0.0301675977654	0.0560578661844	0.0288	0.213333333333	0.112222222222	0.0574712643678	0.251461988304
ATMG01230	0.0981333333333	0.0413407821229	0.0415913200723	0.04	0.173333333333	0.1	0.0413793103448	0.269005847953
AT1G28480	0.0970666666667	0.0201117318436	0.0867992766727	0.0176	0.224444444444	0.133333333333	0.0827586206897	0.321637426901
AT3G13800	0.110933333333	0.0379888268156	0.0578661844485	0.0448	0.167777777778	0.147777777778	0.0586206896552	0.19298245614
AT3G23870	0.0746666666667	0.0368715083799	0.0687160940325	0.0384	0.165555555556	0.166666666667	0.0701149425287	0.233918128655
AT1G58520	0.0917333333333	0.0346368715084	0.0831826401447	0.0432	0.196666666667	0.154444444444	0.104597701149	0.239766081871
AT1G56170	0.136533333333	0.0491620111732	0.0379746835443	0.0496	0.18	0.127777777778	0.0471264367816	0.152046783626
AT2G33670	0.096	0.0290502793296	0.0542495479204	0.0272	0.186666666667	0.128888888889	0.0586206896552	0.251461988304
AT2G35215	0.0992	0.0256983240223	0.0723327305606	0.0256	0.26	0.117777777778	0.0931034482759	0.228070175439
AT3G27329	0.113066666667	0.00782122905028	0.164556962025	0.008	0.335555555556	0.0977777777778	0.144827586207	0.233918128655
AT2G01570	0.103466666667	0.0245810055866	0.0271247739602	0.0304	0.125555555556	0.131111111111	0.0551724137931	0.385964912281
AT4G25990	0.0938666666667	0.0312849162011	0.0578661844485	0.0288	0.215555555556	0.13	0.0563218390805	0.157894736842
AT4G02360	0.107733333333	0.0312849162011	0.0325497287523	0.032	0.211111111111	0.132222222222	0.0574712643678	0.298245614035
AT1G35580	0.0928	0.0335195530726	0.0506329113924	0.04	0.136666666667	0.173333333333	0.0666666666667	0.385964912281
AT4G24410	0.135466666667	0.0245810055866	0.103074141049	0.0272	0.275555555556	0.102222222222	0.0919540229885	0.0526315789474
AT4G12110	0.1056	0.0324022346369	0.0687160940325	0.0352	0.165555555556	0.153333333333	0.0597701149425	0.25730994152
AT5G15815	0.0864	0.0357541899441	0.0506329113924	0.04	0.2	0.136666666667	0.0528735632184	0.210526315789
AT4G26150	0.1024	0.0178770949721	0.0831826401447	0.0112	0.217777777778	0.108888888889	0.0712643678161	0.350877192982
AT5G37055	0.1024	0.0346368715084	0.0343580470163	0.0256	0.208888888889	0.132222222222	0.0298850574713	0.286549707602
AT4G32580	0.0917333333333	0.0402234636872	0.0488245931284	0.0512	0.187777777778	0.142222222222	0.0689655172414	0.19298245614
AT4G29580	0.106666666667	0.0424581005587	0.0813743218807	0.0432	0.196666666667	0.146666666667	0.0747126436782	0.105263157895
AT1G05360	0.0842666666667	0.0368715083799	0.0524412296564	0.0448	0.14	0.16	0.0655172413793	0.27485380117
AT5G55600	0.0992	0.0491620111732	0.0506329113924	0.0528	0.194444444444	0.186666666667	0.0540229885057	0.309941520468
AT5G59505	0.0736	0.0446927374302	0.0524412296564	0.0544	0.15	0.181111111111	0.0586206896552	0.233918128655
AT5G44210	0.104533333333	0.0212290502793	0.0669077757685	0.024	0.27	0.0944444444444	0.0724137931034	0.356725146199
AT2G39040	0.0938666666667	0.0279329608939	0.0849909584087	0.0256	0.212222222222	0.128888888889	0.0781609195402	0.33918128655
AT4G23420	0.106666666667	0.0446927374302	0.0669077757685	0.0448	0.188888888889	0.148888888889	0.0551724137931	0.222222222222
AT3G56730	0.0789333333333	0.0346368715084	0.0632911392405	0.0304	0.171111111111	0.144444444444	0.0609195402299	0.350877192982
AT4G23150	0.107733333333	0.0312849162011	0.0795660036166	0.0416	0.18	0.152222222222	0.0689655172414	0.27485380117
AT5G05060	0.096	0.0245810055866	0.0650994575045	0.0288	0.213333333333	0.135555555556	0.0586206896552	0.315789473684
AT1G57230	0.0810666666667	0.0134078212291	0.0922242314647	0.0144	0.246666666667	0.116666666667	0.0977011494253	0.263157894737
AT5G57580	0.0896	0.0424581005587	0.0433996383363	0.0512	0.166666666667	0.158888888889	0.048275862069	0.239766081871
AT5G24314	0.0917333333333	0.0223463687151	0.0759493670886	0.0288	0.18	0.152222222222	0.0862068965517	0.27485380117
AT5G32470	0.0917333333333	0.0491620111732	0.0415913200723	0.056	0.19	0.176666666667	0.0609195402299	0.269005847953
AT1G70390	0.107733333333	0.0212290502793	0.0669077757685	0.0208	0.272222222222	0.136666666667	0.0655172413793	0.233918128655
AT4G22212	0.0810666666667	0.0245810055866	0.0904159132007	0.0224	0.218888888889	0.17	0.101149425287	0.497076023392
AT5G14880	0.103466666667	0.0402234636872	0.0433996383363	0.0416	0.154444444444	0.134444444444	0.051724137931	0.356725146199
AT3G23830	0.08	0.0301675977654	0.0542495479204	0.04	0.141111111111	0.18	0.0574712643678	0.350877192982
AT1G60025	0.0981333333333	0.0100558659218	0.0470162748644	0.0128	0.217777777778	0.12	0.0770114942529	0.181286549708
AT3G07420	0.116266666667	0.0536312849162	0.0452079566004	0.0544	0.215555555556	0.152222222222	0.0528735632184	0.210526315789
AT5G66370	0.114133333333	0.0290502793296	0.0831826401447	0.0288	0.205555555556	0.104444444444	0.0712643678161	0.163742690058
AT2G39445	0.0832	0.0379888268156	0.0488245931284	0.04	0.162222222222	0.145555555556	0.0574712643678	0.163742690058
AT5G10780	0.0885333333333	0.0469273743017	0.0361663652803	0.0512	0.175555555556	0.151111111111	0.0425287356322	0.298245614035
AT4G11670	0.113066666667	0.0391061452514	0.0470162748644	0.04	0.183333333333	0.146666666667	0.0425287356322	0.152046783626
AT3G56940	0.104533333333	0.054748603352	0.0235081374322	0.0592	0.167777777778	0.151111111111	0.0333333333333	0.315789473684
AT5G60020	0.135466666667	0.0491620111732	0.0470162748644	0.048	0.184444444444	0.138888888889	0.064367816092	0.345029239766
AT5G57230	0.0778666666667	0.0290502793296	0.0886075949367	0.0368	0.241111111111	0.145555555556	0.0896551724138	0.25730994152
AT5G47990	0.106666666667	0.0368715083799	0.0289330922242	0.0416	0.181111111111	0.144444444444	0.0379310344828	0.356725146199
AT2G20970	0.110933333333	0.0357541899441	0.0379746835443	0.0336	0.224444444444	0.124444444444	0.0505747126437	0.0760233918129
AT5G40880	0.0981333333333	0.0525139664804	0.0452079566004	0.0576	0.19	0.174444444444	0.0459770114943	0.286549707602
AT2G43870	0.1152	0.0268156424581	0.0542495479204	0.0224	0.194444444444	0.131111111111	0.0494252873563	0.298245614035
AT1G50190	0.117333333333	0.0279329608939	0.0397830018083	0.0272	0.187777777778	0.164444444444	0.0471264367816	0.25730994152
AT5G47500	0.120533333333	0.0312849162011	0.0669077757685	0.0144	0.171111111111	0.11	0.0701149425287	0.444444444444
AT4G14615	0.109866666667	0.0402234636872	0.0614828209765	0.04	0.206666666667	0.145555555556	0.0701149425287	0.263157894737
AT2G02390	0.0970666666667	0.0402234636872	0.0470162748644	0.0512	0.158888888889	0.164444444444	0.067816091954	0.12865497076
AT1G77350	0.0874666666667	0.0480446927374	0.0379746835443	0.0528	0.153333333333	0.174444444444	0.035632183908	0.269005847953
AT4G14300	0.104533333333	0.0324022346369	0.0433996383363	0.0432	0.151111111111	0.162222222222	0.0574712643678	0.228070175439
AT1G42440	0.0693333333333	0.0435754189944	0.0560578661844	0.0544	0.186666666667	0.176666666667	0.0735632183908	0.304093567251
AT1G74960	0.0810666666667	0.0391061452514	0.0415913200723	0.0464	0.184444444444	0.17	0.0586206896552	0.280701754386
AT5G07960	0.0981333333333	0.0379888268156	0.0560578661844	0.0336	0.184444444444	0.135555555556	0.0528735632184	0.298245614035
AT1G23750	0.0885333333333	0.0290502793296	0.0415913200723	0.032	0.207777777778	0.164444444444	0.0563218390805	0.228070175439
AT4G26380	0.106666666667	0.0368715083799	0.0560578661844	0.0352	0.185555555556	0.174444444444	0.0597701149425	0.210526315789
AT5G04210	0.1056	0.0458100558659	0.0470162748644	0.0448	0.191111111111	0.128888888889	0.0436781609195	0.140350877193
AT4G29610	0.08	0.0245810055866	0.0831826401447	0.0304	0.2	0.136666666667	0.0827586206897	0.280701754386
AT1G79310	0.096	0.0256983240223	0.0379746835443	0.0304	0.198888888889	0.145555555556	0.064367816092	0.286549707602
AT2G32520	0.0693333333333	0.0346368715084	0.0415913200723	0.048	0.168888888889	0.19	0.0701149425287	0.233918128655
AT5G48710	0.0917333333333	0.0301675977654	0.0650994575045	0.0336	0.19	0.146666666667	0.0666666666667	0.25730994152
AT1G54780	0.104533333333	0.0290502793296	0.0578661844485	0.0288	0.227777777778	0.122222222222	0.0574712643678	0.233918128655
AT1G16635	0.1056	0.0268156424581	0.0596745027125	0.0256	0.274444444444	0.112222222222	0.0597701149425	0.216374269006
AT5G10580	0.1024	0.0335195530726	0.0940325497288	0.0384	0.198888888889	0.128888888889	0.106896551724	0.198830409357
AT4G24910	0.122666666667	0.0346368715084	0.0560578661844	0.04	0.223333333333	0.123333333333	0.0632183908046	0.187134502924
ATCG01260	0.0928	0.0223463687151	0.0813743218807	0.0208	0.172222222222	0.103333333333	0.0931034482759	0.187134502924
AT1G14010	0.1088	0.0335195530726	0.0524412296564	0.0272	0.172222222222	0.135555555556	0.0586206896552	0.263157894737
AT4G29400	0.0928	0.0402234636872	0.0488245931284	0.04	0.162222222222	0.176666666667	0.0574712643678	0.233918128655
AT3G45600	0.0682666666667	0.0379888268156	0.0650994575045	0.0352	0.191111111111	0.166666666667	0.0540229885057	0.321637426901
AT4G39980	0.1088	0.0491620111732	0.0361663652803	0.0592	0.154444444444	0.171111111111	0.0413793103448	0.263157894737
AT4G14315	0.120533333333	0.0279329608939	0.0452079566004	0.0336	0.204444444444	0.126666666667	0.0574712643678	0.304093567251
AT5G17810	0.0938666666667	0.0256983240223	0.106690777577	0.0304	0.246666666667	0.13	0.108045977011	0.333333333333
AT4G11550	0.107733333333	0.0480446927374	0.0506329113924	0.0368	0.151111111111	0.191111111111	0.0540229885057	0.187134502924
AT1G58160	0.0917333333333	0.0223463687151	0.104882459313	0.0272	0.25	0.128888888889	0.108045977011	0.210526315789
AT4G22610	0.107733333333	0.0234636871508	0.110307414105	0.0256	0.243333333333	0.121111111111	0.0908045977011	0.280701754386
AT1G10090	0.0981333333333	0.0581005586592	0.0831826401447	0.0576	0.161111111111	0.156666666667	0.0804597701149	0.228070175439
AT5G03850	0.0693333333333	0.0335195530726	0.0524412296564	0.04	0.258888888889	0.151111111111	0.0712643678161	0.204678362573
AT3G11280	0.0917333333333	0.0424581005587	0.0614828209765	0.0448	0.176666666667	0.104444444444	0.0862068965517	0.280701754386
AT4G12580	0.112	0.0256983240223	0.0777576853526	0.0256	0.264444444444	0.12	0.0816091954023	0.204678362573
AT1G02640	0.107733333333	0.0223463687151	0.0361663652803	0.0288	0.15	0.152222222222	0.0540229885057	0.304093567251
AT5G49170	0.1088	0.0245810055866	0.0632911392405	0.0096	0.243333333333	0.106666666667	0.0747126436782	0.33918128655
AT2G47670	0.129066666667	0.0212290502793	0.0650994575045	0.0224	0.235555555556	0.117777777778	0.0666666666667	0.228070175439
AT4G15810	0.096	0.0480446927374	0.0452079566004	0.0592	0.217777777778	0.15	0.0655172413793	0.12865497076
AT2G41630	0.0864	0.0480446927374	0.0560578661844	0.0544	0.167777777778	0.167777777778	0.0609195402299	0.251461988304
AT1G43170	0.100266666667	0.0424581005587	0.0180831826401	0.048	0.125555555556	0.193333333333	0.0333333333333	0.385964912281
AT2G45380	0.0874666666667	0.0368715083799	0.0488245931284	0.0432	0.175555555556	0.157777777778	0.0471264367816	0.233918128655
AT2G16835	0.1152	0.0357541899441	0.0940325497288	0.0384	0.23	0.128888888889	0.0804597701149	0.204678362573
AT5G58890	0.112	0.0167597765363	0.0940325497288	0.016	0.223333333333	0.111111111111	0.0896551724138	0.181286549708
AT5G42540	0.0853333333333	0.0268156424581	0.0687160940325	0.0256	0.235555555556	0.148888888889	0.0666666666667	0.228070175439
AT5G65800	0.123733333333	0.0290502793296	0.0253164556962	0.0368	0.182222222222	0.123333333333	0.0655172413793	0.385964912281
AT1G61670	0.096	0.0424581005587	0.0614828209765	0.0416	0.137777777778	0.157777777778	0.0609195402299	0.239766081871
AT5G03700	0.0970666666667	0.0167597765363	0.0777576853526	0.0208	0.178888888889	0.12	0.0758620689655	0.385964912281
AT1G19340	0.0842666666667	0.0379888268156	0.0542495479204	0.0464	0.164444444444	0.182222222222	0.0701149425287	0.239766081871
AT2G31500	0.0949333333333	0.0290502793296	0.0524412296564	0.0208	0.21	0.163333333333	0.0574712643678	0.25730994152
AT5G26100	0.1056	0.0301675977654	0.0650994575045	0.0368	0.201111111111	0.152222222222	0.064367816092	0.198830409357
AT4G37470	0.107733333333	0.0301675977654	0.0596745027125	0.04	0.19	0.127777777778	0.0747126436782	0.263157894737
AT3G14570	0.113066666667	0.0368715083799	0.0506329113924	0.0352	0.163333333333	0.13	0.0494252873563	0.263157894737
AT5G54640	0.0853333333333	0.0379888268156	0.0669077757685	0.0256	0.232222222222	0.134444444444	0.0586206896552	0.315789473684
AT3G46750	0.114133333333	0.0491620111732	0.0325497287523	0.0544	0.24	0.134444444444	0.0471264367816	0.33918128655
AT1G10570	0.0821333333333	0.0435754189944	0.0687160940325	0.048	0.185555555556	0.146666666667	0.0747126436782	0.187134502924
AT2G15360	0.1088	0.0223463687151	0.0904159132007	0.024	0.244444444444	0.103333333333	0.0816091954023	0.181286549708
AT4G18130	0.0970666666667	0.0335195530726	0.0415913200723	0.0336	0.222222222222	0.153333333333	0.0471264367816	0.216374269006
AT2G35970	0.114133333333	0.0178770949721	0.0831826401447	0.0192	0.253333333333	0.1	0.0896551724138	0.292397660819
AT4G11640	0.0661333333333	0.0513966480447	0.0687160940325	0.0608	0.195555555556	0.187777777778	0.0609195402299	0.239766081871
AT4G39930	0.0992	0.0446927374302	0.0759493670886	0.0432	0.218888888889	0.128888888889	0.0609195402299	0.245614035088
AT4G31210	0.0970666666667	0.059217877095	0.0759493670886	0.0528	0.178888888889	0.161111111111	0.0712643678161	0.269005847953
AT1G61480	0.1024	0.0424581005587	0.0614828209765	0.0512	0.173333333333	0.165555555556	0.0586206896552	0.146198830409
AT5G58950	0.0789333333333	0.0513966480447	0.0632911392405	0.056	0.161111111111	0.165555555556	0.0574712643678	0.298245614035
AT1G80325	0.113066666667	0.0435754189944	0.0289330922242	0.04	0.181111111111	0.116666666667	0.0367816091954	0.269005847953
AT1G63110	0.0896	0.0357541899441	0.0741410488246	0.0368	0.172222222222	0.134444444444	0.0758620689655	0.286549707602
AT3G56480	0.0896	0.0446927374302	0.0415913200723	0.04	0.164444444444	0.152222222222	0.0471264367816	0.502923976608
AT3G48610	0.113066666667	0.0256983240223	0.0650994575045	0.024	0.2	0.116666666667	0.0655172413793	0.157894736842
AT4G30520	0.0906666666667	0.0435754189944	0.0397830018083	0.04	0.168888888889	0.171111111111	0.0471264367816	0.25730994152
AT3G27440	0.110933333333	0.0301675977654	0.0669077757685	0.0288	0.192222222222	0.121111111111	0.064367816092	0.210526315789
AT5G35970	0.107733333333	0.0435754189944	0.0542495479204	0.0592	0.167777777778	0.181111111111	0.0597701149425	0.210526315789
AT3G53620	0.096	0.0357541899441	0.0795660036166	0.0416	0.168888888889	0.148888888889	0.0632183908046	0.444444444444
AT1G10610	0.0778666666667	0.0424581005587	0.0452079566004	0.0448	0.225555555556	0.153333333333	0.0471264367816	0.269005847953
AT3G23630	0.117333333333	0.0189944134078	0.0560578661844	0.016	0.242222222222	0.112222222222	0.0758620689655	0.345029239766
AT2G22560	0.1056	0.0525139664804	0.0578661844485	0.0576	0.208888888889	0.137777777778	0.0632183908046	0.25730994152
AT1G67430	0.0778666666667	0.0368715083799	0.0488245931284	0.0288	0.17	0.154444444444	0.0425287356322	0.33918128655
AT4G27585	0.08	0.0469273743017	0.0596745027125	0.0496	0.178888888889	0.154444444444	0.0574712643678	0.263157894737
AT1G48860	0.0746666666667	0.0435754189944	0.0379746835443	0.0512	0.175555555556	0.191111111111	0.0459770114943	0.25730994152
AT2G23347	0.106666666667	0.0413407821229	0.0596745027125	0.0384	0.228888888889	0.132222222222	0.0609195402299	0.309941520468
AT4G35070	0.0864	0.0290502793296	0.0687160940325	0.0336	0.263333333333	0.108888888889	0.0770114942529	0.321637426901
AT4G17750	0.130133333333	0.0290502793296	0.0687160940325	0.0192	0.195555555556	0.11	0.0586206896552	0.204678362573
AT2G31250	0.0853333333333	0.0625698324022	0.0379746835443	0.0672	0.173333333333	0.158888888889	0.0379310344828	0.210526315789
AT2G34430	0.119466666667	0.0189944134078	0.0433996383363	0.024	0.171111111111	0.138888888889	0.0540229885057	0.239766081871
AT4G04402	0.0650666666667	0.0279329608939	0.0361663652803	0.0352	0.161111111111	0.155555555556	0.0459770114943	0.25730994152
AT4G18600	0.104533333333	0.054748603352	0.0343580470163	0.0576	0.207777777778	0.144444444444	0.0436781609195	0.315789473684
AT2G30950	0.1056	0.0536312849162	0.0361663652803	0.0656	0.166666666667	0.192222222222	0.0402298850575	0.204678362573
AT4G18930	0.107733333333	0.0324022346369	0.0723327305606	0.0416	0.185555555556	0.134444444444	0.0862068965517	0.146198830409
AT1G65270	0.0896	0.0435754189944	0.0867992766727	0.0512	0.146666666667	0.172222222222	0.0781609195402	0.292397660819
AT4G09610	0.1344	0.0335195530726	0.119349005425	0.0352	0.191111111111	0.131111111111	0.0977011494253	0.163742690058
AT2G13690	0.0629333333333	0.0402234636872	0.0379746835443	0.04	0.171111111111	0.188888888889	0.0494252873563	0.25730994152
AT3G48000	0.1024	0.0391061452514	0.0506329113924	0.0464	0.195555555556	0.156666666667	0.0919540229885	0.216374269006
AT2G25140	0.112	0.0402234636872	0.0488245931284	0.048	0.205555555556	0.151111111111	0.051724137931	0.286549707602
AT2G32970	0.103466666667	0.0446927374302	0.0687160940325	0.0528	0.145555555556	0.18	0.0666666666667	0.204678362573
AT5G48680	0.0874666666667	0.0201117318436	0.0741410488246	0.024	0.165555555556	0.152222222222	0.0655172413793	0.251461988304
AT1G53900	0.0842666666667	0.0446927374302	0.0415913200723	0.0528	0.174444444444	0.187777777778	0.0735632183908	0.239766081871
AT4G25570	0.0853333333333	0.059217877095	0.0488245931284	0.0672	0.155555555556	0.177777777778	0.048275862069	0.327485380117
AT5G47190	0.0981333333333	0.0391061452514	0.0650994575045	0.0448	0.165555555556	0.138888888889	0.0551724137931	0.298245614035
AT1G62400	0.1024	0.0324022346369	0.0307414104882	0.0384	0.185555555556	0.116666666667	0.0586206896552	0.239766081871
AT1G77780	0.139733333333	0.0212290502793	0.0886075949367	0.0192	0.25	0.1	0.0850574712644	0.321637426901
AT5G07420	0.135466666667	0.0245810055866	0.0940325497288	0.0256	0.197777777778	0.122222222222	0.0931034482759	0.175438596491
AT1G49980	0.112	0.0346368715084	0.0415913200723	0.0432	0.188888888889	0.126666666667	0.0563218390805	0.27485380117
AT4G23050	0.0992	0.0290502793296	0.0560578661844	0.0352	0.226666666667	0.145555555556	0.0689655172414	0.222222222222
AT5G65140	0.0949333333333	0.0201117318436	0.0976491862568	0.0224	0.235555555556	0.128888888889	0.0988505747126	0.315789473684
AT3G21210	0.1088	0.0279329608939	0.0650994575045	0.0224	0.171111111111	0.166666666667	0.0735632183908	0.304093567251
AT2G25737	0.1024	0.0279329608939	0.0506329113924	0.0336	0.138888888889	0.161111111111	0.0551724137931	0.33918128655
AT3G30841	0.0821333333333	0.0279329608939	0.0433996383363	0.0368	0.138888888889	0.175555555556	0.0586206896552	0.210526315789
AT1G64195	0.0746666666667	0.0145251396648	0.0614828209765	0.0208	0.198888888889	0.166666666667	0.0609195402299	0.140350877193
ATCG00240	0.0864	0.0201117318436	0.128390596745	0.0192	0.276666666667	0.0977777777778	0.118390804598	0.146198830409
AT1G19530	0.0928	0.0167597765363	0.0741410488246	0.0144	0.268888888889	0.135555555556	0.0954022988506	0.251461988304
AT4G08810	0.0853333333333	0.0279329608939	0.0433996383363	0.0288	0.156666666667	0.166666666667	0.0655172413793	0.286549707602
AT1G32510	0.1088	0.0245810055866	0.0904159132007	0.032	0.237777777778	0.108888888889	0.0885057471264	0.280701754386
AT3G27150	0.0864	0.0357541899441	0.0325497287523	0.0464	0.177777777778	0.173333333333	0.051724137931	0.263157894737
AT2G07673	0.113066666667	0.0256983240223	0.0397830018083	0.0224	0.201111111111	0.0811111111111	0.0413793103448	0.0584795321637
AT5G34828	0.0821333333333	0.0134078212291	0.0867992766727	0.0096	0.254444444444	0.1	0.125287356322	0.239766081871
AT5G64650	0.0928	0.0324022346369	0.0488245931284	0.0368	0.182222222222	0.127777777778	0.048275862069	0.350877192982
AT2G01770	0.106666666667	0.0335195530726	0.135623869801	0.0272	0.208888888889	0.117777777778	0.101149425287	0.280701754386
AT5G49640	0.154666666667	0.0167597765363	0.104882459313	0.0112	0.342222222222	0.0688888888889	0.0781609195402	0.0584795321637
AT1G24100	0.0928	0.0279329608939	0.0433996383363	0.0304	0.207777777778	0.163333333333	0.0494252873563	0.175438596491
AT5G40680	0.110933333333	0.0324022346369	0.0687160940325	0.0336	0.23	0.152222222222	0.067816091954	0.233918128655
AT1G32600	0.0949333333333	0.0212290502793	0.0849909584087	0.016	0.227777777778	0.135555555556	0.0724137931034	0.181286549708
AT1G14642	0.0949333333333	0.0513966480447	0.0253164556962	0.056	0.164444444444	0.161111111111	0.0436781609195	0.292397660819
AT3G54130	0.0704	0.0458100558659	0.0506329113924	0.0448	0.176666666667	0.171111111111	0.0586206896552	0.304093567251
AT5G44710	0.0885333333333	0.0324022346369	0.0578661844485	0.0304	0.182222222222	0.146666666667	0.0494252873563	0.397660818713
AT1G08550	0.112	0.0536312849162	0.0795660036166	0.0512	0.22	0.161111111111	0.0563218390805	0.122807017544
AT4G37840	0.0928	0.0312849162011	0.0650994575045	0.0368	0.166666666667	0.147777777778	0.0632183908046	0.216374269006
AT2G17520	0.113066666667	0.0357541899441	0.0578661844485	0.04	0.188888888889	0.154444444444	0.0724137931034	0.228070175439
AT4G05497	0.0981333333333	0.0290502793296	0.0849909584087	0.0272	0.222222222222	0.138888888889	0.0747126436782	0.292397660819
AT2G32550	0.107733333333	0.0357541899441	0.0632911392405	0.04	0.175555555556	0.156666666667	0.0563218390805	0.286549707602
AT5G65530	0.109866666667	0.0368715083799	0.0343580470163	0.0304	0.176666666667	0.154444444444	0.0379310344828	0.25730994152
AT5G33280	0.104533333333	0.0446927374302	0.0470162748644	0.0512	0.146666666667	0.157777777778	0.0735632183908	0.251461988304
AT3G50050	0.101333333333	0.0391061452514	0.0524412296564	0.0512	0.203333333333	0.143333333333	0.0781609195402	0.286549707602
AT1G10095	0.0992	0.0290502793296	0.0524412296564	0.0368	0.192222222222	0.156666666667	0.0712643678161	0.169590643275
AT5G54148	0.0906666666667	0.0301675977654	0.0452079566004	0.0336	0.197777777778	0.162222222222	0.0689655172414	0.245614035088
AT1G66260	0.0704	0.0603351955307	0.0524412296564	0.0704	0.146666666667	0.19	0.0528735632184	0.280701754386
AT3G55110	0.113066666667	0.0279329608939	0.0397830018083	0.0368	0.145555555556	0.143333333333	0.0988505747126	0.263157894737
AT3G55700	0.0864	0.0145251396648	0.0813743218807	0.0128	0.212222222222	0.141111111111	0.0747126436782	0.333333333333
AT2G22140	0.0928	0.0391061452514	0.0614828209765	0.032	0.225555555556	0.14	0.0609195402299	0.292397660819
AT3G50920	0.0981333333333	0.0346368715084	0.0632911392405	0.0336	0.187777777778	0.138888888889	0.0597701149425	0.233918128655
AT1G19290	0.0896	0.0312849162011	0.0687160940325	0.0352	0.208888888889	0.163333333333	0.0827586206897	0.198830409357
AT5G24352	0.0896	0.0324022346369	0.0777576853526	0.04	0.182222222222	0.145555555556	0.0931034482759	0.239766081871
AT4G02450	0.0682666666667	0.0346368715084	0.0470162748644	0.0448	0.157777777778	0.192222222222	0.0367816091954	0.315789473684
AT1G53330	0.0778666666667	0.0335195530726	0.0596745027125	0.0352	0.205555555556	0.178888888889	0.0735632183908	0.19298245614
AT1G28820	0.133333333333	0.0234636871508	0.0614828209765	0.0272	0.271111111111	0.116666666667	0.0666666666667	0.163742690058
AT3G21230	0.106666666667	0.0335195530726	0.0759493670886	0.0288	0.248888888889	0.14	0.0655172413793	0.187134502924
AT5G41740	0.103466666667	0.0391061452514	0.0470162748644	0.0432	0.176666666667	0.156666666667	0.0655172413793	0.210526315789
AT1G80040	0.0874666666667	0.0491620111732	0.0488245931284	0.0512	0.184444444444	0.158888888889	0.0425287356322	0.27485380117
AT1G59560	0.0970666666667	0.0346368715084	0.0452079566004	0.04	0.148888888889	0.178888888889	0.0459770114943	0.298245614035
AT5G51530	0.0853333333333	0.0346368715084	0.0705244122966	0.0432	0.186666666667	0.175555555556	0.0862068965517	0.19298245614
AT1G18820	0.0810666666667	0.0212290502793	0.104882459313	0.0224	0.264444444444	0.141111111111	0.104597701149	0.263157894737
AT1G06390	0.100266666667	0.0413407821229	0.0632911392405	0.048	0.164444444444	0.146666666667	0.0551724137931	0.304093567251
AT1G48830	0.0704	0.0346368715084	0.0253164556962	0.0432	0.147777777778	0.184444444444	0.0367816091954	0.286549707602
AT5G11870	0.0917333333333	0.0391061452514	0.0596745027125	0.04	0.132222222222	0.173333333333	0.0655172413793	0.391812865497
AT1G08870	0.0906666666667	0.0324022346369	0.0741410488246	0.032	0.201111111111	0.124444444444	0.0689655172414	0.239766081871
AT1G06710	0.0938666666667	0.0335195530726	0.0669077757685	0.0368	0.157777777778	0.17	0.0666666666667	0.298245614035
AT1G15550	0.133333333333	0.0279329608939	0.0578661844485	0.0272	0.212222222222	0.107777777778	0.0689655172414	0.163742690058
AT5G19710	0.0874666666667	0.0201117318436	0.108499095841	0.0144	0.246666666667	0.117777777778	0.12183908046	0.19298245614
AT1G48900	0.08	0.0335195530726	0.0488245931284	0.0464	0.193333333333	0.185555555556	0.067816091954	0.251461988304
AT5G39920	0.1056	0.0223463687151	0.0940325497288	0.0224	0.274444444444	0.111111111111	0.110344827586	0.216374269006
AT2G36450	0.133333333333	0.0290502793296	0.121157323689	0.0272	0.208888888889	0.11	0.144827586207	0.169590643275
AT3G14010	0.0928	0.0424581005587	0.0524412296564	0.056	0.195555555556	0.158888888889	0.0494252873563	0.304093567251
AT3G26125	0.112	0.0290502793296	0.0379746835443	0.0272	0.217777777778	0.13	0.0494252873563	0.163742690058
AT1G17750	0.1184	0.0569832402235	0.0415913200723	0.056	0.162222222222	0.133333333333	0.0620689655172	0.169590643275
AT3G53010	0.109866666667	0.0167597765363	0.0741410488246	0.0208	0.232222222222	0.13	0.0919540229885	0.40350877193
AT1G10840	0.0928	0.0480446927374	0.0470162748644	0.056	0.148888888889	0.163333333333	0.0390804597701	0.362573099415
AT5G06130	0.0981333333333	0.0335195530726	0.0669077757685	0.0336	0.172222222222	0.153333333333	0.0724137931034	0.210526315789
AT4G15248	0.120533333333	0.0268156424581	0.0922242314647	0.0256	0.254444444444	0.113333333333	0.0804597701149	0.309941520468
AT4G22510	0.113066666667	0.0234636871508	0.0849909584087	0.0304	0.227777777778	0.122222222222	0.0827586206897	0.157894736842
AT2G19740	0.0842666666667	0.0256983240223	0.0542495479204	0.024	0.205555555556	0.148888888889	0.0505747126437	0.292397660819
AT3G05790	0.0949333333333	0.0368715083799	0.0379746835443	0.0448	0.163333333333	0.153333333333	0.0574712643678	0.280701754386
AT1G12020	0.0842666666667	0.0223463687151	0.0614828209765	0.024	0.144444444444	0.144444444444	0.0781609195402	0.415204678363
AT2G47920	0.100266666667	0.0525139664804	0.0289330922242	0.04	0.177777777778	0.148888888889	0.0333333333333	0.228070175439
AT4G03080	0.119466666667	0.0491620111732	0.0632911392405	0.0544	0.176666666667	0.148888888889	0.064367816092	0.269005847953
AT1G17240	0.112	0.0458100558659	0.0506329113924	0.056	0.187777777778	0.117777777778	0.0528735632184	0.216374269006
AT5G37530	0.0981333333333	0.0391061452514	0.0705244122966	0.0512	0.195555555556	0.168888888889	0.064367816092	0.280701754386
AT5G27980	0.0917333333333	0.0279329608939	0.0542495479204	0.0272	0.218888888889	0.127777777778	0.0609195402299	0.251461988304
AT1G50010	0.0981333333333	0.0502793296089	0.0235081374322	0.0576	0.1	0.197777777778	0.0413793103448	0.280701754386
AT1G71000	0.107733333333	0.0312849162011	0.0632911392405	0.04	0.223333333333	0.145555555556	0.0770114942529	0.380116959064
AT5G48605	0.112	0.0167597765363	0.0831826401447	0.0208	0.225555555556	0.121111111111	0.0988505747126	0.309941520468
AT4G03220	0.114133333333	0.0402234636872	0.0361663652803	0.0384	0.21	0.125555555556	0.035632183908	0.233918128655
AT1G51890	0.1024	0.0346368715084	0.0524412296564	0.0352	0.212222222222	0.161111111111	0.0632183908046	0.309941520468
AT1G32870	0.0853333333333	0.0491620111732	0.0560578661844	0.0528	0.176666666667	0.18	0.0574712643678	0.309941520468
AT3G46720	0.110933333333	0.0301675977654	0.0578661844485	0.0416	0.201111111111	0.146666666667	0.0770114942529	0.315789473684
AT3G04810	0.0970666666667	0.0558659217877	0.0433996383363	0.056	0.193333333333	0.143333333333	0.0413793103448	0.269005847953
AT2G02570	0.0725333333333	0.0424581005587	0.0361663652803	0.0448	0.184444444444	0.171111111111	0.0459770114943	0.304093567251
AT1G27020	0.0938666666667	0.0178770949721	0.0741410488246	0.0176	0.193333333333	0.146666666667	0.0770114942529	0.298245614035
AT2G34340	0.0928	0.0245810055866	0.0867992766727	0.0208	0.247777777778	0.104444444444	0.0873563218391	0.286549707602
AT2G16930	0.0938666666667	0.0368715083799	0.106690777577	0.0304	0.227777777778	0.128888888889	0.0885057471264	0.210526315789
ATCG01190	0.0885333333333	0.0379888268156	0.0289330922242	0.0368	0.134444444444	0.121111111111	0.032183908046	0.163742690058
AT2G07310	0.119466666667	0.0256983240223	0.112115732369	0.0256	0.277777777778	0.126666666667	0.116091954023	0.210526315789
AT5G25790	0.104533333333	0.0279329608939	0.0560578661844	0.0256	0.232222222222	0.148888888889	0.0540229885057	0.280701754386
AT5G42470	0.0864	0.0379888268156	0.0361663652803	0.0416	0.166666666667	0.15	0.0379310344828	0.327485380117
AT1G26490	0.0928	0.0402234636872	0.0542495479204	0.0448	0.217777777778	0.135555555556	0.0494252873563	0.210526315789
AT5G49940	0.0725333333333	0.0335195530726	0.0415913200723	0.04	0.146666666667	0.162222222222	0.0367816091954	0.263157894737
AT4G10060	0.126933333333	0.0525139664804	0.0506329113924	0.032	0.195555555556	0.141111111111	0.0563218390805	0.175438596491
AT3G06480	0.096	0.0357541899441	0.0578661844485	0.0432	0.127777777778	0.175555555556	0.0540229885057	0.327485380117
AT2G44310	0.107733333333	0.0335195530726	0.0669077757685	0.0352	0.196666666667	0.15	0.0655172413793	0.292397660819
AT5G66580	0.129066666667	0.0245810055866	0.0813743218807	0.0224	0.252222222222	0.102222222222	0.0816091954023	0.27485380117
AT3G44070	0.0970666666667	0.0189944134078	0.0397830018083	0.024	0.153333333333	0.137777777778	0.0586206896552	0.385964912281
AT3G26616	0.0970666666667	0.0346368715084	0.0452079566004	0.0336	0.23	0.121111111111	0.0390804597701	0.198830409357
AT1G55530	0.0906666666667	0.0502793296089	0.0307414104882	0.0656	0.165555555556	0.173333333333	0.0528735632184	0.350877192982
AT4G09750	0.096	0.0513966480447	0.0379746835443	0.0576	0.183333333333	0.171111111111	0.064367816092	0.228070175439
AT4G22090	0.106666666667	0.0290502793296	0.0795660036166	0.0224	0.226666666667	0.135555555556	0.0701149425287	0.181286549708
AT4G11850	0.0917333333333	0.0402234636872	0.0578661844485	0.0432	0.2	0.143333333333	0.0586206896552	0.27485380117
AT4G01640	0.120533333333	0.0413407821229	0.0958408679928	0.0352	0.197777777778	0.133333333333	0.0862068965517	0.25730994152
AT1G10450	0.1024	0.0413407821229	0.0560578661844	0.0544	0.191111111111	0.171111111111	0.0620689655172	0.327485380117
AT4G23810	0.1312	0.0256983240223	0.0632911392405	0.0224	0.226666666667	0.0844444444444	0.0574712643678	0.263157894737
AT1G80570	0.0853333333333	0.054748603352	0.0235081374322	0.0672	0.137777777778	0.182222222222	0.0448275862069	0.222222222222
AT2G07827	0.0938666666667	0.0536312849162	0.0452079566004	0.0528	0.17	0.112222222222	0.0425287356322	0.12865497076
AT2G33720	0.114133333333	0.0368715083799	0.0759493670886	0.0384	0.244444444444	0.127777777778	0.0701149425287	0.385964912281
AT2G33000	0.0970666666667	0.0368715083799	0.0307414104882	0.0496	0.163333333333	0.137777777778	0.067816091954	0.204678362573
AT5G57650	0.107733333333	0.0357541899441	0.0723327305606	0.0368	0.276666666667	0.132222222222	0.0655172413793	0.269005847953
AT3G33187	0.110933333333	0.0212290502793	0.133815551537	0.0224	0.278888888889	0.115555555556	0.127586206897	0.269005847953
AT4G28310	0.0981333333333	0.0569832402235	0.0488245931284	0.0432	0.223333333333	0.13	0.0471264367816	0.263157894737
AT5G26610	0.0864	0.0234636871508	0.0488245931284	0.032	0.207777777778	0.116666666667	0.0436781609195	0.25730994152
AT4G16580	0.08	0.0569832402235	0.0253164556962	0.0608	0.14	0.172222222222	0.0436781609195	0.245614035088
AT1G16170	0.0970666666667	0.0301675977654	0.0506329113924	0.0256	0.217777777778	0.128888888889	0.0528735632184	0.269005847953
AT3G29740	0.1152	0.0335195530726	0.110307414105	0.0368	0.261111111111	0.135555555556	0.0896551724138	0.216374269006
AT5G48960	0.103466666667	0.0435754189944	0.0632911392405	0.0464	0.198888888889	0.145555555556	0.0574712643678	0.27485380117
AT3G50880	0.0917333333333	0.0424581005587	0.0614828209765	0.0496	0.172222222222	0.143333333333	0.0689655172414	0.304093567251
AT4G02350	0.0917333333333	0.0368715083799	0.0379746835443	0.0368	0.165555555556	0.151111111111	0.0333333333333	0.356725146199
AT5G43510	0.1088	0.0268156424581	0.122965641953	0.0272	0.238888888889	0.116666666667	0.105747126437	0.280701754386
AT1G21520	0.112	0.0223463687151	0.104882459313	0.0304	0.246666666667	0.133333333333	0.118390804598	0.198830409357
AT2G24510	0.109866666667	0.0256983240223	0.0669077757685	0.0288	0.263333333333	0.144444444444	0.0896551724138	0.27485380117
AT5G01600	0.119466666667	0.0290502793296	0.0542495479204	0.0256	0.178888888889	0.102222222222	0.0586206896552	0.27485380117
AT5G36490	0.0938666666667	0.0178770949721	0.153707052441	0.0192	0.278888888889	0.102222222222	0.150574712644	0.286549707602
AT1G06135	0.117333333333	0.0167597765363	0.130198915009	0.016	0.216666666667	0.115555555556	0.125287356322	0.222222222222
AT1G75460	0.0938666666667	0.0424581005587	0.0506329113924	0.0496	0.167777777778	0.134444444444	0.0586206896552	0.292397660819
AT1G72460	0.1184	0.0268156424581	0.0343580470163	0.0288	0.222222222222	0.123333333333	0.0563218390805	0.432748538012
AT5G02680	0.0789333333333	0.0581005586592	0.0632911392405	0.0688	0.182222222222	0.187777777778	0.0701149425287	0.298245614035
AT4G22010	0.1248	0.0268156424581	0.0343580470163	0.0304	0.168888888889	0.113333333333	0.0505747126437	0.327485380117
AT5G37410	0.08	0.0368715083799	0.0506329113924	0.0384	0.193333333333	0.167777777778	0.0632183908046	0.204678362573
AT4G28520	0.1568	0.0201117318436	0.0506329113924	0.0144	0.19	0.103333333333	0.067816091954	0.228070175439
AT1G22190	0.0970666666667	0.0324022346369	0.0524412296564	0.032	0.232222222222	0.108888888889	0.0540229885057	0.315789473684
AT3G28650	0.109866666667	0.0301675977654	0.0397830018083	0.0224	0.183333333333	0.168888888889	0.0425287356322	0.350877192982
AT2G27860	0.100266666667	0.0346368715084	0.0433996383363	0.0416	0.178888888889	0.155555555556	0.0609195402299	0.356725146199
AT2G41997	0.112	0.0212290502793	0.144665461121	0.0224	0.283333333333	0.11	0.113793103448	0.286549707602
AT1G74520	0.0832	0.0312849162011	0.0452079566004	0.0384	0.213333333333	0.14	0.0563218390805	0.292397660819
AT1G57820	0.096	0.0469273743017	0.0669077757685	0.056	0.173333333333	0.162222222222	0.067816091954	0.333333333333
AT5G07300	0.101333333333	0.0357541899441	0.0433996383363	0.04	0.167777777778	0.146666666667	0.0724137931034	0.304093567251
AT1G22500	0.120533333333	0.0357541899441	0.0632911392405	0.0336	0.186666666667	0.114444444444	0.0632183908046	0.216374269006
AT2G26190	0.0938666666667	0.0368715083799	0.0415913200723	0.0448	0.195555555556	0.144444444444	0.0448275862069	0.362573099415
AT4G19390	0.0981333333333	0.0435754189944	0.0596745027125	0.048	0.145555555556	0.153333333333	0.0804597701149	0.298245614035
AT5G22250	0.120533333333	0.0178770949721	0.0524412296564	0.0208	0.223333333333	0.122222222222	0.0586206896552	0.315789473684
AT2G02660	0.120533333333	0.0223463687151	0.0669077757685	0.0224	0.185555555556	0.127777777778	0.0551724137931	0.233918128655
AT5G47470	0.0864	0.0234636871508	0.0452079566004	0.0192	0.19	0.135555555556	0.067816091954	0.345029239766
AT5G22840	0.0896	0.0357541899441	0.0542495479204	0.032	0.205555555556	0.147777777778	0.064367816092	0.280701754386
AT5G56410	0.0917333333333	0.0391061452514	0.0452079566004	0.0432	0.177777777778	0.171111111111	0.0793103448276	0.233918128655
AT4G15010	0.103466666667	0.0446927374302	0.0415913200723	0.056	0.168888888889	0.157777777778	0.0540229885057	0.245614035088
AT5G54900	0.0896	0.0413407821229	0.0560578661844	0.04	0.163333333333	0.151111111111	0.0551724137931	0.333333333333
AT3G10690	0.0778666666667	0.0569832402235	0.0560578661844	0.0608	0.154444444444	0.19	0.0425287356322	0.233918128655
AT3G01640	0.0842666666667	0.0357541899441	0.0470162748644	0.0368	0.141111111111	0.141111111111	0.0574712643678	0.421052631579
AT5G52780	0.116266666667	0.0301675977654	0.0795660036166	0.032	0.25	0.133333333333	0.0827586206897	0.228070175439
AT4G18300	0.0949333333333	0.0525139664804	0.0687160940325	0.0672	0.148888888889	0.195555555556	0.0701149425287	0.245614035088
AT3G21610	0.0714666666667	0.0391061452514	0.0542495479204	0.0416	0.173333333333	0.145555555556	0.0551724137931	0.210526315789
ATMG00170	0.0874666666667	0.0491620111732	0.0452079566004	0.0432	0.178888888889	0.106666666667	0.0448275862069	0.216374269006
AT1G60130	0.0928	0.0245810055866	0.0741410488246	0.0336	0.182222222222	0.16	0.0747126436782	0.204678362573
AT5G52815	0.114133333333	0.0324022346369	0.0361663652803	0.0384	0.2	0.135555555556	0.0436781609195	0.19298245614
AT2G17180	0.1248	0.0290502793296	0.0669077757685	0.0336	0.198888888889	0.128888888889	0.0655172413793	0.245614035088
AT3G47800	0.120533333333	0.0268156424581	0.0831826401447	0.0192	0.241111111111	0.111111111111	0.0816091954023	0.269005847953
AT2G35990	0.107733333333	0.0122905027933	0.119349005425	0.016	0.277777777778	0.125555555556	0.0977011494253	0.40350877193
AT3G12770	0.0864	0.0502793296089	0.0343580470163	0.0464	0.131111111111	0.193333333333	0.0448275862069	0.157894736842
AT2G14878	0.128	0.0223463687151	0.0723327305606	0.0272	0.2	0.0955555555556	0.0689655172414	0.269005847953
AT5G45720	0.0896	0.0424581005587	0.0470162748644	0.032	0.237777777778	0.131111111111	0.0563218390805	0.380116959064
AT2G45160	0.113066666667	0.0256983240223	0.0162748643761	0.032	0.152222222222	0.101111111111	0.0390804597701	0.356725146199
AT4G37320	0.106666666667	0.0279329608939	0.0723327305606	0.0272	0.187777777778	0.136666666667	0.0747126436782	0.263157894737
AT5G17690	0.0885333333333	0.0424581005587	0.0452079566004	0.0368	0.163333333333	0.161111111111	0.0494252873563	0.298245614035
AT5G36340	0.096	0.0212290502793	0.151898734177	0.0208	0.28	0.106666666667	0.148275862069	0.239766081871
AT5G48953	0.096	0.0100558659218	0.141048824593	0.0112	0.266666666667	0.117777777778	0.140229885057	0.19298245614
AT2G01160	0.096	0.0324022346369	0.0560578661844	0.0288	0.212222222222	0.121111111111	0.0632183908046	0.204678362573
AT5G06950	0.0938666666667	0.0368715083799	0.0632911392405	0.0432	0.161111111111	0.154444444444	0.0505747126437	0.415204678363
AT5G08630	0.0906666666667	0.0290502793296	0.0596745027125	0.0288	0.197777777778	0.141111111111	0.0540229885057	0.438596491228
AT5G27945	0.123733333333	0.0402234636872	0.0415913200723	0.0432	0.171111111111	0.167777777778	0.0540229885057	0.175438596491
AT4G34110	0.0874666666667	0.0513966480447	0.0488245931284	0.064	0.132222222222	0.195555555556	0.0528735632184	0.350877192982
AT3G28660	0.0896	0.0480446927374	0.0433996383363	0.0544	0.19	0.197777777778	0.0505747126437	0.304093567251
AT1G80890	0.08	0.0357541899441	0.0669077757685	0.0368	0.21	0.136666666667	0.0597701149425	0.198830409357
AT3G14080	0.0682666666667	0.0402234636872	0.0379746835443	0.04	0.161111111111	0.175555555556	0.0413793103448	0.309941520468
AT1G74720	0.0853333333333	0.0446927374302	0.0343580470163	0.0448	0.131111111111	0.17	0.0459770114943	0.315789473684
AT1G18160	0.0917333333333	0.0357541899441	0.0452079566004	0.0336	0.163333333333	0.151111111111	0.0471264367816	0.181286549708
AT5G05730	0.096	0.0413407821229	0.0506329113924	0.0416	0.17	0.168888888889	0.0563218390805	0.216374269006
AT4G12170	0.0992	0.0178770949721	0.0813743218807	0.0176	0.246666666667	0.122222222222	0.102298850575	0.210526315789
AT2G21190	0.096	0.054748603352	0.0650994575045	0.0544	0.138888888889	0.168888888889	0.0563218390805	0.216374269006
AT1G48605	0.0864	0.0525139664804	0.0524412296564	0.0496	0.205555555556	0.167777777778	0.051724137931	0.233918128655
AT5G19890	0.112	0.0335195530726	0.0650994575045	0.0336	0.191111111111	0.137777777778	0.0747126436782	0.239766081871
AT1G76960	0.0896	0.0189944134078	0.106690777577	0.0256	0.155555555556	0.153333333333	0.111494252874	0.210526315789
AT4G34510	0.0874666666667	0.0245810055866	0.0343580470163	0.0256	0.177777777778	0.143333333333	0.048275862069	0.228070175439
AT1G65340	0.117333333333	0.0223463687151	0.0759493670886	0.0176	0.212222222222	0.128888888889	0.0908045977011	0.163742690058
AT3G24200	0.0864	0.0513966480447	0.0506329113924	0.0512	0.158888888889	0.161111111111	0.0563218390805	0.25730994152
AT3G47100	0.119466666667	0.0335195530726	0.0687160940325	0.0272	0.258888888889	0.115555555556	0.0666666666667	0.152046783626
AT4G24760	0.0810666666667	0.0491620111732	0.0433996383363	0.0464	0.195555555556	0.17	0.0413793103448	0.233918128655
AT1G16250	0.0789333333333	0.0536312849162	0.0433996383363	0.0592	0.15	0.191111111111	0.0540229885057	0.216374269006
AT1G73080	0.116266666667	0.0525139664804	0.0307414104882	0.0576	0.165555555556	0.144444444444	0.0379310344828	0.12865497076
AT2G27160	0.0949333333333	0.0324022346369	0.0795660036166	0.0272	0.194444444444	0.144444444444	0.0747126436782	0.122807017544
AT3G08750	0.1024	0.0234636871508	0.0470162748644	0.0256	0.161111111111	0.145555555556	0.0494252873563	0.198830409357
AT3G49480	0.110933333333	0.0346368715084	0.0650994575045	0.024	0.222222222222	0.146666666667	0.0620689655172	0.169590643275
AT3G11430	0.107733333333	0.0268156424581	0.0524412296564	0.0256	0.161111111111	0.122222222222	0.0850574712644	0.350877192982
AT3G13170	0.0938666666667	0.0446927374302	0.0669077757685	0.048	0.156666666667	0.161111111111	0.064367816092	0.228070175439
AT4G03550	0.0928	0.0480446927374	0.0307414104882	0.056	0.125555555556	0.164444444444	0.0344827586207	0.356725146199
AT4G24340	0.0970666666667	0.0279329608939	0.0759493670886	0.0304	0.215555555556	0.161111111111	0.0701149425287	0.374269005848
AT1G63780	0.0789333333333	0.0502793296089	0.0669077757685	0.056	0.196666666667	0.161111111111	0.067816091954	0.286549707602
AT5G50390	0.0789333333333	0.0256983240223	0.0506329113924	0.0288	0.157777777778	0.198888888889	0.0919540229885	0.27485380117
AT2G37480	0.0725333333333	0.0513966480447	0.0433996383363	0.0512	0.152222222222	0.165555555556	0.0540229885057	0.385964912281
AT3G20780	0.0885333333333	0.0379888268156	0.0578661844485	0.0528	0.198888888889	0.122222222222	0.0965517241379	0.251461988304
AT1G70460	0.101333333333	0.0301675977654	0.0578661844485	0.0336	0.185555555556	0.16	0.064367816092	0.345029239766
AT4G04840	0.0832	0.0223463687151	0.0922242314647	0.0224	0.241111111111	0.138888888889	0.0850574712644	0.292397660819
AT4G14220	0.0842666666667	0.0525139664804	0.0488245931284	0.0608	0.176666666667	0.141111111111	0.0620689655172	0.251461988304
AT5G06320	0.123733333333	0.0245810055866	0.0867992766727	0.0208	0.214444444444	0.09	0.0862068965517	0.333333333333
AT1G19680	0.0874666666667	0.0413407821229	0.0289330922242	0.0432	0.144444444444	0.125555555556	0.0436781609195	0.25730994152
AT1G56800	0.0810666666667	0.0156424581006	0.0831826401447	0.0144	0.251111111111	0.122222222222	0.0758620689655	0.327485380117
AT1G61400	0.1152	0.0346368715084	0.0705244122966	0.04	0.192222222222	0.152222222222	0.0551724137931	0.210526315789
AT5G20060	0.100266666667	0.0413407821229	0.0632911392405	0.0432	0.19	0.154444444444	0.0494252873563	0.228070175439
AT1G44180	0.0832	0.0212290502793	0.0849909584087	0.0272	0.212222222222	0.142222222222	0.112643678161	0.27485380117
AT3G14810	0.0842666666667	0.0201117318436	0.0886075949367	0.024	0.191111111111	0.132222222222	0.0977011494253	0.233918128655
AT4G12690	0.0938666666667	0.0413407821229	0.0488245931284	0.0352	0.238888888889	0.141111111111	0.048275862069	0.298245614035
AT5G45220	0.0970666666667	0.0301675977654	0.0614828209765	0.0288	0.22	0.14	0.0586206896552	0.27485380117
AT1G11000	0.100266666667	0.0424581005587	0.0578661844485	0.0496	0.177777777778	0.146666666667	0.0701149425287	0.216374269006
AT1G68970	0.128	0.0312849162011	0.0452079566004	0.0336	0.238888888889	0.102222222222	0.0689655172414	0.163742690058
AT4G19160	0.0938666666667	0.0480446927374	0.0452079566004	0.0608	0.152222222222	0.167777777778	0.0563218390805	0.298245614035
AT2G21280	0.0906666666667	0.0458100558659	0.0488245931284	0.0464	0.157777777778	0.164444444444	0.051724137931	0.239766081871
AT1G60000	0.104533333333	0.0312849162011	0.0506329113924	0.0304	0.245555555556	0.127777777778	0.0494252873563	0.245614035088
AT5G47800	0.119466666667	0.0525139664804	0.0415913200723	0.0592	0.163333333333	0.144444444444	0.0505747126437	0.245614035088
AT1G40083	0.133333333333	0.0279329608939	0.0940325497288	0.0288	0.303333333333	0.127777777778	0.110344827586	0.175438596491
AT2G26510	0.0917333333333	0.0368715083799	0.0867992766727	0.032	0.128888888889	0.144444444444	0.0827586206897	0.321637426901
AT1G17490	0.109866666667	0.0435754189944	0.0235081374322	0.0464	0.241111111111	0.127777777778	0.0367816091954	0.175438596491
AT5G19440	0.112	0.0413407821229	0.0307414104882	0.0368	0.178888888889	0.158888888889	0.0436781609195	0.245614035088
AT5G44005	0.100266666667	0.0134078212291	0.0813743218807	0.0096	0.213333333333	0.141111111111	0.0896551724138	0.356725146199
AT4G14860	0.1152	0.0413407821229	0.0379746835443	0.0336	0.205555555556	0.104444444444	0.0471264367816	0.222222222222
AT4G18375	0.0586666666667	0.0458100558659	0.0614828209765	0.0512	0.155555555556	0.155555555556	0.0804597701149	0.374269005848
AT1G62390	0.0810666666667	0.063687150838	0.0271247739602	0.0688	0.21	0.18	0.035632183908	0.362573099415
AT5G15810	0.0778666666667	0.0402234636872	0.0506329113924	0.048	0.193333333333	0.145555555556	0.0540229885057	0.315789473684
AT5G26060	0.117333333333	0.0245810055866	0.0614828209765	0.0272	0.246666666667	0.126666666667	0.0816091954023	0.140350877193
AT1G14820	0.0906666666667	0.0446927374302	0.0325497287523	0.0512	0.194444444444	0.155555555556	0.0390804597701	0.181286549708
AT5G61530	0.101333333333	0.0446927374302	0.0614828209765	0.0432	0.166666666667	0.157777777778	0.0609195402299	0.245614035088
AT5G36420	0.0970666666667	0.0201117318436	0.148282097649	0.0208	0.28	0.105555555556	0.148275862069	0.286549707602
AT4G14819	0.0970666666667	0.0156424581006	0.0958408679928	0.0128	0.208888888889	0.133333333333	0.0770114942529	0.216374269006
AT5G07530	0.0501333333333	0.0245810055866	0.0325497287523	0.0288	0.295555555556	0.142222222222	0.0620689655172	0.228070175439
AT5G25150	0.104533333333	0.0245810055866	0.0524412296564	0.0304	0.157777777778	0.167777777778	0.0655172413793	0.25730994152
AT2G20208	0.104533333333	0.0223463687151	0.113924050633	0.0208	0.275555555556	0.116666666667	0.0931034482759	0.198830409357
AT1G32210	0.0832	0.0502793296089	0.0397830018083	0.0608	0.165555555556	0.168888888889	0.0632183908046	0.198830409357
AT4G20300	0.0842666666667	0.0201117318436	0.0723327305606	0.0192	0.268888888889	0.126666666667	0.0827586206897	0.362573099415
AT1G22410	0.0970666666667	0.0268156424581	0.0614828209765	0.0272	0.184444444444	0.175555555556	0.0747126436782	0.286549707602
AT4G26980	0.0746666666667	0.054748603352	0.0397830018083	0.0576	0.163333333333	0.19	0.0436781609195	0.245614035088
AT5G15320	0.0757333333333	0.0324022346369	0.0759493670886	0.0336	0.2	0.142222222222	0.0770114942529	0.251461988304
AT3G24460	0.1024	0.0223463687151	0.0578661844485	0.0288	0.2	0.15	0.0689655172414	0.33918128655
AT2G46470	0.0917333333333	0.0368715083799	0.0452079566004	0.0448	0.146666666667	0.156666666667	0.0632183908046	0.222222222222
AT2G16720	0.0874666666667	0.0234636871508	0.0904159132007	0.032	0.293333333333	0.124444444444	0.0862068965517	0.368421052632
AT2G26730	0.0981333333333	0.0290502793296	0.0379746835443	0.0352	0.2	0.152222222222	0.0666666666667	0.40350877193
AT2G41910	0.1088	0.0212290502793	0.0705244122966	0.0256	0.213333333333	0.133333333333	0.0701149425287	0.263157894737
AT5G63680	0.0970666666667	0.0446927374302	0.0433996383363	0.048	0.174444444444	0.187777777778	0.0563218390805	0.309941520468
AT3G52710	0.106666666667	0.0167597765363	0.0578661844485	0.0192	0.214444444444	0.0988888888889	0.0781609195402	0.497076023392
AT3G22030	0.125866666667	0.0234636871508	0.0940325497288	0.024	0.247777777778	0.117777777778	0.0873563218391	0.181286549708
AT2G40490	0.0832	0.0357541899441	0.0343580470163	0.0432	0.183333333333	0.157777777778	0.048275862069	0.356725146199
AT3G43572	0.135466666667	0.0245810055866	0.0361663652803	0.032	0.174444444444	0.116666666667	0.0528735632184	0.315789473684
AT4G27110	0.122666666667	0.0379888268156	0.0433996383363	0.0464	0.186666666667	0.126666666667	0.0471264367816	0.251461988304
AT5G18600	0.107733333333	0.0212290502793	0.0958408679928	0.016	0.223333333333	0.106666666667	0.0942528735632	0.263157894737
AT2G01340	0.107733333333	0.0223463687151	0.0596745027125	0.016	0.234444444444	0.111111111111	0.0563218390805	0.239766081871
AT4G26670	0.0821333333333	0.0391061452514	0.0397830018083	0.0432	0.144444444444	0.146666666667	0.0367816091954	0.204678362573
AT5G04130	0.0853333333333	0.0335195530726	0.0506329113924	0.0432	0.222222222222	0.148888888889	0.0632183908046	0.263157894737
AT4G31460	0.0778666666667	0.0279329608939	0.0325497287523	0.0352	0.188888888889	0.144444444444	0.064367816092	0.345029239766
AT2G43680	0.123733333333	0.0391061452514	0.0235081374322	0.0368	0.178888888889	0.115555555556	0.035632183908	0.263157894737
AT3G52850	0.0970666666667	0.0480446927374	0.0632911392405	0.04	0.187777777778	0.18	0.0586206896552	0.146198830409
AT2G22055	0.114133333333	0.0167597765363	0.0976491862568	0.0192	0.245555555556	0.127777777778	0.113793103448	0.228070175439
AT3G17100	0.1024	0.0279329608939	0.0542495479204	0.0256	0.263333333333	0.0822222222222	0.0620689655172	0.356725146199
AT1G76790	0.0938666666667	0.0379888268156	0.0687160940325	0.0288	0.186666666667	0.144444444444	0.0563218390805	0.19298245614
AT3G53370	0.0736	0.0357541899441	0.0614828209765	0.04	0.167777777778	0.174444444444	0.0597701149425	0.327485380117
AT3G03680	0.125866666667	0.0156424581006	0.0235081374322	0.0192	0.122222222222	0.131111111111	0.0413793103448	0.315789473684
AT1G48790	0.120533333333	0.0301675977654	0.0632911392405	0.0304	0.182222222222	0.135555555556	0.0666666666667	0.216374269006
AT4G25360	0.0917333333333	0.0458100558659	0.0415913200723	0.0496	0.175555555556	0.16	0.048275862069	0.228070175439
AT1G04340	0.0704	0.0413407821229	0.0397830018083	0.0432	0.128888888889	0.142222222222	0.064367816092	0.461988304094
AT2G25710	0.0864	0.0458100558659	0.0524412296564	0.0432	0.178888888889	0.184444444444	0.0459770114943	0.286549707602
AT2G26940	0.08	0.0201117318436	0.0976491862568	0.0224	0.271111111111	0.144444444444	0.0977011494253	0.105263157895
AT5G12880	0.0938666666667	0.0156424581006	0.0831826401447	0.016	0.217777777778	0.128888888889	0.0793103448276	0.356725146199
AT5G05960	0.08	0.0446927374302	0.0452079566004	0.0528	0.14	0.184444444444	0.0505747126437	0.216374269006
AT1G43800	0.1088	0.0189944134078	0.0723327305606	0.0192	0.173333333333	0.141111111111	0.0724137931034	0.374269005848
AT5G63170	0.101333333333	0.0167597765363	0.121157323689	0.016	0.246666666667	0.106666666667	0.101149425287	0.251461988304
AT3G17230	0.0938666666667	0.0234636871508	0.0759493670886	0.024	0.197777777778	0.132222222222	0.0816091954023	0.204678362573
AT3G06310	0.0874666666667	0.0256983240223	0.0433996383363	0.0272	0.218888888889	0.143333333333	0.0551724137931	0.350877192982
AT1G69810	0.110933333333	0.0212290502793	0.0777576853526	0.0272	0.221111111111	0.107777777778	0.0689655172414	0.309941520468
AT5G03345	0.0725333333333	0.0379888268156	0.0687160940325	0.0368	0.174444444444	0.148888888889	0.0563218390805	0.309941520468
AT4G28450	0.0928	0.0379888268156	0.0741410488246	0.0448	0.182222222222	0.161111111111	0.0632183908046	0.345029239766
AT2G01940	0.114133333333	0.0167597765363	0.0795660036166	0.0208	0.244444444444	0.106666666667	0.0873563218391	0.27485380117
AT1G77790	0.142933333333	0.0223463687151	0.0723327305606	0.0176	0.233333333333	0.101111111111	0.0735632183908	0.134502923977
AT3G50060	0.112	0.0312849162011	0.0415913200723	0.0336	0.184444444444	0.118888888889	0.0528735632184	0.263157894737
AT5G50840	0.100266666667	0.0379888268156	0.0723327305606	0.0384	0.246666666667	0.145555555556	0.0620689655172	0.239766081871
AT4G37700	0.0810666666667	0.0122905027933	0.130198915009	0.0144	0.204444444444	0.157777777778	0.110344827586	0.304093567251
AT2G25600	0.112	0.0357541899441	0.0542495479204	0.04	0.191111111111	0.13	0.0620689655172	0.27485380117
AT3G60960	0.0736	0.0201117318436	0.0596745027125	0.0208	0.25	0.127777777778	0.1	0.245614035088
AT1G66460	0.0970666666667	0.0324022346369	0.0578661844485	0.0384	0.212222222222	0.153333333333	0.067816091954	0.157894736842
AT5G64750	0.112	0.0346368715084	0.0759493670886	0.032	0.221111111111	0.106666666667	0.0735632183908	0.304093567251
AT1G70130	0.109866666667	0.0301675977654	0.0470162748644	0.0288	0.161111111111	0.144444444444	0.0689655172414	0.204678362573
AT3G22330	0.0618666666667	0.0391061452514	0.0379746835443	0.0496	0.138888888889	0.187777777778	0.0793103448276	0.263157894737
AT4G33905	0.0938666666667	0.0279329608939	0.0470162748644	0.0352	0.16	0.145555555556	0.0540229885057	0.292397660819
AT4G10160	0.103466666667	0.0178770949721	0.0849909584087	0.0224	0.192222222222	0.153333333333	0.083908045977	0.216374269006
AT3G55170	0.0874666666667	0.0424581005587	0.0596745027125	0.0336	0.204444444444	0.15	0.048275862069	0.25730994152
AT4G26880	0.128	0.0178770949721	0.0994575045208	0.0176	0.254444444444	0.111111111111	0.106896551724	0.140350877193
AT2G44230	0.112	0.0368715083799	0.0235081374322	0.048	0.183333333333	0.144444444444	0.0448275862069	0.374269005848
AT4G18330	0.103466666667	0.0402234636872	0.0578661844485	0.0544	0.18	0.183333333333	0.0609195402299	0.210526315789
AT1G61420	0.1088	0.0458100558659	0.0723327305606	0.0496	0.166666666667	0.153333333333	0.0609195402299	0.187134502924
AT1G11185	0.0917333333333	0.0223463687151	0.0723327305606	0.0224	0.223333333333	0.127777777778	0.0735632183908	0.415204678363
AT3G22160	0.129066666667	0.0156424581006	0.101265822785	0.0176	0.211111111111	0.111111111111	0.111494252874	0.473684210526
AT1G74120	0.0736	0.0279329608939	0.0343580470163	0.0352	0.167777777778	0.164444444444	0.0563218390805	0.309941520468
AT1G30710	0.1408	0.0234636871508	0.0307414104882	0.0256	0.213333333333	0.102222222222	0.0632183908046	0.269005847953
AT5G27510	0.112	0.0290502793296	0.0452079566004	0.0208	0.223333333333	0.103333333333	0.0494252873563	0.228070175439
AT5G43440	0.123733333333	0.0290502793296	0.0470162748644	0.0336	0.231111111111	0.107777777778	0.0505747126437	0.216374269006
AT3G59930	0.107733333333	0.0312849162011	0.0867992766727	0.0304	0.307777777778	0.125555555556	0.0850574712644	0.27485380117
AT5G55893	0.0821333333333	0.0346368715084	0.0343580470163	0.0464	0.13	0.153333333333	0.0471264367816	0.157894736842
AT4G00085	0.119466666667	0.0245810055866	0.0922242314647	0.024	0.23	0.116666666667	0.0712643678161	0.187134502924
AT3G03510	0.0896	0.0413407821229	0.0397830018083	0.0432	0.187777777778	0.157777777778	0.0448275862069	0.163742690058
AT1G68670	0.0896	0.0189944134078	0.0433996383363	0.0224	0.234444444444	0.137777777778	0.067816091954	0.263157894737
AT5G17160	0.112	0.0491620111732	0.0379746835443	0.0576	0.246666666667	0.16	0.0471264367816	0.239766081871
AT4G13240	0.0928	0.0134078212291	0.0759493670886	0.0176	0.22	0.133333333333	0.1	0.198830409357
AT3G19000	0.104533333333	0.0178770949721	0.0488245931284	0.0192	0.193333333333	0.117777777778	0.0701149425287	0.321637426901
AT3G12502	0.0992	0.0301675977654	0.0994575045208	0.0368	0.19	0.128888888889	0.1	0.362573099415
ATMG01060	0.100266666667	0.0368715083799	0.0542495479204	0.0352	0.201111111111	0.108888888889	0.0494252873563	0.233918128655
AT3G18535	0.0810666666667	0.0625698324022	0.0379746835443	0.0544	0.0866666666667	0.168888888889	0.0425287356322	0.269005847953
AT1G59865	0.0949333333333	0.0256983240223	0.0452079566004	0.0304	0.17	0.12	0.0448275862069	0.175438596491
AT5G19160	0.096	0.0357541899441	0.0470162748644	0.0448	0.177777777778	0.181111111111	0.0689655172414	0.157894736842
AT3G61800	0.0885333333333	0.0301675977654	0.0397830018083	0.032	0.253333333333	0.138888888889	0.048275862069	0.263157894737
AT3G62890	0.100266666667	0.0335195530726	0.0379746835443	0.0384	0.158888888889	0.162222222222	0.0632183908046	0.239766081871
AT3G19440	0.0896	0.0480446927374	0.0596745027125	0.0512	0.172222222222	0.173333333333	0.0689655172414	0.269005847953
AT2G36895	0.1024	0.0256983240223	0.0452079566004	0.0352	0.181111111111	0.153333333333	0.0724137931034	0.269005847953
AT3G19430	0.145066666667	0.0346368715084	0.0506329113924	0.0416	0.14	0.118888888889	0.0896551724138	0.292397660819
ATCG01150	0.117333333333	0.0413407821229	0.0235081374322	0.0512	0.158888888889	0.121111111111	0.0402298850575	0.163742690058
AT3G45480	0.0864	0.0268156424581	0.0669077757685	0.032	0.21	0.143333333333	0.0597701149425	0.280701754386
AT5G12870	0.128	0.0134078212291	0.130198915009	0.0144	0.22	0.106666666667	0.113793103448	0.269005847953
AT1G77300	0.1216	0.0491620111732	0.0542495479204	0.0592	0.172222222222	0.132222222222	0.048275862069	0.239766081871
AT3G16700	0.0896	0.0424581005587	0.0759493670886	0.0448	0.146666666667	0.165555555556	0.0816091954023	0.25730994152
AT3G23175	0.1056	0.0301675977654	0.0506329113924	0.0304	0.202222222222	0.147777777778	0.0551724137931	0.356725146199
AT4G36790	0.0810666666667	0.0446927374302	0.0452079566004	0.0496	0.157777777778	0.165555555556	0.0505747126437	0.245614035088
AT3G28610	0.114133333333	0.0335195530726	0.0813743218807	0.0288	0.26	0.122222222222	0.0689655172414	0.134502923977
AT5G61600	0.1088	0.0134078212291	0.0687160940325	0.0144	0.26	0.0955555555556	0.0873563218391	0.315789473684
AT2G41280	0.109866666667	0.0256983240223	0.0958408679928	0.032	0.193333333333	0.141111111111	0.0908045977011	0.181286549708
AT5G61170	0.096	0.0402234636872	0.0614828209765	0.0432	0.212222222222	0.133333333333	0.0505747126437	0.421052631579
AT5G59230	0.0928	0.0212290502793	0.0741410488246	0.0208	0.217777777778	0.135555555556	0.0609195402299	0.251461988304
AT2G02510	0.0725333333333	0.0245810055866	0.0669077757685	0.0304	0.233333333333	0.158888888889	0.0770114942529	0.251461988304
AT4G01140	0.0981333333333	0.0122905027933	0.0723327305606	0.0144	0.202222222222	0.116666666667	0.083908045977	0.33918128655
AT4G00210	0.119466666667	0.0167597765363	0.101265822785	0.0192	0.213333333333	0.126666666667	0.0896551724138	0.239766081871
AT5G44973	0.08	0.0245810055866	0.119349005425	0.0144	0.294444444444	0.117777777778	0.104597701149	0.105263157895
AT1G04200	0.1088	0.0301675977654	0.0578661844485	0.0336	0.173333333333	0.127777777778	0.0632183908046	0.25730994152
AT1G18075	0.0586666666667	0.0189944134078	0.0958408679928	0.0208	0.282222222222	0.115555555556	0.0942528735632	0.239766081871
AT1G20065	0.0874666666667	0.0391061452514	0.0397830018083	0.0384	0.18	0.157777777778	0.035632183908	0.33918128655
AT2G10950	0.106666666667	0.0368715083799	0.0723327305606	0.0432	0.283333333333	0.115555555556	0.0747126436782	0.269005847953
AT1G43850	0.112	0.0446927374302	0.0596745027125	0.0464	0.206666666667	0.145555555556	0.0551724137931	0.263157894737
AT4G24090	0.0554666666667	0.0335195530726	0.0560578661844	0.0368	0.182222222222	0.173333333333	0.0586206896552	0.350877192982
AT1G21370	0.0714666666667	0.0458100558659	0.0343580470163	0.0384	0.162222222222	0.147777777778	0.0367816091954	0.269005847953
AT1G25350	0.107733333333	0.059217877095	0.0632911392405	0.0656	0.18	0.182222222222	0.0735632183908	0.251461988304
AT5G15680	0.109866666667	0.0368715083799	0.0216998191682	0.0432	0.152222222222	0.168888888889	0.0425287356322	0.27485380117
AT1G75640	0.113066666667	0.0245810055866	0.0180831826401	0.0288	0.15	0.134444444444	0.0344827586207	0.415204678363
AT3G52590	0.0725333333333	0.0245810055866	0.0470162748644	0.024	0.18	0.144444444444	0.0494252873563	0.368421052632
AT4G21690	0.123733333333	0.0178770949721	0.108499095841	0.0208	0.251111111111	0.113333333333	0.108045977011	0.152046783626
AT1G32920	0.103466666667	0.0167597765363	0.0578661844485	0.016	0.294444444444	0.102222222222	0.0793103448276	0.228070175439
AT4G03030	0.0810666666667	0.0424581005587	0.0361663652803	0.0432	0.135555555556	0.158888888889	0.0367816091954	0.216374269006
AT3G53090	0.103466666667	0.0446927374302	0.0687160940325	0.0384	0.184444444444	0.151111111111	0.0597701149425	0.222222222222
AT1G43080	0.1376	0.0189944134078	0.108499095841	0.0176	0.237777777778	0.122222222222	0.0954022988506	0.175438596491
AT2G04400	0.0832	0.0458100558659	0.0433996383363	0.0496	0.152222222222	0.177777777778	0.0551724137931	0.239766081871
AT2G15420	0.0736	0.0290502793296	0.0162748643761	0.024	0.1	0.16	0.0264367816092	0.251461988304
AT1G16300	0.103466666667	0.0290502793296	0.0470162748644	0.0352	0.177777777778	0.162222222222	0.0758620689655	0.292397660819
AT5G24850	0.0885333333333	0.0245810055866	0.0433996383363	0.0224	0.178888888889	0.172222222222	0.0425287356322	0.204678362573
AT3G46170	0.1056	0.0357541899441	0.0867992766727	0.0304	0.217777777778	0.143333333333	0.0908045977011	0.298245614035
AT5G06755	0.138666666667	0.0379888268156	0.0542495479204	0.0448	0.212222222222	0.146666666667	0.0505747126437	0.263157894737
AT5G49440	0.157866666667	0.0178770949721	0.0650994575045	0.0176	0.262222222222	0.0933333333333	0.0827586206897	0.146198830409
AT4G19940	0.0981333333333	0.0290502793296	0.112115732369	0.0288	0.27	0.108888888889	0.083908045977	0.350877192982
AT4G27680	0.0842666666667	0.054748603352	0.0325497287523	0.0544	0.135555555556	0.185555555556	0.0333333333333	0.315789473684
AT3G11080	0.138666666667	0.0301675977654	0.0452079566004	0.0336	0.19	0.115555555556	0.0551724137931	0.391812865497
[truncated: 14,909 more rows]
