# Supplementary material for: Identification of long regulatory elements in the genome of Plasmodium falciparum and other eukaryotes
Source: PLoS Comput Biol. 2021 Apr 16;17(4):e1008909. doi: 10.1371/journal.pcbi.1008909 (PMC8081344; doi:10.1371/journal.pcbi.1008909)
Supplement: S1 Appendix — This zip file is an archive that contains the most important cLREs identified in the different experiments for P. falciparum, P. berghei, T. gondii, S. cerevisiae, human, A. thaliana, Drosophila, C. elegans, D. discoideum and T. thermophila. Each file is a table (in text mode) where genes are in rows, and cLREs in columns. These tables can be used to rank the genes with respect to a chosen cLRE in order to identify the genes for which the k-mer frequency is the highest/lowest in the associated region. (ZIP) [file pcbi.1008909.s013.zip › C.elegans/CellAtlasWorm/best.features.tsv]

AA_0_125	TA_342_2000	CGA_-1196_2000	TCG_-1196_2000	TC_0_125	CC_1_125	GGG_0_341	CGA_342_2000	TTA_0_0	AGA_0_341
aap-1	0.166666666666667	0.0512356841470765	0.0131373162339693	0.0093837973099781	0.0158730158730159	0.016	0.0175438596491228	0.0162748643761302	0	0.0292397660818713
aat-1	0.134920634920635	0.0699216395418927	0.0093837973099781	0.00750703784798248	0.0476190476190476	0.016	0	0.0108499095840868	0	0.0175438596491228
aat-4	0.214285714285714	0.0687160940325497	0.00719424460431655	0.00907100406631217	0.0317460317460317	0.024	0.00292397660818713	0.00783604581072936	0	0.0292397660818713
aat-6	0.222222222222222	0.0548523206751054	0.01000938379731	0.00969659055364404	0.0555555555555556	0.024	0	0.0102471368294153	0	0.0087719298245614
aat-8	0.0873015873015873	0.0512356841470765	0.0106349702846419	0.00750703784798248	0.0476190476190476	0.04	0.0233918128654971	0.0108499095840868	0	0.0175438596491228
aat-9	0.26984126984127	0.0488245931283905	0.0156396621832968	0.0162652486706287	0.00793650793650794	0	0.0146198830409357	0.0102471368294153	1	0.0233918128654971
abf-1	0.0714285714285714	0.0669077757685352	0.0134501094776353	0.0115733500156397	0.0634920634920635	0.024	0.0146198830409357	0.0126582278481013	1	0.0146198830409357
abf-2	0.222222222222222	0.0554550934297769	0.0137629027213012	0.0125117297466375	0.0634920634920635	0.04	0.00584795321637427	0.0144665461121157	0	0.0087719298245614
abf-3	0.0158730158730159	0.0669077757685352	0.00625586487331874	0.00719424460431655	0.0793650793650794	0.064	0.0087719298245614	0.00843881856540084	1	0.0116959064327485
abf-4	0.0238095238095238	0.0717299578059071	0.0109477635283078	0.0140756959649672	0.0873015873015873	0.064	0.00584795321637427	0.00843881856540084	0	0.0087719298245614
abf-5	0.0952380952380952	0.0729355033152501	0.00875821082264623	0.0112605567719737	0.103174603174603	0.016	0.0116959064327485	0.00843881856540084	0	0.00584795321637427
abl-1	0.214285714285714	0.051838456901748	0.0103221770409759	0.0112605567719737	0.0317460317460317	0	0	0.0132610006027728	0	0.0409356725146199
abt-5	0.0793650793650794	0.0560578661844484	0.0112605567719737	0.00969659055364404	0.0952380952380952	0.024	0.00292397660818713	0.0144665461121157	1	0.0146198830409357
abu-1	0.166666666666667	0.0415913200723327	0.00656865811698467	0.00656865811698467	0.0714285714285714	0.016	0.0087719298245614	0.00663050030138638	0	0.0292397660818713
abu-2	0.0158730158730159	0.0319469559975889	0.00469189865498905	0.00813262433531436	0.0396825396825397	0.024	0.0116959064327485	0.00301386377335744	1	0.0175438596491228
abu-5	0.0238095238095238	0.0566606389391199	0.0059430716296528	0.00531748514232093	0.0396825396825397	0.016	0.00292397660818713	0.00421940928270042	1	0.0175438596491228
abu-8	0.174603174603175	0.0397830018083183	0.00688145136065061	0.0106349702846419	0.0793650793650794	0.016	0.00292397660818713	0.00482218203737191	0	0.0116959064327485
abu-9	0.150793650793651	0.0524412296564195	0.00907100406631217	0.00656865811698467	0.0634920634920635	0.024	0	0.00783604581072936	0	0.0204678362573099
abu-11	0.166666666666667	0.053044002411091	0.00969659055364404	0.00469189865498905	0.0317460317460317	0.032	0.0204678362573099	0.00904159132007233	0	0.00292397660818713
ace-1	0.150793650793651	0.0584689572031343	0.0128245229903034	0.0112605567719737	0.0476190476190476	0.008	0.00292397660818713	0.0162748643761302	0	0.0292397660818713
ace-2	0.134920634920635	0.0590717299578058	0.0112605567719737	0.0131373162339693	0.0476190476190476	0.024	0.00584795321637427	0.0108499095840868	0	0.0292397660818713
ace-3	0.277777777777778	0.0650994575045207	0.0103221770409759	0.0093837973099781	0.0238095238095238	0.016	0	0.0132610006027728	0	0.0467836257309941
acn-1	0.142857142857143	0.0482218203737191	0.00688145136065061	0.00875821082264623	0.0396825396825397	0.016	0.0233918128654971	0.00723327305605787	0	0.0292397660818713
aco-1	0.182539682539683	0.0446051838456901	0.0118861432593056	0.00750703784798248	0.0476190476190476	0.024	0	0.0144665461121157	0	0.0263157894736842
aco-2	0.103174603174603	0.0391802290536468	0.0143884892086331	0.0121989365029715	0.103174603174603	0.04	0.00584795321637427	0.0162748643761302	0	0.0087719298245614
acr-2	0.126984126984127	0.0572634116937914	0.00625586487331874	0.0093837973099781	0.0396825396825397	0.024	0	0.00663050030138638	1	0.0204678362573099
acr-3	0.0952380952380952	0.0675105485232067	0.0093837973099781	0.00813262433531436	0.0634920634920635	0	0.0146198830409357	0.00663050030138638	0	0.0321637426900585
acr-5	0.166666666666667	0.0687160940325497	0.0121989365029715	0.0128245229903034	0.0555555555555556	0.032	0	0.00904159132007233	1	0.0146198830409357
acr-6	0.134920634920635	0.0590717299578058	0.00907100406631217	0.00844541757898029	0.0793650793650794	0.016	0	0.00843881856540084	0	0.00584795321637427
acr-9	0.246031746031746	0.0717299578059071	0.00625586487331874	0.00688145136065061	0.0158730158730159	0.04	0.00292397660818713	0.00602772754671489	0	0.0204678362573099
acr-10	0.19047619047619	0.0711271850512357	0.00781983109164842	0.00625586487331874	0.0634920634920635	0.024	0.00584795321637427	0.0108499095840868	1	0.00292397660818713
acr-11	0.150793650793651	0.0723327305605786	0.00688145136065061	0.00781983109164842	0.0634920634920635	0.048	0	0.00843881856540084	1	0.0175438596491228
acr-12	0.206349206349206	0.0681133212778782	0.00750703784798248	0.00969659055364404	0.0317460317460317	0.008	0.00292397660818713	0.00663050030138638	0	0.0175438596491228
acr-14	0.158730158730159	0.0771549125979506	0.00813262433531436	0.0125117297466375	0.0317460317460317	0.008	0.00584795321637427	0.00482218203737191	0	0.0380116959064327
acr-16	0.19047619047619	0.0759493670886076	0.0134501094776353	0.0106349702846419	0.0555555555555556	0	0	0.0102471368294153	0	0.043859649122807
acr-17	0.0714285714285714	0.0452079566003616	0.0134501094776353	0.0109477635283078	0.0634920634920635	0.008	0.0204678362573099	0.0144665461121157	0	0.00584795321637427
acr-18	0.111111111111111	0.0608800482218203	0.0159524554269628	0.0143884892086331	0.0555555555555556	0.032	0.0116959064327485	0.0174804098854732	0	0.0175438596491228
acr-19	0.26984126984127	0.0681133212778782	0.0093837973099781	0.00813262433531436	0.0158730158730159	0	0.00584795321637427	0.00783604581072936	0	0.0321637426900585
acr-20	0.134920634920635	0.0650994575045207	0.0134501094776353	0.0137629027213012	0.0793650793650794	0.032	0.0146198830409357	0.0156720916214587	0	0.0204678362573099
lgc-11	0.222222222222222	0.086196503918023	0.00719424460431655	0.00781983109164842	0.0873015873015873	0.032	0	0.00663050030138638	0	0.0175438596491228
acr-23	0.222222222222222	0.0717299578059071	0.0118861432593056	0.0134501094776353	0.0555555555555556	0.04	0.00292397660818713	0.0138637733574442	0	0.0233918128654971
act-3	0.214285714285714	0.0421940928270042	0.0137629027213012	0.0112605567719737	0.00793650793650794	0.024	0.0087719298245614	0.0180831826401447	0	0.0350877192982456
act-4	0.174603174603175	0.0367691380349608	0.01000938379731	0.01000938379731	0.0476190476190476	0	0.0204678362573099	0.0174804098854732	0	0.0497076023391813
acy-1	0.206349206349206	0.0578661844484628	0.01000938379731	0.0109477635283078	0.0317460317460317	0.008	0.0146198830409357	0.0102471368294153	0	0.0409356725146199
acy-3	0.214285714285714	0.0578661844484628	0.0118861432593056	0.0131373162339693	0.0158730158730159	0.016	0.00584795321637427	0.0180831826401447	0	0.0409356725146199
add-1	0.285714285714286	0.0675105485232067	0.00907100406631217	0.0112605567719737	0.00793650793650794	0	0.00584795321637427	0.00904159132007233	0	0.0380116959064327
adm-2	0.206349206349206	0.0548523206751054	0.00750703784798248	0.00781983109164842	0.0476190476190476	0.008	0.0204678362573099	0.0054249547920434	0	0.0263157894736842
adr-2	0.238095238095238	0.0464135021097046	0.0153268689396309	0.0156396621832968	0.0555555555555556	0.024	0	0.0126582278481013	0	0.0204678362573099
ads-1	0.214285714285714	0.0313441832429174	0.0193931811072881	0.0175164216452925	0.0634920634920635	0.024	0.0116959064327485	0.0235081374321881	0	0.0087719298245614
adt-1	0.150793650793651	0.0602772754671488	0.00875821082264623	0.00813262433531436	0.0396825396825397	0.024	0.00584795321637427	0.0108499095840868	0	0.0116959064327485
adt-2	0.19047619047619	0.0548523206751054	0.0106349702846419	0.0118861432593056	0.0714285714285714	0	0.00292397660818713	0.0108499095840868	0	0.0233918128654971
aex-1	0.126984126984127	0.0699216395418927	0.0131373162339693	0.0112605567719737	0.0793650793650794	0.024	0.00292397660818713	0.0126582278481013	0	0.0233918128654971
aex-2	0.126984126984127	0.0765521398432791	0.00781983109164842	0.00750703784798248	0.0238095238095238	0.008	0.0233918128654971	0.00964436407474382	0	0.0233918128654971
aex-5	0.0634920634920635	0.0500301386377335	0.0143884892086331	0.0128245229903034	0.0634920634920635	0.024	0.00292397660818713	0.0126582278481013	0	0.0175438596491228
aex-6	0.182539682539683	0.0602772754671488	0.014701282452299	0.0125117297466375	0.0396825396825397	0	0.0087719298245614	0.0120554550934298	0	0.0292397660818713
age-1	0.119047619047619	0.0626883664858347	0.014701282452299	0.014701282452299	0.0793650793650794	0.024	0.0233918128654971	0.0108499095840868	0	0.043859649122807
ags-3	0.0873015873015873	0.0512356841470765	0.0109477635283078	0.0115733500156397	0.0634920634920635	0.008	0.0087719298245614	0.0108499095840868	0	0.0233918128654971
agt-2	0.150793650793651	0.0675105485232067	0.0137629027213012	0.0134501094776353	0.0634920634920635	0.008	0	0.0120554550934298	0	0.00584795321637427
aha-1	0.150793650793651	0.0669077757685352	0.0121989365029715	0.0121989365029715	0.0476190476190476	0.008	0.00292397660818713	0.0150693188667872	0	0.0263157894736842
aip-1	0.214285714285714	0.050632911392405	0.0109477635283078	0.0121989365029715	0.0317460317460317	0	0.00292397660818713	0.0132610006027728	0	0.0350877192982456
ajm-1	0.134920634920635	0.0675105485232067	0.0093837973099781	0.0093837973099781	0	0.008	0.0087719298245614	0.0126582278481013	0	0.043859649122807
akt-1	0.0793650793650794	0.0669077757685352	0.0137629027213012	0.015014075695965	0.0634920634920635	0.016	0.00292397660818713	0.0126582278481013	0	0.0233918128654971
akt-2	0.158730158730159	0.0578661844484628	0.0115733500156397	0.0134501094776353	0.0634920634920635	0.024	0.0087719298245614	0.00843881856540084	0	0.0321637426900585
alh-1	0.206349206349206	0.0500301386377335	0.014701282452299	0.01000938379731	0.0634920634920635	0.008	0.00292397660818713	0.0156720916214587	0	0.0204678362573099
alh-2	0.134920634920635	0.0524412296564195	0.0103221770409759	0.00719424460431655	0.0396825396825397	0.064	0	0.0132610006027728	0	0.0116959064327485
alh-3	0.26984126984127	0.0464135021097046	0.0140756959649672	0.00907100406631217	0.0476190476190476	0.016	0.00292397660818713	0.0162748643761302	0	0.0204678362573099
alh-5	0.158730158730159	0.0644966847498492	0.0093837973099781	0.00719424460431655	0.0714285714285714	0.016	0.00584795321637427	0.0108499095840868	0	0.0087719298245614
alh-6	0.317460317460317	0.0349608197709464	0.02001876759462	0.0231467000312793	0.0476190476190476	0.008	0.0175438596491228	0.0223025919228451	0	0.0087719298245614
alh-7	0.0952380952380952	0.0452079566003616	0.0181420081326243	0.0140756959649672	0.0555555555555556	0.04	0.0204678362573099	0.0144665461121157	0	0.0175438596491228
alh-9	0.26984126984127	0.0361663652802893	0.0112605567719737	0.0156396621832968	0.0158730158730159	0	0	0.0150693188667872	0	0.0175438596491228
alh-10	0.134920634920635	0.0657022302591922	0.00875821082264623	0.0093837973099781	0.0238095238095238	0	0	0.00904159132007233	0	0.0175438596491228
alh-11	0.111111111111111	0.0566606389391199	0.0115733500156397	0.0137629027213012	0.0634920634920635	0.024	0.0116959064327485	0.0108499095840868	0	0.0263157894736842
alh-12	0.119047619047619	0.0524412296564195	0.00969659055364404	0.0059430716296528	0.0476190476190476	0.008	0	0.00663050030138638	0	0.0146198830409357
aly-1	0.150793650793651	0.0723327305605786	0.00875821082264623	0.00969659055364404	0.0238095238095238	0.016	0.00292397660818713	0.0102471368294153	0	0.00292397660818713
aly-2	0.150793650793651	0.053044002411091	0.0156396621832968	0.0134501094776353	0.0238095238095238	0.008	0.00292397660818713	0.0198915009041591	0	0.0175438596491228
aly-3	0.182539682539683	0.0452079566003616	0.0165780419142947	0.0118861432593056	0.0317460317460317	0.008	0	0.0162748643761302	0	0.0263157894736842
ama-1	0.174603174603175	0.0614828209764918	0.0178292148889584	0.015014075695965	0.0634920634920635	0.008	0.0175438596491228	0.0241109101868596	0	0.0175438596491228
amt-1	0.222222222222222	0.0632911392405062	0.0112605567719737	0.0109477635283078	0.0396825396825397	0	0.00292397660818713	0.0102471368294153	0	0.0146198830409357
amt-2	0.0476190476190476	0.0578661844484628	0.0106349702846419	0.00875821082264623	0.134920634920635	0.04	0	0.0108499095840868	0	0.0087719298245614
amt-3	0.246031746031746	0.0795660036166366	0.00688145136065061	0.00688145136065061	0.0238095238095238	0.024	0	0.0054249547920434	0	0.0233918128654971
amt-4	0.174603174603175	0.0693188667872212	0.00813262433531436	0.00781983109164842	0.0555555555555556	0.016	0.00584795321637427	0.0102471368294153	0	0.00292397660818713
amx-1	0.174603174603175	0.0458107293550331	0.0165780419142947	0.0131373162339693	0.0238095238095238	0.008	0.00292397660818713	0.0156720916214587	0	0.0204678362573099
amx-2	0.246031746031746	0.0777576853526221	0.0106349702846419	0.0109477635283078	0.0476190476190476	0.016	0.00584795321637427	0.00904159132007233	0	0.0263157894736842
amx-3	0.277777777777778	0.0777576853526221	0.0125117297466375	0.0112605567719737	0.0476190476190476	0	0.00584795321637427	0.0120554550934298	0	0.0116959064327485
anc-1	0.309523809523809	0.0488245931283905	0.0131373162339693	0.0172036284016265	0.0396825396825397	0	0.0146198830409357	0.0168776371308017	1	0.0116959064327485
apc-2	0.19047619047619	0.0650994575045207	0.0128245229903034	0.0131373162339693	0.0555555555555556	0.024	0.00292397660818713	0.00964436407474382	0	0.0263157894736842
apc-10	0.111111111111111	0.0741410488245931	0.0103221770409759	0.0118861432593056	0.0555555555555556	0.032	0.00584795321637427	0.00964436407474382	0	0.0116959064327485
aph-1	0.222222222222222	0.0675105485232067	0.0103221770409759	0.01000938379731	0.0158730158730159	0	0.00292397660818713	0.0108499095840868	0	0.0204678362573099
aph-2	0.253968253968254	0.0663050030138637	0.0156396621832968	0.0134501094776353	0.0238095238095238	0	0.0116959064327485	0.0138637733574442	0	0.0292397660818713
apl-1	0.198412698412698	0.0433996383363472	0.0115733500156397	0.0109477635283078	0.0238095238095238	0	0.0116959064327485	0.0150693188667872	0	0.0467836257309941
apm-1	0.285714285714286	0.0675105485232067	0.0103221770409759	0.0125117297466375	0.0396825396825397	0.016	0.0233918128654971	0.0132610006027728	0	0.0175438596491228
apn-1	0.134920634920635	0.0548523206751054	0.0137629027213012	0.0131373162339693	0.103174603174603	0.016	0	0.0144665461121157	0	0.0087719298245614
app-1	0.206349206349206	0.051838456901748	0.0181420081326243	0.0156396621832968	0.0555555555555556	0.008	0.0116959064327485	0.0216998191681736	0	0.0350877192982456
aps-2	0.23015873015873	0.0548523206751054	0.0103221770409759	0.0118861432593056	0.0396825396825397	0.008	0.00584795321637427	0.0126582278481013	0	0.0175438596491228
aps-1	0.126984126984127	0.053044002411091	0.0118861432593056	0.0140756959649672	0.0555555555555556	0.016	0.00292397660818713	0.0120554550934298	0	0.0116959064327485
apb-1	0.182539682539683	0.0590717299578058	0.0109477635283078	0.0103221770409759	0.0317460317460317	0	0.0380116959064327	0.00904159132007233	0	0.0263157894736842
apa-2	0.214285714285714	0.0560578661844484	0.00750703784798248	0.00781983109164842	0.0476190476190476	0.008	0	0.0054249547920434	1	0.0175438596491228
apd-3	0.0873015873015873	0.0524412296564195	0.0103221770409759	0.0134501094776353	0.0476190476190476	0.008	0.0263157894736842	0.00723327305605787	0	0.0204678362573099
apb-3	0.206349206349206	0.0578661844484628	0.0162652486706287	0.014701282452299	0.0396825396825397	0.016	0.00292397660818713	0.0126582278481013	0	0.0263157894736842
aps-3	0.134920634920635	0.053044002411091	0.019705974350954	0.0193931811072881	0.0555555555555556	0.032	0.00584795321637427	0.0198915009041591	0	0.00584795321637427
aqp-8	0.214285714285714	0.0566606389391199	0.00875821082264623	0.00688145136065061	0.0317460317460317	0.024	0.0087719298245614	0.0102471368294153	0	0.0175438596491228
aqp-9	0.182539682539683	0.0831826401446655	0.014701282452299	0.0106349702846419	0.0873015873015873	0.032	0.00584795321637427	0.0108499095840868	0	0.0116959064327485
aqp-10	0.174603174603175	0.0590717299578058	0.0121989365029715	0.00875821082264623	0.0555555555555556	0.016	0	0.0120554550934298	0	0.0175438596491228
arc-1	0.206349206349206	0.0560578661844484	0.0134501094776353	0.00969659055364404	0.0158730158730159	0.016	0.0146198830409357	0.0186859553948162	0	0.0146198830409357
ard-1	0.293650793650793	0.0789632308619651	0.00844541757898029	0.0109477635283078	0.0634920634920635	0	0.0087719298245614	0.00904159132007233	0	0.0146198830409357
arf-1.2	0.19047619047619	0.0446051838456901	0.0143884892086331	0.0121989365029715	0.0476190476190476	0.008	0.0175438596491228	0.0168776371308017	0	0.0292397660818713
arf-6	0.134920634920635	0.0367691380349608	0.0153268689396309	0.0159524554269628	0.0158730158730159	0	0.0175438596491228	0.0162748643761302	0	0.0175438596491228
ark-1	0.198412698412698	0.0440024110910187	0.0159524554269628	0.0172036284016265	0.0238095238095238	0	0.0204678362573099	0.0138637733574442	0	0.0409356725146199
arl-8	0.222222222222222	0.0421940928270042	0.0184548013762903	0.0187675946199562	0.0158730158730159	0.008	0.0321637426900585	0.0198915009041591	0	0.0292397660818713
arl-6	0.0317460317460317	0.0753465943339361	0.0109477635283078	0.00719424460431655	0.0793650793650794	0.064	0.0116959064327485	0.0126582278481013	0	0.0116959064327485
aars-1	0.277777777777778	0.0440024110910187	0.0134501094776353	0.0181420081326243	0.0555555555555556	0.008	0.00292397660818713	0.0126582278481013	0	0.00584795321637427
art-1	0.119047619047619	0.0632911392405062	0.0159524554269628	0.0121989365029715	0.0555555555555556	0.016	0.0087719298245614	0.0180831826401447	0	0.0233918128654971
arx-2	0.19047619047619	0.0687160940325497	0.0121989365029715	0.0112605567719737	0.0476190476190476	0.024	0.0204678362573099	0.0150693188667872	0	0.0380116959064327
arx-3	0.293650793650793	0.0458107293550331	0.0181420081326243	0.0187675946199562	0.0476190476190476	0.008	0.0292397660818713	0.0204942736588306	0	0.0292397660818713
exos-4.2	0.23015873015873	0.0476190476190476	0.0172036284016265	0.0168908351579606	0.0714285714285714	0	0.00584795321637427	0.0180831826401447	0	0.0204678362573099
arx-5	0.293650793650793	0.0524412296564195	0.0162652486706287	0.0178292148889584	0.00793650793650794	0.008	0.0204678362573099	0.0156720916214587	0	0.0116959064327485
asb-2	0.19047619047619	0.0452079566003616	0.00844541757898029	0.00907100406631217	0.0555555555555556	0.016	0.0087719298245614	0.0114526823387583	0	0.0175438596491228
asc-1	0.126984126984127	0.050632911392405	0.0112605567719737	0.0153268689396309	0.0952380952380952	0.04	0.00584795321637427	0.0126582278481013	0	0.0116959064327485
asg-1	0.134920634920635	0.0572634116937914	0.0184548013762903	0.0137629027213012	0.0714285714285714	0.024	0.00584795321637427	0.0168776371308017	0	0.0175438596491228
asm-1	0.150793650793651	0.0644966847498492	0.0106349702846419	0.0125117297466375	0.0396825396825397	0.008	0	0.00843881856540084	0	0.0233918128654971
asm-2	0.198412698412698	0.0711271850512357	0.00969659055364404	0.0112605567719737	0.0873015873015873	0.008	0	0.00843881856540084	0	0.0175438596491228
asm-3	0.174603174603175	0.0867992766726945	0.0118861432593056	0.0140756959649672	0.0873015873015873	0.048	0.0087719298245614	0.0102471368294153	0	0.0175438596491228
asp-2	0.158730158730159	0.0464135021097046	0.0106349702846419	0.00781983109164842	0.0476190476190476	0.024	0.00584795321637427	0.0126582278481013	0	0.0116959064327485
asp-3	0.126984126984127	0.053044002411091	0.0125117297466375	0.00844541757898029	0.0555555555555556	0.016	0.0087719298245614	0.0168776371308017	0	0.043859649122807
asp-4	0.198412698412698	0.0379746835443038	0.0115733500156397	0.0115733500156397	0.0396825396825397	0.032	0.00292397660818713	0.0126582278481013	0	0.0292397660818713
asp-5	0.150793650793651	0.0548523206751054	0.0109477635283078	0.0093837973099781	0.0555555555555556	0.04	0.00584795321637427	0.0114526823387583	0	0.0204678362573099
asp-6	0.166666666666667	0.050632911392405	0.0125117297466375	0.00781983109164842	0.0317460317460317	0	0.00584795321637427	0.0156720916214587	0	0.0146198830409357
atf-6	0.206349206349206	0.0729355033152501	0.00750703784798248	0.00719424460431655	0.0238095238095238	0.056	0.00292397660818713	0.00964436407474382	0	0.0350877192982456
atf-7	0.166666666666667	0.0446051838456901	0.0109477635283078	0.0156396621832968	0.0396825396825397	0.024	0.0233918128654971	0.00904159132007233	0	0.0380116959064327
atgp-1	0.174603174603175	0.0554550934297769	0.0156396621832968	0.0168908351579606	0.0317460317460317	0.008	0.0087719298245614	0.0156720916214587	0	0.0409356725146199
atgp-2	0.222222222222222	0.051838456901748	0.0125117297466375	0.0125117297466375	0.0238095238095238	0.008	0.0233918128654971	0.0144665461121157	0	0.0233918128654971
atl-1	0.198412698412698	0.0572634116937914	0.0112605567719737	0.0143884892086331	0.0555555555555556	0.016	0.00292397660818713	0.0114526823387583	0	0.0350877192982456
atp-2	0.126984126984127	0.0361663652802893	0.0178292148889584	0.0134501094776353	0.0396825396825397	0.008	0.0175438596491228	0.0210970464135021	0	0.0175438596491228
atp-3	0.166666666666667	0.0548523206751054	0.0134501094776353	0.0125117297466375	0.0555555555555556	0.008	0.0146198830409357	0.0144665461121157	0	0.0263157894736842
atx-2	0.103174603174603	0.0415913200723327	0.0140756959649672	0.0128245229903034	0.0158730158730159	0	0.043859649122807	0.00723327305605787	0	0.0321637426900585
avr-14	0.19047619047619	0.0729355033152501	0.0109477635283078	0.00875821082264623	0.0476190476190476	0	0.0087719298245614	0.0108499095840868	0	0.0146198830409357
avr-15	0.142857142857143	0.0705244122965642	0.0143884892086331	0.0109477635283078	0.0476190476190476	0.016	0.00584795321637427	0.0144665461121157	0	0.0204678362573099
baf-1	0.246031746031746	0.0512356841470765	0.0172036284016265	0.0178292148889584	0.0317460317460317	0.024	0.0175438596491228	0.0180831826401447	0	0.0292397660818713
bag-1	0.119047619047619	0.0446051838456901	0.0143884892086331	0.0153268689396309	0.0396825396825397	0.032	0.00292397660818713	0.0198915009041591	0	0.0233918128654971
bam-2	0.23015873015873	0.0831826401446655	0.0106349702846419	0.0131373162339693	0.0238095238095238	0.016	0.0350877192982456	0.00904159132007233	0	0.0350877192982456
bar-1	0.150793650793651	0.0723327305605786	0.00875821082264623	0.0103221770409759	0.0555555555555556	0.032	0.0263157894736842	0.00602772754671489	0	0.0116959064327485
bas-1	0.182539682539683	0.0554550934297769	0.0106349702846419	0.0115733500156397	0.0555555555555556	0.008	0.00584795321637427	0.0108499095840868	0	0.0175438596491228
pah-1	0.126984126984127	0.051838456901748	0.00844541757898029	0.00907100406631217	0.103174603174603	0.016	0	0.0102471368294153	0	0.0233918128654971
bbs-1	0.103174603174603	0.088607594936709	0.0059430716296528	0.00844541757898029	0.0476190476190476	0.048	0.0146198830409357	0.00783604581072936	0	0.0116959064327485
bbs-2	0.174603174603175	0.0777576853526221	0.00875821082264623	0.00750703784798248	0.0952380952380952	0.032	0.00292397660818713	0.00904159132007233	0	0.0146198830409357
bbs-8	0.150793650793651	0.0620855937311632	0.0121989365029715	0.01000938379731	0.0476190476190476	0.024	0.00584795321637427	0.0108499095840868	0	0.0321637426900585
bec-1	0.261904761904762	0.0626883664858347	0.0140756959649672	0.0137629027213012	0.0238095238095238	0.008	0.00584795321637427	0.0162748643761302	0	0.0233918128654971
ben-1	0.0952380952380952	0.0584689572031343	0.0128245229903034	0.015014075695965	0.0317460317460317	0.008	0.00292397660818713	0.0144665461121157	0	0.0204678362573099
bir-1	0.150793650793651	0.0747438215792646	0.0121989365029715	0.0159524554269628	0.0238095238095238	0.008	0	0.0114526823387583	0	0.0350877192982456
bir-2	0.182539682539683	0.0458107293550331	0.0106349702846419	0.0190803878636221	0.0317460317460317	0	0.0087719298245614	0.0108499095840868	0	0.0087719298245614
bli-1	0.182539682539683	0.0343580470162749	0.0103221770409759	0.0125117297466375	0.0396825396825397	0	0.0175438596491228	0.00723327305605787	0	0.0116959064327485
bli-2	0.0873015873015873	0.0632911392405062	0.0134501094776353	0.0128245229903034	0.103174603174603	0.08	0.00584795321637427	0.0102471368294153	0	0
bli-3	0.253968253968254	0.0614828209764918	0.0106349702846419	0.00844541757898029	0.0238095238095238	0.016	0.00292397660818713	0.00964436407474382	0	0.0204678362573099
bli-4	0.238095238095238	0.0644966847498492	0.0115733500156397	0.0140756959649672	0.0317460317460317	0.024	0.00292397660818713	0.0132610006027728	0	0.0146198830409357
bli-5	0.238095238095238	0.086196503918023	0.0140756959649672	0.0118861432593056	0.0396825396825397	0.024	0.00584795321637427	0.0120554550934298	0	0.0175438596491228
bpl-1	0.0634920634920635	0.0602772754671488	0.0112605567719737	0.0121989365029715	0.0873015873015873	0.056	0.00584795321637427	0.0108499095840868	0	0.0175438596491228
bra-1	0.158730158730159	0.0548523206751054	0.0115733500156397	0.0125117297466375	0.0873015873015873	0.024	0.0087719298245614	0.0120554550934298	0	0.0292397660818713
F23H11.5	0.182539682539683	0.0657022302591922	0.0181420081326243	0.0137629027213012	0.0476190476190476	0.016	0	0.0168776371308017	0	0.0146198830409357
brd-1	0.206349206349206	0.0632911392405062	0.0109477635283078	0.00844541757898029	0.0396825396825397	0.024	0.00292397660818713	0.0168776371308017	0	0.0204678362573099
bre-2	0.0476190476190476	0.082579867389994	0.00969659055364404	0.00813262433531436	0.0952380952380952	0.04	0	0.00843881856540084	0	0.0146198830409357
bre-4	0.277777777777778	0.0608800482218203	0.0225211135439475	0.0225211135439475	0.00793650793650794	0.032	0.00584795321637427	0.0235081374321881	0	0.0350877192982456
bre-5	0.134920634920635	0.0657022302591922	0.0159524554269628	0.0153268689396309	0.0793650793650794	0.032	0	0.0138637733574442	0	0.0233918128654971
brf-1	0.214285714285714	0.049427365883062	0.015014075695965	0.0156396621832968	0.0238095238095238	0	0.00584795321637427	0.0126582278481013	0	0.0380116959064327
bro-1	0.198412698412698	0.0578661844484628	0.00907100406631217	0.00813262433531436	0.0555555555555556	0.008	0.00292397660818713	0.00904159132007233	0	0.0263157894736842
brp-1	0.142857142857143	0.0247136829415311	0.014701282452299	0.0162652486706287	0.0238095238095238	0.008	0.0116959064327485	0.0132610006027728	0	0.0175438596491228
bub-1	0.142857142857143	0.0446051838456901	0.015014075695965	0.0172036284016265	0.0476190476190476	0.016	0.00584795321637427	0.0144665461121157	0	0.0263157894736842
byn-1	0.246031746031746	0.0596745027124773	0.014701282452299	0.015014075695965	0.0158730158730159	0.008	0.0204678362573099	0.0150693188667872	0	0.0350877192982456
cab-1	0.111111111111111	0.0548523206751054	0.0131373162339693	0.0121989365029715	0.0714285714285714	0.008	0.0263157894736842	0.0138637733574442	0	0.0233918128654971
cah-1	0.0952380952380952	0.0675105485232067	0.0118861432593056	0.0118861432593056	0.0714285714285714	0.04	0.0116959064327485	0.0120554550934298	1	0.0263157894736842
cah-2	0.174603174603175	0.0759493670886076	0.00969659055364404	0.00969659055364404	0.0634920634920635	0.024	0	0.00663050030138638	0	0.0350877192982456
cah-4	0.134920634920635	0.0566606389391199	0.00969659055364404	0.00781983109164842	0.0555555555555556	0.008	0.0233918128654971	0.0102471368294153	0	0.0292397660818713
cah-5	0.198412698412698	0.0747438215792646	0.00907100406631217	0.00781983109164842	0.0238095238095238	0.008	0.0087719298245614	0.00663050030138638	0	0.0263157894736842
cah-6	0.126984126984127	0.0433996383363472	0.015014075695965	0.0153268689396309	0.0396825396825397	0.032	0.0175438596491228	0.0156720916214587	0	0.0263157894736842
cal-1	0.103174603174603	0.0572634116937914	0.0121989365029715	0.0106349702846419	0.0555555555555556	0	0.0116959064327485	0.0114526823387583	0	0.0321637426900585
cal-2	0.19047619047619	0.0458107293550331	0.0125117297466375	0.00969659055364404	0.0634920634920635	0	0	0.0126582278481013	0	0.0204678362573099
cal-3	0.119047619047619	0.0663050030138637	0.00437910541132312	0.00750703784798248	0.0317460317460317	0.032	0	0.00602772754671489	0	0
cal-4	0.214285714285714	0.0554550934297769	0.00813262433531436	0.00719424460431655	0.0476190476190476	0.016	0.0087719298245614	0.0054249547920434	0	0.0233918128654971
cam-1	0.23015873015873	0.0427968655816757	0.0125117297466375	0.0115733500156397	0.0317460317460317	0.016	0.0116959064327485	0.0144665461121157	0	0.0555555555555556
cap-1	0.214285714285714	0.0632911392405062	0.0165780419142947	0.0140756959649672	0.0555555555555556	0.008	0.00584795321637427	0.0156720916214587	0	0.0233918128654971
cap-2	0.222222222222222	0.0590717299578058	0.0153268689396309	0.0140756959649672	0.0476190476190476	0.024	0.00292397660818713	0.0174804098854732	0	0.0321637426900585
cas-1	0.19047619047619	0.050632911392405	0.00907100406631217	0.00844541757898029	0.0555555555555556	0.008	0.0175438596491228	0.00663050030138638	0	0.0204678362573099
cat-1	0.26984126984127	0.0614828209764918	0.0115733500156397	0.00875821082264623	0.0396825396825397	0	0.00292397660818713	0.0126582278481013	0	0.0175438596491228
cat-2	0.142857142857143	0.0663050030138637	0.0125117297466375	0.0112605567719737	0.0714285714285714	0.024	0.00292397660818713	0.0126582278481013	0	0.00584795321637427
cav-2	0.19047619047619	0.0771549125979506	0.00875821082264623	0.00844541757898029	0.0238095238095238	0.008	0.0087719298245614	0.00602772754671489	0	0.0233918128654971
cbp-1	0.214285714285714	0.0536467751657624	0.0131373162339693	0.0121989365029715	0.0317460317460317	0	0.0146198830409357	0.0108499095840868	0	0.0321637426900585
cca-1	0.301587301587301	0.0717299578059071	0.00750703784798248	0.00875821082264623	0.0317460317460317	0.008	0.00292397660818713	0.00723327305605787	0	0.0409356725146199
ccb-1	0.349206349206349	0.0391802290536468	0.0115733500156397	0.0137629027213012	0.0317460317460317	0.008	0.0116959064327485	0.0138637733574442	0	0.0497076023391813
ccg-1	0.214285714285714	0.0711271850512357	0.00844541757898029	0.00656865811698467	0.0317460317460317	0.024	0.0116959064327485	0.0102471368294153	0	0.0116959064327485
cco-1	0.119047619047619	0.0650994575045207	0.0162652486706287	0.0118861432593056	0.0476190476190476	0.048	0.00584795321637427	0.0174804098854732	0	0.0263157894736842
cyp-13A7	0.158730158730159	0.0638939119951777	0.00813262433531436	0.00813262433531436	0.0238095238095238	0.024	0.00292397660818713	0.00602772754671489	0	0.0116959064327485
cyp-14A5	0.142857142857143	0.0620855937311632	0.0103221770409759	0.0103221770409759	0.0714285714285714	0.032	0.00292397660818713	0.00964436407474382	0	0.0087719298245614
ccr-4	0.19047619047619	0.0602772754671488	0.014701282452299	0.014701282452299	0.0238095238095238	0	0.0116959064327485	0.0186859553948162	1	0.0555555555555556
cct-1	0.277777777777778	0.0337552742616034	0.0175164216452925	0.0156396621832968	0.0555555555555556	0	0.0146198830409357	0.0198915009041591	0	0.0233918128654971
cct-2	0.238095238095238	0.0289330922242315	0.015014075695965	0.0131373162339693	0.0793650793650794	0.016	0.0175438596491228	0.0162748643761302	0	0.0233918128654971
cct-4	0.214285714285714	0.0349608197709464	0.0128245229903034	0.0125117297466375	0.0317460317460317	0	0.0116959064327485	0.0144665461121157	0	0.0233918128654971
cct-5	0.301587301587301	0.0560578661844484	0.0137629027213012	0.0137629027213012	0.00793650793650794	0	0.0116959064327485	0.0168776371308017	0	0.0467836257309941
cct-6	0.317460317460317	0.0391802290536468	0.0190803878636221	0.0140756959649672	0.0317460317460317	0.008	0.0321637426900585	0.0210970464135021	0	0.0263157894736842
cdc-6	0.166666666666667	0.0397830018083183	0.0206443540819518	0.0190803878636221	0.00793650793650794	0.024	0.00584795321637427	0.0216998191681736	0	0.0380116959064327
cdc-14	0.158730158730159	0.0669077757685352	0.0137629027213012	0.0156396621832968	0.0476190476190476	0.024	0.00292397660818713	0.0132610006027728	0	0.0175438596491228
cdc-25.1	0.174603174603175	0.0512356841470765	0.0125117297466375	0.0109477635283078	0.0396825396825397	0.008	0.0175438596491228	0.0192887281494876	0	0.0497076023391813
cdc-25.2	0.166666666666667	0.0464135021097046	0.0131373162339693	0.0128245229903034	0.0634920634920635	0.016	0.0263157894736842	0.0168776371308017	0	0.0350877192982456
cdc-25.3	0.158730158730159	0.0650994575045207	0.0125117297466375	0.0106349702846419	0.0555555555555556	0.024	0.00584795321637427	0.0108499095840868	0	0.0146198830409357
cdd-2	0.246031746031746	0.051838456901748	0.0181420081326243	0.0159524554269628	0.0158730158730159	0	0.00292397660818713	0.0186859553948162	0	0.0292397660818713
cdf-1	0.150793650793651	0.049427365883062	0.0118861432593056	0.0125117297466375	0.0396825396825397	0	0.0175438596491228	0.0138637733574442	0	0.0292397660818713
cdh-3	0.182539682539683	0.0391802290536468	0.0121989365029715	0.0118861432593056	0.0555555555555556	0.04	0.00584795321637427	0.0144665461121157	0	0.0146198830409357
cdh-4	0.182539682539683	0.0433996383363472	0.0109477635283078	0.0165780419142947	0.00793650793650794	0.016	0.0204678362573099	0.0156720916214587	1	0.0380116959064327
cdh-5	0.26984126984127	0.0578661844484628	0.0121989365029715	0.0125117297466375	0.0238095238095238	0	0.0146198830409357	0.00843881856540084	0	0.0321637426900585
cdh-9	0.19047619047619	0.0644966847498492	0.0131373162339693	0.0118861432593056	0.0158730158730159	0.016	0.0087719298245614	0.0132610006027728	0	0.0380116959064327
cdh-10	0.198412698412698	0.0669077757685352	0.00437910541132312	0.0059430716296528	0.0158730158730159	0.016	0.00292397660818713	0.00361663652802893	0	0.0116959064327485
casy-1	0.174603174603175	0.0620855937311632	0.00844541757898029	0.0093837973099781	0	0	0.0292397660818713	0.0108499095840868	0	0.0526315789473684
cdk-1	0.182539682539683	0.0458107293550331	0.0165780419142947	0.0168908351579606	0.0396825396825397	0.008	0.00584795321637427	0.0168776371308017	0	0.0263157894736842
cdk-4	0.214285714285714	0.0657022302591922	0.0093837973099781	0.00969659055364404	0.0396825396825397	0	0.00292397660818713	0.0114526823387583	0	0.0263157894736842
cdk-5	0.126984126984127	0.0608800482218203	0.01000938379731	0.0162652486706287	0.0238095238095238	0.024	0.0175438596491228	0.00843881856540084	0	0.0233918128654971
cdk-9	0.238095238095238	0.0650994575045207	0.0159524554269628	0.0178292148889584	0.0238095238095238	0.016	0.0321637426900585	0.0120554550934298	0	0.0175438596491228
cdr-1	0.103174603174603	0.0783604581072936	0.0109477635283078	0.00907100406631217	0.0714285714285714	0.024	0.00584795321637427	0.0102471368294153	0	0.0263157894736842
cdt-1	0.285714285714286	0.0427968655816757	0.0159524554269628	0.014701282452299	0	0	0.00292397660818713	0.0186859553948162	0	0.0350877192982456
cec-1	0.150793650793651	0.0657022302591922	0.00875821082264623	0.00969659055364404	0.0158730158730159	0	0.0087719298245614	0.00723327305605787	0	0.043859649122807
ced-1	0.19047619047619	0.0433996383363472	0.0159524554269628	0.0106349702846419	0.0476190476190476	0.032	0.0409356725146199	0.0174804098854732	0	0.0116959064327485
ced-2	0.198412698412698	0.0452079566003616	0.0156396621832968	0.0184548013762903	0.0317460317460317	0.008	0.0175438596491228	0.0144665461121157	0	0.00584795321637427
ced-4	0.246031746031746	0.0602772754671488	0.0159524554269628	0.0159524554269628	0.0158730158730159	0	0.0146198830409357	0.0162748643761302	0	0.0292397660818713
ced-5	0.158730158730159	0.053044002411091	0.0115733500156397	0.0109477635283078	0.0555555555555556	0.032	0.0087719298245614	0.0162748643761302	0	0.0263157894736842
ced-9	0.198412698412698	0.0554550934297769	0.0159524554269628	0.0162652486706287	0.00793650793650794	0.016	0.0292397660818713	0.0168776371308017	0	0.043859649122807
ced-11	0.150793650793651	0.053044002411091	0.0125117297466375	0.0134501094776353	0.0714285714285714	0.024	0	0.0114526823387583	0	0.0087719298245614
ced-12	0.182539682539683	0.051838456901748	0.0109477635283078	0.0112605567719737	0.0238095238095238	0.008	0.0146198830409357	0.0138637733574442	0	0.0087719298245614
ced-13	0.119047619047619	0.0596745027124773	0.00625586487331874	0.00844541757898029	0.0873015873015873	0.016	0.00584795321637427	0.0054249547920434	1	0.0233918128654971
ceh-1	0.26984126984127	0.0602772754671488	0.00907100406631217	0.00688145136065061	0.0158730158730159	0.032	0.0087719298245614	0.00904159132007233	0	0.0233918128654971
ceh-5	0.166666666666667	0.0735382760699216	0.0109477635283078	0.0115733500156397	0.0555555555555556	0.032	0	0.00602772754671489	0	0.0263157894736842
ceh-8	0.23015873015873	0.0777576853526221	0.00969659055364404	0.0093837973099781	0.0476190476190476	0.016	0.0175438596491228	0.0102471368294153	0	0.0116959064327485
ceh-9	0.0634920634920635	0.0687160940325497	0.01000938379731	0.01000938379731	0.111111111111111	0.064	0.00292397660818713	0.00904159132007233	0	0.0087719298245614
ceh-10	0.119047619047619	0.0548523206751054	0.0112605567719737	0.0103221770409759	0.0396825396825397	0	0.0087719298245614	0.00843881856540084	0	0.0087719298245614
ceh-13	0.0714285714285714	0.0711271850512357	0.0103221770409759	0.00969659055364404	0.0714285714285714	0.04	0.0146198830409357	0.0120554550934298	0	0.0233918128654971
ceh-16	0.19047619047619	0.0729355033152501	0.0115733500156397	0.0134501094776353	0.0317460317460317	0	0.00292397660818713	0.00964436407474382	0	0.0380116959064327
ceh-17	0.0873015873015873	0.0735382760699216	0.00688145136065061	0.0106349702846419	0.166666666666667	0.08	0.0087719298245614	0.00602772754671489	0	0.0087719298245614
ceh-19	0.174603174603175	0.0867992766726945	0.0128245229903034	0.01000938379731	0.0634920634920635	0	0.00584795321637427	0.0114526823387583	0	0.0175438596491228
ceh-20	0.253968253968254	0.0638939119951777	0.0115733500156397	0.0106349702846419	0.0555555555555556	0.016	0.0087719298245614	0.00843881856540084	0	0.043859649122807
ceh-22	0.182539682539683	0.0687160940325497	0.00875821082264623	0.00781983109164842	0.0476190476190476	0.016	0.0087719298245614	0.0108499095840868	0	0.0292397660818713
ceh-27	0.198412698412698	0.0657022302591922	0.00813262433531436	0.00625586487331874	0.0238095238095238	0	0.0116959064327485	0.00964436407474382	0	0.0321637426900585
ceh-28	0.26984126984127	0.0705244122965642	0.00813262433531436	0.00719424460431655	0.0396825396825397	0.008	0	0.00421940928270042	0	0.0146198830409357
ceh-31	0.174603174603175	0.053044002411091	0.0112605567719737	0.00969659055364404	0.0158730158730159	0.008	0.0087719298245614	0.0102471368294153	0	0.0467836257309941
ceh-32	0.166666666666667	0.0403857745629897	0.0112605567719737	0.0112605567719737	0.0317460317460317	0	0.0116959064327485	0.0120554550934298	0	0.0350877192982456
ceh-33	0.142857142857143	0.0614828209764918	0.00437910541132312	0.00781983109164842	0.0317460317460317	0.024	0.00584795321637427	0.00663050030138638	0	0.0263157894736842
ceh-34	0.198412698412698	0.0650994575045207	0.0109477635283078	0.00907100406631217	0.0158730158730159	0.008	0.0204678362573099	0.0126582278481013	0	0.0175438596491228
ceh-36	0.0714285714285714	0.0681133212778782	0.00563027838598686	0.00750703784798248	0.0158730158730159	0.008	0.0116959064327485	0.00723327305605787	1	0.00584795321637427
ceh-37	0.206349206349206	0.0705244122965642	0.00844541757898029	0.00969659055364404	0.0317460317460317	0	0.0087719298245614	0.0114526823387583	0	0.0175438596491228
ceh-40	0.134920634920635	0.0699216395418927	0.00781983109164842	0.00969659055364404	0.0634920634920635	0.016	0.0175438596491228	0.00723327305605787	0	0.0175438596491228
ceh-41	0.285714285714286	0.053044002411091	0.00781983109164842	0.00907100406631217	0.0396825396825397	0.04	0	0.00663050030138638	0	0.0321637426900585
ceh-43	0.206349206349206	0.0554550934297769	0.00875821082264623	0.00907100406631217	0.0634920634920635	0.016	0.0087719298245614	0.0114526823387583	0	0.0321637426900585
ceh-44	0.134920634920635	0.0385774562989753	0.00969659055364404	0.0159524554269628	0.0476190476190476	0.048	0.00584795321637427	0.00964436407474382	0	0.0292397660818713
cpg-1	0.0476190476190476	0.0440024110910187	0.0162652486706287	0.015014075695965	0	0	0.0175438596491228	0.0204942736588306	0	0.0175438596491228
cep-1	0.246031746031746	0.0717299578059071	0.0131373162339693	0.0187675946199562	0.0158730158730159	0	0	0.0102471368294153	0	0.0116959064327485
ces-2	0.182539682539683	0.08499095840868	0.0115733500156397	0.00750703784798248	0.0317460317460317	0.024	0.0116959064327485	0.0120554550934298	0	0.043859649122807
cey-1	0.158730158730159	0.0452079566003616	0.0159524554269628	0.0137629027213012	0.0238095238095238	0	0.0204678362573099	0.0144665461121157	0	0.0380116959064327
cey-2	0.103174603174603	0.0608800482218203	0.0156396621832968	0.0131373162339693	0.0158730158730159	0.008	0.0116959064327485	0.0150693188667872	0	0.0292397660818713
cey-3	0.111111111111111	0.0464135021097046	0.0168908351579606	0.014701282452299	0.0396825396825397	0.008	0.0116959064327485	0.0223025919228451	0	0.0526315789473684
cey-4	0.150793650793651	0.0409885473176612	0.0187675946199562	0.0175164216452925	0.0396825396825397	0	0.0087719298245614	0.0198915009041591	0	0.0175438596491228
che-1	0.0634920634920635	0.0620855937311632	0.0103221770409759	0.0128245229903034	0.0714285714285714	0.032	0.00292397660818713	0.00904159132007233	0	0.0116959064327485
che-3	0.0952380952380952	0.0632911392405062	0.0109477635283078	0.00844541757898029	0.103174603174603	0.04	0	0.0114526823387583	0	0.0263157894736842
che-6	0.119047619047619	0.0681133212778782	0.00781983109164842	0.00750703784798248	0.0873015873015873	0.032	0	0.00663050030138638	0	0.0146198830409357
che-7	0.0476190476190476	0.0675105485232067	0.0128245229903034	0.0143884892086331	0.0793650793650794	0.016	0.00584795321637427	0.0150693188667872	0	0.0087719298245614
che-12	0.158730158730159	0.0584689572031343	0.00875821082264623	0.00750703784798248	0.0555555555555556	0.04	0.00292397660818713	0.0114526823387583	0	0.0292397660818713
che-14	0.246031746031746	0.0723327305605786	0.0115733500156397	0.0125117297466375	0.0317460317460317	0.04	0.00584795321637427	0.0114526823387583	0	0.0380116959064327
chs-1	0.142857142857143	0.0548523206751054	0.0134501094776353	0.014701282452299	0.0555555555555556	0.024	0.00584795321637427	0.0144665461121157	0	0.0204678362573099
chk-1	0.142857142857143	0.0427968655816757	0.0203315608382859	0.0209571473256178	0.0317460317460317	0	0.0204678362573099	0.0223025919228451	0	0.0321637426900585
cho-1	0.174603174603175	0.0620855937311632	0.0106349702846419	0.0112605567719737	0.0714285714285714	0.016	0.00584795321637427	0.00843881856540084	0	0.0146198830409357
chp-1	0.222222222222222	0.0433996383363472	0.0153268689396309	0.015014075695965	0.0476190476190476	0.016	0.0116959064327485	0.0138637733574442	0	0.0321637426900585
cht-1	0.142857142857143	0.0446051838456901	0.0143884892086331	0.0134501094776353	0	0.016	0.0087719298245614	0.0156720916214587	0	0.0087719298245614
cic-1	0.206349206349206	0.0373719107896323	0.0137629027213012	0.0162652486706287	0.0317460317460317	0.024	0.0175438596491228	0.0132610006027728	0	0.00584795321637427
cit-1.1	0.214285714285714	0.087402049427366	0.00907100406631217	0.01000938379731	0.0317460317460317	0.016	0.0175438596491228	0.0126582278481013	0	0.0263157894736842
cka-1	0.166666666666667	0.0626883664858347	0.014701282452299	0.0134501094776353	0.0238095238095238	0	0.00292397660818713	0.0144665461121157	0	0.0350877192982456
cka-2	0.182539682539683	0.0548523206751054	0.0109477635283078	0.01000938379731	0.0158730158730159	0.024	0.0087719298245614	0.0126582278481013	0	0.0321637426900585
ckb-2	0.174603174603175	0.0536467751657624	0.0131373162339693	0.0131373162339693	0.111111111111111	0.016	0	0.0156720916214587	0	0.0321637426900585
ckb-3	0.103174603174603	0.0663050030138637	0.00907100406631217	0.0103221770409759	0.119047619047619	0.032	0.00584795321637427	0.0108499095840868	0	0.0321637426900585
cki-1	0.206349206349206	0.0554550934297769	0.0112605567719737	0.00875821082264623	0.0317460317460317	0.008	0.0116959064327485	0.0150693188667872	0	0.0409356725146199
cki-2	0.158730158730159	0.0693188667872212	0.00875821082264623	0.00813262433531436	0.0238095238095238	0.016	0.0497076023391813	0.0114526823387583	0	0.0263157894736842
ckk-1	0.222222222222222	0.0663050030138637	0.0143884892086331	0.0128245229903034	0.0317460317460317	0.008	0.00584795321637427	0.0138637733574442	0	0.0233918128654971
cku-70	0.134920634920635	0.0584689572031343	0.0121989365029715	0.014701282452299	0.0793650793650794	0.016	0	0.0126582278481013	0	0.00584795321637427
cku-80	0.111111111111111	0.051838456901748	0.0128245229903034	0.0159524554269628	0.0714285714285714	0.032	0	0.0144665461121157	0	0.0233918128654971
cky-1	0.261904761904762	0.0675105485232067	0.00781983109164842	0.00907100406631217	0.0238095238095238	0.016	0.00292397660818713	0.00783604581072936	0	0.0292397660818713
clc-1	0.158730158730159	0.0681133212778782	0.00656865811698467	0.00656865811698467	0.0396825396825397	0.032	0.0204678362573099	0.00602772754671489	0	0.0204678362573099
clc-2	0.198412698412698	0.0855937311633515	0.00844541757898029	0.0059430716296528	0.0396825396825397	0.008	0.00292397660818713	0.00964436407474382	0	0.0175438596491228
clc-3	0.0714285714285714	0.0735382760699216	0.01000938379731	0.00563027838598686	0.0396825396825397	0.032	0.00584795321637427	0.0132610006027728	0	0.0146198830409357
cle-1	0.126984126984127	0.0711271850512357	0.00531748514232093	0.00844541757898029	0.0634920634920635	0	0.0204678362573099	0.00723327305605787	0	0.0116959064327485
clh-1	0.150793650793651	0.0596745027124773	0.0118861432593056	0.0103221770409759	0.0555555555555556	0	0.0321637426900585	0.0132610006027728	1	0.0321637426900585
clh-2	0.277777777777778	0.0548523206751054	0.00907100406631217	0.0128245229903034	0.0396825396825397	0.024	0.0087719298245614	0.00904159132007233	0	0.0321637426900585
clh-3	0.19047619047619	0.0626883664858347	0.00813262433531436	0.0109477635283078	0.0317460317460317	0.008	0.0350877192982456	0.00843881856540084	0	0.0321637426900585
clh-6	0.166666666666667	0.051838456901748	0.0125117297466375	0.0134501094776353	0.0476190476190476	0.008	0	0.0126582278481013	0	0.0350877192982456
cpi-2	0.174603174603175	0.0572634116937914	0.0131373162339693	0.0134501094776353	0.0317460317460317	0	0	0.0126582278481013	0	0.0233918128654971
clk-1	0.119047619047619	0.0638939119951777	0.00907100406631217	0.0112605567719737	0.0714285714285714	0	0.0146198830409357	0.0120554550934298	0	0.0292397660818713
clk-2	0.119047619047619	0.0488245931283905	0.0143884892086331	0.0137629027213012	0.0158730158730159	0	0.00292397660818713	0.0120554550934298	0	0.0292397660818713
cln-3.1	0.182539682539683	0.0705244122965642	0.00875821082264623	0.00875821082264623	0.0396825396825397	0.056	0	0.0114526823387583	0	0.0146198830409357
cln-3.2	0.174603174603175	0.0988547317661243	0.0134501094776353	0.0112605567719737	0.0238095238095238	0.008	0.00584795321637427	0.00783604581072936	0	0.0204678362573099
cln-3.3	0.158730158730159	0.0596745027124773	0.0128245229903034	0.0109477635283078	0.0396825396825397	0.016	0.00584795321637427	0.0138637733574442	0	0.0116959064327485
clp-4	0.246031746031746	0.0446051838456901	0.0172036284016265	0.0272130121989365	0.0634920634920635	0	0.0087719298245614	0.0114526823387583	0	0.0116959064327485
clp-6	0.134920634920635	0.0482218203737191	0.0115733500156397	0.0115733500156397	0.0952380952380952	0.032	0.0116959064327485	0.0102471368294153	0	0.0175438596491228
clp-7	0.19047619047619	0.053044002411091	0.0175164216452925	0.0168908351579606	0.0793650793650794	0.032	0.0087719298245614	0.0144665461121157	0	0.0263157894736842
clr-1	0.214285714285714	0.0632911392405062	0.0134501094776353	0.014701282452299	0.0873015873015873	0	0.0116959064327485	0.0150693188667872	0	0.0292397660818713
cls-2	0.293650793650793	0.0355635925256178	0.02001876759462	0.0137629027213012	0.0317460317460317	0	0.0497076023391813	0.0204942736588306	0	0.0321637426900585
clx-1	0.174603174603175	0.0186859553948162	0.00750703784798248	0.00656865811698467	0.0396825396825397	0.024	0.00292397660818713	0.00301386377335744	0	0.0292397660818713
cnc-4	0.261904761904762	0.0657022302591922	0.00813262433531436	0.00656865811698467	0.0158730158730159	0.016	0.00584795321637427	0.00904159132007233	0	0.0175438596491228
cnc-5	0.0634920634920635	0.0681133212778782	0.00781983109164842	0.00750703784798248	0.0873015873015873	0.176	0.00292397660818713	0.00904159132007233	1	0.0321637426900585
cnc-6	0.166666666666667	0.0765521398432791	0.00844541757898029	0.00875821082264623	0.0396825396825397	0.056	0.0116959064327485	0.00421940928270042	0	0.0146198830409357
cng-1	0.119047619047619	0.0620855937311632	0.0059430716296528	0.0103221770409759	0.103174603174603	0.032	0	0.00602772754671489	0	0.0087719298245614
cng-3	0.19047619047619	0.0753465943339361	0.00907100406631217	0.0103221770409759	0.103174603174603	0.032	0.00292397660818713	0.00482218203737191	1	0.0146198830409357
cof-2	0.134920634920635	0.0584689572031343	0.01000938379731	0.0137629027213012	0.0317460317460317	0.024	0.00292397660818713	0.0102471368294153	0	0.0175438596491228
cog-1	0.182539682539683	0.0681133212778782	0.0115733500156397	0.00656865811698467	0.0238095238095238	0.008	0.0233918128654971	0.00843881856540084	1	0.0321637426900585
coh-1	0.0793650793650794	0.0717299578059071	0.0115733500156397	0.0118861432593056	0.0396825396825397	0.024	0.0233918128654971	0.0114526823387583	0	0.0233918128654971
coh-3	0.238095238095238	0.0488245931283905	0.0159524554269628	0.0153268689396309	0.00793650793650794	0.008	0.0087719298245614	0.0102471368294153	0	0.0350877192982456
col-3	0.0714285714285714	0.0620855937311632	0.0109477635283078	0.0115733500156397	0.103174603174603	0.072	0.0350877192982456	0.0126582278481013	0	0.0146198830409357
col-9	0.0714285714285714	0.0626883664858347	0.00813262433531436	0.0103221770409759	0.0952380952380952	0.104	0.0087719298245614	0.00904159132007233	0	0
col-10	0.150793650793651	0.0512356841470765	0.00813262433531436	0.0112605567719737	0.0396825396825397	0.016	0.0409356725146199	0.00602772754671489	0	0.0146198830409357
col-12	0.119047619047619	0.0433996383363472	0.00907100406631217	0.00813262433531436	0.0634920634920635	0.016	0.0204678362573099	0.0120554550934298	0	0.0146198830409357
col-13	0.0158730158730159	0.0669077757685352	0.00813262433531436	0.00563027838598686	0.126984126984127	0.088	0.0263157894736842	0.00843881856540084	1	0.00584795321637427
col-14	0.158730158730159	0.049427365883062	0.00844541757898029	0.00688145136065061	0.0873015873015873	0.056	0.00292397660818713	0.00783604581072936	0	0.00584795321637427
col-17	0.206349206349206	0.0446051838456901	0.00969659055364404	0.00907100406631217	0.0476190476190476	0.016	0.0087719298245614	0.0120554550934298	0	0.043859649122807
col-19	0.0714285714285714	0.0452079566003616	0.0109477635283078	0.00719424460431655	0.0396825396825397	0.04	0.00584795321637427	0.00964436407474382	0	0.0146198830409357
col-20	0.198412698412698	0.0391802290536468	0.00969659055364404	0.0121989365029715	0.0634920634920635	0.008	0.00584795321637427	0.0102471368294153	0	0.0233918128654971
col-33	0.0873015873015873	0.053044002411091	0.0093837973099781	0.01000938379731	0.134920634920635	0.096	0.0146198830409357	0.00904159132007233	0	0.0087719298245614
col-35	0.00793650793650794	0.0566606389391199	0.0106349702846419	0.0093837973099781	0.0873015873015873	0.096	0.0146198830409357	0.0126582278481013	1	0.00584795321637427
col-36	0.238095238095238	0.0464135021097046	0.00907100406631217	0.0093837973099781	0.0238095238095238	0.008	0.0146198830409357	0.00602772754671489	0	0.0175438596491228
col-37	0.214285714285714	0.0572634116937914	0.00625586487331874	0.00969659055364404	0.0317460317460317	0.064	0.00584795321637427	0.00964436407474382	1	0.00584795321637427
col-38	0.134920634920635	0.0542495479204339	0.00719424460431655	0.00750703784798248	0.0714285714285714	0.04	0.00584795321637427	0.0120554550934298	0	0.0146198830409357
col-39	0.0952380952380952	0.027124773960217	0.015014075695965	0.0103221770409759	0.0555555555555556	0	0.0175438596491228	0.0126582278481013	0	0.00584795321637427
col-40	0.19047619047619	0.0403857745629897	0.0140756959649672	0.0106349702846419	0.0476190476190476	0.056	0.0233918128654971	0.0186859553948162	0	0.0146198830409357
col-44	0.0158730158730159	0.0421940928270042	0.00625586487331874	0.00781983109164842	0.126984126984127	0.112	0.0146198830409357	0.00783604581072936	1	0.0087719298245614
col-45	0.119047619047619	0.0458107293550331	0.0118861432593056	0.0153268689396309	0.103174603174603	0.072	0.0087719298245614	0.0144665461121157	0	0.00584795321637427
col-47	0.0555555555555556	0.0415913200723327	0.00656865811698467	0.0125117297466375	0.0793650793650794	0.032	0.0087719298245614	0.0054249547920434	0	0.00292397660818713
col-49	0.0793650793650794	0.0620855937311632	0.0115733500156397	0.0109477635283078	0.103174603174603	0.088	0.00292397660818713	0.0162748643761302	0	0.0087719298245614
col-51	0.00793650793650794	0.0421940928270042	0.0115733500156397	0.0109477635283078	0.0873015873015873	0.136	0.0087719298245614	0.0126582278481013	1	0.0087719298245614
col-52	0.134920634920635	0.0566606389391199	0.00688145136065061	0.0093837973099781	0.0714285714285714	0.04	0.00584795321637427	0.00663050030138638	1	0.0146198830409357
col-53	0.103174603174603	0.0765521398432791	0.00969659055364404	0.0093837973099781	0.0714285714285714	0.016	0.0087719298245614	0.0102471368294153	0	0.0146198830409357
col-55	0.0714285714285714	0.0638939119951777	0.00907100406631217	0.00688145136065061	0.0555555555555556	0.056	0.0087719298245614	0.00602772754671489	0	0.0204678362573099
col-56	0.0952380952380952	0.0644966847498492	0.0125117297466375	0.00875821082264623	0.134920634920635	0.04	0.0087719298245614	0.0108499095840868	0	0.00584795321637427
col-58	0.0714285714285714	0.0572634116937914	0.0106349702846419	0.0059430716296528	0.0634920634920635	0.008	0.00584795321637427	0.0102471368294153	0	0.00584795321637427
col-60	0.150793650793651	0.0620855937311632	0.00656865811698467	0.00531748514232093	0.0476190476190476	0.024	0.0146198830409357	0.0054249547920434	0	0.0350877192982456
col-61	0.00793650793650794	0.0681133212778782	0.00688145136065061	0.00844541757898029	0.0873015873015873	0.064	0.00584795321637427	0.00421940928270042	1	0.00292397660818713
col-62	0.126984126984127	0.0427968655816757	0.00813262433531436	0.00688145136065061	0.0396825396825397	0.008	0.0087719298245614	0.0108499095840868	0	0.0146198830409357
col-64	0.0634920634920635	0.0584689572031343	0.00844541757898029	0.00625586487331874	0.126984126984127	0.024	0.0087719298245614	0.00783604581072936	0	0.0526315789473684
col-65	0.142857142857143	0.0488245931283905	0.0093837973099781	0.01000938379731	0.0793650793650794	0.032	0.0087719298245614	0.00482218203737191	0	0.0087719298245614
col-69	0.0396825396825397	0.0500301386377335	0.00813262433531436	0.00750703784798248	0.111111111111111	0.04	0.00292397660818713	0.00783604581072936	1	0
H17B01.2	0.103174603174603	0.0566606389391199	0.0106349702846419	0.0059430716296528	0.0317460317460317	0.032	0.0350877192982456	0.00783604581072936	0	0.0146198830409357
col-71	0.182539682539683	0.053044002411091	0.0106349702846419	0.0128245229903034	0.0873015873015873	0.064	0.00292397660818713	0.00783604581072936	0	0.00584795321637427
col-72	0.111111111111111	0.0446051838456901	0.0106349702846419	0.0125117297466375	0.0793650793650794	0.056	0.0116959064327485	0.0138637733574442	0	0.0116959064327485
col-74	0.174603174603175	0.0470162748643761	0.0159524554269628	0.0112605567719737	0.0555555555555556	0.024	0	0.0174804098854732	0	0.0175438596491228
col-75	0.206349206349206	0.0560578661844484	0.00875821082264623	0.00844541757898029	0.0476190476190476	0	0.00584795321637427	0.00904159132007233	0	0.0116959064327485
col-76	0.214285714285714	0.0626883664858347	0.00813262433531436	0.00781983109164842	0.0317460317460317	0.048	0.0116959064327485	0.00723327305605787	0	0.0175438596491228
col-80	0.0952380952380952	0.0397830018083183	0.0181420081326243	0.0118861432593056	0.0555555555555556	0	0.0175438596491228	0.0162748643761302	0	0.00292397660818713
col-81	0.119047619047619	0.0391802290536468	0.0125117297466375	0.015014075695965	0.0714285714285714	0.016	0.0116959064327485	0.0138637733574442	0	0.0146198830409357
col-83	0.0555555555555556	0.0632911392405062	0.0118861432593056	0.0143884892086331	0.0793650793650794	0.112	0.0350877192982456	0.0102471368294153	0	0.00584795321637427
col-85	0.0158730158730159	0.0427968655816757	0.0125117297466375	0.015014075695965	0.119047619047619	0.112	0.0175438596491228	0.0156720916214587	0	0
col-87	0.0317460317460317	0.0361663652802893	0.0159524554269628	0.019705974350954	0.103174603174603	0.152	0.0263157894736842	0.0144665461121157	0	0
col-90	0.166666666666667	0.050632911392405	0.00844541757898029	0.0106349702846419	0.0714285714285714	0.048	0.0087719298245614	0.00843881856540084	0	0.0116959064327485
col-91	0.142857142857143	0.0584689572031343	0.00969659055364404	0.00656865811698467	0.0238095238095238	0.008	0.0204678362573099	0.00663050030138638	0	0.0175438596491228
col-93	0.0952380952380952	0.051838456901748	0.00719424460431655	0.00563027838598686	0.0873015873015873	0.048	0.0409356725146199	0.00783604581072936	0	0.0204678362573099
col-94	0.0714285714285714	0.030741410488246	0.00969659055364404	0.00813262433531436	0.119047619047619	0.064	0.0409356725146199	0.0132610006027728	0	0.0204678362573099
col-96	0.0396825396825397	0.0608800482218203	0.00969659055364404	0.00844541757898029	0.119047619047619	0.088	0.0204678362573099	0.0120554550934298	1	0.0116959064327485
col-97	0.150793650793651	0.0512356841470765	0.0093837973099781	0.00781983109164842	0.0476190476190476	0.024	0.00584795321637427	0.00663050030138638	0	0.0350877192982456
col-98	0.174603174603175	0.0554550934297769	0.00875821082264623	0.00813262433531436	0.0555555555555556	0.008	0.0204678362573099	0.00964436407474382	0	0.0116959064327485
col-99	0.150793650793651	0.050632911392405	0.00875821082264623	0.00781983109164842	0.0476190476190476	0.056	0.0409356725146199	0.00964436407474382	0	0.0409356725146199
col-101	0.142857142857143	0.0409885473176612	0.0112605567719737	0.0093837973099781	0.0555555555555556	0.016	0.0087719298245614	0.0138637733574442	0	0.00292397660818713
col-102	0.00793650793650794	0.0337552742616034	0.00844541757898029	0.00813262433531436	0.103174603174603	0.08	0.0467836257309941	0.00482218203737191	1	0
col-103	0.126984126984127	0.030741410488246	0.00907100406631217	0.00907100406631217	0.0238095238095238	0.016	0.0233918128654971	0.00964436407474382	0	0.00584795321637427
col-104	0.103174603174603	0.0391802290536468	0.0153268689396309	0.0137629027213012	0.0793650793650794	0.016	0.0116959064327485	0.0174804098854732	0	0.0116959064327485
col-105	0.142857142857143	0.0608800482218203	0.00719424460431655	0.00969659055364404	0.0952380952380952	0.048	0.0116959064327485	0.00843881856540084	0	0.0087719298245614
col-106	0.0555555555555556	0.0427968655816757	0.015014075695965	0.0134501094776353	0.0873015873015873	0.048	0.00292397660818713	0.0114526823387583	0	0.00292397660818713
col-107	0.0952380952380952	0.0500301386377335	0.00875821082264623	0.0115733500156397	0.0476190476190476	0.04	0.0321637426900585	0.00843881856540084	0	0.0116959064327485
col-108	0.0476190476190476	0.0488245931283905	0.00688145136065061	0.0103221770409759	0.126984126984127	0.112	0.0233918128654971	0.00421940928270042	1	0.00584795321637427
col-109	0.142857142857143	0.0572634116937914	0.01000938379731	0.0112605567719737	0.0396825396825397	0.016	0.00584795321637427	0.00723327305605787	0	0.0467836257309941
col-110	0.174603174603175	0.0433996383363472	0.00875821082264623	0.0131373162339693	0.0555555555555556	0.032	0.00584795321637427	0.00904159132007233	0	0.0292397660818713
col-111	0.0793650793650794	0.050632911392405	0.0190803878636221	0.0134501094776353	0.111111111111111	0.024	0	0.0156720916214587	0	0.00584795321637427
col-114	0.0396825396825397	0.0554550934297769	0.00907100406631217	0.00844541757898029	0.142857142857143	0.104	0.00584795321637427	0.00783604581072936	1	0.0116959064327485
col-116	0.0952380952380952	0.0699216395418927	0.0059430716296528	0.00688145136065061	0.0873015873015873	0.056	0.0087719298245614	0.00723327305605787	1	0.0116959064327485
col-117	0.0555555555555556	0.0620855937311632	0.00781983109164842	0.0125117297466375	0.103174603174603	0.064	0.0292397660818713	0.00843881856540084	0	0.0146198830409357
col-119	0.214285714285714	0.0452079566003616	0.0143884892086331	0.0131373162339693	0.0634920634920635	0.016	0.00584795321637427	0.0120554550934298	0	0.0233918128654971
col-120	0.150793650793651	0.0482218203737191	0.00813262433531436	0.0112605567719737	0.0714285714285714	0.048	0.00584795321637427	0.00602772754671489	0	0.0087719298245614
col-121	0.182539682539683	0.0614828209764918	0.00781983109164842	0.0059430716296528	0.0555555555555556	0.024	0	0.00723327305605787	0	0.0175438596491228
col-124	0.103174603174603	0.0446051838456901	0.0128245229903034	0.0103221770409759	0.0238095238095238	0.024	0.00292397660818713	0.00783604581072936	0	0.0204678362573099
col-125	0.0873015873015873	0.0578661844484628	0.00719424460431655	0.00656865811698467	0.103174603174603	0.08	0.043859649122807	0.00602772754671489	0	0.0146198830409357
col-126	0.0793650793650794	0.0464135021097046	0.0059430716296528	0.00500469189865499	0.0952380952380952	0.072	0.0175438596491228	0.00482218203737191	1	0.00292397660818713
col-128	0.214285714285714	0.0482218203737191	0.0103221770409759	0.00907100406631217	0.0555555555555556	0	0.0087719298245614	0.0102471368294153	0	0.00292397660818713
col-129	0.134920634920635	0.050632911392405	0.0109477635283078	0.00844541757898029	0.0317460317460317	0.008	0.0116959064327485	0.00602772754671489	0	0
col-130	0.0952380952380952	0.0458107293550331	0.00813262433531436	0.0059430716296528	0.0952380952380952	0.024	0.0175438596491228	0.00723327305605787	0	0.0087719298245614
col-132	0.206349206349206	0.0476190476190476	0.0168908351579606	0.0131373162339693	0.0317460317460317	0.016	0.00584795321637427	0.0192887281494876	0	0.0087719298245614
col-133	0.174603174603175	0.0590717299578058	0.00844541757898029	0.00625586487331874	0.111111111111111	0.072	0.0116959064327485	0.00904159132007233	0	0.0116959064327485
col-135	0.150793650793651	0.0198915009041591	0.00656865811698467	0.0153268689396309	0.103174603174603	0.048	0.00292397660818713	0.00602772754671489	0	0.0087719298245614
col-137	0.150793650793651	0.053044002411091	0.00813262433531436	0.00625586487331874	0.0793650793650794	0.056	0.0204678362573099	0.00783604581072936	0	0.0087719298245614
col-139	0.0873015873015873	0.0482218203737191	0.00844541757898029	0.00688145136065061	0.111111111111111	0.048	0.0116959064327485	0.00602772754671489	0	0.0146198830409357
col-141	0.0634920634920635	0.0470162748643761	0.00875821082264623	0.00750703784798248	0.0238095238095238	0.024	0.0263157894736842	0.00843881856540084	0	0.0175438596491228
col-142	0.0793650793650794	0.0235081374321881	0.0109477635283078	0.00531748514232093	0.0396825396825397	0.024	0.0204678362573099	0.00843881856540084	0	0.0146198830409357
col-144	0.134920634920635	0.0566606389391199	0.00844541757898029	0.00875821082264623	0.0476190476190476	0.024	0.0409356725146199	0.00602772754671489	0	0.0146198830409357
col-146	0.134920634920635	0.0385774562989753	0.00656865811698467	0.0059430716296528	0.0317460317460317	0.016	0.0087719298245614	0.00723327305605787	0	0.0087719298245614
col-147	0.277777777777778	0.0500301386377335	0.00500469189865499	0.00469189865498905	0.0317460317460317	0.008	0	0.0054249547920434	0	0.0263157894736842
col-148	0.0873015873015873	0.0560578661844484	0.00719424460431655	0.00719424460431655	0.0952380952380952	0.064	0.0175438596491228	0.00663050030138638	0	0.00584795321637427
col-149	0.134920634920635	0.0452079566003616	0.00719424460431655	0.00907100406631217	0.0476190476190476	0	0.00584795321637427	0.00843881856540084	0	0.0204678362573099
col-151	0.0555555555555556	0.0693188667872212	0.00844541757898029	0.00813262433531436	0.103174603174603	0.032	0.0087719298245614	0.00783604581072936	0	0.0204678362573099
col-153	0.158730158730159	0.0542495479204339	0.0131373162339693	0.01000938379731	0.0476190476190476	0.016	0	0.00723327305605787	0	0.0292397660818713
col-154	0.150793650793651	0.0403857745629897	0.0103221770409759	0.0093837973099781	0.0317460317460317	0.024	0.0087719298245614	0.0054249547920434	0	0.0116959064327485
col-155	0.0873015873015873	0.0385774562989753	0.0128245229903034	0.0112605567719737	0.103174603174603	0.072	0.0116959064327485	0.0126582278481013	0	0.0116959064327485
col-156	0.158730158730159	0.0620855937311632	0.0093837973099781	0.00531748514232093	0.0555555555555556	0.008	0.0204678362573099	0.00964436407474382	0	0.00584795321637427
col-160	0.111111111111111	0.0415913200723327	0.01000938379731	0.01000938379731	0.0476190476190476	0.008	0.0321637426900585	0.0102471368294153	0	0.0146198830409357
col-161	0.103174603174603	0.0638939119951777	0.00813262433531436	0.00719424460431655	0.0476190476190476	0.008	0.0087719298245614	0.00482218203737191	0	0.0146198830409357
col-162	0.0873015873015873	0.0650994575045207	0.00875821082264623	0.00781983109164842	0.0555555555555556	0.016	0.0146198830409357	0.00843881856540084	0	0.0116959064327485
col-163	0.0793650793650794	0.02833031946956	0.0125117297466375	0.0140756959649672	0.0873015873015873	0.024	0.00584795321637427	0.0156720916214587	0	0.0087719298245614
col-169	0.0793650793650794	0.0440024110910187	0.00813262433531436	0.0093837973099781	0.0476190476190476	0.032	0.0555555555555556	0.00843881856540084	0	0.0146198830409357
col-171	0.0317460317460317	0.0632911392405062	0.00875821082264623	0.0106349702846419	0.134920634920635	0.104	0.0263157894736842	0.00843881856540084	1	0.00292397660818713
col-172	0.214285714285714	0.0650994575045207	0.00719424460431655	0.00875821082264623	0.0317460317460317	0.008	0.0292397660818713	0.00723327305605787	1	0.0116959064327485
col-174	0.222222222222222	0.049427365883062	0.0109477635283078	0.00625586487331874	0.0396825396825397	0.008	0.00292397660818713	0.0114526823387583	0	0.0175438596491228
col-175	0.111111111111111	0.0524412296564195	0.00969659055364404	0.00844541757898029	0.0793650793650794	0.08	0.0116959064327485	0.0102471368294153	0	0.00584795321637427
col-177	0.222222222222222	0.0482218203737191	0.00750703784798248	0.0121989365029715	0.0396825396825397	0.024	0	0.00723327305605787	0	0.0409356725146199
col-178	0.0873015873015873	0.0373719107896323	0.00781983109164842	0.0115733500156397	0.0317460317460317	0.008	0.0087719298245614	0.00843881856540084	0	0.0233918128654971
col-182	0.0238095238095238	0.0524412296564195	0.00907100406631217	0.00656865811698467	0.134920634920635	0.112	0.00584795321637427	0.0108499095840868	1	0.0087719298245614
col-183	0.0238095238095238	0.0572634116937914	0.00656865811698467	0.00781983109164842	0.134920634920635	0.096	0.00584795321637427	0.00482218203737191	1	0.0116959064327485
col-185	0.0396825396825397	0.0663050030138637	0.00875821082264623	0.00625586487331874	0.126984126984127	0.112	0.0175438596491228	0.0108499095840868	1	0.00584795321637427
col-186	0.103174603174603	0.050632911392405	0.00688145136065061	0.01000938379731	0.0396825396825397	0.016	0.0233918128654971	0.00843881856540084	0	0.0175438596491228
coq-2	0.126984126984127	0.0548523206751054	0.0128245229903034	0.01000938379731	0.0476190476190476	0	0	0.0114526823387583	0	0.0175438596491228
coq-4	0.0793650793650794	0.0470162748643761	0.0156396621832968	0.0175164216452925	0.103174603174603	0.032	0.00292397660818713	0.0186859553948162	0	0.0146198830409357
coq-8	0.23015873015873	0.0650994575045207	0.0121989365029715	0.0112605567719737	0.0634920634920635	0.056	0.00584795321637427	0.0138637733574442	0	0.0233918128654971
cor-1	0.253968253968254	0.0632911392405062	0.0103221770409759	0.00813262433531436	0.0317460317460317	0.008	0	0.0054249547920434	0	0.0087719298245614
cpb-1	0.182539682539683	0.0608800482218203	0.0134501094776353	0.0109477635283078	0.0476190476190476	0.008	0.0292397660818713	0.0150693188667872	0	0.0350877192982456
cpb-3	0.261904761904762	0.0608800482218203	0.014701282452299	0.0109477635283078	0.0238095238095238	0	0.0146198830409357	0.0168776371308017	0	0.0380116959064327
cpl-1	0.238095238095238	0.0657022302591922	0.0140756959649672	0.0093837973099781	0.0396825396825397	0.016	0.0116959064327485	0.0144665461121157	0	0.0263157894736842
cpn-1	0.174603174603175	0.0482218203737191	0.0137629027213012	0.0128245229903034	0.0238095238095238	0.008	0.00584795321637427	0.0156720916214587	0	0.0175438596491228
cpn-2	0.277777777777778	0.0705244122965642	0.00875821082264623	0.00625586487331874	0.0634920634920635	0.016	0.0116959064327485	0.00843881856540084	0	0.0175438596491228
cpr-1	0.0873015873015873	0.0500301386377335	0.00875821082264623	0.01000938379731	0.0555555555555556	0.04	0	0.00964436407474382	0	0.0263157894736842
cpr-3	0.142857142857143	0.050632911392405	0.00907100406631217	0.00844541757898029	0.0873015873015873	0.016	0	0.00843881856540084	1	0.0204678362573099
cps-6	0.261904761904762	0.0602772754671488	0.014701282452299	0.0137629027213012	0.103174603174603	0.072	0.00584795321637427	0.0156720916214587	0	0.0087719298245614
cpz-1	0.198412698412698	0.0464135021097046	0.0128245229903034	0.0125117297466375	0.0952380952380952	0.048	0	0.0120554550934298	0	0.00584795321637427
cpz-2	0.142857142857143	0.0500301386377335	0.0128245229903034	0.00688145136065061	0.111111111111111	0.032	0	0.0126582278481013	0	0.0146198830409357
crb-1	0.222222222222222	0.0669077757685352	0.00907100406631217	0.00656865811698467	0.0238095238095238	0.024	0.0321637426900585	0.0114526823387583	0	0.0263157894736842
crn-2	0.0873015873015873	0.0614828209764918	0.0168908351579606	0.0184548013762903	0.0634920634920635	0.008	0.0087719298245614	0.0174804098854732	0	0.0233918128654971
crn-3	0.23015873015873	0.0500301386377335	0.0134501094776353	0.0137629027213012	0.0396825396825397	0.008	0.0087719298245614	0.0144665461121157	0	0.0116959064327485
crn-4	0.246031746031746	0.0657022302591922	0.0093837973099781	0.0103221770409759	0.0396825396825397	0.024	0.00292397660818713	0.0126582278481013	0	0.0233918128654971
crn-5	0.253968253968254	0.0566606389391199	0.0153268689396309	0.014701282452299	0.0873015873015873	0.016	0	0.0138637733574442	0	0.0116959064327485
crn-6	0.103174603174603	0.0699216395418927	0.01000938379731	0.00625586487331874	0.0396825396825397	0.032	0.00292397660818713	0.0120554550934298	0	0.0380116959064327
cars-1	0.111111111111111	0.0355635925256178	0.0250234594932749	0.0206443540819518	0.0317460317460317	0.032	0.0321637426900585	0.0204942736588306	0	0.0263157894736842
crt-1	0.198412698412698	0.0325497287522604	0.0168908351579606	0.0181420081326243	0.0317460317460317	0.024	0.0204678362573099	0.0150693188667872	0	0.0175438596491228
csk-1	0.198412698412698	0.0548523206751054	0.0143884892086331	0.015014075695965	0.0158730158730159	0.016	0.0146198830409357	0.0102471368294153	0	0.0233918128654971
csn-2	0.277777777777778	0.0711271850512357	0.00875821082264623	0.00781983109164842	0.0476190476190476	0.008	0	0.00783604581072936	0	0.0233918128654971
csn-5	0.198412698412698	0.0602772754671488	0.014701282452299	0.015014075695965	0.0476190476190476	0.016	0.0175438596491228	0.0144665461121157	0	0.0292397660818713
csn-6	0.119047619047619	0.0548523206751054	0.0175164216452925	0.0215827338129496	0.0793650793650794	0.024	0.0087719298245614	0.0144665461121157	0	0.0146198830409357
csp-2	0.182539682539683	0.0626883664858347	0.0115733500156397	0.0115733500156397	0.0396825396825397	0.008	0.00584795321637427	0.0138637733574442	0	0.0204678362573099
csq-1	0.253968253968254	0.0669077757685352	0.0093837973099781	0.00844541757898029	0.0238095238095238	0.024	0	0.0132610006027728	0	0.0350877192982456
ctb-1	0.277777777777778	0.127185051235685	0.00156396621832968	0.00156396621832968	0.0317460317460317	0.016	0.00292397660818713	0.00120554550934298	0	0.0146198830409357
ctl-1	0.111111111111111	0.0458107293550331	0.0162652486706287	0.0131373162339693	0.0873015873015873	0.072	0.00292397660818713	0.0162748643761302	0	0.0087719298245614
cts-1	0.119047619047619	0.0391802290536468	0.015014075695965	0.0106349702846419	0.0952380952380952	0.008	0.0233918128654971	0.0144665461121157	0	0.0321637426900585
cul-1	0.23015873015873	0.0452079566003616	0.0165780419142947	0.0131373162339693	0.0396825396825397	0.032	0.0175438596491228	0.0198915009041591	0	0.043859649122807
cul-2	0.182539682539683	0.0512356841470765	0.0162652486706287	0.0178292148889584	0.0555555555555556	0.024	0.0116959064327485	0.0120554550934298	0	0.0263157894736842
cul-3	0.182539682539683	0.0542495479204339	0.0156396621832968	0.014701282452299	0.0634920634920635	0.016	0.0321637426900585	0.0162748643761302	0	0.0204678362573099
cul-4	0.222222222222222	0.0681133212778782	0.0131373162339693	0.0137629027213012	0.0396825396825397	0.008	0.0087719298245614	0.00843881856540084	0	0.0292397660818713
cul-5	0.19047619047619	0.0566606389391199	0.0121989365029715	0.0106349702846419	0.0238095238095238	0.056	0	0.0132610006027728	0	0.0350877192982456
cup-2	0.0555555555555556	0.0711271850512357	0.0118861432593056	0.0106349702846419	0.0476190476190476	0.016	0.00584795321637427	0.0114526823387583	0	0.00584795321637427
cup-4	0.19047619047619	0.0596745027124773	0.00781983109164842	0.00531748514232093	0.0714285714285714	0.024	0.00292397660818713	0.0108499095840868	0	0.0175438596491228
cup-5	0.182539682539683	0.0644966847498492	0.0143884892086331	0.0134501094776353	0.0476190476190476	0.008	0.0116959064327485	0.0180831826401447	0	0.0409356725146199
cut-1	0.19047619047619	0.0464135021097046	0.0137629027213012	0.0106349702846419	0.0238095238095238	0	0.0292397660818713	0.0156720916214587	0	0.0292397660818713
cut-6	0.0793650793650794	0.0723327305605786	0.0093837973099781	0.00750703784798248	0.0555555555555556	0.04	0.00584795321637427	0.00843881856540084	0	0.0116959064327485
cwn-2	0.174603174603175	0.0723327305605786	0.0109477635283078	0.01000938379731	0.0317460317460317	0.008	0.00584795321637427	0.0120554550934298	0	0.0321637426900585
cwp-1	0.0952380952380952	0.0638939119951777	0.00969659055364404	0.01000938379731	0.0714285714285714	0.04	0.00292397660818713	0.0102471368294153	0	0.0175438596491228
cwp-2	0.103174603174603	0.0644966847498492	0.0093837973099781	0.00969659055364404	0.0714285714285714	0.072	0.0116959064327485	0.00964436407474382	1	0.0263157894736842
cwp-4	0.214285714285714	0.0681133212778782	0.00688145136065061	0.0115733500156397	0.0555555555555556	0.024	0.00292397660818713	0.00421940928270042	0	0.0146198830409357
cya-2	0.126984126984127	0.053044002411091	0.0153268689396309	0.014701282452299	0.0476190476190476	0.064	0.0087719298245614	0.0108499095840868	0	0.0204678362573099
cyb-1	0.0793650793650794	0.050632911392405	0.0165780419142947	0.0131373162339693	0.0476190476190476	0.016	0.0087719298245614	0.0223025919228451	1	0.0175438596491228
cyb-2.1	0.0952380952380952	0.0590717299578058	0.014701282452299	0.0125117297466375	0.0476190476190476	0	0.0146198830409357	0.0162748643761302	0	0.0380116959064327
cyb-3	0.222222222222222	0.0385774562989753	0.0159524554269628	0.0165780419142947	0.0238095238095238	0.016	0.0233918128654971	0.0235081374321881	0	0.0321637426900585
cyc-1	0.238095238095238	0.0578661844484628	0.0134501094776353	0.0115733500156397	0.0317460317460317	0.016	0	0.0114526823387583	0	0.0233918128654971
cyd-1	0.158730158730159	0.0464135021097046	0.0118861432593056	0.0103221770409759	0.0555555555555556	0	0.0321637426900585	0.0132610006027728	0	0.0263157894736842
cye-1	0.150793650793651	0.0644966847498492	0.00719424460431655	0.0115733500156397	0.0238095238095238	0.024	0.0321637426900585	0.00904159132007233	0	0.0204678362573099
cyk-4	0.182539682539683	0.0355635925256178	0.0159524554269628	0.0162652486706287	0.0158730158730159	0	0.0146198830409357	0.0144665461121157	0	0.0204678362573099
cyl-1	0.198412698412698	0.0560578661844484	0.0153268689396309	0.0109477635283078	0.0396825396825397	0.016	0.00292397660818713	0.0198915009041591	0	0.0175438596491228
cyn-2	0.19047619047619	0.0560578661844484	0.0134501094776353	0.0143884892086331	0.111111111111111	0.016	0	0.0144665461121157	0	0.0116959064327485
cyn-3	0.111111111111111	0.0355635925256178	0.0162652486706287	0.0159524554269628	0.0396825396825397	0.016	0.0116959064327485	0.0156720916214587	0	0.0263157894736842
cyn-4	0.142857142857143	0.0590717299578058	0.0118861432593056	0.0137629027213012	0.0873015873015873	0.056	0.00584795321637427	0.0114526823387583	0	0.0204678362573099
cyn-5	0.166666666666667	0.053044002411091	0.0187675946199562	0.0143884892086331	0.0714285714285714	0	0.00292397660818713	0.0216998191681736	0	0.0263157894736842
cyn-6	0.166666666666667	0.0765521398432791	0.0134501094776353	0.0128245229903034	0.0317460317460317	0.024	0.00292397660818713	0.0102471368294153	0	0.0116959064327485
cyn-7	0.158730158730159	0.0572634116937914	0.0175164216452925	0.0134501094776353	0.0476190476190476	0.008	0.0087719298245614	0.0144665461121157	0	0.0292397660818713
cyn-8	0.182539682539683	0.050632911392405	0.0109477635283078	0.00844541757898029	0.0238095238095238	0.008	0.00584795321637427	0.0144665461121157	0	0.043859649122807
cyn-9	0.23015873015873	0.0560578661844484	0.015014075695965	0.014701282452299	0.0396825396825397	0.024	0	0.0162748643761302	0	0.0204678362573099
cyn-10	0.206349206349206	0.0759493670886076	0.0118861432593056	0.0121989365029715	0.0634920634920635	0.016	0.00292397660818713	0.0132610006027728	0	0.0175438596491228
cyn-11	0.166666666666667	0.0681133212778782	0.015014075695965	0.0168908351579606	0.0317460317460317	0.016	0	0.0126582278481013	0	0.0116959064327485
cyn-12	0.182539682539683	0.0759493670886076	0.0153268689396309	0.0175164216452925	0.0238095238095238	0.016	0.00584795321637427	0.0138637733574442	0	0.0263157894736842
cyn-13	0.206349206349206	0.0512356841470765	0.0178292148889584	0.0162652486706287	0.0714285714285714	0.056	0.00292397660818713	0.00843881856540084	0	0.00584795321637427
sig-7	0.142857142857143	0.053044002411091	0.0159524554269628	0.0106349702846419	0.0317460317460317	0	0	0.0126582278481013	0	0.0409356725146199
cyn-15	0.222222222222222	0.0687160940325497	0.01000938379731	0.0128245229903034	0.0238095238095238	0.016	0.00292397660818713	0.0126582278481013	0	0.0204678362573099
dab-1	0.119047619047619	0.0452079566003616	0.00969659055364404	0.0103221770409759	0.00793650793650794	0.024	0.0497076023391813	0.00964436407474382	0	0.0233918128654971
dac-1	0.19047619047619	0.0819770946353225	0.00875821082264623	0.00781983109164842	0.0714285714285714	0.032	0	0.00663050030138638	0	0.0087719298245614
dad-1	0.23015873015873	0.0650994575045207	0.0140756959649672	0.00907100406631217	0	0.024	0.00292397660818713	0.0120554550934298	0	0.0321637426900585
daf-1	0.246031746031746	0.0626883664858347	0.00688145136065061	0.00907100406631217	0.0476190476190476	0.008	0.0204678362573099	0.00904159132007233	0	0.0233918128654971
daf-2	0.277777777777778	0.0572634116937914	0.0153268689396309	0.0172036284016265	0.0873015873015873	0.008	0.0321637426900585	0.0138637733574442	0	0.0204678362573099
daf-3	0.206349206349206	0.0644966847498492	0.00875821082264623	0.0103221770409759	0.0476190476190476	0.008	0.0116959064327485	0.0108499095840868	0	0.00584795321637427
daf-4	0.222222222222222	0.0548523206751054	0.0125117297466375	0.0168908351579606	0.0317460317460317	0.008	0.0116959064327485	0.0126582278481013	0	0.0526315789473684
daf-5	0.174603174603175	0.0452079566003616	0.0143884892086331	0.0153268689396309	0.0317460317460317	0.016	0.0292397660818713	0.0174804098854732	1	0.0350877192982456
daf-6	0.246031746031746	0.0699216395418927	0.00813262433531436	0.00813262433531436	0.0555555555555556	0	0.00292397660818713	0.00904159132007233	0	0.0263157894736842
daf-7	0.126984126984127	0.0379746835443038	0.00969659055364404	0.0115733500156397	0.0634920634920635	0.008	0.0175438596491228	0.00964436407474382	0	0.0321637426900585
daf-8	0.111111111111111	0.0657022302591922	0.0112605567719737	0.0125117297466375	0.0476190476190476	0.016	0.0087719298245614	0.0150693188667872	0	0.0116959064327485
daf-9	0.174603174603175	0.0560578661844484	0.01000938379731	0.01000938379731	0.0476190476190476	0	0.0087719298245614	0.0108499095840868	0	0.0204678362573099
daf-10	0.23015873015873	0.0669077757685352	0.00813262433531436	0.0109477635283078	0.0952380952380952	0.024	0	0.00723327305605787	0	0.0116959064327485
daf-12	0.0873015873015873	0.0705244122965642	0.00907100406631217	0.00969659055364404	0.0158730158730159	0.016	0.0175438596491228	0.00783604581072936	0	0.0292397660818713
daf-14	0.182539682539683	0.0693188667872212	0.00813262433531436	0.0103221770409759	0.0714285714285714	0	0.0116959064327485	0.00783604581072936	0	0.0292397660818713
daf-16	0.134920634920635	0.0578661844484628	0.0118861432593056	0.0109477635283078	0.0555555555555556	0	0.0380116959064327	0.0132610006027728	0	0.0730994152046784
daf-18	0.142857142857143	0.0669077757685352	0.0162652486706287	0.014701282452299	0.0793650793650794	0.016	0.0146198830409357	0.0174804098854732	0	0.0204678362573099
daf-21	0.150793650793651	0.030741410488246	0.0184548013762903	0.0156396621832968	0.0396825396825397	0	0.0233918128654971	0.0216998191681736	0	0.0321637426900585
daf-25	0.261904761904762	0.0548523206751054	0.0112605567719737	0.0131373162339693	0.0396825396825397	0.016	0.00584795321637427	0.00964436407474382	0	0.0146198830409357
daf-31	0.198412698412698	0.0723327305605786	0.0159524554269628	0.0137629027213012	0.0476190476190476	0.032	0.0204678362573099	0.0156720916214587	0	0.0350877192982456
dao-2	0.119047619047619	0.0681133212778782	0.0103221770409759	0.00844541757898029	0.0873015873015873	0.024	0.00292397660818713	0.00843881856540084	0	0.0175438596491228
dao-3	0.23015873015873	0.0560578661844484	0.00969659055364404	0.0115733500156397	0.0476190476190476	0.016	0.00292397660818713	0.0102471368294153	0	0.0233918128654971
dao-4	0.246031746031746	0.0663050030138637	0.00844541757898029	0.00875821082264623	0.0158730158730159	0	0	0.00783604581072936	0	0.0292397660818713
dao-5	0.182539682539683	0.0192887281494876	0.0103221770409759	0.0181420081326243	0.00793650793650794	0.016	0.0204678362573099	0.00783604581072936	0	0.0380116959064327
dap-3	0.293650793650793	0.0458107293550331	0.0178292148889584	0.0175164216452925	0.0476190476190476	0.008	0.00292397660818713	0.0150693188667872	0	0.0146198830409357
dat-1	0.285714285714286	0.0590717299578058	0.00813262433531436	0.0059430716296528	0.00793650793650794	0	0.00292397660818713	0.00783604581072936	0	0.0526315789473684
daz-1	0.126984126984127	0.0602772754671488	0.0137629027213012	0.0112605567719737	0.0555555555555556	0.008	0.0292397660818713	0.0114526823387583	0	0.0350877192982456
dbl-1	0.23015873015873	0.0596745027124773	0.0118861432593056	0.0140756959649672	0.0476190476190476	0.008	0.00584795321637427	0.0138637733574442	0	0.0701754385964912
dcs-1	0.238095238095238	0.0542495479204339	0.0112605567719737	0.0109477635283078	0.0714285714285714	0.032	0.0116959064327485	0.0162748643761302	0	0.0233918128654971
ddp-1	0.182539682539683	0.053044002411091	0.0125117297466375	0.0140756959649672	0.0317460317460317	0.016	0.0087719298245614	0.0108499095840868	0	0.0146198830409357
deb-1	0.261904761904762	0.0560578661844484	0.0125117297466375	0.0128245229903034	0.0476190476190476	0	0.0146198830409357	0.00723327305605787	0	0.0263157894736842
deg-1	0.126984126984127	0.0681133212778782	0.0121989365029715	0.0109477635283078	0.0317460317460317	0	0.00584795321637427	0.00964436407474382	0	0.0175438596491228
deg-3	0.238095238095238	0.0590717299578058	0.0103221770409759	0.00907100406631217	0.0396825396825397	0.024	0.0146198830409357	0.00843881856540084	0	0.0380116959064327
del-1	0.0793650793650794	0.0795660036166366	0.0103221770409759	0.00813262433531436	0.119047619047619	0.048	0	0.0132610006027728	0	0.0116959064327485
dgk-1	0.0714285714285714	0.0669077757685352	0.00813262433531436	0.00969659055364404	0.0714285714285714	0.032	0.0116959064327485	0.00964436407474382	0	0.0789473684210526
dgk-3	0.111111111111111	0.0590717299578058	0.00875821082264623	0.00813262433531436	0.0793650793650794	0.016	0.00292397660818713	0.00723327305605787	0	0.0116959064327485
dhc-1	0.134920634920635	0.0277275467148885	0.0175164216452925	0.0165780419142947	0.0476190476190476	0	0.0146198830409357	0.0180831826401447	0	0.043859649122807
dhp-2	0.182539682539683	0.051838456901748	0.0121989365029715	0.0140756959649672	0.0238095238095238	0.032	0.00292397660818713	0.0108499095840868	0	0.0116959064327485
dhs-2	0.182539682539683	0.0735382760699216	0.0106349702846419	0.00969659055364404	0.0476190476190476	0.04	0.00584795321637427	0.0102471368294153	0	0.0146198830409357
dhs-3	0.206349206349206	0.0669077757685352	0.0131373162339693	0.0131373162339693	0.0634920634920635	0.04	0	0.0120554550934298	0	0.0175438596491228
dhs-4	0.174603174603175	0.0729355033152501	0.00750703784798248	0.00781983109164842	0.0238095238095238	0.024	0.00584795321637427	0.00783604581072936	0	0.0263157894736842
dhs-5	0.26984126984127	0.0608800482218203	0.0112605567719737	0.00907100406631217	0.0317460317460317	0.008	0.0146198830409357	0.00904159132007233	0	0.0204678362573099
dhs-7	0.119047619047619	0.0644966847498492	0.00813262433531436	0.00875821082264623	0.0873015873015873	0.016	0.00292397660818713	0.0120554550934298	0	0.0116959064327485
dhs-8	0.150793650793651	0.0602772754671488	0.00844541757898029	0.00781983109164842	0.0793650793650794	0.016	0.00584795321637427	0.00964436407474382	0	0.0146198830409357
dhs-11	0.158730158730159	0.0554550934297769	0.0184548013762903	0.0103221770409759	0.0714285714285714	0.064	0.0087719298245614	0.0198915009041591	0	0.0175438596491228
dhs-14	0.214285714285714	0.0602772754671488	0.0128245229903034	0.00813262433531436	0.0634920634920635	0.072	0.00584795321637427	0.0150693188667872	0	0.0233918128654971
dhs-15	0.150793650793651	0.0693188667872212	0.0112605567719737	0.0118861432593056	0.0873015873015873	0.08	0.00584795321637427	0.00843881856540084	1	0
dhs-16	0.26984126984127	0.0596745027124773	0.00907100406631217	0.00969659055364404	0.0476190476190476	0	0.0116959064327485	0.00964436407474382	0	0.0292397660818713
dhs-18	0.134920634920635	0.0717299578059071	0.00719424460431655	0.00625586487331874	0.0396825396825397	0.016	0.00292397660818713	0.00843881856540084	0	0.0175438596491228
dhs-19	0.142857142857143	0.0572634116937914	0.00875821082264623	0.01000938379731	0.0396825396825397	0	0.0087719298245614	0.00904159132007233	0	0.0233918128654971
dhs-21	0.150793650793651	0.0729355033152501	0.0106349702846419	0.00907100406631217	0.0952380952380952	0.032	0.00292397660818713	0.00602772754671489	0	0.00292397660818713
dhs-22	0.126984126984127	0.0584689572031343	0.015014075695965	0.0165780419142947	0.0238095238095238	0.008	0.0087719298245614	0.0138637733574442	0	0.0087719298245614
dhs-23	0.142857142857143	0.0657022302591922	0.0140756959649672	0.00907100406631217	0.0158730158730159	0	0	0.0114526823387583	0	0.0204678362573099
dhs-24	0.349206349206349	0.0421940928270042	0.0118861432593056	0.0165780419142947	0.0238095238095238	0.008	0.0204678362573099	0.0126582278481013	0	0.0116959064327485
dhs-26	0.103174603174603	0.0693188667872212	0.00813262433531436	0.00750703784798248	0.0396825396825397	0.072	0.00292397660818713	0.0102471368294153	0	0.00584795321637427
dhs-27	0.26984126984127	0.0699216395418927	0.0125117297466375	0.0128245229903034	0.0793650793650794	0	0.00584795321637427	0.00663050030138638	0	0.0116959064327485
dhs-28	0.134920634920635	0.0500301386377335	0.00781983109164842	0.0093837973099781	0.0873015873015873	0.008	0	0.00904159132007233	0	0.0087719298245614
dhs-29	0.142857142857143	0.0759493670886076	0.0143884892086331	0.00688145136065061	0.0793650793650794	0.008	0.00584795321637427	0.0144665461121157	0	0.0321637426900585
dig-1	0.198412698412698	0.0524412296564195	0.00844541757898029	0.01000938379731	0.0238095238095238	0.024	0.0204678362573099	0.0114526823387583	0	0.0526315789473684
dim-1	0.277777777777778	0.0415913200723327	0.00688145136065061	0.00907100406631217	0.0476190476190476	0.016	0.00584795321637427	0.00964436407474382	0	0.0350877192982456
div-1	0.309523809523809	0.0440024110910187	0.0134501094776353	0.0165780419142947	0.00793650793650794	0	0.00292397660818713	0.0132610006027728	0	0.0146198830409357
dlg-1	0.333333333333333	0.053044002411091	0.0093837973099781	0.0115733500156397	0.0396825396825397	0.024	0.0204678362573099	0.0102471368294153	0	0.0380116959064327
dli-1	0.166666666666667	0.0464135021097046	0.0131373162339693	0.0181420081326243	0.0317460317460317	0.008	0.0204678362573099	0.0114526823387583	0	0.0292397660818713
dlk-1	0.174603174603175	0.0554550934297769	0.00907100406631217	0.0112605567719737	0.0238095238095238	0	0.0204678362573099	0.0108499095840868	0	0.00584795321637427
dna-2	0.198412698412698	0.0415913200723327	0.0178292148889584	0.0172036284016265	0.0238095238095238	0.008	0.00584795321637427	0.0204942736588306	0	0.0116959064327485
dnc-1	0.222222222222222	0.0584689572031343	0.014701282452299	0.0153268689396309	0.0238095238095238	0.032	0	0.0156720916214587	0	0.0204678362573099
dnj-3	0.222222222222222	0.0632911392405062	0.0143884892086331	0.0118861432593056	0.0396825396825397	0.04	0.00584795321637427	0.00843881856540084	0	0.00584795321637427
dnj-4	0.198412698412698	0.0596745027124773	0.0125117297466375	0.0131373162339693	0.0555555555555556	0.016	0.00292397660818713	0.0156720916214587	0	0.0116959064327485
dnj-5	0.238095238095238	0.0723327305605786	0.0153268689396309	0.0153268689396309	0.0396825396825397	0.016	0.0087719298245614	0.0120554550934298	0	0.0204678362573099
dnj-8	0.150793650793651	0.0626883664858347	0.0118861432593056	0.0125117297466375	0.0317460317460317	0.008	0.0233918128654971	0.0102471368294153	0	0.064327485380117
dnj-9	0.206349206349206	0.0711271850512357	0.0131373162339693	0.0093837973099781	0.0476190476190476	0.024	0.00292397660818713	0.0132610006027728	0	0.0497076023391813
dnj-12	0.174603174603175	0.0367691380349608	0.0228339067876134	0.0203315608382859	0.0555555555555556	0.008	0.0116959064327485	0.0229053646775166	0	0.0087719298245614
dnj-14	0.111111111111111	0.053044002411091	0.00907100406631217	0.0134501094776353	0.0476190476190476	0	0.0175438596491228	0.0120554550934298	0	0.0204678362573099
dnj-16	0.206349206349206	0.0590717299578058	0.0137629027213012	0.0131373162339693	0.0317460317460317	0.016	0.0087719298245614	0.0102471368294153	0	0.0380116959064327
dnj-18	0.285714285714286	0.0759493670886076	0.0143884892086331	0.0128245229903034	0.0634920634920635	0.016	0.0087719298245614	0.00723327305605787	0	0.0116959064327485
dnj-20	0.214285714285714	0.0512356841470765	0.0137629027213012	0.0125117297466375	0.0396825396825397	0.032	0.0175438596491228	0.0174804098854732	0	0.0380116959064327
dnj-21	0.142857142857143	0.0717299578059071	0.0115733500156397	0.0106349702846419	0.0873015873015873	0.016	0.0087719298245614	0.0126582278481013	0	0.0292397660818713
dnj-22	0.198412698412698	0.0500301386377335	0.0159524554269628	0.0140756959649672	0.0396825396825397	0.032	0	0.0186859553948162	0	0.0175438596491228
dnj-23	0.198412698412698	0.0614828209764918	0.015014075695965	0.0134501094776353	0.0476190476190476	0.016	0.0146198830409357	0.0150693188667872	0	0.0380116959064327
dnj-24	0.261904761904762	0.0681133212778782	0.00907100406631217	0.0137629027213012	0.0158730158730159	0.04	0.0087719298245614	0.0132610006027728	0	0.0292397660818713
dnj-26	0.261904761904762	0.0650994575045207	0.0093837973099781	0.00969659055364404	0.0317460317460317	0.024	0	0.0102471368294153	0	0.0087719298245614
dnj-27	0.277777777777778	0.0349608197709464	0.0128245229903034	0.0143884892086331	0.0555555555555556	0.032	0.0087719298245614	0.0132610006027728	0	0.0087719298245614
dnj-30	0.214285714285714	0.0602772754671488	0.0109477635283078	0.0137629027213012	0.0317460317460317	0	0.00292397660818713	0.00904159132007233	0	0.0175438596491228
dog-1	0.277777777777778	0.0699216395418927	0.014701282452299	0.0178292148889584	0.0396825396825397	0.008	0.0233918128654971	0.0138637733574442	0	0.0204678362573099
cks-1	0.182539682539683	0.051838456901748	0.0128245229903034	0.0115733500156397	0.0158730158730159	0.016	0.0146198830409357	0.0156720916214587	0	0.0321637426900585
dop-1	0.246031746031746	0.0614828209764918	0.00969659055364404	0.0112605567719737	0.0476190476190476	0.024	0.00292397660818713	0.00904159132007233	0	0.0350877192982456
dop-2	0.182539682539683	0.0626883664858347	0.00875821082264623	0.0118861432593056	0.0476190476190476	0.056	0.00584795321637427	0.00783604581072936	0	0.0380116959064327
dpf-1	0.166666666666667	0.0482218203737191	0.0131373162339693	0.0115733500156397	0.0793650793650794	0.032	0.00584795321637427	0.0138637733574442	0	0.00584795321637427
dpf-2	0.150793650793651	0.0663050030138637	0.00875821082264623	0.00813262433531436	0.0555555555555556	0.016	0	0.00964436407474382	0	0.0146198830409357
dpf-4	0.214285714285714	0.0542495479204339	0.0162652486706287	0.0212699405692837	0.0555555555555556	0	0	0.0132610006027728	0	0.0146198830409357
dpf-5	0.174603174603175	0.0482218203737191	0.0159524554269628	0.0153268689396309	0.0158730158730159	0.024	0.0146198830409357	0.0156720916214587	0	0.0292397660818713
dpf-6	0.261904761904762	0.0542495479204339	0.00531748514232093	0.0059430716296528	0.0476190476190476	0.008	0.0087719298245614	0.00723327305605787	0	0.00584795321637427
dpl-1	0.198412698412698	0.0560578661844484	0.0121989365029715	0.014701282452299	0.0714285714285714	0	0.0263157894736842	0.0108499095840868	0	0.0380116959064327
dpy-1	0.103174603174603	0.0831826401446655	0.0143884892086331	0.00907100406631217	0.0634920634920635	0.04	0.0204678362573099	0.0120554550934298	1	0.0146198830409357
dpy-2	0.198412698412698	0.0512356841470765	0.00875821082264623	0.0106349702846419	0.0158730158730159	0.024	0.00292397660818713	0.00723327305605787	0	0.0321637426900585
dpy-3	0.142857142857143	0.0650994575045207	0.00750703784798248	0.00688145136065061	0.0793650793650794	0.048	0	0.00602772754671489	0	0.00292397660818713
dpy-4	0.142857142857143	0.0590717299578058	0.00813262433531436	0.0118861432593056	0.0476190476190476	0.016	0.00584795321637427	0.0054249547920434	0	0.0175438596491228
dpy-6	0.166666666666667	0.0608800482218203	0.00875821082264623	0.00719424460431655	0.0317460317460317	0	0.0175438596491228	0.00843881856540084	0	0.0350877192982456
dpy-7	0.166666666666667	0.0337552742616034	0.00969659055364404	0.00875821082264623	0.0396825396825397	0	0.0175438596491228	0.0108499095840868	0	0.0175438596491228
dpy-8	0.142857142857143	0.0343580470162749	0.0134501094776353	0.00813262433531436	0.0793650793650794	0.008	0.00292397660818713	0.0150693188667872	0	0.00584795321637427
dpy-10	0.198412698412698	0.0476190476190476	0.00781983109164842	0.0093837973099781	0.0396825396825397	0.008	0.00584795321637427	0.00602772754671489	0	0.0204678362573099
dpy-14	0.119047619047619	0.0644966847498492	0.00969659055364404	0.00656865811698467	0.0714285714285714	0.072	0.0087719298245614	0.00843881856540084	0	0.00584795321637427
dpy-17	0.126984126984127	0.053044002411091	0.00781983109164842	0.00969659055364404	0.0634920634920635	0.016	0.00292397660818713	0.00904159132007233	0	0.0087719298245614
dpy-18	0.253968253968254	0.050632911392405	0.015014075695965	0.0112605567719737	0.0238095238095238	0.024	0.0175438596491228	0.0150693188667872	0	0.0350877192982456
dpy-20	0.158730158730159	0.0711271850512357	0.0121989365029715	0.0115733500156397	0.0158730158730159	0.032	0	0.00843881856540084	0	0.0409356725146199
dpy-21	0.349206349206349	0.0644966847498492	0.0131373162339693	0.0168908351579606	0.0317460317460317	0.008	0.0321637426900585	0.0102471368294153	0	0.0555555555555556
dpy-22	0.26984126984127	0.030741410488246	0.00656865811698467	0.00531748514232093	0.00793650793650794	0.016	0.0175438596491228	0.00602772754671489	0	0.0204678362573099
dpy-23	0.253968253968254	0.0590717299578058	0.00781983109164842	0.00844541757898029	0.00793650793650794	0.008	0.0263157894736842	0.00783604581072936	0	0.043859649122807
dpy-28	0.0873015873015873	0.051838456901748	0.0115733500156397	0.0128245229903034	0.0873015873015873	0.016	0.0701754385964912	0.0132610006027728	0	0.0555555555555556
dpy-30	0.142857142857143	0.0693188667872212	0.014701282452299	0.0112605567719737	0.0476190476190476	0.008	0.0087719298245614	0.0144665461121157	0	0.0233918128654971
drh-1	0.214285714285714	0.0693188667872212	0.0140756959649672	0.015014075695965	0.0158730158730159	0.008	0.00292397660818713	0.0180831826401447	0	0.0204678362573099
dro-1	0.0952380952380952	0.0482218203737191	0.0156396621832968	0.02001876759462	0.0634920634920635	0.056	0	0.0174804098854732	0	0.0116959064327485
drp-1	0.198412698412698	0.0464135021097046	0.0162652486706287	0.0162652486706287	0.0873015873015873	0.04	0.0146198830409357	0.0174804098854732	0	0.0350877192982456
dars-1	0.214285714285714	0.0554550934297769	0.0115733500156397	0.0140756959649672	0.0238095238095238	0.024	0.0116959064327485	0.0132610006027728	0	0.0409356725146199
dars-2	0.23015873015873	0.0578661844484628	0.0103221770409759	0.0128245229903034	0.0555555555555556	0.016	0.0087719298245614	0.0102471368294153	0	0.0175438596491228
dsc-1	0.19047619047619	0.0699216395418927	0.00875821082264623	0.0093837973099781	0.0396825396825397	0.032	0.0087719298245614	0.00723327305605787	0	0.0146198830409357
dsc-4	0.206349206349206	0.0596745027124773	0.00907100406631217	0.0103221770409759	0.0555555555555556	0.04	0.00584795321637427	0.00964436407474382	0	0.0175438596491228
dsh-1	0.198412698412698	0.0626883664858347	0.00875821082264623	0.00969659055364404	0.0396825396825397	0.024	0.00584795321637427	0.00663050030138638	0	0.0263157894736842
dsh-2	0.206349206349206	0.0440024110910187	0.015014075695965	0.0121989365029715	0.0317460317460317	0.016	0.00292397660818713	0.0126582278481013	0	0.0263157894736842
dsl-1	0.0952380952380952	0.0650994575045207	0.0190803878636221	0.0153268689396309	0.0714285714285714	0.04	0.00292397660818713	0.0180831826401447	0	0.0146198830409357
dsl-2	0.246031746031746	0.0572634116937914	0.0137629027213012	0.0172036284016265	0.0317460317460317	0.024	0.0087719298245614	0.0156720916214587	0	0.0175438596491228
dsl-3	0.111111111111111	0.0801687763713081	0.0128245229903034	0.0128245229903034	0.119047619047619	0.056	0	0.0150693188667872	0	0.0116959064327485
dsl-4	0.0634920634920635	0.0657022302591922	0.00875821082264623	0.0115733500156397	0.119047619047619	0.032	0	0.00783604581072936	0	0.0116959064327485
dsl-5	0.111111111111111	0.0753465943339361	0.00969659055364404	0.00844541757898029	0.0476190476190476	0.048	0.00292397660818713	0.00723327305605787	1	0.0175438596491228
dsl-7	0.23015873015873	0.0729355033152501	0.0103221770409759	0.00875821082264623	0.0158730158730159	0.008	0.00584795321637427	0.0132610006027728	0	0.0233918128654971
duo-1	0.19047619047619	0.0536467751657624	0.0115733500156397	0.0137629027213012	0.0158730158730159	0.008	0.0175438596491228	0.0156720916214587	0	0.0321637426900585
dur-1	0.182539682539683	0.0632911392405062	0.00750703784798248	0.0059430716296528	0.0238095238095238	0.016	0	0.00964436407474382	0	0.0116959064327485
dyf-1	0.0793650793650794	0.0735382760699216	0.00719424460431655	0.0093837973099781	0.0396825396825397	0	0.00584795321637427	0.00663050030138638	0	0.00584795321637427
dyf-2	0.0873015873015873	0.0596745027124773	0.00969659055364404	0.0109477635283078	0.103174603174603	0.088	0.0116959064327485	0.00904159132007233	0	0.0116959064327485
dyf-3	0.174603174603175	0.0343580470162749	0.0118861432593056	0.0168908351579606	0.0793650793650794	0.016	0.0263157894736842	0.0108499095840868	0	0.0146198830409357
dyf-6	0.293650793650793	0.0687160940325497	0.0115733500156397	0.0106349702846419	0.0317460317460317	0.008	0.00292397660818713	0.0120554550934298	0	0.0321637426900585
dyf-7	0.182539682539683	0.0626883664858347	0.00907100406631217	0.00907100406631217	0.0396825396825397	0.008	0.0175438596491228	0.00904159132007233	0	0.0233918128654971
dyf-11	0.166666666666667	0.051838456901748	0.00625586487331874	0.014701282452299	0.0873015873015873	0.024	0.00292397660818713	0.00301386377335744	0	0.0087719298245614
alp-1	0.246031746031746	0.0632911392405062	0.0106349702846419	0.0118861432593056	0.0158730158730159	0	0.00292397660818713	0.0102471368294153	0	0.0263157894736842
eat-2	0.134920634920635	0.0626883664858347	0.0103221770409759	0.01000938379731	0.0634920634920635	0.04	0.0116959064327485	0.00904159132007233	0	0.0204678362573099
eat-3	0.261904761904762	0.049427365883062	0.0118861432593056	0.0115733500156397	0.0396825396825397	0.024	0.0116959064327485	0.0120554550934298	0	0.0292397660818713
eat-4	0.182539682539683	0.0675105485232067	0.0118861432593056	0.0143884892086331	0.0555555555555556	0.016	0.00584795321637427	0.00964436407474382	0	0.0263157894736842
eat-16	0.158730158730159	0.0584689572031343	0.0093837973099781	0.0131373162339693	0.0317460317460317	0.024	0.00292397660818713	0.0126582278481013	0	0.0263157894736842
eat-18	0.0317460317460317	0.0632911392405062	0.0137629027213012	0.019705974350954	0.0396825396825397	0.056	0.0204678362573099	0.0162748643761302	0	0.0116959064327485
bcat-1	0.198412698412698	0.0476190476190476	0.0093837973099781	0.00875821082264623	0.0555555555555556	0.008	0.0292397660818713	0.00964436407474382	0	0.0146198830409357
ech-1.1	0.246031746031746	0.0536467751657624	0.0137629027213012	0.0112605567719737	0.0555555555555556	0.032	0.0087719298245614	0.0192887281494876	0	0.0292397660818713
ech-5	0.285714285714286	0.0391802290536468	0.015014075695965	0.0159524554269628	0.0317460317460317	0.016	0.00584795321637427	0.0132610006027728	0	0.0146198830409357
ech-6	0.277777777777778	0.0566606389391199	0.0121989365029715	0.01000938379731	0.0476190476190476	0	0.00584795321637427	0.0132610006027728	0	0.0204678362573099
ech-8	0.119047619047619	0.0590717299578058	0.00625586487331874	0.00844541757898029	0.0555555555555556	0.024	0.00292397660818713	0.0054249547920434	0	0.0116959064327485
eff-1	0.134920634920635	0.0711271850512357	0.00813262433531436	0.00969659055364404	0.0317460317460317	0.032	0.0204678362573099	0.00904159132007233	0	0.0380116959064327
efl-1	0.26984126984127	0.0409885473176612	0.0103221770409759	0.0109477635283078	0.0396825396825397	0.016	0.0146198830409357	0.00904159132007233	0	0.0233918128654971
efn-2	0.166666666666667	0.0735382760699216	0.0109477635283078	0.0137629027213012	0.0793650793650794	0.008	0.00584795321637427	0.00843881856540084	0	0.043859649122807
efn-3	0.222222222222222	0.0729355033152501	0.0093837973099781	0.00469189865498905	0.0317460317460317	0.016	0.0146198830409357	0.00904159132007233	0	0.0204678362573099
efn-4	0.19047619047619	0.0446051838456901	0.0137629027213012	0.0140756959649672	0.0317460317460317	0.024	0.0233918128654971	0.0150693188667872	0	0.0350877192982456
eftu-2	0.238095238095238	0.0409885473176612	0.0134501094776353	0.015014075695965	0.0396825396825397	0.008	0.00292397660818713	0.0114526823387583	0	0.0380116959064327
eef-2	0.119047619047619	0.0265220012055455	0.0187675946199562	0.0134501094776353	0.0238095238095238	0.016	0.0116959064327485	0.0223025919228451	0	0.0233918128654971
eef-1A.1	0.166666666666667	0.0355635925256178	0.0178292148889584	0.0134501094776353	0.0634920634920635	0.016	0.0087719298245614	0.0216998191681736	0	0.0233918128654971
egl-1	0.214285714285714	0.0548523206751054	0.0118861432593056	0.0109477635283078	0.0158730158730159	0.016	0.0116959064327485	0.00843881856540084	0	0.0380116959064327
egl-2	0.0555555555555556	0.0560578661844484	0.0121989365029715	0.00969659055364404	0.00793650793650794	0.056	0.0146198830409357	0.0162748643761302	0	0.0087719298245614
egl-3	0.126984126984127	0.0397830018083183	0.0131373162339693	0.01000938379731	0.0317460317460317	0.008	0.0204678362573099	0.0168776371308017	0	0.0380116959064327
egl-5	0.23015873015873	0.0777576853526221	0.00500469189865499	0.0059430716296528	0.00793650793650794	0.016	0.0233918128654971	0.00663050030138638	0	0.0555555555555556
egl-6	0.19047619047619	0.0650994575045207	0.0103221770409759	0.0109477635283078	0.0793650793650794	0	0.0087719298245614	0.0156720916214587	0	0.0292397660818713
egl-8	0.222222222222222	0.0693188667872212	0.00875821082264623	0.0118861432593056	0.0555555555555556	0.008	0.0263157894736842	0.0108499095840868	0	0.0321637426900585
egl-9	0.0714285714285714	0.0693188667872212	0.0093837973099781	0.00875821082264623	0.00793650793650794	0.008	0.0233918128654971	0.0114526823387583	0	0.0409356725146199
egl-17	0.0952380952380952	0.0765521398432791	0.01000938379731	0.0125117297466375	0.0555555555555556	0	0.0175438596491228	0.0108499095840868	0	0.00584795321637427
egl-18	0.19047619047619	0.0476190476190476	0.00969659055364404	0.0131373162339693	0.0317460317460317	0.016	0.043859649122807	0.00843881856540084	0	0.043859649122807
egl-21	0.19047619047619	0.0373719107896323	0.014701282452299	0.0112605567719737	0.0396825396825397	0.016	0.0233918128654971	0.0162748643761302	0	0.00584795321637427
egl-23	0.0238095238095238	0.0711271850512357	0.01000938379731	0.0109477635283078	0.0952380952380952	0.048	0.00584795321637427	0.00843881856540084	1	0.0116959064327485
egl-26	0.174603174603175	0.0560578661844484	0.0134501094776353	0.0106349702846419	0.0238095238095238	0.04	0	0.0144665461121157	0	0.0350877192982456
egl-27	0.166666666666667	0.030741410488246	0.00750703784798248	0.0103221770409759	0.0555555555555556	0	0.0233918128654971	0.00723327305605787	0	0.0467836257309941
egl-30	0.238095238095238	0.0500301386377335	0.0178292148889584	0.0178292148889584	0.0476190476190476	0.016	0.0672514619883041	0.0162748643761302	0	0.0263157894736842
egl-36	0.23015873015873	0.0669077757685352	0.00969659055364404	0.00781983109164842	0.0396825396825397	0	0.00584795321637427	0.0108499095840868	0	0.0116959064327485
egl-38	0.166666666666667	0.08499095840868	0.00969659055364404	0.0103221770409759	0.0634920634920635	0.016	0.00584795321637427	0.00723327305605787	0	0.0233918128654971
egl-43	0.214285714285714	0.0608800482218203	0.0112605567719737	0.0125117297466375	0.0714285714285714	0.032	0.00584795321637427	0.00964436407474382	0	0.0350877192982456
egl-44	0.238095238095238	0.0620855937311632	0.0106349702846419	0.0103221770409759	0.0396825396825397	0.024	0.0292397660818713	0.0114526823387583	0	0.043859649122807
egl-47	0.119047619047619	0.0644966847498492	0.00844541757898029	0.00750703784798248	0.00793650793650794	0.016	0.0175438596491228	0.00904159132007233	0	0.0204678362573099
ego-2	0.222222222222222	0.0578661844484628	0.0131373162339693	0.0178292148889584	0.0476190476190476	0.008	0.0292397660818713	0.0120554550934298	0	0.0175438596491228
ehs-1	0.126984126984127	0.0427968655816757	0.0131373162339693	0.0137629027213012	0.0634920634920635	0.008	0.0146198830409357	0.0120554550934298	0	0.00584795321637427
eif-3.B	0.182539682539683	0.030741410488246	0.0165780419142947	0.0215827338129496	0.0555555555555556	0.016	0.0146198830409357	0.0204942736588306	0	0.043859649122807
eif-3.C	0.26984126984127	0.0421940928270042	0.0140756959649672	0.0153268689396309	0.0317460317460317	0.024	0.0233918128654971	0.0162748643761302	0	0.0204678362573099
eif-3.E	0.19047619047619	0.049427365883062	0.0121989365029715	0.0143884892086331	0.0396825396825397	0.072	0.00584795321637427	0.0126582278481013	0	0.0555555555555556
eif-3.G	0.206349206349206	0.0536467751657624	0.0121989365029715	0.0125117297466375	0.0238095238095238	0.032	0.00292397660818713	0.0138637733574442	0	0.0409356725146199
eif-3.H	0.253968253968254	0.0512356841470765	0.0153268689396309	0.014701282452299	0.0396825396825397	0.016	0.0146198830409357	0.0186859553948162	0	0.0233918128654971
eif-3.I	0.309523809523809	0.0440024110910187	0.0165780419142947	0.0181420081326243	0.0238095238095238	0.032	0.0116959064327485	0.0132610006027728	0	0.0116959064327485
elb-1	0.309523809523809	0.0687160940325497	0.015014075695965	0.0128245229903034	0.0317460317460317	0.008	0.0116959064327485	0.0150693188667872	0	0.0467836257309941
elc-1	0.182539682539683	0.0325497287522604	0.0093837973099781	0.019705974350954	0.0714285714285714	0	0.0380116959064327	0.0120554550934298	0	0
elc-2	0.0476190476190476	0.0771549125979506	0.0093837973099781	0.0103221770409759	0.0634920634920635	0.04	0.0087719298245614	0.00602772754671489	0	0.0263157894736842
elo-1	0.19047619047619	0.0590717299578058	0.0143884892086331	0.00813262433531436	0.0396825396825397	0.016	0.0233918128654971	0.0126582278481013	0	0.0204678362573099
elo-4	0.158730158730159	0.0663050030138637	0.0162652486706287	0.0175164216452925	0.0476190476190476	0.016	0	0.0168776371308017	0	0.0204678362573099
elo-5	0.0634920634920635	0.0771549125979506	0.0115733500156397	0.00750703784798248	0.0634920634920635	0.032	0	0.0108499095840868	0	0.0116959064327485
elo-6	0.166666666666667	0.0765521398432791	0.0109477635283078	0.00531748514232093	0.0952380952380952	0.024	0	0.00904159132007233	0	0.0263157894736842
elo-7	0.23015873015873	0.0632911392405062	0.00969659055364404	0.00907100406631217	0.0634920634920635	0.024	0.0087719298245614	0.0126582278481013	1	0.0292397660818713
elt-2	0.182539682539683	0.0620855937311632	0.00625586487331874	0.00719424460431655	0	0.016	0.00292397660818713	0.00663050030138638	0	0.0204678362573099
elt-3	0.198412698412698	0.0602772754671488	0.00688145136065061	0.0106349702846419	0.0555555555555556	0.016	0.00292397660818713	0.00723327305605787	0	0.0467836257309941
elt-4	0.119047619047619	0.0771549125979506	0.0103221770409759	0.00969659055364404	0.0555555555555556	0.008	0.0116959064327485	0.00843881856540084	0	0.0146198830409357
elt-6	0.126984126984127	0.0650994575045207	0.0103221770409759	0.0103221770409759	0.0317460317460317	0.008	0.0409356725146199	0.0120554550934298	0	0.0233918128654971
emb-8	0.182539682539683	0.0512356841470765	0.0109477635283078	0.00969659055364404	0.0238095238095238	0.016	0.0350877192982456	0.0126582278481013	0	0.0204678362573099
emb-9	0.182539682539683	0.0452079566003616	0.01000938379731	0.00781983109164842	0.0634920634920635	0	0.0146198830409357	0.0102471368294153	0	0.0380116959064327
emo-1	0.214285714285714	0.0687160940325497	0.0140756959649672	0.0128245229903034	0.0158730158730159	0.008	0.0087719298245614	0.0132610006027728	0	0.0263157894736842
end-1	0.142857142857143	0.0590717299578058	0.00907100406631217	0.0103221770409759	0.0396825396825397	0	0.00584795321637427	0.0120554550934298	0	0.0263157894736842
eor-1	0.198412698412698	0.0572634116937914	0.0128245229903034	0.00844541757898029	0.0317460317460317	0.016	0.0116959064327485	0.0132610006027728	0	0.0116959064327485
eor-2	0.103174603174603	0.0590717299578058	0.00750703784798248	0.0128245229903034	0.0793650793650794	0.04	0	0.00843881856540084	0	0.0146198830409357
epi-1	0.23015873015873	0.0464135021097046	0.0153268689396309	0.0103221770409759	0.0238095238095238	0.016	0.00292397660818713	0.0132610006027728	0	0.0204678362573099
eps-8	0.23015873015873	0.08499095840868	0.00312793243665937	0.00625586487331874	0.0396825396825397	0	0.0146198830409357	0.00241109101868596	0	0.0204678362573099
eri-1	0.325396825396825	0.0524412296564195	0.0118861432593056	0.015014075695965	0.0238095238095238	0.008	0.00292397660818713	0.0120554550934298	0	0.0263157894736842
ero-1	0.166666666666667	0.0644966847498492	0.0103221770409759	0.00844541757898029	0.0396825396825397	0	0.0204678362573099	0.00663050030138638	0	0.0292397660818713
qars-1	0.261904761904762	0.049427365883062	0.0131373162339693	0.014701282452299	0.0317460317460317	0.032	0	0.0144665461121157	0	0.0263157894736842
ears-2	0.182539682539683	0.0584689572031343	0.0131373162339693	0.0156396621832968	0.0873015873015873	0.032	0	0.0120554550934298	0	0.0409356725146199
etr-1	0.261904761904762	0.0584689572031343	0.0112605567719737	0.0125117297466375	0.0158730158730159	0	0	0.0108499095840868	0	0.0321637426900585
fos-1	0.198412698412698	0.0596745027124773	0.0131373162339693	0.0165780419142947	0.0317460317460317	0	0.0146198830409357	0.0120554550934298	0	0.0409356725146199
evl-14	0.246031746031746	0.0512356841470765	0.0128245229903034	0.0128245229903034	0.0238095238095238	0	0	0.0132610006027728	0	0.043859649122807
evl-20	0.134920634920635	0.0554550934297769	0.0106349702846419	0.0137629027213012	0.0634920634920635	0.016	0.00292397660818713	0.0132610006027728	1	0.0204678362573099
exc-4	0.277777777777778	0.0488245931283905	0.0118861432593056	0.0137629027213012	0.0317460317460317	0	0.0380116959064327	0.0138637733574442	0	0.0614035087719298
exl-1	0.0952380952380952	0.0488245931283905	0.0178292148889584	0.0178292148889584	0.0714285714285714	0.04	0.00584795321637427	0.0168776371308017	0	0.0204678362573099
exp-2	0.238095238095238	0.0566606389391199	0.0103221770409759	0.0118861432593056	0.0317460317460317	0.008	0.0146198830409357	0.0126582278481013	0	0.0116959064327485
eya-1	0.206349206349206	0.0620855937311632	0.0131373162339693	0.00719424460431655	0.0317460317460317	0.048	0.0146198830409357	0.0132610006027728	0	0.0116959064327485
far-4	0.119047619047619	0.0705244122965642	0.00875821082264623	0.00907100406631217	0.0396825396825397	0.08	0.00292397660818713	0.00843881856540084	0	0.0116959064327485
far-5	0.111111111111111	0.0753465943339361	0.00813262433531436	0.00688145136065061	0.0714285714285714	0.024	0.0087719298245614	0.00602772754671489	0	0.0116959064327485
far-6	0.142857142857143	0.0657022302591922	0.00875821082264623	0.00813262433531436	0.0396825396825397	0.024	0.00292397660818713	0.0102471368294153	0	0.0087719298245614
far-7	0.166666666666667	0.0663050030138637	0.00813262433531436	0.00656865811698467	0.0476190476190476	0.04	0.0175438596491228	0.00663050030138638	0	0.0146198830409357
fat-2	0.214285714285714	0.0542495479204339	0.0140756959649672	0.0140756959649672	0.0396825396825397	0.008	0.00584795321637427	0.0144665461121157	0	0.0175438596491228
fat-3	0.285714285714286	0.0638939119951777	0.00875821082264623	0.00907100406631217	0.0158730158730159	0.024	0.00584795321637427	0.00663050030138638	0	0.0292397660818713
fat-5	0.166666666666667	0.0705244122965642	0.00907100406631217	0.00656865811698467	0.0476190476190476	0.032	0.0116959064327485	0.00783604581072936	0	0.0263157894736842
fat-7	0.134920634920635	0.0650994575045207	0.00688145136065061	0.00750703784798248	0.0476190476190476	0.016	0.00584795321637427	0.00783604581072936	0	0.0204678362573099
fax-1	0.119047619047619	0.053044002411091	0.00688145136065061	0.00969659055364404	0.0476190476190476	0.008	0.0087719298245614	0.00843881856540084	1	0.0233918128654971
fbf-2	0.349206349206349	0.0446051838456901	0.0137629027213012	0.0134501094776353	0.0317460317460317	0.008	0.0146198830409357	0.0150693188667872	0	0.0380116959064327
fbp-1	0.222222222222222	0.027124773960217	0.0187675946199562	0.0187675946199562	0.0873015873015873	0.024	0.0116959064327485	0.0132610006027728	0	0.0204678362573099
fce-2	0.285714285714286	0.0301386377335745	0.0128245229903034	0.0125117297466375	0.0317460317460317	0.008	0.0204678362573099	0.00964436407474382	0	0.0204678362573099
feh-1	0.277777777777778	0.115732368896926	0.00750703784798248	0.00844541757898029	0.0555555555555556	0.016	0.0175438596491228	0.00602772754671489	0	0.0467836257309941
fem-1	0.119047619047619	0.0632911392405062	0.0118861432593056	0.0106349702846419	0.0634920634920635	0.008	0.0146198830409357	0.0120554550934298	0	0.0292397660818713
fem-2	0.198412698412698	0.0421940928270042	0.0153268689396309	0.014701282452299	0.103174603174603	0.032	0.0116959064327485	0.0174804098854732	0	0.0233918128654971
fem-3	0.166666666666667	0.0717299578059071	0.0128245229903034	0.0140756959649672	0.0317460317460317	0.032	0.00292397660818713	0.0150693188667872	0	0.0263157894736842
fib-1	0.206349206349206	0.0361663652802893	0.0212699405692837	0.01000938379731	0.0317460317460317	0.008	0.0146198830409357	0.02833031946956	0	0.0204678362573099
fkb-1	0.214285714285714	0.0566606389391199	0.0121989365029715	0.0121989365029715	0.0714285714285714	0.016	0.00584795321637427	0.0114526823387583	0	0.0409356725146199
fkb-6	0.182539682539683	0.0397830018083183	0.0159524554269628	0.0143884892086331	0.0317460317460317	0.008	0.0175438596491228	0.0150693188667872	0	0.0350877192982456
fkb-7	0.150793650793651	0.0675105485232067	0.00875821082264623	0.00719424460431655	0.0396825396825397	0.016	0.00292397660818713	0.00663050030138638	0	0.0263157894736842
fkh-2	0.198412698412698	0.0632911392405062	0.01000938379731	0.00907100406631217	0.00793650793650794	0	0.0116959064327485	0.0120554550934298	0	0.0175438596491228
fkh-4	0.19047619047619	0.053044002411091	0.0112605567719737	0.0128245229903034	0.0317460317460317	0.008	0.00584795321637427	0.0108499095840868	0	0.0116959064327485
fkh-6	0.277777777777778	0.0638939119951777	0.00969659055364404	0.0128245229903034	0.0476190476190476	0	0.0233918128654971	0.00843881856540084	0	0.0292397660818713
fkh-7	0.285714285714286	0.0681133212778782	0.0106349702846419	0.00969659055364404	0.0317460317460317	0	0.0204678362573099	0.0102471368294153	0	0.043859649122807
fkh-9	0.261904761904762	0.0500301386377335	0.00844541757898029	0.00813262433531436	0.0396825396825397	0.016	0.0350877192982456	0.0120554550934298	0	0.0204678362573099
fkh-10	0.150793650793651	0.0759493670886076	0.0106349702846419	0.00907100406631217	0.0396825396825397	0.016	0.0204678362573099	0.00964436407474382	0	0.0321637426900585
fli-1	0.111111111111111	0.0717299578059071	0.0115733500156397	0.0125117297466375	0.111111111111111	0.064	0.0116959064327485	0.00904159132007233	0	0.0263157894736842
flp-1	0.198412698412698	0.0717299578059071	0.0143884892086331	0.0109477635283078	0.0476190476190476	0.008	0.00292397660818713	0.00964436407474382	0	0.0380116959064327
flp-3	0.126984126984127	0.0614828209764918	0.01000938379731	0.00719424460431655	0.0555555555555556	0.04	0.0204678362573099	0.0120554550934298	0	0.0350877192982456
flp-4	0.214285714285714	0.0657022302591922	0.00750703784798248	0.00875821082264623	0.0238095238095238	0.016	0.0087719298245614	0.00602772754671489	0	0.0467836257309941
flp-6	0.206349206349206	0.0590717299578058	0.00781983109164842	0.00969659055364404	0.0396825396825397	0	0.0087719298245614	0.00663050030138638	0	0.0233918128654971
flp-9	0.126984126984127	0.0747438215792646	0.0109477635283078	0.01000938379731	0.0317460317460317	0.008	0.0233918128654971	0.0150693188667872	0	0.0555555555555556
flp-10	0.19047619047619	0.0566606389391199	0.0140756959649672	0.0134501094776353	0.0396825396825397	0	0.0204678362573099	0.0156720916214587	0	0.0350877192982456
flp-11	0.150793650793651	0.0626883664858347	0.0131373162339693	0.01000938379731	0.0396825396825397	0.024	0.0204678362573099	0.0108499095840868	0	0.0555555555555556
flp-12	0.103174603174603	0.0566606389391199	0.00781983109164842	0.0112605567719737	0.0714285714285714	0.008	0	0.00843881856540084	0	0.0321637426900585
flp-13	0.182539682539683	0.0620855937311632	0.0106349702846419	0.0125117297466375	0.0238095238095238	0.016	0.0146198830409357	0.0126582278481013	0	0.0497076023391813
flp-18	0.206349206349206	0.0482218203737191	0.0134501094776353	0.01000938379731	0.0396825396825397	0	0	0.0192887281494876	0	0.0321637426900585
flp-19	0.214285714285714	0.0663050030138637	0.0093837973099781	0.00719424460431655	0.0238095238095238	0.008	0	0.00783604581072936	0	0.0292397660818713
flp-21	0.19047619047619	0.0705244122965642	0.00875821082264623	0.00875821082264623	0.0317460317460317	0	0	0.00843881856540084	0	0.0584795321637427
flr-1	0.0634920634920635	0.0711271850512357	0.00656865811698467	0.00688145136065061	0.0317460317460317	0	0	0.00783604581072936	0	0.0175438596491228
flr-2	0.214285714285714	0.0723327305605786	0.0137629027213012	0.0143884892086331	0.0476190476190476	0.008	0	0.0114526823387583	0	0.0409356725146199
flr-4	0.166666666666667	0.0705244122965642	0.00844541757898029	0.0118861432593056	0.0396825396825397	0	0.00292397660818713	0.0102471368294153	0	0.0233918128654971
baz-2	0.23015873015873	0.0482218203737191	0.00907100406631217	0.0093837973099781	0.0555555555555556	0.008	0.0087719298245614	0.00843881856540084	0	0.0233918128654971
fmi-1	0.277777777777778	0.0536467751657624	0.01000938379731	0.00969659055364404	0.0238095238095238	0	0.00292397660818713	0.0126582278481013	0	0.0497076023391813
fmo-1	0.134920634920635	0.0596745027124773	0.0143884892086331	0.0140756959649672	0.0476190476190476	0.008	0.00584795321637427	0.0138637733574442	0	0.0175438596491228
fmo-4	0.158730158730159	0.0602772754671488	0.00437910541132312	0.00656865811698467	0.0396825396825397	0.032	0	0.00421940928270042	0	0.0116959064327485
fmo-5	0.0793650793650794	0.0687160940325497	0.0115733500156397	0.0156396621832968	0.0873015873015873	0.032	0.0087719298245614	0.0102471368294153	0	0.0146198830409357
fog-2	0.214285714285714	0.0584689572031343	0.0134501094776353	0.0153268689396309	0.0714285714285714	0.016	0.0087719298245614	0.0138637733574442	0	0.0175438596491228
fre-1	0.103174603174603	0.118746232670284	0.00563027838598686	0.00781983109164842	0.0714285714285714	0.032	0.00292397660818713	0.00602772754671489	1	0.0233918128654971
frh-1	0.206349206349206	0.0693188667872212	0.015014075695965	0.0168908351579606	0.0317460317460317	0	0.00292397660818713	0.0120554550934298	0	0.0350877192982456
frk-1	0.158730158730159	0.0421940928270042	0.01000938379731	0.00907100406631217	0.0714285714285714	0.016	0	0.0132610006027728	0	0.00584795321637427
frm-1	0.246031746031746	0.0560578661844484	0.0134501094776353	0.0153268689396309	0.0396825396825397	0	0.00584795321637427	0.0156720916214587	0	0.0467836257309941
frm-3	0.134920634920635	0.0596745027124773	0.00813262433531436	0.00813262433531436	0.0238095238095238	0.008	0.0087719298245614	0.0054249547920434	0	0.0292397660818713
frm-4	0.0952380952380952	0.0638939119951777	0.0128245229903034	0.0134501094776353	0.0555555555555556	0.04	0.0292397660818713	0.0126582278481013	0	0.0350877192982456
frm-5.1	0.182539682539683	0.0548523206751054	0.0128245229903034	0.0109477635283078	0.0555555555555556	0	0.0087719298245614	0.0150693188667872	0	0.0380116959064327
frm-8	0.142857142857143	0.0681133212778782	0.0112605567719737	0.0137629027213012	0.0476190476190476	0	0.0175438596491228	0.0102471368294153	0	0.0116959064327485
frm-9	0.198412698412698	0.0717299578059071	0.00781983109164842	0.00750703784798248	0.0634920634920635	0.032	0	0.00964436407474382	0	0.0233918128654971
frm-10	0.174603174603175	0.0584689572031343	0.0112605567719737	0.0134501094776353	0.0634920634920635	0.04	0.00584795321637427	0.00904159132007233	0	0.00292397660818713
fars-1	0.246031746031746	0.050632911392405	0.0134501094776353	0.0137629027213012	0.0317460317460317	0.032	0.0087719298245614	0.0138637733574442	0	0.0233918128654971
ftt-2	0.142857142857143	0.0397830018083183	0.0112605567719737	0.0115733500156397	0.0238095238095238	0.008	0.0409356725146199	0.0162748643761302	0	0.0204678362573099
fut-2	0.0793650793650794	0.0831826401446655	0.00750703784798248	0.00813262433531436	0.0634920634920635	0.072	0.00584795321637427	0.0054249547920434	0	0.0116959064327485
fut-4	0.126984126984127	0.086196503918023	0.00781983109164842	0.00719424460431655	0.0793650793650794	0.04	0.00292397660818713	0.00602772754671489	0	0.0175438596491228
fut-8	0.214285714285714	0.0681133212778782	0.00813262433531436	0.00907100406631217	0.0634920634920635	0.016	0.00584795321637427	0.00723327305605787	0	0.0233918128654971
gab-1	0.206349206349206	0.0602772754671488	0.0115733500156397	0.0140756959649672	0.0317460317460317	0.008	0.00292397660818713	0.00964436407474382	0	0.0409356725146199
gad-1	0.214285714285714	0.0452079566003616	0.0143884892086331	0.0156396621832968	0.0396825396825397	0	0.00584795321637427	0.0150693188667872	0	0.0204678362573099
xnd-1	0.182539682539683	0.0446051838456901	0.0156396621832968	0.0178292148889584	0.0317460317460317	0.032	0.0146198830409357	0.0150693188667872	0	0.0321637426900585
gap-1	0.0396825396825397	0.051838456901748	0.0106349702846419	0.0109477635283078	0.103174603174603	0.024	0.00292397660818713	0.0150693188667872	0	0.0116959064327485
gap-2	0.158730158730159	0.0578661844484628	0.0118861432593056	0.0134501094776353	0.0476190476190476	0.008	0.0087719298245614	0.0174804098854732	0	0.0263157894736842
gar-1	0.23015873015873	0.0723327305605786	0.0103221770409759	0.0093837973099781	0.0793650793650794	0.024	0.00292397660818713	0.0108499095840868	0	0.0233918128654971
gar-3	0.198412698412698	0.0584689572031343	0.00969659055364404	0.0106349702846419	0.0634920634920635	0.024	0.00292397660818713	0.00843881856540084	0	0.0263157894736842
gcs-1	0.119047619047619	0.0512356841470765	0.0106349702846419	0.0131373162339693	0.0476190476190476	0.008	0.0087719298245614	0.0144665461121157	0	0.0204678362573099
gcy-1	0.0555555555555556	0.0620855937311632	0.00656865811698467	0.00969659055364404	0.0952380952380952	0.04	0.00584795321637427	0.00421940928270042	0	0.0146198830409357
gcy-2	0.0396825396825397	0.0614828209764918	0.0059430716296528	0.00813262433531436	0.0952380952380952	0.024	0.00584795321637427	0.0054249547920434	0	0.0087719298245614
gcy-3	0.0555555555555556	0.0681133212778782	0.00813262433531436	0.00907100406631217	0.0634920634920635	0.032	0.00292397660818713	0.00843881856540084	0	0.0175438596491228
gcy-4	0.0793650793650794	0.0566606389391199	0.014701282452299	0.0137629027213012	0.158730158730159	0.032	0.0087719298245614	0.0120554550934298	1	0.0116959064327485
gcy-5	0.0634920634920635	0.0735382760699216	0.0093837973099781	0.00969659055364404	0.111111111111111	0.04	0	0.00723327305605787	1	0.0087719298245614
gcy-6	0.134920634920635	0.0620855937311632	0.00969659055364404	0.00844541757898029	0.0793650793650794	0.048	0.00584795321637427	0.0108499095840868	0	0.0204678362573099
gcy-8	0.222222222222222	0.0560578661844484	0.01000938379731	0.00813262433531436	0.0396825396825397	0	0.00292397660818713	0.00783604581072936	0	0.0116959064327485
gcy-9	0.0555555555555556	0.0650994575045207	0.01000938379731	0.00907100406631217	0.119047619047619	0.048	0	0.0102471368294153	0	0.0146198830409357
gcy-12	0.23015873015873	0.049427365883062	0.0131373162339693	0.015014075695965	0.0396825396825397	0	0.0204678362573099	0.0150693188667872	0	0.0409356725146199
gcy-15	0.0714285714285714	0.0373719107896323	0.014701282452299	0.00875821082264623	0.174603174603175	0.032	0	0.0186859553948162	0	0.0116959064327485
gcy-20	0.0873015873015873	0.0644966847498492	0.00875821082264623	0.0093837973099781	0.111111111111111	0.032	0.00584795321637427	0.0114526823387583	0	0.0175438596491228
gcy-21	0.0873015873015873	0.0355635925256178	0.0125117297466375	0.00969659055364404	0.0714285714285714	0.024	0	0.0168776371308017	1	0.0204678362573099
gcy-22	0.134920634920635	0.0548523206751054	0.0093837973099781	0.01000938379731	0.0952380952380952	0.056	0.00292397660818713	0.00964436407474382	0	0.0087719298245614
gcy-25	0.0952380952380952	0.0711271850512357	0.00813262433531436	0.00719424460431655	0.0952380952380952	0.032	0.0087719298245614	0.00843881856540084	1	0.0204678362573099
gcy-27	0.111111111111111	0.0735382760699216	0.00969659055364404	0.01000938379731	0.0793650793650794	0.048	0.0116959064327485	0.0120554550934298	0	0.00584795321637427
gcy-31	0.0634920634920635	0.0620855937311632	0.0118861432593056	0.0137629027213012	0.0714285714285714	0.032	0	0.0120554550934298	0	0.0146198830409357
gcy-33	0.0714285714285714	0.0584689572031343	0.01000938379731	0.0118861432593056	0.0873015873015873	0.008	0	0.0108499095840868	0	0.0263157894736842
gcy-35	0.19047619047619	0.0542495479204339	0.0162652486706287	0.0115733500156397	0.0714285714285714	0	0.00584795321637427	0.0144665461121157	0	0.0146198830409357
gdi-1	0.23015873015873	0.0331525015069319	0.015014075695965	0.0162652486706287	0.00793650793650794	0	0.0233918128654971	0.0144665461121157	0	0.0350877192982456
gei-3	0.182539682539683	0.0542495479204339	0.00688145136065061	0.00875821082264623	0.0317460317460317	0.016	0.0116959064327485	0.00723327305605787	0	0.0321637426900585
gei-4	0.134920634920635	0.050632911392405	0.01000938379731	0.0112605567719737	0.0555555555555556	0.008	0.0467836257309941	0.0120554550934298	0	0.0380116959064327
lin-66	0.23015873015873	0.0524412296564195	0.0115733500156397	0.00563027838598686	0.0476190476190476	0.008	0.0292397660818713	0.0132610006027728	0	0.0233918128654971
gei-6	0.214285714285714	0.0590717299578058	0.0134501094776353	0.0121989365029715	0.0317460317460317	0	0.0116959064327485	0.0138637733574442	0	0.0263157894736842
gei-8	0.261904761904762	0.0427968655816757	0.00750703784798248	0.0118861432593056	0.0158730158730159	0.016	0.00584795321637427	0.00783604581072936	1	0.0350877192982456
acdh-13	0.333333333333333	0.0554550934297769	0.0168908351579606	0.0156396621832968	0.0238095238095238	0.032	0.00292397660818713	0.0198915009041591	0	0.0292397660818713
snpc-4	0.222222222222222	0.053044002411091	0.015014075695965	0.0143884892086331	0.0317460317460317	0.016	0.0087719298245614	0.0150693188667872	0	0.0321637426900585
meg-3	0.126984126984127	0.0397830018083183	0.0093837973099781	0.00875821082264623	0.103174603174603	0.04	0.0116959064327485	0.0102471368294153	0	0.0263157894736842
gei-13	0.23015873015873	0.0572634116937914	0.0137629027213012	0.00907100406631217	0.0555555555555556	0.008	0.0087719298245614	0.00663050030138638	0	0.0204678362573099
gei-14	0.198412698412698	0.049427365883062	0.0125117297466375	0.0159524554269628	0.0238095238095238	0.008	0.0087719298245614	0.0126582278481013	0	0.0350877192982456
gei-15	0.119047619047619	0.0663050030138637	0.00844541757898029	0.0059430716296528	0.0238095238095238	0.008	0.0146198830409357	0.00964436407474382	0	0.0204678362573099
gei-17	0.142857142857143	0.0729355033152501	0.00688145136065061	0.00969659055364404	0.0555555555555556	0.032	0.0116959064327485	0.00482218203737191	0	0.0233918128654971
gei-18	0.150793650793651	0.0644966847498492	0.0093837973099781	0.00907100406631217	0.0555555555555556	0.04	0.00584795321637427	0.00904159132007233	1	0.0116959064327485
gem-4	0.119047619047619	0.0620855937311632	0.00813262433531436	0.01000938379731	0.0396825396825397	0.016	0.00292397660818713	0.00783604581072936	1	0.0263157894736842
ges-1	0.126984126984127	0.0554550934297769	0.0118861432593056	0.0128245229903034	0.0714285714285714	0.016	0.00584795321637427	0.0120554550934298	0	0.0204678362573099
gfi-1	0.301587301587301	0.0452079566003616	0.0093837973099781	0.00625586487331874	0.0476190476190476	0	0	0.00783604581072936	0	0.0350877192982456
gfi-2	0.142857142857143	0.049427365883062	0.0137629027213012	0.0156396621832968	0.0714285714285714	0.016	0.0116959064327485	0.00964436407474382	0	0.0380116959064327
gfi-3	0.214285714285714	0.0542495479204339	0.00719424460431655	0.00688145136065061	0.0714285714285714	0.024	0.0146198830409357	0.00964436407474382	0	0.0263157894736842
ggr-1	0.277777777777778	0.053044002411091	0.015014075695965	0.0178292148889584	0.0317460317460317	0.024	0.0087719298245614	0.0144665461121157	0	0.0175438596491228
ggr-3	0.158730158730159	0.0765521398432791	0.0093837973099781	0.00781983109164842	0.0555555555555556	0.032	0	0.0114526823387583	0	0.0175438596491228
gip-1	0.26984126984127	0.0379746835443038	0.0178292148889584	0.0175164216452925	0.00793650793650794	0.008	0	0.0204942736588306	0	0.0321637426900585
C45G3.3	0.261904761904762	0.0590717299578058	0.0137629027213012	0.0103221770409759	0.0317460317460317	0	0.0087719298245614	0.0144665461121157	0	0.0204678362573099
glc-1	0.166666666666667	0.0620855937311632	0.0103221770409759	0.0121989365029715	0.0714285714285714	0.024	0.00584795321637427	0.0126582278481013	0	0.0204678362573099
glc-2	0.182539682539683	0.0560578661844484	0.00781983109164842	0.0059430716296528	0.0317460317460317	0.008	0.0204678362573099	0.00482218203737191	0	0.0233918128654971
gld-1	0.206349206349206	0.050632911392405	0.0131373162339693	0.0121989365029715	0.0714285714285714	0.024	0.0467836257309941	0.0156720916214587	0	0.0292397660818713
gld-2	0.19047619047619	0.0584689572031343	0.0103221770409759	0.0125117297466375	0.0476190476190476	0.016	0.0263157894736842	0.0108499095840868	0	0.0584795321637427
glh-2	0.174603174603175	0.0391802290536468	0.0125117297466375	0.0121989365029715	0.0476190476190476	0.008	0.0087719298245614	0.0174804098854732	0	0.0204678362573099
glh-3	0.26984126984127	0.0512356841470765	0.0172036284016265	0.0165780419142947	0.0238095238095238	0.016	0.0175438596491228	0.0156720916214587	0	0.0263157894736842
gln-1	0.182539682539683	0.0578661844484628	0.0112605567719737	0.0121989365029715	0.0317460317460317	0.008	0.00584795321637427	0.0156720916214587	0	0.0175438596491228
gln-3	0.246031746031746	0.0482218203737191	0.0143884892086331	0.0115733500156397	0.0555555555555556	0.008	0.0087719298245614	0.0162748643761302	0	0.0116959064327485
gln-6	0.206349206349206	0.0415913200723327	0.0140756959649672	0.0121989365029715	0.0555555555555556	0.016	0.00584795321637427	0.0162748643761302	0	0.0263157894736842
glp-1	0.301587301587301	0.049427365883062	0.0118861432593056	0.0175164216452925	0.0238095238095238	0.008	0.0175438596491228	0.0120554550934298	0	0.0292397660818713
glr-1	0.166666666666667	0.0723327305605786	0.00969659055364404	0.00875821082264623	0.0476190476190476	0.008	0	0.0102471368294153	0	0.0233918128654971
glr-4	0.174603174603175	0.0729355033152501	0.0115733500156397	0.0109477635283078	0	0.008	0.00584795321637427	0.0132610006027728	0	0.0233918128654971
glr-5	0.214285714285714	0.0590717299578058	0.00813262433531436	0.00907100406631217	0.0714285714285714	0.008	0.0116959064327485	0.00964436407474382	0	0.0146198830409357
glr-6	0.134920634920635	0.0783604581072936	0.00969659055364404	0.00907100406631217	0.0634920634920635	0.008	0.0087719298245614	0.00904159132007233	0	0.0204678362573099
glr-7	0.182539682539683	0.0711271850512357	0.00656865811698467	0.00813262433531436	0.0555555555555556	0.016	0.00584795321637427	0.00663050030138638	0	0.0116959064327485
glt-1	0.119047619047619	0.0476190476190476	0.0118861432593056	0.00750703784798248	0.0555555555555556	0.008	0.0233918128654971	0.0156720916214587	0	0.0175438596491228
glt-3	0.166666666666667	0.0596745027124773	0.00750703784798248	0.00844541757898029	0.0238095238095238	0.016	0.0116959064327485	0.00964436407474382	0	0.0350877192982456
glt-4	0.111111111111111	0.0783604581072936	0.00907100406631217	0.00813262433531436	0.0714285714285714	0.064	0	0.0102471368294153	0	0.0233918128654971
glt-5	0.26984126984127	0.0596745027124773	0.0121989365029715	0.0093837973099781	0.0396825396825397	0.016	0.0146198830409357	0.0108499095840868	0	0.0263157894736842
glt-7	0.119047619047619	0.0729355033152501	0.00719424460431655	0.00719424460431655	0.0793650793650794	0.024	0.0204678362573099	0.0102471368294153	0	0.0233918128654971
gly-2	0.119047619047619	0.0729355033152501	0.0121989365029715	0.01000938379731	0.0238095238095238	0.04	0.0116959064327485	0.00904159132007233	0	0.0263157894736842
gly-3	0.214285714285714	0.0669077757685352	0.0118861432593056	0.0125117297466375	0.0238095238095238	0.008	0.0146198830409357	0.0102471368294153	0	0.0263157894736842
gly-5	0.198412698412698	0.0650994575045207	0.0121989365029715	0.014701282452299	0.0238095238095238	0.024	0.0263157894736842	0.0120554550934298	0	0.0292397660818713
gly-6	0.166666666666667	0.0446051838456901	0.0103221770409759	0.0125117297466375	0.0793650793650794	0.008	0.0350877192982456	0.0138637733574442	0	0.0409356725146199
gly-10	0.222222222222222	0.0403857745629897	0.0134501094776353	0.0153268689396309	0.0476190476190476	0.032	0	0.0138637733574442	0	0.0116959064327485
gly-11	0.214285714285714	0.0482218203737191	0.00875821082264623	0.00750703784798248	0.0238095238095238	0.024	0.0087719298245614	0.0054249547920434	0	0.0292397660818713
gly-13	0.253968253968254	0.0608800482218203	0.00719424460431655	0.0106349702846419	0.0396825396825397	0.04	0.00292397660818713	0.00964436407474382	0	0.0263157894736842
gly-14	0.238095238095238	0.0536467751657624	0.0121989365029715	0.0131373162339693	0.0634920634920635	0.048	0.00584795321637427	0.0120554550934298	0	0.0233918128654971
gly-15	0.142857142857143	0.0620855937311632	0.0103221770409759	0.0109477635283078	0.0793650793650794	0.016	0.0146198830409357	0.0114526823387583	0	0.0146198830409357
gly-16	0.0873015873015873	0.0614828209764918	0.00907100406631217	0.0128245229903034	0.0873015873015873	0.008	0.0146198830409357	0.0108499095840868	0	0
gly-18	0.0873015873015873	0.0699216395418927	0.00563027838598686	0.00969659055364404	0.0714285714285714	0.016	0.00292397660818713	0.00361663652802893	0	0.0116959064327485
gly-19	0.206349206349206	0.0699216395418927	0.00781983109164842	0.00907100406631217	0.0476190476190476	0.072	0.00584795321637427	0.00602772754671489	0	0.0380116959064327
gly-20	0.158730158730159	0.0620855937311632	0.0118861432593056	0.0103221770409759	0.0238095238095238	0.024	0.0146198830409357	0.0132610006027728	0	0.0350877192982456
gna-1	0.23015873015873	0.0657022302591922	0.0118861432593056	0.014701282452299	0.0238095238095238	0.04	0.00292397660818713	0.0114526823387583	0	0.043859649122807
goa-1	0.174603174603175	0.0831826401446655	0.0115733500156397	0.0106349702846419	0.0634920634920635	0.024	0.0175438596491228	0.0102471368294153	0	0.0380116959064327
gon-1	0.166666666666667	0.0626883664858347	0.0137629027213012	0.0134501094776353	0.0714285714285714	0.048	0.00292397660818713	0.0156720916214587	0	0.043859649122807
gop-1	0.349206349206349	0.0554550934297769	0.0156396621832968	0.015014075695965	0.0158730158730159	0.008	0.00584795321637427	0.0186859553948162	0	0.0380116959064327
gop-3	0.214285714285714	0.0644966847498492	0.0125117297466375	0.0106349702846419	0.0476190476190476	0.016	0.0146198830409357	0.0114526823387583	0	0.0175438596491228
gpa-1	0.0555555555555556	0.0741410488245931	0.0112605567719737	0.0131373162339693	0.0952380952380952	0.04	0.00584795321637427	0.00723327305605787	0	0.0263157894736842
gpa-2	0.198412698412698	0.0657022302591922	0.00781983109164842	0.01000938379731	0.0158730158730159	0	0.00292397660818713	0.00904159132007233	0	0.0263157894736842
gpa-3	0.246031746031746	0.0572634116937914	0.00907100406631217	0.00969659055364404	0.0238095238095238	0.016	0.0116959064327485	0.00843881856540084	0	0.064327485380117
gpa-5	0.0714285714285714	0.0578661844484628	0.0121989365029715	0.0106349702846419	0.103174603174603	0.048	0.00584795321637427	0.0156720916214587	1	0.0116959064327485
gpa-6	0.126984126984127	0.0777576853526221	0.01000938379731	0.00969659055364404	0.0634920634920635	0.056	0.00292397660818713	0.0120554550934298	0	0.0116959064327485
gpa-7	0.253968253968254	0.0783604581072936	0.0103221770409759	0.0115733500156397	0.0238095238095238	0.024	0	0.00663050030138638	0	0.0263157894736842
gpa-9	0.134920634920635	0.0657022302591922	0.0106349702846419	0.0103221770409759	0.0793650793650794	0.04	0	0.0102471368294153	0	0.0175438596491228
gpa-10	0.158730158730159	0.0693188667872212	0.00813262433531436	0.00813262433531436	0.0634920634920635	0.008	0.00584795321637427	0.00783604581072936	0	0.0175438596491228
gpa-11	0.0714285714285714	0.0626883664858347	0.0121989365029715	0.014701282452299	0.103174603174603	0.048	0	0.0114526823387583	0	0.0087719298245614
gpa-12	0.198412698412698	0.0638939119951777	0.01000938379731	0.0137629027213012	0.0238095238095238	0	0.00584795321637427	0.00904159132007233	0	0.0146198830409357
gpa-13	0.0634920634920635	0.0687160940325497	0.00625586487331874	0.00625586487331874	0.0714285714285714	0.024	0.00292397660818713	0.00964436407474382	1	0.0204678362573099
gpa-15	0.23015873015873	0.0771549125979506	0.00781983109164842	0.014701282452299	0.0555555555555556	0.064	0	0.00723327305605787	0	0.0087719298245614
gpb-2	0.0714285714285714	0.0687160940325497	0.0131373162339693	0.0103221770409759	0.0238095238095238	0	0.0204678362573099	0.0150693188667872	0	0.0292397660818713
gpc-1	0.214285714285714	0.0759493670886076	0.0093837973099781	0.0128245229903034	0.0476190476190476	0.016	0.00292397660818713	0.0108499095840868	0	0.043859649122807
gpc-2	0.150793650793651	0.0626883664858347	0.0125117297466375	0.0131373162339693	0.0396825396825397	0	0.0087719298245614	0.0132610006027728	0	0.0116959064327485
gpd-1	0.142857142857143	0.0331525015069319	0.0184548013762903	0.0172036284016265	0.0476190476190476	0.032	0.0087719298245614	0.0192887281494876	0	0.0233918128654971
gpd-3	0.126984126984127	0.0391802290536468	0.0143884892086331	0.0112605567719737	0.0396825396825397	0.016	0.00292397660818713	0.0162748643761302	0	0.043859649122807
gpd-4	0.150793650793651	0.0482218203737191	0.0178292148889584	0.0159524554269628	0.0476190476190476	0.032	0.0087719298245614	0.0180831826401447	0	0.0146198830409357
gpn-1	0.238095238095238	0.0608800482218203	0.00563027838598686	0.00469189865498905	0.0476190476190476	0.008	0.0087719298245614	0.00843881856540084	0	0.0204678362573099
gpr-1	0.238095238095238	0.0440024110910187	0.0172036284016265	0.0187675946199562	0.0476190476190476	0.008	0.00292397660818713	0.0210970464135021	0	0.0116959064327485
gpr-2	0.301587301587301	0.0440024110910187	0.0172036284016265	0.0178292148889584	0.00793650793650794	0.016	0.00292397660818713	0.0216998191681736	0	0.0146198830409357
grd-1	0.134920634920635	0.0464135021097046	0.00969659055364404	0.00875821082264623	0.0238095238095238	0.016	0.00292397660818713	0.00602772754671489	0	0.0087719298245614
grd-2	0.174603174603175	0.0488245931283905	0.0059430716296528	0.00875821082264623	0.0873015873015873	0.024	0.00584795321637427	0.00663050030138638	0	0.0087719298245614
grd-3	0.111111111111111	0.053044002411091	0.0143884892086331	0.0109477635283078	0.0555555555555556	0.032	0	0.0132610006027728	0	0.0233918128654971
grd-4	0.111111111111111	0.0693188667872212	0.0103221770409759	0.0109477635283078	0.0714285714285714	0.032	0.00584795321637427	0.00964436407474382	0	0.00292397660818713
grd-5	0.198412698412698	0.0638939119951777	0.0112605567719737	0.00875821082264623	0.0476190476190476	0.008	0.0204678362573099	0.0126582278481013	0	0.0292397660818713
grd-6	0.150793650793651	0.0524412296564195	0.0106349702846419	0.00688145136065061	0.0873015873015873	0.008	0.00292397660818713	0.0138637733574442	0	0.0233918128654971
grd-8	0.0555555555555556	0.0626883664858347	0.0115733500156397	0.00969659055364404	0.0634920634920635	0.064	0.0087719298245614	0.00663050030138638	1	0.0087719298245614
grd-10	0.253968253968254	0.0560578661844484	0.0131373162339693	0.00719424460431655	0.0317460317460317	0.024	0.0175438596491228	0.0120554550934298	0	0.0175438596491228
grd-11	0.126984126984127	0.0590717299578058	0.0112605567719737	0.0112605567719737	0.0555555555555556	0.04	0.00584795321637427	0.0102471368294153	1	0.0175438596491228
grd-13	0.142857142857143	0.0632911392405062	0.0134501094776353	0.0106349702846419	0.0634920634920635	0.008	0.00292397660818713	0.0126582278481013	0	0.0233918128654971
grd-16	0.111111111111111	0.0620855937311632	0.0131373162339693	0.0112605567719737	0.0952380952380952	0.072	0.00584795321637427	0.0108499095840868	0	0.0116959064327485
grh-1	0.111111111111111	0.049427365883062	0.014701282452299	0.0165780419142947	0.0873015873015873	0.04	0.0087719298245614	0.0132610006027728	0	0.0263157894736842
grk-1	0.158730158730159	0.0663050030138637	0.00688145136065061	0.00500469189865499	0.0158730158730159	0.032	0.0263157894736842	0.00783604581072936	0	0.0497076023391813
grl-1	0.198412698412698	0.0542495479204339	0.0137629027213012	0.0125117297466375	0.0238095238095238	0.016	0	0.0126582278481013	0	0.0292397660818713
grl-3	0.119047619047619	0.0572634116937914	0.00688145136065061	0.0106349702846419	0.0714285714285714	0.032	0	0.00482218203737191	0	0.0087719298245614
grl-4	0.158730158730159	0.0560578661844484	0.01000938379731	0.01000938379731	0.0396825396825397	0.016	0.0116959064327485	0.00843881856540084	0	0.0321637426900585
grl-6	0.238095238095238	0.0482218203737191	0.0103221770409759	0.00875821082264623	0.0158730158730159	0.024	0	0.0108499095840868	0	0.0146198830409357
grl-8	0.142857142857143	0.0590717299578058	0.00875821082264623	0.0118861432593056	0.0317460317460317	0.008	0.0263157894736842	0.00663050030138638	0	0.0175438596491228
grl-9	0.166666666666667	0.051838456901748	0.0131373162339693	0.0125117297466375	0.0317460317460317	0.016	0.00584795321637427	0.0108499095840868	0	0.0204678362573099
grl-11	0.253968253968254	0.0681133212778782	0.00907100406631217	0.00688145136065061	0.0476190476190476	0.016	0	0.00783604581072936	0	0.0087719298245614
grl-13	0.158730158730159	0.0644966847498492	0.0112605567719737	0.00969659055364404	0.0793650793650794	0.04	0	0.0114526823387583	0	0.0233918128654971
grl-14	0.150793650793651	0.0675105485232067	0.00907100406631217	0.0109477635283078	0.0555555555555556	0.048	0	0.00843881856540084	0	0.0321637426900585
grl-15	0.23015873015873	0.116335141651598	0.0093837973099781	0.00688145136065061	0.0158730158730159	0	0.00292397660818713	0.00482218203737191	0	0.0233918128654971
grl-17	0.0793650793650794	0.050632911392405	0.00969659055364404	0.0159524554269628	0.0476190476190476	0.032	0.00292397660818713	0.00964436407474382	1	0.0175438596491228
grl-20	0.174603174603175	0.0741410488245931	0.0131373162339693	0.0106349702846419	0.0158730158730159	0.008	0.0263157894736842	0.0126582278481013	0	0.0204678362573099
grl-21	0.150793650793651	0.0536467751657624	0.015014075695965	0.0125117297466375	0.0476190476190476	0.024	0.00584795321637427	0.0192887281494876	0	0.0350877192982456
grl-23	0	0.0452079566003616	0.0059430716296528	0.00719424460431655	0.246031746031746	0.104	0	0.0054249547920434	0	0
grl-24	0.198412698412698	0.0843881856540085	0.0059430716296528	0.00813262433531436	0.0396825396825397	0.008	0	0.00421940928270042	0	0.0116959064327485
grl-27	0.0873015873015873	0.0464135021097046	0.0143884892086331	0.0128245229903034	0.0555555555555556	0.032	0.00292397660818713	0.0150693188667872	0	0.0146198830409357
grl-28	0.126984126984127	0.0663050030138637	0.00781983109164842	0.00813262433531436	0.0555555555555556	0.024	0.00584795321637427	0.00723327305605787	0	0.0116959064327485
grl-29	0.111111111111111	0.0560578661844484	0.00969659055364404	0.00625586487331874	0.0714285714285714	0.032	0.00292397660818713	0.00723327305605787	0	0.0116959064327485
grl-30	0.126984126984127	0.0542495479204339	0.00656865811698467	0.00813262433531436	0.0555555555555556	0.024	0	0.00482218203737191	1	0.0146198830409357
gars-1	0.317460317460317	0.0367691380349608	0.0172036284016265	0.0121989365029715	0.0317460317460317	0.016	0	0.0150693188667872	0	0.0204678362573099
gsa-1	0.253968253968254	0.0482218203737191	0.0103221770409759	0.0112605567719737	0.0238095238095238	0.032	0.0614035087719298	0.0138637733574442	0	0.0233918128654971
gsp-1	0.198412698412698	0.0681133212778782	0.0128245229903034	0.0115733500156397	0.0396825396825397	0.008	0.0263157894736842	0.0132610006027728	0	0.0380116959064327
gsp-2	0.174603174603175	0.0548523206751054	0.0125117297466375	0.0181420081326243	0.0238095238095238	0.008	0.0204678362573099	0.0156720916214587	0	0.0321637426900585
gst-1	0.150793650793651	0.0584689572031343	0.0168908351579606	0.0106349702846419	0.0317460317460317	0.016	0.00584795321637427	0.0192887281494876	0	0.0233918128654971
gst-2	0.134920634920635	0.0795660036166366	0.01000938379731	0.01000938379731	0.0634920634920635	0	0.00292397660818713	0.0108499095840868	0	0.0087719298245614
gst-3	0.119047619047619	0.0747438215792646	0.00875821082264623	0.00907100406631217	0.0873015873015873	0.024	0.00292397660818713	0.00723327305605787	0	0.00584795321637427
gst-4	0.0952380952380952	0.0705244122965642	0.00969659055364404	0.0103221770409759	0.0476190476190476	0.016	0.00584795321637427	0.00843881856540084	0	0.0175438596491228
gst-5	0.103174603174603	0.0548523206751054	0.0168908351579606	0.015014075695965	0.0714285714285714	0.024	0.0087719298245614	0.0156720916214587	0	0.0233918128654971
gst-6	0.26984126984127	0.0608800482218203	0.00875821082264623	0.00813262433531436	0.0555555555555556	0.008	0.00292397660818713	0.00663050030138638	0	0.0263157894736842
gst-7	0.126984126984127	0.0644966847498492	0.0128245229903034	0.00719424460431655	0.0634920634920635	0.04	0.00292397660818713	0.0114526823387583	0	0.0350877192982456
gst-8	0.0793650793650794	0.051838456901748	0.0143884892086331	0.00750703784798248	0.0714285714285714	0.032	0.00292397660818713	0.0162748643761302	1	0.0233918128654971
gst-9	0.111111111111111	0.0560578661844484	0.0121989365029715	0.0106349702846419	0.0396825396825397	0.008	0	0.0150693188667872	0	0.0233918128654971
gst-10	0.206349206349206	0.049427365883062	0.0106349702846419	0.0153268689396309	0.0555555555555556	0.024	0.00584795321637427	0.0132610006027728	0	0.0233918128654971
gst-11	0.166666666666667	0.0663050030138637	0.00719424460431655	0.00688145136065061	0.0158730158730159	0.008	0.00292397660818713	0.00663050030138638	0	0.0263157894736842
gst-12	0.174603174603175	0.051838456901748	0.0143884892086331	0.0143884892086331	0.0714285714285714	0	0.00584795321637427	0.0138637733574442	0	0.0292397660818713
gst-14	0.111111111111111	0.0482218203737191	0.0118861432593056	0.0118861432593056	0.0476190476190476	0.008	0.0087719298245614	0.0174804098854732	0	0.0233918128654971
gst-15	0.0952380952380952	0.0723327305605786	0.0121989365029715	0.0103221770409759	0.119047619047619	0.04	0.00584795321637427	0.0108499095840868	0	0.0233918128654971
gst-18	0.0793650793650794	0.0699216395418927	0.00781983109164842	0.0134501094776353	0.0793650793650794	0.032	0.00292397660818713	0.00663050030138638	0	0.0116959064327485
gst-19	0.134920634920635	0.0415913200723327	0.0178292148889584	0.00969659055364404	0.0634920634920635	0.04	0.00292397660818713	0.0198915009041591	0	0.043859649122807
gst-20	0.150793650793651	0.0476190476190476	0.015014075695965	0.0125117297466375	0.0793650793650794	0.048	0.0146198830409357	0.0174804098854732	0	0.0204678362573099
gst-21	0.0793650793650794	0.0608800482218203	0.00750703784798248	0.00688145136065061	0.142857142857143	0.048	0.00292397660818713	0.00904159132007233	0	0.0146198830409357
gst-22	0.150793650793651	0.0638939119951777	0.01000938379731	0.0106349702846419	0.103174603174603	0.008	0	0.00843881856540084	0	0.0146198830409357
gst-25	0.103174603174603	0.0711271850512357	0.0115733500156397	0.0128245229903034	0.119047619047619	0.032	0	0.0138637733574442	0	0.0175438596491228
gst-27	0.103174603174603	0.0488245931283905	0.0140756959649672	0.00844541757898029	0.0793650793650794	0.032	0.00292397660818713	0.0138637733574442	0	0.0146198830409357
gst-28	0.119047619047619	0.0470162748643761	0.0159524554269628	0.00875821082264623	0.0555555555555556	0.032	0	0.0156720916214587	0	0.0233918128654971
gst-29	0.134920634920635	0.0735382760699216	0.0134501094776353	0.00719424460431655	0.0793650793650794	0.056	0.00292397660818713	0.00843881856540084	0	0.0175438596491228
gst-30	0.158730158730159	0.0699216395418927	0.0106349702846419	0.0106349702846419	0.0555555555555556	0.024	0.00292397660818713	0.0120554550934298	0	0.0350877192982456
gst-31	0.0476190476190476	0.0759493670886076	0.0109477635283078	0.00750703784798248	0.0952380952380952	0.04	0.00292397660818713	0.00723327305605787	1	0.0087719298245614
gst-32	0.0714285714285714	0.051838456901748	0.0140756959649672	0.0115733500156397	0.0714285714285714	0.056	0.00292397660818713	0.0114526823387583	1	0.0116959064327485
gst-34	0.0793650793650794	0.0446051838456901	0.0112605567719737	0.0131373162339693	0.174603174603175	0.024	0.00584795321637427	0.0126582278481013	1	0.0175438596491228
gst-35	0.238095238095238	0.0590717299578058	0.00907100406631217	0.0106349702846419	0.0634920634920635	0	0	0.00843881856540084	0	0.0146198830409357
gst-37	0.0476190476190476	0.0542495479204339	0.0125117297466375	0.00844541757898029	0.0634920634920635	0.048	0	0.00964436407474382	1	0.0087719298245614
gst-38	0.103174603174603	0.0470162748643761	0.0106349702846419	0.00813262433531436	0.0952380952380952	0.032	0.00292397660818713	0.0114526823387583	0	0.0175438596491228
gst-40	0.0634920634920635	0.0470162748643761	0.00813262433531436	0.00688145136065061	0.111111111111111	0.032	0.0087719298245614	0.00964436407474382	0	0.0204678362573099
gst-41	0.214285714285714	0.0717299578059071	0.00875821082264623	0.00750703784798248	0.0714285714285714	0.016	0.00292397660818713	0.0114526823387583	0	0.0204678362573099
gst-43	0.111111111111111	0.0452079566003616	0.014701282452299	0.0121989365029715	0.0952380952380952	0.024	0	0.0186859553948162	0	0.0116959064327485
gst-44	0.103174603174603	0.0572634116937914	0.00625586487331874	0.00625586487331874	0.0555555555555556	0.064	0.0146198830409357	0.00180831826401447	0	0.0233918128654971
gtl-2	0.119047619047619	0.0753465943339361	0.0103221770409759	0.0118861432593056	0.0714285714285714	0.056	0.00292397660818713	0.00964436407474382	0	0.0233918128654971
gur-3	0.150793650793651	0.0807715491259795	0.0093837973099781	0.0093837973099781	0.0317460317460317	0	0.00584795321637427	0.00843881856540084	0	0.0204678362573099
gur-4	0.261904761904762	0.0783604581072936	0.00907100406631217	0.00844541757898029	0.0714285714285714	0	0.0087719298245614	0.0114526823387583	0	0.0175438596491228
gur-5	0.174603174603175	0.0614828209764918	0.00844541757898029	0.00813262433531436	0.0714285714285714	0.008	0.00292397660818713	0.00964436407474382	0	0.0204678362573099
gut-2	0.166666666666667	0.0632911392405062	0.0125117297466375	0.0162652486706287	0.0238095238095238	0.016	0.00292397660818713	0.0138637733574442	0	0.0263157894736842
haf-2	0.253968253968254	0.0572634116937914	0.015014075695965	0.0156396621832968	0.0317460317460317	0	0.00292397660818713	0.0144665461121157	0	0.0321637426900585
haf-3	0.198412698412698	0.0584689572031343	0.0134501094776353	0.014701282452299	0.0476190476190476	0.016	0.0263157894736842	0.0180831826401447	0	0.0175438596491228
haf-4	0.182539682539683	0.0331525015069319	0.0181420081326243	0.015014075695965	0.0396825396825397	0.024	0.0116959064327485	0.0174804098854732	0	0.0146198830409357
hmt-1	0.317460317460317	0.050632911392405	0.0172036284016265	0.0143884892086331	0.0476190476190476	0.016	0.0146198830409357	0.0132610006027728	0	0.0146198830409357
haf-6	0.214285714285714	0.0584689572031343	0.015014075695965	0.0137629027213012	0.0714285714285714	0.048	0.00584795321637427	0.0162748643761302	0	0.0116959064327485
haf-7	0.261904761904762	0.0548523206751054	0.00969659055364404	0.0118861432593056	0.0317460317460317	0	0.0204678362573099	0.0120554550934298	0	0.0146198830409357
haf-8	0.19047619047619	0.0717299578059071	0.00656865811698467	0.0059430716296528	0.0634920634920635	0.04	0.00292397660818713	0.00843881856540084	0	0.00584795321637427
ham-2	0.309523809523809	0.050632911392405	0.00656865811698467	0.0112605567719737	0.0317460317460317	0.008	0.0087719298245614	0.00663050030138638	0	0.0233918128654971
hbl-1	0.150793650793651	0.0687160940325497	0.0109477635283078	0.00813262433531436	0.0317460317460317	0	0.00584795321637427	0.0114526823387583	0	0.0497076023391813
hcp-1	0.174603174603175	0.02833031946956	0.0184548013762903	0.0172036284016265	0.0476190476190476	0.04	0.0233918128654971	0.0204942736588306	0	0.0204678362573099
hcp-3	0.19047619047619	0.0590717299578058	0.0172036284016265	0.0181420081326243	0.0317460317460317	0	0.00292397660818713	0.0180831826401447	0	0.0321637426900585
hcp-4	0.174603174603175	0.0331525015069319	0.0168908351579606	0.0209571473256178	0.0238095238095238	0.024	0.00584795321637427	0.0223025919228451	0	0.0087719298245614
hcp-6	0.182539682539683	0.0452079566003616	0.0187675946199562	0.0190803878636221	0.0555555555555556	0.008	0.00292397660818713	0.0192887281494876	0	0.0204678362573099
hda-1	0.214285714285714	0.0476190476190476	0.015014075695965	0.0159524554269628	0.0396825396825397	0.016	0.0321637426900585	0.0162748643761302	0	0.0263157894736842
hda-4	0.206349206349206	0.0669077757685352	0.00688145136065061	0.00719424460431655	0.0634920634920635	0.04	0.0087719298245614	0.00663050030138638	0	0.0233918128654971
hdl-1	0.0396825396825397	0.0433996383363472	0.0140756959649672	0.0118861432593056	0.0634920634920635	0.024	0.00292397660818713	0.0156720916214587	0	0.0263157894736842
hel-1	0.222222222222222	0.0277275467148885	0.0187675946199562	0.0159524554269628	0.0317460317460317	0.016	0.0175438596491228	0.0210970464135021	0	0.0204678362573099
hen-1	0.158730158730159	0.0614828209764918	0.00656865811698467	0.00813262433531436	0.0158730158730159	0	0.00584795321637427	0.00602772754671489	0	0.0175438596491228
her-1	0.119047619047619	0.0807715491259795	0.00781983109164842	0.00813262433531436	0.0873015873015873	0.024	0.00584795321637427	0.00904159132007233	0	0.0116959064327485
hgo-1	0.19047619047619	0.0542495479204339	0.0118861432593056	0.00750703784798248	0.0476190476190476	0.016	0.00292397660818713	0.0120554550934298	0	0.0175438596491228
hid-1	0.23015873015873	0.0644966847498492	0.00813262433531436	0.00969659055364404	0.0476190476190476	0	0.0146198830409357	0.00783604581072936	0	0.043859649122807
hif-1	0.253968253968254	0.0536467751657624	0.0137629027213012	0.0118861432593056	0.0158730158730159	0.008	0.0233918128654971	0.0162748643761302	0	0.0497076023391813
hil-2	0.119047619047619	0.0729355033152501	0.00969659055364404	0.00781983109164842	0.0238095238095238	0.008	0.00292397660818713	0.0108499095840868	0	0.00584795321637427
hil-3	0.198412698412698	0.0723327305605786	0.00750703784798248	0.00688145136065061	0.0238095238095238	0.016	0.0146198830409357	0.00723327305605787	0	0.0263157894736842
hil-5	0.158730158730159	0.0512356841470765	0.0112605567719737	0.00969659055364404	0.0238095238095238	0.032	0.0116959064327485	0.0132610006027728	0	0.0116959064327485
hil-6	0.0555555555555556	0.0729355033152501	0.015014075695965	0.0106349702846419	0.0476190476190476	0.016	0.0087719298245614	0.0138637733574442	0	0.00584795321637427
him-1	0.174603174603175	0.0650994575045207	0.0137629027213012	0.014701282452299	0.0238095238095238	0.008	0.0204678362573099	0.0132610006027728	0	0.0380116959064327
him-4	0.222222222222222	0.0650994575045207	0.00719424460431655	0.0115733500156397	0.0396825396825397	0.016	0	0.00663050030138638	0	0.0204678362573099
him-6	0.23015873015873	0.0614828209764918	0.0106349702846419	0.0112605567719737	0.0317460317460317	0	0	0.0138637733574442	0	0.0233918128654971
him-8	0.158730158730159	0.0620855937311632	0.0112605567719737	0.0140756959649672	0.0158730158730159	0.016	0	0.0132610006027728	0	0.0146198830409357
him-10	0.134920634920635	0.0379746835443038	0.0143884892086331	0.0134501094776353	0.0396825396825397	0.008	0.00292397660818713	0.0150693188667872	0	0.0263157894736842
him-14	0.142857142857143	0.0578661844484628	0.014701282452299	0.0162652486706287	0.0317460317460317	0.008	0	0.0180831826401447	0	0.0087719298245614
his-3	0.119047619047619	0.0602772754671488	0.0093837973099781	0.00907100406631217	0.0793650793650794	0.048	0.0233918128654971	0.0102471368294153	0	0.0233918128654971
his-4	0.166666666666667	0.049427365883062	0.00719424460431655	0.00907100406631217	0.0317460317460317	0.024	0.00584795321637427	0.00663050030138638	0	0.0497076023391813
his-5	0.182539682539683	0.0476190476190476	0.0118861432593056	0.00907100406631217	0.0396825396825397	0.032	0.00584795321637427	0.0114526823387583	0	0.0321637426900585
his-6	0.0952380952380952	0.0512356841470765	0.00907100406631217	0.0109477635283078	0.0238095238095238	0.024	0.0146198830409357	0.00904159132007233	0	0.0321637426900585
his-8	0.158730158730159	0.0536467751657624	0.0103221770409759	0.01000938379731	0.0317460317460317	0.024	0.00584795321637427	0.00783604581072936	0	0.0263157894736842
his-9	0.0714285714285714	0.0657022302591922	0.0103221770409759	0.0121989365029715	0.0793650793650794	0.056	0.00292397660818713	0.00663050030138638	1	0.0175438596491228
his-10	0.0317460317460317	0.0632911392405062	0.0106349702846419	0.01000938379731	0.119047619047619	0.04	0.00584795321637427	0.0120554550934298	1	0.0204678362573099
his-11	0.182539682539683	0.050632911392405	0.00750703784798248	0.0118861432593056	0.0555555555555556	0.04	0.0116959064327485	0.00904159132007233	0	0.0263157894736842
his-12	0.0793650793650794	0.0620855937311632	0.0109477635283078	0.00875821082264623	0.103174603174603	0.056	0.0233918128654971	0.00783604581072936	0	0.0263157894736842
his-13	0.0714285714285714	0.0650994575045207	0.00875821082264623	0.0115733500156397	0.0793650793650794	0.056	0.00292397660818713	0.00663050030138638	1	0.0175438596491228
his-14	0.0317460317460317	0.0548523206751054	0.0115733500156397	0.00907100406631217	0.119047619047619	0.04	0.00584795321637427	0.0138637733574442	1	0.0204678362573099
his-15	0.0476190476190476	0.0361663652802893	0.00969659055364404	0.0131373162339693	0.0555555555555556	0.032	0.0087719298245614	0.0132610006027728	1	0.0263157894736842
his-17	0.158730158730159	0.049427365883062	0.00969659055364404	0.0106349702846419	0.0714285714285714	0.024	0.0146198830409357	0.0108499095840868	0	0.0292397660818713
his-18	0.111111111111111	0.0554550934297769	0.0112605567719737	0.0109477635283078	0.0396825396825397	0.048	0.0087719298245614	0.0102471368294153	0	0.0292397660818713
his-21	0.0634920634920635	0.0572634116937914	0.00719424460431655	0.00625586487331874	0.111111111111111	0.064	0.0233918128654971	0.00783604581072936	0	0.0233918128654971
his-22	0.0555555555555556	0.0548523206751054	0.00625586487331874	0.00750703784798248	0.0634920634920635	0.032	0.00292397660818713	0.00602772754671489	1	0.0409356725146199
his-24	0.166666666666667	0.049427365883062	0.0093837973099781	0.00719424460431655	0.0158730158730159	0.008	0.0175438596491228	0.00843881856540084	0	0.0409356725146199
his-27	0.0317460317460317	0.0542495479204339	0.00969659055364404	0.00907100406631217	0.0793650793650794	0.056	0	0.00904159132007233	1	0.0263157894736842
his-28	0.0238095238095238	0.0596745027124773	0.00907100406631217	0.01000938379731	0.111111111111111	0.04	0	0.00843881856540084	1	0.0204678362573099
his-29	0.0793650793650794	0.0711271850512357	0.00688145136065061	0.00688145136065061	0.0476190476190476	0.032	0.0087719298245614	0.00723327305605787	1	0.0350877192982456
his-30	0.0793650793650794	0.0741410488245931	0.00625586487331874	0.00688145136065061	0.111111111111111	0.064	0.0087719298245614	0.00482218203737191	1	0.0233918128654971
his-31	0.198412698412698	0.0488245931283905	0.00875821082264623	0.01000938379731	0.0476190476190476	0.04	0.0087719298245614	0.0102471368294153	0	0.0321637426900585
his-32	0.119047619047619	0.0482218203737191	0.0106349702846419	0.00875821082264623	0.0476190476190476	0.024	0.00584795321637427	0.0102471368294153	0	0.0263157894736842
his-33	0.0793650793650794	0.0657022302591922	0.0106349702846419	0.0121989365029715	0.111111111111111	0.064	0.0087719298245614	0.00964436407474382	1	0.0233918128654971
his-35	0.150793650793651	0.0638939119951777	0.0168908351579606	0.0168908351579606	0.0476190476190476	0.008	0.0175438596491228	0.0168776371308017	0	0.0116959064327485
his-37	0.0634920634920635	0.0620855937311632	0.015014075695965	0.0143884892086331	0.0793650793650794	0.048	0	0.0156720916214587	0	0.0292397660818713
his-38	0.166666666666667	0.0440024110910187	0.0109477635283078	0.00907100406631217	0.00793650793650794	0.024	0.00584795321637427	0.0120554550934298	0	0.0350877192982456
his-39	0.0555555555555556	0.0500301386377335	0.0118861432593056	0.00969659055364404	0.0714285714285714	0.024	0.00584795321637427	0.0120554550934298	1	0.0409356725146199
his-40	0.174603174603175	0.0482218203737191	0.01000938379731	0.0106349702846419	0.0396825396825397	0.032	0.0116959064327485	0.0114526823387583	0	0.0233918128654971
his-42	0.0793650793650794	0.0747438215792646	0.0109477635283078	0.0106349702846419	0.0793650793650794	0.056	0.00584795321637427	0.0102471368294153	1	0.0175438596491228
his-43	0.0793650793650794	0.0614828209764918	0.0112605567719737	0.0093837973099781	0.103174603174603	0.056	0.0233918128654971	0.00783604581072936	0	0.0263157894736842
his-44	0.0476190476190476	0.049427365883062	0.00907100406631217	0.0118861432593056	0.0555555555555556	0.032	0.0087719298245614	0.0120554550934298	1	0.0263157894736842
his-45	0.111111111111111	0.0542495479204339	0.0131373162339693	0.0140756959649672	0.0476190476190476	0.048	0.00584795321637427	0.0114526823387583	0	0.0204678362573099
his-46	0.0158730158730159	0.0566606389391199	0.0131373162339693	0.0131373162339693	0.111111111111111	0.04	0.00292397660818713	0.0138637733574442	1	0.0292397660818713
his-49	0.0317460317460317	0.0542495479204339	0.00969659055364404	0.00907100406631217	0.0793650793650794	0.056	0	0.00904159132007233	1	0.0263157894736842
his-50	0.0238095238095238	0.0596745027124773	0.00907100406631217	0.01000938379731	0.111111111111111	0.04	0	0.00843881856540084	1	0.0204678362573099
his-52	0.0555555555555556	0.0548523206751054	0.00625586487331874	0.00750703784798248	0.0634920634920635	0.032	0.00292397660818713	0.00602772754671489	1	0.0409356725146199
his-53	0.0634920634920635	0.0560578661844484	0.00844541757898029	0.00750703784798248	0.111111111111111	0.064	0.0233918128654971	0.0102471368294153	0	0.0233918128654971
his-54	0.0555555555555556	0.0542495479204339	0.00750703784798248	0.00875821082264623	0.0634920634920635	0.032	0.00292397660818713	0.00602772754671489	1	0.0409356725146199
his-55	0.150793650793651	0.0536467751657624	0.0140756959649672	0.0137629027213012	0.0158730158730159	0.032	0.00584795321637427	0.0114526823387583	0	0.0204678362573099
his-56	0.0158730158730159	0.0620855937311632	0.0121989365029715	0.0128245229903034	0.111111111111111	0.04	0.00292397660818713	0.0114526823387583	1	0.0292397660818713
his-58	0.0873015873015873	0.0554550934297769	0.0125117297466375	0.0128245229903034	0.0317460317460317	0.032	0.0233918128654971	0.0150693188667872	0	0.0233918128654971
his-59	0.142857142857143	0.053044002411091	0.0121989365029715	0.0118861432593056	0.0714285714285714	0.016	0.00584795321637427	0.0132610006027728	1	0.00292397660818713
his-60	0.182539682539683	0.0596745027124773	0.0109477635283078	0.0137629027213012	0.0158730158730159	0.032	0.0087719298245614	0.0120554550934298	0	0.0350877192982456
his-62	0.0555555555555556	0.050632911392405	0.0115733500156397	0.0125117297466375	0.0555555555555556	0.048	0.0116959064327485	0.00964436407474382	0	0.043859649122807
his-63	0.103174603174603	0.0536467751657624	0.0115733500156397	0.0131373162339693	0.0476190476190476	0.048	0.00584795321637427	0.0108499095840868	0	0.0204678362573099
his-64	0.0952380952380952	0.050632911392405	0.0118861432593056	0.0121989365029715	0.0634920634920635	0.064	0.0087719298245614	0.0144665461121157	0	0.0292397660818713
his-66	0.103174603174603	0.0512356841470765	0.0109477635283078	0.0143884892086331	0.0317460317460317	0.032	0.0233918128654971	0.0144665461121157	0	0.0233918128654971
his-67	0.103174603174603	0.0421940928270042	0.0115733500156397	0.0115733500156397	0.0476190476190476	0.048	0.0116959064327485	0.0162748643761302	0	0.0233918128654971
his-68	0.0873015873015873	0.0482218203737191	0.0125117297466375	0.0125117297466375	0.0793650793650794	0.032	0.0292397660818713	0.0102471368294153	0	0.0321637426900585
his-69	0.134920634920635	0.053044002411091	0.0178292148889584	0.0193931811072881	0.0476190476190476	0.024	0.0087719298245614	0.0210970464135021	0	0.0233918128654971
his-70	0.0952380952380952	0.0596745027124773	0.0162652486706287	0.0134501094776353	0.0793650793650794	0.04	0	0.0102471368294153	0	0.0204678362573099
his-71	0.166666666666667	0.0747438215792646	0.014701282452299	0.00907100406631217	0.0158730158730159	0	0	0.0186859553948162	0	0.0526315789473684
his-72	0.174603174603175	0.049427365883062	0.0193931811072881	0.0165780419142947	0.0396825396825397	0	0.00292397660818713	0.0229053646775166	0	0.0233918128654971
hlh-2	0.158730158730159	0.0542495479204339	0.00844541757898029	0.00719424460431655	0.0238095238095238	0.008	0.0087719298245614	0.0114526823387583	0	0.0321637426900585
hlh-3	0.246031746031746	0.0717299578059071	0.01000938379731	0.00563027838598686	0.0396825396825397	0	0	0.0108499095840868	0	0.0321637426900585
hlh-4	0.119047619047619	0.0657022302591922	0.00719424460431655	0.00719424460431655	0.0158730158730159	0	0.0146198830409357	0.00602772754671489	0	0.0263157894736842
hlh-6	0.126984126984127	0.0729355033152501	0.0109477635283078	0.0118861432593056	0.0873015873015873	0.04	0	0.00964436407474382	0	0.0116959064327485
hlh-8	0.119047619047619	0.0801687763713081	0.0093837973099781	0.00813262433531436	0.0396825396825397	0.024	0.0204678362573099	0.00723327305605787	0	0.0087719298245614
hlh-12	0.214285714285714	0.0578661844484628	0.00781983109164842	0.014701282452299	0.0476190476190476	0.016	0.0263157894736842	0.00783604581072936	0	0.0146198830409357
hlh-13	0.126984126984127	0.0777576853526221	0.00719424460431655	0.00813262433531436	0.0476190476190476	0.008	0.0087719298245614	0.00663050030138638	0	0.0146198830409357
hlh-14	0.19047619047619	0.0795660036166366	0.00625586487331874	0.00813262433531436	0.0158730158730159	0.024	0.0087719298245614	0.0054249547920434	0	0.0204678362573099
hlh-17	0.341269841269841	0.0687160940325497	0.00781983109164842	0.00469189865498905	0.0238095238095238	0.016	0.00584795321637427	0.00904159132007233	0	0.0116959064327485
hlh-26	0.174603174603175	0.0771549125979506	0.0121989365029715	0.00813262433531436	0.0634920634920635	0.008	0.0116959064327485	0.0114526823387583	0	0.0116959064327485
hlh-28	0.0634920634920635	0.081374321880651	0.00907100406631217	0.00656865811698467	0.0873015873015873	0.024	0.0146198830409357	0.00602772754671489	0	0.0175438596491228
hlh-29	0.0634920634920635	0.0759493670886076	0.00844541757898029	0.00719424460431655	0.0873015873015873	0.024	0.0116959064327485	0.00723327305605787	0	0.0204678362573099
hmg-1.1	0.158730158730159	0.0391802290536468	0.019705974350954	0.0156396621832968	0.0317460317460317	0.016	0.0175438596491228	0.0198915009041591	0	0.0614035087719298
hmg-3	0.222222222222222	0.0476190476190476	0.0137629027213012	0.0159524554269628	0.0396825396825397	0.008	0.00584795321637427	0.0132610006027728	0	0.0292397660818713
hmg-4	0.23015873015873	0.0458107293550331	0.0131373162339693	0.0159524554269628	0.0158730158730159	0	0	0.0138637733574442	0	0.0292397660818713
hmg-11	0.198412698412698	0.0590717299578058	0.00969659055364404	0.00875821082264623	0.0555555555555556	0.008	0.00292397660818713	0.0102471368294153	0	0.0233918128654971
hmg-12	0.174603174603175	0.0373719107896323	0.0168908351579606	0.0165780419142947	0.0238095238095238	0.008	0.0116959064327485	0.0198915009041591	0	0.0263157894736842
hmp-1	0.198412698412698	0.0620855937311632	0.00907100406631217	0.0106349702846419	0.0476190476190476	0	0.0175438596491228	0.0126582278481013	0	0.0467836257309941
hmp-2	0.238095238095238	0.0361663652802893	0.0134501094776353	0.015014075695965	0.0238095238095238	0.024	0.00292397660818713	0.0168776371308017	0	0.0087719298245614
hnd-1	0.174603174603175	0.0687160940325497	0.0118861432593056	0.00750703784798248	0.0238095238095238	0.016	0.00584795321637427	0.0144665461121157	0	0.0116959064327485
hog-1	0.198412698412698	0.0747438215792646	0.00813262433531436	0.0093837973099781	0.0317460317460317	0	0.00584795321637427	0.00843881856540084	0	0.0233918128654971
hot-1	0.166666666666667	0.0759493670886076	0.00531748514232093	0.00656865811698467	0.0396825396825397	0.048	0.0204678362573099	0.0054249547920434	0	0.0526315789473684
hot-2	0.222222222222222	0.0584689572031343	0.0121989365029715	0.0125117297466375	0.0238095238095238	0.04	0.00292397660818713	0.0120554550934298	0	0.0292397660818713
hot-4	0.214285714285714	0.0620855937311632	0.0106349702846419	0.0109477635283078	0.0555555555555556	0	0.0087719298245614	0.0102471368294153	0	0.0467836257309941
hot-5	0.23015873015873	0.0759493670886076	0.00781983109164842	0.0093837973099781	0.0396825396825397	0.016	0.00292397660818713	0.00602772754671489	1	0.0204678362573099
hot-6	0.253968253968254	0.0753465943339361	0.00781983109164842	0.00625586487331874	0.0396825396825397	0.008	0.00292397660818713	0.00783604581072936	0	0.0204678362573099
hot-7	0.198412698412698	0.0663050030138637	0.0103221770409759	0.00781983109164842	0.0476190476190476	0.024	0.0087719298245614	0.0054249547920434	1	0.0116959064327485
hpd-1	0.174603174603175	0.0590717299578058	0.0131373162339693	0.0134501094776353	0.0793650793650794	0.008	0.0175438596491228	0.0168776371308017	0	0.0175438596491228
hpl-2	0.19047619047619	0.0596745027124773	0.015014075695965	0.0187675946199562	0.0793650793650794	0	0.0087719298245614	0.0138637733574442	0	0.0263157894736842
hpr-9	0.261904761904762	0.0554550934297769	0.0125117297466375	0.0159524554269628	0.0476190476190476	0.008	0.00292397660818713	0.0108499095840868	0	0.0087719298245614
hrp-1	0.158730158730159	0.0446051838456901	0.0143884892086331	0.0156396621832968	0.0476190476190476	0.008	0.0116959064327485	0.0198915009041591	0	0.0467836257309941
hrp-2	0.222222222222222	0.0464135021097046	0.0134501094776353	0.0137629027213012	0.0317460317460317	0.008	0.0204678362573099	0.00904159132007233	0	0.0672514619883041
hars-1	0.349206349206349	0.0452079566003616	0.015014075695965	0.0178292148889584	0.0396825396825397	0.016	0.00584795321637427	0.0156720916214587	0	0.0292397660818713
hsf-1	0.158730158730159	0.0699216395418927	0.0118861432593056	0.0128245229903034	0.0238095238095238	0.016	0.0409356725146199	0.0102471368294153	0	0.0321637426900585
hsp-1	0.119047619047619	0.0289330922242315	0.0206443540819518	0.0175164216452925	0.0317460317460317	0.016	0.0409356725146199	0.0174804098854732	0	0.0263157894736842
hsp-3	0.246031746031746	0.030741410488246	0.0125117297466375	0.0109477635283078	0.0396825396825397	0.024	0.0263157894736842	0.0168776371308017	0	0.0380116959064327
hsp-4	0.238095238095238	0.0379746835443038	0.0134501094776353	0.0128245229903034	0.0158730158730159	0.016	0.0233918128654971	0.0174804098854732	0	0.0175438596491228
hsp-6	0.214285714285714	0.0337552742616034	0.0175164216452925	0.0159524554269628	0.0158730158730159	0.016	0.0087719298245614	0.0192887281494876	0	0.0233918128654971
hsp-12.2	0.19047619047619	0.0819770946353225	0.0131373162339693	0.0103221770409759	0.0317460317460317	0.008	0.0116959064327485	0.0120554550934298	0	0.0204678362573099
hsp-12.3	0.126984126984127	0.0771549125979506	0.0115733500156397	0.0118861432593056	0.0555555555555556	0.016	0.00292397660818713	0.0120554550934298	0	0.0146198830409357
hsp-16.1	0.0952380952380952	0.0602772754671488	0.00875821082264623	0.00688145136065061	0.0873015873015873	0.032	0.00584795321637427	0.00783604581072936	1	0.0263157894736842
hsp-16.11	0.0952380952380952	0.0602772754671488	0.00844541757898029	0.0093837973099781	0.0873015873015873	0.032	0.00584795321637427	0.00723327305605787	1	0.0263157894736842
hsp-16.48	0.126984126984127	0.0566606389391199	0.00750703784798248	0.00750703784798248	0.0714285714285714	0.016	0.00292397660818713	0.00602772754671489	1	0.0380116959064327
hsp-16.49	0.126984126984127	0.0578661844484628	0.00875821082264623	0.00813262433531436	0.0714285714285714	0.016	0.00292397660818713	0.00783604581072936	1	0.0380116959064327
hsp-25	0.182539682539683	0.0657022302591922	0.00875821082264623	0.00781983109164842	0.0158730158730159	0.016	0.00584795321637427	0.0108499095840868	0	0.0204678362573099
hsp-60	0.293650793650793	0.030741410488246	0.0115733500156397	0.0112605567719737	0.0158730158730159	0	0.0380116959064327	0.0138637733574442	0	0.0292397660818713
hsr-9	0.158730158730159	0.0554550934297769	0.0143884892086331	0.0137629027213012	0.0396825396825397	0	0.0116959064327485	0.0174804098854732	0	0.0204678362573099
hst-1	0.198412698412698	0.0663050030138637	0.0106349702846419	0.00969659055364404	0.0238095238095238	0.024	0.00584795321637427	0.00723327305605787	0	0.0175438596491228
hst-2	0.142857142857143	0.0705244122965642	0.0106349702846419	0.0106349702846419	0.0317460317460317	0.024	0.0116959064327485	0.0120554550934298	0	0.043859649122807
hst-6	0.119047619047619	0.0638939119951777	0.01000938379731	0.0156396621832968	0.0396825396825397	0.032	0	0.0126582278481013	0	0.0175438596491228
htp-1	0.198412698412698	0.049427365883062	0.0140756959649672	0.014701282452299	0.0158730158730159	0.008	0	0.0144665461121157	0	0.0233918128654971
htp-2	0.238095238095238	0.0433996383363472	0.0184548013762903	0.0165780419142947	0.0158730158730159	0.024	0.00292397660818713	0.0186859553948162	0	0.0263157894736842
htp-3	0.246031746031746	0.0446051838456901	0.0143884892086331	0.0172036284016265	0.0634920634920635	0.024	0.00292397660818713	0.0156720916214587	0	0.0116959064327485
hum-1	0.174603174603175	0.0608800482218203	0.00750703784798248	0.0103221770409759	0.0158730158730159	0.016	0.0204678362573099	0.00783604581072936	0	0.0175438596491228
hum-2	0.158730158730159	0.0500301386377335	0.0131373162339693	0.0115733500156397	0.0317460317460317	0	0.0175438596491228	0.0156720916214587	0	0.0409356725146199
hum-4	0.126984126984127	0.0675105485232067	0.0118861432593056	0.0140756959649672	0.0476190476190476	0.008	0.0146198830409357	0.0120554550934298	1	0.0321637426900585
hum-5	0.285714285714286	0.0554550934297769	0.00907100406631217	0.00719424460431655	0.0317460317460317	0.008	0.0146198830409357	0.0120554550934298	0	0.0233918128654971
hum-7	0.0952380952380952	0.0536467751657624	0.0159524554269628	0.0143884892086331	0.0634920634920635	0.056	0.0263157894736842	0.0180831826401447	0	0.0175438596491228
hum-8	0.142857142857143	0.0681133212778782	0.01000938379731	0.00907100406631217	0.103174603174603	0.056	0.00292397660818713	0.00904159132007233	0	0.0146198830409357
hyl-2	0.301587301587301	0.0693188667872212	0.00813262433531436	0.0093837973099781	0.00793650793650794	0	0.0409356725146199	0.00904159132007233	0	0.0263157894736842
icd-1	0.206349206349206	0.0536467751657624	0.0134501094776353	0.0162652486706287	0.0238095238095238	0.072	0.0146198830409357	0.0108499095840868	0	0.0233918128654971
icp-1	0.277777777777778	0.0241109101868596	0.02001876759462	0.0193931811072881	0.0238095238095238	0.016	0.0116959064327485	0.0132610006027728	0	0.0175438596491228
ifa-1	0.198412698412698	0.0385774562989753	0.015014075695965	0.0121989365029715	0.0396825396825397	0	0.0146198830409357	0.0174804098854732	0	0.0175438596491228
ifa-3	0.246031746031746	0.0440024110910187	0.0109477635283078	0.0112605567719737	0.0317460317460317	0	0.00584795321637427	0.0138637733574442	0	0.0263157894736842
ifb-1	0.26984126984127	0.0397830018083183	0.0103221770409759	0.01000938379731	0.0158730158730159	0	0.0146198830409357	0.00783604581072936	0	0.0409356725146199
ifb-2	0.174603174603175	0.0638939119951777	0.00969659055364404	0.0118861432593056	0.0396825396825397	0	0.0116959064327485	0.00904159132007233	0	0.0263157894736842
ifc-1	0.166666666666667	0.0452079566003616	0.0137629027213012	0.015014075695965	0.0317460317460317	0.008	0	0.0186859553948162	0	0.0146198830409357
ifd-1	0.166666666666667	0.0705244122965642	0.0109477635283078	0.0109477635283078	0.0396825396825397	0.024	0.00292397660818713	0.0114526823387583	0	0.0263157894736842
ife-1	0.182539682539683	0.0421940928270042	0.0165780419142947	0.0165780419142947	0.0476190476190476	0.016	0.00292397660818713	0.0138637733574442	0	0.0175438596491228
ife-2	0.19047619047619	0.0560578661844484	0.00656865811698467	0.0093837973099781	0.0476190476190476	0.024	0.00584795321637427	0.00663050030138638	0	0.0204678362573099
iff-1	0.150793650793651	0.0482218203737191	0.0134501094776353	0.015014075695965	0.0555555555555556	0.048	0	0.0150693188667872	1	0.0233918128654971
ifg-1	0.261904761904762	0.0536467751657624	0.0153268689396309	0.00969659055364404	0.0317460317460317	0.032	0.0087719298245614	0.0174804098854732	0	0.0263157894736842
ifp-1	0.166666666666667	0.0675105485232067	0.0128245229903034	0.00969659055364404	0.0317460317460317	0.008	0.0146198830409357	0.0162748643761302	0	0.0263157894736842
ify-1	0.142857142857143	0.053044002411091	0.0153268689396309	0.0159524554269628	0.0238095238095238	0.016	0.0292397660818713	0.0162748643761302	0	0.0204678362573099
ile-1	0.182539682539683	0.0458107293550331	0.0131373162339693	0.0159524554269628	0.0555555555555556	0.032	0.0321637426900585	0.0132610006027728	1	0.0175438596491228
ile-2	0.26984126984127	0.0626883664858347	0.00969659055364404	0.00844541757898029	0.0158730158730159	0.032	0.00292397660818713	0.0114526823387583	0	0.0321637426900585
ima-3	0.158730158730159	0.0440024110910187	0.0156396621832968	0.0137629027213012	0.0238095238095238	0.016	0.0292397660818713	0.0132610006027728	0	0.0526315789473684
imb-2	0.206349206349206	0.0717299578059071	0.0131373162339693	0.0125117297466375	0.0158730158730159	0.008	0.0204678362573099	0.00964436407474382	0	0.0233918128654971
xpo-1	0.134920634920635	0.0512356841470765	0.0115733500156397	0.0137629027213012	0.0555555555555556	0.008	0.0204678362573099	0.0120554550934298	0	0.0321637426900585
xpo-2	0.0793650793650794	0.0373719107896323	0.0209571473256178	0.0228339067876134	0.0714285714285714	0.016	0.0204678362573099	0.0223025919228451	0	0.0380116959064327
xpo-3	0.23015873015873	0.0596745027124773	0.0137629027213012	0.0134501094776353	0.0396825396825397	0.032	0.0116959064327485	0.0144665461121157	0	0.0204678362573099
inf-1	0.198412698412698	0.0512356841470765	0.0172036284016265	0.0143884892086331	0.0555555555555556	0.032	0.0350877192982456	0.0241109101868596	0	0.0380116959064327
ins-2	0.111111111111111	0.0699216395418927	0.00813262433531436	0.00531748514232093	0.0158730158730159	0	0.0116959064327485	0.00783604581072936	0	0.0233918128654971
ins-4	0.158730158730159	0.0608800482218203	0.00969659055364404	0.0121989365029715	0.0238095238095238	0.008	0.00584795321637427	0.0120554550934298	0	0.0321637426900585
ins-6	0.134920634920635	0.0626883664858347	0.01000938379731	0.00781983109164842	0.0396825396825397	0.008	0.0087719298245614	0.00964436407474382	0	0.0380116959064327
ins-7	0.126984126984127	0.0632911392405062	0.0128245229903034	0.0109477635283078	0.0555555555555556	0	0.00292397660818713	0.0132610006027728	0	0.0116959064327485
ins-10	0.158730158730159	0.0596745027124773	0.0112605567719737	0.00656865811698467	0.0714285714285714	0.048	0.00292397660818713	0.0144665461121157	0	0.0087719298245614
ins-11	0.0714285714285714	0.0644966847498492	0.00688145136065061	0.00625586487331874	0.0952380952380952	0.04	0.00292397660818713	0.00482218203737191	1	0.0233918128654971
ins-12	0.158730158730159	0.0777576853526221	0.00688145136065061	0.00813262433531436	0.0793650793650794	0.016	0.00292397660818713	0.00843881856540084	1	0.0292397660818713
ins-16	0.0952380952380952	0.0542495479204339	0.00813262433531436	0.00844541757898029	0.0634920634920635	0.032	0.0116959064327485	0.0108499095840868	1	0.0146198830409357
ins-17	0.119047619047619	0.0602772754671488	0.0131373162339693	0.00969659055364404	0.0317460317460317	0.016	0.0087719298245614	0.0120554550934298	0	0.0321637426900585
ins-18	0.119047619047619	0.0650994575045207	0.00625586487331874	0.00656865811698467	0.0555555555555556	0	0.0204678362573099	0.00843881856540084	0	0.0146198830409357
ins-19	0.158730158730159	0.051838456901748	0.00969659055364404	0.00875821082264623	0.103174603174603	0.048	0.00292397660818713	0.0120554550934298	0	0.0321637426900585
ins-20	0.111111111111111	0.082579867389994	0.00844541757898029	0.00813262433531436	0.0476190476190476	0.016	0	0.00843881856540084	0	0.0263157894736842
ins-21	0.142857142857143	0.0693188667872212	0.00656865811698467	0.0059430716296528	0.0714285714285714	0.04	0.0087719298245614	0.0054249547920434	1	0.0175438596491228
ins-22	0.111111111111111	0.087402049427366	0.00719424460431655	0.00531748514232093	0.0793650793650794	0.024	0.00292397660818713	0.00723327305605787	0	0.0263157894736842
ins-23	0.0396825396825397	0.0729355033152501	0.00688145136065061	0.00688145136065061	0.0317460317460317	0.032	0.00292397660818713	0.00723327305605787	0	0.0263157894736842
ins-24	0.19047619047619	0.0687160940325497	0.00688145136065061	0.00656865811698467	0.0238095238095238	0.008	0.00584795321637427	0.00904159132007233	0	0.0380116959064327
ins-25	0.134920634920635	0.0759493670886076	0.00563027838598686	0.00469189865498905	0.0714285714285714	0	0.0087719298245614	0.00421940928270042	0	0.0116959064327485
ins-27	0.0952380952380952	0.0596745027124773	0.00875821082264623	0.0059430716296528	0.0634920634920635	0.016	0.0146198830409357	0.0132610006027728	0	0.0292397660818713
ins-29	0.253968253968254	0.0711271850512357	0.00437910541132312	0.00406631216765718	0.0317460317460317	0.008	0.00292397660818713	0.00361663652802893	0	0.0233918128654971
ins-30	0.198412698412698	0.0632911392405062	0.00437910541132312	0.00656865811698467	0.0396825396825397	0.016	0.0409356725146199	0.0054249547920434	0	0.0350877192982456
ins-31	0.103174603174603	0.0687160940325497	0.00969659055364404	0.0103221770409759	0.0793650793650794	0.04	0.0116959064327485	0.0108499095840868	0	0.0087719298245614
ins-32	0.0873015873015873	0.0650994575045207	0.0118861432593056	0.0115733500156397	0.0793650793650794	0.048	0.0087719298245614	0.0132610006027728	0	0.0087719298245614
ins-33	0.111111111111111	0.0440024110910187	0.0103221770409759	0.00813262433531436	0.0476190476190476	0.008	0	0.0114526823387583	0	0.0146198830409357
ins-34	0.246031746031746	0.0560578661844484	0.0121989365029715	0.0131373162339693	0.0238095238095238	0.008	0.0116959064327485	0.0114526823387583	0	0.0116959064327485
ins-35	0.142857142857143	0.0626883664858347	0.0115733500156397	0.00563027838598686	0.0634920634920635	0	0.00584795321637427	0.0126582278481013	0	0.0233918128654971
ins-36	0.126984126984127	0.0898131404460519	0.0106349702846419	0.0109477635283078	0.0555555555555556	0.016	0.00292397660818713	0.0108499095840868	1	0.00292397660818713
ins-37	0.0317460317460317	0.0524412296564195	0.0109477635283078	0.0134501094776353	0.0476190476190476	0.072	0.00584795321637427	0.0126582278481013	0	0.0116959064327485
ins-38	0.111111111111111	0.0632911392405062	0.00813262433531436	0.00907100406631217	0.0873015873015873	0.008	0.0233918128654971	0.00723327305605787	0	0.0204678362573099
inx-3	0.182539682539683	0.0512356841470765	0.00969659055364404	0.0125117297466375	0.0396825396825397	0.016	0	0.0108499095840868	0	0.0380116959064327
inx-5	0.174603174603175	0.0500301386377335	0.00844541757898029	0.00907100406631217	0.0476190476190476	0.024	0.0175438596491228	0.00964436407474382	0	0.0204678362573099
inx-6	0.182539682539683	0.0596745027124773	0.00907100406631217	0.0137629027213012	0.0714285714285714	0	0.0204678362573099	0.00723327305605787	0	0.0175438596491228
inx-7	0.119047619047619	0.0536467751657624	0.0159524554269628	0.0137629027213012	0.0158730158730159	0.016	0.0175438596491228	0.0150693188667872	0	0.0233918128654971
inx-8	0.166666666666667	0.0440024110910187	0.00969659055364404	0.00688145136065061	0.0634920634920635	0.024	0.0087719298245614	0.0102471368294153	0	0.0204678362573099
inx-9	0.23015873015873	0.0638939119951777	0.00907100406631217	0.01000938379731	0.0317460317460317	0.016	0.0087719298245614	0.00783604581072936	0	0.0204678362573099
inx-10	0.198412698412698	0.0554550934297769	0.00875821082264623	0.00907100406631217	0	0.008	0.0116959064327485	0.00723327305605787	0	0.0350877192982456
inx-11	0.158730158730159	0.0548523206751054	0.0112605567719737	0.0093837973099781	0.0396825396825397	0.024	0.00292397660818713	0.0120554550934298	0	0.0116959064327485
inx-12	0.26984126984127	0.0548523206751054	0.0093837973099781	0.00969659055364404	0.0396825396825397	0.008	0.0116959064327485	0.00904159132007233	0	0.0321637426900585
inx-13	0.23015873015873	0.0512356841470765	0.0156396621832968	0.0121989365029715	0.0238095238095238	0.008	0.0087719298245614	0.0168776371308017	0	0.0263157894736842
inx-14	0.198412698412698	0.0542495479204339	0.0137629027213012	0.0140756959649672	0.0158730158730159	0.008	0.0087719298245614	0.0132610006027728	0	0.0292397660818713
inx-15	0.182539682539683	0.0681133212778782	0.00875821082264623	0.00750703784798248	0.0396825396825397	0	0.00584795321637427	0.00783604581072936	1	0.00584795321637427
inx-17	0.126984126984127	0.0620855937311632	0.00813262433531436	0.0137629027213012	0.0555555555555556	0.016	0.0175438596491228	0.00964436407474382	0	0.0175438596491228
inx-20	0.0873015873015873	0.0819770946353225	0.00719424460431655	0.0112605567719737	0.0714285714285714	0.024	0.00292397660818713	0.00843881856540084	1	0.0204678362573099
inx-22	0.150793650793651	0.0644966847498492	0.0159524554269628	0.0184548013762903	0.0952380952380952	0.08	0.00584795321637427	0.0138637733574442	0	0.0116959064327485
ipp-5	0.158730158730159	0.0669077757685352	0.00969659055364404	0.00875821082264623	0.0714285714285714	0	0.00292397660818713	0.0102471368294153	0	0.0292397660818713
ire-1	0.182539682539683	0.0572634116937914	0.0118861432593056	0.0137629027213012	0.0476190476190476	0.016	0.0087719298245614	0.00964436407474382	0	0.0263157894736842
gon-14	0.158730158730159	0.0626883664858347	0.0175164216452925	0.014701282452299	0.0714285714285714	0.024	0.0116959064327485	0.0198915009041591	0	0.0321637426900585
irk-1	0.0793650793650794	0.0590717299578058	0.0103221770409759	0.0103221770409759	0.0317460317460317	0.016	0.0263157894736842	0.0132610006027728	1	0.0350877192982456
irk-2	0.182539682539683	0.0765521398432791	0.0059430716296528	0.0059430716296528	0.0317460317460317	0.024	0.00292397660818713	0.00783604581072936	0	0.0350877192982456
irk-3	0.174603174603175	0.0819770946353225	0.00688145136065061	0.00844541757898029	0.0555555555555556	0.016	0.0175438596491228	0.00723327305605787	0	0.0204678362573099
iars-1	0.0952380952380952	0.050632911392405	0.0134501094776353	0.0103221770409759	0.0634920634920635	0.04	0.0116959064327485	0.0138637733574442	0	0.0292397660818713
isp-1	0.0396825396825397	0.0657022302591922	0.0125117297466375	0.0128245229903034	0.0476190476190476	0.04	0.0263157894736842	0.0114526823387583	0	0.0321637426900585
itx-1	0.26984126984127	0.0572634116937914	0.0112605567719737	0.00813262433531436	0.00793650793650794	0.008	0.0116959064327485	0.0114526823387583	0	0.0175438596491228
jip-1	0.285714285714286	0.0650994575045207	0.00969659055364404	0.0093837973099781	0.0396825396825397	0.024	0.00584795321637427	0.0102471368294153	0	0.0175438596491228
jkk-1	0.126984126984127	0.0488245931283905	0.0109477635283078	0.0131373162339693	0.0555555555555556	0.032	0.00292397660818713	0.0102471368294153	0	0.0350877192982456
jnk-1	0.214285714285714	0.0819770946353225	0.00875821082264623	0.00813262433531436	0.0317460317460317	0.008	0.00292397660818713	0.0102471368294153	0	0.0146198830409357
jph-1	0.182539682539683	0.0693188667872212	0.0128245229903034	0.0134501094776353	0.0555555555555556	0.024	0.0116959064327485	0.0132610006027728	0	0.0292397660818713
kal-1	0.253968253968254	0.0452079566003616	0.0121989365029715	0.0172036284016265	0.0634920634920635	0.032	0.0116959064327485	0.0114526823387583	0	0.0233918128654971
kap-1	0.238095238095238	0.0681133212778782	0.0106349702846419	0.0128245229903034	0.0873015873015873	0.016	0.0087719298245614	0.00964436407474382	0	0.0116959064327485
kat-1	0.285714285714286	0.0433996383363472	0.0165780419142947	0.01000938379731	0.0317460317460317	0.016	0.00292397660818713	0.0132610006027728	0	0.0204678362573099
kel-1	0.214285714285714	0.0753465943339361	0.0156396621832968	0.0184548013762903	0.0396825396825397	0.048	0.0409356725146199	0.0138637733574442	0	0.0146198830409357
kel-3	0.0952380952380952	0.0578661844484628	0.0162652486706287	0.0162652486706287	0.0555555555555556	0.048	0	0.0144665461121157	0	0.0087719298245614
kel-10	0.126984126984127	0.0500301386377335	0.0106349702846419	0.0137629027213012	0.0793650793650794	0	0.0116959064327485	0.0114526823387583	0	0.0321637426900585
kgb-1	0.19047619047619	0.0602772754671488	0.00844541757898029	0.00969659055364404	0.0317460317460317	0.032	0	0.0114526823387583	0	0.0380116959064327
kin-1	0.182539682539683	0.0753465943339361	0.00907100406631217	0.0112605567719737	0.0317460317460317	0.008	0.0380116959064327	0.0126582278481013	0	0.0409356725146199
kin-3	0.19047619047619	0.0675105485232067	0.0112605567719737	0.014701282452299	0.0238095238095238	0	0.0175438596491228	0.0114526823387583	0	0.0409356725146199
kin-4	0.142857142857143	0.0488245931283905	0.0137629027213012	0.0109477635283078	0.0476190476190476	0.016	0.0146198830409357	0.0162748643761302	0	0.0555555555555556
kin-5	0.103174603174603	0.0500301386377335	0.0118861432593056	0.0103221770409759	0.0873015873015873	0.024	0.00292397660818713	0.0102471368294153	0	0.0175438596491228
kin-6	0.0873015873015873	0.0723327305605786	0.0106349702846419	0.0115733500156397	0.111111111111111	0.048	0.00584795321637427	0.0108499095840868	0	0.0263157894736842
kin-9	0.111111111111111	0.0723327305605786	0.00563027838598686	0.00907100406631217	0.0396825396825397	0.04	0.0116959064327485	0.00482218203737191	0	0.0204678362573099
kin-10	0.150793650793651	0.0699216395418927	0.0121989365029715	0.0106349702846419	0.0555555555555556	0.024	0.0204678362573099	0.0132610006027728	0	0.0526315789473684
kin-15	0.206349206349206	0.0729355033152501	0.0131373162339693	0.0112605567719737	0.103174603174603	0.048	0.00292397660818713	0.0132610006027728	0	0.0204678362573099
kin-16	0.119047619047619	0.0566606389391199	0.0093837973099781	0.0103221770409759	0.0793650793650794	0.008	0	0.00843881856540084	0	0.0116959064327485
kin-18	0.142857142857143	0.053044002411091	0.0118861432593056	0.0121989365029715	0.0158730158730159	0	0.0263157894736842	0.0156720916214587	0	0.0614035087719298
kin-19	0.198412698412698	0.0596745027124773	0.0118861432593056	0.0109477635283078	0.0634920634920635	0	0.0350877192982456	0.0126582278481013	0	0.0263157894736842
kin-21	0.0317460317460317	0.0391802290536468	0.0121989365029715	0.0112605567719737	0.119047619047619	0.112	0.00292397660818713	0.0108499095840868	0	0.00584795321637427
kin-24	0.0952380952380952	0.0409885473176612	0.0140756959649672	0.0153268689396309	0.0714285714285714	0.016	0.0116959064327485	0.0162748643761302	0	0.0087719298245614
sid-3	0.182539682539683	0.0458107293550331	0.00719424460431655	0.00656865811698467	0.0238095238095238	0.008	0.0175438596491228	0.00663050030138638	0	0.0233918128654971
kin-30	0.198412698412698	0.0560578661844484	0.01000938379731	0.00875821082264623	0.0317460317460317	0.032	0.00292397660818713	0.00964436407474382	0	0.0380116959064327
klc-1	0.174603174603175	0.0476190476190476	0.0128245229903034	0.0131373162339693	0.0634920634920635	0.024	0.00584795321637427	0.0114526823387583	0	0.0146198830409357
klc-2	0.0793650793650794	0.0657022302591922	0.0103221770409759	0.0103221770409759	0.0793650793650794	0.032	0.0116959064327485	0.0126582278481013	0	0.0175438596491228
klp-4	0.26984126984127	0.0669077757685352	0.00813262433531436	0.00563027838598686	0.0238095238095238	0.016	0	0.00663050030138638	0	0.0146198830409357
klp-7	0.246031746031746	0.0235081374321881	0.0243978730059431	0.0237722865186112	0.0317460317460317	0.04	0.0497076023391813	0.030741410488246	0	0.0175438596491228
klp-12	0.182539682539683	0.0566606389391199	0.014701282452299	0.0140756959649672	0.0238095238095238	0	0.0087719298245614	0.0138637733574442	0	0.0175438596491228
klp-13	0.206349206349206	0.0626883664858347	0.00907100406631217	0.00969659055364404	0.0396825396825397	0	0.0146198830409357	0.00783604581072936	1	0.0409356725146199
klp-15	0.222222222222222	0.0313441832429174	0.0218955270566156	0.0193931811072881	0.0317460317460317	0	0.00292397660818713	0.025919228450874	0	0.0175438596491228
klp-16	0.150793650793651	0.0277275467148885	0.0175164216452925	0.0215827338129496	0.0476190476190476	0.024	0.00584795321637427	0.0247136829415311	0	0.0263157894736842
klp-19	0.23015873015873	0.0325497287522604	0.0203315608382859	0.0203315608382859	0.0158730158730159	0.016	0.0146198830409357	0.0186859553948162	0	0.0204678362573099
klp-20	0.317460317460317	0.0626883664858347	0.00688145136065061	0.00531748514232093	0.0476190476190476	0.032	0.00584795321637427	0.00663050030138638	0	0.0175438596491228
kqt-1	0.214285714285714	0.0753465943339361	0.00656865811698467	0.00688145136065061	0.0396825396825397	0	0.0116959064327485	0.00723327305605787	0	0.0175438596491228
kqt-2	0.103174603174603	0.0470162748643761	0.0103221770409759	0.0128245229903034	0.0555555555555556	0	0.0087719298245614	0.00964436407474382	0	0.0233918128654971
kqt-3	0.206349206349206	0.0693188667872212	0.0103221770409759	0.0165780419142947	0.0317460317460317	0.04	0	0.0108499095840868	0	0.0233918128654971
ksr-1	0.158730158730159	0.0536467751657624	0.0093837973099781	0.0103221770409759	0.0238095238095238	0.016	0.0087719298245614	0.0054249547920434	0	0.0175438596491228
kup-1	0.166666666666667	0.081374321880651	0.0131373162339693	0.00844541757898029	0.0873015873015873	0.016	0	0.0108499095840868	0	0.0204678362573099
kvs-1	0.126984126984127	0.0783604581072936	0.00781983109164842	0.00563027838598686	0.0476190476190476	0.016	0.00292397660818713	0.0108499095840868	0	0.0263157894736842
lad-2	0.134920634920635	0.0488245931283905	0.00781983109164842	0.01000938379731	0.0634920634920635	0.032	0	0.00723327305605787	0	0.0087719298245614
laf-1	0.277777777777778	0.0421940928270042	0.0137629027213012	0.0143884892086331	0.0396825396825397	0.024	0.043859649122807	0.0150693188667872	0	0.0467836257309941
lag-2	0.0396825396825397	0.030741410488246	0.0159524554269628	0.0153268689396309	0.0476190476190476	0.024	0.00292397660818713	0.0198915009041591	0	0.0263157894736842
lam-1	0.253968253968254	0.0524412296564195	0.0143884892086331	0.0168908351579606	0.00793650793650794	0	0.0175438596491228	0.0108499095840868	0	0.0321637426900585
lap-1	0.166666666666667	0.0488245931283905	0.00969659055364404	0.0103221770409759	0.0158730158730159	0.032	0.00584795321637427	0.00904159132007233	0	0.0350877192982456
lap-2	0.19047619047619	0.0476190476190476	0.0121989365029715	0.0093837973099781	0.0476190476190476	0.016	0.0146198830409357	0.0156720916214587	0	0.043859649122807
lat-1	0.19047619047619	0.0675105485232067	0.014701282452299	0.014701282452299	0.0396825396825397	0.008	0.0116959064327485	0.0174804098854732	0	0.0146198830409357
lat-2	0.222222222222222	0.0470162748643761	0.0165780419142947	0.014701282452299	0.0158730158730159	0.024	0.0526315789473684	0.0180831826401447	0	0.043859649122807
lbp-2	0.182539682539683	0.051838456901748	0.00844541757898029	0.00781983109164842	0.0476190476190476	0.008	0.00292397660818713	0.0132610006027728	0	0.0175438596491228
lbp-3	0.150793650793651	0.0753465943339361	0.01000938379731	0.0109477635283078	0.0555555555555556	0.016	0.00584795321637427	0.00723327305605787	0	0.0233918128654971
lbp-4	0.26984126984127	0.0638939119951777	0.0137629027213012	0.0121989365029715	0.0317460317460317	0.016	0	0.0114526823387583	0	0.0146198830409357
lbp-5	0.119047619047619	0.0735382760699216	0.0106349702846419	0.00781983109164842	0.0476190476190476	0.016	0.00292397660818713	0.00964436407474382	0	0.0204678362573099
lbp-6	0.158730158730159	0.0681133212778782	0.00969659055364404	0.0093837973099781	0.0555555555555556	0.008	0.0087719298245614	0.00663050030138638	0	0.0233918128654971
lbp-7	0.222222222222222	0.0699216395418927	0.0103221770409759	0.00688145136065061	0.0714285714285714	0.032	0	0.00964436407474382	0	0.0146198830409357
lbp-8	0.166666666666667	0.0729355033152501	0.00719424460431655	0.00375351892399124	0.0634920634920635	0.016	0	0.00663050030138638	0	0.0116959064327485
ldh-1	0.150793650793651	0.0409885473176612	0.0225211135439475	0.0212699405692837	0.0396825396825397	0.008	0.0087719298245614	0.0223025919228451	0	0.0204678362573099
lea-1	0.222222222222222	0.0819770946353225	0.0103221770409759	0.0106349702846419	0.00793650793650794	0.008	0.0350877192982456	0.00964436407474382	0	0.0263157894736842
lec-1	0.0793650793650794	0.0409885473176612	0.0178292148889584	0.019705974350954	0.0158730158730159	0	0.0701754385964912	0.0186859553948162	0	0.0467836257309941
lec-2	0.111111111111111	0.0446051838456901	0.0106349702846419	0.0121989365029715	0.0317460317460317	0	0.0233918128654971	0.0138637733574442	0	0.0233918128654971
lec-3	0.142857142857143	0.0644966847498492	0.0093837973099781	0.00844541757898029	0.0317460317460317	0.016	0.0380116959064327	0.0108499095840868	0	0.0321637426900585
lec-5	0.174603174603175	0.0542495479204339	0.00969659055364404	0.01000938379731	0.0714285714285714	0.016	0.00292397660818713	0.00964436407474382	0	0.0204678362573099
lec-6	0.253968253968254	0.0608800482218203	0.0159524554269628	0.0109477635283078	0.0317460317460317	0.016	0.0146198830409357	0.0150693188667872	0	0.0233918128654971
lec-9	0.214285714285714	0.0584689572031343	0.01000938379731	0.00875821082264623	0.0158730158730159	0.016	0.0204678362573099	0.0102471368294153	0	0.0263157894736842
lec-10	0.26984126984127	0.0602772754671488	0.0118861432593056	0.00813262433531436	0.0476190476190476	0.032	0.00292397660818713	0.0114526823387583	0	0.0087719298245614
lem-2	0.301587301587301	0.0379746835443038	0.0181420081326243	0.0156396621832968	0.0476190476190476	0.016	0	0.0198915009041591	0	0.0146198830409357
lem-3	0.246031746031746	0.0536467751657624	0.0153268689396309	0.0134501094776353	0.0238095238095238	0.008	0.00292397660818713	0.0180831826401447	0	0.0175438596491228
let-4	0.19047619047619	0.0421940928270042	0.0131373162339693	0.0121989365029715	0.0158730158730159	0.008	0.0116959064327485	0.0120554550934298	0	0.0146198830409357
ect-2	0.238095238095238	0.0446051838456901	0.0165780419142947	0.0178292148889584	0.0476190476190476	0.04	0.0467836257309941	0.0223025919228451	0	0.0175438596491228
let-70	0.174603174603175	0.053044002411091	0.0175164216452925	0.0121989365029715	0.0952380952380952	0.024	0.0204678362573099	0.0168776371308017	0	0.0497076023391813
let-92	0.182539682539683	0.0584689572031343	0.0137629027213012	0.0159524554269628	0.0238095238095238	0.008	0.0350877192982456	0.0162748643761302	0	0.0380116959064327
let-381	0.0952380952380952	0.0705244122965642	0.0118861432593056	0.0143884892086331	0.0476190476190476	0.056	0.0087719298245614	0.0144665461121157	0	0.0204678362573099
let-413	0.325396825396825	0.0801687763713081	0.00875821082264623	0.00750703784798248	0.00793650793650794	0.016	0.0087719298245614	0.0102471368294153	0	0.0292397660818713
let-418	0.174603174603175	0.0403857745629897	0.0118861432593056	0.0153268689396309	0.0317460317460317	0	0	0.0114526823387583	0	0.0263157894736842
let-502	0.142857142857143	0.0482218203737191	0.015014075695965	0.0172036284016265	0.0476190476190476	0.04	0.0175438596491228	0.0144665461121157	0	0.0233918128654971
let-504	0.19047619047619	0.0458107293550331	0.0131373162339693	0.0165780419142947	0.0714285714285714	0.008	0.0204678362573099	0.0156720916214587	0	0.0116959064327485
let-526	0.158730158730159	0.053044002411091	0.0125117297466375	0.0175164216452925	0.103174603174603	0.016	0.0146198830409357	0.0150693188667872	0	0.0175438596491228
let-607	0.126984126984127	0.0596745027124773	0.0131373162339693	0.0106349702846419	0.0952380952380952	0.064	0	0.0174804098854732	0	0.0204678362573099
let-711	0.214285714285714	0.0536467751657624	0.0156396621832968	0.0128245229903034	0.0396825396825397	0.008	0.0116959064327485	0.0150693188667872	0	0.0263157894736842
let-721	0.198412698412698	0.0464135021097046	0.0134501094776353	0.0109477635283078	0.0396825396825397	0.008	0.0116959064327485	0.0138637733574442	0	0.0292397660818713
let-756	0.150793650793651	0.0620855937311632	0.0128245229903034	0.0137629027213012	0.00793650793650794	0.016	0.0204678362573099	0.0132610006027728	0	0.0350877192982456
let-767	0.174603174603175	0.0590717299578058	0.0159524554269628	0.00907100406631217	0.0555555555555556	0.008	0	0.0186859553948162	0	0.0204678362573099
let-858	0.285714285714286	0.0343580470162749	0.0231467000312793	0.0203315608382859	0.0317460317460317	0	0	0.0210970464135021	0	0.0175438596491228
lev-1	0.246031746031746	0.0747438215792646	0.0106349702846419	0.0109477635283078	0.0396825396825397	0.008	0	0.00843881856540084	0	0.0204678362573099
lev-8	0.174603174603175	0.0669077757685352	0.0103221770409759	0.0128245229903034	0.0555555555555556	0.016	0.00292397660818713	0.00663050030138638	0	0.0146198830409357
lev-9	0.174603174603175	0.0657022302591922	0.00750703784798248	0.00750703784798248	0.0476190476190476	0.064	0.0087719298245614	0.00602772754671489	0	0.0292397660818713
lev-10	0.0952380952380952	0.0596745027124773	0.015014075695965	0.0128245229903034	0.0555555555555556	0.04	0	0.0132610006027728	1	0.00292397660818713
lev-11	0.23015873015873	0.0675105485232067	0.0115733500156397	0.00907100406631217	0.0634920634920635	0.024	0.043859649122807	0.0114526823387583	0	0.0409356725146199
lfe-2	0.206349206349206	0.0855937311633515	0.00844541757898029	0.0093837973099781	0.0634920634920635	0.032	0.0233918128654971	0.0108499095840868	0	0.0263157894736842
lgx-1	0.222222222222222	0.0572634116937914	0.00844541757898029	0.0103221770409759	0.00793650793650794	0.008	0.0233918128654971	0.0108499095840868	0	0.0233918128654971
lig-1	0.142857142857143	0.0476190476190476	0.015014075695965	0.0153268689396309	0.0476190476190476	0	0.00292397660818713	0.0186859553948162	0	0.0263157894736842
lig-4	0.19047619047619	0.049427365883062	0.0125117297466375	0.0128245229903034	0.0634920634920635	0	0.00584795321637427	0.00904159132007233	0	0.0292397660818713
lim-4	0.111111111111111	0.0723327305605786	0.00719424460431655	0.00563027838598686	0.0396825396825397	0.04	0.00584795321637427	0.00602772754671489	0	0.0087719298245614
lim-7	0.142857142857143	0.0777576853526221	0.0109477635283078	0.00844541757898029	0.0158730158730159	0.008	0.0087719298245614	0.00904159132007233	0	0.0263157894736842
lin-2	0.198412698412698	0.0620855937311632	0.00656865811698467	0.00781983109164842	0.0396825396825397	0.008	0.00584795321637427	0.00723327305605787	0	0.0204678362573099
lin-5	0.222222222222222	0.0277275467148885	0.0218955270566156	0.0256490459806068	0.0396825396825397	0	0	0.0150693188667872	0	0.0116959064327485
lin-7	0.119047619047619	0.051838456901748	0.014701282452299	0.0159524554269628	0.0555555555555556	0.008	0.00292397660818713	0.0132610006027728	0	0.0116959064327485
lin-8	0.285714285714286	0.0373719107896323	0.00969659055364404	0.0134501094776353	0.0555555555555556	0.056	0.0175438596491228	0.0102471368294153	0	0.00584795321637427
lin-10	0.349206349206349	0.0843881856540085	0.00969659055364404	0.01000938379731	0.0238095238095238	0.016	0.0116959064327485	0.0108499095840868	0	0.0292397660818713
lin-11	0.246031746031746	0.0687160940325497	0.0118861432593056	0.0128245229903034	0.0238095238095238	0	0.0116959064327485	0.0120554550934298	0	0.0204678362573099
lin-13	0.206349206349206	0.0464135021097046	0.014701282452299	0.0115733500156397	0.0238095238095238	0.024	0	0.0132610006027728	0	0.0526315789473684
lin-14	0.166666666666667	0.0391802290536468	0.00750703784798248	0.00969659055364404	0.0317460317460317	0.032	0.00292397660818713	0.00843881856540084	0	0.0263157894736842
lin-18	0.174603174603175	0.0524412296564195	0.0112605567719737	0.0109477635283078	0.0317460317460317	0.016	0.00584795321637427	0.00964436407474382	0	0.0146198830409357
lin-23	0.214285714285714	0.0458107293550331	0.0134501094776353	0.0143884892086331	0.0238095238095238	0.024	0.0263157894736842	0.0150693188667872	0	0.0350877192982456
lin-24	0.198412698412698	0.0735382760699216	0.0143884892086331	0.0118861432593056	0.00793650793650794	0	0.00292397660818713	0.0150693188667872	0	0.0350877192982456
lin-26	0.150793650793651	0.0500301386377335	0.00875821082264623	0.0118861432593056	0.0238095238095238	0	0.0146198830409357	0.00783604581072936	0	0.0409356725146199
lin-28	0.277777777777778	0.0789632308619651	0.0125117297466375	0.0140756959649672	0.0158730158730159	0.016	0.00584795321637427	0.0126582278481013	0	0.0350877192982456
lin-29	0.222222222222222	0.0608800482218203	0.0178292148889584	0.0178292148889584	0.0634920634920635	0.008	0.0292397660818713	0.0180831826401447	0	0.0204678362573099
lin-31	0.198412698412698	0.0596745027124773	0.0134501094776353	0.0106349702846419	0.0396825396825397	0	0.0175438596491228	0.0138637733574442	0	0.0263157894736842
lin-33	0.150793650793651	0.0608800482218203	0.00813262433531436	0.0115733500156397	0.0158730158730159	0	0	0.00964436407474382	0	0.0380116959064327
lin-35	0.206349206349206	0.0488245931283905	0.0175164216452925	0.0131373162339693	0.0238095238095238	0.008	0.0175438596491228	0.0192887281494876	0	0.0321637426900585
lin-36	0.134920634920635	0.0476190476190476	0.0115733500156397	0.0103221770409759	0.0396825396825397	0.008	0.0555555555555556	0.0126582278481013	0	0.0175438596491228
lin-39	0.285714285714286	0.0596745027124773	0.00907100406631217	0.00969659055364404	0.0238095238095238	0.008	0.0292397660818713	0.0102471368294153	0	0.0497076023391813
lin-41	0.142857142857143	0.0512356841470765	0.0131373162339693	0.00688145136065061	0.0317460317460317	0.008	0.0350877192982456	0.0192887281494876	0	0.0204678362573099
lin-45	0.23015873015873	0.0663050030138637	0.0140756959649672	0.0143884892086331	0.0476190476190476	0.016	0.0175438596491228	0.0162748643761302	0	0.0146198830409357
lin-46	0.206349206349206	0.0669077757685352	0.01000938379731	0.01000938379731	0.0396825396825397	0.008	0	0.00783604581072936	0	0.0233918128654971
lin-48	0.19047619047619	0.0657022302591922	0.0115733500156397	0.0121989365029715	0.0396825396825397	0.008	0.0321637426900585	0.00904159132007233	0	0.0263157894736842
lin-49	0.198412698412698	0.0602772754671488	0.0115733500156397	0.0125117297466375	0.0238095238095238	0.016	0.0175438596491228	0.0114526823387583	0	0.0175438596491228
lin-52	0.0476190476190476	0.0578661844484628	0.0128245229903034	0.0137629027213012	0.0793650793650794	0.024	0.00584795321637427	0.0150693188667872	0	0.0116959064327485
lin-54	0.222222222222222	0.0578661844484628	0.0131373162339693	0.0175164216452925	0.0317460317460317	0	0.0087719298245614	0.0132610006027728	0	0.0380116959064327
lin-56	0.150793650793651	0.0608800482218203	0.0125117297466375	0.0153268689396309	0.103174603174603	0.056	0.00292397660818713	0.0150693188667872	0	0.00584795321637427
lin-61	0.198412698412698	0.0608800482218203	0.0165780419142947	0.0153268689396309	0.0396825396825397	0.032	0.0087719298245614	0.0138637733574442	0	0.0204678362573099
lip-1	0.19047619047619	0.0669077757685352	0.0112605567719737	0.0131373162339693	0.0555555555555556	0	0.0584795321637427	0.0132610006027728	0	0.0497076023391813
lir-3	0.174603174603175	0.0566606389391199	0.0103221770409759	0.0131373162339693	0.0555555555555556	0.016	0.0087719298245614	0.0126582278481013	1	0.00584795321637427
lis-1	0.222222222222222	0.0578661844484628	0.0143884892086331	0.0153268689396309	0.0317460317460317	0	0.0497076023391813	0.0138637733574442	0	0.043859649122807
lit-1	0.19047619047619	0.0548523206751054	0.0118861432593056	0.0106349702846419	0.0317460317460317	0.008	0.0380116959064327	0.0192887281494876	0	0.0263157894736842
lmn-1	0.182539682539683	0.02833031946956	0.02001876759462	0.0134501094776353	0.0238095238095238	0.008	0.0116959064327485	0.0241109101868596	0	0.0321637426900585
lon-1	0.103174603174603	0.0608800482218203	0.00907100406631217	0.00875821082264623	0.0555555555555556	0.032	0.0087719298245614	0.00783604581072936	0	0.0146198830409357
lon-2	0.182539682539683	0.0650994575045207	0.00907100406631217	0.00844541757898029	0.0238095238095238	0.008	0.0087719298245614	0.0114526823387583	0	0.0292397660818713
lon-3	0.0873015873015873	0.0464135021097046	0.0115733500156397	0.00813262433531436	0.0793650793650794	0.024	0.00292397660818713	0.0108499095840868	0	0.0175438596491228
lpd-2	0.325396825396825	0.0560578661844484	0.01000938379731	0.015014075695965	0.0317460317460317	0	0.00292397660818713	0.0102471368294153	0	0.0087719298245614
lpd-6	0.261904761904762	0.0397830018083183	0.0187675946199562	0.0165780419142947	0.0317460317460317	0.016	0	0.0174804098854732	0	0.0087719298245614
lpd-7	0.222222222222222	0.0458107293550331	0.014701282452299	0.0140756959649672	0.0317460317460317	0	0.00292397660818713	0.0168776371308017	0	0.0146198830409357
lpd-8	0.174603174603175	0.050632911392405	0.0128245229903034	0.00907100406631217	0.0793650793650794	0.008	0	0.0144665461121157	0	0.0087719298245614
lpd-9	0.158730158730159	0.0705244122965642	0.0109477635283078	0.0125117297466375	0.0396825396825397	0.008	0.0146198830409357	0.0144665461121157	0	0.0292397660818713
lrk-1	0.23015873015873	0.0602772754671488	0.0103221770409759	0.0121989365029715	0.0238095238095238	0.008	0.00292397660818713	0.0114526823387583	0	0.0526315789473684
lrp-2	0.253968253968254	0.0542495479204339	0.015014075695965	0.0125117297466375	0.0317460317460317	0.024	0.00292397660818713	0.0120554550934298	0	0.0409356725146199
lars-1	0.26984126984127	0.049427365883062	0.0162652486706287	0.0153268689396309	0.0317460317460317	0.008	0.0175438596491228	0.0156720916214587	0	0.0292397660818713
lars-2	0.293650793650793	0.0584689572031343	0.01000938379731	0.0109477635283078	0.0476190476190476	0.024	0	0.00964436407474382	0	0.0116959064327485
lrx-1	0.0793650793650794	0.0783604581072936	0.00625586487331874	0.00813262433531436	0.0952380952380952	0.024	0.00292397660818713	0.00663050030138638	0	0.0204678362573099
lsm-1	0.198412698412698	0.0554550934297769	0.0153268689396309	0.0165780419142947	0.0714285714285714	0.016	0.00584795321637427	0.0138637733574442	0	0.0321637426900585
lsm-8	0.238095238095238	0.0572634116937914	0.0209571473256178	0.0131373162339693	0.0238095238095238	0.016	0.0321637426900585	0.0186859553948162	0	0.0350877192982456
lst-2	0.182539682539683	0.0590717299578058	0.00907100406631217	0.00969659055364404	0.0873015873015873	0.016	0.00584795321637427	0.00843881856540084	0	0.0175438596491228
ccar-1	0.214285714285714	0.029535864978903	0.015014075695965	0.0172036284016265	0.0238095238095238	0.008	0.00584795321637427	0.0168776371308017	0	0.0350877192982456
lst-4	0.222222222222222	0.0470162748643761	0.014701282452299	0.0159524554269628	0.0714285714285714	0.008	0.0380116959064327	0.0150693188667872	0	0.0204678362573099
ltd-1	0.182539682539683	0.0723327305605786	0.0121989365029715	0.0109477635283078	0.0317460317460317	0.008	0.0087719298245614	0.0144665461121157	0	0.0409356725146199
lys-2	0.119047619047619	0.0608800482218203	0.0103221770409759	0.0103221770409759	0.0714285714285714	0.048	0.00584795321637427	0.00964436407474382	0	0.0204678362573099
lys-3	0.0952380952380952	0.0638939119951777	0.00781983109164842	0.0112605567719737	0.103174603174603	0.048	0	0.00602772754671489	0	0.0204678362573099
lys-4	0.0555555555555556	0.0759493670886076	0.00907100406631217	0.0059430716296528	0.0555555555555556	0.04	0.00584795321637427	0.00904159132007233	0	0.0175438596491228
lys-6	0.0793650793650794	0.0650994575045207	0.00813262433531436	0.0131373162339693	0.0634920634920635	0.056	0	0.0120554550934298	0	0.0146198830409357
lys-7	0.111111111111111	0.0638939119951777	0.00844541757898029	0.0059430716296528	0.0873015873015873	0.056	0	0.0102471368294153	1	0.0233918128654971
lys-8	0.119047619047619	0.0638939119951777	0.0137629027213012	0.01000938379731	0.0555555555555556	0.016	0.0146198830409357	0.00964436407474382	0	0.0116959064327485
lys-9	0.0793650793650794	0.0626883664858347	0.0143884892086331	0.0103221770409759	0.0634920634920635	0.064	0	0.0120554550934298	1	0.0263157894736842
lys-10	0.0793650793650794	0.0699216395418927	0.0103221770409759	0.00875821082264623	0.0793650793650794	0.048	0	0.00723327305605787	0	0.0116959064327485
mab-3	0.238095238095238	0.0620855937311632	0.01000938379731	0.0131373162339693	0.0634920634920635	0.008	0.0263157894736842	0.00843881856540084	0	0.0292397660818713
mab-5	0.134920634920635	0.0650994575045207	0.0112605567719737	0.00844541757898029	0.0952380952380952	0.024	0.00292397660818713	0.0102471368294153	0	0.0321637426900585
mab-7	0.174603174603175	0.0614828209764918	0.0121989365029715	0.00656865811698467	0.0396825396825397	0.016	0.00292397660818713	0.0150693188667872	0	0.0146198830409357
mab-10	0.150793650793651	0.0554550934297769	0.0121989365029715	0.0106349702846419	0.0158730158730159	0.032	0.0497076023391813	0.0132610006027728	0	0.0321637426900585
mab-20	0.142857142857143	0.0367691380349608	0.015014075695965	0.0159524554269628	0.0317460317460317	0.024	0.0321637426900585	0.0186859553948162	0	0.0204678362573099
mab-21	0.150793650793651	0.0632911392405062	0.0137629027213012	0.0153268689396309	0.0317460317460317	0.008	0.0116959064327485	0.0144665461121157	0	0.0263157894736842
mab-23	0.0793650793650794	0.0632911392405062	0.0103221770409759	0.00656865811698467	0.103174603174603	0.016	0.0204678362573099	0.00663050030138638	0	0.0087719298245614
mac-1	0.365079365079365	0.0301386377335745	0.0162652486706287	0.0162652486706287	0.0238095238095238	0	0.0204678362573099	0.0168776371308017	0	0.0146198830409357
mag-1	0.23015873015873	0.0440024110910187	0.0190803878636221	0.0225211135439475	0.0238095238095238	0	0	0.0210970464135021	0	0.064327485380117
map-1	0.293650793650793	0.0626883664858347	0.0109477635283078	0.0109477635283078	0.0873015873015873	0.032	0.00584795321637427	0.0108499095840868	0	0.00584795321637427
mat-1	0.174603174603175	0.0536467751657624	0.0193931811072881	0.0168908351579606	0.0476190476190476	0.008	0.00292397660818713	0.0144665461121157	0	0.0321637426900585
mat-2	0.182539682539683	0.0584689572031343	0.0109477635283078	0.0143884892086331	0.0476190476190476	0.056	0	0.0144665461121157	0	0.0116959064327485
mat-3	0.253968253968254	0.0711271850512357	0.0137629027213012	0.0112605567719737	0.103174603174603	0.032	0.0087719298245614	0.0114526823387583	0	0.0233918128654971
mau-2	0.23015873015873	0.0699216395418927	0.0112605567719737	0.0109477635283078	0.0238095238095238	0.016	0.0233918128654971	0.00964436407474382	0	0.0233918128654971
max-2	0.111111111111111	0.0572634116937914	0.0125117297466375	0.0118861432593056	0.0476190476190476	0	0.0350877192982456	0.0150693188667872	0	0.0321637426900585
mbf-1	0.23015873015873	0.0488245931283905	0.0140756959649672	0.0115733500156397	0.0396825396825397	0.016	0.0233918128654971	0.0156720916214587	0	0.0497076023391813
mbk-1	0.198412698412698	0.0397830018083183	0.0125117297466375	0.01000938379731	0.0476190476190476	0.024	0.0175438596491228	0.0138637733574442	0	0.0175438596491228
mbk-2	0.0952380952380952	0.0542495479204339	0.0109477635283078	0.0125117297466375	0.0476190476190476	0.008	0.0321637426900585	0.0114526823387583	0	0.0292397660818713
mca-1	0.0476190476190476	0.0433996383363472	0.01000938379731	0.0059430716296528	0.0476190476190476	0.024	0.0263157894736842	0.0132610006027728	0	0.0497076023391813
mcm-2	0.238095238095238	0.0397830018083183	0.0190803878636221	0.0143884892086331	0.0634920634920635	0	0.0146198830409357	0.0150693188667872	0	0.0263157894736842
mcm-4	0.174603174603175	0.030741410488246	0.0212699405692837	0.0206443540819518	0.0634920634920635	0.016	0.00292397660818713	0.0235081374321881	0	0.0321637426900585
mcm-5	0.246031746031746	0.0421940928270042	0.019705974350954	0.0131373162339693	0.0317460317460317	0.008	0	0.0235081374321881	0	0.0380116959064327
mcm-6	0.174603174603175	0.0403857745629897	0.014701282452299	0.0162652486706287	0.0476190476190476	0.016	0.00292397660818713	0.0174804098854732	0	0.0263157894736842
mdt-6	0.126984126984127	0.0566606389391199	0.0112605567719737	0.0115733500156397	0.0396825396825397	0.016	0	0.0132610006027728	0	0.0116959064327485
mec-1	0.19047619047619	0.0626883664858347	0.01000938379731	0.0121989365029715	0.0476190476190476	0	0.00292397660818713	0.0108499095840868	1	0.0292397660818713
mec-3	0.111111111111111	0.0681133212778782	0.00875821082264623	0.00844541757898029	0.0634920634920635	0	0.00292397660818713	0.00783604581072936	0	0.0263157894736842
mec-4	0.142857142857143	0.0693188667872212	0.00781983109164842	0.00625586487331874	0.0793650793650794	0.032	0	0.00843881856540084	0	0.0292397660818713
mec-8	0.23015873015873	0.0729355033152501	0.0103221770409759	0.00813262433531436	0.0238095238095238	0	0.0087719298245614	0.00843881856540084	0	0.0555555555555556
mec-9	0.23015873015873	0.0572634116937914	0.00813262433531436	0.00844541757898029	0.0238095238095238	0.008	0.0116959064327485	0.00783604581072936	0	0.00584795321637427
mec-10	0.174603174603175	0.0699216395418927	0.00750703784798248	0.00813262433531436	0.0396825396825397	0.008	0	0.00783604581072936	0	0.0146198830409357
mec-14	0.285714285714286	0.082579867389994	0.015014075695965	0.0121989365029715	0.0476190476190476	0.016	0.00292397660818713	0.0120554550934298	0	0.0233918128654971
mec-15	0.182539682539683	0.0650994575045207	0.0109477635283078	0.00844541757898029	0.0555555555555556	0.008	0.0087719298245614	0.00904159132007233	0	0.0321637426900585
mec-17	0.19047619047619	0.0867992766726945	0.0143884892086331	0.0137629027213012	0.0317460317460317	0.008	0.00292397660818713	0.0138637733574442	0	0.0146198830409357
med-1	0.222222222222222	0.081374321880651	0.00656865811698467	0.00688145136065061	0.0158730158730159	0.008	0	0.00361663652802893	0	0.00584795321637427
med-2	0.0952380952380952	0.083785412899337	0.00844541757898029	0.00844541757898029	0.0555555555555556	0.032	0.00292397660818713	0.00482218203737191	1	0.0321637426900585
mef-2	0.158730158730159	0.0675105485232067	0.01000938379731	0.00688145136065061	0.0238095238095238	0.016	0.0233918128654971	0.0102471368294153	0	0.0555555555555556
mei-1	0.134920634920635	0.0433996383363472	0.0128245229903034	0.0178292148889584	0.0317460317460317	0.032	0.00584795321637427	0.0156720916214587	0	0.0204678362573099
mei-2	0.150793650793651	0.050632911392405	0.0178292148889584	0.0168908351579606	0.00793650793650794	0.008	0.00292397660818713	0.0180831826401447	0	0.0116959064327485
mek-1	0.111111111111111	0.0548523206751054	0.0121989365029715	0.0140756959649672	0.0476190476190476	0.024	0.0146198830409357	0.0156720916214587	0	0.0350877192982456
mek-2	0.333333333333333	0.0705244122965642	0.0143884892086331	0.0159524554269628	0.0476190476190476	0	0.0116959064327485	0.0120554550934298	0	0.0321637426900585
mel-26	0.222222222222222	0.0693188667872212	0.00875821082264623	0.0112605567719737	0.0317460317460317	0.016	0.0204678362573099	0.00783604581072936	0	0.0497076023391813
mel-28	0.166666666666667	0.0464135021097046	0.0156396621832968	0.0137629027213012	0.0396825396825397	0.016	0.00292397660818713	0.0210970464135021	0	0.0175438596491228
mel-32	0.206349206349206	0.0367691380349608	0.0131373162339693	0.0125117297466375	0.0317460317460317	0.008	0.00292397660818713	0.0174804098854732	0	0.0175438596491228
mes-1	0.23015873015873	0.0476190476190476	0.0112605567719737	0.00844541757898029	0.0317460317460317	0	0.0263157894736842	0.0114526823387583	0	0.0263157894736842
mes-3	0.214285714285714	0.0681133212778782	0.00813262433531436	0.0103221770409759	0.00793650793650794	0	0	0.00904159132007233	0	0.0467836257309941
mes-4	0.23015873015873	0.0572634116937914	0.015014075695965	0.0165780419142947	0.0158730158730159	0	0.0087719298245614	0.0162748643761302	0	0.0175438596491228
mes-6	0.182539682539683	0.0596745027124773	0.0159524554269628	0.0159524554269628	0.0317460317460317	0.016	0.00584795321637427	0.0168776371308017	0	0.0321637426900585
mex-3	0.206349206349206	0.050632911392405	0.015014075695965	0.0137629027213012	0.0396825396825397	0.032	0.0233918128654971	0.0198915009041591	0	0.0409356725146199
mex-6	0.182539682539683	0.0500301386377335	0.0118861432593056	0.0121989365029715	0.0714285714285714	0	0.0292397660818713	0.0156720916214587	0	0.00584795321637427
mgl-2	0.0634920634920635	0.0705244122965642	0.0093837973099781	0.0093837973099781	0.0396825396825397	0.016	0.0204678362573099	0.00723327305605787	0	0.0321637426900585
mif-1	0.0873015873015873	0.0433996383363472	0.0121989365029715	0.0140756959649672	0.0476190476190476	0.024	0.00584795321637427	0.0108499095840868	0	0.00584795321637427
mif-3	0.126984126984127	0.0590717299578058	0.0162652486706287	0.0153268689396309	0.00793650793650794	0.008	0.0087719298245614	0.0150693188667872	0	0.0350877192982456
mig-1	0.214285714285714	0.0446051838456901	0.0118861432593056	0.0118861432593056	0.0714285714285714	0.04	0.0087719298245614	0.0114526823387583	0	0.0087719298245614
mig-2	0.158730158730159	0.0759493670886076	0.00656865811698467	0.00875821082264623	0.0714285714285714	0.008	0.00292397660818713	0.00663050030138638	0	0.0380116959064327
mig-5	0.222222222222222	0.0524412296564195	0.0118861432593056	0.014701282452299	0.0238095238095238	0	0.0146198830409357	0.0168776371308017	0	0.0146198830409357
mig-14	0.325396825396825	0.0367691380349608	0.0215827338129496	0.0206443540819518	0.0158730158730159	0	0.00584795321637427	0.0247136829415311	0	0.0263157894736842
mig-15	0.206349206349206	0.0626883664858347	0.00875821082264623	0.00719424460431655	0.0158730158730159	0	0.0087719298245614	0.0108499095840868	0	0.0204678362573099
mig-21	0.158730158730159	0.0632911392405062	0.0134501094776353	0.0131373162339693	0.0952380952380952	0.032	0.0087719298245614	0.0126582278481013	0	0.0350877192982456
mig-22	0.26984126984127	0.0584689572031343	0.0137629027213012	0.0137629027213012	0.0555555555555556	0.04	0.00292397660818713	0.0132610006027728	0	0.0233918128654971
mig-23	0.261904761904762	0.0620855937311632	0.01000938379731	0.00813262433531436	0.0476190476190476	0.016	0	0.0120554550934298	0	0.0292397660818713
mix-1	0.26984126984127	0.0488245931283905	0.0131373162339693	0.0140756959649672	0.0476190476190476	0.016	0.0146198830409357	0.0138637733574442	0	0.0263157894736842
mkk-4	0.142857142857143	0.0687160940325497	0.01000938379731	0.0106349702846419	0.0158730158730159	0.008	0.0146198830409357	0.00904159132007233	0	0.0614035087719298
mlc-2	0.134920634920635	0.0470162748643761	0.0106349702846419	0.0093837973099781	0.0238095238095238	0.032	0.00292397660818713	0.0144665461121157	0	0.0263157894736842
mlc-3	0.277777777777778	0.0584689572031343	0.00813262433531436	0.00969659055364404	0.0396825396825397	0.008	0.0175438596491228	0.00843881856540084	0	0.0555555555555556
mlh-1	0.126984126984127	0.0524412296564195	0.0159524554269628	0.0168908351579606	0.0793650793650794	0.032	0.00584795321637427	0.0174804098854732	0	0.0204678362573099
mlp-1	0.198412698412698	0.0771549125979506	0.0112605567719737	0.0093837973099781	0.0238095238095238	0.016	0.0087719298245614	0.0144665461121157	0	0.0146198830409357
mls-1	0.111111111111111	0.0669077757685352	0.00875821082264623	0.00875821082264623	0.0555555555555556	0.032	0	0.0108499095840868	0	0.0116959064327485
mml-1	0.182539682539683	0.051838456901748	0.0121989365029715	0.0128245229903034	0.0158730158730159	0.024	0.0116959064327485	0.0162748643761302	0	0.0263157894736842
mnm-2	0.174603174603175	0.0669077757685352	0.00750703784798248	0.00969659055364404	0.0396825396825397	0	0.00292397660818713	0.00783604581072936	0	0.0233918128654971
moc-1	0.246031746031746	0.0687160940325497	0.0093837973099781	0.00969659055364404	0.0793650793650794	0.008	0	0.00783604581072936	0	0.0146198830409357
mod-5	0.103174603174603	0.053044002411091	0.0168908351579606	0.0156396621832968	0.0634920634920635	0.024	0.00292397660818713	0.0204942736588306	0	0.0263157894736842
moe-3	0.285714285714286	0.0584689572031343	0.01000938379731	0.0121989365029715	0.0476190476190476	0.008	0	0.0108499095840868	0	0.0116959064327485
mog-1	0.206349206349206	0.0536467751657624	0.014701282452299	0.0143884892086331	0.0158730158730159	0.016	0	0.0144665461121157	0	0.0292397660818713
mog-2	0.309523809523809	0.053044002411091	0.0165780419142947	0.0172036284016265	0.0158730158730159	0.008	0.0175438596491228	0.0186859553948162	0	0.0204678362573099
mog-3	0.166666666666667	0.0367691380349608	0.0115733500156397	0.0168908351579606	0.0634920634920635	0.04	0.0175438596491228	0.0120554550934298	0	0.0116959064327485
mog-5	0.222222222222222	0.0536467751657624	0.0118861432593056	0.0134501094776353	0.0396825396825397	0	0.00292397660818713	0.0126582278481013	0	0.0263157894736842
mom-1	0.214285714285714	0.082579867389994	0.00563027838598686	0.00719424460431655	0.0396825396825397	0.008	0.00292397660818713	0.00602772754671489	0	0.0409356725146199
mom-2	0.158730158730159	0.0458107293550331	0.0128245229903034	0.0137629027213012	0.0238095238095238	0.008	0.0175438596491228	0.0150693188667872	0	0.0175438596491228
mom-4	0.126984126984127	0.0753465943339361	0.00719424460431655	0.0103221770409759	0.0634920634920635	0.016	0.00292397660818713	0.00723327305605787	0	0.0497076023391813
mom-5	0.23015873015873	0.0620855937311632	0.0134501094776353	0.0140756959649672	0.0238095238095238	0.008	0.0116959064327485	0.0162748643761302	0	0.0292397660818713
dapk-1	0.238095238095238	0.049427365883062	0.0118861432593056	0.014701282452299	0.0634920634920635	0.024	0.0146198830409357	0.0108499095840868	0	0.0146198830409357
mpk-1	0.174603174603175	0.0650994575045207	0.0131373162339693	0.0134501094776353	0.0238095238095238	0.024	0.0175438596491228	0.0144665461121157	0	0.0350877192982456
mps-1	0.0714285714285714	0.0669077757685352	0.0118861432593056	0.0106349702846419	0.0873015873015873	0	0.00292397660818713	0.0108499095840868	1	0.0116959064327485
mre-11	0.150793650793651	0.0578661844484628	0.0115733500156397	0.0156396621832968	0.0476190476190476	0.016	0.00584795321637427	0.0138637733574442	0	0.0380116959064327
mrp-1	0.23015873015873	0.0548523206751054	0.0131373162339693	0.0109477635283078	0.0238095238095238	0	0	0.0174804098854732	0	0.0263157894736842
mrp-2	0.182539682539683	0.0524412296564195	0.00907100406631217	0.00656865811698467	0.0476190476190476	0.016	0.00584795321637427	0.0108499095840868	0	0.0233918128654971
mrp-3	0.166666666666667	0.0681133212778782	0.00844541757898029	0.00781983109164842	0.0476190476190476	0.016	0.00292397660818713	0.00904159132007233	0	0.0116959064327485
mrp-5	0.119047619047619	0.050632911392405	0.0140756959649672	0.00844541757898029	0.0317460317460317	0	0.0175438596491228	0.0150693188667872	0	0.0467836257309941
mrp-6	0.222222222222222	0.0440024110910187	0.014701282452299	0.014701282452299	0.0317460317460317	0.032	0.00292397660818713	0.0120554550934298	0	0.0175438596491228
mars-1	0.214285714285714	0.0440024110910187	0.0128245229903034	0.0103221770409759	0.0317460317460317	0.024	0.0087719298245614	0.0132610006027728	0	0.0263157894736842
mrt-2	0.142857142857143	0.0500301386377335	0.0153268689396309	0.0181420081326243	0.0238095238095238	0.016	0.0175438596491228	0.0132610006027728	0	0.0204678362573099
msp-3	0.0793650793650794	0.0638939119951777	0.0115733500156397	0.0118861432593056	0.0873015873015873	0.048	0.0175438596491228	0.00904159132007233	0	0.0087719298245614
msp-10	0.103174603174603	0.0566606389391199	0.0115733500156397	0.0109477635283078	0.0714285714285714	0.056	0.0146198830409357	0.00843881856540084	0	0.00584795321637427
msp-19	0.0714285714285714	0.0590717299578058	0.0115733500156397	0.0109477635283078	0.0714285714285714	0.04	0.0175438596491228	0.0102471368294153	0	0.0175438596491228
msp-33	0.0873015873015873	0.0687160940325497	0.0118861432593056	0.0118861432593056	0.0634920634920635	0.056	0.0087719298245614	0.00723327305605787	0	0.0087719298245614
msp-36	0.0793650793650794	0.0644966847498492	0.0143884892086331	0.0121989365029715	0.0714285714285714	0.08	0.00584795321637427	0.0138637733574442	0	0.0087719298245614
msp-38	0.0793650793650794	0.0626883664858347	0.00719424460431655	0.00875821082264623	0.0555555555555556	0.056	0.0087719298245614	0.00421940928270042	0	0.00584795321637427
msp-40	0.111111111111111	0.0464135021097046	0.0137629027213012	0.0109477635283078	0.0634920634920635	0.048	0.0175438596491228	0.0126582278481013	0	0.0087719298245614
msp-45	0.0396825396825397	0.0717299578059071	0.00969659055364404	0.0059430716296528	0.0793650793650794	0.056	0.0146198830409357	0.00663050030138638	1	0.0087719298245614
msp-49	0.0793650793650794	0.0602772754671488	0.0159524554269628	0.015014075695965	0.0634920634920635	0.064	0.0146198830409357	0.0156720916214587	0	0.00584795321637427
msp-51	0.0634920634920635	0.0614828209764918	0.0115733500156397	0.00875821082264623	0.0714285714285714	0.048	0.0175438596491228	0.0126582278481013	0	0.0175438596491228
msp-53	0.0714285714285714	0.0614828209764918	0.0121989365029715	0.0112605567719737	0.0714285714285714	0.048	0.0175438596491228	0.0102471368294153	0	0.0146198830409357
msp-55	0.0873015873015873	0.0657022302591922	0.0106349702846419	0.00656865811698467	0.0714285714285714	0.04	0.0146198830409357	0.0108499095840868	0	0.0116959064327485
msp-58	0.0317460317460317	0.0433996383363472	0.0103221770409759	0.0109477635283078	0.0793650793650794	0.056	0.0204678362573099	0.0102471368294153	0	0.0116959064327485
msp-59	0.0714285714285714	0.0476190476190476	0.0165780419142947	0.0121989365029715	0.0714285714285714	0.048	0.0175438596491228	0.0210970464135021	0	0.0087719298245614
msp-63	0.0634920634920635	0.0644966847498492	0.0106349702846419	0.00875821082264623	0.0634920634920635	0.056	0.0116959064327485	0.0102471368294153	0	0.0146198830409357
msp-64	0.0634920634920635	0.0512356841470765	0.0137629027213012	0.0143884892086331	0.0634920634920635	0.056	0.0116959064327485	0.0138637733574442	0	0.0116959064327485
msp-65	0.0952380952380952	0.0596745027124773	0.0125117297466375	0.00813262433531436	0.0714285714285714	0.04	0.0175438596491228	0.0114526823387583	0	0.0116959064327485
msp-74	0.0476190476190476	0.0663050030138637	0.0106349702846419	0.00875821082264623	0.0714285714285714	0.064	0.0146198830409357	0.00723327305605787	0	0.0087719298245614
msp-76	0.0634920634920635	0.0554550934297769	0.015014075695965	0.0093837973099781	0.0555555555555556	0.056	0.0175438596491228	0.0144665461121157	0	0.0087719298245614
msp-81	0.134920634920635	0.0572634116937914	0.0106349702846419	0.0093837973099781	0.0634920634920635	0.04	0.0146198830409357	0.00904159132007233	0	0.00584795321637427
msp-113	0.0714285714285714	0.053044002411091	0.00781983109164842	0.01000938379731	0.0714285714285714	0.048	0.0175438596491228	0.00904159132007233	0	0.0146198830409357
msp-152	0.0793650793650794	0.0379746835443038	0.0134501094776353	0.0112605567719737	0.0634920634920635	0.064	0.0087719298245614	0.0162748643761302	0	0.0116959064327485
mtk-1	0.126984126984127	0.0566606389391199	0.0128245229903034	0.0125117297466375	0.0238095238095238	0	0.00584795321637427	0.0132610006027728	0	0.0233918128654971
mtl-1	0.0873015873015873	0.0741410488245931	0.00781983109164842	0.01000938379731	0.0476190476190476	0.008	0.00292397660818713	0.00783604581072936	0	0.00292397660818713
mtl-2	0.166666666666667	0.0687160940325497	0.00625586487331874	0.00907100406631217	0.0555555555555556	0.016	0.0175438596491228	0.00663050030138638	1	0.0087719298245614
mtm-1	0.253968253968254	0.0614828209764918	0.0118861432593056	0.014701282452299	0.0317460317460317	0	0.00292397660818713	0.0114526823387583	0	0.0087719298245614
mtm-5	0.166666666666667	0.0638939119951777	0.00719424460431655	0.00907100406631217	0.0317460317460317	0.024	0	0.00843881856540084	0	0.0204678362573099
mtm-6	0.198412698412698	0.0747438215792646	0.00813262433531436	0.0118861432593056	0.0555555555555556	0.016	0.0116959064327485	0.00783604581072936	0	0.0175438596491228
klf-3	0.206349206349206	0.0608800482218203	0.00969659055364404	0.0115733500156397	0.0238095238095238	0.008	0.00584795321637427	0.00783604581072936	0	0.0350877192982456
mua-3	0.293650793650793	0.0452079566003616	0.00500469189865499	0.00656865811698467	0.0158730158730159	0	0.0087719298245614	0.00602772754671489	0	0.0233918128654971
mua-6	0.253968253968254	0.0470162748643761	0.00875821082264623	0.0103221770409759	0.00793650793650794	0.008	0.0146198830409357	0.0108499095840868	0	0.0263157894736842
mup-2	0.182539682539683	0.0397830018083183	0.0128245229903034	0.0134501094776353	0	0.008	0.0116959064327485	0.0138637733574442	0	0.0233918128654971
mup-4	0.238095238095238	0.0596745027124773	0.00875821082264623	0.0093837973099781	0.0158730158730159	0	0.0204678362573099	0.00904159132007233	0	0.0350877192982456
mut-2	0.0873015873015873	0.0614828209764918	0.0128245229903034	0.0115733500156397	0.0317460317460317	0.032	0.00584795321637427	0.0120554550934298	0	0.0146198830409357
mut-7	0.238095238095238	0.0536467751657624	0.0159524554269628	0.0159524554269628	0.00793650793650794	0.024	0.0146198830409357	0.0168776371308017	0	0.0263157894736842
mxl-3	0.174603174603175	0.0440024110910187	0.0109477635283078	0.0093837973099781	0.0634920634920635	0	0.0146198830409357	0.0114526823387583	0	0.0292397660818713
myo-3	0.142857142857143	0.0156720916214587	0.0115733500156397	0.0125117297466375	0.0476190476190476	0	0.0146198830409357	0.0114526823387583	0	0.0116959064327485
nab-1	0.214285714285714	0.0542495479204339	0.0109477635283078	0.0115733500156397	0.0396825396825397	0	0.0292397660818713	0.0120554550934298	0	0.0263157894736842
nac-1	0.111111111111111	0.0602772754671488	0.00813262433531436	0.00719424460431655	0.0634920634920635	0.016	0.0146198830409357	0.0108499095840868	0	0.0350877192982456
nac-3	0.206349206349206	0.0482218203737191	0.00750703784798248	0.00406631216765718	0.0396825396825397	0.024	0.0146198830409357	0.00663050030138638	0	0.0380116959064327
nas-3	0.206349206349206	0.0542495479204339	0.0134501094776353	0.0125117297466375	0.0396825396825397	0.016	0.0087719298245614	0.0156720916214587	0	0.0175438596491228
nas-6	0.206349206349206	0.0693188667872212	0.0115733500156397	0.0115733500156397	0.0396825396825397	0.024	0.0087719298245614	0.0114526823387583	0	0.0175438596491228
nas-11	0.0952380952380952	0.0753465943339361	0.00625586487331874	0.0093837973099781	0.0634920634920635	0.032	0.00292397660818713	0.00602772754671489	0	0.0146198830409357
nas-12	0.174603174603175	0.0765521398432791	0.00719424460431655	0.00969659055364404	0.0476190476190476	0.008	0.00292397660818713	0.00843881856540084	0	0.0292397660818713
nas-15	0.238095238095238	0.0482218203737191	0.00781983109164842	0.00875821082264623	0.0476190476190476	0.008	0.00584795321637427	0.00783604581072936	0	0.0204678362573099
nas-17	0.0714285714285714	0.0596745027124773	0.0093837973099781	0.0125117297466375	0.0793650793650794	0.016	0.00292397660818713	0.0108499095840868	1	0.0146198830409357
nas-18	0.166666666666667	0.0741410488245931	0.00875821082264623	0.00750703784798248	0.0714285714285714	0.056	0.0087719298245614	0.00904159132007233	1	0.0175438596491228
nas-20	0.126984126984127	0.0717299578059071	0.00969659055364404	0.0137629027213012	0.0555555555555556	0	0.00292397660818713	0.00843881856540084	0	0.0087719298245614
nas-22	0.0952380952380952	0.0669077757685352	0.00875821082264623	0.0137629027213012	0.0793650793650794	0.024	0.00584795321637427	0.00723327305605787	0	0.0087719298245614
nas-23	0.238095238095238	0.0669077757685352	0.00781983109164842	0.00813262433531436	0.0634920634920635	0.016	0	0.00663050030138638	0	0.0146198830409357
nas-24	0.0634920634920635	0.0717299578059071	0.00875821082264623	0.00844541757898029	0.0476190476190476	0.016	0.0116959064327485	0.00964436407474382	1	0.0116959064327485
nas-25	0.206349206349206	0.0705244122965642	0.0115733500156397	0.0106349702846419	0.0555555555555556	0	0.0087719298245614	0.0132610006027728	0	0.0263157894736842
nas-31	0.150793650793651	0.0681133212778782	0.00875821082264623	0.00656865811698467	0.0555555555555556	0.032	0.00584795321637427	0.0102471368294153	0	0.0087719298245614
nas-32	0.0873015873015873	0.0819770946353225	0.00563027838598686	0.0106349702846419	0.0555555555555556	0.024	0.00584795321637427	0.00482218203737191	0	0.0175438596491228
nas-37	0.174603174603175	0.0717299578059071	0.00719424460431655	0.0118861432593056	0.0158730158730159	0.016	0.0116959064327485	0.0054249547920434	0	0.0350877192982456
nas-38	0.0793650793650794	0.0675105485232067	0.00563027838598686	0.00781983109164842	0.0714285714285714	0.008	0.0146198830409357	0.00663050030138638	0	0.0146198830409357
nas-39	0.246031746031746	0.0614828209764918	0.0106349702846419	0.0118861432593056	0.0238095238095238	0.016	0.0146198830409357	0.00723327305605787	0	0.0204678362573099
nca-2	0.206349206349206	0.0584689572031343	0.00781983109164842	0.00907100406631217	0.0714285714285714	0.016	0.00292397660818713	0.00663050030138638	0	0.00584795321637427
ncl-1	0.277777777777778	0.0560578661844484	0.014701282452299	0.0112605567719737	0.0396825396825397	0	0.00292397660818713	0.0138637733574442	0	0.0146198830409357
ncr-1	0.150793650793651	0.0711271850512357	0.00969659055364404	0.00907100406631217	0.0238095238095238	0.016	0.00292397660818713	0.0120554550934298	0	0.0263157894736842
ncr-2	0.134920634920635	0.0717299578059071	0.0103221770409759	0.0093837973099781	0.0396825396825397	0	0.00584795321637427	0.00663050030138638	0	0.0409356725146199
ncs-2	0.174603174603175	0.0536467751657624	0.0131373162339693	0.0140756959649672	0.00793650793650794	0.016	0.0116959064327485	0.0102471368294153	0	0.0497076023391813
ncx-1	0.142857142857143	0.0650994575045207	0.0140756959649672	0.0178292148889584	0.00793650793650794	0	0.00584795321637427	0.00301386377335744	0	0.0175438596491228
ncx-2	0.238095238095238	0.0584689572031343	0.0103221770409759	0.00688145136065061	0.0317460317460317	0	0.0555555555555556	0.0144665461121157	0	0.0584795321637427
ncx-5	0.158730158730159	0.0687160940325497	0.0093837973099781	0.00688145136065061	0.0714285714285714	0.04	0	0.0102471368294153	1	0.0204678362573099
ncx-6	0.222222222222222	0.0741410488245931	0.0059430716296528	0.00688145136065061	0.0476190476190476	0.024	0	0.00602772754671489	0	0.0350877192982456
ncx-7	0.277777777777778	0.0663050030138637	0.0109477635283078	0.0093837973099781	0.0476190476190476	0.032	0.00292397660818713	0.0114526823387583	0	0.0175438596491228
ncx-8	0.158730158730159	0.051838456901748	0.01000938379731	0.00781983109164842	0.0476190476190476	0	0.0233918128654971	0.00964436407474382	0	0.0409356725146199
ncx-9	0.182539682539683	0.0693188667872212	0.00813262433531436	0.00844541757898029	0.0317460317460317	0.008	0.00292397660818713	0.00783604581072936	0	0.0292397660818713
ncx-10	0.166666666666667	0.0566606389391199	0.00750703784798248	0.0112605567719737	0.0396825396825397	0.048	0.00584795321637427	0.00843881856540084	0	0.0350877192982456
ndg-4	0.198412698412698	0.0681133212778782	0.00688145136065061	0.00625586487331874	0.0714285714285714	0.04	0.00584795321637427	0.00663050030138638	0	0.0116959064327485
ndx-1	0.126984126984127	0.0578661844484628	0.0118861432593056	0.0162652486706287	0.0714285714285714	0.04	0.00584795321637427	0.00904159132007233	0	0.0146198830409357
ndx-2	0.198412698412698	0.0446051838456901	0.019705974350954	0.0187675946199562	0.0476190476190476	0.032	0.00584795321637427	0.0216998191681736	0	0.0204678362573099
ndx-3	0.174603174603175	0.0536467751657624	0.0128245229903034	0.0140756959649672	0.0634920634920635	0.024	0.00584795321637427	0.0126582278481013	0	0.0175438596491228
ndx-4	0.309523809523809	0.0458107293550331	0.0175164216452925	0.0203315608382859	0.0317460317460317	0.016	0.00292397660818713	0.0247136829415311	0	0.0087719298245614
dcap-2	0.19047619047619	0.0488245931283905	0.015014075695965	0.0115733500156397	0.0634920634920635	0.024	0.0116959064327485	0.0156720916214587	0	0.0263157894736842
ndx-9	0.206349206349206	0.0536467751657624	0.0131373162339693	0.0131373162339693	0.0714285714285714	0.04	0.00584795321637427	0.0156720916214587	0	0.0087719298245614
ned-8	0.182539682539683	0.0753465943339361	0.0168908351579606	0.0131373162339693	0.0158730158730159	0	0.0204678362573099	0.0192887281494876	0	0.0380116959064327
nex-1	0.174603174603175	0.049427365883062	0.0134501094776353	0.0112605567719737	0.0158730158730159	0.008	0.0116959064327485	0.0150693188667872	0	0.0204678362573099
nex-3	0.182539682539683	0.0644966847498492	0.0103221770409759	0.0106349702846419	0.0634920634920635	0	0.00584795321637427	0.0108499095840868	0	0.0204678362573099
nex-4	0.158730158730159	0.0512356841470765	0.0159524554269628	0.0156396621832968	0.0634920634920635	0	0.00584795321637427	0.0186859553948162	1	0.0175438596491228
nfi-1	0.277777777777778	0.0687160940325497	0.0125117297466375	0.0103221770409759	0.0317460317460317	0.016	0.00584795321637427	0.0132610006027728	0	0.0380116959064327
ngn-1	0.182539682539683	0.0717299578059071	0.0121989365029715	0.0112605567719737	0.0238095238095238	0	0.0233918128654971	0.00904159132007233	0	0.0204678362573099
nhl-1	0.253968253968254	0.0433996383363472	0.0159524554269628	0.0159524554269628	0.0158730158730159	0.016	0.00584795321637427	0.0192887281494876	0	0.0263157894736842
nhl-2	0.198412698412698	0.0482218203737191	0.0134501094776353	0.00875821082264623	0.0238095238095238	0.008	0.0321637426900585	0.0132610006027728	0	0.0409356725146199
nhr-1	0.341269841269841	0.0626883664858347	0.00844541757898029	0.00969659055364404	0.0238095238095238	0.008	0.0350877192982456	0.00723327305605787	0	0.0350877192982456
nhr-2	0.182539682539683	0.0608800482218203	0.0125117297466375	0.00844541757898029	0.0476190476190476	0.024	0.0146198830409357	0.0114526823387583	1	0.0467836257309941
nhr-4	0.150793650793651	0.0681133212778782	0.0103221770409759	0.00969659055364404	0.0555555555555556	0.008	0	0.0120554550934298	0	0.0175438596491228
nhr-6	0.253968253968254	0.0385774562989753	0.0112605567719737	0.00750703784798248	0.0555555555555556	0	0.0321637426900585	0.0138637733574442	0	0.0175438596491228
nhr-7	0.19047619047619	0.0584689572031343	0.00688145136065061	0.00907100406631217	0.0634920634920635	0.032	0.0116959064327485	0.0108499095840868	0	0.0350877192982456
nhr-8	0.142857142857143	0.0675105485232067	0.0059430716296528	0.00907100406631217	0.0793650793650794	0.024	0	0.0054249547920434	0	0.0204678362573099
nhr-9	0.0952380952380952	0.0693188667872212	0.00719424460431655	0.0093837973099781	0.0634920634920635	0.04	0.00584795321637427	0.00663050030138638	0	0.0175438596491228
nhr-10	0.238095238095238	0.0650994575045207	0.00813262433531436	0.00813262433531436	0.0396825396825397	0.008	0.00292397660818713	0.00843881856540084	0	0.0263157894736842
nhr-11	0.182539682539683	0.0771549125979506	0.00688145136065061	0.00688145136065061	0.0317460317460317	0.016	0	0.00602772754671489	0	0.0233918128654971
nhr-12	0.182539682539683	0.053044002411091	0.0103221770409759	0.0140756959649672	0.0476190476190476	0.016	0	0.0114526823387583	0	0.0233918128654971
nhr-13	0.142857142857143	0.0669077757685352	0.0137629027213012	0.0115733500156397	0.0634920634920635	0.024	0.0087719298245614	0.0120554550934298	0	0.0087719298245614
nhr-15	0.0634920634920635	0.0657022302591922	0.0115733500156397	0.0165780419142947	0.0873015873015873	0.008	0.0087719298245614	0.0114526823387583	0	0.0204678362573099
nhr-17	0.103174603174603	0.0705244122965642	0.01000938379731	0.0106349702846419	0.0476190476190476	0.016	0.0116959064327485	0.00602772754671489	0	0.0204678362573099
nhr-19	0.158730158730159	0.0590717299578058	0.0131373162339693	0.0125117297466375	0.0396825396825397	0.016	0.0116959064327485	0.0114526823387583	0	0.0350877192982456
nhr-21	0.214285714285714	0.0626883664858347	0.00750703784798248	0.00656865811698467	0.0238095238095238	0	0.00584795321637427	0.00723327305605787	0	0.0204678362573099
nhr-22	0.111111111111111	0.0699216395418927	0.0106349702846419	0.0112605567719737	0.0555555555555556	0.016	0	0.00843881856540084	0	0.0204678362573099
nhr-23	0.158730158730159	0.051838456901748	0.00813262433531436	0.00844541757898029	0.00793650793650794	0.008	0.0146198830409357	0.00843881856540084	0	0.0350877192982456
nhr-28	0.158730158730159	0.0620855937311632	0.0109477635283078	0.0131373162339693	0.0476190476190476	0.008	0.0087719298245614	0.0156720916214587	0	0.0204678362573099
nhr-31	0.261904761904762	0.0638939119951777	0.0109477635283078	0.00844541757898029	0.0634920634920635	0.024	0.0263157894736842	0.00904159132007233	0	0.0497076023391813
nhr-32	0.119047619047619	0.081374321880651	0.00469189865498905	0.00625586487331874	0.0238095238095238	0.016	0.0146198830409357	0.00663050030138638	0	0.0321637426900585
nhr-35	0.19047619047619	0.0584689572031343	0.00781983109164842	0.00907100406631217	0.0317460317460317	0	0.0175438596491228	0.00602772754671489	0	0.0321637426900585
nhr-40	0.182539682539683	0.0663050030138637	0.00563027838598686	0.00750703784798248	0.0714285714285714	0.04	0.00584795321637427	0.0054249547920434	0	0.0350877192982456
nhr-45	0.0873015873015873	0.0729355033152501	0.00563027838598686	0.00907100406631217	0.00793650793650794	0	0.0146198830409357	0.00663050030138638	0	0.0292397660818713
nhr-46	0.261904761904762	0.0470162748643761	0.0109477635283078	0.00907100406631217	0.0555555555555556	0.032	0	0.0138637733574442	0	0.0818713450292398
nhr-47	0.126984126984127	0.0650994575045207	0.0140756959649672	0.0118861432593056	0.0873015873015873	0.024	0	0.0138637733574442	0	0.0263157894736842
nhr-48	0.301587301587301	0.0482218203737191	0.00875821082264623	0.0093837973099781	0.0317460317460317	0.024	0.00292397660818713	0.00723327305605787	0	0.0233918128654971
nhr-49	0.182539682539683	0.0458107293550331	0.00875821082264623	0.00875821082264623	0.0238095238095238	0	0.0175438596491228	0.0108499095840868	0	0.0409356725146199
nhr-51	0.126984126984127	0.0464135021097046	0.0128245229903034	0.0112605567719737	0.0634920634920635	0.024	0	0.0114526823387583	0	0.0116959064327485
nhr-53	0.198412698412698	0.0681133212778782	0.00781983109164842	0.0121989365029715	0.0238095238095238	0	0.00292397660818713	0.00783604581072936	0	0.0233918128654971
nhr-54	0.198412698412698	0.0584689572031343	0.00969659055364404	0.0140756959649672	0.0396825396825397	0	0.0087719298245614	0.0102471368294153	0	0.0146198830409357
nhr-55	0.174603174603175	0.0488245931283905	0.0118861432593056	0.0103221770409759	0.0634920634920635	0.024	0.0116959064327485	0.0132610006027728	0	0.0263157894736842
nhr-56	0.206349206349206	0.0452079566003616	0.0106349702846419	0.0106349702846419	0.0396825396825397	0.016	0	0.00783604581072936	0	0.0233918128654971
nhr-58	0.166666666666667	0.0500301386377335	0.0109477635283078	0.0103221770409759	0.0952380952380952	0.032	0.0087719298245614	0.0102471368294153	1	0.0087719298245614
nhr-59	0.206349206349206	0.0482218203737191	0.00875821082264623	0.0109477635283078	0.0396825396825397	0.032	0	0.0120554550934298	0	0.0175438596491228
nhr-60	0.0555555555555556	0.0596745027124773	0.0178292148889584	0.0203315608382859	0.0952380952380952	0.032	0.0204678362573099	0.0204942736588306	0	0.0350877192982456
nhr-61	0.19047619047619	0.0566606389391199	0.0134501094776353	0.0162652486706287	0.0634920634920635	0.008	0	0.0174804098854732	0	0.0321637426900585
nhr-63	0.166666666666667	0.0687160940325497	0.00969659055364404	0.00875821082264623	0.0476190476190476	0.008	0	0.00843881856540084	0	0.0116959064327485
nhr-64	0.103174603174603	0.0602772754671488	0.0112605567719737	0.0128245229903034	0.0555555555555556	0.016	0.0146198830409357	0.0132610006027728	0	0.0116959064327485
nhr-65	0.238095238095238	0.0536467751657624	0.00625586487331874	0.00844541757898029	0.0238095238095238	0.024	0	0.00723327305605787	0	0.0087719298245614
nhr-67	0.238095238095238	0.0699216395418927	0.00500469189865499	0.00625586487331874	0.0476190476190476	0.008	0.0087719298245614	0.00421940928270042	0	0.0204678362573099
nhr-68	0.222222222222222	0.0819770946353225	0.00750703784798248	0.00531748514232093	0.0238095238095238	0.008	0.00292397660818713	0.00723327305605787	0	0.0204678362573099
nhr-69	0.198412698412698	0.0638939119951777	0.01000938379731	0.00750703784798248	0.0238095238095238	0.032	0.0087719298245614	0.00843881856540084	0	0.0204678362573099
nhr-70	0.0952380952380952	0.0470162748643761	0.00844541757898029	0.00907100406631217	0.0793650793650794	0.024	0.0087719298245614	0.0114526823387583	1	0.0321637426900585
nhr-71	0.150793650793651	0.0590717299578058	0.00875821082264623	0.00907100406631217	0.0476190476190476	0.016	0.0350877192982456	0.0114526823387583	0	0.0233918128654971
nhr-77	0.126984126984127	0.0729355033152501	0.0112605567719737	0.00844541757898029	0.0317460317460317	0.024	0	0.0108499095840868	0	0.0204678362573099
nhr-78	0.150793650793651	0.0705244122965642	0.00907100406631217	0.0093837973099781	0.0555555555555556	0.008	0.00292397660818713	0.0102471368294153	0	0.0204678362573099
nhr-80	0.0873015873015873	0.0476190476190476	0.00875821082264623	0.0103221770409759	0.119047619047619	0.088	0.00292397660818713	0.00783604581072936	0	0.00292397660818713
nhr-81	0.103174603174603	0.0512356841470765	0.00625586487331874	0.00907100406631217	0.0476190476190476	0.04	0.0087719298245614	0.00723327305605787	0	0.0204678362573099
nhr-84	0.23015873015873	0.053044002411091	0.0115733500156397	0.0128245229903034	0.0396825396825397	0.008	0	0.0108499095840868	0	0.0175438596491228
nhr-86	0.214285714285714	0.0476190476190476	0.0184548013762903	0.0156396621832968	0.0396825396825397	0.008	0.0116959064327485	0.0180831826401447	0	0.0146198830409357
nhr-87	0.0952380952380952	0.0807715491259795	0.00813262433531436	0.0115733500156397	0.103174603174603	0.032	0.00292397660818713	0.00663050030138638	0	0.00584795321637427
nhr-88	0.174603174603175	0.0361663652802893	0.0193931811072881	0.0109477635283078	0.0634920634920635	0	0.0321637426900585	0.0223025919228451	0	0.0175438596491228
nhr-89	0.166666666666667	0.0608800482218203	0.00750703784798248	0.00969659055364404	0.0476190476190476	0.008	0	0.00964436407474382	0	0.0146198830409357
nhr-91	0.158730158730159	0.0584689572031343	0.0115733500156397	0.0159524554269628	0.0238095238095238	0.008	0.0175438596491228	0.0138637733574442	0	0.0701754385964912
nhr-92	0.119047619047619	0.0922242314647379	0.00969659055364404	0.0106349702846419	0.111111111111111	0.032	0.00584795321637427	0.0108499095840868	0	0.0175438596491228
nhr-94	0.222222222222222	0.0608800482218203	0.0093837973099781	0.00750703784798248	0.0396825396825397	0.04	0	0.0114526823387583	0	0.0175438596491228
nhr-95	0.0793650793650794	0.0590717299578058	0.0118861432593056	0.0156396621832968	0.0873015873015873	0.032	0.0087719298245614	0.00843881856540084	0	0.0146198830409357
nhr-97	0.166666666666667	0.0596745027124773	0.0112605567719737	0.00969659055364404	0.0476190476190476	0	0.0116959064327485	0.0162748643761302	0	0.0350877192982456
nhr-98	0.198412698412698	0.0578661844484628	0.00969659055364404	0.00907100406631217	0.0317460317460317	0.008	0	0.00964436407474382	0	0.0116959064327485
nhr-100	0.206349206349206	0.0638939119951777	0.0125117297466375	0.0131373162339693	0.0396825396825397	0	0.0087719298245614	0.0114526823387583	0	0.0233918128654971
nhr-101	0.182539682539683	0.0711271850512357	0.00750703784798248	0.00969659055364404	0.0793650793650794	0.016	0	0.00723327305605787	0	0.0175438596491228
nhr-105	0.198412698412698	0.0650994575045207	0.0093837973099781	0.0143884892086331	0.0634920634920635	0.008	0.00584795321637427	0.00783604581072936	0	0.0146198830409357
nhr-109	0.142857142857143	0.0638939119951777	0.00813262433531436	0.00844541757898029	0.0952380952380952	0.04	0.00292397660818713	0.00783604581072936	0	0.0292397660818713
nhr-111	0.126984126984127	0.0578661844484628	0.0128245229903034	0.00907100406631217	0.0714285714285714	0.04	0.00292397660818713	0.0102471368294153	1	0.0380116959064327
nhr-112	0.166666666666667	0.0548523206751054	0.0115733500156397	0.0103221770409759	0.0714285714285714	0	0	0.0114526823387583	0	0.00584795321637427
nhr-113	0.19047619047619	0.050632911392405	0.00750703784798248	0.00969659055364404	0.0476190476190476	0.016	0	0.00663050030138638	0	0.0175438596491228
nhr-114	0.309523809523809	0.0415913200723327	0.0153268689396309	0.0178292148889584	0.0158730158730159	0.008	0.0087719298245614	0.0162748643761302	0	0.0087719298245614
nhr-115	0.198412698412698	0.0675105485232067	0.0112605567719737	0.0118861432593056	0.0555555555555556	0.016	0	0.0102471368294153	0	0.0146198830409357
nhr-116	0.19047619047619	0.0572634116937914	0.0112605567719737	0.0103221770409759	0.0634920634920635	0.024	0.00292397660818713	0.0120554550934298	0	0.0204678362573099
nhr-119	0.253968253968254	0.0440024110910187	0.0175164216452925	0.0168908351579606	0.0476190476190476	0.024	0.0087719298245614	0.0223025919228451	0	0.0116959064327485
nhr-120	0.19047619047619	0.0626883664858347	0.00969659055364404	0.00969659055364404	0.0396825396825397	0.008	0.0116959064327485	0.0120554550934298	0	0.0350877192982456
nhr-121	0.142857142857143	0.0632911392405062	0.00719424460431655	0.00844541757898029	0.0396825396825397	0.008	0.00292397660818713	0.00723327305605787	1	0.0175438596491228
nhr-123	0.261904761904762	0.0584689572031343	0.00688145136065061	0.00844541757898029	0.0317460317460317	0.008	0.00584795321637427	0.00663050030138638	0	0.0175438596491228
nhr-124	0.198412698412698	0.0663050030138637	0.00844541757898029	0.0121989365029715	0.0634920634920635	0.032	0.0087719298245614	0.0108499095840868	0	0.0204678362573099
nhr-127	0.19047619047619	0.0602772754671488	0.0103221770409759	0.00907100406631217	0.0634920634920635	0.016	0	0.0102471368294153	0	0.0233918128654971
nhr-128	0.246031746031746	0.0452079566003616	0.0109477635283078	0.0153268689396309	0.0476190476190476	0.008	0.00584795321637427	0.0114526823387583	0	0.00584795321637427
nhr-130	0.198412698412698	0.0470162748643761	0.0109477635283078	0.0121989365029715	0.0634920634920635	0.008	0.00292397660818713	0.0102471368294153	0	0.00292397660818713
nhr-131	0.285714285714286	0.0524412296564195	0.01000938379731	0.0093837973099781	0.0476190476190476	0.024	0	0.00964436407474382	0	0.00584795321637427
nhr-132	0.206349206349206	0.0512356841470765	0.00781983109164842	0.0106349702846419	0.0714285714285714	0.024	0.00292397660818713	0.00843881856540084	0	0.00584795321637427
nhr-133	0.206349206349206	0.0578661844484628	0.0118861432593056	0.0134501094776353	0.0873015873015873	0.04	0.0087719298245614	0.0114526823387583	0	0.00584795321637427
nhr-134	0.174603174603175	0.0554550934297769	0.0106349702846419	0.0112605567719737	0.111111111111111	0.048	0.00584795321637427	0.0108499095840868	1	0.0116959064327485
nhr-135	0.206349206349206	0.0711271850512357	0.0103221770409759	0.01000938379731	0.0476190476190476	0.008	0.00292397660818713	0.00964436407474382	0	0.0321637426900585
nhr-136	0.150793650793651	0.0693188667872212	0.0093837973099781	0.0121989365029715	0.0873015873015873	0.032	0.00292397660818713	0.00421940928270042	0	0.0380116959064327
nhx-1	0.150793650793651	0.0765521398432791	0.0093837973099781	0.00719424460431655	0.0555555555555556	0.04	0.00292397660818713	0.00723327305605787	0	0.0146198830409357
nhx-2	0.23015873015873	0.0789632308619651	0.0118861432593056	0.0109477635283078	0.0396825396825397	0.016	0	0.00723327305605787	0	0.0204678362573099
nhx-3	0.0873015873015873	0.0765521398432791	0.00563027838598686	0.0109477635283078	0.103174603174603	0.032	0	0.00602772754671489	0	0.0087719298245614
nhx-5	0.26984126984127	0.0687160940325497	0.00531748514232093	0.00719424460431655	0.0396825396825397	0.016	0.00584795321637427	0.0054249547920434	0	0.0292397660818713
nhx-6	0.0634920634920635	0.0524412296564195	0.0143884892086331	0.0137629027213012	0.134920634920635	0.12	0.0087719298245614	0.0162748643761302	0	0.00584795321637427
nhx-9	0.150793650793651	0.0663050030138637	0.00875821082264623	0.0112605567719737	0.0634920634920635	0	0	0.00904159132007233	0	0.0175438596491228
nid-1	0.19047619047619	0.0632911392405062	0.0059430716296528	0.00625586487331874	0.0476190476190476	0	0.00292397660818713	0.00663050030138638	0	0.0175438596491228
nlp-1	0.142857142857143	0.0500301386377335	0.00907100406631217	0.0121989365029715	0.0396825396825397	0.016	0.0116959064327485	0.00964436407474382	0	0.0116959064327485
nlp-2	0.0793650793650794	0.0584689572031343	0.0115733500156397	0.00844541757898029	0.0714285714285714	0.008	0.00292397660818713	0.0126582278481013	0	0.0175438596491228
nlp-3	0.166666666666667	0.0687160940325497	0.00656865811698467	0.0059430716296528	0.0476190476190476	0.008	0.00584795321637427	0.00663050030138638	0	0.0175438596491228
nlp-4	0.0952380952380952	0.0729355033152501	0.014701282452299	0.0112605567719737	0.0952380952380952	0.032	0.00292397660818713	0.0132610006027728	0	0.0087719298245614
nlp-6	0.0714285714285714	0.0644966847498492	0.0106349702846419	0.0131373162339693	0.0714285714285714	0.008	0.0087719298245614	0.00843881856540084	0	0.0146198830409357
nlp-7	0.0952380952380952	0.0554550934297769	0.00844541757898029	0.00813262433531436	0.0396825396825397	0.016	0.0087719298245614	0.0102471368294153	0	0.0204678362573099
nlp-8	0.182539682539683	0.0717299578059071	0.00875821082264623	0.0109477635283078	0.0634920634920635	0.024	0.0233918128654971	0.0102471368294153	0	0.0672514619883041
nlp-9	0.214285714285714	0.0524412296564195	0.00907100406631217	0.0109477635283078	0.0317460317460317	0.016	0.0146198830409357	0.00783604581072936	0	0.0204678362573099
nlp-10	0.150793650793651	0.0705244122965642	0.00719424460431655	0.0109477635283078	0.0634920634920635	0.048	0	0.0054249547920434	0	0.043859649122807
nlp-11	0.150793650793651	0.0747438215792646	0.00625586487331874	0.00656865811698467	0.0396825396825397	0.024	0.0146198830409357	0.00602772754671489	0	0.0175438596491228
nlp-12	0.134920634920635	0.0446051838456901	0.0175164216452925	0.0175164216452925	0.0555555555555556	0.016	0.0087719298245614	0.0192887281494876	0	0.0146198830409357
nlp-13	0.103174603174603	0.0663050030138637	0.00907100406631217	0.00969659055364404	0.0555555555555556	0.008	0.0350877192982456	0.0114526823387583	0	0.0350877192982456
nlp-14	0.142857142857143	0.0488245931283905	0.0106349702846419	0.00813262433531436	0.0396825396825397	0	0.0321637426900585	0.0138637733574442	0	0.0467836257309941
nlp-15	0.182539682539683	0.0620855937311632	0.014701282452299	0.0131373162339693	0.0396825396825397	0.008	0.0175438596491228	0.0120554550934298	0	0.00292397660818713
nlp-17	0.253968253968254	0.0687160940325497	0.0134501094776353	0.0109477635283078	0.0476190476190476	0.008	0.0116959064327485	0.0144665461121157	0	0.0321637426900585
nlp-18	0.134920634920635	0.0699216395418927	0.015014075695965	0.0215827338129496	0.0396825396825397	0	0.0204678362573099	0.0120554550934298	0	0.0204678362573099
nlp-19	0.0793650793650794	0.0699216395418927	0.00750703784798248	0.00875821082264623	0.0793650793650794	0.032	0.0175438596491228	0.00843881856540084	0	0.0175438596491228
nlp-20	0.174603174603175	0.0777576853526221	0.00907100406631217	0.00781983109164842	0.0396825396825397	0.024	0.0087719298245614	0.0102471368294153	0	0.043859649122807
nlp-23	0.0793650793650794	0.0560578661844484	0.0125117297466375	0.0128245229903034	0.0873015873015873	0.072	0.0146198830409357	0.0108499095840868	1	0.0175438596491228
nlp-24	0.103174603174603	0.0657022302591922	0.0103221770409759	0.0106349702846419	0.0317460317460317	0	0.00292397660818713	0.0114526823387583	0	0.0233918128654971
nlp-25	0.103174603174603	0.0596745027124773	0.00750703784798248	0.00750703784798248	0.0873015873015873	0.072	0.0087719298245614	0.00904159132007233	1	0.0087719298245614
nlp-28	0.111111111111111	0.0669077757685352	0.00563027838598686	0.00781983109164842	0.0634920634920635	0.056	0.00292397660818713	0.00482218203737191	0	0.0116959064327485
nlp-30	0.111111111111111	0.0620855937311632	0.00719424460431655	0.00656865811698467	0.0952380952380952	0.048	0.00584795321637427	0.00843881856540084	0	0.0175438596491228
nlp-33	0.134920634920635	0.0735382760699216	0.00907100406631217	0.0109477635283078	0.0476190476190476	0.016	0.00292397660818713	0.0114526823387583	0	0.0175438596491228
nlr-1	0.26984126984127	0.0584689572031343	0.00719424460431655	0.0115733500156397	0.0555555555555556	0.032	0	0.0108499095840868	0	0.0409356725146199
nmy-1	0.158730158730159	0.0349608197709464	0.01000938379731	0.0140756959649672	0.0634920634920635	0.008	0.0087719298245614	0.0156720916214587	0	0.0204678362573099
nos-2	0.0873015873015873	0.0572634116937914	0.0156396621832968	0.0172036284016265	0.0793650793650794	0.032	0.00584795321637427	0.0198915009041591	0	0.0146198830409357
nos-3	0.142857142857143	0.0440024110910187	0.0140756959649672	0.014701282452299	0.0396825396825397	0.008	0.0409356725146199	0.0138637733574442	0	0.0497076023391813
npa-1	0.158730158730159	0.0331525015069319	0.0109477635283078	0.0118861432593056	0.0793650793650794	0	0.00292397660818713	0.00843881856540084	0	0.0175438596491228
npp-1	0.150793650793651	0.0542495479204339	0.0156396621832968	0.0131373162339693	0.0476190476190476	0.008	0	0.0168776371308017	0	0.043859649122807
npp-2	0.277777777777778	0.0590717299578058	0.0137629027213012	0.0143884892086331	0.0555555555555556	0.024	0	0.0120554550934298	0	0.0263157894736842
npp-3	0.19047619047619	0.053044002411091	0.0168908351579606	0.0168908351579606	0.0317460317460317	0	0.0087719298245614	0.00964436407474382	0	0.0350877192982456
npp-4	0.253968253968254	0.0415913200723327	0.0103221770409759	0.0103221770409759	0.0396825396825397	0	0.00584795321637427	0.0156720916214587	0	0.0321637426900585
npp-5	0.261904761904762	0.0391802290536468	0.0181420081326243	0.0134501094776353	0.0555555555555556	0.008	0.00292397660818713	0.0192887281494876	0	0.0350877192982456
npp-6	0.0873015873015873	0.0476190476190476	0.0128245229903034	0.0134501094776353	0.0952380952380952	0.016	0.00292397660818713	0.0132610006027728	0	0.0292397660818713
npp-8	0.182539682539683	0.0512356841470765	0.0190803878636221	0.0143884892086331	0.0317460317460317	0.016	0.0263157894736842	0.0156720916214587	0	0.0380116959064327
npp-9	0.134920634920635	0.0433996383363472	0.0143884892086331	0.0125117297466375	0.0238095238095238	0.016	0.0584795321637427	0.0150693188667872	0	0.0292397660818713
npp-10	0.150793650793651	0.0421940928270042	0.0172036284016265	0.0165780419142947	0.0793650793650794	0.008	0.00584795321637427	0.0168776371308017	0	0.0263157894736842
npp-11	0.261904761904762	0.051838456901748	0.0121989365029715	0.0128245229903034	0.0317460317460317	0.008	0	0.0114526823387583	0	0.0263157894736842
npp-12	0.23015873015873	0.0409885473176612	0.0162652486706287	0.0115733500156397	0.0317460317460317	0	0.0321637426900585	0.0235081374321881	0	0.0292397660818713
npp-16	0.214285714285714	0.0331525015069319	0.0178292148889584	0.0190803878636221	0.0317460317460317	0	0.0087719298245614	0.0162748643761302	1	0.0233918128654971
rae-1	0.111111111111111	0.0566606389391199	0.0112605567719737	0.0106349702846419	0.0317460317460317	0.016	0.0233918128654971	0.00843881856540084	0	0.00584795321637427
npp-19	0.206349206349206	0.0524412296564195	0.0184548013762903	0.0159524554269628	0.0476190476190476	0.016	0.0175438596491228	0.0174804098854732	0	0.0321637426900585
npr-1	0.214285714285714	0.0620855937311632	0.0131373162339693	0.00969659055364404	0.0714285714285714	0	0	0.0138637733574442	0	0.0087719298245614
npr-2	0.26984126984127	0.0753465943339361	0.00344072568032531	0.00500469189865499	0.0555555555555556	0.032	0	0.00180831826401447	0	0.0175438596491228
nars-1	0.206349206349206	0.0427968655816757	0.0128245229903034	0.0156396621832968	0.0238095238095238	0.024	0.0146198830409357	0.0162748643761302	0	0.0263157894736842
asns-1	0.261904761904762	0.0470162748643761	0.01000938379731	0.0128245229903034	0.0238095238095238	0.008	0.0263157894736842	0.00964436407474382	0	0.0263157894736842
nst-1	0.317460317460317	0.0385774562989753	0.0184548013762903	0.0140756959649672	0.0238095238095238	0.016	0	0.0198915009041591	0	0.0467836257309941
nsy-1	0.0873015873015873	0.049427365883062	0.0115733500156397	0.0125117297466375	0.0238095238095238	0	0.00584795321637427	0.0114526823387583	0	0.0935672514619883
ntl-2	0.26984126984127	0.0524412296564195	0.0162652486706287	0.0181420081326243	0.0158730158730159	0	0.0175438596491228	0.0144665461121157	0	0.0584795321637427
ntl-3	0.285714285714286	0.0313441832429174	0.0153268689396309	0.0175164216452925	0.0317460317460317	0.008	0.0730994152046784	0.0138637733574442	0	0.0321637426900585
ntl-4	0.206349206349206	0.0488245931283905	0.0140756959649672	0.0121989365029715	0.0793650793650794	0.064	0.0116959064327485	0.0150693188667872	0	0.0380116959064327
nuc-1	0.134920634920635	0.0663050030138637	0.01000938379731	0.0103221770409759	0.0555555555555556	0.016	0.00292397660818713	0.0108499095840868	0	0.0263157894736842
nud-1	0.126984126984127	0.0572634116937914	0.0143884892086331	0.0172036284016265	0.0634920634920635	0.016	0	0.0168776371308017	0	0.0116959064327485
nuo-1	0.253968253968254	0.049427365883062	0.02001876759462	0.0178292148889584	0.0476190476190476	0.016	0.0087719298245614	0.0223025919228451	0	0.0087719298245614
nxf-1	0.206349206349206	0.050632911392405	0.0175164216452925	0.0143884892086331	0.00793650793650794	0.024	0.0116959064327485	0.0186859553948162	0	0.0380116959064327
oat-1	0.246031746031746	0.0735382760699216	0.0103221770409759	0.00781983109164842	0.0555555555555556	0.008	0.00292397660818713	0.0132610006027728	0	0.0233918128654971
ocr-1	0.0476190476190476	0.0723327305605786	0.0093837973099781	0.00656865811698467	0.0952380952380952	0.048	0	0.00904159132007233	0	0.0146198830409357
ocr-2	0.182539682539683	0.0711271850512357	0.00875821082264623	0.00781983109164842	0.0555555555555556	0.048	0.0087719298245614	0.00843881856540084	0	0.0116959064327485
ocr-3	0.134920634920635	0.0693188667872212	0.0112605567719737	0.0112605567719737	0.00793650793650794	0.008	0	0.0102471368294153	1	0.0116959064327485
ocr-4	0.166666666666667	0.0771549125979506	0.00969659055364404	0.00781983109164842	0.0396825396825397	0.024	0	0.0108499095840868	0	0.0146198830409357
oct-1	0.198412698412698	0.0747438215792646	0.00656865811698467	0.00688145136065061	0.0793650793650794	0.032	0.00584795321637427	0.00783604581072936	0	0.0233918128654971
oct-2	0.111111111111111	0.0723327305605786	0.00750703784798248	0.00750703784798248	0.0714285714285714	0.024	0.0087719298245614	0.00663050030138638	0	0.0146198830409357
odd-1	0.198412698412698	0.0470162748643761	0.00781983109164842	0.00656865811698467	0.0396825396825397	0.016	0	0.00964436407474382	0	0.0204678362573099
odd-2	0.222222222222222	0.0452079566003616	0.00844541757898029	0.0093837973099781	0.0476190476190476	0.016	0.00584795321637427	0.00964436407474382	0	0.0409356725146199
blmp-1	0.246031746031746	0.0717299578059071	0.0137629027213012	0.0112605567719737	0.0158730158730159	0.008	0.00584795321637427	0.00904159132007233	0	0.0467836257309941
odr-1	0.0555555555555556	0.0717299578059071	0.00656865811698467	0.00969659055364404	0.103174603174603	0.04	0.00292397660818713	0.00482218203737191	0	0.00292397660818713
odr-2	0.23015873015873	0.0783604581072936	0.00844541757898029	0.00781983109164842	0.0317460317460317	0.032	0	0.00904159132007233	0	0.0467836257309941
odr-7	0.0873015873015873	0.0608800482218203	0.00781983109164842	0.00750703784798248	0.0476190476190476	0.016	0.0116959064327485	0.00663050030138638	0	0.0146198830409357
ogt-1	0.23015873015873	0.0602772754671488	0.0106349702846419	0.0106349702846419	0.0238095238095238	0.008	0.0175438596491228	0.0150693188667872	0	0.0409356725146199
oig-2	0.126984126984127	0.0687160940325497	0.00875821082264623	0.00563027838598686	0.0476190476190476	0.024	0.0087719298245614	0.0120554550934298	0	0.0321637426900585
old-1	0.142857142857143	0.0638939119951777	0.00781983109164842	0.00875821082264623	0.0714285714285714	0.024	0	0.00904159132007233	1	0.0175438596491228
old-2	0.142857142857143	0.0711271850512357	0.00625586487331874	0.00656865811698467	0.0714285714285714	0.024	0	0.00602772754671489	1	0.0175438596491228
oma-2	0.134920634920635	0.049427365883062	0.0172036284016265	0.0156396621832968	0.0238095238095238	0.008	0.0292397660818713	0.0168776371308017	0	0.0146198830409357
ooc-5	0.158730158730159	0.0735382760699216	0.0131373162339693	0.0156396621832968	0.0238095238095238	0.016	0.00292397660818713	0.0138637733574442	1	0.0380116959064327
pept-1	0.19047619047619	0.0663050030138637	0.00625586487331874	0.00875821082264623	0.0238095238095238	0	0.00292397660818713	0.00602772754671489	0	0.0233918128654971
pept-3	0.285714285714286	0.0675105485232067	0.01000938379731	0.0112605567719737	0.0476190476190476	0.008	0.0116959064327485	0.0108499095840868	0	0.0175438596491228
osm-5	0.126984126984127	0.0608800482218203	0.00625586487331874	0.00688145136065061	0.0714285714285714	0.016	0.00292397660818713	0.0102471368294153	0	0.00584795321637427
osm-6	0.0952380952380952	0.0687160940325497	0.0103221770409759	0.0115733500156397	0.126984126984127	0.024	0.0087719298245614	0.0102471368294153	0	0.0175438596491228
osm-7	0.277777777777778	0.0596745027124773	0.0125117297466375	0.0128245229903034	0.0396825396825397	0.024	0.0146198830409357	0.0108499095840868	0	0.0204678362573099
osm-8	0.19047619047619	0.0524412296564195	0.0118861432593056	0.0159524554269628	0.0555555555555556	0.032	0.00292397660818713	0.0102471368294153	0	0.0204678362573099
osm-9	0.222222222222222	0.0650994575045207	0.0125117297466375	0.0125117297466375	0.0634920634920635	0.008	0.0233918128654971	0.0168776371308017	0	0.0175438596491228
osm-10	0.111111111111111	0.0488245931283905	0.0115733500156397	0.00750703784798248	0.0317460317460317	0	0.0146198830409357	0.0120554550934298	0	0.0204678362573099
ost-1	0.285714285714286	0.0536467751657624	0.00813262433531436	0.0103221770409759	0.0396825396825397	0	0.0116959064327485	0.00663050030138638	0	0.0204678362573099
pab-1	0.103174603174603	0.0325497287522604	0.0178292148889584	0.0134501094776353	0.0317460317460317	0.024	0.0321637426900585	0.0156720916214587	0	0.0146198830409357
pab-2	0.19047619047619	0.0403857745629897	0.00781983109164842	0.00500469189865499	0.0317460317460317	0.008	0.0380116959064327	0.0108499095840868	0	0.0292397660818713
pabp-2	0.222222222222222	0.0669077757685352	0.0156396621832968	0.0121989365029715	0.0238095238095238	0.016	0.0116959064327485	0.0192887281494876	0	0.0380116959064327
pad-1	0.182539682539683	0.0663050030138637	0.0165780419142947	0.0165780419142947	0.0317460317460317	0	0.043859649122807	0.0132610006027728	0	0.0263157894736842
paf-1	0.0714285714285714	0.0596745027124773	0.0112605567719737	0.00969659055364404	0.103174603174603	0.024	0.00292397660818713	0.0108499095840868	0	0.0146198830409357
paf-2	0.174603174603175	0.053044002411091	0.01000938379731	0.01000938379731	0.0317460317460317	0.024	0.00292397660818713	0.00843881856540084	0	0.0263157894736842
pag-3	0.0714285714285714	0.0596745027124773	0.00875821082264623	0.00969659055364404	0.134920634920635	0.048	0.0350877192982456	0.00723327305605787	1	0.0233918128654971
pak-1	0.150793650793651	0.0566606389391199	0.00813262433531436	0.00813262433531436	0.0714285714285714	0.04	0.0087719298245614	0.00904159132007233	0	0.0467836257309941
pam-1	0.222222222222222	0.0325497287522604	0.0203315608382859	0.0159524554269628	0.0317460317460317	0.016	0.0175438596491228	0.0253164556962025	0	0.0175438596491228
pan-1	0.126984126984127	0.0578661844484628	0.0128245229903034	0.0093837973099781	0.0317460317460317	0.008	0.0292397660818713	0.0120554550934298	1	0.0701754385964912
par-2	0.222222222222222	0.0452079566003616	0.0300281513919299	0.0259618392242728	0.0396825396825397	0.008	0.0380116959064327	0.0180831826401447	0	0.0175438596491228
par-4	0.214285714285714	0.053044002411091	0.0131373162339693	0.0165780419142947	0.0317460317460317	0.008	0.00584795321637427	0.0120554550934298	0	0.0146198830409357
par-6	0.222222222222222	0.049427365883062	0.0165780419142947	0.0159524554269628	0.0714285714285714	0.008	0.0380116959064327	0.0186859553948162	0	0.0204678362573099
pas-1	0.26984126984127	0.0566606389391199	0.0137629027213012	0.0143884892086331	0.0238095238095238	0.008	0.0204678362573099	0.0138637733574442	0	0.0263157894736842
pas-2	0.238095238095238	0.0554550934297769	0.0134501094776353	0.0125117297466375	0.0238095238095238	0.024	0.0087719298245614	0.0144665461121157	0	0.0380116959064327
pas-3	0.182539682539683	0.0614828209764918	0.0165780419142947	0.0128245229903034	0.0238095238095238	0.016	0.0087719298245614	0.0180831826401447	0	0.0263157894736842
pas-4	0.198412698412698	0.0632911392405062	0.0156396621832968	0.0121989365029715	0.0476190476190476	0.016	0.0116959064327485	0.0216998191681736	0	0.0146198830409357
pat-4	0.103174603174603	0.0596745027124773	0.0156396621832968	0.01000938379731	0.0158730158730159	0	0.0204678362573099	0.0126582278481013	0	0.0146198830409357
pat-6	0.158730158730159	0.0663050030138637	0.0137629027213012	0.0134501094776353	0.0238095238095238	0.016	0.00292397660818713	0.0144665461121157	0	0.0350877192982456
pat-9	0.198412698412698	0.0542495479204339	0.00656865811698467	0.00813262433531436	0.0158730158730159	0.008	0.0175438596491228	0.00964436407474382	0	0.0555555555555556
pat-10	0.238095238095238	0.0663050030138637	0.0093837973099781	0.0103221770409759	0.0317460317460317	0.008	0	0.0156720916214587	0	0.0263157894736842
pat-12	0.261904761904762	0.0602772754671488	0.0118861432593056	0.0093837973099781	0.0158730158730159	0	0.0292397660818713	0.0162748643761302	0	0.0292397660818713
pax-1	0.111111111111111	0.0753465943339361	0.0128245229903034	0.0112605567719737	0.0476190476190476	0.016	0	0.0114526823387583	0	0.0263157894736842
pax-2	0.174603174603175	0.0801687763713081	0.0103221770409759	0.00813262433531436	0.0793650793650794	0	0.00584795321637427	0.0108499095840868	0	0.0175438596491228
pax-3	0.0555555555555556	0.0657022302591922	0.00719424460431655	0.0118861432593056	0.0317460317460317	0	0.0146198830409357	0.00964436407474382	1	0.0087719298245614
pbo-1	0.158730158730159	0.0476190476190476	0.00719424460431655	0.00907100406631217	0.0476190476190476	0.016	0.00584795321637427	0.00482218203737191	0	0.00292397660818713
pbo-4	0.206349206349206	0.0657022302591922	0.00813262433531436	0.00781983109164842	0.0317460317460317	0	0.0146198830409357	0.00964436407474382	0	0.0146198830409357
pbs-1	0.158730158730159	0.0470162748643761	0.0175164216452925	0.0162652486706287	0.0396825396825397	0	0.0175438596491228	0.0174804098854732	0	0.0204678362573099
pbs-3	0.19047619047619	0.0482218203737191	0.0153268689396309	0.0137629027213012	0.0396825396825397	0.016	0.0263157894736842	0.0150693188667872	0	0.0321637426900585
pbs-5	0.261904761904762	0.0421940928270042	0.0184548013762903	0.0181420081326243	0.00793650793650794	0	0.0116959064327485	0.0216998191681736	0	0.0380116959064327
pbs-6	0.158730158730159	0.0427968655816757	0.0115733500156397	0.0093837973099781	0.0317460317460317	0.016	0.0087719298245614	0.0120554550934298	0	0.0321637426900585
pbs-7	0.214285714285714	0.0584689572031343	0.0172036284016265	0.0118861432593056	0.0158730158730159	0.008	0.0116959064327485	0.0162748643761302	0	0.0233918128654971
pcm-1	0.198412698412698	0.0753465943339361	0.0112605567719737	0.0106349702846419	0.0158730158730159	0.008	0.00292397660818713	0.0114526823387583	0	0.0233918128654971
pcp-4	0.166666666666667	0.0458107293550331	0.00969659055364404	0.00875821082264623	0.0317460317460317	0.008	0.0175438596491228	0.0108499095840868	0	0.0175438596491228
pcs-1	0.126984126984127	0.0542495479204339	0.0193931811072881	0.0172036284016265	0.0476190476190476	0.032	0.00292397660818713	0.0174804098854732	0	0.00292397660818713
pdi-2	0.182539682539683	0.0229053646775166	0.0172036284016265	0.0162652486706287	0	0.016	0.0175438596491228	0.0247136829415311	0	0.0380116959064327
pdi-3	0.214285714285714	0.0675105485232067	0.0106349702846419	0.01000938379731	0.0396825396825397	0.048	0.0146198830409357	0.0126582278481013	0	0.0204678362573099
pdl-1	0.142857142857143	0.0681133212778782	0.0106349702846419	0.0112605567719737	0.0634920634920635	0.016	0.00292397660818713	0.0108499095840868	0	0.0263157894736842
pdr-1	0.182539682539683	0.0554550934297769	0.00875821082264623	0.0109477635283078	0.0476190476190476	0.032	0.00584795321637427	0.0102471368294153	0	0.0263157894736842
peb-1	0.119047619047619	0.0500301386377335	0.0115733500156397	0.0103221770409759	0.0396825396825397	0.008	0.0204678362573099	0.00904159132007233	0	0.0409356725146199
pen-2	0.198412698412698	0.0488245931283905	0.0137629027213012	0.0140756959649672	0.0476190476190476	0.032	0.00584795321637427	0.0114526823387583	0	0.0321637426900585
pes-2.1	0.126984126984127	0.0560578661844484	0.0106349702846419	0.0112605567719737	0.119047619047619	0.024	0	0.0126582278481013	1	0.0233918128654971
pes-5	0.293650793650793	0.0572634116937914	0.0137629027213012	0.0121989365029715	0.0317460317460317	0.008	0	0.0120554550934298	0	0.0175438596491228
pes-7	0.150793650793651	0.0476190476190476	0.00688145136065061	0.00969659055364404	0.0396825396825397	0.016	0.0146198830409357	0.00663050030138638	0	0.0175438596491228
pes-9	0.23015873015873	0.0403857745629897	0.0112605567719737	0.015014075695965	0.0476190476190476	0.04	0	0.0126582278481013	0	0.0087719298245614
pfn-1	0.19047619047619	0.0464135021097046	0.019705974350954	0.0162652486706287	0.0158730158730159	0	0.0350877192982456	0.0174804098854732	0	0.0380116959064327
pfn-2	0.174603174603175	0.0458107293550331	0.0115733500156397	0.0115733500156397	0.103174603174603	0.008	0.0204678362573099	0.0114526823387583	0	0.0292397660818713
pgl-1	0.174603174603175	0.0379746835443038	0.014701282452299	0.0140756959649672	0.0317460317460317	0.008	0.00584795321637427	0.0168776371308017	0	0.0146198830409357
pgl-2	0.301587301587301	0.0512356841470765	0.0137629027213012	0.0143884892086331	0.0317460317460317	0.008	0	0.0162748643761302	0	0.0116959064327485
pgp-2	0.285714285714286	0.0644966847498492	0.00969659055364404	0.0093837973099781	0.0476190476190476	0	0.0116959064327485	0.0120554550934298	0	0.0204678362573099
pgp-5	0.150793650793651	0.0663050030138637	0.00907100406631217	0.0112605567719737	0.0555555555555556	0.024	0	0.00964436407474382	0	0.0233918128654971
pgp-6	0.26984126984127	0.0566606389391199	0.00719424460431655	0.00750703784798248	0.0396825396825397	0.016	0	0.00964436407474382	0	0.0087719298245614
pgp-7	0.0555555555555556	0.0669077757685352	0.0103221770409759	0.00781983109164842	0.119047619047619	0.048	0	0.00904159132007233	0	0.0146198830409357
pgp-8	0.198412698412698	0.0717299578059071	0.0059430716296528	0.00625586487331874	0.0317460317460317	0.008	0.00584795321637427	0.00663050030138638	0	0.0175438596491228
pgp-10	0.182539682539683	0.0669077757685352	0.00875821082264623	0.00907100406631217	0.0396825396825397	0.016	0	0.00602772754671489	0	0.0263157894736842
pgp-11	0.206349206349206	0.0650994575045207	0.00813262433531436	0.0103221770409759	0.0317460317460317	0.024	0	0.00783604581072936	0	0.0087719298245614
pgp-14	0.206349206349206	0.0391802290536468	0.014701282452299	0.0093837973099781	0.0238095238095238	0.024	0.00584795321637427	0.0174804098854732	0	0.0175438596491228
pha-1	0.126984126984127	0.0801687763713081	0.00907100406631217	0.0118861432593056	0.0555555555555556	0.032	0	0.0132610006027728	0	0.0263157894736842
pha-2	0.0317460317460317	0.0723327305605786	0.00563027838598686	0.00844541757898029	0.0714285714285714	0.072	0.00584795321637427	0.00602772754671489	0	0.0204678362573099
pha-4	0.285714285714286	0.0644966847498492	0.00750703784798248	0.0059430716296528	0.0158730158730159	0.008	0.00584795321637427	0.00843881856540084	0	0.0350877192982456
phb-1	0.333333333333333	0.049427365883062	0.0193931811072881	0.0172036284016265	0.0238095238095238	0.024	0.0116959064327485	0.0186859553948162	0	0.0204678362573099
pho-1	0.119047619047619	0.0723327305605786	0.00719424460431655	0.00813262433531436	0.0317460317460317	0.008	0.0116959064327485	0.0054249547920434	0	0.0175438596491228
pho-4	0.182539682539683	0.0626883664858347	0.0106349702846419	0.0093837973099781	0.0158730158730159	0.008	0	0.0132610006027728	0	0.0263157894736842
php-3	0.19047619047619	0.0650994575045207	0.0059430716296528	0.00907100406631217	0.0396825396825397	0.024	0.0116959064327485	0.00663050030138638	0	0.0350877192982456
phy-2	0.309523809523809	0.0771549125979506	0.00969659055364404	0.00875821082264623	0.0396825396825397	0.024	0.0087719298245614	0.0102471368294153	0	0.0233918128654971
pie-1	0.222222222222222	0.051838456901748	0.0156396621832968	0.0187675946199562	0.0158730158730159	0	0.0175438596491228	0.0168776371308017	0	0.0146198830409357
pif-1	0.182539682539683	0.0446051838456901	0.0206443540819518	0.0156396621832968	0.00793650793650794	0.008	0.0380116959064327	0.0186859553948162	0	0.0292397660818713
pik-1	0.158730158730159	0.051838456901748	0.0168908351579606	0.0162652486706287	0.0793650793650794	0.04	0	0.0186859553948162	0	0.0116959064327485
pin-2	0.174603174603175	0.0644966847498492	0.0106349702846419	0.00781983109164842	0.0634920634920635	0.04	0	0.0114526823387583	0	0.0087719298245614
pis-1	0.198412698412698	0.0632911392405062	0.01000938379731	0.0143884892086331	0.0238095238095238	0	0.0204678362573099	0.0132610006027728	0	0.0087719298245614
pkc-1	0.214285714285714	0.0681133212778782	0.0106349702846419	0.0137629027213012	0.0317460317460317	0	0.0321637426900585	0.0144665461121157	0	0.0555555555555556
pkd-2	0.158730158730159	0.0687160940325497	0.00563027838598686	0.00500469189865499	0.0714285714285714	0.04	0.00292397660818713	0.00783604581072936	0	0.0087719298245614
plc-2	0.0952380952380952	0.0458107293550331	0.0131373162339693	0.0112605567719737	0.0793650793650794	0.024	0.00584795321637427	0.0156720916214587	0	0.0175438596491228
plk-1	0.277777777777778	0.0415913200723327	0.02001876759462	0.0168908351579606	0.0476190476190476	0.032	0.0263157894736842	0.0229053646775166	0	0.0233918128654971
plk-2	0.103174603174603	0.0409885473176612	0.0206443540819518	0.0190803878636221	0.0317460317460317	0.072	0.0204678362573099	0.0210970464135021	0	0.0263157894736842
pll-1	0.253968253968254	0.051838456901748	0.015014075695965	0.0109477635283078	0.0476190476190476	0.032	0.00584795321637427	0.0138637733574442	0	0.0116959064327485
plx-1	0.388888888888888	0.051838456901748	0.0156396621832968	0.0181420081326243	0.0238095238095238	0	0.0292397660818713	0.0204942736588306	1	0.0087719298245614
plx-2	0.23015873015873	0.0753465943339361	0.00781983109164842	0.0106349702846419	0.0555555555555556	0.024	0.0175438596491228	0.00783604581072936	0	0.0321637426900585
parg-1	0.119047619047619	0.0596745027124773	0.0156396621832968	0.0128245229903034	0.0634920634920635	0.008	0.0146198830409357	0.0150693188667872	0	0.0233918128654971
tank-1	0.103174603174603	0.0433996383363472	0.0118861432593056	0.015014075695965	0.0317460317460317	0	0.0204678362573099	0.0132610006027728	0	0.0233918128654971
pmk-2	0.174603174603175	0.0705244122965642	0.0115733500156397	0.00813262433531436	0.0555555555555556	0	0.00584795321637427	0.0102471368294153	0	0.0321637426900585
pmk-3	0.238095238095238	0.0644966847498492	0.00844541757898029	0.00719424460431655	0.0158730158730159	0	0.0087719298245614	0.0102471368294153	0	0.0935672514619883
pmp-2	0.142857142857143	0.0663050030138637	0.00875821082264623	0.00625586487331874	0.0714285714285714	0.024	0.00584795321637427	0.00783604581072936	0	0.0233918128654971
pmp-3	0.198412698412698	0.050632911392405	0.0143884892086331	0.0128245229903034	0.0714285714285714	0.008	0.0146198830409357	0.0156720916214587	0	0.0175438596491228
pmp-4	0.174603174603175	0.0705244122965642	0.00875821082264623	0.0137629027213012	0.0714285714285714	0.032	0.00584795321637427	0.00964436407474382	0	0.0233918128654971
pms-2	0.182539682539683	0.0500301386377335	0.0118861432593056	0.0159524554269628	0.0317460317460317	0.016	0.00584795321637427	0.0114526823387583	0	0.0116959064327485
pnk-1	0.111111111111111	0.0735382760699216	0.0112605567719737	0.0125117297466375	0.0634920634920635	0.016	0.00584795321637427	0.0108499095840868	0	0.0233918128654971
pod-1	0.103174603174603	0.0602772754671488	0.0181420081326243	0.0153268689396309	0.0396825396825397	0.008	0.0614035087719298	0.0174804098854732	0	0.0321637426900585
pod-2	0.23015873015873	0.0253164556962025	0.0222083203002815	0.0222083203002815	0.0238095238095238	0.024	0.0321637426900585	0.030741410488246	0	0.0263157894736842
pop-1	0.142857142857143	0.0391802290536468	0.014701282452299	0.0128245229903034	0.0396825396825397	0	0.00584795321637427	0.0168776371308017	0	0.0146198830409357
pos-1	0.134920634920635	0.0391802290536468	0.0131373162339693	0.0093837973099781	0.0238095238095238	0.008	0.0321637426900585	0.0162748643761302	0	0.0409356725146199
pph-2	0.182539682539683	0.0500301386377335	0.0131373162339693	0.0118861432593056	0.0634920634920635	0.04	0.0146198830409357	0.0132610006027728	0	0.0087719298245614
pph-4.2	0.206349206349206	0.0391802290536468	0.02001876759462	0.0228339067876134	0.0396825396825397	0.008	0.0175438596491228	0.0241109101868596	0	0.0321637426900585
ppk-1	0.23015873015873	0.0638939119951777	0.0109477635283078	0.0125117297466375	0.0396825396825397	0.008	0.0321637426900585	0.0120554550934298	0	0.0292397660818713
ppk-2	0.222222222222222	0.0343580470162749	0.015014075695965	0.0172036284016265	0.0396825396825397	0.008	0.0672514619883041	0.0210970464135021	0	0.0204678362573099
pps-1	0.0952380952380952	0.0409885473176612	0.0131373162339693	0.0109477635283078	0.0476190476190476	0.04	0	0.0156720916214587	0	0.0087719298245614
ppt-1	0.119047619047619	0.0638939119951777	0.0103221770409759	0.0112605567719737	0.0555555555555556	0	0.00292397660818713	0.00843881856540084	0	0.0116959064327485
ppw-1	0.158730158730159	0.0373719107896323	0.0165780419142947	0.0190803878636221	0.0634920634920635	0.032	0.00292397660818713	0.0126582278481013	0	0.0263157894736842
ppw-2	0.150793650793651	0.0440024110910187	0.0140756959649672	0.0115733500156397	0.0317460317460317	0.032	0.0292397660818713	0.0162748643761302	0	0.0233918128654971
pqe-1	0.134920634920635	0.0578661844484628	0.0115733500156397	0.0128245229903034	0.0555555555555556	0.016	0.0175438596491228	0.0108499095840868	0	0.0526315789473684
pqm-1	0.142857142857143	0.0632911392405062	0.0172036284016265	0.0140756959649672	0.0634920634920635	0.024	0.0087719298245614	0.0162748643761302	0	0.0116959064327485
pqm-96	0.158730158730159	0.0584689572031343	0.00781983109164842	0.00813262433531436	0.0555555555555556	0.016	0.00292397660818713	0.00783604581072936	0	0.0497076023391813
pqn-2	0.119047619047619	0.0385774562989753	0.00719424460431655	0.00844541757898029	0.0634920634920635	0.016	0.0087719298245614	0.00602772754671489	0	0.0263157894736842
hgrs-1	0.301587301587301	0.0566606389391199	0.0106349702846419	0.0109477635283078	0.0396825396825397	0.016	0.0321637426900585	0.00904159132007233	0	0.0350877192982456
pqn-10	0.111111111111111	0.0705244122965642	0.00750703784798248	0.00719424460431655	0.0476190476190476	0.016	0.0087719298245614	0.00904159132007233	0	0.0204678362573099
pqn-11	0.0873015873015873	0.0831826401446655	0.01000938379731	0.00719424460431655	0.0873015873015873	0.032	0.0087719298245614	0.00783604581072936	0	0.0087719298245614
pqn-13	0.158730158730159	0.0711271850512357	0.0093837973099781	0.00875821082264623	0.0714285714285714	0	0.0087719298245614	0.0102471368294153	0	0.0380116959064327
szy-20	0.214285714285714	0.050632911392405	0.0093837973099781	0.0118861432593056	0.0317460317460317	0.008	0.0175438596491228	0.00904159132007233	0	0.0409356725146199
pqn-15	0.0396825396825397	0.0379746835443038	0.00719424460431655	0.0134501094776353	0.0952380952380952	0.048	0.00292397660818713	0.0054249547920434	0	0.0087719298245614
pqn-16	0.0476190476190476	0.0644966847498492	0.00750703784798248	0.00813262433531436	0.0396825396825397	0.016	0	0.00843881856540084	0	0.0233918128654971
pqn-18	0.0952380952380952	0.0542495479204339	0.00750703784798248	0.00781983109164842	0.0396825396825397	0	0.0087719298245614	0.00904159132007233	0	0.0292397660818713
stam-1	0.150793650793651	0.0596745027124773	0.0121989365029715	0.0121989365029715	0.0634920634920635	0	0.0146198830409357	0.0144665461121157	0	0.0233918128654971
pqn-21	0.206349206349206	0.0512356841470765	0.00625586487331874	0.00907100406631217	0.0158730158730159	0.016	0.0087719298245614	0.00964436407474382	0	0.0380116959064327
pqn-22	0.238095238095238	0.082579867389994	0.00469189865498905	0.00531748514232093	0.0555555555555556	0.016	0	0.00361663652802893	0	0.0292397660818713
pqn-26	0.253968253968254	0.0632911392405062	0.0118861432593056	0.0128245229903034	0.0158730158730159	0.008	0.00292397660818713	0.00964436407474382	0	0.0380116959064327
pqn-27	0.198412698412698	0.050632911392405	0.0112605567719737	0.0131373162339693	0.0317460317460317	0.032	0.0526315789473684	0.0126582278481013	0	0.0233918128654971
sin-3	0.19047619047619	0.0596745027124773	0.0137629027213012	0.0137629027213012	0.0555555555555556	0.016	0.00292397660818713	0.0108499095840868	0	0.0146198830409357
pqn-29	0.0555555555555556	0.0596745027124773	0.00719424460431655	0.00844541757898029	0.150793650793651	0.032	0	0.00904159132007233	1	0.00292397660818713
ptrn-1	0.19047619047619	0.0632911392405062	0.0059430716296528	0.00844541757898029	0.0317460317460317	0.008	0.0175438596491228	0.00723327305605787	0	0.0175438596491228
pqn-35	0.214285714285714	0.0391802290536468	0.0143884892086331	0.0121989365029715	0.0238095238095238	0	0.0146198830409357	0.0114526823387583	0	0.0146198830409357
pqn-37	0.246031746031746	0.0687160940325497	0.00907100406631217	0.00907100406631217	0.0158730158730159	0.008	0.00292397660818713	0.00361663652802893	0	0.0263157894736842
mdt-30	0.142857142857143	0.0560578661844484	0.00719424460431655	0.00969659055364404	0.0873015873015873	0.024	0	0.00663050030138638	0	0.0233918128654971
pqn-39	0.293650793650793	0.0470162748643761	0.0131373162339693	0.0143884892086331	0.0555555555555556	0.008	0	0.0132610006027728	0	0.0233918128654971
abu-12	0.222222222222222	0.0560578661844484	0.0059430716296528	0.00781983109164842	0.0238095238095238	0.008	0.00292397660818713	0.00602772754671489	0	0.0263157894736842
pqn-44	0.158730158730159	0.0626883664858347	0.0121989365029715	0.0112605567719737	0.0317460317460317	0.024	0.00292397660818713	0.0102471368294153	0	0.0321637426900585
ifet-1	0.214285714285714	0.0458107293550331	0.0156396621832968	0.00969659055364404	0.103174603174603	0.032	0.0087719298245614	0.0162748643761302	0	0.0233918128654971
abu-13	0.158730158730159	0.0699216395418927	0.00969659055364404	0.00875821082264623	0.0555555555555556	0.04	0	0.00843881856540084	0	0.0175438596491228
myrf-1	0.222222222222222	0.0542495479204339	0.0093837973099781	0.00969659055364404	0.0317460317460317	0	0.0204678362573099	0.00904159132007233	0	0.0321637426900585
pqn-48	0.0317460317460317	0.0464135021097046	0.0203315608382859	0.0225211135439475	0.0634920634920635	0.04	0.00292397660818713	0.0180831826401447	0	0.0116959064327485
pqn-53	0.126984126984127	0.0403857745629897	0.0181420081326243	0.0103221770409759	0	0	0	0.0192887281494876	0	0.0233918128654971
pqn-54	0.111111111111111	0.0349608197709464	0.0106349702846419	0.00875821082264623	0.0873015873015873	0.024	0.0116959064327485	0.0132610006027728	0	0.0116959064327485
pqn-57	0.150793650793651	0.0367691380349608	0.00656865811698467	0.00469189865498905	0.0714285714285714	0.008	0	0.00723327305605787	0	0.0175438596491228
pqn-59	0.126984126984127	0.0319469559975889	0.0131373162339693	0.0143884892086331	0.0238095238095238	0.032	0.0175438596491228	0.00964436407474382	0	0.0350877192982456
pqn-60	0.23015873015873	0.0572634116937914	0.00969659055364404	0.00781983109164842	0.103174603174603	0.04	0.00584795321637427	0.0120554550934298	0	0.0175438596491228
pqn-63	0.111111111111111	0.0391802290536468	0.00344072568032531	0.00750703784798248	0.0793650793650794	0.008	0.0116959064327485	0.00241109101868596	0	0.0204678362573099
larp-5	0.198412698412698	0.0458107293550331	0.0143884892086331	0.0121989365029715	0.0317460317460317	0.048	0.043859649122807	0.0132610006027728	0	0.0146198830409357
pqn-67	0.246031746031746	0.0638939119951777	0.00969659055364404	0.00813262433531436	0.0238095238095238	0	0.00292397660818713	0.0054249547920434	0	0.0292397660818713
pqn-68	0.119047619047619	0.0831826401446655	0.0109477635283078	0.0106349702846419	0.0793650793650794	0.024	0.0087719298245614	0.00663050030138638	0	0.0146198830409357
pqn-70	0.150793650793651	0.0650994575045207	0.0134501094776353	0.0103221770409759	0.0396825396825397	0	0.0087719298245614	0.0144665461121157	0	0.0321637426900585
pqn-71	0.0873015873015873	0.0500301386377335	0.00907100406631217	0.00969659055364404	0.0714285714285714	0.04	0.0204678362573099	0.00723327305605787	0	0.0175438596491228
pqn-72	0.26984126984127	0.0620855937311632	0.0143884892086331	0.0125117297466375	0.0555555555555556	0.024	0.00584795321637427	0.0114526823387583	0	0.0263157894736842
pqn-76	0.0238095238095238	0.0572634116937914	0.00563027838598686	0.00406631216765718	0.0396825396825397	0.016	0.00292397660818713	0.00663050030138638	1	0.0175438596491228
pqn-78	0.0238095238095238	0.0524412296564195	0.00500469189865499	0.00500469189865499	0.0396825396825397	0.016	0.00292397660818713	0.00421940928270042	1	0.0175438596491228
pqn-79	0.0238095238095238	0.053044002411091	0.00656865811698467	0.00531748514232093	0.0396825396825397	0.016	0.00292397660818713	0.00482218203737191	1	0.0175438596491228
pqn-82	0.222222222222222	0.0452079566003616	0.014701282452299	0.0165780419142947	0.0476190476190476	0	0.0584795321637427	0.0156720916214587	0	0.0116959064327485
pqn-83	0.214285714285714	0.0644966847498492	0.0109477635283078	0.0115733500156397	0.0317460317460317	0.016	0.00584795321637427	0.0174804098854732	0	0.0263157894736842
pqn-84	0.174603174603175	0.0717299578059071	0.00813262433531436	0.00813262433531436	0.126984126984127	0.072	0.0175438596491228	0.00602772754671489	0	0.0116959064327485
pqn-87	0.134920634920635	0.049427365883062	0.0121989365029715	0.0121989365029715	0.0238095238095238	0	0.0409356725146199	0.0102471368294153	0	0.0292397660818713
pqn-88	0.111111111111111	0.0578661844484628	0.00907100406631217	0.0109477635283078	0.0873015873015873	0.048	0.0087719298245614	0.00964436407474382	0	0.00584795321637427
pqn-90	0.0238095238095238	0.0415913200723327	0.00719424460431655	0.00750703784798248	0.0396825396825397	0.016	0.00292397660818713	0.00482218203737191	0	0.0175438596491228
pqn-92	0.174603174603175	0.0500301386377335	0.00719424460431655	0.0103221770409759	0.0396825396825397	0.016	0.0146198830409357	0.00602772754671489	0	0.0087719298245614
pqn-94	0.253968253968254	0.0542495479204339	0.00969659055364404	0.0103221770409759	0.0476190476190476	0.032	0.0146198830409357	0.0114526823387583	0	0.0116959064327485
abu-14	0.214285714285714	0.0325497287522604	0.0140756959649672	0.0093837973099781	0.0396825396825397	0.016	0.0204678362573099	0.00904159132007233	0	0.0380116959064327
pqn-96	0.142857142857143	0.0614828209764918	0.0121989365029715	0.0115733500156397	0.0317460317460317	0	0.0292397660818713	0.0144665461121157	0	0.0292397660818713
pqn-98	0.0476190476190476	0.0729355033152501	0.00813262433531436	0.00781983109164842	0.0793650793650794	0.016	0.00584795321637427	0.00904159132007233	0	0.0292397660818713
prk-2	0.206349206349206	0.0632911392405062	0.0118861432593056	0.0118861432593056	0.0396825396825397	0.024	0.0321637426900585	0.0126582278481013	0	0.0263157894736842
T19D2.2	0.111111111111111	0.0590717299578058	0.0109477635283078	0.0103221770409759	0.0634920634920635	0.04	0.00292397660818713	0.0108499095840868	0	0.0263157894736842
pro-1	0.293650793650793	0.051838456901748	0.0121989365029715	0.0131373162339693	0.0476190476190476	0.008	0.00292397660818713	0.0102471368294153	0	0.0087719298245614
prp-8	0.126984126984127	0.0554550934297769	0.0131373162339693	0.0140756959649672	0.0476190476190476	0.04	0.0233918128654971	0.0144665461121157	0	0.0409356725146199
prp-21	0.222222222222222	0.0572634116937914	0.0103221770409759	0.0109477635283078	0.0317460317460317	0.008	0.00584795321637427	0.0120554550934298	0	0.0263157894736842
pars-1	0.253968253968254	0.0458107293550331	0.0137629027213012	0.00969659055364404	0.0158730158730159	0.008	0.00584795321637427	0.0150693188667872	0	0.0175438596491228
pars-2	0.365079365079365	0.0343580470162749	0.0187675946199562	0.0187675946199562	0.0714285714285714	0.024	0.0116959064327485	0.0216998191681736	0	0.0292397660818713
prx-1	0.277777777777778	0.0669077757685352	0.00844541757898029	0.0106349702846419	0.0158730158730159	0.024	0	0.00783604581072936	0	0.00584795321637427
prx-5	0.0952380952380952	0.0488245931283905	0.0059430716296528	0.00969659055364404	0.0873015873015873	0.016	0.00292397660818713	0.00843881856540084	0	0.0204678362573099
prx-6	0.111111111111111	0.0566606389391199	0.00907100406631217	0.00813262433531436	0.111111111111111	0.064	0	0.0108499095840868	0	0.0175438596491228
prx-11	0.119047619047619	0.0638939119951777	0.0165780419142947	0.0125117297466375	0.0793650793650794	0.04	0	0.0114526823387583	0	0.00584795321637427
prx-12	0.142857142857143	0.0705244122965642	0.0106349702846419	0.00719424460431655	0.0555555555555556	0.016	0.00584795321637427	0.0138637733574442	0	0.0116959064327485
prx-13	0.246031746031746	0.0705244122965642	0.0128245229903034	0.0093837973099781	0.0317460317460317	0.016	0.00292397660818713	0.0126582278481013	0	0.0146198830409357
prx-14	0.103174603174603	0.0675105485232067	0.0156396621832968	0.0125117297466375	0.0634920634920635	0.016	0.00292397660818713	0.0132610006027728	0	0.0146198830409357
prx-19	0.214285714285714	0.050632911392405	0.01000938379731	0.0131373162339693	0.0317460317460317	0.008	0.0116959064327485	0.00904159132007233	0	0.0175438596491228
pry-1	0.238095238095238	0.0554550934297769	0.0134501094776353	0.0103221770409759	0.0238095238095238	0.008	0.00584795321637427	0.0138637733574442	0	0.0116959064327485
swsn-4	0.166666666666667	0.0403857745629897	0.0162652486706287	0.015014075695965	0.0396825396825397	0.008	0.0233918128654971	0.0180831826401447	0	0.0467836257309941
psr-1	0.214285714285714	0.0512356841470765	0.0137629027213012	0.0178292148889584	0.0396825396825397	0.008	0.00292397660818713	0.0144665461121157	0	0.0350877192982456
pst-1	0.174603174603175	0.0771549125979506	0.00781983109164842	0.00907100406631217	0.0317460317460317	0.008	0.00292397660818713	0.00843881856540084	0	0.0204678362573099
ptc-1	0.246031746031746	0.0482218203737191	0.0143884892086331	0.014701282452299	0.0476190476190476	0.008	0.0175438596491228	0.0120554550934298	0	0.0350877192982456
ptc-2	0.134920634920635	0.0440024110910187	0.015014075695965	0.0137629027213012	0.0793650793650794	0.04	0	0.0192887281494876	0	0.0380116959064327
ptc-3	0.198412698412698	0.049427365883062	0.0134501094776353	0.0112605567719737	0.0317460317460317	0.016	0.0263157894736842	0.0168776371308017	0	0.0321637426900585
ptd-2	0.19047619047619	0.0693188667872212	0.00875821082264623	0.00688145136065061	0.0317460317460317	0.04	0.00584795321637427	0.00783604581072936	1	0.0321637426900585
ptl-1	0.253968253968254	0.0596745027124773	0.0115733500156397	0.0115733500156397	0.0476190476190476	0.008	0.0116959064327485	0.0132610006027728	0	0.0350877192982456
ptp-1	0.0952380952380952	0.0554550934297769	0.0112605567719737	0.0168908351579606	0.00793650793650794	0	0.0321637426900585	0.0108499095840868	0	0.0263157894736842
ptp-2	0.174603174603175	0.0536467751657624	0.0168908351579606	0.0143884892086331	0.0793650793650794	0.016	0.0204678362573099	0.0168776371308017	0	0.0233918128654971
ptr-1	0.126984126984127	0.0590717299578058	0.0137629027213012	0.0131373162339693	0.0555555555555556	0.024	0	0.00843881856540084	0	0.0321637426900585
ptr-2	0.126984126984127	0.0512356841470765	0.0153268689396309	0.0134501094776353	0.0634920634920635	0	0.0087719298245614	0.0168776371308017	0	0.0321637426900585
ptr-4	0.23015873015873	0.0723327305605786	0.00907100406631217	0.00719424460431655	0.0476190476190476	0.024	0.00584795321637427	0.00723327305605787	0	0.0292397660818713
ptr-5	0.238095238095238	0.0470162748643761	0.0106349702846419	0.00750703784798248	0.0238095238095238	0	0.0087719298245614	0.0144665461121157	0	0.0467836257309941
ptr-6	0.253968253968254	0.0626883664858347	0.00875821082264623	0.0156396621832968	0.0238095238095238	0.016	0.00292397660818713	0.00843881856540084	0	0.043859649122807
ptr-8	0.238095238095238	0.0452079566003616	0.0112605567719737	0.00907100406631217	0.0396825396825397	0.016	0	0.0144665461121157	0	0.0321637426900585
ptr-9	0.119047619047619	0.0638939119951777	0.00813262433531436	0.01000938379731	0.0793650793650794	0.056	0.00292397660818713	0.00783604581072936	1	0.0263157894736842
ptr-12	0.119047619047619	0.0614828209764918	0.0131373162339693	0.015014075695965	0.0317460317460317	0.016	0.0204678362573099	0.0132610006027728	0	0.0584795321637427
ptr-13	0.0952380952380952	0.0675105485232067	0.0106349702846419	0.00907100406631217	0.0396825396825397	0.032	0.00584795321637427	0.0120554550934298	0	0.0321637426900585
ptr-14	0.198412698412698	0.0584689572031343	0.0103221770409759	0.00781983109164842	0.0317460317460317	0	0.0116959064327485	0.0120554550934298	0	0.0321637426900585
ptr-15	0.214285714285714	0.0566606389391199	0.0106349702846419	0.00969659055364404	0.0317460317460317	0.016	0.0146198830409357	0.0102471368294153	0	0.0204678362573099
ptr-16	0.214285714285714	0.0542495479204339	0.0125117297466375	0.0112605567719737	0.0238095238095238	0.016	0.00292397660818713	0.0168776371308017	0	0.0175438596491228
ptr-17	0.111111111111111	0.0765521398432791	0.00781983109164842	0.00656865811698467	0.0476190476190476	0.04	0.0116959064327485	0.0108499095840868	0	0.0233918128654971
ptr-20	0.222222222222222	0.0807715491259795	0.0093837973099781	0.01000938379731	0.0396825396825397	0.032	0.00584795321637427	0.0114526823387583	0	0.0204678362573099
ptr-21	0.182539682539683	0.0602772754671488	0.0134501094776353	0.0093837973099781	0.0238095238095238	0.04	0.0321637426900585	0.0144665461121157	0	0.0409356725146199
ptr-23	0.214285714285714	0.0584689572031343	0.0103221770409759	0.00844541757898029	0.0793650793650794	0.008	0.0116959064327485	0.0102471368294153	0	0.0233918128654971
ptr-24	0.23015873015873	0.0717299578059071	0.0093837973099781	0.00750703784798248	0.0396825396825397	0.04	0.0146198830409357	0.00663050030138638	0	0.0292397660818713
puf-3	0.119047619047619	0.029535864978903	0.0222083203002815	0.0193931811072881	0.0634920634920635	0.008	0.0292397660818713	0.027124773960217	0	0.0087719298245614
puf-6	0.19047619047619	0.0470162748643761	0.0184548013762903	0.0143884892086331	0.0317460317460317	0.008	0.0146198830409357	0.0198915009041591	0	0.0146198830409357
puf-9	0.206349206349206	0.0620855937311632	0.00969659055364404	0.0103221770409759	0.0396825396825397	0.016	0.0116959064327485	0.00964436407474382	0	0.0263157894736842
pxf-1	0.19047619047619	0.053044002411091	0.0121989365029715	0.0118861432593056	0.0714285714285714	0.032	0	0.0150693188667872	0	0.0380116959064327
epac-1	0.285714285714286	0.0566606389391199	0.0125117297466375	0.0128245229903034	0.0396825396825397	0.032	0.00292397660818713	0.0126582278481013	0	0.00584795321637427
pxn-1	0.222222222222222	0.0663050030138637	0.0112605567719737	0.0109477635283078	0.0317460317460317	0.008	0.00292397660818713	0.00904159132007233	0	0.0146198830409357
pxn-2	0.103174603174603	0.053044002411091	0.00781983109164842	0.00781983109164842	0.0158730158730159	0.008	0	0.00361663652802893	0	0.0292397660818713
pyc-1	0.166666666666667	0.0427968655816757	0.0121989365029715	0.0103221770409759	0.0396825396825397	0.016	0.0087719298245614	0.0132610006027728	0	0.0380116959064327
pyr-1	0.23015873015873	0.0391802290536468	0.0137629027213012	0.0134501094776353	0.0158730158730159	0.008	0.0175438596491228	0.0162748643761302	0	0.0350877192982456
qui-1	0.261904761904762	0.0657022302591922	0.0109477635283078	0.0140756959649672	0.0158730158730159	0	0.00292397660818713	0.0126582278481013	0	0.0204678362573099
rab-1	0.166666666666667	0.051838456901748	0.0212699405692837	0.0181420081326243	0.0238095238095238	0	0.0555555555555556	0.0204942736588306	0	0.0409356725146199
rab-3	0.222222222222222	0.0777576853526221	0.0109477635283078	0.00813262433531436	0.0634920634920635	0.024	0.0204678362573099	0.00843881856540084	0	0.0175438596491228
rab-5	0.19047619047619	0.0657022302591922	0.0112605567719737	0.0125117297466375	0.0317460317460317	0	0.0204678362573099	0.0138637733574442	0	0.0233918128654971
rab-6.1	0.0873015873015873	0.0560578661844484	0.0153268689396309	0.0106349702846419	0.0238095238095238	0	0.00292397660818713	0.0144665461121157	0	0.0175438596491228
rab-6.2	0.174603174603175	0.0687160940325497	0.00813262433531436	0.00844541757898029	0.0396825396825397	0.016	0.0263157894736842	0.00964436407474382	1	0.0292397660818713
rab-7	0.246031746031746	0.049427365883062	0.014701282452299	0.014701282452299	0.0158730158730159	0.016	0.0584795321637427	0.0162748643761302	0	0.0380116959064327
rab-11.1	0.174603174603175	0.0554550934297769	0.0187675946199562	0.0172036284016265	0.0555555555555556	0	0.0233918128654971	0.0198915009041591	0	0.0263157894736842
rab-14	0.261904761904762	0.0638939119951777	0.01000938379731	0.0093837973099781	0.0317460317460317	0	0.0204678362573099	0.0108499095840868	0	0.0116959064327485
rab-18	0.174603174603175	0.050632911392405	0.0222083203002815	0.0162652486706287	0.00793650793650794	0	0.0526315789473684	0.0241109101868596	0	0.0087719298245614
rab-19	0.142857142857143	0.0614828209764918	0.015014075695965	0.0165780419142947	0.0396825396825397	0.024	0.00292397660818713	0.0186859553948162	0	0.0204678362573099
rab-28	0.150793650793651	0.0675105485232067	0.00907100406631217	0.0103221770409759	0.0476190476190476	0.008	0.00584795321637427	0.00843881856540084	1	0.0146198830409357
rab-30	0.293650793650793	0.0819770946353225	0.0128245229903034	0.0143884892086331	0.0317460317460317	0.016	0.0146198830409357	0.0114526823387583	0	0.0380116959064327
rab-35	0.23015873015873	0.0584689572031343	0.0109477635283078	0.0103221770409759	0.0555555555555556	0.008	0.0292397660818713	0.0114526823387583	0	0.0263157894736842
rab-37	0.19047619047619	0.0687160940325497	0.00719424460431655	0.01000938379731	0.0396825396825397	0.032	0.00584795321637427	0.00843881856540084	0	0.0263157894736842
rab-39	0.150793650793651	0.087402049427366	0.0112605567719737	0.0128245229903034	0.0238095238095238	0.008	0.0146198830409357	0.0138637733574442	0	0.0204678362573099
rac-2	0.0793650793650794	0.0687160940325497	0.0137629027213012	0.0106349702846419	0.0634920634920635	0.056	0.0263157894736842	0.0126582278481013	1	0.00584795321637427
rad-50	0.182539682539683	0.051838456901748	0.0156396621832968	0.0165780419142947	0.0714285714285714	0.008	0.00584795321637427	0.0162748643761302	0	0.0116959064327485
rad-51	0.206349206349206	0.0566606389391199	0.0128245229903034	0.0115733500156397	0.0396825396825397	0.008	0.0116959064327485	0.0132610006027728	0	0.0526315789473684
rad-54	0.246031746031746	0.0657022302591922	0.0112605567719737	0.0115733500156397	0.0158730158730159	0	0.0087719298245614	0.0150693188667872	0	0.0175438596491228
ram-5	0.206349206349206	0.0783604581072936	0.0121989365029715	0.0115733500156397	0.0793650793650794	0.024	0	0.0114526823387583	0	0.0116959064327485
ran-1	0.150793650793651	0.0421940928270042	0.0203315608382859	0.0168908351579606	0.0555555555555556	0.016	0.00584795321637427	0.0204942736588306	0	0.0204678362573099
ran-2	0.253968253968254	0.0427968655816757	0.00969659055364404	0.0103221770409759	0.0555555555555556	0	0.00292397660818713	0.0132610006027728	0	0.0350877192982456
ran-3	0.166666666666667	0.051838456901748	0.015014075695965	0.0109477635283078	0.0317460317460317	0.04	0.0146198830409357	0.0210970464135021	0	0.0292397660818713
ran-4	0.238095238095238	0.0590717299578058	0.0118861432593056	0.0121989365029715	0.0158730158730159	0.016	0.0175438596491228	0.0114526823387583	0	0.0263157894736842
ran-5	0.174603174603175	0.0548523206751054	0.0134501094776353	0.015014075695965	0.0555555555555556	0.016	0.0233918128654971	0.0120554550934298	0	0.0350877192982456
rap-2	0.214285714285714	0.0608800482218203	0.0134501094776353	0.014701282452299	0.0476190476190476	0	0.0321637426900585	0.0120554550934298	0	0.0116959064327485
rap-3	0.126984126984127	0.0759493670886076	0.0109477635283078	0.0134501094776353	0.0873015873015873	0.016	0.00292397660818713	0.0108499095840868	0	0.0175438596491228
ras-2	0.23015873015873	0.0723327305605786	0.0109477635283078	0.0106349702846419	0.0714285714285714	0.008	0.0116959064327485	0.0132610006027728	0	0.0116959064327485
rba-1	0.182539682539683	0.0620855937311632	0.0134501094776353	0.0140756959649672	0.0714285714285714	0.024	0.00584795321637427	0.0144665461121157	0	0.0233918128654971
rbc-1	0.111111111111111	0.0584689572031343	0.0118861432593056	0.0121989365029715	0.0396825396825397	0.008	0.0233918128654971	0.0126582278481013	0	0.0087719298245614
rbd-1	0.333333333333333	0.0632911392405062	0.0103221770409759	0.0128245229903034	0.0238095238095238	0	0	0.0138637733574442	0	0.0175438596491228
rbf-1	0.253968253968254	0.0596745027124773	0.0125117297466375	0.0137629027213012	0.0238095238095238	0.016	0.0175438596491228	0.0108499095840868	0	0.0146198830409357
rbg-1	0.126984126984127	0.0421940928270042	0.0115733500156397	0.0125117297466375	0.0555555555555556	0.032	0.0204678362573099	0.0114526823387583	0	0.0204678362573099
rbx-1	0.142857142857143	0.0614828209764918	0.0118861432593056	0.0140756959649672	0.0396825396825397	0	0.0116959064327485	0.0114526823387583	0	0.0467836257309941
rcan-1	0.158730158730159	0.0590717299578058	0.0106349702846419	0.0134501094776353	0.0396825396825397	0.008	0.0087719298245614	0.0132610006027728	0	0.0380116959064327
rde-2	0.222222222222222	0.0614828209764918	0.0140756959649672	0.0121989365029715	0.0238095238095238	0.024	0	0.0138637733574442	0	0.0204678362573099
rdy-2	0.23015873015873	0.0717299578059071	0.0103221770409759	0.00813262433531436	0.0238095238095238	0.008	0.00292397660818713	0.00783604581072936	0	0.0321637426900585
rec-8	0.134920634920635	0.0572634116937914	0.0165780419142947	0.0159524554269628	0.0634920634920635	0.024	0.0175438596491228	0.0198915009041591	0	0.00584795321637427
ref-1	0.206349206349206	0.0385774562989753	0.0106349702846419	0.0134501094776353	0.0555555555555556	0.016	0.00292397660818713	0.0144665461121157	0	0.0204678362573099
ref-2	0.246031746031746	0.0681133212778782	0.00813262433531436	0.00875821082264623	0.0317460317460317	0.008	0.00292397660818713	0.00783604581072936	0	0.0380116959064327
ret-1	0.158730158730159	0.0379746835443038	0.014701282452299	0.0103221770409759	0.0158730158730159	0.016	0.0380116959064327	0.0216998191681736	0	0.0321637426900585
rfc-1	0.0476190476190476	0.0452079566003616	0.0134501094776353	0.0131373162339693	0.0873015873015873	0.08	0.00292397660818713	0.0144665461121157	0	0.0146198830409357
rfc-2	0.206349206349206	0.0421940928270042	0.0143884892086331	0.0121989365029715	0.0476190476190476	0.016	0.0116959064327485	0.0162748643761302	0	0.0175438596491228
rfl-1	0.126984126984127	0.0614828209764918	0.0156396621832968	0.0159524554269628	0.0158730158730159	0.016	0	0.0120554550934298	0	0.0292397660818713
rfs-1	0.0396825396825397	0.0608800482218203	0.0159524554269628	0.0162652486706287	0.0793650793650794	0.024	0.00292397660818713	0.0126582278481013	0	0.0175438596491228
rgr-1	0.26984126984127	0.0512356841470765	0.0143884892086331	0.0128245229903034	0.0396825396825397	0.008	0	0.0132610006027728	0	0.0204678362573099
rgs-1	0.19047619047619	0.0789632308619651	0.00500469189865499	0.00688145136065061	0.0396825396825397	0.024	0.0263157894736842	0.00301386377335744	0	0.0526315789473684
rgs-2	0.142857142857143	0.0620855937311632	0.00719424460431655	0.00750703784798248	0.0476190476190476	0.008	0.0116959064327485	0.00783604581072936	0	0.0350877192982456
rgs-3	0.238095238095238	0.0560578661844484	0.0134501094776353	0.0106349702846419	0.0396825396825397	0	0.0175438596491228	0.0138637733574442	0	0.0263157894736842
rgs-4	0.126984126984127	0.0421940928270042	0.0131373162339693	0.0093837973099781	0.0634920634920635	0.024	0.0204678362573099	0.0144665461121157	1	0.0321637426900585
rgs-6	0.0952380952380952	0.0560578661844484	0.0109477635283078	0.0118861432593056	0.0317460317460317	0	0.00292397660818713	0.0126582278481013	0	0.043859649122807
rgs-7	0.134920634920635	0.0620855937311632	0.0112605567719737	0.0106349702846419	0.0476190476190476	0.008	0.00584795321637427	0.0168776371308017	0	0.0526315789473684
rgs-9	0.111111111111111	0.0337552742616034	0.0109477635283078	0.0125117297466375	0.0396825396825397	0.032	0.00584795321637427	0.0108499095840868	0	0.0350877192982456
rha-1	0.182539682539683	0.0590717299578058	0.0137629027213012	0.0128245229903034	0.0317460317460317	0.024	0.00584795321637427	0.0132610006027728	0	0.0087719298245614
rhr-1	0.277777777777778	0.0470162748643761	0.015014075695965	0.0103221770409759	0.0476190476190476	0.008	0.00292397660818713	0.0180831826401447	0	0.0204678362573099
rib-1	0.126984126984127	0.0596745027124773	0.0212699405692837	0.0140756959649672	0.0476190476190476	0.024	0.0116959064327485	0.0186859553948162	0	0.043859649122807
ric-3	0.214285714285714	0.0524412296564195	0.00813262433531436	0.00907100406631217	0.0317460317460317	0	0.0087719298245614	0.00723327305605787	0	0.0263157894736842
ric-4	0.150793650793651	0.0524412296564195	0.00969659055364404	0.0093837973099781	0.0634920634920635	0.008	0.0175438596491228	0.0120554550934298	0	0.0204678362573099
ric-8	0.238095238095238	0.0415913200723327	0.0159524554269628	0.0140756959649672	0.0317460317460317	0	0.043859649122807	0.0156720916214587	0	0.0204678362573099
ric-19	0.119047619047619	0.0717299578059071	0.00813262433531436	0.0112605567719737	0.0952380952380952	0.032	0.00584795321637427	0.00482218203737191	0	0.0204678362573099
rig-1	0.198412698412698	0.0620855937311632	0.0106349702846419	0.0125117297466375	0.0634920634920635	0	0.0087719298245614	0.0108499095840868	0	0.0292397660818713
rig-5	0.246031746031746	0.0578661844484628	0.0093837973099781	0.00563027838598686	0.00793650793650794	0.016	0.00292397660818713	0.0108499095840868	0	0.0263157894736842
rme-1	0.134920634920635	0.0470162748643761	0.0118861432593056	0.0131373162339693	0.0555555555555556	0.016	0.043859649122807	0.0120554550934298	0	0.0233918128654971
rme-4	0.182539682539683	0.0560578661844484	0.0103221770409759	0.0093837973099781	0.0238095238095238	0.04	0.0146198830409357	0.0138637733574442	0	0.0175438596491228
rnf-1	0.166666666666667	0.0596745027124773	0.0125117297466375	0.0159524554269628	0.0555555555555556	0	0.00292397660818713	0.00964436407474382	0	0.0380116959064327
rnh-2	0.206349206349206	0.0663050030138637	0.0103221770409759	0.0143884892086331	0.0396825396825397	0.016	0.00292397660818713	0.0126582278481013	0	0.0321637426900585
rnp-1	0.142857142857143	0.0620855937311632	0.00969659055364404	0.0093837973099781	0.0317460317460317	0.032	0.0116959064327485	0.0144665461121157	0	0.0292397660818713
rnp-2	0.142857142857143	0.0446051838456901	0.0165780419142947	0.0187675946199562	0.0634920634920635	0.024	0.0087719298245614	0.0144665461121157	0	0.0204678362573099
rnp-4	0.166666666666667	0.0572634116937914	0.0181420081326243	0.015014075695965	0.0396825396825397	0.008	0.00292397660818713	0.0168776371308017	0	0.0321637426900585
rnp-5	0.238095238095238	0.0373719107896323	0.019705974350954	0.0162652486706287	0.0238095238095238	0.016	0.0146198830409357	0.0265220012055455	0	0.0263157894736842
rnp-6	0.317460317460317	0.0644966847498492	0.0168908351579606	0.0187675946199562	0.0476190476190476	0.016	0	0.0174804098854732	0	0.0087719298245614
rnp-7	0.198412698412698	0.0657022302591922	0.0159524554269628	0.0115733500156397	0.0396825396825397	0.024	0	0.0156720916214587	0	0.0292397660818713
rnr-1	0.182539682539683	0.0427968655816757	0.0178292148889584	0.0134501094776353	0.0317460317460317	0.016	0.0087719298245614	0.0198915009041591	0	0.0146198830409357
rnt-1	0.19047619047619	0.0747438215792646	0.00875821082264623	0.0121989365029715	0.0317460317460317	0.04	0	0.00843881856540084	0	0.0350877192982456
rol-3	0.26984126984127	0.049427365883062	0.01000938379731	0.0103221770409759	0.0476190476190476	0.032	0.0087719298245614	0.0102471368294153	0	0.0350877192982456
rol-6	0.19047619047619	0.0458107293550331	0.00781983109164842	0.0121989365029715	0.0396825396825397	0.04	0.0087719298245614	0.00843881856540084	0	0.0087719298245614
rom-1	0.206349206349206	0.0602772754671488	0.0165780419142947	0.0121989365029715	0.0634920634920635	0.024	0.00292397660818713	0.0174804098854732	0	0.0175438596491228
rom-2	0.103174603174603	0.0916214587100664	0.00875821082264623	0.00750703784798248	0.0158730158730159	0.032	0.00584795321637427	0.00843881856540084	0	0.043859649122807
rom-3	0.0952380952380952	0.0524412296564195	0.0222083203002815	0.00688145136065061	0.0317460317460317	0.04	0.00584795321637427	0.0144665461121157	0	0.0321637426900585
rom-4	0.214285714285714	0.0566606389391199	0.00625586487331874	0.00750703784798248	0.0396825396825397	0	0.0175438596491228	0.00723327305605787	0	0.0233918128654971
rom-5	0.206349206349206	0.0500301386377335	0.0137629027213012	0.0137629027213012	0.0238095238095238	0.008	0.0087719298245614	0.0150693188667872	0	0.0292397660818713
rop-1	0.206349206349206	0.0421940928270042	0.014701282452299	0.0125117297466375	0.0476190476190476	0.016	0	0.0168776371308017	0	0.0263157894736842
rla-0	0.0714285714285714	0.0482218203737191	0.0203315608382859	0.0172036284016265	0.0952380952380952	0.048	0.0146198830409357	0.0186859553948162	0	0.0233918128654971
rla-2	0.150793650793651	0.0458107293550331	0.0178292148889584	0.0128245229903034	0.0396825396825397	0.008	0.0146198830409357	0.0216998191681736	0	0.00584795321637427
rpc-1	0.341269841269841	0.0626883664858347	0.0140756959649672	0.015014075695965	0.0317460317460317	0	0.0116959064327485	0.0126582278481013	0	0.0146198830409357
rpl-1	0.126984126984127	0.0500301386377335	0.014701282452299	0.0140756959649672	0.0873015873015873	0.024	0.0146198830409357	0.0138637733574442	0	0.0321637426900585
rpl-2	0.150793650793651	0.0500301386377335	0.0203315608382859	0.0131373162339693	0.0555555555555556	0.024	0.0087719298245614	0.0216998191681736	0	0.0116959064327485
rpl-3	0.214285714285714	0.0500301386377335	0.0209571473256178	0.0121989365029715	0.0476190476190476	0.016	0.0087719298245614	0.0265220012055455	0	0.0116959064327485
rpl-4	0.198412698412698	0.051838456901748	0.015014075695965	0.0134501094776353	0.0714285714285714	0.016	0.0204678362573099	0.0192887281494876	0	0.0204678362573099
rpl-6	0.150793650793651	0.0590717299578058	0.0168908351579606	0.0109477635283078	0.0555555555555556	0.008	0.0146198830409357	0.0144665461121157	0	0.0233918128654971
rpl-7	0.0555555555555556	0.0536467751657624	0.0181420081326243	0.015014075695965	0.0714285714285714	0.008	0.0087719298245614	0.0144665461121157	0	0.0204678362573099
rpl-9	0.111111111111111	0.0524412296564195	0.0134501094776353	0.0115733500156397	0.0793650793650794	0.032	0.0116959064327485	0.0126582278481013	0	0.0175438596491228
rpl-10	0.0952380952380952	0.0542495479204339	0.0143884892086331	0.014701282452299	0.0714285714285714	0.04	0.0087719298245614	0.0144665461121157	0	0.0175438596491228
rpl-11.1	0.142857142857143	0.0367691380349608	0.0225211135439475	0.0193931811072881	0.0476190476190476	0.016	0.00584795321637427	0.0235081374321881	0	0.0233918128654971
rpl-12	0.103174603174603	0.0512356841470765	0.0203315608382859	0.015014075695965	0.0634920634920635	0.008	0.0087719298245614	0.0223025919228451	1	0.0175438596491228
rpl-13	0.0714285714285714	0.0638939119951777	0.0121989365029715	0.014701282452299	0.119047619047619	0.032	0.00584795321637427	0.0144665461121157	0	0.0116959064327485
rpl-14	0.0873015873015873	0.0620855937311632	0.0156396621832968	0.0121989365029715	0.103174603174603	0.024	0.00292397660818713	0.0168776371308017	0	0
rpl-17	0.103174603174603	0.0440024110910187	0.0209571473256178	0.0159524554269628	0.0714285714285714	0.024	0.0146198830409357	0.0216998191681736	0	0.0263157894736842
rpl-19	0.119047619047619	0.0578661844484628	0.0140756959649672	0.0118861432593056	0.0793650793650794	0.024	0.00292397660818713	0.0132610006027728	0	0.0175438596491228
rpl-20	0.285714285714286	0.0620855937311632	0.0162652486706287	0.00969659055364404	0.0317460317460317	0.008	0.0087719298245614	0.0180831826401447	0	0.0087719298245614
rpl-21	0.126984126984127	0.0626883664858347	0.0112605567719737	0.0125117297466375	0.0634920634920635	0.008	0.0175438596491228	0.0126582278481013	0	0.0146198830409357
rpl-22	0.0952380952380952	0.0524412296564195	0.0184548013762903	0.0153268689396309	0.0873015873015873	0.056	0.00584795321637427	0.0180831826401447	0	0.0116959064327485
rpl-23	0.119047619047619	0.0524412296564195	0.0156396621832968	0.0103221770409759	0.0476190476190476	0.04	0	0.0138637733574442	0	0.0146198830409357
rpl-24.1	0.0555555555555556	0.0566606389391199	0.0143884892086331	0.0143884892086331	0.0873015873015873	0.04	0.00584795321637427	0.0114526823387583	0	0.0116959064327485
rpl-25.1	0.142857142857143	0.0578661844484628	0.0109477635283078	0.0103221770409759	0.0555555555555556	0.016	0.0116959064327485	0.0138637733574442	0	0.0175438596491228
rpl-25.2	0.134920634920635	0.0681133212778782	0.0175164216452925	0.0153268689396309	0.0873015873015873	0.024	0.0087719298245614	0.0150693188667872	0	0.0116959064327485
rpl-26	0.0793650793650794	0.0584689572031343	0.0162652486706287	0.0159524554269628	0.0714285714285714	0.04	0.0116959064327485	0.0162748643761302	0	0.0087719298245614
rpl-27	0.142857142857143	0.0391802290536468	0.0212699405692837	0.0172036284016265	0.0634920634920635	0.024	0.00584795321637427	0.0216998191681736	0	0.0175438596491228
rpl-28	0.119047619047619	0.0669077757685352	0.014701282452299	0.0134501094776353	0.0555555555555556	0.016	0.0087719298245614	0.0138637733574442	0	0.00584795321637427
rpl-29	0.0952380952380952	0.0524412296564195	0.0125117297466375	0.0162652486706287	0.0634920634920635	0.032	0	0.0138637733574442	1	0.0204678362573099
rpl-30	0.0952380952380952	0.0584689572031343	0.0165780419142947	0.0137629027213012	0.0634920634920635	0.016	0.00584795321637427	0.0168776371308017	0	0.0146198830409357
rpl-32	0.0873015873015873	0.0687160940325497	0.0159524554269628	0.0112605567719737	0.0952380952380952	0.032	0.00292397660818713	0.0108499095840868	0	0.0146198830409357
rpl-33	0.198412698412698	0.0657022302591922	0.0128245229903034	0.00656865811698467	0.0476190476190476	0.032	0.0087719298245614	0.0162748643761302	0	0.0350877192982456
rpl-34	0.0952380952380952	0.0638939119951777	0.0137629027213012	0.0125117297466375	0.0714285714285714	0.024	0.0116959064327485	0.0150693188667872	0	0.0116959064327485
rpl-35	0.158730158730159	0.0554550934297769	0.0128245229903034	0.0128245229903034	0.0238095238095238	0.032	0.0087719298245614	0.0156720916214587	0	0.0146198830409357
rpl-37	0.0873015873015873	0.0759493670886076	0.00656865811698467	0.00500469189865499	0.0555555555555556	0.016	0.00584795321637427	0.00482218203737191	0	0.0087719298245614
rpl-36.A	0.150793650793651	0.050632911392405	0.0137629027213012	0.0172036284016265	0.0634920634920635	0.032	0.00292397660818713	0.0162748643761302	0	0.0116959064327485
rpl-42	0.142857142857143	0.0620855937311632	0.0115733500156397	0.0106349702846419	0.0952380952380952	0.048	0.0087719298245614	0.0102471368294153	0	0.0087719298245614
rpl-43	0.246031746031746	0.0602772754671488	0.0231467000312793	0.0184548013762903	0.0555555555555556	0.008	0.0087719298245614	0.0241109101868596	0	0.0175438596491228
rpn-1	0.206349206349206	0.0343580470162749	0.0112605567719737	0.0109477635283078	0.0396825396825397	0.024	0.0263157894736842	0.0126582278481013	0	0.0380116959064327
rpn-2	0.206349206349206	0.0313441832429174	0.0165780419142947	0.0140756959649672	0.0555555555555556	0	0.0321637426900585	0.0144665461121157	0	0.0146198830409357
rpn-3	0.134920634920635	0.0452079566003616	0.0156396621832968	0.0168908351579606	0.0714285714285714	0	0.0087719298245614	0.0198915009041591	0	0.0350877192982456
rpn-6.1	0.174603174603175	0.0560578661844484	0.0131373162339693	0.0143884892086331	0.0317460317460317	0.008	0.0204678362573099	0.0150693188667872	0	0.0350877192982456
rpn-7	0.0634920634920635	0.0500301386377335	0.015014075695965	0.0134501094776353	0.0476190476190476	0.04	0.00584795321637427	0.0210970464135021	0	0.0175438596491228
rpn-8	0.198412698412698	0.053044002411091	0.0103221770409759	0.0118861432593056	0.00793650793650794	0.016	0.0146198830409357	0.0114526823387583	0	0.0263157894736842
rpn-10	0.174603174603175	0.0385774562989753	0.015014075695965	0.0121989365029715	0.0317460317460317	0.008	0.0175438596491228	0.0156720916214587	0	0.0233918128654971
rpn-11	0.214285714285714	0.0488245931283905	0.0222083203002815	0.019705974350954	0.0238095238095238	0.016	0.0233918128654971	0.0247136829415311	1	0.0146198830409357
rpn-12	0.158730158730159	0.0542495479204339	0.0143884892086331	0.0168908351579606	0.0476190476190476	0.016	0.00292397660818713	0.0132610006027728	0	0.0175438596491228
[truncated: 17,968 more rows]
