# Supplementary material for: Identification of long regulatory elements in the genome of Plasmodium falciparum and other eukaryotes
Source: PLoS Comput Biol. 2021 Apr 16;17(4):e1008909. doi: 10.1371/journal.pcbi.1008909 (PMC8081344; doi:10.1371/journal.pcbi.1008909)
Supplement: S1 Appendix — This zip file is an archive that contains the most important cLREs identified in the different experiments for P. falciparum, P. berghei, T. gondii, S. cerevisiae, human, A. thaliana, Drosophila, C. elegans, D. discoideum and T. thermophila. Each file is a table (in text mode) where genes are in rows, and cLREs in columns. These tables can be used to rank the genes with respect to a chosen cLRE in order to identify the genes for which the k-mer frequency is the highest/lowest in the associated region. (ZIP) [file pcbi.1008909.s013.zip › C.elegans/GSE87528/best.features.tsv]

AA_0_125	TCG_-1196_2000	CGA_-1196_2000	CGA_-684_2000	GA_-125_684	ACT_1_2000	TC_0_125	CT_0_125	CC_1_125
Y49A3A.4	0.253968253968	0.0365968095089	0.0347200500469	0.0324022346369	0.0962962962963	0.0435	0.190476190476	0.15873015873	0.048
Y51H4A.5	0.444444444444	0.0272130121989	0.0225211135439	0.0256983240223	0.0592592592593	0.048	0.126984126984	0.031746031746	0.08
T05B4.12	0.0634920634921	0.0243978730059	0.0328432905849	0.0346368715084	0.130864197531	0.0465	0.0634920634921	0.0952380952381	0.048
W02B12.16	0.190476190476	0.0375351892399	0.0469189865499	0.0458100558659	0.123456790123	0.027	0.206349206349	0.15873015873	0.032
F10C1.3	0.333333333333	0.0365968095089	0.0337816703159	0.0346368715084	0.116049382716	0.048	0.126984126984	0.111111111111	0.016
Y67D8B.1	0.111111111111	0.0356584297779	0.0281513919299	0.0256983240223	0.128395061728	0.0435	0.238095238095	0.206349206349	0.032
Y105C5A.12	0.190476190476	0.0243978730059	0.0253362527369	0.0234636871508	0.0938271604938	0.0405	0.174603174603	0.142857142857	0.064
F42G2.7	0.190476190476	0.0337816703159	0.0253362527369	0.0245810055866	0.133333333333	0.0405	0.111111111111	0.0634920634921	0.08
Y110A7A.7	0.174603174603	0.0487957460119	0.0525492649359	0.0525139664804	0.145679012346	0.0435	0.142857142857	0.031746031746	0.064
F47C12.11	0.206349206349	0.0365968095089	0.0262746324679	0.0279329608939	0.0938271604938	0.0375	0.15873015873	0.174603174603	0.08
R01H10.7	0.380952380952	0.0638098217079	0.0497341257429	0.0502793296089	0.172839506173	0.033	0.0952380952381	0.047619047619	0.016
Y17G7B.20	0.380952380952	0.0544260243979	0.0469189865499	0.0525139664804	0.140740740741	0.0495	0.047619047619	0.047619047619	0
K02E11.4	0.206349206349	0.0253362527369	0.0253362527369	0.0279329608939	0.0765432098765	0.0465	0.222222222222	0.0952380952381	0.048
C04E6.4	0.111111111111	0.0365968095089	0.0328432905849	0.0357541899441	0.138271604938	0.042	0.174603174603	0.126984126984	0.096
F46F5.8	0.142857142857	0.0253362527369	0.0356584297779	0.0357541899441	0.0938271604938	0.036	0.15873015873	0.0793650793651	0.128
B0222.11	0.301587301587	0.0328432905849	0.0234594932749	0.0256983240223	0.133333333333	0.045	0.0952380952381	0.031746031746	0.032
C27C12.4	0.238095238095	0.019705974351	0.0225211135439	0.0234636871508	0.16049382716	0.051	0.142857142857	0.126984126984	0.128
C28H8.5	0.206349206349	0.0290897716609	0.0272130121989	0.0268156424581	0.123456790123	0.051	0.111111111111	0.0793650793651	0.064
ZC262.5	0.0634920634921	0.0309665311229	0.0384735689709	0.0357541899441	0.120987654321	0.0555	0.15873015873	0.174603174603	0.112
T12D8.9	0.365079365079	0.0478573662809	0.0365968095089	0.0391061452514	0.130864197531	0.0435	0.0793650793651	0.0793650793651	0.032
C04B4.4	0.174603174603	0.0300281513919	0.0365968095089	0.0368715083799	0.185185185185	0.0495	0.174603174603	0.111111111111	0.048
C35C5.8	0.142857142857	0.0290897716609	0.0225211135439	0.0189944134078	0.130864197531	0.045	0.126984126984	0.031746031746	0
Y59E9AL.8	0.238095238095	0.0384735689709	0.0375351892399	0.0391061452514	0.167901234568	0.039	0.111111111111	0.0793650793651	0.048
Y58A7A.5	0.253968253968	0.0272130121989	0.0234594932749	0.0223463687151	0.138271604938	0.039	0.15873015873	0.0952380952381	0.032
R05A10.4	0.301587301587	0.0328432905849	0.0234594932749	0.0256983240223	0.113580246914	0.039	0.0634920634921	0.047619047619	0.08
R05H11.1	0.492063492063	0.0272130121989	0.0328432905849	0.0301675977654	0.106172839506	0.0525	0.0634920634921	0.015873015873	0.032
F21A9.2	0.253968253968	0.0478573662809	0.0394119487019	0.0391061452514	0.138271604938	0.039	0.190476190476	0.111111111111	0.048
H12I19.115	0.460317460317	0.015014075696	0.011260556772	0.0122905027933	0.108641975309	0.045	0.0952380952381	0.0634920634921	0
F52F10.2	0.222222222222	0.0309665311229	0.0347200500469	0.0312849162011	0.113580246914	0.039	0.111111111111	0.0952380952381	0.032
F49C12.12	0.301587301587	0.0319049108539	0.0337816703159	0.0335195530726	0.158024691358	0.0525	0.111111111111	0.0952380952381	0
M110.9	0.412698412698	0.0328432905849	0.0253362527369	0.0223463687151	0.108641975309	0.048	0.031746031746	0.031746031746	0.032
C33D9.10	0.0793650793651	0.0243978730059	0.0215827338129	0.0189944134078	0.0987654320988	0.0525	0.174603174603	0.0952380952381	0.064
T20B12.3	0.603174603175	0.0478573662809	0.0384735689709	0.0402234636872	0.162962962963	0.039	0.047619047619	0.047619047619	0.016
F30A10.9	0.269841269841	0.0403503284329	0.0365968095089	0.0357541899441	0.118518518519	0.0315	0.0793650793651	0.0634920634921	0.048
K01D12.3	0.349206349206	0.0347200500469	0.0300281513919	0.0279329608939	0.111111111111	0.0435	0.174603174603	0.047619047619	0.064
F13D12.8	0.31746031746	0.0478573662809	0.0422270878949	0.0446927374302	0.128395061728	0.039	0.111111111111	0.015873015873	0.032
T21D12.7	0.222222222222	0.0215827338129	0.0281513919299	0.0290502793296	0.128395061728	0.048	0.253968253968	0.253968253968	0.048
R06B10.7	0.555555555556	0.0441038473569	0.0375351892399	0.0402234636872	0.0987654320988	0.0345	0.142857142857	0.0793650793651	0.032
R07E3.1	0.539682539683	0.0328432905849	0.0300281513919	0.0324022346369	0.116049382716	0.0465	0.0793650793651	0.047619047619	0
C47B2.9	0.428571428571	0.0365968095089	0.0356584297779	0.0368715083799	0.106172839506	0.033	0.15873015873	0.111111111111	0.096
T16G12.3	0.174603174603	0.0384735689709	0.0290897716609	0.0335195530726	0.187654320988	0.0285	0.047619047619	0.0634920634921	0.048
F56C3.3	0.111111111111	0.0262746324679	0.0319049108539	0.0346368715084	0.120987654321	0.0435	0.174603174603	0.126984126984	0.064
R01E6.2	0.428571428571	0.0262746324679	0.0309665311229	0.0245810055866	0.0987654320988	0.036	0.142857142857	0.0793650793651	0.032
F19B10.3	0.444444444444	0.019705974351	0.0272130121989	0.0279329608939	0.116049382716	0.0585	0.0634920634921	0.111111111111	0.048
T13G4.7	0.047619047619	0.0281513919299	0.0319049108539	0.0335195530726	0.148148148148	0.039	0.0634920634921	0.0793650793651	0.08
ZK1193.2	0.269841269841	0.0215827338129	0.0281513919299	0.0290502793296	0.0962962962963	0.0405	0.0634920634921	0.0952380952381	0.032
T25G3.3	0.47619047619	0.0347200500469	0.0394119487019	0.0391061452514	0.118518518519	0.0345	0.031746031746	0.015873015873	0
F59H6.2	0.15873015873	0.0534876446669	0.0431654676259	0.0357541899441	0.133333333333	0.0435	0.190476190476	0.111111111111	0.112
ZK858.2	0.206349206349	0.0544260243979	0.0469189865499	0.0491620111732	0.135802469136	0.0405	0.253968253968	0.15873015873	0.064
T04F8.6	0.380952380952	0.0356584297779	0.0272130121989	0.0290502793296	0.153086419753	0.0555	0.0634920634921	0.0793650793651	0
W06G6.20	0.269841269841	0.0225211135439	0.0328432905849	0.0312849162011	0.150617283951	0.042	0.126984126984	0.047619047619	0.08
F58B4.7	0.142857142857	0.0253362527369	0.0225211135439	0.0201117318436	0.133333333333	0.066	0.047619047619	0.126984126984	0.016
W04D12.1	0.047619047619	0.0516108852049	0.0384735689709	0.0357541899441	0.0814814814815	0.033	0.349206349206	0.269841269841	0.128
F59A1.15	0.253968253968	0.0356584297779	0.0375351892399	0.0391061452514	0.140740740741	0.045	0.15873015873	0.174603174603	0.048
F53F1.4	0.31746031746	0.0290897716609	0.0337816703159	0.0335195530726	0.158024691358	0.042	0.015873015873	0.015873015873	0.016
T27E7.4	0.269841269841	0.0337816703159	0.0375351892399	0.0301675977654	0.138271604938	0.0495	0.0952380952381	0.0952380952381	0.032
K02A2.1	0.222222222222	0.0309665311229	0.0365968095089	0.0368715083799	0.123456790123	0.045	0.190476190476	0.15873015873	0.08
F57G12.1	0.412698412698	0.0234594932749	0.0272130121989	0.0279329608939	0.192592592593	0.036	0.015873015873	0.031746031746	0.064
C41D11.9	0.412698412698	0.0478573662809	0.0450422270879	0.0435754189944	0.143209876543	0.0285	0.047619047619	0.047619047619	0.032
T04F3.3	0.222222222222	0.0272130121989	0.0328432905849	0.0324022346369	0.148148148148	0.045	0.111111111111	0.0634920634921	0.096
F56C9.8	0.444444444444	0.01876759462	0.015952455427	0.0122905027933	0.118518518519	0.0315	0.047619047619	0	0
Y40H4A.2	0.206349206349	0.0225211135439	0.0356584297779	0.0413407821229	0.153086419753	0.0345	0.0634920634921	0.0793650793651	0.016
F53B6.4	0.31746031746	0.0272130121989	0.0459806068189	0.0502793296089	0.130864197531	0.0465	0.0952380952381	0.0634920634921	0.048
F33H1.6	0.619047619048	0.019705974351	0.0309665311229	0.0346368715084	0.133333333333	0.0255	0.047619047619	0.0634920634921	0.08
R08A2.1	0.111111111111	0.0384735689709	0.0319049108539	0.0335195530726	0.108641975309	0.033	0.174603174603	0.126984126984	0.16
W01B6.2	0.142857142857	0.0375351892399	0.0272130121989	0.0268156424581	0.150617283951	0.051	0.190476190476	0.126984126984	0.064
C25H3.16	0.380952380952	0.0384735689709	0.0375351892399	0.0368715083799	0.16049382716	0.0315	0.111111111111	0.0634920634921	0.032
F47B8.4	0.285714285714	0.0281513919299	0.0253362527369	0.0268156424581	0.135802469136	0.0405	0.142857142857	0.111111111111	0.032
M02E1.2	0.269841269841	0.0225211135439	0.01876759462	0.0134078212291	0.108641975309	0.039	0.111111111111	0.126984126984	0.016
F28C6.5	0.253968253968	0.0356584297779	0.0328432905849	0.0335195530726	0.135802469136	0.0375	0.142857142857	0.047619047619	0.064
F38A6.4	0.412698412698	0.020644354082	0.0300281513919	0.0301675977654	0.138271604938	0.0405	0.0952380952381	0.0952380952381	0.032
F53F8.7	0.0793650793651	0.0300281513919	0.0309665311229	0.0324022346369	0.111111111111	0.03	0.174603174603	0.0793650793651	0.16
W04D2.4	0.460317460317	0.0422270878949	0.0337816703159	0.0335195530726	0.138271604938	0.045	0.142857142857	0.047619047619	0.064
K07H8.5	0.206349206349	0.0281513919299	0.0365968095089	0.0312849162011	0.101234567901	0.06	0.111111111111	0.0793650793651	0.096
C55B7.3	0.222222222222	0.0328432905849	0.0365968095089	0.0413407821229	0.143209876543	0.057	0.206349206349	0.15873015873	0.048
Y54F10AM.11	0.269841269841	0.0516108852049	0.0497341257429	0.0502793296089	0.153086419753	0.036	0.15873015873	0.142857142857	0.096
Y50D7A.13	0.15873015873	0.0422270878949	0.0563027838599	0.063687150838	0.116049382716	0.015	0.111111111111	0.0952380952381	0.048
F30A10.12	0.206349206349	0.0300281513919	0.0272130121989	0.0290502793296	0.133333333333	0.0435	0.206349206349	0.111111111111	0.048
F54H12.2	0.238095238095	0.0431654676259	0.0394119487019	0.0402234636872	0.125925925926	0.0435	0.0952380952381	0.0952380952381	0.048
F59B2.12	0.396825396825	0.0328432905849	0.0262746324679	0.0268156424581	0.128395061728	0.0645	0.0793650793651	0.047619047619	0.048
C55C3.8	0.222222222222	0.0281513919299	0.0347200500469	0.0346368715084	0.125925925926	0.0465	0.142857142857	0.0793650793651	0.064
F46C5.4	0.31746031746	0.0319049108539	0.0300281513919	0.0324022346369	0.155555555556	0.0375	0.0952380952381	0.047619047619	0.064
E02H9.1	0.31746031746	0.0365968095089	0.0365968095089	0.0368715083799	0.118518518519	0.06	0.174603174603	0.142857142857	0.128
Y54G2A.12	0.428571428571	0.0253362527369	0.0328432905849	0.0346368715084	0.108641975309	0.0315	0.111111111111	0.015873015873	0.048
W04E12.5	0.412698412698	0.0290897716609	0.0215827338129	0.0212290502793	0.0987654320988	0.033	0.15873015873	0.031746031746	0.016
C34C12.8	0.666666666667	0.0609946825149	0.0553644041289	0.0469273743017	0.155555555556	0.0375	0.0793650793651	0.0793650793651	0.032
Y105C5A.10	0.269841269841	0.0262746324679	0.0234594932749	0.0268156424581	0.192592592593	0.0435	0.0793650793651	0.111111111111	0.016
T18D3.5	0.174603174603	0.0262746324679	0.0272130121989	0.0301675977654	0.135802469136	0.045	0.301587301587	0.126984126984	0.048
T07A9.8	0.52380952381	0.0497341257429	0.0441038473569	0.0446927374302	0.138271604938	0.033	0.111111111111	0.031746031746	0.016
F11A10.5	0.333333333333	0.0459806068189	0.0365968095089	0.0402234636872	0.185185185185	0.033	0.0952380952381	0.031746031746	0.048
C47F8.7	0.238095238095	0.0300281513919	0.0234594932749	0.0245810055866	0.153086419753	0.0285	0.15873015873	0.111111111111	0
C49A9.4	0.396825396825	0.0309665311229	0.0234594932749	0.0234636871508	0.0888888888889	0.039	0.111111111111	0.0634920634921	0.032
D1007.15	0.15873015873	0.020644354082	0.0281513919299	0.0290502793296	0.16049382716	0.048	0.142857142857	0.0952380952381	0.048
AH9.7	0.190476190476	0.0375351892399	0.0253362527369	0.0256983240223	0.0938271604938	0.0345	0.142857142857	0.126984126984	0.064
C01A2.9	0.428571428571	0.020644354082	0.0281513919299	0.0245810055866	0.120987654321	0.0465	0.126984126984	0.142857142857	0.064
M04B2.2	0.238095238095	0.0422270878949	0.0356584297779	0.0391061452514	0.111111111111	0.033	0.142857142857	0.0952380952381	0.08
R08A2.7	0.428571428571	0.0262746324679	0.0253362527369	0.0290502793296	0.145679012346	0.0285	0.0952380952381	0.015873015873	0.016
F53B3.6	0.365079365079	0.0459806068189	0.0506725054739	0.0513966480447	0.145679012346	0.0255	0.031746031746	0.047619047619	0
C01G10.14	0.142857142857	0.0243978730059	0.0290897716609	0.0290502793296	0.113580246914	0.0495	0.206349206349	0.206349206349	0.192
F17B5.6	0.396825396825	0.0412887081639	0.0356584297779	0.0335195530726	0.118518518519	0.0435	0.126984126984	0.111111111111	0.064
F17B5.8	0.460317460317	0.0262746324679	0.0272130121989	0.0245810055866	0.108641975309	0.039	0.126984126984	0.111111111111	0.096
F26F2.8	0.587301587302	0.0422270878949	0.0403503284329	0.0402234636872	0.106172839506	0.0345	0.126984126984	0.031746031746	0.032
M04C9.1	0.444444444444	0.013137316234	0.012198936503	0.0122905027933	0.101234567901	0.057	0.126984126984	0.047619047619	0.016
Y57G11C.43	0.428571428571	0.0553644041289	0.0459806068189	0.0469273743017	0.0814814814815	0.03	0.15873015873	0.0793650793651	0.048
ZK896.1	0.492063492063	0.0225211135439	0.019705974351	0.0178770949721	0.133333333333	0.0465	0.0952380952381	0.0793650793651	0.048
K08D8.2	0.301587301587	0.0272130121989	0.0337816703159	0.0357541899441	0.0962962962963	0.0315	0.047619047619	0.0952380952381	0.064
Y50E8A.10	0.222222222222	0.0347200500469	0.0300281513919	0.0312849162011	0.128395061728	0.045	0.111111111111	0.174603174603	0.064
F02E9.5	0.333333333333	0.0337816703159	0.0403503284329	0.0424581005587	0.128395061728	0.033	0.0634920634921	0.015873015873	0.016
F17H10.4	0.31746031746	0.015952455427	0.013137316234	0.0145251396648	0.150617283951	0.06	0.0634920634921	0.0793650793651	0
B0507.1	0.412698412698	0.0234594932749	0.0290897716609	0.0312849162011	0.148148148148	0.048	0.031746031746	0.031746031746	0.016
R11.4	0.428571428571	0.0253362527369	0.0384735689709	0.0357541899441	0.185185185185	0.0405	0.031746031746	0.015873015873	0
F07A5.2	0.222222222222	0.0394119487019	0.0516108852049	0.059217877095	0.155555555556	0.054	0.222222222222	0.0952380952381	0.048
ZC266.1	0.285714285714	0.0412887081639	0.0328432905849	0.0324022346369	0.165432098765	0.0465	0.047619047619	0.0634920634921	0.016
C45B2.8	0.238095238095	0.0319049108539	0.0262746324679	0.0212290502793	0.116049382716	0.0465	0.15873015873	0.0952380952381	0.16
K07F5.8	0.238095238095	0.0365968095089	0.0328432905849	0.0346368715084	0.143209876543	0.0525	0.126984126984	0.0952380952381	0.048
R12B2.2	0.47619047619	0.0328432905849	0.0281513919299	0.0256983240223	0.143209876543	0.06	0.0793650793651	0.031746031746	0.048
C36E8.4	0.269841269841	0.0441038473569	0.0431654676259	0.0413407821229	0.145679012346	0.036	0.15873015873	0.0793650793651	0.128
Y106G6E.1	0.206349206349	0.0328432905849	0.0253362527369	0.0268156424581	0.128395061728	0.0645	0.269841269841	0.142857142857	0.048
B0379.2	0.190476190476	0.0319049108539	0.0309665311229	0.0357541899441	0.118518518519	0.0525	0.206349206349	0.15873015873	0.128
H17B01.5	0.444444444444	0.0300281513919	0.0309665311229	0.0346368715084	0.133333333333	0.03	0.047619047619	0.031746031746	0.032
ZK892.6	0.31746031746	0.0262746324679	0.020644354082	0.0189944134078	0.150617283951	0.0345	0.0793650793651	0.015873015873	0.048
ZK637.12	0.285714285714	0.0328432905849	0.0272130121989	0.0301675977654	0.143209876543	0.0405	0.174603174603	0.126984126984	0.064
F35D11.1	0.412698412698	0.0365968095089	0.0422270878949	0.0491620111732	0.125925925926	0.0525	0.0952380952381	0.031746031746	0.016
F54E7.9	0.31746031746	0.0534876446669	0.0431654676259	0.0379888268156	0.128395061728	0.0435	0.15873015873	0.0793650793651	0.016
C37H5.5	0.47619047619	0.0394119487019	0.0422270878949	0.0435754189944	0.116049382716	0.0375	0.0634920634921	0.031746031746	0.032
W06A11.4	0.285714285714	0.0497341257429	0.0506725054739	0.0513966480447	0.133333333333	0.039	0.190476190476	0.111111111111	0.112
K06H6.5	0.174603174603	0.0347200500469	0.0290897716609	0.0268156424581	0.111111111111	0.0675	0.15873015873	0.0634920634921	0.048
F25H5.2	0.31746031746	0.0328432905849	0.0431654676259	0.0424581005587	0.125925925926	0.0465	0.0634920634921	0.0793650793651	0.032
VW02B12L.2	0.365079365079	0.0384735689709	0.0375351892399	0.0368715083799	0.155555555556	0.0435	0.031746031746	0.0634920634921	0.032
W02H3.1	0.174603174603	0.0281513919299	0.016890835158	0.0167597765363	0.130864197531	0.045	0.0793650793651	0.031746031746	0
W09C2.8	0.174603174603	0.020644354082	0.016890835158	0.0167597765363	0.116049382716	0.048	0.0952380952381	0.0793650793651	0.096
F32D8.2	0.365079365079	0.01876759462	0.0243978730059	0.0234636871508	0.123456790123	0.0405	0.0952380952381	0.142857142857	0.096
F22E5.12	0.111111111111	0.0309665311229	0.0309665311229	0.0324022346369	0.120987654321	0.033	0.111111111111	0.111111111111	0.08
R06A10.1	0.349206349206	0.0628714419769	0.0431654676259	0.0446927374302	0.083950617284	0.0315	0.15873015873	0.0793650793651	0.096
Y67D2.7	0.619047619048	0.0506725054739	0.0431654676259	0.0480446927374	0.145679012346	0.027	0.0634920634921	0.031746031746	0
F11C1.5	0.349206349206	0.0243978730059	0.019705974351	0.0189944134078	0.106172839506	0.051	0.126984126984	0.0793650793651	0.016
M02B7.7	0.111111111111	0.0731936190178	0.0638098217079	0.063687150838	0.0987654320988	0.033	0.222222222222	0.111111111111	0.144
Y106G6D.7	0.460317460317	0.0234594932749	0.0272130121989	0.0324022346369	0.155555555556	0.027	0.031746031746	0.0793650793651	0
W02B12.10	0.380952380952	0.0431654676259	0.0272130121989	0.0256983240223	0.172839506173	0.0435	0.0793650793651	0.031746031746	0.016
T28F12.1	0.0793650793651	0.0459806068189	0.0356584297779	0.0357541899441	0.111111111111	0.048	0.269841269841	0.285714285714	0.144
C55C3.3	0.126984126984	0.0506725054739	0.0441038473569	0.0469273743017	0.143209876543	0.0285	0.174603174603	0.0634920634921	0.08
F55G11.4	0.31746031746	0.020644354082	0.0253362527369	0.0279329608939	0.133333333333	0.0615	0.0952380952381	0.142857142857	0.096
C18D11.10	0.190476190476	0.0319049108539	0.019705974351	0.0189944134078	0.0765432098765	0.03	0.142857142857	0.0952380952381	0.288
Y62H9A.4	0.380952380952	0.0290897716609	0.0337816703159	0.0324022346369	0.111111111111	0.0585	0.142857142857	0.111111111111	0.048
M03C11.8	0.603174603175	0.0403503284329	0.0384735689709	0.0346368715084	0.155555555556	0.033	0.0634920634921	0.031746031746	0.064
Y18H1A.11	0.15873015873	0.0553644041289	0.0525492649359	0.0558659217877	0.0913580246914	0.033	0.206349206349	0.0952380952381	0.08
K11G9.5	0.333333333333	0.0215827338129	0.0337816703159	0.0335195530726	0.140740740741	0.0555	0.0793650793651	0.047619047619	0.016
T28A11.16	0.380952380952	0.0356584297779	0.0319049108539	0.0357541899441	0.101234567901	0.0585	0.190476190476	0.142857142857	0
K02E7.1	0.111111111111	0.0281513919299	0.0262746324679	0.0234636871508	0.0987654320988	0.0315	0.174603174603	0.142857142857	0.16
F32G8.2	0.301587301587	0.0281513919299	0.0290897716609	0.0234636871508	0.113580246914	0.045	0.047619047619	0.126984126984	0.032
F18H3.1	0.365079365079	0.015952455427	0.016890835158	0.0178770949721	0.113580246914	0.045	0.111111111111	0.015873015873	0
M01G4.1	0.349206349206	0.0234594932749	0.0262746324679	0.0234636871508	0.108641975309	0.0315	0.0952380952381	0.111111111111	0.096
Y43F8C.11	0.444444444444	0.0281513919299	0.0328432905849	0.0357541899441	0.143209876543	0.045	0.174603174603	0.047619047619	0.064
F13D12.9	0.380952380952	0.0487957460119	0.0628714419769	0.068156424581	0.185185185185	0.0495	0.0634920634921	0.0793650793651	0.016
C46C11.4	0.301587301587	0.0300281513919	0.019705974351	0.0212290502793	0.113580246914	0.051	0.206349206349	0.0952380952381	0.144
F38A6.5	0.301587301587	0.0215827338129	0.0300281513919	0.0301675977654	0.113580246914	0.0435	0.126984126984	0.111111111111	0.016
ZK328.7	0.174603174603	0.0262746324679	0.0290897716609	0.0268156424581	0.0987654320988	0.057	0.142857142857	0.0952380952381	0.08
Y22D7AL.15	0.349206349206	0.016890835158	0.015014075696	0.0145251396648	0.111111111111	0.042	0.111111111111	0.0793650793651	0.048
Y116A8A.7	0.253968253968	0.017829214889	0.017829214889	0.0201117318436	0.125925925926	0.057	0.190476190476	0.126984126984	0.096
F33G12.7	0.444444444444	0.0328432905849	0.0412887081639	0.0391061452514	0.155555555556	0.057	0.031746031746	0.0952380952381	0.064
T11F9.13	0.222222222222	0.0563027838599	0.0553644041289	0.0558659217877	0.172839506173	0.0525	0.174603174603	0.174603174603	0.112
F35C11.2	0.301587301587	0.0290897716609	0.0384735689709	0.0402234636872	0.125925925926	0.0585	0.142857142857	0.142857142857	0.064
F23F12.3	0.190476190476	0.0365968095089	0.0328432905849	0.0324022346369	0.140740740741	0.0435	0.190476190476	0.126984126984	0.08
F20E11.5	0.333333333333	0.0319049108539	0.0272130121989	0.0290502793296	0.0814814814815	0.039	0.126984126984	0.126984126984	0.064
Y55H10A.2	0.333333333333	0.0319049108539	0.0356584297779	0.0413407821229	0.128395061728	0.042	0.111111111111	0.0634920634921	0.048
F11F1.5	0.253968253968	0.0215827338129	0.0243978730059	0.0256983240223	0.150617283951	0.0495	0.0634920634921	0.0634920634921	0.08
K02E11.6	0.301587301587	0.019705974351	0.0234594932749	0.0234636871508	0.0913580246914	0.042	0.15873015873	0.111111111111	0.048
F08H9.4	0.190476190476	0.0347200500469	0.0384735689709	0.0368715083799	0.123456790123	0.036	0.174603174603	0.142857142857	0.08
F14F9.5	0.301587301587	0.0422270878949	0.0337816703159	0.0357541899441	0.125925925926	0.033	0.0793650793651	0	0
T26C11.9	0.238095238095	0.0384735689709	0.0253362527369	0.0234636871508	0.135802469136	0.0375	0.142857142857	0.0952380952381	0.032
K03H1.11	0.301587301587	0.0403503284329	0.0384735689709	0.0413407821229	0.155555555556	0.0375	0.031746031746	0.031746031746	0.016
Y116A8C.25	0.126984126984	0.0243978730059	0.0272130121989	0.0301675977654	0.111111111111	0.0405	0.15873015873	0.0952380952381	0.144
T15H9.4	0.126984126984	0.0281513919299	0.0394119487019	0.0413407821229	0.101234567901	0.0645	0.222222222222	0.174603174603	0.064
Y67D8C.2	0.126984126984	0.0234594932749	0.0319049108539	0.0357541899441	0.138271604938	0.057	0.174603174603	0.174603174603	0.128
F55G1.1	0.396825396825	0.0243978730059	0.015014075696	0.0156424581006	0.111111111111	0.054	0.0793650793651	0.047619047619	0.08
Y47H9A.1	0.190476190476	0.0281513919299	0.0262746324679	0.0201117318436	0.0592592592593	0.0675	0.0952380952381	0.206349206349	0.112
F23B2.7	0.333333333333	0.0469189865499	0.0469189865499	0.0502793296089	0.101234567901	0.048	0.253968253968	0.174603174603	0.08
Y111B2A.2	0.269841269841	0.0525492649359	0.0497341257429	0.0435754189944	0.120987654321	0.0345	0.15873015873	0.111111111111	0.064
ZK418.5	0.444444444444	0.020644354082	0.0422270878949	0.0402234636872	0.20987654321	0.0375	0	0.031746031746	0.016
B0280.2	0.365079365079	0.0253362527369	0.0243978730059	0.0234636871508	0.148148148148	0.054	0.142857142857	0.0952380952381	0.032
F47B8.14	0.126984126984	0.016890835158	0.017829214889	0.0156424581006	0.128395061728	0.0345	0.15873015873	0.174603174603	0.064
F35E12.9	0.539682539683	0.0262746324679	0.0215827338129	0.0201117318436	0.116049382716	0.054	0.031746031746	0.015873015873	0.016
C32H11.4	0.333333333333	0.0215827338129	0.0243978730059	0.0256983240223	0.125925925926	0.0555	0.031746031746	0.0952380952381	0.032
F10G7.10	0.380952380952	0.0450422270879	0.0431654676259	0.0402234636872	0.123456790123	0.033	0.126984126984	0.0952380952381	0.032
Y62H9A.7	0.0952380952381	0.0262746324679	0.0290897716609	0.0301675977654	0.106172839506	0.0495	0.126984126984	0.015873015873	0.032
C40H1.3	0.0952380952381	0.0234594932749	0.0215827338129	0.0201117318436	0.079012345679	0.0555	0.333333333333	0.238095238095	0.112
F16G10.7	0.206349206349	0.0243978730059	0.016890835158	0.0178770949721	0.0987654320988	0.0585	0.174603174603	0.0952380952381	0.192
K04G2.9	0.349206349206	0.0290897716609	0.0403503284329	0.0413407821229	0.133333333333	0.036	0.0793650793651	0.031746031746	0.016
C25H3.17	0.47619047619	0.0365968095089	0.0534876446669	0.0513966480447	0.106172839506	0.0495	0.111111111111	0.0952380952381	0.048
F31F6.3	0.349206349206	0.0356584297779	0.0394119487019	0.0391061452514	0.153086419753	0.045	0.0952380952381	0.126984126984	0.016
Y38E10A.9	0.301587301587	0.0300281513919	0.0281513919299	0.0245810055866	0.118518518519	0.06	0.126984126984	0.0952380952381	0.112
ZK909.6	0.269841269841	0.0234594932749	0.0243978730059	0.0268156424581	0.0962962962963	0.045	0.142857142857	0.0634920634921	0.064
K06H7.2	0.349206349206	0.0253362527369	0.0253362527369	0.0201117318436	0.106172839506	0.0495	0.15873015873	0.142857142857	0.016
T02B11.6	0.253968253968	0.0281513919299	0.0272130121989	0.0256983240223	0.083950617284	0.024	0.190476190476	0.0952380952381	0.016
R52.5	0.222222222222	0.0243978730059	0.0215827338129	0.0245810055866	0.0913580246914	0.0495	0.126984126984	0.142857142857	0.112
K10D11.4	0.507936507937	0.0290897716609	0.0215827338129	0.0212290502793	0.106172839506	0.0705	0.0793650793651	0.047619047619	0.08
ZK418.2	0.333333333333	0.0253362527369	0.0356584297779	0.0391061452514	0.145679012346	0.06	0.15873015873	0.0634920634921	0.048
F13A7.11	0.222222222222	0.0300281513919	0.0319049108539	0.0324022346369	0.128395061728	0.054	0.142857142857	0.126984126984	0.064
F14H8.8	0.365079365079	0.0309665311229	0.0356584297779	0.0402234636872	0.148148148148	0.042	0.269841269841	0.174603174603	0.048
Y38H6C.21	0.15873015873	0.0272130121989	0.0215827338129	0.0212290502793	0.135802469136	0.045	0.142857142857	0.0793650793651	0.064
C18E9.4	0.492063492063	0.0403503284329	0.0394119487019	0.0402234636872	0.143209876543	0.0315	0.0634920634921	0.0793650793651	0.048
T28F3.9	0.31746031746	0.0337816703159	0.0356584297779	0.0312849162011	0.0987654320988	0.039	0.0793650793651	0.047619047619	0.064
C05C10.7	0.428571428571	0.0337816703159	0.0356584297779	0.0357541899441	0.138271604938	0.039	0.047619047619	0.047619047619	0.032
T07A9.12	0.349206349206	0.0375351892399	0.0431654676259	0.0413407821229	0.138271604938	0.045	0.031746031746	0.031746031746	0.048
F38E1.3	0.31746031746	0.0262746324679	0.0309665311229	0.0324022346369	0.0913580246914	0.048	0.206349206349	0.0793650793651	0.128
W04A4.3	0.238095238095	0.0234594932749	0.019705974351	0.0189944134078	0.0913580246914	0.045	0.15873015873	0.111111111111	0.16
Y62H9A.11	0.0952380952381	0.0272130121989	0.0262746324679	0.0234636871508	0.0987654320988	0.0465	0.222222222222	0.142857142857	0.08
C09E7.7	0.349206349206	0.0262746324679	0.0215827338129	0.0223463687151	0.125925925926	0.069	0.126984126984	0.0793650793651	0.032
C36C5.12	0.349206349206	0.0403503284329	0.0337816703159	0.0312849162011	0.0987654320988	0.054	0.142857142857	0.111111111111	0.048
M151.1	0.492063492063	0.0309665311229	0.0319049108539	0.0312849162011	0.128395061728	0.048	0.015873015873	0.031746031746	0
Y54E5A.8	0.190476190476	0.0478573662809	0.0422270878949	0.0346368715084	0.120987654321	0.0285	0.0952380952381	0.0634920634921	0.08
T25B6.4	0.31746031746	0.0272130121989	0.0234594932749	0.0245810055866	0.108641975309	0.0375	0.174603174603	0.0793650793651	0
R05F9.9	0.444444444444	0.0412887081639	0.0403503284329	0.0324022346369	0.138271604938	0.0405	0.031746031746	0.047619047619	0.032
Y38H8A.12	0.301587301587	0.0403503284329	0.0394119487019	0.0391061452514	0.172839506173	0.0285	0.0952380952381	0.0952380952381	0.064
F57F4.2	0.333333333333	0.016890835158	0.01876759462	0.0189944134078	0.120987654321	0.036	0.15873015873	0.0952380952381	0.032
F41G3.3	0.285714285714	0.0319049108539	0.0309665311229	0.0279329608939	0.145679012346	0.033	0.126984126984	0.0952380952381	0.064
ZK858.7	0.666666666667	0.0347200500469	0.0394119487019	0.0346368715084	0.158024691358	0.036	0.0634920634921	0.047619047619	0
T07E3.2	0.238095238095	0.0272130121989	0.0290897716609	0.0335195530726	0.125925925926	0.0435	0.174603174603	0.0793650793651	0.112
C46E10.1	0.460317460317	0.0375351892399	0.0243978730059	0.0256983240223	0.0987654320988	0.0435	0.174603174603	0.0634920634921	0.064
C43F9.11	0.142857142857	0.0272130121989	0.0253362527369	0.0256983240223	0.101234567901	0.0525	0.15873015873	0.111111111111	0.16
T03E6.2	0.269841269841	0.0262746324679	0.0290897716609	0.0279329608939	0.125925925926	0.0465	0.111111111111	0.0793650793651	0.032
C54F6.3	0.492063492063	0.0300281513919	0.0234594932749	0.0234636871508	0.113580246914	0.051	0.142857142857	0.0952380952381	0.08
K11E4.1	0.190476190476	0.0262746324679	0.0290897716609	0.0290502793296	0.118518518519	0.0435	0.0952380952381	0.0793650793651	0.032
C02E7.8	0.555555555556	0.0234594932749	0.0234594932749	0.0223463687151	0.135802469136	0.06	0.111111111111	0.031746031746	0.048
Y75B12B.3	0.333333333333	0.0450422270879	0.0572411635909	0.054748603352	0.150617283951	0.0435	0.0952380952381	0.142857142857	0.064
T19D2.3	0.047619047619	0.0319049108539	0.0281513919299	0.0245810055866	0.101234567901	0.048	0.31746031746	0.111111111111	0.048
F35G2.5	0.428571428571	0.01876759462	0.0262746324679	0.0201117318436	0.138271604938	0.0495	0.15873015873	0.142857142857	0.032
F45C12.9	0.111111111111	0.0309665311229	0.0262746324679	0.0245810055866	0.116049382716	0.0435	0.301587301587	0.206349206349	0.08
F22G12.7	0.365079365079	0.0356584297779	0.0243978730059	0.0234636871508	0.0962962962963	0.0315	0.0952380952381	0.126984126984	0.048
F59B1.10	0.31746031746	0.0300281513919	0.0272130121989	0.0301675977654	0.113580246914	0.141	0.126984126984	0.0634920634921	0.032
C06E4.6	0.0952380952381	0.0365968095089	0.0375351892399	0.0368715083799	0.162962962963	0.057	0.142857142857	0.111111111111	0.112
ZK1053.6	0.190476190476	0.0309665311229	0.0347200500469	0.0335195530726	0.172839506173	0.051	0.126984126984	0.047619047619	0.128
F42C5.9	0.365079365079	0.0309665311229	0.0469189865499	0.0424581005587	0.133333333333	0.048	0.0634920634921	0.142857142857	0.016
H20E11.3	0.206349206349	0.019705974351	0.0253362527369	0.0268156424581	0.133333333333	0.054	0.111111111111	0.0634920634921	0.016
Y43D4A.5	0.412698412698	0.0243978730059	0.0253362527369	0.0256983240223	0.128395061728	0.036	0.0952380952381	0.0634920634921	0.08
C27A2.5	0.269841269841	0.0290897716609	0.0300281513919	0.0279329608939	0.113580246914	0.0405	0.222222222222	0.126984126984	0.016
ZK354.9	0.222222222222	0.0375351892399	0.0403503284329	0.0402234636872	0.182716049383	0.0375	0.0952380952381	0.111111111111	0.032
Y50D4A.1	0.285714285714	0.0572411635909	0.0553644041289	0.0558659217877	0.123456790123	0.033	0.15873015873	0.126984126984	0.032
ZC395.5	0.444444444444	0.0478573662809	0.0384735689709	0.0413407821229	0.101234567901	0.039	0.111111111111	0.031746031746	0
F53H4.2	0.142857142857	0.0319049108539	0.0394119487019	0.0368715083799	0.140740740741	0.0495	0.222222222222	0.0952380952381	0.032
C05C12.6	0.444444444444	0.0281513919299	0.0309665311229	0.0279329608939	0.16049382716	0.0375	0.015873015873	0.031746031746	0.064
F46C8.3	0.507936507937	0.0272130121989	0.0281513919299	0.0301675977654	0.148148148148	0.051	0.0952380952381	0.015873015873	0
W03F11.4	0.111111111111	0.0253362527369	0.0281513919299	0.0256983240223	0.0913580246914	0.0645	0.333333333333	0.31746031746	0.176
W05H9.3	0.301587301587	0.0309665311229	0.0356584297779	0.0391061452514	0.150617283951	0.039	0.0793650793651	0.0634920634921	0.016
F07G6.2	0.222222222222	0.0412887081639	0.0328432905849	0.0312849162011	0.118518518519	0.057	0.0952380952381	0.126984126984	0.032
B0281.4	0.174603174603	0.0309665311229	0.0347200500469	0.0335195530726	0.120987654321	0.0375	0.222222222222	0.0952380952381	0.048
C02B10.6	0.222222222222	0.0337816703159	0.0319049108539	0.0324022346369	0.135802469136	0.0435	0.142857142857	0.126984126984	0.112
Y71H2AM.4	0.31746031746	0.0544260243979	0.0638098217079	0.0614525139665	0.143209876543	0.039	0.126984126984	0.111111111111	0.016
T10E9.4	0.190476190476	0.0319049108539	0.0215827338129	0.0212290502793	0.103703703704	0.0585	0.222222222222	0.174603174603	0.096
K11D12.9	0.190476190476	0.0309665311229	0.0356584297779	0.0335195530726	0.135802469136	0.039	0.126984126984	0.0793650793651	0.032
C07E3.10	0.47619047619	0.0412887081639	0.0478573662809	0.0469273743017	0.120987654321	0.042	0.126984126984	0.0793650793651	0
F16G10.1	0.174603174603	0.0300281513919	0.0337816703159	0.0312849162011	0.118518518519	0.045	0.0952380952381	0.031746031746	0.144
C01F6.14	0.603174603175	0.0412887081639	0.0365968095089	0.0402234636872	0.138271604938	0.042	0.0793650793651	0.0634920634921	0.032
C53B4.2	0.333333333333	0.0262746324679	0.0253362527369	0.0279329608939	0.145679012346	0.048	0.174603174603	0.111111111111	0.016
Y73C8B.5	0.190476190476	0.0225211135439	0.0272130121989	0.0279329608939	0.150617283951	0.048	0.15873015873	0.142857142857	0.064
F17B5.1	0.190476190476	0.0337816703159	0.0272130121989	0.0290502793296	0.135802469136	0.045	0.142857142857	0.0952380952381	0.08
K05B2.2	0.253968253968	0.0356584297779	0.0347200500469	0.0335195530726	0.145679012346	0.048	0.031746031746	0.0952380952381	0
K11H12.10	0.142857142857	0.01876759462	0.0328432905849	0.0368715083799	0.167901234568	0.051	0.174603174603	0.190476190476	0.064
K10H10.7	0.238095238095	0.0243978730059	0.0272130121989	0.0312849162011	0.108641975309	0.051	0.126984126984	0.126984126984	0.064
C50F4.6	0.380952380952	0.0487957460119	0.0506725054739	0.0525139664804	0.145679012346	0.045	0.0793650793651	0.142857142857	0
C36B7.3	0.301587301587	0.0253362527369	0.0225211135439	0.0212290502793	0.165432098765	0.0465	0.126984126984	0.126984126984	0.032
F32D8.5	0.47619047619	0.0356584297779	0.0365968095089	0.0402234636872	0.182716049383	0.051	0.111111111111	0.0793650793651	0.032
Y22D7AR.2	0.222222222222	0.0281513919299	0.0309665311229	0.0324022346369	0.138271604938	0.057	0.174603174603	0.0634920634921	0.128
C01B10.7	0.206349206349	0.0225211135439	0.0337816703159	0.0357541899441	0.0913580246914	0.048	0.142857142857	0.0793650793651	0.032
D1014.6	0.15873015873	0.0347200500469	0.0243978730059	0.0256983240223	0.116049382716	0.0435	0.15873015873	0.0952380952381	0.096
F46C5.6	0.31746031746	0.0328432905849	0.020644354082	0.0189944134078	0.177777777778	0.051	0.111111111111	0.0793650793651	0.032
Y39F10A.2	0.333333333333	0.0253362527369	0.015014075696	0.0178770949721	0.116049382716	0.0615	0.111111111111	0.206349206349	0.016
Y39B6A.32	0.555555555556	0.0375351892399	0.0375351892399	0.0424581005587	0.083950617284	0.045	0.111111111111	0.047619047619	0.048
F10C2.3	0.285714285714	0.0600563027839	0.0516108852049	0.0558659217877	0.140740740741	0.042	0.0952380952381	0.0634920634921	0.032
ZK1073.1	0.412698412698	0.0328432905849	0.0300281513919	0.0324022346369	0.177777777778	0.036	0.0634920634921	0.047619047619	0.048
K07A1.3	0.174603174603	0.0516108852049	0.0487957460119	0.0458100558659	0.143209876543	0.0405	0.206349206349	0.126984126984	0
F44E5.15	0.269841269841	0.0365968095089	0.0347200500469	0.0324022346369	0.133333333333	0.039	0.190476190476	0.142857142857	0.048
BE10.5	0.222222222222	0.0356584297779	0.0262746324679	0.0245810055866	0.118518518519	0.0525	0.206349206349	0.0952380952381	0.08
F36F12.3	0.285714285714	0.0450422270879	0.0422270878949	0.0424581005587	0.101234567901	0.0285	0.0952380952381	0.0793650793651	0.08
C50B6.3	0.222222222222	0.0384735689709	0.0356584297779	0.0391061452514	0.133333333333	0.048	0.0952380952381	0.015873015873	0.016
C18A11.6	0.111111111111	0.0337816703159	0.0281513919299	0.0279329608939	0.083950617284	0.0525	0.190476190476	0.174603174603	0.128
K03C7.3	0.238095238095	0.0319049108539	0.0337816703159	0.0290502793296	0.148148148148	0.0285	0.0952380952381	0.111111111111	0.016
F13G3.12	0.190476190476	0.015952455427	0.0253362527369	0.0178770949721	0.162962962963	0.0465	0.111111111111	0.0793650793651	0
C28G1.6	0.349206349206	0.0290897716609	0.0243978730059	0.0245810055866	0.120987654321	0.0435	0.0793650793651	0.047619047619	0.016
F35D11.4	0.428571428571	0.0459806068189	0.0394119487019	0.0413407821229	0.135802469136	0.0375	0.0793650793651	0.0793650793651	0.096
K09C4.10	0.269841269841	0.0356584297779	0.0290897716609	0.0290502793296	0.133333333333	0.0495	0.047619047619	0.047619047619	0
C52A10.2	0.253968253968	0.0215827338129	0.0215827338129	0.0212290502793	0.0888888888889	0.0435	0.190476190476	0.111111111111	0.08
C14B1.3	0.222222222222	0.0469189865499	0.0422270878949	0.0357541899441	0.116049382716	0.0555	0.190476190476	0.0952380952381	0.048
Y116A8C.9	0.555555555556	0.0422270878949	0.0328432905849	0.0335195530726	0.111111111111	0.042	0.126984126984	0.047619047619	0.048
C32D5.7	0.333333333333	0.0234594932749	0.0347200500469	0.0357541899441	0.177777777778	0.0465	0.031746031746	0.047619047619	0.064
ZC116.3	0.301587301587	0.0253362527369	0.0328432905849	0.0268156424581	0.111111111111	0.054	0.111111111111	0.0952380952381	0.064
ZK1067.4	0.269841269841	0.0459806068189	0.0441038473569	0.0458100558659	0.133333333333	0.0525	0.0952380952381	0.031746031746	0.064
F02D8.5	0.47619047619	0.0328432905849	0.0300281513919	0.0301675977654	0.135802469136	0.0465	0.15873015873	0.015873015873	0.016
ZK1290.11	0.190476190476	0.0234594932749	0.0365968095089	0.0402234636872	0.118518518519	0.0525	0.126984126984	0.0793650793651	0.064
F38B7.11	0.190476190476	0.0281513919299	0.0215827338129	0.0201117318436	0.133333333333	0.0465	0.047619047619	0.0793650793651	0.048
R07C3.13	0.238095238095	0.0300281513919	0.0290897716609	0.0335195530726	0.120987654321	0.0525	0.111111111111	0.0634920634921	0.016
ZK856.14	0.15873015873	0.019705974351	0.0225211135439	0.0167597765363	0.172839506173	0.0435	0.111111111111	0.111111111111	0.048
Y43F8B.20	0.238095238095	0.0394119487019	0.0375351892399	0.0357541899441	0.128395061728	0.0495	0.206349206349	0.0793650793651	0.064
K04D7.6	0.222222222222	0.020644354082	0.0281513919299	0.0245810055866	0.140740740741	0.048	0.111111111111	0.031746031746	0.08
ZC204.13	0.174603174603	0.0365968095089	0.0337816703159	0.0335195530726	0.103703703704	0.0555	0.15873015873	0.142857142857	0.032
F58G1.2	0.365079365079	0.0506725054739	0.0375351892399	0.0368715083799	0.155555555556	0.036	0.0634920634921	0.015873015873	0.048
D1025.10	0.349206349206	0.0272130121989	0.01876759462	0.0201117318436	0.133333333333	0.057	0.047619047619	0.126984126984	0
F31E3.12	0.206349206349	0.0441038473569	0.0319049108539	0.0290502793296	0.140740740741	0.0435	0.190476190476	0.126984126984	0.048
F56D6.14	0.253968253968	0.0243978730059	0.0356584297779	0.0346368715084	0.125925925926	0.039	0.142857142857	0.0634920634921	0.08
T21B4.3	0.253968253968	0.0412887081639	0.0403503284329	0.0435754189944	0.108641975309	0.06	0.174603174603	0.0793650793651	0.016
K08E4.6	0.571428571429	0.0403503284329	0.0459806068189	0.0458100558659	0.158024691358	0.0405	0.0793650793651	0.047619047619	0.064
B0393.3	0.333333333333	0.0375351892399	0.0347200500469	0.0379888268156	0.135802469136	0.0465	0.0634920634921	0.031746031746	0.016
Y32H12A.6	0.603174603175	0.0422270878949	0.0459806068189	0.0480446927374	0.103703703704	0.048	0.047619047619	0.031746031746	0
ZK84.2	0.349206349206	0.0347200500469	0.0422270878949	0.0413407821229	0.148148148148	0.036	0.238095238095	0.142857142857	0.032
F35C12.3	0.349206349206	0.0281513919299	0.0225211135439	0.0234636871508	0.0962962962963	0.03	0.174603174603	0.0793650793651	0.016
F37A8.2	0.365079365079	0.0478573662809	0.0478573662809	0.0480446927374	0.148148148148	0.048	0.15873015873	0.0634920634921	0.064
K11H3.3	0.31746031746	0.0422270878949	0.0384735689709	0.0402234636872	0.106172839506	0.045	0.0952380952381	0.0952380952381	0.016
ZK550.3	0.634920634921	0.0478573662809	0.0394119487019	0.0335195530726	0.118518518519	0.027	0.0793650793651	0.0952380952381	0.032
Y43F8B.11	0.15873015873	0.0243978730059	0.0243978730059	0.0223463687151	0.118518518519	0.033	0.174603174603	0.15873015873	0.096
T11F9.14	0.0952380952381	0.0516108852049	0.0487957460119	0.0536312849162	0.133333333333	0.0615	0.253968253968	0.285714285714	0.08
C17G10.1	0.587301587302	0.0337816703159	0.0347200500469	0.0368715083799	0.148148148148	0.048	0.0793650793651	0.031746031746	0.016
F59A3.12	0.222222222222	0.0384735689709	0.0450422270879	0.0446927374302	0.155555555556	0.0435	0.0634920634921	0.047619047619	0.016
F54F7.3	0.365079365079	0.0234594932749	0.016890835158	0.0189944134078	0.120987654321	0.054	0.0793650793651	0.0952380952381	0
F33D4.4	0.380952380952	0.016890835158	0.019705974351	0.0212290502793	0.153086419753	0.039	0.031746031746	0.0793650793651	0.016
R01B10.2	0.126984126984	0.0685017203628	0.0506725054739	0.0458100558659	0.128395061728	0.0495	0.333333333333	0.206349206349	0.128
Y43C5A.2	0.253968253968	0.0243978730059	0.017829214889	0.0167597765363	0.108641975309	0.042	0.126984126984	0.015873015873	0.016
M05D6.6	0.47619047619	0.0356584297779	0.0365968095089	0.0324022346369	0.145679012346	0.042	0.031746031746	0.031746031746	0.032
C37C3.12	0.444444444444	0.0356584297779	0.0243978730059	0.0279329608939	0.111111111111	0.0315	0.0952380952381	0.0634920634921	0.08
M03C11.6	0.285714285714	0.0506725054739	0.0441038473569	0.0491620111732	0.150617283951	0.027	0.190476190476	0.126984126984	0.08
F14F7.7	0.412698412698	0.0290897716609	0.0384735689709	0.0391061452514	0.103703703704	0.0315	0.0793650793651	0.047619047619	0.048
Y95D11A.3	0.412698412698	0.0309665311229	0.0243978730059	0.0212290502793	0.123456790123	0.03	0.126984126984	0.047619047619	0.032
F41E6.12	0.52380952381	0.0384735689709	0.0300281513919	0.0335195530726	0.116049382716	0.0585	0.0793650793651	0.047619047619	0.016
R107.5	0.380952380952	0.0525492649359	0.0525492649359	0.0558659217877	0.148148148148	0.045	0.047619047619	0.015873015873	0.016
B0228.6	0.174603174603	0.0243978730059	0.0262746324679	0.0279329608939	0.138271604938	0.0465	0.142857142857	0.0952380952381	0.032
F10C1.9	0.333333333333	0.0253362527369	0.0300281513919	0.0312849162011	0.120987654321	0.048	0.142857142857	0.047619047619	0.032
C45G9.10	0.333333333333	0.0337816703159	0.0281513919299	0.0268156424581	0.101234567901	0.057	0.15873015873	0.126984126984	0.016
F31E3.2	0.253968253968	0.0272130121989	0.0347200500469	0.0301675977654	0.125925925926	0.045	0.0634920634921	0.015873015873	0.032
C47E12.7	0.571428571429	0.0347200500469	0.0422270878949	0.0446927374302	0.0765432098765	0.0555	0.0952380952381	0.015873015873	0.016
R52.4	0.380952380952	0.0253362527369	0.01876759462	0.0201117318436	0.0987654320988	0.066	0.111111111111	0.111111111111	0.048
Y6E2A.1	0.174603174603	0.0243978730059	0.0290897716609	0.0268156424581	0.133333333333	0.039	0.126984126984	0.111111111111	0.08
Y45F3A.5	0.174603174603	0.0234594932749	0.0347200500469	0.0357541899441	0.133333333333	0.066	0.0793650793651	0.126984126984	0.08
W02A2.9	0.222222222222	0.0365968095089	0.0375351892399	0.0301675977654	0.0888888888889	0.0495	0.0952380952381	0.047619047619	0.112
W08G11.5	0.285714285714	0.0253362527369	0.0225211135439	0.0223463687151	0.135802469136	0.0465	0.0952380952381	0.015873015873	0.032
T10E10.4	0.190476190476	0.0347200500469	0.0253362527369	0.0256983240223	0.0962962962963	0.0405	0.0952380952381	0.015873015873	0.032
C35A5.10	0.507936507937	0.017829214889	0.0262746324679	0.0268156424581	0.108641975309	0.0435	0.0634920634921	0.031746031746	0.032
Y51A2A.6	0.253968253968	0.0225211135439	0.0243978730059	0.0245810055866	0.130864197531	0.045	0.111111111111	0.047619047619	0.064
T16G12.7	0.253968253968	0.0272130121989	0.01876759462	0.0201117318436	0.123456790123	0.0405	0.174603174603	0.111111111111	0
Y45F3A.1	0.333333333333	0.0638098217079	0.0591179230529	0.0569832402235	0.140740740741	0.045	0.190476190476	0.111111111111	0.048
T22D1.3	0.507936507937	0.0309665311229	0.0441038473569	0.0402234636872	0.128395061728	0.036	0.031746031746	0.047619047619	0
C06G3.8	0.365079365079	0.0356584297779	0.0319049108539	0.0324022346369	0.143209876543	0.0375	0.111111111111	0.0634920634921	0.048
Y38C1AA.7	0.142857142857	0.0337816703159	0.0487957460119	0.0480446927374	0.187654320988	0.045	0.142857142857	0.142857142857	0.096
H05C05.4	0.507936507937	0.0478573662809	0.0441038473569	0.0469273743017	0.130864197531	0.0495	0.0952380952381	0.015873015873	0.048
R02C2.7	0.539682539683	0.0225211135439	0.0290897716609	0.0268156424581	0.0987654320988	0.0435	0.190476190476	0.142857142857	0
F48C1.9	0.269841269841	0.0262746324679	0.0243978730059	0.0234636871508	0.108641975309	0.045	0.174603174603	0.111111111111	0.048
C27A7.3	0.206349206349	0.0243978730059	0.0215827338129	0.0201117318436	0.128395061728	0.054	0.111111111111	0.126984126984	0.032
Y40H7A.2	0.253968253968	0.0253362527369	0.0253362527369	0.0279329608939	0.116049382716	0.0585	0.111111111111	0.0634920634921	0.048
C27A7.6	0.507936507937	0.0215827338129	0.0394119487019	0.0402234636872	0.158024691358	0.0435	0.031746031746	0.0634920634921	0
Y116F11B.13	0.190476190476	0.0422270878949	0.0290897716609	0.0312849162011	0.101234567901	0.057	0.222222222222	0.174603174603	0.128
R52.6	0.47619047619	0.0272130121989	0.0243978730059	0.0245810055866	0.0765432098765	0.033	0.126984126984	0.0952380952381	0.096
Y39A3B.1	0.142857142857	0.0628714419769	0.0957147325618	0.0826815642458	0.165432098765	0.036	0.222222222222	0.0793650793651	0.064
B0280.9	0.650793650794	0.0384735689709	0.0328432905849	0.0335195530726	0.162962962963	0.039	0.047619047619	0.015873015873	0.016
C05D11.5	0.396825396825	0.0375351892399	0.0356584297779	0.0346368715084	0.116049382716	0.0465	0.0952380952381	0.047619047619	0.032
C42D4.13	0.301587301587	0.0234594932749	0.0234594932749	0.0223463687151	0.135802469136	0.054	0.0793650793651	0.031746031746	0.048
F19B6.1	0.507936507937	0.0422270878949	0.0450422270879	0.0413407821229	0.207407407407	0.027	0	0.047619047619	0
ZK669.2	0.301587301587	0.0253362527369	0.0262746324679	0.0256983240223	0.111111111111	0.0465	0	0.031746031746	0.032
F36A2.7	0.238095238095	0.0450422270879	0.0384735689709	0.0391061452514	0.140740740741	0.042	0.174603174603	0.126984126984	0.032
Y55F3BR.1	0.47619047619	0.0478573662809	0.0534876446669	0.0581005586592	0.140740740741	0.054	0.111111111111	0	0.032
Y60A3A.8	0.571428571429	0.0422270878949	0.0281513919299	0.0312849162011	0.0666666666667	0.033	0.0952380952381	0.047619047619	0.032
F21D5.4	0.253968253968	0.0337816703159	0.0412887081639	0.0391061452514	0.113580246914	0.0525	0.0793650793651	0.031746031746	0.032
F21C10.9	0.206349206349	0.0356584297779	0.0272130121989	0.0312849162011	0.120987654321	0.054	0.126984126984	0.126984126984	0.016
T13B5.9	0.365079365079	0.0272130121989	0.0300281513919	0.0312849162011	0.118518518519	0.0465	0.0952380952381	0.015873015873	0.032
C49A9.3	0.301587301587	0.019705974351	0.020644354082	0.0201117318436	0.083950617284	0.054	0.0634920634921	0.0634920634921	0.016
ZC262.4	0.206349206349	0.0459806068189	0.0365968095089	0.0301675977654	0.158024691358	0.036	0.174603174603	0.15873015873	0.064
F55A4.3	0.349206349206	0.0290897716609	0.020644354082	0.0212290502793	0.150617283951	0.042	0.0634920634921	0.111111111111	0.08
F15H10.10	0.47619047619	0.0234594932749	0.0262746324679	0.0290502793296	0.123456790123	0.051	0.0634920634921	0.031746031746	0.016
K10C2.6	0.253968253968	0.0234594932749	0.0290897716609	0.0290502793296	0.138271604938	0.042	0.142857142857	0.111111111111	0.048
C02F12.9	0.190476190476	0.0262746324679	0.0309665311229	0.0324022346369	0.17037037037	0.051	0.126984126984	0.126984126984	0.032
F58B4.3	0.301587301587	0.017829214889	0.0262746324679	0.0279329608939	0.177777777778	0.0495	0.0793650793651	0.0793650793651	0
C13A2.6	0.269841269841	0.0337816703159	0.0328432905849	0.0346368715084	0.103703703704	0.0465	0.0952380952381	0.031746031746	0.096
ZC395.10	0.396825396825	0.0422270878949	0.0365968095089	0.0402234636872	0.135802469136	0.0375	0.0793650793651	0.0952380952381	0
F14F9.3	0.0793650793651	0.0394119487019	0.0375351892399	0.0335195530726	0.0938271604938	0.0405	0.222222222222	0.174603174603	0.064
C11H1.9	0.349206349206	0.0403503284329	0.0309665311229	0.0324022346369	0.116049382716	0.039	0.0952380952381	0.031746031746	0.032
K11H3.8	0.0952380952381	0.0356584297779	0.0431654676259	0.0424581005587	0.123456790123	0.051	0.0952380952381	0.031746031746	0.048
R102.5	0.365079365079	0.0544260243979	0.0487957460119	0.0525139664804	0.125925925926	0.0435	0.047619047619	0.015873015873	0
ZC262.10	0.428571428571	0.011260556772	0.017829214889	0.0201117318436	0.116049382716	0.051	0.0952380952381	0.047619047619	0.096
Y71H2AM.10	0.444444444444	0.0403503284329	0.0478573662809	0.0525139664804	0.108641975309	0.024	0.0952380952381	0.047619047619	0.064
C06C3.4	0.396825396825	0.0300281513919	0.0234594932749	0.0256983240223	0.140740740741	0.0495	0.047619047619	0.047619047619	0.064
C18A11.3	0.238095238095	0.017829214889	0.020644354082	0.0201117318436	0.138271604938	0.0375	0.0952380952381	0.0634920634921	0.032
F54D5.3	0.222222222222	0.0469189865499	0.0450422270879	0.0391061452514	0.116049382716	0.048	0.126984126984	0.126984126984	0.048
Y43F8C.15	0.0952380952381	0.0309665311229	0.0394119487019	0.0424581005587	0.116049382716	0.057	0.111111111111	0.0634920634921	0.224
Y57G11C.9	0.206349206349	0.0384735689709	0.0412887081639	0.0413407821229	0.158024691358	0.0525	0.126984126984	0.0634920634921	0.032
Y62H9A.1	0.238095238095	0.0225211135439	0.019705974351	0.0178770949721	0.111111111111	0.0585	0.111111111111	0.0952380952381	0.064
F35F10.6	0.206349206349	0.0347200500469	0.0319049108539	0.0335195530726	0.108641975309	0.0615	0.206349206349	0.174603174603	0.032
F07A11.5	0.253968253968	0.0356584297779	0.0290897716609	0.0268156424581	0.106172839506	0.0405	0.15873015873	0.0952380952381	0.048
T20F10.2	0.301587301587	0.0290897716609	0.020644354082	0.0212290502793	0.113580246914	0.057	0.111111111111	0.0634920634921	0.08
Y26D4A.12	0.0952380952381	0.0328432905849	0.0281513919299	0.0301675977654	0.128395061728	0.045	0.206349206349	0.0634920634921	0.08
T24C4.4	0.365079365079	0.0262746324679	0.0319049108539	0.0268156424581	0.130864197531	0.048	0.0793650793651	0.015873015873	0.08
K06H6.6	0.238095238095	0.0412887081639	0.0290897716609	0.0324022346369	0.0913580246914	0.0525	0.206349206349	0.126984126984	0.08
T27A3.5	0.238095238095	0.0525492649359	0.0272130121989	0.0290502793296	0.138271604938	0.051	0.0634920634921	0.0952380952381	0.048
ZC84.6	0.380952380952	0.0319049108539	0.0281513919299	0.0301675977654	0.153086419753	0.0675	0.0793650793651	0.0634920634921	0.064
Y41C4A.21	0.190476190476	0.0534876446669	0.0478573662809	0.0525139664804	0.162962962963	0.0495	0.174603174603	0.111111111111	0.128
F26G1.9	0.238095238095	0.0262746324679	0.0309665311229	0.0312849162011	0.125925925926	0.039	0.0793650793651	0.047619047619	0.016
C13A2.7	0.222222222222	0.0365968095089	0.0309665311229	0.0312849162011	0.118518518519	0.051	0.15873015873	0.126984126984	0.08
T27C5.8	0.142857142857	0.0215827338129	0.0225211135439	0.0234636871508	0.113580246914	0.0525	0.111111111111	0.126984126984	0.08
F52H2.1	0.349206349206	0.0319049108539	0.01876759462	0.0201117318436	0.185185185185	0.03	0.0634920634921	0.031746031746	0
K02E10.6	0.142857142857	0.0290897716609	0.0281513919299	0.0301675977654	0.130864197531	0.045	0.031746031746	0.031746031746	0.032
C07E3.8	0.222222222222	0.0347200500469	0.0253362527369	0.0201117318436	0.108641975309	0.063	0.174603174603	0.111111111111	0.048
F45G2.9	0.285714285714	0.0459806068189	0.0403503284329	0.0413407821229	0.118518518519	0.06	0.111111111111	0.0793650793651	0.016
T10G3.4	0.285714285714	0.0281513919299	0.0365968095089	0.0379888268156	0.120987654321	0.051	0.0634920634921	0.0793650793651	0.064
K04F10.7	0.571428571429	0.0497341257429	0.0506725054739	0.0513966480447	0.138271604938	0.042	0.111111111111	0.0952380952381	0
C43D7.4	0.206349206349	0.0394119487019	0.0281513919299	0.0256983240223	0.120987654321	0.0435	0.0952380952381	0.126984126984	0.064
F49H6.5	0.15873015873	0.0243978730059	0.0262746324679	0.0279329608939	0.108641975309	0.048	0.111111111111	0.0793650793651	0.096
Y48E1B.2	0.746031746032	0.0375351892399	0.0337816703159	0.0368715083799	0.111111111111	0.027	0.0793650793651	0.031746031746	0
T12A2.6	0.253968253968	0.0403503284329	0.0356584297779	0.0379888268156	0.145679012346	0.042	0.15873015873	0.126984126984	0.096
F39F10.3	0.365079365079	0.019705974351	0.0365968095089	0.0368715083799	0.185185185185	0.063	0.0634920634921	0.0634920634921	0.016
Y66D12A.3	0.285714285714	0.0572411635909	0.0563027838599	0.0625698324022	0.145679012346	0.03	0.174603174603	0.047619047619	0.032
F19G12.1	0.142857142857	0.0394119487019	0.0272130121989	0.0301675977654	0.111111111111	0.027	0.15873015873	0.031746031746	0.144
T27A8.5	0.15873015873	0.0450422270879	0.0412887081639	0.0346368715084	0.123456790123	0.051	0.285714285714	0.206349206349	0.144
C15B12.1	0.222222222222	0.0281513919299	0.0225211135439	0.0212290502793	0.143209876543	0.0615	0.174603174603	0.0793650793651	0.016
Y50E8A.1	0.190476190476	0.0253362527369	0.0262746324679	0.0245810055866	0.143209876543	0.03	0.0793650793651	0.047619047619	0.016
ZK287.7	0.428571428571	0.0337816703159	0.0375351892399	0.0391061452514	0.18024691358	0.048	0.0793650793651	0.0952380952381	0.048
R03G5.6	0.349206349206	0.01876759462	0.017829214889	0.0134078212291	0.16049382716	0.039	0.015873015873	0.031746031746	0.016
Y22D7AL.11	0.190476190476	0.0281513919299	0.0347200500469	0.0301675977654	0.0617283950617	0.027	0.142857142857	0.0793650793651	0.096
F10B5.8	0.349206349206	0.0572411635909	0.0384735689709	0.0335195530726	0.133333333333	0.036	0.0793650793651	0.047619047619	0.048
F53F4.10	0.444444444444	0.0431654676259	0.0422270878949	0.0402234636872	0.116049382716	0.036	0.0952380952381	0.0793650793651	0.032
F09C8.1	0.222222222222	0.0290897716609	0.0234594932749	0.0234636871508	0.111111111111	0.0465	0.111111111111	0.0634920634921	0.016
ZK430.5	0.206349206349	0.0319049108539	0.0347200500469	0.0346368715084	0.125925925926	0.042	0.190476190476	0.174603174603	0.016
W04E12.2	0.349206349206	0.0272130121989	0.0281513919299	0.0223463687151	0.150617283951	0.042	0.0952380952381	0.0793650793651	0.032
T23C6.4	0.333333333333	0.0234594932749	0.0243978730059	0.0256983240223	0.138271604938	0.0495	0.047619047619	0.0793650793651	0
R05F9.6	0.380952380952	0.0412887081639	0.0497341257429	0.0491620111732	0.123456790123	0.0285	0.111111111111	0.0793650793651	0.016
C44B7.11	0.253968253968	0.0347200500469	0.0356584297779	0.0368715083799	0.120987654321	0.039	0.0634920634921	0.0952380952381	0.048
T23G4.5	0.126984126984	0.0300281513919	0.0272130121989	0.0290502793296	0.103703703704	0.0375	0.301587301587	0.15873015873	0.208
R13H7.2	0.460317460317	0.0328432905849	0.0272130121989	0.0279329608939	0.21975308642	0.048	0.031746031746	0.031746031746	0.032
K07C5.9	0.269841269841	0.01876759462	0.017829214889	0.0178770949721	0.123456790123	0.0615	0.126984126984	0.142857142857	0.016
F46A8.3	0.301587301587	0.0253362527369	0.0225211135439	0.0245810055866	0.118518518519	0.048	0.174603174603	0.126984126984	0.032
F58A4.1	0.0952380952381	0.0544260243979	0.0431654676259	0.0458100558659	0.17037037037	0.042	0.206349206349	0.111111111111	0.096
K08E5.6	0.222222222222	0.0337816703159	0.0300281513919	0.0201117318436	0.138271604938	0.0375	0.126984126984	0.190476190476	0.064
R09E10.10	0.31746031746	0.0319049108539	0.0300281513919	0.0279329608939	0.113580246914	0.042	0.0793650793651	0.047619047619	0.064
F43H9.4	0.206349206349	0.0337816703159	0.0309665311229	0.0268156424581	0.113580246914	0.051	0.111111111111	0.0634920634921	0.048
R01H2.1	0.0793650793651	0.0375351892399	0.0272130121989	0.0268156424581	0.0987654320988	0.0375	0.301587301587	0.222222222222	0.112
T28B8.3	0.111111111111	0.0328432905849	0.0281513919299	0.0290502793296	0.125925925926	0.054	0.238095238095	0.0793650793651	0.112
T15H9.6	0.31746031746	0.0365968095089	0.0394119487019	0.0346368715084	0.150617283951	0.054	0.047619047619	0.0793650793651	0.032
B0228.7	0.269841269841	0.0281513919299	0.0347200500469	0.0379888268156	0.138271604938	0.0375	0.126984126984	0.0793650793651	0.016
F31B12.4	0.174603174603	0.0309665311229	0.0290897716609	0.0312849162011	0.138271604938	0.0375	0.15873015873	0.15873015873	0.048
K06C4.7	0.0634920634921	0.0262746324679	0.0215827338129	0.0234636871508	0.111111111111	0.054	0.190476190476	0.126984126984	0.224
C54E10.1	0.15873015873	0.0281513919299	0.0281513919299	0.0324022346369	0.145679012346	0.057	0.15873015873	0.0952380952381	0.064
K05C4.10	0.269841269841	0.0281513919299	0.0281513919299	0.0223463687151	0.135802469136	0.048	0.111111111111	0.126984126984	0.048
T28F2.1	0.206349206349	0.0309665311229	0.0290897716609	0.0312849162011	0.138271604938	0.051	0.111111111111	0.0793650793651	0.16
C24D10.2	0.238095238095	0.0309665311229	0.0356584297779	0.0402234636872	0.140740740741	0.0465	0.190476190476	0.126984126984	0.096
Y92H12BL.4	0.253968253968	0.0356584297779	0.0309665311229	0.0290502793296	0.113580246914	0.0345	0.15873015873	0.0793650793651	0.16
Y71A12B.3	0.253968253968	0.0365968095089	0.0290897716609	0.0268156424581	0.116049382716	0.051	0.0952380952381	0.111111111111	0.048
R186.1	0.380952380952	0.0300281513919	0.016890835158	0.0201117318436	0.138271604938	0.057	0.047619047619	0.015873015873	0.016
EEED8.15	0.539682539683	0.0431654676259	0.0478573662809	0.0413407821229	0.148148148148	0.0435	0.047619047619	0.015873015873	0.032
F43C11.10	0.174603174603	0.019705974351	0.0262746324679	0.0256983240223	0.123456790123	0.0495	0.238095238095	0.126984126984	0.08
K01D12.9	0.190476190476	0.015952455427	0.0234594932749	0.0256983240223	0.133333333333	0.051	0.15873015873	0.126984126984	0.08
F14H12.2	0.142857142857	0.0272130121989	0.0243978730059	0.0245810055866	0.108641975309	0.036	0.222222222222	0.0952380952381	0.016
D1022.2	0.174603174603	0.0290897716609	0.0262746324679	0.0268156424581	0.128395061728	0.0435	0.126984126984	0.111111111111	0.064
C15H9.9	0.492063492063	0.0281513919299	0.0300281513919	0.0357541899441	0.145679012346	0.0465	0.0634920634921	0.0634920634921	0.048
F27D4.8	0.349206349206	0.0337816703159	0.0365968095089	0.0402234636872	0.128395061728	0.0375	0.0952380952381	0.031746031746	0.032
W10G11.2	0.285714285714	0.0375351892399	0.0328432905849	0.0335195530726	0.120987654321	0.0495	0.0952380952381	0.111111111111	0.032
W07E6.2	0.634920634921	0.0459806068189	0.0375351892399	0.0357541899441	0.125925925926	0.039	0.0634920634921	0.031746031746	0.016
Y65B4BR.1	0.190476190476	0.0300281513919	0.0394119487019	0.0435754189944	0.143209876543	0.039	0.126984126984	0.0793650793651	0.048
F33D11.1	0.31746031746	0.0375351892399	0.0328432905849	0.0335195530726	0.143209876543	0.045	0.15873015873	0.126984126984	0.032
C36B1.14	0.396825396825	0.0309665311229	0.0412887081639	0.0424581005587	0.140740740741	0.0315	0.047619047619	0.015873015873	0.016
Y38C1AA.6	0.650793650794	0.0300281513919	0.0328432905849	0.0335195530726	0.108641975309	0.039	0.047619047619	0.047619047619	0.016
Y51H4A.6	0.301587301587	0.0356584297779	0.0347200500469	0.0346368715084	0.123456790123	0.0405	0.190476190476	0.0952380952381	0.096
T13C5.3	0.206349206349	0.01876759462	0.0281513919299	0.0279329608939	0.079012345679	0.054	0.0634920634921	0.047619047619	0.016
Y37B11A.2	0.285714285714	0.0365968095089	0.0319049108539	0.0357541899441	0.125925925926	0.0615	0.142857142857	0.0634920634921	0.016
F36H12.4	0.190476190476	0.0225211135439	0.0290897716609	0.0301675977654	0.118518518519	0.054	0.0952380952381	0.0634920634921	0.048
D1079.1	0.222222222222	0.0300281513919	0.0356584297779	0.0413407821229	0.155555555556	0.0315	0.0793650793651	0.047619047619	0.128
Y53C10A.6	0.428571428571	0.0431654676259	0.0375351892399	0.0424581005587	0.118518518519	0.033	0.031746031746	0.031746031746	0.032
K10C9.4	0.253968253968	0.0300281513919	0.0365968095089	0.0391061452514	0.123456790123	0.0345	0.190476190476	0.111111111111	0.128
R01E6.7	0.222222222222	0.0365968095089	0.0319049108539	0.0290502793296	0.133333333333	0.0585	0.0952380952381	0.0793650793651	0.112
T27F7.4	0.111111111111	0.0356584297779	0.0441038473569	0.0458100558659	0.182716049383	0.0345	0.15873015873	0.0634920634921	0.144
K08D10.11	0.349206349206	0.0412887081639	0.0478573662809	0.0480446927374	0.212345679012	0.057	0.111111111111	0.0952380952381	0.08
Y71G12B.2	0.253968253968	0.0609946825149	0.0516108852049	0.0491620111732	0.158024691358	0.027	0.0952380952381	0.0634920634921	0.064
B0238.12	0.285714285714	0.0478573662809	0.0441038473569	0.0424581005587	0.133333333333	0.0405	0.142857142857	0.0793650793651	0.016
C36C5.4	0.253968253968	0.0300281513919	0.01876759462	0.0189944134078	0.101234567901	0.054	0.15873015873	0.174603174603	0.032
C54D1.7	0.412698412698	0.0243978730059	0.0262746324679	0.0268156424581	0.123456790123	0.072	0.047619047619	0.0793650793651	0
R07A4.3	0.396825396825	0.0225211135439	0.017829214889	0.0178770949721	0.0913580246914	0.063	0.0793650793651	0.031746031746	0.016
T21B10.3	0.587301587302	0.0422270878949	0.0478573662809	0.0435754189944	0.128395061728	0.0495	0.031746031746	0.015873015873	0.032
R119.2	0.253968253968	0.0459806068189	0.0525492649359	0.0480446927374	0.118518518519	0.036	0.190476190476	0.0634920634921	0.064
ZK218.7	0.0952380952381	0.0234594932749	0.0337816703159	0.0346368715084	0.143209876543	0.045	0.0793650793651	0.047619047619	0.064
C47A4.3	0.253968253968	0.0262746324679	0.0290897716609	0.0279329608939	0.130864197531	0.048	0.142857142857	0.0634920634921	0.064
ZC443.7	0.190476190476	0.0309665311229	0.0272130121989	0.0279329608939	0.0987654320988	0.0525	0.206349206349	0.111111111111	0.064
C06C3.7	0.238095238095	0.0262746324679	0.0262746324679	0.0268156424581	0.111111111111	0.0405	0.238095238095	0.206349206349	0.048
T15B7.8	0.31746031746	0.0300281513919	0.016890835158	0.0145251396648	0.118518518519	0.057	0.111111111111	0.0634920634921	0.08
R07E5.7	0.396825396825	0.0384735689709	0.0478573662809	0.0469273743017	0.128395061728	0.033	0.0952380952381	0.031746031746	0.032
F28H7.2	0.206349206349	0.0281513919299	0.0281513919299	0.0312849162011	0.125925925926	0.048	0.142857142857	0.0634920634921	0.112
F13E9.10	0.174603174603	0.0262746324679	0.0272130121989	0.0245810055866	0.118518518519	0.045	0.238095238095	0.222222222222	0.064
T26C12.2	0.126984126984	0.0394119487019	0.0431654676259	0.0379888268156	0.120987654321	0.0345	0.0952380952381	0.047619047619	0.032
F17A9.5	0.15873015873	0.0384735689709	0.0450422270879	0.0491620111732	0.125925925926	0.042	0.0793650793651	0.0793650793651	0.048
ZK185.5	0.333333333333	0.0450422270879	0.0319049108539	0.0346368715084	0.103703703704	0.0375	0.142857142857	0.047619047619	0.048
F44E7.12	0.253968253968	0.0290897716609	0.0290897716609	0.0312849162011	0.148148148148	0.048	0.0793650793651	0.0634920634921	0.016
K01G5.8	0.142857142857	0.0563027838599	0.0534876446669	0.054748603352	0.165432098765	0.0315	0.111111111111	0.031746031746	0.016
F07C6.6	0.349206349206	0.0281513919299	0.0253362527369	0.0256983240223	0.116049382716	0.054	0.174603174603	0.0952380952381	0.064
W01A11.7	0.285714285714	0.0459806068189	0.0394119487019	0.0402234636872	0.167901234568	0.054	0.0793650793651	0.031746031746	0.016
Y7A5A.8	0.15873015873	0.0243978730059	0.010322177041	0.0100558659218	0.111111111111	0.0405	0.174603174603	0.253968253968	0.064
T12A2.1	0.301587301587	0.0300281513919	0.0262746324679	0.0268156424581	0.125925925926	0.0405	0.0952380952381	0.047619047619	0.112
ZC239.21	0.111111111111	0.0328432905849	0.0384735689709	0.0357541899441	0.165432098765	0.0435	0.15873015873	0.174603174603	0.064
R08B4.4	0.333333333333	0.020644354082	0.01876759462	0.0189944134078	0.162962962963	0.0315	0.111111111111	0.031746031746	0
H41C03.1	0.285714285714	0.0347200500469	0.0403503284329	0.0402234636872	0.111111111111	0.0435	0.0634920634921	0.0634920634921	0.016
M04F3.3	0.0634920634921	0.0431654676259	0.0422270878949	0.0346368715084	0.120987654321	0.0465	0.222222222222	0.206349206349	0.112
F37A4.2	0.333333333333	0.0412887081639	0.0394119487019	0.0413407821229	0.0888888888889	0.0315	0.222222222222	0.142857142857	0.048
R160.2	0.0952380952381	0.0234594932749	0.0225211135439	0.0245810055866	0.130864197531	0.051	0.0793650793651	0.15873015873	0.048
T25G12.13	0.174603174603	0.0262746324679	0.0309665311229	0.0290502793296	0.148148148148	0.06	0.0952380952381	0.0952380952381	0.112
C18B12.6	0.507936507937	0.0319049108539	0.0262746324679	0.0290502793296	0.140740740741	0.033	0.0793650793651	0.015873015873	0.096
F07G11.1	0.269841269841	0.0328432905849	0.0412887081639	0.0357541899441	0.079012345679	0.039	0.126984126984	0.0952380952381	0.064
C18F10.7	0.285714285714	0.0506725054739	0.0478573662809	0.0536312849162	0.150617283951	0.042	0.0793650793651	0.031746031746	0.048
R05G6.10	0.285714285714	0.0319049108539	0.0309665311229	0.0279329608939	0.167901234568	0.048	0.0793650793651	0.0634920634921	0.032
Y37A1A.2	0.603174603175	0.0262746324679	0.0319049108539	0.0279329608939	0.143209876543	0.0465	0.0634920634921	0.015873015873	0.096
C04E6.7	0.269841269841	0.0309665311229	0.0300281513919	0.0290502793296	0.150617283951	0.045	0.111111111111	0.0634920634921	0.032
M04G7.3	0.396825396825	0.0534876446669	0.0506725054739	0.054748603352	0.118518518519	0.048	0.031746031746	0.047619047619	0.048
C14B4.2	0.301587301587	0.0337816703159	0.0262746324679	0.0312849162011	0.116049382716	0.03	0.031746031746	0	0.032
C01G10.15	0.206349206349	0.0272130121989	0.0347200500469	0.0346368715084	0.0962962962963	0.0645	0.15873015873	0.0952380952381	0.048
Y6E2A.4	0.15873015873	0.0319049108539	0.0319049108539	0.0312849162011	0.150617283951	0.0555	0.174603174603	0.111111111111	0.096
T04H1.5	0.206349206349	0.0450422270879	0.0422270878949	0.0402234636872	0.130864197531	0.051	0.206349206349	0.111111111111	0.048
Y71G12B.6	0.47619047619	0.0459806068189	0.0478573662809	0.0435754189944	0.118518518519	0.0285	0.126984126984	0.0793650793651	0.048
F43G9.13	0.333333333333	0.0337816703159	0.0337816703159	0.0335195530726	0.135802469136	0.0345	0.111111111111	0.031746031746	0.032
Y82E9BR.11	0.15873015873	0.0319049108539	0.0253362527369	0.0268156424581	0.106172839506	0.0495	0.126984126984	0.111111111111	0.016
T10H4.4	0.0952380952381	0.0253362527369	0.0281513919299	0.0301675977654	0.128395061728	0.0435	0.126984126984	0.126984126984	0.096
C54C6.11	0.238095238095	0.0215827338129	0.020644354082	0.0201117318436	0.111111111111	0.0315	0.142857142857	0.031746031746	0.032
ZK616.5	0.47619047619	0.0459806068189	0.0469189865499	0.0424581005587	0.212345679012	0.0435	0.047619047619	0.031746031746	0.032
F47B8.10	0.190476190476	0.0300281513919	0.0328432905849	0.0324022346369	0.172839506173	0.039	0.174603174603	0.222222222222	0.032
C17B7.5	0.31746031746	0.0337816703159	0.0234594932749	0.0256983240223	0.113580246914	0.054	0.0793650793651	0.047619047619	0.032
W06B4.1	0.253968253968	0.0544260243979	0.0619330622459	0.0614525139665	0.167901234568	0.027	0.031746031746	0.0793650793651	0.016
C18B2.5	0.492063492063	0.0262746324679	0.0319049108539	0.0256983240223	0.123456790123	0.0345	0.0793650793651	0.047619047619	0.032
T19A6.1	0.333333333333	0.0337816703159	0.0309665311229	0.0346368715084	0.162962962963	0.0285	0.0793650793651	0.0634920634921	0.016
Y102E9.5	0.31746031746	0.0253362527369	0.0384735689709	0.0391061452514	0.140740740741	0.042	0.0634920634921	0.0793650793651	0.032
B0238.1	0.253968253968	0.0328432905849	0.019705974351	0.0234636871508	0.0938271604938	0.051	0.190476190476	0.111111111111	0.064
M70.2	0.0952380952381	0.0328432905849	0.0347200500469	0.0368715083799	0.106172839506	0.045	0.190476190476	0.190476190476	0.064
R01H2.4	0.206349206349	0.0347200500469	0.0412887081639	0.0379888268156	0.116049382716	0.0615	0.269841269841	0.238095238095	0.096
F26D2.13	0.412698412698	0.0347200500469	0.0290897716609	0.0335195530726	0.135802469136	0.048	0.111111111111	0.142857142857	0.064
T02H6.6	0.222222222222	0.0300281513919	0.0290897716609	0.0256983240223	0.120987654321	0.0495	0.111111111111	0.0634920634921	0.064
C37C3.7	0.0793650793651	0.0347200500469	0.0281513919299	0.0312849162011	0.108641975309	0.048	0.206349206349	0.238095238095	0.176
C05D12.3	0.111111111111	0.0243978730059	0.0272130121989	0.0312849162011	0.0987654320988	0.039	0.206349206349	0.190476190476	0.08
C27C7.7	0.238095238095	0.0253362527369	0.0300281513919	0.0268156424581	0.116049382716	0.039	0.190476190476	0.174603174603	0.048
K10D3.6	0.396825396825	0.0215827338129	0.0262746324679	0.0234636871508	0.148148148148	0.036	0.0793650793651	0.047619047619	0
F38E11.9	0.285714285714	0.01876759462	0.0234594932749	0.0234636871508	0.108641975309	0.039	0.0634920634921	0.015873015873	0.032
F55A12.10	0.222222222222	0.0394119487019	0.0431654676259	0.0435754189944	0.155555555556	0.048	0.111111111111	0.0634920634921	0.032
C35D10.3	0.126984126984	0.0309665311229	0.0337816703159	0.0346368715084	0.143209876543	0.054	0.31746031746	0.206349206349	0.128
C34E7.4	0.396825396825	0.0384735689709	0.0356584297779	0.0357541899441	0.172839506173	0.0315	0.126984126984	0.015873015873	0
F34D10.3	0.380952380952	0.0441038473569	0.0525492649359	0.0569832402235	0.162962962963	0.0315	0.111111111111	0.031746031746	0.048
ZK662.6	0.15873015873	0.0253362527369	0.020644354082	0.0189944134078	0.140740740741	0.0615	0.142857142857	0.0952380952381	0.032
F35B12.9	0.365079365079	0.0234594932749	0.0253362527369	0.0223463687151	0.145679012346	0.039	0.0952380952381	0.111111111111	0.032
F52G3.5	0.428571428571	0.0478573662809	0.0281513919299	0.0279329608939	0.0987654320988	0.0405	0.15873015873	0.111111111111	0.032
Y23H5A.3	0.444444444444	0.0788238974038	0.0760087582108	0.072625698324	0.187654320988	0.0435	0.0952380952381	0.015873015873	0.016
Y48E1C.4	0.603174603175	0.0478573662809	0.0525492649359	0.0536312849162	0.135802469136	0.0195	0.111111111111	0.0793650793651	0.032
F22F1.2	0.396825396825	0.0347200500469	0.0365968095089	0.0346368715084	0.192592592593	0.033	0.0793650793651	0.0634920634921	0.032
Y45F3A.8	0.333333333333	0.0441038473569	0.0272130121989	0.0290502793296	0.108641975309	0.0465	0.0952380952381	0.031746031746	0.048
T23B7.2	0.206349206349	0.0375351892399	0.0234594932749	0.0256983240223	0.125925925926	0.0405	0.206349206349	0.142857142857	0.016
Y68A4A.13	0.269841269841	0.0300281513919	0.0384735689709	0.0391061452514	0.111111111111	0.0465	0.111111111111	0.111111111111	0.096
F33D11.2	0.31746031746	0.0272130121989	0.0328432905849	0.0335195530726	0.133333333333	0.048	0.126984126984	0.142857142857	0.16
Y116A8C.40	0.15873015873	0.0300281513919	0.0337816703159	0.0391061452514	0.135802469136	0.0435	0.174603174603	0.111111111111	0.112
Y39B6A.16	0.285714285714	0.0581795433219	0.0497341257429	0.0502793296089	0.113580246914	0.0195	0.142857142857	0.142857142857	0.032
B0393.9	0.253968253968	0.0300281513919	0.0272130121989	0.0312849162011	0.140740740741	0.048	0.0793650793651	0.047619047619	0.016
F36A4.11	0.047619047619	0.0309665311229	0.0300281513919	0.0357541899441	0.138271604938	0.045	0.253968253968	0.253968253968	0.048
Y17D7B.2	0.206349206349	0.0225211135439	0.0290897716609	0.0279329608939	0.120987654321	0.03	0.0952380952381	0.0952380952381	0.112
R07E5.6	0.111111111111	0.0478573662809	0.0516108852049	0.0513966480447	0.106172839506	0.0375	0.206349206349	0.126984126984	0.032
ZK1127.3	0.31746031746	0.0431654676259	0.0347200500469	0.0379888268156	0.125925925926	0.0465	0.047619047619	0.015873015873	0
F40H6.6	0.539682539683	0.0422270878949	0.0356584297779	0.0379888268156	0.123456790123	0.045	0.0793650793651	0	0.016
F38A1.8	0.460317460317	0.0441038473569	0.0422270878949	0.0458100558659	0.16049382716	0.0345	0.031746031746	0.047619047619	0.032
Y22D7AL.1	0.0634920634921	0.0506725054739	0.0441038473569	0.0491620111732	0.18024691358	0.0135	0.126984126984	0.015873015873	0.112
F52C12.1	0.492063492063	0.0516108852049	0.0431654676259	0.0379888268156	0.120987654321	0.036	0.0793650793651	0	0.032
F40H3.2	0.428571428571	0.016890835158	0.0243978730059	0.0268156424581	0.153086419753	0.0375	0.0793650793651	0.031746031746	0.048
F21G4.5	0.174603174603	0.0253362527369	0.01876759462	0.0145251396648	0.133333333333	0.042	0.0952380952381	0.047619047619	0.096
C03B8.2	0.666666666667	0.0375351892399	0.0328432905849	0.0346368715084	0.125925925926	0.0435	0.031746031746	0.031746031746	0.016
Y18H1A.8	0.174603174603	0.0272130121989	0.0234594932749	0.0234636871508	0.0888888888889	0.0555	0.206349206349	0.0793650793651	0.096
ZK484.7	0.15873015873	0.0441038473569	0.0487957460119	0.0525139664804	0.148148148148	0.057	0.0952380952381	0.111111111111	0.016
C16C8.17	0.126984126984	0.0375351892399	0.0300281513919	0.0290502793296	0.118518518519	0.054	0.142857142857	0.174603174603	0.096
C34E11.4	0.238095238095	0.0262746324679	0.0347200500469	0.0290502793296	0.0962962962963	0.0435	0.222222222222	0.0793650793651	0.08
T09E8.4	0.174603174603	0.0272130121989	0.0281513919299	0.0279329608939	0.140740740741	0.0585	0.142857142857	0.142857142857	0.016
F25F8.1	0.428571428571	0.0347200500469	0.0394119487019	0.0368715083799	0.145679012346	0.0555	0.0952380952381	0.047619047619	0.08
Y47D9A.4	0.428571428571	0.0469189865499	0.0403503284329	0.0324022346369	0.0814814814815	0.06	0.206349206349	0.142857142857	0.064
T22B7.8	0.333333333333	0.0394119487019	0.0337816703159	0.0312849162011	0.0913580246914	0.0345	0.222222222222	0.015873015873	0.08
M162.7	0.380952380952	0.0290897716609	0.0225211135439	0.0212290502793	0.140740740741	0.0645	0.031746031746	0.111111111111	0.032
C44B11.6	0.47619047619	0.0272130121989	0.0272130121989	0.0279329608939	0.118518518519	0.036	0.047619047619	0.142857142857	0
F10G2.4	0.269841269841	0.0300281513919	0.019705974351	0.0189944134078	0.165432098765	0.0495	0.0634920634921	0.0952380952381	0.048
K08C9.5	0.396825396825	0.0375351892399	0.0328432905849	0.0312849162011	0.0864197530864	0.0315	0.111111111111	0.047619047619	0.032
C23H5.8	0.428571428571	0.0328432905849	0.0319049108539	0.0357541899441	0.128395061728	0.0495	0.0952380952381	0.015873015873	0.128
F41C6.7	0.333333333333	0.0243978730059	0.0272130121989	0.0245810055866	0.0987654320988	0.06	0.111111111111	0.0634920634921	0
Y102E9.6	0.301587301587	0.0319049108539	0.0328432905849	0.0368715083799	0.16049382716	0.0435	0.0793650793651	0.0634920634921	0.016
F58H1.6	0.253968253968	0.0225211135439	0.0309665311229	0.0301675977654	0.0938271604938	0.0615	0.15873015873	0.126984126984	0.016
C29F5.5	0.047619047619	0.0290897716609	0.0394119487019	0.0346368715084	0.0888888888889	0.0555	0.269841269841	0.174603174603	0.16
K07F5.17	0.111111111111	0.0290897716609	0.0365968095089	0.0402234636872	0.123456790123	0.051	0.142857142857	0.047619047619	0.112
C29A12.22	0.15873015873	0.0431654676259	0.0459806068189	0.0435754189944	0.113580246914	0.0585	0.206349206349	0.174603174603	0.064
F38B7.2	0.380952380952	0.0262746324679	0.0243978730059	0.0256983240223	0.123456790123	0.0465	0.0634920634921	0.0952380952381	0.064
F53B1.4	0.365079365079	0.0441038473569	0.0356584297779	0.0379888268156	0.111111111111	0.036	0.047619047619	0.015873015873	0.016
Y111B2A.27	0.142857142857	0.0572411635909	0.0525492649359	0.0513966480447	0.133333333333	0.03	0.380952380952	0.206349206349	0.192
R05G9R.1	0.333333333333	0.0375351892399	0.0243978730059	0.0268156424581	0.113580246914	0.0345	0.0634920634921	0.031746031746	0.048
C18D11.1	0.349206349206	0.0328432905849	0.0365968095089	0.0357541899441	0.128395061728	0.0315	0.0634920634921	0.0634920634921	0
E02H9.9	0.31746031746	0.0272130121989	0.0384735689709	0.0368715083799	0.113580246914	0.054	0.15873015873	0.0793650793651	0.096
Y57A10A.27	0.666666666667	0.0459806068189	0.0309665311229	0.0301675977654	0.123456790123	0.0195	0.0634920634921	0.015873015873	0.016
F55H2.7	0.619047619048	0.0525492649359	0.0375351892399	0.0368715083799	0.118518518519	0.03	0.031746031746	0.031746031746	0.048
F35D2.3	0.349206349206	0.020644354082	0.0272130121989	0.0268156424581	0.202469135802	0.0315	0.015873015873	0.047619047619	0.016
Y47H10A.5	0.301587301587	0.020644354082	0.019705974351	0.0201117318436	0.0987654320988	0.0555	0.190476190476	0.111111111111	0.064
F35B12.3	0.349206349206	0.0253362527369	0.017829214889	0.0167597765363	0.103703703704	0.057	0.15873015873	0.0634920634921	0.032
F21F8.5	0.269841269841	0.0290897716609	0.0234594932749	0.0234636871508	0.108641975309	0.045	0.15873015873	0.0634920634921	0.016
M05B5.3	0.539682539683	0.0253362527369	0.0319049108539	0.0346368715084	0.177777777778	0.051	0.047619047619	0.031746031746	0
T23B3.2	0.0634920634921	0.0290897716609	0.0356584297779	0.0346368715084	0.153086419753	0.039	0.0952380952381	0.111111111111	0.064
F14D7.5	0.142857142857	0.0253362527369	0.0309665311229	0.0312849162011	0.133333333333	0.0405	0.174603174603	0.238095238095	0.064
Y37E11B.10	0.111111111111	0.0553644041289	0.0450422270879	0.0513966480447	0.148148148148	0.0525	0.206349206349	0.126984126984	0.112
D1054.3	0.142857142857	0.0347200500469	0.0450422270879	0.0435754189944	0.111111111111	0.0435	0.15873015873	0.0793650793651	0.064
C14A11.5	0.15873015873	0.0272130121989	0.0281513919299	0.0245810055866	0.106172839506	0.06	0.206349206349	0.126984126984	0.048
C46C2.2	0.428571428571	0.0262746324679	0.0365968095089	0.0335195530726	0.158024691358	0.033	0.0634920634921	0.0793650793651	0.016
C12D5.3	0.396825396825	0.0243978730059	0.0337816703159	0.0346368715084	0.158024691358	0.039	0.0952380952381	0.031746031746	0
C01B7.7	0.333333333333	0.017829214889	0.0272130121989	0.0234636871508	0.116049382716	0.0405	0.142857142857	0.15873015873	0.048
C04F5.8	0.460317460317	0.0609946825149	0.0600563027839	0.0603351955307	0.143209876543	0.0375	0.126984126984	0.0952380952381	0.096
F36D1.14	0.238095238095	0.0262746324679	0.0290897716609	0.0346368715084	0.111111111111	0.0465	0.206349206349	0.142857142857	0.048
Y48B6A.5	0.428571428571	0.0337816703159	0.0403503284329	0.0458100558659	0.175308641975	0.03	0.0634920634921	0.047619047619	0.032
F19B2.7	0.206349206349	0.0356584297779	0.0243978730059	0.0256983240223	0.128395061728	0.0375	0.0952380952381	0.0952380952381	0.016
Y119C1B.11	0.253968253968	0.0459806068189	0.0431654676259	0.0480446927374	0.0864197530864	0.0465	0.190476190476	0.142857142857	0.16
ZK1067.3	0.333333333333	0.0487957460119	0.0422270878949	0.0502793296089	0.116049382716	0.042	0.15873015873	0.047619047619	0.032
C06H5.6	0.301587301587	0.0478573662809	0.0441038473569	0.0502793296089	0.120987654321	0.0195	0.190476190476	0.142857142857	0.08
B0462.4	0.190476190476	0.01876759462	0.0309665311229	0.0335195530726	0.150617283951	0.06	0.174603174603	0.190476190476	0.08
Y54G2A.32	0.253968253968	0.0253362527369	0.0272130121989	0.0268156424581	0.106172839506	0.048	0.0634920634921	0.111111111111	0.016
Y42H9AR.5	0.31746031746	0.0384735689709	0.0412887081639	0.0402234636872	0.138271604938	0.0435	0.047619047619	0	0.08
K11H3.5	0.238095238095	0.0412887081639	0.0431654676259	0.0368715083799	0.138271604938	0.0555	0.111111111111	0.111111111111	0.064
Y34F4.1	0.365079365079	0.01876759462	0.020644354082	0.0156424581006	0.130864197531	0.0345	0.174603174603	0.15873015873	0.048
Y71F9B.1	0.444444444444	0.0347200500469	0.0497341257429	0.0536312849162	0.204938271605	0.042	0.0634920634921	0.0952380952381	0.016
Y37E11B.1	0.126984126984	0.0497341257429	0.0469189865499	0.0446927374302	0.103703703704	0.042	0.301587301587	0.0952380952381	0.096
F54D5.9	0.603174603175	0.0506725054739	0.0412887081639	0.0413407821229	0.175308641975	0.0375	0.047619047619	0.047619047619	0
W03H9.1	0.126984126984	0.0394119487019	0.0356584297779	0.0324022346369	0.138271604938	0.0495	0.15873015873	0.142857142857	0.048
E04D5.2	0.0793650793651	0.0441038473569	0.0450422270879	0.0379888268156	0.145679012346	0.0345	0.174603174603	0.15873015873	0.048
C50F4.16	0.253968253968	0.0319049108539	0.0365968095089	0.0346368715084	0.130864197531	0.0345	0.0793650793651	0.031746031746	0.016
F46B6.10	0.142857142857	0.0403503284329	0.0337816703159	0.0312849162011	0.111111111111	0.0525	0.238095238095	0.174603174603	0.064
ZK897.10	0.190476190476	0.0290897716609	0.0272130121989	0.0290502793296	0.120987654321	0.042	0.206349206349	0.142857142857	0.064
K06A1.2	0.269841269841	0.0319049108539	0.0290897716609	0.0279329608939	0.143209876543	0.0615	0.0793650793651	0.0634920634921	0.096
C06B8.2	0.412698412698	0.0347200500469	0.0375351892399	0.0335195530726	0.130864197531	0.048	0.047619047619	0.047619047619	0.016
C14A6.3	0.301587301587	0.020644354082	0.0253362527369	0.0290502793296	0.120987654321	0.048	0.126984126984	0.111111111111	0.08
T25B9.4	0.142857142857	0.0347200500469	0.0309665311229	0.0324022346369	0.120987654321	0.051	0.206349206349	0.15873015873	0.064
B0464.9	0.412698412698	0.0487957460119	0.0469189865499	0.0458100558659	0.133333333333	0.0435	0.0793650793651	0.0634920634921	0.032
Y53C12A.6	0.269841269841	0.0347200500469	0.0394119487019	0.0379888268156	0.145679012346	0.0345	0.142857142857	0.190476190476	0.016
Y38F1A.8	0.412698412698	0.020644354082	0.019705974351	0.0201117318436	0.123456790123	0.048	0.0634920634921	0.0634920634921	0.048
T01E8.1	0.396825396825	0.0365968095089	0.0365968095089	0.0346368715084	0.140740740741	0.039	0.206349206349	0.111111111111	0.032
C53C11.2	0.111111111111	0.0225211135439	0.0272130121989	0.0290502793296	0.103703703704	0.0525	0.222222222222	0.0952380952381	0.032
H25P06.5	0.126984126984	0.0581795433219	0.0591179230529	0.0614525139665	0.123456790123	0.0405	0.269841269841	0.206349206349	0.032
T02B11.9	0.31746031746	0.0300281513919	0.0319049108539	0.0357541899441	0.103703703704	0.069	0.174603174603	0.142857142857	0.08
C49C8.6	0.0952380952381	0.0309665311229	0.0328432905849	0.0256983240223	0.128395061728	0.0345	0.142857142857	0.0634920634921	0.08
C53A3.3	0.365079365079	0.0469189865499	0.0459806068189	0.0525139664804	0.118518518519	0.0285	0.174603174603	0.0952380952381	0.08
T19C3.3	0.444444444444	0.0253362527369	0.0253362527369	0.0256983240223	0.148148148148	0.039	0.031746031746	0.015873015873	0
T28H10.3	0.396825396825	0.0309665311229	0.0319049108539	0.0357541899441	0.140740740741	0.0585	0.206349206349	0.126984126984	0.064
Y66D12A.6	0.428571428571	0.0478573662809	0.0534876446669	0.0458100558659	0.162962962963	0.0255	0.031746031746	0.0952380952381	0
Y43F8B.28	0.0793650793651	0.0281513919299	0.0337816703159	0.0402234636872	0.113580246914	0.0465	0.174603174603	0.190476190476	0.176
Y37E3.1	0.190476190476	0.0497341257429	0.0441038473569	0.0469273743017	0.148148148148	0.042	0.190476190476	0.0952380952381	0.016
C53D6.7	0.349206349206	0.0300281513919	0.0272130121989	0.0279329608939	0.145679012346	0.0345	0.0634920634921	0.0952380952381	0.048
Y37A1B.7	0.269841269841	0.0262746324679	0.0356584297779	0.0379888268156	0.130864197531	0.048	0.174603174603	0.111111111111	0.064
C03B1.10	0.047619047619	0.0253362527369	0.017829214889	0.0178770949721	0.0938271604938	0.024	0.428571428571	0.0634920634921	0.48
Y59H11AR.3	0.253968253968	0.0253362527369	0.0225211135439	0.0201117318436	0.116049382716	0.0495	0.142857142857	0.0952380952381	0.08
Y59A8B.21	0.31746031746	0.0281513919299	0.0281513919299	0.0256983240223	0.108641975309	0.024	0.111111111111	0.0634920634921	0.064
C05D11.13	0.365079365079	0.0319049108539	0.0375351892399	0.0391061452514	0.116049382716	0.0465	0.111111111111	0.0634920634921	0.08
R06F6.12	0.492063492063	0.0459806068189	0.0337816703159	0.0346368715084	0.138271604938	0.042	0.047619047619	0.015873015873	0.016
K10F12.6	0.174603174603	0.0375351892399	0.0506725054739	0.0569832402235	0.116049382716	0.0495	0.206349206349	0.142857142857	0.144
R05D3.6	0.0634920634921	0.0309665311229	0.0384735689709	0.0357541899441	0.120987654321	0.0555	0.15873015873	0.174603174603	0.112
R07B1.7	0.15873015873	0.0281513919299	0.020644354082	0.0212290502793	0.108641975309	0.051	0.206349206349	0.0952380952381	0.08
W03B1.5	0.174603174603	0.0394119487019	0.0525492649359	0.0569832402235	0.185185185185	0.039	0.174603174603	0.142857142857	0.048
F11A10.6	0.52380952381	0.0337816703159	0.0431654676259	0.0402234636872	0.155555555556	0.0375	0.0793650793651	0.047619047619	0.032
F16G10.2	0.444444444444	0.0215827338129	0.0243978730059	0.0256983240223	0.0691358024691	0.0615	0.126984126984	0.0793650793651	0.08
T04D3.1	0.555555555556	0.0319049108539	0.0347200500469	0.0346368715084	0.16049382716	0.057	0.126984126984	0.0634920634921	0.064
T06E4.9	0.444444444444	0.0300281513919	0.0347200500469	0.0335195530726	0.187654320988	0.057	0.0952380952381	0.031746031746	0.016
Y39F10C.3	0.269841269841	0.0281513919299	0.0403503284329	0.0391061452514	0.128395061728	0.0525	0.142857142857	0.126984126984	0.08
C48B6.2	0.460317460317	0.0403503284329	0.0403503284329	0.0424581005587	0.140740740741	0.036	0.126984126984	0.031746031746	0.032
Y23H5B.12	0.206349206349	0.0262746324679	0.0356584297779	0.0312849162011	0.111111111111	0.036	0.126984126984	0.0793650793651	0.08
T20H4.5	0.365079365079	0.0450422270879	0.0469189865499	0.0480446927374	0.130864197531	0.036	0.0634920634921	0.047619047619	0.016
R10F2.5	0.0952380952381	0.0253362527369	0.0300281513919	0.0290502793296	0.0962962962963	0.045	0.190476190476	0.15873015873	0.208
K07A1.1	0.349206349206	0.0290897716609	0.0544260243979	0.0603351955307	0.155555555556	0.0375	0.0634920634921	0.0634920634921	0.032
Y92H12A.5	0.285714285714	0.0384735689709	0.0328432905849	0.0312849162011	0.111111111111	0.0495	0.0952380952381	0.047619047619	0
C32H11.6	0.31746031746	0.0262746324679	0.0328432905849	0.0335195530726	0.113580246914	0.0375	0.190476190476	0.111111111111	0.128
C17E7.4	0.396825396825	0.0534876446669	0.0516108852049	0.0525139664804	0.175308641975	0.0345	0.031746031746	0.0952380952381	0.032
R144.6	0.301587301587	0.0319049108539	0.0319049108539	0.0279329608939	0.165432098765	0.048	0.126984126984	0.0634920634921	0.032
F20C5.7	0.222222222222	0.0394119487019	0.0384735689709	0.0357541899441	0.106172839506	0.057	0.206349206349	0.15873015873	0.096
C35B1.9	0.222222222222	0.0262746324679	0.0253362527369	0.0268156424581	0.106172839506	0.0495	0.126984126984	0.111111111111	0.032
T05A7.7	0.365079365079	0.0300281513919	0.0337816703159	0.0301675977654	0.111111111111	0.042	0.126984126984	0.0634920634921	0.048
F08G12.3	0.428571428571	0.0309665311229	0.0319049108539	0.0301675977654	0.153086419753	0.0435	0.0793650793651	0.031746031746	0.032
C35A5.4	0.142857142857	0.0281513919299	0.0272130121989	0.0290502793296	0.128395061728	0.0495	0.126984126984	0.111111111111	0.048
F49E12.8	0.238095238095	0.0272130121989	0.020644354082	0.0223463687151	0.118518518519	0.057	0.174603174603	0.0952380952381	0.064
T13G4.1	0.0952380952381	0.0384735689709	0.0272130121989	0.0234636871508	0.0987654320988	0.0525	0.15873015873	0.126984126984	0.064
H43I07.3	0.698412698413	0.0544260243979	0.0441038473569	0.0391061452514	0.133333333333	0.024	0.031746031746	0	0.096
C23G10.11	0.285714285714	0.0262746324679	0.0225211135439	0.0223463687151	0.143209876543	0.036	0.0793650793651	0.0634920634921	0
K06B9.6	0.619047619048	0.0403503284329	0.0487957460119	0.0502793296089	0.135802469136	0.0555	0.0634920634921	0.0952380952381	0.048
F32H2.10	0.380952380952	0.0487957460119	0.0544260243979	0.0525139664804	0.172839506173	0.0435	0.111111111111	0.0634920634921	0.064
T23B3.1	0.365079365079	0.0459806068189	0.0365968095089	0.0379888268156	0.133333333333	0.036	0.015873015873	0.031746031746	0.016
M176.11	0.333333333333	0.0262746324679	0.0281513919299	0.0256983240223	0.172839506173	0.0375	0.0793650793651	0.0952380952381	0.016
Y47D9A.3	0.15873015873	0.0441038473569	0.0459806068189	0.0469273743017	0.138271604938	0.0465	0.15873015873	0.0952380952381	0.096
D2045.9	0.428571428571	0.0431654676259	0.0328432905849	0.0335195530726	0.118518518519	0.0345	0.0952380952381	0.015873015873	0.016
C46H11.6	0.349206349206	0.0262746324679	0.0347200500469	0.0368715083799	0.111111111111	0.054	0.253968253968	0.142857142857	0.08
F59A1.11	0.15873015873	0.0478573662809	0.0403503284329	0.0413407821229	0.148148148148	0.0705	0.126984126984	0.142857142857	0.096
Y76B12C.4	0.206349206349	0.0703784798248	0.0628714419769	0.059217877095	0.0888888888889	0.027	0.174603174603	0.126984126984	0.064
R03C1.1	0.238095238095	0.0243978730059	0.015952455427	0.0189944134078	0.103703703704	0.0465	0.0952380952381	0.047619047619	0.016
T16A9.5	0.333333333333	0.0272130121989	0.0431654676259	0.0413407821229	0.158024691358	0.033	0.142857142857	0.111111111111	0.048
C03A3.2	0.412698412698	0.020644354082	0.0309665311229	0.0256983240223	0.148148148148	0.0345	0.0793650793651	0.0793650793651	0.032
F29G6.1	0.365079365079	0.0394119487019	0.0309665311229	0.0279329608939	0.106172839506	0.048	0.126984126984	0.0634920634921	0.016
F35H10.3	0.333333333333	0.0262746324679	0.0253362527369	0.0279329608939	0.113580246914	0.057	0.0634920634921	0.0634920634921	0.064
Y55F3AM.9	0.619047619048	0.0638098217079	0.0591179230529	0.059217877095	0.133333333333	0.0225	0.031746031746	0.0634920634921	0.032
F42A9.7	0.269841269841	0.0300281513919	0.0422270878949	0.0502793296089	0.150617283951	0.0555	0.111111111111	0.0793650793651	0.032
F11E6.8	0.492063492063	0.020644354082	0.020644354082	0.0223463687151	0.182716049383	0.0465	0.111111111111	0.031746031746	0.016
F53H4.4	0.365079365079	0.0234594932749	0.0290897716609	0.0234636871508	0.138271604938	0.051	0.0952380952381	0.0634920634921	0
F46F11.1	0.571428571429	0.0319049108539	0.0272130121989	0.0279329608939	0.123456790123	0.054	0.0634920634921	0.0634920634921	0.016
B0496.6	0.174603174603	0.0300281513919	0.0337816703159	0.0312849162011	0.177777777778	0.0435	0.238095238095	0.174603174603	0.048
Y105C5B.1	0.301587301587	0.0281513919299	0.0412887081639	0.0413407821229	0.138271604938	0.042	0.0952380952381	0.0634920634921	0.048
F49C12.14	0.238095238095	0.0347200500469	0.0290897716609	0.0290502793296	0.111111111111	0.045	0.142857142857	0.126984126984	0.032
C24A1.3	0.222222222222	0.0356584297779	0.0356584297779	0.0335195530726	0.118518518519	0.045	0.142857142857	0.0793650793651	0.128
C15F1.2	0.52380952381	0.0300281513919	0.0319049108539	0.0290502793296	0.133333333333	0.063	0.047619047619	0.031746031746	0.032
Y47D7A.17	0.190476190476	0.0253362527369	0.0375351892399	0.0346368715084	0.106172839506	0.021	0.190476190476	0.0952380952381	0.144
T04A6.1	0.190476190476	0.01876759462	0.01876759462	0.0189944134078	0.143209876543	0.0555	0.15873015873	0.142857142857	0.032
F17C11.7	0.253968253968	0.0356584297779	0.0347200500469	0.0346368715084	0.143209876543	0.042	0.031746031746	0.0793650793651	0.016
K11H12.8	0.396825396825	0.0469189865499	0.0609946825149	0.063687150838	0.148148148148	0.024	0.0793650793651	0.031746031746	0.032
B0554.7	0.126984126984	0.0272130121989	0.0272130121989	0.0301675977654	0.123456790123	0.0465	0.253968253968	0.142857142857	0.144
K08C9.7	0.0634920634921	0.0384735689709	0.0365968095089	0.0346368715084	0.138271604938	0.045	0.190476190476	0.190476190476	0.096
D1054.10	0.492063492063	0.0281513919299	0.0337816703159	0.0290502793296	0.133333333333	0.0375	0.0952380952381	0.126984126984	0.064
C34B4.3	0.349206349206	0.0290897716609	0.0243978730059	0.0234636871508	0.150617283951	0.0405	0.0793650793651	0.0634920634921	0.032
C11E4.6	0.428571428571	0.0225211135439	0.0337816703159	0.0368715083799	0.148148148148	0.0345	0.047619047619	0.031746031746	0
ZK1010.4	0.31746031746	0.0375351892399	0.0319049108539	0.0301675977654	0.108641975309	0.0435	0.0952380952381	0.0634920634921	0
C16C8.22	0.206349206349	0.0356584297779	0.0356584297779	0.0379888268156	0.143209876543	0.036	0.126984126984	0.0634920634921	0.112
C31H5.7	0.174603174603	0.0290897716609	0.0234594932749	0.0256983240223	0.140740740741	0.06	0.0793650793651	0.0634920634921	0.064
C08F11.3	0.238095238095	0.020644354082	0.017829214889	0.0178770949721	0.130864197531	0.057	0.142857142857	0.15873015873	0.096
C14E2.3	0.222222222222	0.0309665311229	0.0300281513919	0.0357541899441	0.148148148148	0.03	0.0952380952381	0.15873015873	0.112
T24E12.12	0.174603174603	0.0319049108539	0.0365968095089	0.0346368715084	0.140740740741	0.0345	0.15873015873	0.174603174603	0.144
C17C3.13	0.222222222222	0.0272130121989	0.0375351892399	0.0413407821229	0.143209876543	0.045	0.15873015873	0.111111111111	0.08
H12I19.8	0.301587301587	0.019705974351	0.0253362527369	0.0245810055866	0.111111111111	0.051	0.142857142857	0.0634920634921	0
T13C2.2	0.111111111111	0.0290897716609	0.0290897716609	0.0268156424581	0.120987654321	0.045	0.142857142857	0.0952380952381	0.016
F47E1.3	0.238095238095	0.019705974351	0.0253362527369	0.0290502793296	0.113580246914	0.048	0.0634920634921	0.0634920634921	0.032
F07B7.14	0.15873015873	0.019705974351	0.020644354082	0.0201117318436	0.103703703704	0.057	0.0793650793651	0.0793650793651	0.08
ZC13.10	0.190476190476	0.0403503284329	0.0262746324679	0.0290502793296	0.103703703704	0.042	0.206349206349	0.15873015873	0.16
F57A8.7	0.301587301587	0.0431654676259	0.0309665311229	0.0324022346369	0.167901234568	0.039	0.174603174603	0.111111111111	0.032
T19A5.1	0.396825396825	0.0300281513919	0.0253362527369	0.0268156424581	0.172839506173	0.054	0.015873015873	0.031746031746	0.032
Y51H7C.8	0.142857142857	0.0516108852049	0.0441038473569	0.0413407821229	0.108641975309	0.033	0.238095238095	0.111111111111	0.128
C13C4.6	0.190476190476	0.0309665311229	0.0215827338129	0.0223463687151	0.083950617284	0.054	0.15873015873	0.0952380952381	0.112
Y41G9A.10	0.206349206349	0.0234594932749	0.0281513919299	0.0301675977654	0.118518518519	0.045	0.174603174603	0.0952380952381	0.048
F07F6.4	0.492063492063	0.0328432905849	0.0441038473569	0.0458100558659	0.202469135802	0.042	0.0793650793651	0.031746031746	0.064
ZK262.2	0.126984126984	0.0272130121989	0.0243978730059	0.0234636871508	0.133333333333	0.075	0.15873015873	0.142857142857	0.112
F33H2.6	0.285714285714	0.0497341257429	0.0375351892399	0.0357541899441	0.130864197531	0.0345	0.222222222222	0.15873015873	0.032
F40E10.5	0.380952380952	0.0281513919299	0.0253362527369	0.0245810055866	0.113580246914	0.054	0.0793650793651	0.0793650793651	0.032
Y39F10A.1	0.47619047619	0.016890835158	0.0272130121989	0.0279329608939	0.120987654321	0.0405	0.0634920634921	0.0793650793651	0.08
T02H6.5	0.380952380952	0.0319049108539	0.0337816703159	0.0335195530726	0.0938271604938	0.045	0.0634920634921	0.0952380952381	0.064
C06C3.3	0.142857142857	0.0525492649359	0.0356584297779	0.0357541899441	0.140740740741	0.039	0.190476190476	0.0793650793651	0.08
H04J21.1	0.174603174603	0.0234594932749	0.0215827338129	0.0201117318436	0.0740740740741	0.0555	0.126984126984	0.047619047619	0.096
C15C6.1	0.412698412698	0.0412887081639	0.0337816703159	0.0335195530726	0.165432098765	0.039	0.111111111111	0.0634920634921	0.016
F59B1.6	0.142857142857	0.0375351892399	0.0300281513919	0.0301675977654	0.128395061728	0.042	0.0634920634921	0.0634920634921	0.08
C56G7.3	0.15873015873	0.0563027838599	0.0506725054739	0.0413407821229	0.116049382716	0.0375	0.190476190476	0.0634920634921	0
T11F8.1	0.238095238095	0.0262746324679	0.0319049108539	0.0312849162011	0.130864197531	0.039	0.0952380952381	0.0793650793651	0
F55G1.5	0.539682539683	0.0441038473569	0.0478573662809	0.0525139664804	0.130864197531	0.0375	0.031746031746	0.0793650793651	0.064
ZK822.4	0.142857142857	0.0403503284329	0.0431654676259	0.0424581005587	0.103703703704	0.039	0.15873015873	0.142857142857	0.016
W09C3.8	0.0793650793651	0.0337816703159	0.0347200500469	0.0368715083799	0.116049382716	0.024	0.190476190476	0.142857142857	0.128
Y73B6BL.12	0.587301587302	0.0384735689709	0.0328432905849	0.0324022346369	0.138271604938	0.0465	0.0793650793651	0.0634920634921	0.048
ZC13.2	0.301587301587	0.019705974351	0.0215827338129	0.0189944134078	0.125925925926	0.051	0.111111111111	0.047619047619	0
Y23H5B.6	0.746031746032	0.0403503284329	0.0319049108539	0.0346368715084	0.106172839506	0.03	0.111111111111	0.111111111111	0.064
C06B3.6	0.174603174603	0.0300281513919	0.020644354082	0.0223463687151	0.103703703704	0.0315	0.174603174603	0.126984126984	0.08
F41E7.6	0.238095238095	0.016890835158	0.019705974351	0.0189944134078	0.143209876543	0.0525	0.142857142857	0.047619047619	0.064
F53C3.11	0.539682539683	0.0215827338129	0.0243978730059	0.0234636871508	0.0987654320988	0.0555	0.174603174603	0.0793650793651	0.064
T06D10.3	0.444444444444	0.0243978730059	0.0243978730059	0.0256983240223	0.0987654320988	0.0315	0.126984126984	0.0793650793651	0.064
F53A9.7	0.428571428571	0.0262746324679	0.0243978730059	0.0223463687151	0.125925925926	0.051	0.0634920634921	0.015873015873	0
F35B12.10	0.412698412698	0.0328432905849	0.0215827338129	0.0245810055866	0.162962962963	0.0495	0.0793650793651	0.0634920634921	0.016
B0403.5	0.412698412698	0.0394119487019	0.0365968095089	0.0256983240223	0.0864197530864	0.033	0.0634920634921	0	0
F59A6.3	0.253968253968	0.0225211135439	0.0253362527369	0.0279329608939	0.138271604938	0.051	0.174603174603	0.15873015873	0.08
T26E4.2	0.206349206349	0.0262746324679	0.0347200500469	0.0391061452514	0.113580246914	0.042	0.174603174603	0.0952380952381	0.08
ZK994.1	0.333333333333	0.0281513919299	0.0272130121989	0.0279329608939	0.113580246914	0.0405	0.126984126984	0.0793650793651	0.032
F47D12.3	0.142857142857	0.0347200500469	0.0375351892399	0.0368715083799	0.118518518519	0.0465	0.190476190476	0.174603174603	0.096
C18H7.6	0.285714285714	0.0356584297779	0.0309665311229	0.0312849162011	0.133333333333	0.048	0.126984126984	0.0793650793651	0.032
Y75B8A.24	0.444444444444	0.0572411635909	0.0591179230529	0.059217877095	0.128395061728	0.021	0.0634920634921	0.0634920634921	0.032
Y37E11B.5	0.634920634921	0.0544260243979	0.0534876446669	0.0525139664804	0.175308641975	0.03	0.031746031746	0.031746031746	0
C07A9.12	0.460317460317	0.0253362527369	0.0356584297779	0.0346368715084	0.148148148148	0.0405	0.0634920634921	0.031746031746	0.032
C54G4.2	0.222222222222	0.0403503284329	0.0319049108539	0.0324022346369	0.118518518519	0.054	0.126984126984	0.111111111111	0.064
Y37H9A.5	0.301587301587	0.0572411635909	0.0572411635909	0.0581005586592	0.165432098765	0.0375	0.174603174603	0.0793650793651	0.048
F54D5.7	0.52380952381	0.0450422270879	0.0525492649359	0.0502793296089	0.143209876543	0.0435	0.031746031746	0.0793650793651	0.016
F36F2.2	0.301587301587	0.0309665311229	0.0272130121989	0.0290502793296	0.120987654321	0.036	0.206349206349	0.047619047619	0.048
F23D12.3	0.301587301587	0.0243978730059	0.015014075696	0.0134078212291	0.153086419753	0.063	0.0634920634921	0.047619047619	0.016
Y54G2A.50	0.396825396825	0.0469189865499	0.0431654676259	0.0458100558659	0.133333333333	0.0315	0.0793650793651	0.047619047619	0
C01B7.3	0.0793650793651	0.0365968095089	0.0356584297779	0.0402234636872	0.145679012346	0.0525	0.380952380952	0.222222222222	0.16
C09G1.3	0.222222222222	0.0243978730059	0.0253362527369	0.0201117318436	0.123456790123	0.048	0.174603174603	0.0952380952381	0.112
T13F3.6	0.428571428571	0.0281513919299	0.0253362527369	0.0268156424581	0.116049382716	0.0315	0.0634920634921	0.0793650793651	0.016
T01B11.1	0.269841269841	0.020644354082	0.0234594932749	0.0234636871508	0.138271604938	0.0435	0.111111111111	0.047619047619	0.016
H04D03.6	0.349206349206	0.0450422270879	0.0544260243979	0.0502793296089	0.162962962963	0.0315	0.111111111111	0.0634920634921	0.016
B0001.3	0.349206349206	0.0685017203628	0.0581795433219	0.0625698324022	0.143209876543	0.0525	0.0952380952381	0.0952380952381	0
B0432.7	0.428571428571	0.0356584297779	0.0309665311229	0.0324022346369	0.118518518519	0.0345	0.0952380952381	0.047619047619	0.016
T27F6.10	0.31746031746	0.01876759462	0.019705974351	0.0178770949721	0.108641975309	0.06	0.111111111111	0.0634920634921	0.016
ZC434.8	0.253968253968	0.0431654676259	0.0516108852049	0.0513966480447	0.162962962963	0.039	0.238095238095	0.190476190476	0.096
Y18H1A.14	0.31746031746	0.0394119487019	0.0431654676259	0.0357541899441	0.101234567901	0.039	0.142857142857	0.190476190476	0.08
F42G4.2	0.15873015873	0.0431654676259	0.0384735689709	0.0402234636872	0.133333333333	0.045	0.190476190476	0.111111111111	0.032
B0035.18	0.206349206349	0.0412887081639	0.0375351892399	0.0346368715084	0.165432098765	0.06	0.126984126984	0.126984126984	0.064
F36D3.4	0.269841269841	0.0356584297779	0.0365968095089	0.0357541899441	0.165432098765	0.0585	0.206349206349	0.111111111111	0.032
C53H9.3	0.269841269841	0.0450422270879	0.0563027838599	0.0614525139665	0.125925925926	0.0375	0.15873015873	0.142857142857	0.048
F54B8.1	0.190476190476	0.0281513919299	0.0281513919299	0.0234636871508	0.120987654321	0.039	0.142857142857	0.0793650793651	0.112
C54F6.16	0.174603174603	0.0272130121989	0.0253362527369	0.0212290502793	0.101234567901	0.0405	0.15873015873	0.111111111111	0.064
Y55F3BR.2	0.634920634921	0.0572411635909	0.0497341257429	0.0491620111732	0.150617283951	0.0375	0.126984126984	0.047619047619	0.032
T23F11.2	0.15873015873	0.0319049108539	0.0365968095089	0.0391061452514	0.162962962963	0.0435	0.15873015873	0.0952380952381	0.064
K03H6.2	0.238095238095	0.0272130121989	0.0431654676259	0.0346368715084	0.135802469136	0.0465	0.142857142857	0.0793650793651	0.112
Y55F3AM.5	0.492063492063	0.0441038473569	0.0450422270879	0.0391061452514	0.128395061728	0.0435	0.031746031746	0.0634920634921	0
W04B5.5	0.68253968254	0.0525492649359	0.0403503284329	0.0391061452514	0.113580246914	0.0315	0.0793650793651	0.031746031746	0.016
C18A11.4	0.285714285714	0.0234594932749	0.01876759462	0.0189944134078	0.0814814814815	0.0405	0.15873015873	0.111111111111	0.128
Y34F4.3	0.222222222222	0.0356584297779	0.0347200500469	0.0402234636872	0.130864197531	0.0705	0.253968253968	0.0952380952381	0.096
B0019.2	0.587301587302	0.0243978730059	0.0243978730059	0.0268156424581	0.0913580246914	0.036	0.0952380952381	0.0793650793651	0.048
R07C3.3	0.253968253968	0.0328432905849	0.0272130121989	0.0256983240223	0.125925925926	0.0405	0.111111111111	0.0634920634921	0.064
E04D5.5	0.492063492063	0.0281513919299	0.0234594932749	0.0223463687151	0.143209876543	0.0435	0.0634920634921	0.0634920634921	0.032
ZK370.8	0.507936507937	0.0431654676259	0.0347200500469	0.0335195530726	0.158024691358	0.0555	0.031746031746	0.031746031746	0.016
F58B4.2	0.238095238095	0.01876759462	0.0262746324679	0.0212290502793	0.0888888888889	0.0405	0.126984126984	0.0793650793651	0.08
F55E10.2	0.238095238095	0.016890835158	0.0215827338129	0.0145251396648	0.125925925926	0.0465	0.142857142857	0.111111111111	0.096
Y97E10AL.1	0.111111111111	0.0328432905849	0.0272130121989	0.0279329608939	0.111111111111	0.0375	0.142857142857	0.190476190476	0
C17G1.2	0.253968253968	0.0243978730059	0.0262746324679	0.0223463687151	0.116049382716	0.057	0.0952380952381	0.047619047619	0
F01D5.8	0.15873015873	0.0403503284329	0.0487957460119	0.0513966480447	0.17037037037	0.048	0.15873015873	0.0634920634921	0.032
ZK652.8	0.666666666667	0.0253362527369	0.0225211135439	0.0234636871508	0.175308641975	0.039	0.047619047619	0.0634920634921	0.032
H25K10.4	0.269841269841	0.01876759462	0.01876759462	0.0201117318436	0.111111111111	0.048	0.253968253968	0.15873015873	0.096
K08D8.10	0.396825396825	0.020644354082	0.01876759462	0.0167597765363	0.130864197531	0.0405	0.0793650793651	0.126984126984	0.048
F02H6.7	0.253968253968	0.0215827338129	0.0225211135439	0.0212290502793	0.148148148148	0.042	0.0952380952381	0.0634920634921	0.08
K10C2.2	0.444444444444	0.0281513919299	0.0290897716609	0.0290502793296	0.0962962962963	0.051	0.111111111111	0.0952380952381	0.016
Y47D7A.9	0.190476190476	0.0290897716609	0.0243978730059	0.0212290502793	0.172839506173	0.063	0.0634920634921	0.111111111111	0
T22C1.4	0.174603174603	0.0403503284329	0.0412887081639	0.0458100558659	0.101234567901	0.039	0.126984126984	0.0793650793651	0.032
Y27F2A.9	0.349206349206	0.01876759462	0.0309665311229	0.0335195530726	0.116049382716	0.03	0.126984126984	0.0793650793651	0.064
T04C12.11	0.301587301587	0.015952455427	0.0262746324679	0.0256983240223	0.140740740741	0.03	0.031746031746	0.047619047619	0.016
K09G1.2	0.0634920634921	0.0300281513919	0.0281513919299	0.0223463687151	0.150617283951	0.036	0.126984126984	0.126984126984	0.064
F29A7.8	0.126984126984	0.0253362527369	0.0262746324679	0.0245810055866	0.150617283951	0.0555	0.15873015873	0.15873015873	0.224
M151.9	0.238095238095	0.0365968095089	0.0328432905849	0.0312849162011	0.153086419753	0.0405	0.190476190476	0.190476190476	0.048
F59C6.16	0.31746031746	0.0281513919299	0.0262746324679	0.0256983240223	0.148148148148	0.0465	0.269841269841	0.0793650793651	0.08
W10D9.2	0.15873015873	0.0394119487019	0.0375351892399	0.0379888268156	0.135802469136	0.051	0.222222222222	0.142857142857	0.112
K11D12.12	0.238095238095	0.0459806068189	0.0431654676259	0.0435754189944	0.113580246914	0.033	0.238095238095	0.0634920634921	0.064
C07B5.2	0.285714285714	0.0253362527369	0.0272130121989	0.0223463687151	0.0987654320988	0.0495	0.111111111111	0.015873015873	0.032
C27A7.2	0.206349206349	0.0225211135439	0.0234594932749	0.0223463687151	0.120987654321	0.03	0.111111111111	0.0793650793651	0.064
Y47H9C.9	0.222222222222	0.0506725054739	0.0497341257429	0.0458100558659	0.133333333333	0.0465	0.047619047619	0.015873015873	0.048
C10A4.4	0.507936507937	0.0243978730059	0.01876759462	0.0189944134078	0.118518518519	0.048	0.015873015873	0	0
C53A5.9	0.174603174603	0.0243978730059	0.0253362527369	0.0223463687151	0.0765432098765	0.0465	0.111111111111	0.0952380952381	0.016
F56F11.2	0.174603174603	0.0290897716609	0.0281513919299	0.0301675977654	0.118518518519	0.0405	0.285714285714	0.15873015873	0.096
T09F5.1	0.269841269841	0.0319049108539	0.019705974351	0.0201117318436	0.118518518519	0.048	0.126984126984	0.0634920634921	0.048
F13H6.5	0.571428571429	0.019705974351	0.0262746324679	0.0268156424581	0.165432098765	0.0345	0.0793650793651	0.0793650793651	0.048
K04B12.2	0.0952380952381	0.0356584297779	0.0281513919299	0.0312849162011	0.17037037037	0.0405	0.0793650793651	0.0952380952381	0.016
F13A2.6	0.253968253968	0.0384735689709	0.0262746324679	0.0245810055866	0.0888888888889	0.0465	0.0793650793651	0.0952380952381	0.096
F18C5.9	0.174603174603	0.0272130121989	0.0215827338129	0.0245810055866	0.118518518519	0.045	0.174603174603	0.111111111111	0.032
C18E3.1	0.301587301587	0.0450422270879	0.0478573662809	0.0458100558659	0.118518518519	0.0465	0.206349206349	0.126984126984	0.048
T27E9.6	0.222222222222	0.0441038473569	0.0431654676259	0.0413407821229	0.125925925926	0.039	0.174603174603	0.0952380952381	0.016
H39E20.1	0.206349206349	0.0225211135439	0.0272130121989	0.0268156424581	0.138271604938	0.048	0.142857142857	0.190476190476	0.096
Y57G11C.38	0.301587301587	0.013137316234	0.016890835158	0.0145251396648	0.133333333333	0.0615	0.047619047619	0.047619047619	0.032
K09D9.11	0.253968253968	0.0319049108539	0.0234594932749	0.0201117318436	0.0913580246914	0.0495	0.253968253968	0.126984126984	0.016
Y51H4A.23	0.269841269841	0.0290897716609	0.0262746324679	0.0279329608939	0.113580246914	0.0465	0.190476190476	0.15873015873	0.176
R02F2.5	0.253968253968	0.0319049108539	0.0384735689709	0.0402234636872	0.120987654321	0.0435	0.206349206349	0.0634920634921	0.272
C15C8.8	0.396825396825	0.016890835158	0.015014075696	0.0134078212291	0.175308641975	0.0435	0.0793650793651	0.0634920634921	0.064
F57G12.2	0.269841269841	0.0215827338129	0.01876759462	0.0201117318436	0.123456790123	0.051	0.0634920634921	0.047619047619	0.048
F44G4.6	0.349206349206	0.0290897716609	0.0262746324679	0.0223463687151	0.143209876543	0.048	0.190476190476	0.0634920634921	0.096
Y45F10D.15	0.301587301587	0.0243978730059	0.0272130121989	0.0234636871508	0.138271604938	0.0465	0.174603174603	0.174603174603	0.064
Y47G6A.18	0.333333333333	0.0431654676259	0.0384735689709	0.0379888268156	0.17037037037	0.0255	0.111111111111	0.0952380952381	0.032
C02F5.14	0.238095238095	0.0356584297779	0.0375351892399	0.0324022346369	0.0987654320988	0.045	0.174603174603	0.0952380952381	0.032
F53F4.15	0.190476190476	0.0356584297779	0.0347200500469	0.0379888268156	0.16049382716	0.045	0.0793650793651	0.031746031746	0.064
F48D6.4	0.365079365079	0.0290897716609	0.0319049108539	0.0357541899441	0.116049382716	0.051	0.126984126984	0.047619047619	0.032
F56A4.11	0.111111111111	0.0262746324679	0.0253362527369	0.0268156424581	0.125925925926	0.03	0.142857142857	0.126984126984	0.112
R148.7	0.238095238095	0.0384735689709	0.0394119487019	0.0424581005587	0.138271604938	0.0495	0.174603174603	0.0634920634921	0.128
F39E9.1	0.253968253968	0.0243978730059	0.0234594932749	0.0256983240223	0.120987654321	0.06	0.0952380952381	0.0952380952381	0.048
Y75B12B.10	0.111111111111	0.0300281513919	0.0262746324679	0.0256983240223	0.130864197531	0.0495	0.0793650793651	0.111111111111	0.048
T16G1.5	0.126984126984	0.0309665311229	0.0272130121989	0.0268156424581	0.106172839506	0.048	0.238095238095	0.174603174603	0.128
F52E1.2	0.15873015873	0.0356584297779	0.0412887081639	0.0379888268156	0.108641975309	0.0465	0.206349206349	0.126984126984	0.112
C35E7.4	0.460317460317	0.0300281513919	0.016890835158	0.0156424581006	0.138271604938	0.036	0.0793650793651	0.0793650793651	0.064
C03C10.5	0.285714285714	0.0290897716609	0.0403503284329	0.0402234636872	0.108641975309	0.0345	0.174603174603	0.174603174603	0.064
Y73B6BL.31	0.396825396825	0.0309665311229	0.0375351892399	0.0301675977654	0.118518518519	0.039	0.0634920634921	0.031746031746	0.048
F09C6.16	0.365079365079	0.0225211135439	0.0281513919299	0.0268156424581	0.120987654321	0.0915	0.142857142857	0.142857142857	0.176
R04E5.7	0.111111111111	0.0300281513919	0.0319049108539	0.0301675977654	0.153086419753	0.0435	0.126984126984	0.142857142857	0.08
F19C6.2	0.507936507937	0.0281513919299	0.0253362527369	0.0223463687151	0.123456790123	0.042	0.0793650793651	0.047619047619	0.016
F54A3.2	0.365079365079	0.0459806068189	0.0356584297779	0.0346368715084	0.130864197531	0.0315	0.047619047619	0.015873015873	0.032
T19H12.6	0.349206349206	0.0300281513919	0.0328432905849	0.0335195530726	0.118518518519	0.054	0.0793650793651	0.0952380952381	0.08
W01B11.1	0.269841269841	0.0412887081639	0.0365968095089	0.0402234636872	0.0962962962963	0.048	0.126984126984	0.0634920634921	0.064
T22D1.2	0.047619047619	0.0215827338129	0.0309665311229	0.0335195530726	0.118518518519	0.0225	0.190476190476	0.15873015873	0.128
W01B6.8	0.222222222222	0.0225211135439	0.0243978730059	0.0234636871508	0.108641975309	0.0405	0.206349206349	0.15873015873	0.016
H23N18.5	0.349206349206	0.01876759462	0.0272130121989	0.0256983240223	0.0938271604938	0.045	0.126984126984	0.0952380952381	0.096
F57B10.8	0.460317460317	0.0337816703159	0.0365968095089	0.0368715083799	0.125925925926	0.036	0.047619047619	0.031746031746	0
Y23H5B.5	0.698412698413	0.0319049108539	0.0365968095089	0.0368715083799	0.0962962962963	0.024	0.047619047619	0	0
F20B6.5	0.349206349206	0.0478573662809	0.0337816703159	0.0379888268156	0.135802469136	0.045	0.15873015873	0.0634920634921	0
F45D11.1	0.412698412698	0.0600563027839	0.0497341257429	0.0502793296089	0.128395061728	0.0525	0.0952380952381	0.142857142857	0.016
F56D6.9	0.111111111111	0.01876759462	0.019705974351	0.0201117318436	0.108641975309	0.051	0.15873015873	0.142857142857	0.176
C45B2.1	0.31746031746	0.0403503284329	0.0262746324679	0.0223463687151	0.123456790123	0.0435	0.111111111111	0.111111111111	0.096
T05D4.5	0.015873015873	0.0328432905849	0.0365968095089	0.0346368715084	0.0543209876543	0.0285	0.460317460317	0.380952380952	0.128
ZK816.3	0.0952380952381	0.0300281513919	0.0319049108539	0.0335195530726	0.123456790123	0.0345	0.15873015873	0.126984126984	0.08
Y67A10A.7	0.349206349206	0.016890835158	0.017829214889	0.0189944134078	0.138271604938	0.042	0.0952380952381	0.0634920634921	0.016
C09D4.2	0.333333333333	0.0262746324679	0.0234594932749	0.0256983240223	0.138271604938	0.0435	0.0793650793651	0.111111111111	0.032
F56B3.2	0.571428571429	0.0290897716609	0.0309665311229	0.0324022346369	0.123456790123	0.027	0.111111111111	0.047619047619	0.096
T08B6.1	0.492063492063	0.0243978730059	0.020644354082	0.0223463687151	0.165432098765	0.048	0.0634920634921	0.047619047619	0.016
C54C6.5	0.31746031746	0.0215827338129	0.0234594932749	0.0223463687151	0.172839506173	0.0435	0.111111111111	0.0793650793651	0.08
R05D7.5	0.365079365079	0.0422270878949	0.0384735689709	0.0346368715084	0.120987654321	0.075	0.15873015873	0	0.032
K07A1.13	0.428571428571	0.0281513919299	0.0516108852049	0.0469273743017	0.113580246914	0.048	0.0952380952381	0.0793650793651	0.064
C08F1.8	0.142857142857	0.0309665311229	0.0290897716609	0.0346368715084	0.133333333333	0.054	0.269841269841	0.238095238095	0.128
Y48G1A.4	0.809523809524	0.0450422270879	0.0319049108539	0.0290502793296	0.108641975309	0.0375	0.0634920634921	0.015873015873	0
F43C11.11	0.0634920634921	0.0253362527369	0.0253362527369	0.0245810055866	0.108641975309	0.036	0.206349206349	0.111111111111	0.192
F56A4.5	0.206349206349	0.0328432905849	0.0365968095089	0.0391061452514	0.123456790123	0.036	0.222222222222	0.15873015873	0.16
Y58A7A.3	0.285714285714	0.0300281513919	0.0272130121989	0.0245810055866	0.113580246914	0.06	0.126984126984	0.0952380952381	0.016
R05A10.3	0.142857142857	0.0215827338129	0.0262746324679	0.0256983240223	0.120987654321	0.057	0.142857142857	0.047619047619	0.176
C35B1.3	0.174603174603	0.0262746324679	0.0300281513919	0.0301675977654	0.150617283951	0.036	0.206349206349	0.126984126984	0.208
C33D9.3	0.365079365079	0.0281513919299	0.0243978730059	0.0234636871508	0.143209876543	0.054	0.0634920634921	0.031746031746	0
C32F10.8	0.174603174603	0.0234594932749	0.0319049108539	0.0357541899441	0.158024691358	0.0375	0.111111111111	0.0952380952381	0.064
T09A5.7	0.396825396825	0.0572411635909	0.0375351892399	0.0402234636872	0.145679012346	0.057	0.0634920634921	0.047619047619	0.032
ZK792.7	0.412698412698	0.0403503284329	0.0394119487019	0.0413407821229	0.111111111111	0.039	0.126984126984	0.031746031746	0.032
Y19D10A.11	0.142857142857	0.0431654676259	0.0469189865499	0.0491620111732	0.150617283951	0.0315	0.142857142857	0.111111111111	0.048
T28F4.5	0.444444444444	0.0272130121989	0.0365968095089	0.0335195530726	0.125925925926	0.0375	0.0793650793651	0.031746031746	0.064
C17D12.3	0.190476190476	0.0281513919299	0.0262746324679	0.0201117318436	0.0592592592593	0.0675	0.0952380952381	0.206349206349	0.112
H35N09.2	0.111111111111	0.0262746324679	0.0243978730059	0.0290502793296	0.155555555556	0.057	0.142857142857	0.190476190476	0.144
F38E1.10	0.222222222222	0.0272130121989	0.0319049108539	0.0301675977654	0.106172839506	0.0435	0.174603174603	0.111111111111	0.128
C52E2.3	0.349206349206	0.0281513919299	0.0337816703159	0.0324022346369	0.0987654320988	0.0525	0.0952380952381	0.126984126984	0.016
C56C10.4	0.253968253968	0.0272130121989	0.0394119487019	0.0368715083799	0.153086419753	0.0315	0.031746031746	0.015873015873	0
T16A1.4	0.111111111111	0.0431654676259	0.0290897716609	0.0301675977654	0.103703703704	0.045	0.174603174603	0.126984126984	0.096
C06C6.7	0.111111111111	0.0262746324679	0.0290897716609	0.0268156424581	0.135802469136	0.057	0.222222222222	0.253968253968	0.064
C36A4.4	0.412698412698	0.0487957460119	0.0450422270879	0.0446927374302	0.133333333333	0.039	0.0952380952381	0.0634920634921	0.032
F28E10.1	0.444444444444	0.0281513919299	0.0262746324679	0.0279329608939	0.150617283951	0.0345	0.0634920634921	0.047619047619	0.048
F10D7.5	0.428571428571	0.0262746324679	0.0375351892399	0.0357541899441	0.140740740741	0.0465	0.047619047619	0.047619047619	0.016
C06H2.7	0.349206349206	0.0290897716609	0.0225211135439	0.0223463687151	0.158024691358	0.039	0.047619047619	0.0793650793651	0.032
Y71G10AR.4	0.380952380952	0.0319049108539	0.0319049108539	0.0312849162011	0.0913580246914	0.0315	0.0793650793651	0.0634920634921	0.048
F53C11.4	0.253968253968	0.0375351892399	0.0422270878949	0.0391061452514	0.224691358025	0.048	0.0952380952381	0.0952380952381	0.032
Y73B6BL.23	0.47619047619	0.0506725054739	0.0497341257429	0.0491620111732	0.217283950617	0.048	0.047619047619	0.031746031746	0.032
C33H5.1	0.269841269841	0.0290897716609	0.0225211135439	0.0223463687151	0.0814814814815	0.0555	0.206349206349	0.0952380952381	0.064
F02E11.4	0.206349206349	0.020644354082	0.0225211135439	0.0201117318436	0.101234567901	0.0435	0.206349206349	0.15873015873	0.096
T07D3.5	0.222222222222	0.0225211135439	0.0225211135439	0.0245810055866	0.0888888888889	0.0615	0.206349206349	0.126984126984	0.112
F25E5.3	0.0952380952381	0.0384735689709	0.0281513919299	0.0256983240223	0.108641975309	0.0465	0.206349206349	0.190476190476	0.08
ZK402.2	0.190476190476	0.0572411635909	0.0319049108539	0.0346368715084	0.0913580246914	0.048	0.174603174603	0.126984126984	0.096
F46E10.2	0.31746031746	0.020644354082	0.0319049108539	0.0335195530726	0.118518518519	0.03	0.047619047619	0	0
C44C10.5	0.15873015873	0.0319049108539	0.0309665311229	0.0312849162011	0.133333333333	0.039	0.206349206349	0.126984126984	0.048
C50F4.10	0.222222222222	0.0262746324679	0.0319049108539	0.0324022346369	0.162962962963	0.036	0.174603174603	0.0793650793651	0.032
K07E8.1	0.190476190476	0.0243978730059	0.0253362527369	0.0212290502793	0.116049382716	0.057	0.15873015873	0.142857142857	0.016
Y104H12D.4	0.68253968254	0.0337816703159	0.0403503284329	0.0424581005587	0.155555555556	0.033	0.015873015873	0.015873015873	0.064
C34D1.4	0.31746031746	0.0215827338129	0.0215827338129	0.0223463687151	0.125925925926	0.0525	0.142857142857	0.047619047619	0.032
C27A2.8	0.301587301587	0.0290897716609	0.0394119487019	0.0368715083799	0.125925925926	0.0315	0.0793650793651	0.0793650793651	0.064
K08B12.3	0.428571428571	0.0347200500469	0.0272130121989	0.0268156424581	0.101234567901	0.045	0.126984126984	0.0634920634921	0.048
F35E2.9	0.285714285714	0.0356584297779	0.0262746324679	0.0234636871508	0.148148148148	0.0405	0.206349206349	0.0793650793651	0.144
B0302.5	0.333333333333	0.017829214889	0.017829214889	0.0167597765363	0.120987654321	0.0285	0.047619047619	0	0.064
F58G6.7	0.444444444444	0.015014075696	0.015952455427	0.0156424581006	0.155555555556	0.033	0.111111111111	0.031746031746	0
C48B6.10	0.460317460317	0.0262746324679	0.0431654676259	0.0480446927374	0.135802469136	0.0435	0.0952380952381	0.031746031746	0.032
F15E6.10	0.285714285714	0.0253362527369	0.01876759462	0.0201117318436	0.0987654320988	0.054	0.174603174603	0.111111111111	0.128
D2045.7	0.349206349206	0.0487957460119	0.0281513919299	0.0290502793296	0.138271604938	0.0315	0.0793650793651	0.015873015873	0
K03D3.5	0.174603174603	0.0272130121989	0.0234594932749	0.0245810055866	0.167901234568	0.036	0.142857142857	0.269841269841	0.096
ZK896.4	0.587301587302	0.0253362527369	0.0262746324679	0.0301675977654	0.120987654321	0.0705	0.126984126984	0.047619047619	0.064
F36H12.3	0.238095238095	0.0487957460119	0.0384735689709	0.0346368715084	0.0913580246914	0.042	0.15873015873	0.0952380952381	0.08
T24H7.2	0.444444444444	0.0441038473569	0.0347200500469	0.0324022346369	0.108641975309	0.0495	0.0952380952381	0.031746031746	0.064
M01B2.12	0.190476190476	0.0300281513919	0.0272130121989	0.0245810055866	0.103703703704	0.0435	0.15873015873	0.0952380952381	0.096
F10D11.5	0.174603174603	0.0403503284329	0.0309665311229	0.0301675977654	0.143209876543	0.057	0.206349206349	0.142857142857	0.048
Y13C8A.1	0.031746031746	0.0825774163278	0.0581795433219	0.0581005586592	0.120987654321	0.0285	0.396825396825	0.174603174603	0.192
Y73F8A.1159	0.0793650793651	0.0441038473569	0.0337816703159	0.0368715083799	0.155555555556	0.0465	0.0952380952381	0.0634920634921	0.048
C26C6.9	0.31746031746	0.0431654676259	0.0337816703159	0.0346368715084	0.135802469136	0.036	0.111111111111	0.0793650793651	0.016
R05D7.1	0.285714285714	0.0290897716609	0.0337816703159	0.0346368715084	0.16049382716	0.0345	0.111111111111	0.126984126984	0.08
F30A10.2	0.365079365079	0.0225211135439	0.0215827338129	0.0234636871508	0.153086419753	0.048	0.0793650793651	0.0793650793651	0
C14A4.3	0.68253968254	0.0422270878949	0.0403503284329	0.0402234636872	0.158024691358	0.027	0.031746031746	0.031746031746	0.064
Y6E2A.5	0.15873015873	0.0328432905849	0.01876759462	0.0189944134078	0.103703703704	0.051	0.206349206349	0.15873015873	0.032
Y110A2AL.6	0.365079365079	0.0253362527369	0.0319049108539	0.0290502793296	0.165432098765	0.0555	0.0952380952381	0.015873015873	0.064
T18D3.7	0.365079365079	0.0290897716609	0.019705974351	0.0201117318436	0.150617283951	0.048	0.0634920634921	0.0634920634921	0.016
F59D6.1	0.222222222222	0.020644354082	0.017829214889	0.0201117318436	0.108641975309	0.03	0.111111111111	0.0634920634921	0
C50F7.5	0.333333333333	0.0356584297779	0.0281513919299	0.0256983240223	0.150617283951	0.036	0.142857142857	0.0793650793651	0.08
K10G9.2	0.52380952381	0.0262746324679	0.0384735689709	0.0413407821229	0.17037037037	0.0405	0.047619047619	0.015873015873	0
Y53C12A.7	0.285714285714	0.0441038473569	0.0375351892399	0.0379888268156	0.0888888888889	0.0375	0.126984126984	0.0952380952381	0.192
B0507.2	0.111111111111	0.0234594932749	0.0234594932749	0.0256983240223	0.128395061728	0.0405	0.142857142857	0.111111111111	0.16
C40C9.4	0.190476190476	0.0300281513919	0.0300281513919	0.0279329608939	0.138271604938	0.0405	0.15873015873	0.0952380952381	0.048
E02C12.12	0.222222222222	0.0215827338129	0.0225211135439	0.0223463687151	0.135802469136	0.042	0.238095238095	0.15873015873	0.08
Y39F10B.1	0.47619047619	0.0459806068189	0.0469189865499	0.0491620111732	0.138271604938	0.024	0.0952380952381	0.031746031746	0.016
B0416.7	0.47619047619	0.0300281513919	0.017829214889	0.0178770949721	0.111111111111	0.0585	0.111111111111	0.047619047619	0
F52E10.2	0.238095238095	0.019705974351	0.0281513919299	0.0245810055866	0.103703703704	0.039	0.0952380952381	0.126984126984	0.064
C35D10.17	0.269841269841	0.0319049108539	0.0337816703159	0.0324022346369	0.130864197531	0.054	0.15873015873	0.15873015873	0.096
Y38H6A.5	0.301587301587	0.0234594932749	0.0215827338129	0.0212290502793	0.116049382716	0.0375	0.111111111111	0.174603174603	0.032
R04B5.6	0.31746031746	0.020644354082	0.019705974351	0.0167597765363	0.133333333333	0.057	0.0793650793651	0.047619047619	0.016
Y37E11AL.3	0.47619047619	0.0544260243979	0.0422270878949	0.0424581005587	0.145679012346	0.0345	0.0634920634921	0.015873015873	0.048
F32D8.12	0.31746031746	0.0234594932749	0.01876759462	0.0167597765363	0.0962962962963	0.0495	0.15873015873	0.0793650793651	0.08
Y45G5AM.2	0.619047619048	0.0581795433219	0.0638098217079	0.0625698324022	0.150617283951	0.042	0.0793650793651	0.0952380952381	0.032
F40E3.5	0.15873015873	0.0459806068189	0.0516108852049	0.0480446927374	0.111111111111	0.033	0.15873015873	0.142857142857	0.144
K07A3.3	0.0793650793651	0.0441038473569	0.0459806068189	0.0480446927374	0.111111111111	0.0375	0.301587301587	0.126984126984	0.048
C24A8.5	0.269841269841	0.0272130121989	0.0309665311229	0.0279329608939	0.111111111111	0.033	0.0952380952381	0.126984126984	0.032
C25E10.5	0.349206349206	0.0243978730059	0.0347200500469	0.0379888268156	0.145679012346	0.054	0.0793650793651	0.0634920634921	0.064
Y71F9B.13	0.222222222222	0.0487957460119	0.0441038473569	0.0446927374302	0.103703703704	0.0345	0.190476190476	0.0793650793651	0.048
C06C6.6	0.142857142857	0.0365968095089	0.0375351892399	0.0357541899441	0.138271604938	0.0645	0.269841269841	0.238095238095	0.064
Y54G2A.42	0.190476190476	0.0347200500469	0.0394119487019	0.0379888268156	0.123456790123	0.036	0.285714285714	0.0952380952381	0.16
Y48G1BM.7	0.206349206349	0.0506725054739	0.0431654676259	0.0391061452514	0.162962962963	0.051	0.0634920634921	0.047619047619	0.016
F10A3.1	0.444444444444	0.015952455427	0.0272130121989	0.0279329608939	0.123456790123	0.057	0.0793650793651	0.0634920634921	0.064
C17F4.11	0.555555555556	0.0215827338129	0.0225211135439	0.0223463687151	0.128395061728	0.0615	0.0952380952381	0.126984126984	0.016
R13A5.9	0.412698412698	0.0365968095089	0.0441038473569	0.0446927374302	0.106172839506	0.0405	0.0634920634921	0.0634920634921	0
C16C8.9	0.174603174603	0.0262746324679	0.0225211135439	0.0245810055866	0.175308641975	0.033	0.111111111111	0.0952380952381	0.096
T09D3.8	0.31746031746	0.0347200500469	0.01876759462	0.0167597765363	0.0987654320988	0.0495	0.142857142857	0.126984126984	0.064
F18E3.11	0.365079365079	0.0337816703159	0.0365968095089	0.0357541899441	0.214814814815	0.039	0.0793650793651	0.015873015873	0.016
Y15E3A.3	0.142857142857	0.0262746324679	0.0243978730059	0.0189944134078	0.0987654320988	0.051	0.142857142857	0.174603174603	0.032
Y47D9A.1	0.349206349206	0.0356584297779	0.0431654676259	0.0446927374302	0.177777777778	0.0435	0.031746031746	0.047619047619	0.048
T12A7.9	0.0793650793651	0.0394119487019	0.0319049108539	0.0301675977654	0.101234567901	0.042	0.206349206349	0.142857142857	0.016
Y23H5A.8	0.15873015873	0.0478573662809	0.0450422270879	0.0458100558659	0.125925925926	0.045	0.15873015873	0.142857142857	0.096
R53.8	0.190476190476	0.0243978730059	0.0215827338129	0.0201117318436	0.0987654320988	0.048	0.222222222222	0.174603174603	0.048
F13B6.1	0.222222222222	0.020644354082	0.0243978730059	0.0256983240223	0.130864197531	0.042	0.0952380952381	0.0952380952381	0.064
F57B9.3	0.174603174603	0.0375351892399	0.0337816703159	0.0379888268156	0.148148148148	0.0495	0.269841269841	0.126984126984	0.016
Y53F4B.24	0.190476190476	0.0534876446669	0.0497341257429	0.0502793296089	0.162962962963	0.0375	0.222222222222	0.190476190476	0.048
T13C2.3	0.444444444444	0.0290897716609	0.0253362527369	0.0268156424581	0.162962962963	0.0375	0.047619047619	0.015873015873	0.016
F55F8.2	0.52380952381	0.0253362527369	0.0309665311229	0.0324022346369	0.111111111111	0.036	0.126984126984	0.015873015873	0.016
Y39B6A.8	0.412698412698	0.0290897716609	0.0234594932749	0.0223463687151	0.0864197530864	0.048	0.222222222222	0.142857142857	0.096
ZK1127.4	0.571428571429	0.0469189865499	0.0412887081639	0.0424581005587	0.123456790123	0.0375	0.0793650793651	0.031746031746	0.016
F10G7.6	0.0952380952381	0.0375351892399	0.0403503284329	0.0413407821229	0.143209876543	0.0435	0.126984126984	0.0793650793651	0.064
K08H10.6	0.285714285714	0.0243978730059	0.0243978730059	0.0234636871508	0.133333333333	0.0495	0.0952380952381	0.0793650793651	0.096
F26E4.6	0.333333333333	0.0394119487019	0.0478573662809	0.0458100558659	0.140740740741	0.042	0.0952380952381	0.0952380952381	0.032
F48G7.9	0.0793650793651	0.0281513919299	0.019705974351	0.0212290502793	0.130864197531	0.0465	0.0793650793651	0.0952380952381	0.064
Y42A5A.1	0.380952380952	0.0309665311229	0.0234594932749	0.0234636871508	0.130864197531	0.06	0.0793650793651	0.015873015873	0
F36H5.14	0.111111111111	0.0347200500469	0.0309665311229	0.0324022346369	0.116049382716	0.051	0.126984126984	0.0793650793651	0.128
Y92H12A.4	0.730158730159	0.0328432905849	0.0375351892399	0.0368715083799	0.177777777778	0.0195	0	0.015873015873	0.032
Y69F12A.1	0.174603174603	0.0300281513919	0.0441038473569	0.0458100558659	0.143209876543	0.036	0.126984126984	0.0952380952381	0.096
Y106G6G.4	0.269841269841	0.0328432905849	0.0412887081639	0.0379888268156	0.140740740741	0.0375	0.206349206349	0.111111111111	0.064
T24D5.2	0.190476190476	0.0243978730059	0.0234594932749	0.0234636871508	0.135802469136	0.0555	0.111111111111	0.126984126984	0.032
T15D6.9	0.0634920634921	0.0412887081639	0.0262746324679	0.0268156424581	0.138271604938	0.0555	0.142857142857	0.15873015873	0.08
F40E12.1	0.15873015873	0.0337816703159	0.0412887081639	0.0424581005587	0.106172839506	0.042	0.142857142857	0.126984126984	0.048
F52C12.6	0.412698412698	0.0375351892399	0.0384735689709	0.0346368715084	0.106172839506	0.033	0.190476190476	0.047619047619	0.08
C35D6.3	0.0793650793651	0.0234594932749	0.0281513919299	0.0301675977654	0.140740740741	0.06	0.111111111111	0.0634920634921	0.144
F20B6.1	0.174603174603	0.0356584297779	0.0591179230529	0.0603351955307	0.116049382716	0.0525	0.222222222222	0.142857142857	0.08
Y43F8A.5	0.603174603175	0.0281513919299	0.0272130121989	0.0279329608939	0.106172839506	0.0225	0.047619047619	0.015873015873	0.032
Y45G12C.6	0.238095238095	0.0234594932749	0.0290897716609	0.0245810055866	0.130864197531	0.0525	0.15873015873	0.0634920634921	0.096
C02E7.6	0.238095238095	0.0215827338129	0.0225211135439	0.0245810055866	0.143209876543	0.039	0.15873015873	0.0952380952381	0.08
C14C10.5	0.380952380952	0.0337816703159	0.0365968095089	0.0379888268156	0.175308641975	0.0405	0.0793650793651	0.047619047619	0.016
E03H4.5	0.222222222222	0.0281513919299	0.0356584297779	0.0301675977654	0.106172839506	0.051	0.126984126984	0.0634920634921	0.128
C09H10.4	0.174603174603	0.0534876446669	0.0600563027839	0.0581005586592	0.150617283951	0.033	0.111111111111	0.0634920634921	0.048
C47F8.6	0.190476190476	0.0412887081639	0.0309665311229	0.0268156424581	0.125925925926	0.0345	0.238095238095	0.126984126984	0.128
F02C12.2	0.190476190476	0.0281513919299	0.0300281513919	0.0234636871508	0.128395061728	0.0435	0.111111111111	0.0634920634921	0.208
C02B8.3	0.301587301587	0.01876759462	0.0225211135439	0.0234636871508	0.128395061728	0.0345	0.0634920634921	0.0793650793651	0.016
Y57G11C.18	0.222222222222	0.0384735689709	0.0253362527369	0.0234636871508	0.0740740740741	0.024	0.0793650793651	0.0952380952381	0.096
Y44E3A.6	0.365079365079	0.0290897716609	0.0328432905849	0.0335195530726	0.153086419753	0.024	0.0634920634921	0.0634920634921	0
F20B6.6	0.285714285714	0.0553644041289	0.0384735689709	0.0368715083799	0.103703703704	0.045	0.142857142857	0.047619047619	0.08
C33F10.8	0.142857142857	0.0281513919299	0.0290897716609	0.0290502793296	0.130864197531	0.0435	0.190476190476	0.174603174603	0.096
F07C6.4	0.380952380952	0.0459806068189	0.0394119487019	0.0391061452514	0.165432098765	0.0255	0.0952380952381	0.0952380952381	0
K02E11.11	0.349206349206	0.0281513919299	0.0243978730059	0.0256983240223	0.133333333333	0.0465	0.047619047619	0.0634920634921	0.032
C11D2.3	0.0952380952381	0.0394119487019	0.0319049108539	0.0335195530726	0.106172839506	0.051	0.31746031746	0.206349206349	0.128
F46F5.7	0.238095238095	0.0309665311229	0.0309665311229	0.0357541899441	0.120987654321	0.0465	0.15873015873	0.0793650793651	0.016
F29G9.1	0.047619047619	0.0581795433219	0.0694401000938	0.0703910614525	0.128395061728	0.0315	0.333333333333	0.015873015873	0.56
C18H2.3	0.126984126984	0.0262746324679	0.0253362527369	0.0234636871508	0.108641975309	0.0495	0.174603174603	0.126984126984	0.096
M6.11	0.174603174603	0.0243978730059	0.017829214889	0.0178770949721	0.135802469136	0.0525	0.222222222222	0.126984126984	0.128
BE10.3	0.428571428571	0.020644354082	0.019705974351	0.0167597765363	0.106172839506	0.072	0.0793650793651	0.0634920634921	0.048
B0228.1	0.285714285714	0.0337816703159	0.0290897716609	0.0256983240223	0.128395061728	0.0525	0.126984126984	0.0793650793651	0.032
C29F7.10	0.460317460317	0.0281513919299	0.0272130121989	0.0301675977654	0.118518518519	0.0315	0.0952380952381	0.031746031746	0
C35D10.10	0.285714285714	0.0403503284329	0.0431654676259	0.0480446927374	0.135802469136	0.0405	0.126984126984	0.0952380952381	0.048
K03H6.5	0.0793650793651	0.0441038473569	0.0506725054739	0.0491620111732	0.207407407407	0.0435	0.126984126984	0.222222222222	0.112
Y73C8B.2	0.253968253968	0.0337816703159	0.0309665311229	0.0312849162011	0.123456790123	0.0465	0.126984126984	0.111111111111	0.112
C36E8.1	0.396825396825	0.017829214889	0.0253362527369	0.0256983240223	0.150617283951	0.0435	0.031746031746	0.0634920634921	0
F56G4.7	0.460317460317	0.0281513919299	0.0403503284329	0.0357541899441	0.128395061728	0.057	0.142857142857	0.0793650793651	0.08
C08E8.2	0.222222222222	0.0365968095089	0.0450422270879	0.0424581005587	0.0913580246914	0.078	0.142857142857	0.126984126984	0.08
F54F12.1	0.0634920634921	0.0375351892399	0.0262746324679	0.0268156424581	0.0938271604938	0.06	0.285714285714	0.285714285714	0.128
M03E7.2	0.190476190476	0.0356584297779	0.0394119487019	0.0379888268156	0.162962962963	0.03	0.111111111111	0.0634920634921	0.064
Y47G6A.9	0.507936507937	0.0478573662809	0.0487957460119	0.0446927374302	0.133333333333	0.0375	0.15873015873	0.031746031746	0.048
Y71H2AM.6	0.222222222222	0.0516108852049	0.0450422270879	0.0469273743017	0.125925925926	0.0285	0.174603174603	0.0952380952381	0.032
W03B1.9	0.174603174603	0.0375351892399	0.0544260243979	0.059217877095	0.185185185185	0.039	0.174603174603	0.142857142857	0.048
K07E8.6	0.380952380952	0.0253362527369	0.0243978730059	0.0245810055866	0.0888888888889	0.0315	0.142857142857	0.126984126984	0.064
C41H7.4	0.253968253968	0.0506725054739	0.0525492649359	0.0525139664804	0.148148148148	0.0435	0.190476190476	0.174603174603	0.16
B0281.3	0.190476190476	0.0375351892399	0.0262746324679	0.0245810055866	0.103703703704	0.0615	0.190476190476	0.126984126984	0.096
F37D6.4	0.349206349206	0.0290897716609	0.0281513919299	0.0301675977654	0.106172839506	0.06	0.031746031746	0.0793650793651	0.016
Y48G1A.2	0.31746031746	0.0544260243979	0.0581795433219	0.0581005586592	0.167901234568	0.039	0.0793650793651	0.015873015873	0
C02F5.5	0.253968253968	0.0309665311229	0.0309665311229	0.0335195530726	0.165432098765	0.045	0.15873015873	0.111111111111	0.032
T26C5.5	0.396825396825	0.0375351892399	0.0225211135439	0.0245810055866	0.0814814814815	0.048	0.126984126984	0.0634920634921	0.064
C08A9.6	0.428571428571	0.0384735689709	0.0225211135439	0.0212290502793	0.133333333333	0.0495	0.0634920634921	0.015873015873	0
H32C10.1	0.174603174603	0.0487957460119	0.0459806068189	0.0402234636872	0.123456790123	0.033	0.174603174603	0.142857142857	0.016
Y40A1A.2	0.190476190476	0.0281513919299	0.0319049108539	0.0301675977654	0.101234567901	0.06	0.174603174603	0.126984126984	0.032
ZK856.18	0.380952380952	0.0281513919299	0.0356584297779	0.0357541899441	0.195061728395	0.0435	0.111111111111	0.031746031746	0.064
F11D11.3	0.301587301587	0.0253362527369	0.0234594932749	0.0268156424581	0.128395061728	0.0525	0.206349206349	0.0793650793651	0.08
C49C8.2	0.396825396825	0.0272130121989	0.0243978730059	0.0189944134078	0.111111111111	0.048	0.0634920634921	0.0793650793651	0
C18B12.4	0.15873015873	0.0281513919299	0.0215827338129	0.0212290502793	0.162962962963	0.045	0.047619047619	0.0634920634921	0.032
W04E12.4	0.301587301587	0.0375351892399	0.0328432905849	0.0357541899441	0.143209876543	0.0225	0.111111111111	0.047619047619	0.032
C16C8.10	0.206349206349	0.0572411635909	0.0581795433219	0.059217877095	0.135802469136	0.0105	0.190476190476	0.047619047619	0.096
Y39G8B.7	0.285714285714	0.0412887081639	0.0412887081639	0.0435754189944	0.113580246914	0.0555	0.142857142857	0.111111111111	0.064
F58G1.3	0.15873015873	0.0506725054739	0.0506725054739	0.0536312849162	0.140740740741	0.033	0.190476190476	0.15873015873	0.08
M117.6	0.111111111111	0.0243978730059	0.0234594932749	0.0223463687151	0.113580246914	0.0435	0.142857142857	0.0793650793651	0.08
ZK287.1	0.507936507937	0.0243978730059	0.0328432905849	0.0357541899441	0.143209876543	0.0435	0.0634920634921	0	0.016
T05E11.2	0.269841269841	0.0337816703159	0.0365968095089	0.0402234636872	0.125925925926	0.0345	0.126984126984	0.0634920634921	0.032
F29A7.4	0.111111111111	0.0591179230529	0.0647482014388	0.0625698324022	0.165432098765	0.0585	0.190476190476	0.142857142857	0.08
C25G4.7	0.190476190476	0.0272130121989	0.0375351892399	0.0379888268156	0.148148148148	0.051	0.190476190476	0.174603174603	0.048
W06B4.2	0.365079365079	0.0534876446669	0.0656865811698	0.0569832402235	0.125925925926	0.0315	0.142857142857	0.111111111111	0.048
F55C10.5	0.555555555556	0.0253362527369	0.0300281513919	0.0301675977654	0.128395061728	0.057	0.031746031746	0.031746031746	0
F28C10.4	0.190476190476	0.0272130121989	0.0281513919299	0.0301675977654	0.133333333333	0.036	0.111111111111	0.142857142857	0.08
T10E9.8	0.285714285714	0.020644354082	0.020644354082	0.0178770949721	0.116049382716	0.0405	0.222222222222	0.111111111111	0.064
Y45G12C.10	0.126984126984	0.0290897716609	0.0337816703159	0.0324022346369	0.155555555556	0.045	0.126984126984	0.142857142857	0.048
F58H1.7	0.492063492063	0.0281513919299	0.020644354082	0.0189944134078	0.155555555556	0.042	0.015873015873	0.031746031746	0.016
F40E3.6	0.126984126984	0.0365968095089	0.0422270878949	0.0391061452514	0.143209876543	0.048	0.111111111111	0.0793650793651	0.048
R05C11.2	0.142857142857	0.0356584297779	0.0253362527369	0.0268156424581	0.140740740741	0.0555	0.142857142857	0.111111111111	0.112
Y50D7A.11	0.333333333333	0.0394119487019	0.0356584297779	0.0357541899441	0.0987654320988	0.027	0.222222222222	0.126984126984	0.176
T04A8.7	0.396825396825	0.0384735689709	0.0384735689709	0.0413407821229	0.116049382716	0.036	0.111111111111	0.111111111111	0
F29G9.7	0.174603174603	0.0290897716609	0.0412887081639	0.0458100558659	0.135802469136	0.0375	0.15873015873	0.047619047619	0.048
Y42G9A.1	0.301587301587	0.0365968095089	0.0403503284329	0.0413407821229	0.130864197531	0.033	0.111111111111	0.111111111111	0.032
Y69H2.10	0.0952380952381	0.015014075696	0.014075695965	0.0100558659218	0.138271604938	0.009	0.15873015873	0.0793650793651	0.16
T21E8.7	0.206349206349	0.0356584297779	0.0309665311229	0.0335195530726	0.133333333333	0.0345	0.222222222222	0.0952380952381	0.128
Y39B6A.41	0.428571428571	0.0384735689709	0.0469189865499	0.0379888268156	0.0617283950617	0.048	0.126984126984	0.0952380952381	0.064
ZK1248.15	0.428571428571	0.0431654676259	0.0403503284329	0.0402234636872	0.140740740741	0.0495	0.0793650793651	0.031746031746	0.048
K08E7.5	0.206349206349	0.0403503284329	0.0403503284329	0.0424581005587	0.116049382716	0.0495	0.142857142857	0.126984126984	0.032
R04F11.5	0.47619047619	0.0365968095089	0.0356584297779	0.0368715083799	0.133333333333	0.042	0.0793650793651	0.0793650793651	0.064
T16A1.2	0.349206349206	0.0337816703159	0.0365968095089	0.0402234636872	0.130864197531	0.057	0.15873015873	0.126984126984	0.048
F44F1.4	0.126984126984	0.0300281513919	0.0328432905849	0.0357541899441	0.106172839506	0.048	0.0793650793651	0.111111111111	0.064
F38H4.5	0.206349206349	0.0478573662809	0.0431654676259	0.0413407821229	0.145679012346	0.033	0.190476190476	0.126984126984	0.096
M7.7	0.190476190476	0.0281513919299	0.0412887081639	0.0446927374302	0.148148148148	0.048	0.206349206349	0.111111111111	0.016
F52C6.2	0.492063492063	0.0403503284329	0.0506725054739	0.0525139664804	0.145679012346	0.0375	0.111111111111	0.047619047619	0.016
Y105C5A.24	0.460317460317	0.0422270878949	0.0412887081639	0.0379888268156	0.108641975309	0.0465	0.111111111111	0.047619047619	0.016
Y39G10AR.32	0.380952380952	0.0581795433219	0.0544260243979	0.0513966480447	0.128395061728	0.0345	0.111111111111	0.031746031746	0.032
F40F8.12	0.222222222222	0.0422270878949	0.0619330622459	0.063687150838	0.192592592593	0.039	0.0952380952381	0.031746031746	0.08
F44E2.6	0.349206349206	0.0487957460119	0.0497341257429	0.0491620111732	0.103703703704	0.033	0.126984126984	0.111111111111	0.064
C06H2.2	0.555555555556	0.0506725054739	0.0441038473569	0.0458100558659	0.123456790123	0.048	0.0952380952381	0.031746031746	0.032
F16B3.2	0.206349206349	0.0290897716609	0.0243978730059	0.0256983240223	0.133333333333	0.057	0.15873015873	0.15873015873	0.016
B0564.6	0.126984126984	0.0262746324679	0.0337816703159	0.0357541899441	0.187654320988	0.0375	0.047619047619	0.0793650793651	0
ZK899.6	0.47619047619	0.0281513919299	0.0337816703159	0.0312849162011	0.128395061728	0.0555	0.047619047619	0.047619047619	0
T16G12.8	0.539682539683	0.0215827338129	0.0300281513919	0.0312849162011	0.130864197531	0.048	0.047619047619	0.015873015873	0
F13B6.3	0.269841269841	0.0375351892399	0.0290897716609	0.0290502793296	0.125925925926	0.0345	0.126984126984	0.0634920634921	0.032
H06H21.36	0.412698412698	0.020644354082	0.0272130121989	0.0245810055866	0.123456790123	0.0465	0.0952380952381	0.142857142857	0.032
Y43F8B.3	0.380952380952	0.0337816703159	0.0234594932749	0.0245810055866	0.113580246914	0.0255	0.0793650793651	0.015873015873	0
C15H7.3	0.238095238095	0.0253362527369	0.0272130121989	0.0268156424581	0.133333333333	0.054	0.126984126984	0.126984126984	0.048
Y57G7A.11	0.269841269841	0.0328432905849	0.0253362527369	0.0268156424581	0.0987654320988	0.0345	0.222222222222	0.111111111111	0.096
Y54G11A.1	0.52380952381	0.0412887081639	0.0309665311229	0.0324022346369	0.0987654320988	0.036	0.190476190476	0.0793650793651	0.096
Y48C3A.14	0.539682539683	0.0431654676259	0.0281513919299	0.0290502793296	0.0938271604938	0.027	0.015873015873	0.047619047619	0.016
ZC404.1	0.0793650793651	0.0347200500469	0.0281513919299	0.0290502793296	0.116049382716	0.0615	0.222222222222	0.126984126984	0.112
F30F8.9	0.619047619048	0.0394119487019	0.0403503284329	0.0424581005587	0.145679012346	0.0435	0.0793650793651	0.047619047619	0.048
F32D8.15	0.460317460317	0.0253362527369	0.0253362527369	0.0256983240223	0.125925925926	0.0405	0.047619047619	0.047619047619	0.016
ZC250.2	0.190476190476	0.0450422270879	0.0262746324679	0.0245810055866	0.118518518519	0.054	0.15873015873	0.142857142857	0.032
F58F6.6	0.269841269841	0.0215827338129	0.020644354082	0.0189944134078	0.118518518519	0.0435	0.174603174603	0.190476190476	0.048
F14B8.6	0.365079365079	0.0290897716609	0.0300281513919	0.0324022346369	0.133333333333	0.048	0.0634920634921	0.031746031746	0.032
Y105C5B.25	0.222222222222	0.0309665311229	0.017829214889	0.0201117318436	0.101234567901	0.0525	0.142857142857	0.126984126984	0.048
C37E2.3	0.190476190476	0.014075695965	0.016890835158	0.0178770949721	0.111111111111	0.0585	0.15873015873	0.142857142857	0.032
F41G4.5	0.0952380952381	0.0525492649359	0.0375351892399	0.0379888268156	0.125925925926	0.0375	0.126984126984	0.111111111111	0.032
Y55F3C.13	0.15873015873	0.0365968095089	0.0253362527369	0.0268156424581	0.108641975309	0.0345	0.222222222222	0.0793650793651	0.224
T02H6.9	0.222222222222	0.0281513919299	0.0356584297779	0.0379888268156	0.125925925926	0.051	0.15873015873	0.111111111111	0.032
T24E12.11	0.52380952381	0.01876759462	0.0290897716609	0.0324022346369	0.125925925926	0.045	0.111111111111	0.0634920634921	0.032
M163.8	0.285714285714	0.020644354082	0.017829214889	0.0189944134078	0.130864197531	0.03	0.0793650793651	0.126984126984	0.048
Y39B6A.36	0.380952380952	0.0365968095089	0.0356584297779	0.0413407821229	0.120987654321	0.045	0.0793650793651	0.015873015873	0.048
F15B10.3	0.31746031746	0.0403503284329	0.0375351892399	0.0413407821229	0.165432098765	0.0465	0.0793650793651	0.047619047619	0
M04F3.5	0.444444444444	0.0365968095089	0.0309665311229	0.0290502793296	0.153086419753	0.03	0.0952380952381	0.047619047619	0.032
T13F3.7	0.142857142857	0.0459806068189	0.0281513919299	0.0279329608939	0.108641975309	0.0225	0.238095238095	0.206349206349	0.112
Y38A10A.2	0.428571428571	0.0290897716609	0.0243978730059	0.0223463687151	0.0938271604938	0.054	0.0793650793651	0.031746031746	0.064
K06H6.4	0.126984126984	0.0309665311229	0.0309665311229	0.0324022346369	0.0938271604938	0.0645	0.190476190476	0.111111111111	0.08
Y47D3B.6	0.444444444444	0.0337816703159	0.0487957460119	0.054748603352	0.19012345679	0.054	0.047619047619	0.015873015873	0
F47B8.13	0.0952380952381	0.013137316234	0.017829214889	0.0178770949721	0.128395061728	0.039	0.0952380952381	0.142857142857	0.112
C24A3.2	0.444444444444	0.0243978730059	0.0300281513919	0.0223463687151	0.135802469136	0.0375	0.047619047619	0.0634920634921	0.032
T05C1.2	0.0952380952381	0.019705974351	0.0262746324679	0.0290502793296	0.106172839506	0.0465	0.174603174603	0.206349206349	0.016
K08D12.4	0.285714285714	0.0563027838599	0.0553644041289	0.0569832402235	0.123456790123	0.0375	0.0634920634921	0.031746031746	0
ZK20.4	0.444444444444	0.0459806068189	0.0365968095089	0.0312849162011	0.0987654320988	0.039	0.0952380952381	0.0952380952381	0.032
T05D4.2	0.349206349206	0.0431654676259	0.0347200500469	0.0335195530726	0.140740740741	0.045	0.031746031746	0.031746031746	0
C50F4.12	0.301587301587	0.0412887081639	0.0394119487019	0.0346368715084	0.0987654320988	0.0435	0.0952380952381	0.0952380952381	0.064
R05D3.12	0.396825396825	0.0394119487019	0.0356584297779	0.0402234636872	0.118518518519	0.0405	0.142857142857	0.142857142857	0.096
Y75B8A.7	0.301587301587	0.0600563027839	0.0497341257429	0.0536312849162	0.103703703704	0.0285	0.111111111111	0.0634920634921	0.032
K10G6.5	0.269841269841	0.0365968095089	0.0375351892399	0.0402234636872	0.130864197531	0.0255	0.15873015873	0.126984126984	0.064
T09B9.5	0.0793650793651	0.0243978730059	0.0215827338129	0.0201117318436	0.150617283951	0.0465	0.174603174603	0.190476190476	0.096
K10C2.7	0.111111111111	0.019705974351	0.0272130121989	0.0290502793296	0.111111111111	0.0495	0.126984126984	0.0793650793651	0.016
C35D10.13	0.365079365079	0.0441038473569	0.0375351892399	0.0379888268156	0.145679012346	0.0435	0.047619047619	0.0634920634921	0.016
F54C9.7	0.206349206349	0.0319049108539	0.0459806068189	0.0413407821229	0.138271604938	0.045	0.126984126984	0.142857142857	0.032
T12A2.5	0.222222222222	0.0290897716609	0.0262746324679	0.0268156424581	0.123456790123	0.0315	0.111111111111	0.111111111111	0.048
M163.6	0.301587301587	0.0253362527369	0.0300281513919	0.0324022346369	0.143209876543	0.06	0.126984126984	0.0952380952381	0.064
Y106G6G.1	0.0634920634921	0.0319049108539	0.0459806068189	0.0469273743017	0.167901234568	0.042	0.206349206349	0.190476190476	0.048
K09H9.5	0.222222222222	0.0337816703159	0.0319049108539	0.0368715083799	0.0864197530864	0.039	0.222222222222	0.047619047619	0.096
D1081.6	0.253968253968	0.0309665311229	0.0375351892399	0.0312849162011	0.111111111111	0.0405	0.0793650793651	0.0634920634921	0.032
Y116A8C.463	0.190476190476	0.0375351892399	0.0347200500469	0.0335195530726	0.125925925926	0.0255	0.190476190476	0.126984126984	0.048
T20F7.1	0.269841269841	0.0337816703159	0.0290897716609	0.0324022346369	0.113580246914	0.0705	0.111111111111	0.0634920634921	0
K02A11.2	0.190476190476	0.0337816703159	0.0384735689709	0.0435754189944	0.0962962962963	0.0465	0.190476190476	0.126984126984	0.064
Y75D11A.1	0.269841269841	0.0347200500469	0.0422270878949	0.0435754189944	0.0938271604938	0.03	0.174603174603	0.0634920634921	0.032
ZC581.9	0.380952380952	0.0281513919299	0.0319049108539	0.0324022346369	0.0987654320988	0.06	0.0952380952381	0.0634920634921	0.032
F01G10.9	0.349206349206	0.0290897716609	0.0290897716609	0.0290502793296	0.138271604938	0.0345	0.031746031746	0.0634920634921	0.016
F56A4.6	0.301587301587	0.0300281513919	0.0215827338129	0.0212290502793	0.113580246914	0.039	0.142857142857	0.0952380952381	0.16
C07A4.3	0.301587301587	0.0328432905849	0.0347200500469	0.0301675977654	0.140740740741	0.045	0.111111111111	0.0634920634921	0.032
D1007.4	0.31746031746	0.0506725054739	0.0356584297779	0.0368715083799	0.148148148148	0.024	0.111111111111	0.031746031746	0
F59F5.3	0.190476190476	0.0281513919299	0.0337816703159	0.0335195530726	0.133333333333	0.051	0.0634920634921	0.0793650793651	0
W08F4.12	0.0952380952381	0.0487957460119	0.0403503284329	0.0368715083799	0.16049382716	0.0315	0.174603174603	0.111111111111	0.16
F55A11.11	0.301587301587	0.0441038473569	0.0403503284329	0.0458100558659	0.118518518519	0.0555	0.15873015873	0.0952380952381	0.032
C25E10.4	0.301587301587	0.015014075696	0.019705974351	0.0189944134078	0.120987654321	0.06	0.0952380952381	0.0793650793651	0.016
Y37E11AL.6	0.539682539683	0.0234594932749	0.0234594932749	0.0245810055866	0.113580246914	0.0465	0.0634920634921	0.0634920634921	0.016
C06A12.3	0.253968253968	0.0262746324679	0.0243978730059	0.0256983240223	0.0987654320988	0.0405	0.0952380952381	0.047619047619	0.048
Y58A7A.4	0.238095238095	0.0225211135439	0.0272130121989	0.0256983240223	0.0987654320988	0.054	0.174603174603	0.142857142857	0.016
C10E2.2	0.238095238095	0.0309665311229	0.0253362527369	0.0268156424581	0.143209876543	0.069	0.15873015873	0.142857142857	0.08
T22F7.5	0.396825396825	0.0300281513919	0.0300281513919	0.0324022346369	0.153086419753	0.048	0.0634920634921	0.047619047619	0.048
F34H10.4	0.365079365079	0.0300281513919	0.0225211135439	0.0234636871508	0.167901234568	0.0495	0.031746031746	0.031746031746	0
F32B4.5	0.412698412698	0.0506725054739	0.0506725054739	0.0424581005587	0.158024691358	0.0255	0.111111111111	0.0634920634921	0.064
F26D2.16	0.269841269841	0.0234594932749	0.0290897716609	0.0312849162011	0.125925925926	0.0405	0.222222222222	0.111111111111	0.112
F21D9.8	0.15873015873	0.0666249609008	0.0534876446669	0.054748603352	0.130864197531	0.0225	0.126984126984	0.0952380952381	0.064
F32H2.7	0.285714285714	0.0356584297779	0.0403503284329	0.0413407821229	0.153086419753	0.0435	0.0952380952381	0.0793650793651	0.016
Y47D3B.1	0.365079365079	0.0365968095089	0.0384735689709	0.0201117318436	0.108641975309	0.0345	0.0793650793651	0.015873015873	0.016
F39B2.8	0.31746031746	0.0638098217079	0.0394119487019	0.0379888268156	0.148148148148	0.0345	0.0793650793651	0.111111111111	0.048
F44G4.1	0.444444444444	0.0469189865499	0.0441038473569	0.0458100558659	0.17037037037	0.0495	0.0793650793651	0.031746031746	0.016
C49D10.7	0.333333333333	0.0253362527369	0.0262746324679	0.0268156424581	0.192592592593	0.048	0.0634920634921	0.031746031746	0.032
F21D9.1	0.238095238095	0.0497341257429	0.0384735689709	0.0391061452514	0.0962962962963	0.03	0.222222222222	0.047619047619	0.08
M28.5	0.396825396825	0.0506725054739	0.0553644041289	0.0558659217877	0.187654320988	0.03	0.0634920634921	0.015873015873	0
ZC190.9	0.269841269841	0.0394119487019	0.0412887081639	0.0446927374302	0.0962962962963	0.0285	0.174603174603	0.0634920634921	0.032
ZC84.7	0.349206349206	0.0337816703159	0.0319049108539	0.0335195530726	0.138271604938	0.036	0.0952380952381	0.015873015873	0
Y44A6D.2	0.507936507937	0.0309665311229	0.0253362527369	0.0256983240223	0.135802469136	0.0525	0.047619047619	0.0634920634921	0
F10D11.3	0.555555555556	0.0234594932749	0.0300281513919	0.0301675977654	0.103703703704	0.057	0.0634920634921	0.111111111111	0
F46F5.4	0.206349206349	0.0225211135439	0.0281513919299	0.0256983240223	0.125925925926	0.057	0.174603174603	0.142857142857	0.048
ZC581.7	0.142857142857	0.0253362527369	0.016890835158	0.0201117318436	0.111111111111	0.045	0.206349206349	0.190476190476	0.032
Y38C1AA.12	0.428571428571	0.0431654676259	0.0431654676259	0.0513966480447	0.18024691358	0.027	0.031746031746	0.015873015873	0.016
Y47D3A.1	0.365079365079	0.0347200500469	0.0272130121989	0.0234636871508	0.130864197531	0.045	0.174603174603	0.0793650793651	0.032
C15C7.6	0.31746031746	0.0290897716609	0.0441038473569	0.0435754189944	0.140740740741	0.048	0.031746031746	0.0793650793651	0.032
R09F10.3	0.349206349206	0.0300281513919	0.0300281513919	0.0324022346369	0.153086419753	0.0405	0.0793650793651	0.031746031746	0
C39D10.6	0.174603174603	0.0365968095089	0.0309665311229	0.0346368715084	0.128395061728	0.048	0.0952380952381	0.0793650793651	0.08
ZC196.2	0.15873015873	0.0281513919299	0.016890835158	0.0201117318436	0.0641975308642	0.0495	0.238095238095	0.15873015873	0.128
F32D1.3	0.238095238095	0.0675633406318	0.0591179230529	0.054748603352	0.150617283951	0.036	0.142857142857	0.047619047619	0.096
C27A7.9	0.238095238095	0.0234594932749	0.0253362527369	0.0268156424581	0.133333333333	0.0375	0.126984126984	0.0793650793651	0.064
Y41C4A.9	0.460317460317	0.0375351892399	0.0337816703159	0.0368715083799	0.128395061728	0.012	0.0634920634921	0.015873015873	0.016
T01G5.6	0.428571428571	0.0215827338129	0.0328432905849	0.0335195530726	0.128395061728	0.0435	0.15873015873	0.0634920634921	0.016
C30F2.2	0.253968253968	0.0300281513919	0.0290897716609	0.0256983240223	0.138271604938	0.036	0.0793650793651	0.031746031746	0.096
W05F2.8	0.126984126984	0.0497341257429	0.0412887081639	0.0391061452514	0.123456790123	0.036	0.190476190476	0.111111111111	0.032
F14D7.3	0.238095238095	0.0262746324679	0.011260556772	0.0122905027933	0.118518518519	0.063	0.047619047619	0.0952380952381	0.016
H08J19.1	0.253968253968	0.0384735689709	0.0394119487019	0.0402234636872	0.155555555556	0.03	0.142857142857	0.047619047619	0.112
W09C5.1	0.47619047619	0.0450422270879	0.0403503284329	0.0391061452514	0.138271604938	0.03	0.031746031746	0.015873015873	0.016
D2024.10	0.460317460317	0.0412887081639	0.0403503284329	0.0424581005587	0.0864197530864	0.042	0.0634920634921	0.047619047619	0.016
C06A8.8	0.238095238095	0.01876759462	0.0272130121989	0.0279329608939	0.128395061728	0.0405	0.031746031746	0.015873015873	0
F15D3.9	0.365079365079	0.0243978730059	0.0309665311229	0.0312849162011	0.079012345679	0.0435	0.174603174603	0.031746031746	0.032
T08G11.4	0.412698412698	0.0328432905849	0.0384735689709	0.0435754189944	0.140740740741	0.0435	0.015873015873	0.031746031746	0.016
F17E9.15	0.15873015873	0.020644354082	0.0365968095089	0.0402234636872	0.140740740741	0.0495	0.0634920634921	0.0952380952381	0.064
B0281.8	0.301587301587	0.0262746324679	0.0253362527369	0.0256983240223	0.0716049382716	0.0525	0.0952380952381	0.111111111111	0.08
F19C7.3	0.15873015873	0.0262746324679	0.0253362527369	0.0245810055866	0.0938271604938	0.039	0.206349206349	0.0793650793651	0.096
K08H2.5	0.206349206349	0.0225211135439	0.0319049108539	0.0346368715084	0.16049382716	0.06	0.15873015873	0.174603174603	0.096
Y54G2A.26	0.396825396825	0.0525492649359	0.0347200500469	0.0301675977654	0.175308641975	0.0315	0.0952380952381	0.015873015873	0
F53H2.1	0.238095238095	0.0290897716609	0.0281513919299	0.0290502793296	0.106172839506	0.0465	0.15873015873	0.126984126984	0.048
C18E9.9	0.444444444444	0.0234594932749	0.0365968095089	0.0301675977654	0.140740740741	0.042	0.0793650793651	0.047619047619	0.016
F52E1.9	0.571428571429	0.01876759462	0.0300281513919	0.0312849162011	0.133333333333	0.039	0.047619047619	0.0634920634921	0.032
Y105C5B.23	0.206349206349	0.0272130121989	0.0215827338129	0.0201117318436	0.0864197530864	0.0525	0.190476190476	0.111111111111	0.096
Y57G11C.23	0.0793650793651	0.019705974351	0.017829214889	0.0145251396648	0.108641975309	0.0435	0.174603174603	0.142857142857	0.08
F41G4.7	0.190476190476	0.0628714419769	0.0497341257429	0.0513966480447	0.145679012346	0.0225	0.0793650793651	0.0952380952381	0.064
Y53F4B.5	0.190476190476	0.0431654676259	0.0459806068189	0.0413407821229	0.118518518519	0.0345	0.174603174603	0.15873015873	0.064
C01A2.1	0.222222222222	0.0581795433219	0.0272130121989	0.0256983240223	0.148148148148	0.03	0.126984126984	0.0952380952381	0.016
R10D12.15	0.269841269841	0.0281513919299	0.0309665311229	0.0256983240223	0.133333333333	0.042	0.0952380952381	0.047619047619	0.016
Y71F9B.9	0.238095238095	0.0394119487019	0.0506725054739	0.0480446927374	0.113580246914	0.0345	0.206349206349	0.15873015873	0.048
F39F10.4	0.301587301587	0.0337816703159	0.0262746324679	0.0290502793296	0.120987654321	0.0375	0.15873015873	0.0952380952381	0.048
Y50D7A.3	0.47619047619	0.0309665311229	0.0375351892399	0.0402234636872	0.148148148148	0.039	0.111111111111	0.0793650793651	0.064
T10B11.5	0.15873015873	0.0300281513919	0.0281513919299	0.0234636871508	0.116049382716	0.054	0.190476190476	0.142857142857	0.112
F21F3.2	0.142857142857	0.0290897716609	0.0300281513919	0.0312849162011	0.130864197531	0.0555	0.174603174603	0.174603174603	0.032
C05D2.10	0.285714285714	0.0516108852049	0.0459806068189	0.0491620111732	0.155555555556	0.057	0.047619047619	0.142857142857	0.032
C04E12.4	0.238095238095	0.0375351892399	0.0253362527369	0.0268156424581	0.0962962962963	0.0525	0.15873015873	0.190476190476	0.016
R05D3.2	0.412698412698	0.0469189865499	0.0572411635909	0.054748603352	0.197530864198	0.036	0.0634920634921	0.047619047619	0.032
R10F2.4	0.015873015873	0.0262746324679	0.020644354082	0.0223463687151	0.0987654320988	0.0495	0.238095238095	0.190476190476	0.112
C24G6.2	0.460317460317	0.0412887081639	0.0384735689709	0.0368715083799	0.130864197531	0.045	0.0634920634921	0.0793650793651	0.064
C18H7.5	0.365079365079	0.0272130121989	0.0262746324679	0.0212290502793	0.123456790123	0.042	0.126984126984	0.0793650793651	0
M03B6.4	0.253968253968	0.0403503284329	0.0309665311229	0.0312849162011	0.101234567901	0.0375	0.0793650793651	0.0634920634921	0.064
M151.3	0.412698412698	0.0459806068189	0.0384735689709	0.0357541899441	0.17037037037	0.0495	0.047619047619	0.0634920634921	0.016
F49F1.11	0.222222222222	0.0300281513919	0.0281513919299	0.0256983240223	0.118518518519	0.0495	0.15873015873	0.111111111111	0.064
T14B4.9	0.238095238095	0.0262746324679	0.0281513919299	0.0223463687151	0.0962962962963	0.0435	0.15873015873	0.0634920634921	0.096
Y51A2A.12	0.206349206349	0.019705974351	0.0300281513919	0.0324022346369	0.135802469136	0.0345	0.206349206349	0.190476190476	0.16
C05D11.8	0.126984126984	0.0328432905849	0.0225211135439	0.0201117318436	0.150617283951	0.033	0.126984126984	0.0952380952381	0
Y47H10A.3	0.31746031746	0.0300281513919	0.0300281513919	0.0301675977654	0.0962962962963	0.0405	0.174603174603	0.0952380952381	0.08
C08F11.10	0.142857142857	0.0328432905849	0.0234594932749	0.0245810055866	0.133333333333	0.051	0.238095238095	0.142857142857	0.096
W02D9.6	0.142857142857	0.0328432905849	0.0243978730059	0.0234636871508	0.118518518519	0.021	0.111111111111	0.0952380952381	0.08
K08E4.4	0.0793650793651	0.0243978730059	0.0262746324679	0.0279329608939	0.0888888888889	0.057	0.238095238095	0.190476190476	0.176
K11H12.3	0.0952380952381	0.0309665311229	0.019705974351	0.0189944134078	0.140740740741	0.0495	0.190476190476	0.15873015873	0.032
R10E8.5	0.206349206349	0.0300281513919	0.0328432905849	0.0335195530726	0.153086419753	0.042	0.15873015873	0.142857142857	0.08
F43C11.4	0.126984126984	0.0272130121989	0.012198936503	0.0100558659218	0.0913580246914	0.057	0.190476190476	0.126984126984	0.144
F36H12.5	0.047619047619	0.0300281513919	0.0300281513919	0.0324022346369	0.0888888888889	0.0375	0.412698412698	0.285714285714	0.112
Y41C4A.22	0.301587301587	0.0243978730059	0.0225211135439	0.0223463687151	0.108641975309	0.0345	0.0793650793651	0.0634920634921	0.016
ZC404.16	0.428571428571	0.0262746324679	0.0300281513919	0.0324022346369	0.113580246914	0.057	0.0952380952381	0.142857142857	0.048
Y97E10AR.4	0.349206349206	0.0666249609008	0.0384735689709	0.0413407821229	0.116049382716	0.033	0.126984126984	0.031746031746	0.016
C18E9.8	0.428571428571	0.0328432905849	0.0525492649359	0.0513966480447	0.150617283951	0.048	0.0793650793651	0.031746031746	0.016
C34F6.12	0.126984126984	0.0234594932749	0.0253362527369	0.0268156424581	0.158024691358	0.051	0.190476190476	0.15873015873	0.16
F16H6.11	0.111111111111	0.0450422270879	0.0403503284329	0.0357541899441	0.133333333333	0.039	0.222222222222	0.174603174603	0.08
Y47G6A.7	0.507936507937	0.0375351892399	0.0469189865499	0.0480446927374	0.172839506173	0.039	0.047619047619	0.031746031746	0.048
F13H8.3	0.238095238095	0.0309665311229	0.0253362527369	0.0201117318436	0.113580246914	0.0705	0.111111111111	0.111111111111	0.064
R155.5	0.380952380952	0.0225211135439	0.0272130121989	0.0268156424581	0.150617283951	0.0495	0.126984126984	0.0952380952381	0.064
R13H4.6	0.285714285714	0.0365968095089	0.0347200500469	0.0312849162011	0.113580246914	0.045	0.0952380952381	0.0952380952381	0.032
F55A11.8	0.31746031746	0.0319049108539	0.0365968095089	0.0402234636872	0.140740740741	0.0495	0.047619047619	0.0634920634921	0.048
T01E8.8	0.52380952381	0.0300281513919	0.0272130121989	0.0301675977654	0.167901234568	0.045	0.047619047619	0	0.032
C53C9.2	0.396825396825	0.0309665311229	0.0272130121989	0.0290502793296	0.123456790123	0.033	0.0793650793651	0.015873015873	0.016
T20G5.12	0.190476190476	0.0384735689709	0.0319049108539	0.0312849162011	0.123456790123	0.063	0.206349206349	0.142857142857	0.096
F46F5.12	0.174603174603	0.0290897716609	0.0309665311229	0.0324022346369	0.150617283951	0.051	0.206349206349	0.111111111111	0.08
W03D8.7	0.142857142857	0.0347200500469	0.0290897716609	0.0279329608939	0.138271604938	0.045	0.206349206349	0.190476190476	0.032
F58F9.4	0.396825396825	0.0290897716609	0.0375351892399	0.0402234636872	0.0913580246914	0.0435	0.15873015873	0.047619047619	0.016
T21G5.1	0.126984126984	0.019705974351	0.0234594932749	0.0234636871508	0.133333333333	0.0495	0.0793650793651	0.031746031746	0.064
Y73B3A.3	0.365079365079	0.0506725054739	0.0731936190178	0.0715083798883	0.145679012346	0.036	0.142857142857	0.047619047619	0.016
Y87G2A.25	0.174603174603	0.0384735689709	0.0281513919299	0.0268156424581	0.108641975309	0.069	0.253968253968	0.206349206349	0.16
K08D8.7	0.349206349206	0.020644354082	0.019705974351	0.0189944134078	0.0987654320988	0.0495	0.047619047619	0.0634920634921	0.032
F07G6.9	0.126984126984	0.0262746324679	0.0272130121989	0.0290502793296	0.138271604938	0.036	0.174603174603	0.190476190476	0.064
F59E12.1	0.412698412698	0.0544260243979	0.0487957460119	0.0513966480447	0.116049382716	0.0525	0.111111111111	0.047619047619	0.016
ZC504.1	0.333333333333	0.0272130121989	0.0272130121989	0.0268156424581	0.138271604938	0.051	0.047619047619	0.015873015873	0.048
F35B3.3	0.285714285714	0.0328432905849	0.0337816703159	0.0346368715084	0.125925925926	0.0435	0.190476190476	0.15873015873	0.112
F46A9.1	0.253968253968	0.0319049108539	0.0337816703159	0.0357541899441	0.108641975309	0.048	0.142857142857	0.111111111111	0.064
ZK973.4	0.285714285714	0.0262746324679	0.0243978730059	0.0268156424581	0.120987654321	0.0405	0.238095238095	0.174603174603	0.048
Y59E9AL.6	0.269841269841	0.0375351892399	0.0272130121989	0.0234636871508	0.0814814814815	0.039	0.15873015873	0.126984126984	0.048
F02E11.7	0.365079365079	0.0253362527369	0.0225211135439	0.0178770949721	0.0716049382716	0.0405	0.0793650793651	0.031746031746	0.032
W03G1.8	0.15873015873	0.0365968095089	0.0431654676259	0.0446927374302	0.125925925926	0.03	0.222222222222	0.111111111111	0.176
K05C4.4	0.126984126984	0.0497341257429	0.0553644041289	0.0480446927374	0.133333333333	0.0495	0.222222222222	0.238095238095	0.064
F23D12.1	0.222222222222	0.0253362527369	0.0281513919299	0.0189944134078	0.138271604938	0.063	0.111111111111	0.0952380952381	0.032
D2062.5	0.206349206349	0.0525492649359	0.0403503284329	0.0346368715084	0.187654320988	0.027	0.0952380952381	0.047619047619	0.064
F45D3.4	0.301587301587	0.0375351892399	0.0281513919299	0.0324022346369	0.153086419753	0.0315	0.047619047619	0	0.064
C27D8.1	0.174603174603	0.0243978730059	0.0300281513919	0.0324022346369	0.0962962962963	0.0525	0.285714285714	0.222222222222	0.144
K08F8.7	0.253968253968	0.0225211135439	0.0234594932749	0.0234636871508	0.143209876543	0.0525	0.0793650793651	0.0952380952381	0.064
C39B10.3	0.0952380952381	0.0300281513919	0.017829214889	0.0145251396648	0.0864197530864	0.0405	0.126984126984	0.111111111111	0.08
K02C4.3	0.253968253968	0.0347200500469	0.0384735689709	0.0368715083799	0.123456790123	0.0375	0.0793650793651	0.047619047619	0.032
C45G9.11	0.52380952381	0.0290897716609	0.0309665311229	0.0279329608939	0.148148148148	0.0555	0.0793650793651	0.0793650793651	0.08
Y73C8C.12	0.349206349206	0.0225211135439	0.0281513919299	0.0301675977654	0.133333333333	0.033	0.142857142857	0.126984126984	0.08
C17D12.5	0.0952380952381	0.0441038473569	0.0412887081639	0.0469273743017	0.128395061728	0.0345	0.0952380952381	0.126984126984	0.032
K09H9.7	0.47619047619	0.0487957460119	0.0497341257429	0.0491620111732	0.195061728395	0.0285	0.047619047619	0.015873015873	0
Y23H5B.3	0.238095238095	0.0215827338129	0.0337816703159	0.0312849162011	0.0987654320988	0.0345	0.174603174603	0.111111111111	0.064
M04D8.4	0.142857142857	0.0337816703159	0.0356584297779	0.0402234636872	0.16049382716	0.0375	0.126984126984	0.0634920634921	0.016
M01G12.6	0.111111111111	0.0243978730059	0.0234594932749	0.0234636871508	0.138271604938	0.042	0.142857142857	0.126984126984	0.032
C10H11.7	0.238095238095	0.0225211135439	0.0225211135439	0.0189944134078	0.118518518519	0.0585	0.0634920634921	0.142857142857	0.032
F41G3.6	0.349206349206	0.0450422270879	0.0497341257429	0.0536312849162	0.153086419753	0.0405	0.047619047619	0.015873015873	0.016
Y60A3A.21	0.285714285714	0.012198936503	0.0225211135439	0.0223463687151	0.120987654321	0.042	0.174603174603	0.0952380952381	0.128
R05A10.6	0.206349206349	0.020644354082	0.01876759462	0.0145251396648	0.103703703704	0.06	0.15873015873	0.0952380952381	0.032
ZK370.4	0.238095238095	0.0412887081639	0.0459806068189	0.0446927374302	0.162962962963	0.045	0.0952380952381	0.031746031746	0.08
F11D11.6	0.031746031746	0.0290897716609	0.017829214889	0.0201117318436	0.0864197530864	0.051	0.0952380952381	0.0634920634921	0.08
W06D11.1	0.0634920634921	0.0234594932749	0.0272130121989	0.0268156424581	0.125925925926	0.0285	0.253968253968	0.142857142857	0.08
C36C9.5	0.253968253968	0.019705974351	0.016890835158	0.0167597765363	0.0864197530864	0.0495	0.111111111111	0.15873015873	0.112
F17E9.4	0.190476190476	0.01876759462	0.0272130121989	0.0245810055866	0.083950617284	0.048	0.126984126984	0.0634920634921	0.032
F35C5.12	0.253968253968	0.0309665311229	0.0375351892399	0.0368715083799	0.111111111111	0.0405	0.174603174603	0.126984126984	0.016
B0025.4	0.412698412698	0.0253362527369	0.0300281513919	0.0279329608939	0.123456790123	0.048	0.0793650793651	0.047619047619	0.016
F36F12.1	0.238095238095	0.0365968095089	0.0328432905849	0.0346368715084	0.0913580246914	0.0375	0.15873015873	0.111111111111	0.112
C34B4.4	0.380952380952	0.0319049108539	0.0243978730059	0.0256983240223	0.101234567901	0.051	0.111111111111	0.0634920634921	0.016
T21F4.1	0.285714285714	0.0375351892399	0.0290897716609	0.0312849162011	0.111111111111	0.0525	0.126984126984	0.0793650793651	0.032
F31D4.2	0.269841269841	0.0478573662809	0.0628714419769	0.063687150838	0.148148148148	0.039	0.0793650793651	0.0634920634921	0
Y55F3BR.11	0.174603174603	0.0412887081639	0.0384735689709	0.0413407821229	0.0864197530864	0.051	0.190476190476	0.047619047619	0.08
Y54E2A.10	0.0634920634921	0.0356584297779	0.0412887081639	0.0480446927374	0.145679012346	0.0465	0.238095238095	0.126984126984	0.16
T07D4.5	0.174603174603	0.0450422270879	0.0356584297779	0.0324022346369	0.106172839506	0.0405	0.174603174603	0.0952380952381	0.08
F28B3.10	0.539682539683	0.0469189865499	0.0525492649359	0.0525139664804	0.16049382716	0.0495	0.031746031746	0.0634920634921	0
T22C8.6	0.333333333333	0.0262746324679	0.01876759462	0.0201117318436	0.133333333333	0.051	0.0952380952381	0.0634920634921	0.016
C14C10.2	0.396825396825	0.0347200500469	0.0347200500469	0.0357541899441	0.130864197531	0.054	0.0793650793651	0.0793650793651	0.032
Y51H7C.5	0.52380952381	0.0365968095089	0.0328432905849	0.0279329608939	0.133333333333	0.03	0.0793650793651	0.111111111111	0.064
T21B6.3	0.507936507937	0.020644354082	0.0281513919299	0.0245810055866	0.133333333333	0.0525	0.031746031746	0.0634920634921	0.032
K10D2.8	0.285714285714	0.0300281513919	0.0356584297779	0.0368715083799	0.148148148148	0.0375	0.15873015873	0.111111111111	0.048
Y54E10A.10	0.650793650794	0.0506725054739	0.0534876446669	0.054748603352	0.140740740741	0.039	0.031746031746	0.047619047619	0.016
F26A10.1	0.111111111111	0.0319049108539	0.0337816703159	0.0324022346369	0.185185185185	0.0375	0.142857142857	0.15873015873	0.112
ZC376.8	0.111111111111	0.0309665311229	0.0262746324679	0.0268156424581	0.0938271604938	0.054	0.31746031746	0.253968253968	0.08
Y67D8B.5	0.253968253968	0.0394119487019	0.0412887081639	0.0379888268156	0.145679012346	0.039	0.222222222222	0.15873015873	0.08
R04E5.9	0.349206349206	0.0394119487019	0.0394119487019	0.0391061452514	0.187654320988	0.024	0.047619047619	0.015873015873	0
K03B8.6	0.539682539683	0.0328432905849	0.0337816703159	0.0368715083799	0.204938271605	0.0495	0.015873015873	0.015873015873	0
C02D5.2	0.492063492063	0.0253362527369	0.020644354082	0.0189944134078	0.106172839506	0.045	0.031746031746	0.0634920634921	0.032
T13A10.2	0.15873015873	0.0412887081639	0.0309665311229	0.0256983240223	0.108641975309	0.03	0.142857142857	0.031746031746	0.16
C46A5.4	0.31746031746	0.0337816703159	0.0347200500469	0.0335195530726	0.138271604938	0.0435	0.0793650793651	0.0793650793651	0.016
C06A8.3	0.301587301587	0.0262746324679	0.0300281513919	0.0346368715084	0.155555555556	0.0375	0.0952380952381	0.031746031746	0
F19B10.4	0.47619047619	0.0347200500469	0.0234594932749	0.0212290502793	0.106172839506	0.0435	0.15873015873	0.111111111111	0.064
F53G2.1	0.253968253968	0.0262746324679	0.0215827338129	0.0234636871508	0.130864197531	0.048	0.126984126984	0.0952380952381	0.048
ZK418.9	0.603174603175	0.0394119487019	0.0422270878949	0.0402234636872	0.165432098765	0.042	0.047619047619	0.015873015873	0
DY3.8	0.349206349206	0.0319049108539	0.0365968095089	0.0346368715084	0.165432098765	0.039	0.047619047619	0.031746031746	0.016
C33E10.8	0.253968253968	0.0309665311229	0.0319049108539	0.0312849162011	0.113580246914	0.0375	0.206349206349	0.0952380952381	0.048
Y47G6A.19	0.349206349206	0.0337816703159	0.0431654676259	0.0413407821229	0.118518518519	0.033	0.031746031746	0.047619047619	0.032
Y54E10BR.4	0.587301587302	0.0319049108539	0.0300281513919	0.0301675977654	0.123456790123	0.0345	0.126984126984	0.047619047619	0.064
F13C5.5	0.31746031746	0.0262746324679	0.0215827338129	0.0212290502793	0.128395061728	0.0465	0.111111111111	0.111111111111	0.08
ZK1307.1	0.285714285714	0.020644354082	0.0262746324679	0.0245810055866	0.130864197531	0.045	0.190476190476	0.111111111111	0.096
B0563.7	0.0793650793651	0.0328432905849	0.0394119487019	0.0368715083799	0.108641975309	0.054	0.238095238095	0.0793650793651	0.048
F58D12.3	0.412698412698	0.0431654676259	0.0290897716609	0.0290502793296	0.133333333333	0.0435	0.174603174603	0.0952380952381	0.096
C32D5.3	0.333333333333	0.0450422270879	0.0384735689709	0.0379888268156	0.101234567901	0.0435	0.0952380952381	0.0634920634921	0.016
F38A5.2	0.190476190476	0.0300281513919	0.0469189865499	0.0469273743017	0.172839506173	0.0285	0.031746031746	0.031746031746	0.032
C18A3.1	0.238095238095	0.0309665311229	0.0290897716609	0.0324022346369	0.150617283951	0.0435	0.0952380952381	0.031746031746	0.032
F56C3.1	0.0793650793651	0.0431654676259	0.0272130121989	0.0301675977654	0.150617283951	0.0465	0.0952380952381	0.0952380952381	0.064
F58G4.3	0.31746031746	0.0290897716609	0.015952455427	0.0134078212291	0.138271604938	0.0525	0.111111111111	0.0793650793651	0.048
F59B2.15	0.31746031746	0.0506725054739	0.0572411635909	0.054748603352	0.111111111111	0.039	0.111111111111	0.0634920634921	0.016
Y17G7B.19	0.301587301587	0.0506725054739	0.0365968095089	0.0346368715084	0.120987654321	0.033	0.0952380952381	0.015873015873	0.032
F36F2.7	0.412698412698	0.0272130121989	0.0328432905849	0.0290502793296	0.118518518519	0.0465	0.0634920634921	0.015873015873	0
W03A5.1	0.285714285714	0.0450422270879	0.0300281513919	0.0324022346369	0.101234567901	0.0285	0.0952380952381	0.0952380952381	0.048
T01G1.2	0.571428571429	0.0469189865499	0.0337816703159	0.0312849162011	0.2	0.0465	0.0634920634921	0.015873015873	0.016
C14B1.8	0.126984126984	0.0506725054739	0.0478573662809	0.0435754189944	0.0962962962963	0.042	0.190476190476	0.111111111111	0.016
K10C8.4	0.269841269841	0.0525492649359	0.0412887081639	0.0357541899441	0.158024691358	0.0345	0.126984126984	0.0952380952381	0.064
F58D5.6	0.333333333333	0.0309665311229	0.0290897716609	0.0290502793296	0.138271604938	0.048	0.0952380952381	0.0793650793651	0.032
C18D11.7	0.380952380952	0.0459806068189	0.0384735689709	0.0368715083799	0.135802469136	0.0465	0.111111111111	0.047619047619	0.032
F11G11.14	0.174603174603	0.0290897716609	0.0243978730059	0.0245810055866	0.111111111111	0.033	0.222222222222	0.142857142857	0.016
F58H1.8	0.174603174603	0.0431654676259	0.0431654676259	0.0402234636872	0.138271604938	0.0435	0.174603174603	0.174603174603	0.064
T10G3.3	0.412698412698	0.01876759462	0.014075695965	0.0156424581006	0.118518518519	0.0645	0.111111111111	0.0793650793651	0.032
T28C12.2	0.396825396825	0.016890835158	0.0243978730059	0.0279329608939	0.145679012346	0.063	0.15873015873	0.126984126984	0
C32H11.7	0.301587301587	0.0487957460119	0.0319049108539	0.0312849162011	0.130864197531	0.03	0.222222222222	0.0952380952381	0.032
Y18D10A.2	0.190476190476	0.0459806068189	0.0422270878949	0.0368715083799	0.103703703704	0.0255	0.206349206349	0.15873015873	0.048
C41G7.3	0.460317460317	0.0309665311229	0.0487957460119	0.0424581005587	0.177777777778	0.033	0.047619047619	0.031746031746	0
C35D10.6	0.222222222222	0.0394119487019	0.0422270878949	0.0402234636872	0.162962962963	0.0405	0.0793650793651	0.0634920634921	0.048
Y51A2D.8	0.269841269841	0.0394119487019	0.0365968095089	0.0324022346369	0.113580246914	0.0465	0.142857142857	0.111111111111	0.144
C16D9.4	0.428571428571	0.019705974351	0.0215827338129	0.0223463687151	0.108641975309	0.063	0.0634920634921	0.031746031746	0.08
Y66D12A.13	0.238095238095	0.0337816703159	0.0525492649359	0.0458100558659	0.128395061728	0.045	0.253968253968	0.174603174603	0.032
B0563.5	0.142857142857	0.0290897716609	0.0272130121989	0.0324022346369	0.165432098765	0.051	0.206349206349	0.0634920634921	0.08
F09A5.3	0.333333333333	0.01876759462	0.0243978730059	0.0223463687151	0.135802469136	0.0495	0.15873015873	0.0793650793651	0.016
F57G4.10	0.253968253968	0.0215827338129	0.0422270878949	0.0469273743017	0.167901234568	0.0345	0.142857142857	0.0793650793651	0.08
R10E9.2	0.142857142857	0.0309665311229	0.0394119487019	0.0391061452514	0.153086419753	0.063	0.222222222222	0.15873015873	0.096
K09E4.1	0.190476190476	0.0600563027839	0.0572411635909	0.0558659217877	0.135802469136	0.0225	0.269841269841	0.15873015873	0.16
F59A6.10	0.190476190476	0.0422270878949	0.0394119487019	0.0391061452514	0.0987654320988	0.0465	0.190476190476	0.142857142857	0.048
C13A2.10	0.301587301587	0.0394119487019	0.0337816703159	0.0346368715084	0.0888888888889	0.0435	0.111111111111	0.0793650793651	0.016
ZK1128.7	0.31746031746	0.0225211135439	0.015014075696	0.0156424581006	0.135802469136	0.051	0.111111111111	0.0634920634921	0.064
Y39D8A.1	0.47619047619	0.0365968095089	0.0356584297779	0.0346368715084	0.101234567901	0.057	0.142857142857	0.0793650793651	0.048
F40H6.2	0.238095238095	0.0281513919299	0.020644354082	0.0201117318436	0.0716049382716	0.0585	0.0793650793651	0.0793650793651	0.048
Y54E2A.4	0.301587301587	0.0487957460119	0.0525492649359	0.0536312849162	0.145679012346	0.0225	0.031746031746	0.0634920634921	0.016
K09E4.2	0.634920634921	0.0534876446669	0.0403503284329	0.0368715083799	0.108641975309	0.0345	0.047619047619	0.031746031746	0.096
R05D7.7	0.349206349206	0.0365968095089	0.0375351892399	0.0413407821229	0.103703703704	0.033	0.15873015873	0.0634920634921	0.112
Y67D8C.3	0.492063492063	0.0441038473569	0.0459806068189	0.0335195530726	0.118518518519	0.0375	0.0793650793651	0	0.016
F12A10.7	0.206349206349	0.0347200500469	0.0281513919299	0.0268156424581	0.116049382716	0.042	0.111111111111	0.126984126984	0.064
D2007.2	0.285714285714	0.0243978730059	0.0319049108539	0.0324022346369	0.128395061728	0.0495	0.0952380952381	0.0634920634921	0.016
R12B2.8	0.428571428571	0.0262746324679	0.0300281513919	0.0301675977654	0.138271604938	0.036	0.142857142857	0.047619047619	0.048
F09E10.6	0.460317460317	0.0243978730059	0.0234594932749	0.0256983240223	0.120987654321	0.042	0.047619047619	0.047619047619	0.016
T25G12.1	0.190476190476	0.0478573662809	0.0300281513919	0.0279329608939	0.116049382716	0.0435	0.142857142857	0.126984126984	0.128
T26A5.8	0.222222222222	0.0544260243979	0.0506725054739	0.0469273743017	0.167901234568	0.039	0.0634920634921	0	0.016
B0546.5	0.174603174603	0.0328432905849	0.0375351892399	0.0312849162011	0.128395061728	0.045	0.222222222222	0.142857142857	0.08
C04F12.5	0.380952380952	0.0487957460119	0.0384735689709	0.0402234636872	0.18024691358	0.042	0.047619047619	0.047619047619	0.016
M02B7.2	0.380952380952	0.0619330622459	0.0534876446669	0.0536312849162	0.135802469136	0.0285	0.126984126984	0.0793650793651	0.032
F21C10.4	0.301587301587	0.0243978730059	0.020644354082	0.0189944134078	0.113580246914	0.0585	0.0952380952381	0.126984126984	0.08
F21E9.2	0.222222222222	0.0234594932749	0.017829214889	0.0201117318436	0.148148148148	0.048	0.0634920634921	0.0793650793651	0.032
Y45G12B.2	0.555555555556	0.0572411635909	0.0638098217079	0.0581005586592	0.125925925926	0.033	0.015873015873	0.031746031746	0.064
R09H3.3	0.111111111111	0.0703784798248	0.0506725054739	0.0525139664804	0.123456790123	0.024	0.253968253968	0.190476190476	0.064
Y53G8AR.8	0.571428571429	0.0675633406318	0.0478573662809	0.0491620111732	0.118518518519	0.0405	0.0952380952381	0.0793650793651	0
C18A3.3	0.555555555556	0.0319049108539	0.0422270878949	0.0446927374302	0.108641975309	0.03	0.0793650793651	0.031746031746	0.016
C45B11.2	0.285714285714	0.0262746324679	0.020644354082	0.0201117318436	0.0913580246914	0.045	0.111111111111	0.15873015873	0.096
EGAP1.1	0.0634920634921	0.0309665311229	0.0281513919299	0.0290502793296	0.0666666666667	0.051	0.238095238095	0.190476190476	0.064
Y71F9AR.4	0.285714285714	0.0384735689709	0.0300281513919	0.0301675977654	0.113580246914	0.024	0.206349206349	0.126984126984	0
Y39A3A.4	0.285714285714	0.0365968095089	0.0290897716609	0.0324022346369	0.079012345679	0.0495	0.206349206349	0.174603174603	0.08
K02D10.2	0.126984126984	0.0281513919299	0.0319049108539	0.0346368715084	0.0938271604938	0.0465	0.269841269841	0.206349206349	0.064
F07H5.13	0.238095238095	0.0262746324679	0.0262746324679	0.0290502793296	0.167901234568	0.033	0.126984126984	0.126984126984	0.048
F55F1.2	0.31746031746	0.0262746324679	0.016890835158	0.0178770949721	0.103703703704	0.0435	0.142857142857	0.047619047619	0.016
Y40H7A.3	0.253968253968	0.0234594932749	0.0262746324679	0.0279329608939	0.116049382716	0.0585	0.111111111111	0.0634920634921	0.048
Y53G8AM.2	0.031746031746	0.0375351892399	0.0412887081639	0.0458100558659	0.18024691358	0.0315	0.428571428571	0.412698412698	0.176
F54C1.1	0.412698412698	0.01876759462	0.0262746324679	0.0279329608939	0.108641975309	0.0405	0.142857142857	0.0793650793651	0.048
T16G12.6	0.460317460317	0.0365968095089	0.0356584297779	0.0379888268156	0.113580246914	0.0525	0.047619047619	0.047619047619	0
F07C4.10	0.15873015873	0.0290897716609	0.017829214889	0.0167597765363	0.103703703704	0.0615	0.174603174603	0.0793650793651	0.064
C48B4.12	0.349206349206	0.0347200500469	0.0319049108539	0.0290502793296	0.103703703704	0.0585	0.142857142857	0.111111111111	0.032
F07C6.3	0.206349206349	0.0375351892399	0.0412887081639	0.0424581005587	0.123456790123	0.0525	0.111111111111	0.0793650793651	0.048
T28F3.5	0.365079365079	0.0300281513919	0.0450422270879	0.0424581005587	0.167901234568	0.042	0.15873015873	0.126984126984	0.08
ZK795.3	0.619047619048	0.0459806068189	0.0403503284329	0.0413407821229	0.128395061728	0.0315	0.126984126984	0.047619047619	0
K11G9.3	0.238095238095	0.0300281513919	0.0319049108539	0.0312849162011	0.101234567901	0.0315	0.15873015873	0.0952380952381	0.08
Y59C2A.1	0.412698412698	0.0337816703159	0.0375351892399	0.0346368715084	0.101234567901	0.045	0.111111111111	0.047619047619	0.064
C56C10.6	0.190476190476	0.0253362527369	0.0365968095089	0.0335195530726	0.128395061728	0.054	0.253968253968	0.174603174603	0.064
F09C6.14	0.126984126984	0.0253362527369	0.0272130121989	0.0245810055866	0.120987654321	0.0465	0.15873015873	0.126984126984	0.112
Y56A3A.18	0.539682539683	0.0516108852049	0.0534876446669	0.054748603352	0.125925925926	0.027	0.111111111111	0.0952380952381	0.048
F34D6.1	0.047619047619	0.0412887081639	0.0309665311229	0.0301675977654	0.116049382716	0.045	0.111111111111	0.206349206349	0.016
K11H12.9	0.0793650793651	0.0506725054739	0.0478573662809	0.0446927374302	0.175308641975	0.0315	0.0952380952381	0.0952380952381	0.112
F37C12.18	0.238095238095	0.0272130121989	0.0375351892399	0.0402234636872	0.135802469136	0.042	0.126984126984	0.0952380952381	0.048
F59A1.16	0.174603174603	0.0365968095089	0.0319049108539	0.0346368715084	0.108641975309	0.0315	0.174603174603	0.0952380952381	0.048
ZK1073.2	0.428571428571	0.0262746324679	0.0300281513919	0.0301675977654	0.111111111111	0.0435	0.0634920634921	0.015873015873	0
Y75D11A.6	0.222222222222	0.0234594932749	0.019705974351	0.0223463687151	0.0864197530864	0.051	0.206349206349	0.142857142857	0.016
F23H11.2	0.634920634921	0.0525492649359	0.0497341257429	0.0502793296089	0.155555555556	0.0315	0.111111111111	0.0634920634921	0.032
F28F9.3	0.174603174603	0.0441038473569	0.0365968095089	0.0346368715084	0.116049382716	0.0615	0.206349206349	0.174603174603	0.064
H14N18.4	0.349206349206	0.0262746324679	0.0319049108539	0.0324022346369	0.153086419753	0.0465	0.0793650793651	0.111111111111	0.032
T05H10.8	0.126984126984	0.01876759462	0.0225211135439	0.0201117318436	0.118518518519	0.045	0.15873015873	0.111111111111	0.128
Y71A12B.10	0.238095238095	0.0722552392868	0.0591179230529	0.0603351955307	0.118518518519	0.0375	0.0793650793651	0.0634920634921	0.016
B0491.6	0.444444444444	0.0516108852049	0.0422270878949	0.0435754189944	0.103703703704	0.027	0.0952380952381	0.047619047619	0.016
M03F8.5	0.111111111111	0.0394119487019	0.0309665311229	0.0301675977654	0.113580246914	0.0405	0.142857142857	0.126984126984	0.064
Y39A1A.21	0.603174603175	0.0365968095089	0.0394119487019	0.0335195530726	0.0987654320988	0.03	0.0793650793651	0.047619047619	0
F53A9.1	0.301587301587	0.016890835158	0.019705974351	0.0178770949721	0.138271604938	0.0375	0.0634920634921	0.047619047619	0.048
T25G12.6	0.238095238095	0.0281513919299	0.0243978730059	0.0223463687151	0.106172839506	0.0555	0.174603174603	0.111111111111	0.08
ZK643.6	0.285714285714	0.0290897716609	0.0300281513919	0.0268156424581	0.083950617284	0.054	0.111111111111	0.0952380952381	0.048
ZC374.2	0.15873015873	0.019705974351	0.017829214889	0.0167597765363	0.125925925926	0.0495	0.126984126984	0.0793650793651	0.128
F54E12.2	0.380952380952	0.0572411635909	0.0609946825149	0.0648044692737	0.158024691358	0.0405	0.0634920634921	0.047619047619	0.032
F13H8.12	0.253968253968	0.0253362527369	0.0337816703159	0.0368715083799	0.111111111111	0.048	0.126984126984	0.0952380952381	0.016
Y53F4B.13	0.52380952381	0.0262746324679	0.0243978730059	0.0223463687151	0.0938271604938	0.0195	0.015873015873	0	0.016
Y73B3A.4	0.634920634921	0.0403503284329	0.0356584297779	0.0391061452514	0.155555555556	0.024	0.142857142857	0.015873015873	0.048
E02C12.9	0.222222222222	0.0328432905849	0.0319049108539	0.0301675977654	0.113580246914	0.0405	0.174603174603	0.0793650793651	0.032
Y48G1BR.1	0.301587301587	0.0638098217079	0.0609946825149	0.063687150838	0.150617283951	0.03	0.0634920634921	0.015873015873	0.08
T11F8.4	0.126984126984	0.0506725054739	0.0478573662809	0.0513966480447	0.133333333333	0.051	0.174603174603	0.206349206349	0.064
F42A6.1	0.333333333333	0.0478573662809	0.0412887081639	0.0435754189944	0.128395061728	0.039	0.111111111111	0.0634920634921	0.048
Y43F8B.13	0.206349206349	0.0290897716609	0.0262746324679	0.0279329608939	0.0913580246914	0.0585	0.0793650793651	0.0793650793651	0.064
Y50D4A.5	0.460317460317	0.0487957460119	0.0450422270879	0.0424581005587	0.16049382716	0.027	0.142857142857	0.031746031746	0.064
C01F1.4	0.492063492063	0.0337816703159	0.0272130121989	0.0256983240223	0.111111111111	0.0375	0.0634920634921	0.031746031746	0.048
ZC513.3	0.253968253968	0.0365968095089	0.0319049108539	0.0357541899441	0.120987654321	0.0465	0.0952380952381	0.0634920634921	0.048
Y111B2A.10	0.285714285714	0.0394119487019	0.0290897716609	0.0324022346369	0.125925925926	0.0315	0.111111111111	0.0634920634921	0.048
T17H7.7	0.52380952381	0.0422270878949	0.0300281513919	0.0301675977654	0.140740740741	0.048	0.0793650793651	0.047619047619	0.064
F17C8.7	0.111111111111	0.0253362527369	0.0309665311229	0.0335195530726	0.148148148148	0.0465	0.174603174603	0.0952380952381	0.08
C05C10.8	0.222222222222	0.0225211135439	0.020644354082	0.0189944134078	0.101234567901	0.0495	0.15873015873	0.142857142857	0.096
M70.3	0.174603174603	0.0394119487019	0.0459806068189	0.0424581005587	0.113580246914	0.0375	0.190476190476	0.111111111111	0.08
Y7A5A.2	0.52380952381	0.0300281513919	0.0243978730059	0.0256983240223	0.128395061728	0.0525	0.031746031746	0.047619047619	0.016
F55F8.8	0.174603174603	0.0262746324679	0.01876759462	0.0189944134078	0.0814814814815	0.0375	0.190476190476	0.0793650793651	0.016
Y53H1B.4	0.206349206349	0.0262746324679	0.015952455427	0.0189944134078	0.113580246914	0.0465	0.111111111111	0.0793650793651	0.096
ZK1290.7	0.301587301587	0.0234594932749	0.0290897716609	0.0290502793296	0.116049382716	0.0525	0.142857142857	0.0634920634921	0.064
W01D2.1	0.253968253968	0.0375351892399	0.0487957460119	0.0368715083799	0.138271604938	0.0285	0.126984126984	0.111111111111	0
JC8.16	0.222222222222	0.0328432905849	0.0459806068189	0.0469273743017	0.158024691358	0.0345	0.126984126984	0.031746031746	0.032
Y66D12A.24	0.539682539683	0.0272130121989	0.0328432905849	0.0346368715084	0.120987654321	0.042	0.047619047619	0.031746031746	0.016
K08C9.10	0.285714285714	0.0234594932749	0.0234594932749	0.0234636871508	0.108641975309	0.0525	0.206349206349	0.111111111111	0.176
F23F12.13	0.111111111111	0.0253362527369	0.0290897716609	0.0290502793296	0.111111111111	0.051	0.238095238095	0.174603174603	0.064
F49E8.2	0.380952380952	0.0300281513919	0.0319049108539	0.0346368715084	0.130864197531	0.045	0.0793650793651	0.0793650793651	0.016
F33A8.7	0.333333333333	0.0384735689709	0.0347200500469	0.0312849162011	0.143209876543	0.0375	0.111111111111	0.111111111111	0.048
D2045.8	0.31746031746	0.0431654676259	0.0319049108539	0.0335195530726	0.0888888888889	0.0345	0.142857142857	0.0634920634921	0.048
F39H11.1	0.412698412698	0.0431654676259	0.0300281513919	0.0245810055866	0.106172839506	0.0525	0.111111111111	0.0634920634921	0.048
C25F9.13	0.380952380952	0.0262746324679	0.0262746324679	0.0290502793296	0.0913580246914	0.039	0.0793650793651	0.031746031746	0.08
T16H12.3	0.539682539683	0.0525492649359	0.0394119487019	0.0391061452514	0.0962962962963	0.039	0.142857142857	0.0793650793651	0.032
T01D3.6	0.269841269841	0.0262746324679	0.0243978730059	0.0245810055866	0.120987654321	0.0465	0.0952380952381	0.031746031746	0.032
F45H10.3	0.412698412698	0.0487957460119	0.0365968095089	0.0368715083799	0.123456790123	0.0375	0.15873015873	0.174603174603	0.032
K10D11.5	0.492063492063	0.0253362527369	0.0215827338129	0.0245810055866	0.135802469136	0.06	0.142857142857	0.0793650793651	0.048
T25D3.3	0.206349206349	0.0394119487019	0.0403503284329	0.0402234636872	0.158024691358	0.051	0.0952380952381	0.0793650793651	0.096
D1005.10	0.269841269841	0.0215827338129	0.016890835158	0.0189944134078	0.0962962962963	0.057	0.0952380952381	0.0793650793651	0.016
ZK1307.4	0.206349206349	0.0441038473569	0.0478573662809	0.0469273743017	0.118518518519	0.051	0.206349206349	0.174603174603	0.048
C07E3.9	0.428571428571	0.0431654676259	0.0309665311229	0.0335195530726	0.0913580246914	0.0285	0.126984126984	0.047619047619	0.08
C34B2.11	0.428571428571	0.0290897716609	0.019705974351	0.0234636871508	0.140740740741	0.048	0.15873015873	0.111111111111	0.096
C49G7.12	0.492063492063	0.0384735689709	0.0384735689709	0.0357541899441	0.143209876543	0.0495	0.0952380952381	0.0952380952381	0.032
ZK892.5	0.15873015873	0.0337816703159	0.0375351892399	0.0402234636872	0.145679012346	0.051	0.222222222222	0.190476190476	0.16
Y17D7B.5	0.222222222222	0.0300281513919	0.0281513919299	0.0279329608939	0.123456790123	0.0285	0.142857142857	0.0952380952381	0.128
Y53G8B.1	0.222222222222	0.0290897716609	0.0290897716609	0.0301675977654	0.120987654321	0.0375	0.174603174603	0.222222222222	0.096
C30A5.10	0.301587301587	0.0356584297779	0.0300281513919	0.0256983240223	0.135802469136	0.054	0.0634920634921	0.0634920634921	0
Y116F11B.14	0.222222222222	0.0403503284329	0.0487957460119	0.0469273743017	0.123456790123	0.045	0.190476190476	0.0634920634921	0.144
W06D11.2	0.285714285714	0.0262746324679	0.0281513919299	0.0245810055866	0.16049382716	0.0435	0.031746031746	0.015873015873	0
K09F6.6	0.285714285714	0.0412887081639	0.0319049108539	0.0346368715084	0.130864197531	0.0405	0.126984126984	0.0634920634921	0.096
R10D12.6	0.31746031746	0.0243978730059	0.0309665311229	0.0301675977654	0.118518518519	0.0555	0.15873015873	0.0793650793651	0.064
F40G12.7	0.285714285714	0.0403503284329	0.0431654676259	0.0413407821229	0.079012345679	0.042	0.111111111111	0.126984126984	0.032
C46F11.5	0.333333333333	0.0619330622459	0.0478573662809	0.0435754189944	0.155555555556	0.033	0.047619047619	0.047619047619	0.016
T14G8.4	0.380952380952	0.0459806068189	0.0328432905849	0.0335195530726	0.162962962963	0.0375	0.0634920634921	0.031746031746	0
F16G10.14	0.174603174603	0.0309665311229	0.0309665311229	0.0312849162011	0.111111111111	0.051	0.0634920634921	0.0952380952381	0.032
ZK596.2	0.190476190476	0.0328432905849	0.0272130121989	0.0279329608939	0.138271604938	0.066	0.174603174603	0.126984126984	0.096
F36F12.7	0.285714285714	0.0328432905849	0.0365968095089	0.0368715083799	0.162962962963	0.045	0.0793650793651	0.126984126984	0.112
T08G11.2	0.253968253968	0.0412887081639	0.0441038473569	0.0424581005587	0.138271604938	0.045	0.206349206349	0.0634920634921	0.064
ZK112.6	0.190476190476	0.0319049108539	0.0300281513919	0.0256983240223	0.103703703704	0.0465	0.15873015873	0.190476190476	0.064
K10G4.15	0.269841269841	0.0319049108539	0.0309665311229	0.0324022346369	0.167901234568	0.0375	0.15873015873	0.126984126984	0.144
F01G10.6	0.380952380952	0.020644354082	0.0319049108539	0.0368715083799	0.123456790123	0.0555	0.0634920634921	0.0634920634921	0
C05C8.7	0.47619047619	0.0365968095089	0.0328432905849	0.0290502793296	0.158024691358	0.042	0.047619047619	0.0634920634921	0
F54C8.7	0.301587301587	0.0412887081639	0.0450422270879	0.0446927374302	0.116049382716	0.0405	0.0793650793651	0.047619047619	0.08
C54C6.6	0.555555555556	0.0394119487019	0.0384735689709	0.0379888268156	0.140740740741	0.036	0.0793650793651	0.031746031746	0
F48C1.3	0.301587301587	0.0403503284329	0.0375351892399	0.0324022346369	0.0962962962963	0.0435	0.142857142857	0.0634920634921	0.112
T05A7.6	0.111111111111	0.0375351892399	0.0394119487019	0.0435754189944	0.103703703704	0.057	0.253968253968	0.142857142857	0.08
Y75B8A.19	0.285714285714	0.0384735689709	0.0225211135439	0.0212290502793	0.106172839506	0.033	0.126984126984	0.0634920634921	0.128
T28D6.7	0.365079365079	0.0375351892399	0.0365968095089	0.0346368715084	0.0888888888889	0.0585	0.0793650793651	0.0793650793651	0.016
K07F5.15	0.31746031746	0.0365968095089	0.0422270878949	0.0424581005587	0.133333333333	0.0465	0.142857142857	0.111111111111	0.048
C39F7.1	0.238095238095	0.0619330622459	0.0572411635909	0.0581005586592	0.128395061728	0.0375	0.111111111111	0.031746031746	0.096
F23H12.5	0.349206349206	0.0253362527369	0.0281513919299	0.0279329608939	0.16049382716	0.0495	0.0634920634921	0.047619047619	0.032
C03A7.12	0.238095238095	0.0337816703159	0.0253362527369	0.0268156424581	0.106172839506	0.0405	0.15873015873	0.111111111111	0.032
C53D6.8	0.222222222222	0.0309665311229	0.0215827338129	0.0189944134078	0.125925925926	0.0525	0.190476190476	0.126984126984	0.096
T24A6.20	0.238095238095	0.0309665311229	0.0215827338129	0.0223463687151	0.0864197530864	0.045	0.126984126984	0.111111111111	0.048
C30G12.1	0.492063492063	0.0356584297779	0.0281513919299	0.0279329608939	0.185185185185	0.0495	0.047619047619	0.047619047619	0.064
W02B8.2	0.253968253968	0.0365968095089	0.0347200500469	0.0368715083799	0.17037037037	0.039	0.047619047619	0.047619047619	0
C43F9.5	0.380952380952	0.0328432905849	0.0319049108539	0.0301675977654	0.150617283951	0.0315	0.0952380952381	0.0793650793651	0.016
Y116A8C.30	0.52380952381	0.0628714419769	0.0497341257429	0.0502793296089	0.135802469136	0.0255	0.0952380952381	0.047619047619	0.016
DC2.5	0.380952380952	0.0422270878949	0.0337816703159	0.0301675977654	0.120987654321	0.063	0.142857142857	0.031746031746	0.048
C38D9.5	0.0634920634921	0.0290897716609	0.020644354082	0.0234636871508	0.133333333333	0.0555	0.206349206349	0.174603174603	0.048
T20F7.3	0.142857142857	0.0262746324679	0.0262746324679	0.0279329608939	0.143209876543	0.0525	0.126984126984	0.126984126984	0.08
T28F4.3	0.0793650793651	0.0337816703159	0.0309665311229	0.0256983240223	0.0740740740741	0.0555	0.190476190476	0.238095238095	0.192
Y69A2AR.22	0.285714285714	0.0300281513919	0.0347200500469	0.0402234636872	0.106172839506	0.0405	0.174603174603	0.111111111111	0.144
T02B11.3	0.333333333333	0.0337816703159	0.0300281513919	0.0312849162011	0.0938271604938	0.042	0.142857142857	0.0952380952381	0.112
C01G8.1	0.285714285714	0.0469189865499	0.0534876446669	0.0569832402235	0.167901234568	0.054	0.111111111111	0.047619047619	0
F48E8.2	0.380952380952	0.0281513919299	0.0300281513919	0.0312849162011	0.145679012346	0.036	0.0952380952381	0.0793650793651	0.016
C27H6.9	0.190476190476	0.0403503284329	0.0384735689709	0.0379888268156	0.103703703704	0.051	0.111111111111	0.0634920634921	0.048
C17H11.5	0.333333333333	0.0290897716609	0.0253362527369	0.0279329608939	0.118518518519	0.0525	0.0793650793651	0.047619047619	0.032
R02F11.1	0.238095238095	0.0290897716609	0.0309665311229	0.0346368715084	0.135802469136	0.057	0.0952380952381	0.015873015873	0
F11D11.4	0.301587301587	0.0300281513919	0.0365968095089	0.0357541899441	0.113580246914	0.051	0.206349206349	0.0793650793651	0.08
Y23H5B.2	0.126984126984	0.0516108852049	0.0403503284329	0.0379888268156	0.140740740741	0.045	0.174603174603	0.111111111111	0.096
F13H8.11	0.142857142857	0.0337816703159	0.0319049108539	0.0268156424581	0.128395061728	0.033	0.0793650793651	0.0952380952381	0.064
T07G12.5	0.206349206349	0.0253362527369	0.0309665311229	0.0357541899441	0.101234567901	0.0525	0.174603174603	0.111111111111	0.016
R148.3	0.492063492063	0.0403503284329	0.0441038473569	0.0413407821229	0.135802469136	0.0465	0.111111111111	0.031746031746	0.016
F47G3.4	0.15873015873	0.0234594932749	0.0253362527369	0.0223463687151	0.0987654320988	0.0645	0.190476190476	0.111111111111	0.032
F37A4.3	0.206349206349	0.0375351892399	0.0347200500469	0.0346368715084	0.0987654320988	0.036	0.111111111111	0.126984126984	0.064
C33A12.19	0.349206349206	0.0319049108539	0.0290897716609	0.0256983240223	0.116049382716	0.0375	0.142857142857	0.047619047619	0
K01A12.3	0.15873015873	0.0347200500469	0.020644354082	0.0223463687151	0.108641975309	0.0585	0.174603174603	0.142857142857	0.144
F09F9.1	0.714285714286	0.0290897716609	0.0243978730059	0.0201117318436	0.185185185185	0.0465	0.047619047619	0.015873015873	0.016
F14H8.4	0.396825396825	0.0234594932749	0.0328432905849	0.0324022346369	0.155555555556	0.039	0.142857142857	0.0793650793651	0.016
C47D12.2	0.206349206349	0.0469189865499	0.0403503284329	0.0413407821229	0.167901234568	0.039	0.0793650793651	0.0634920634921	0.064
C44H4.8	0.47619047619	0.0215827338129	0.0384735689709	0.0379888268156	0.106172839506	0.0315	0.0952380952381	0.047619047619	0.016
F09F9.5	0.238095238095	0.0215827338129	0.0215827338129	0.0234636871508	0.118518518519	0.048	0.111111111111	0.0952380952381	0.08
F56H1.3	0.222222222222	0.0215827338129	0.0215827338129	0.0201117318436	0.113580246914	0.0525	0.253968253968	0.15873015873	0.064
F15A8.4	0.269841269841	0.0262746324679	0.0225211135439	0.0201117318436	0.113580246914	0.045	0.0952380952381	0.0952380952381	0.096
C06B3.1	0.222222222222	0.016890835158	0.0225211135439	0.0234636871508	0.106172839506	0.0615	0.031746031746	0.0952380952381	0
Y105E8A.27	0.190476190476	0.0328432905849	0.0403503284329	0.0391061452514	0.150617283951	0.0315	0.206349206349	0.174603174603	0.032
B0024.4	0.269841269841	0.01876759462	0.017829214889	0.0189944134078	0.143209876543	0.0435	0.0952380952381	0.0634920634921	0.064
Y41D4B.24	0.253968253968	0.0356584297779	0.0478573662809	0.0502793296089	0.106172839506	0.0375	0.174603174603	0.142857142857	0.048
T06D8.10	0.365079365079	0.0441038473569	0.0375351892399	0.0324022346369	0.0913580246914	0.057	0.0793650793651	0.031746031746	0.048
C25H3.10	0.412698412698	0.0290897716609	0.0300281513919	0.0245810055866	0.130864197531	0.0555	0.126984126984	0.0634920634921	0.064
F37D6.3	0.285714285714	0.0403503284329	0.0356584297779	0.0357541899441	0.145679012346	0.036	0.0952380952381	0.047619047619	0.096
C13F10.6	0.52380952381	0.0544260243979	0.0384735689709	0.0424581005587	0.167901234568	0.03	0.0952380952381	0.047619047619	0.016
F28H6.8	0.142857142857	0.0262746324679	0.0290897716609	0.0279329608939	0.2	0.0585	0.15873015873	0.15873015873	0.048
F11A5.5	0.253968253968	0.0384735689709	0.0234594932749	0.0245810055866	0.0962962962963	0.042	0.142857142857	0.111111111111	0.064
C14A6.6	0.365079365079	0.0422270878949	0.0347200500469	0.0357541899441	0.130864197531	0.03	0.0793650793651	0	0.08
F54D12.8	0.444444444444	0.0309665311229	0.0375351892399	0.0357541899441	0.123456790123	0.0585	0.111111111111	0.126984126984	0.064
T06E4.10	0.190476190476	0.011260556772	0.0300281513919	0.0346368715084	0.138271604938	0.0345	0.15873015873	0.0634920634921	0.064
R07B1.13	0.555555555556	0.0365968095089	0.0300281513919	0.0279329608939	0.108641975309	0.0465	0.0634920634921	0.031746031746	0.032
T15B7.14	0.301587301587	0.0319049108539	0.020644354082	0.0201117318436	0.120987654321	0.0675	0.126984126984	0.111111111111	0.064
K11D2.1	0.206349206349	0.0394119487019	0.0375351892399	0.0357541899441	0.113580246914	0.0405	0.174603174603	0.047619047619	0.048
W08F4.3	0.460317460317	0.0422270878949	0.0497341257429	0.0491620111732	0.162962962963	0.0375	0.047619047619	0.047619047619	0.016
Y67A10A.9	0.349206349206	0.0356584297779	0.0262746324679	0.0312849162011	0.155555555556	0.0525	0.0634920634921	0.047619047619	0
F59E11.2	0.0793650793651	0.019705974351	0.015952455427	0.0156424581006	0.0938271604938	0.042	0.142857142857	0.142857142857	0.16
H10D18.6	0.238095238095	0.0215827338129	0.0281513919299	0.0268156424581	0.130864197531	0.0525	0.0793650793651	0.0952380952381	0.032
Y71H2AM.20	0.15873015873	0.0384735689709	0.0431654676259	0.0357541899441	0.158024691358	0.0285	0.0793650793651	0.031746031746	0.016
F56C9.7	0.396825396825	0.0319049108539	0.0441038473569	0.0458100558659	0.130864197531	0.048	0.206349206349	0.0793650793651	0.08
K02A11.4	0.365079365079	0.0262746324679	0.0281513919299	0.0245810055866	0.150617283951	0.039	0.111111111111	0.0634920634921	0.032
D1005.4	0.460317460317	0.0225211135439	0.019705974351	0.0122905027933	0.116049382716	0.0645	0.0793650793651	0.0952380952381	0.016
F46F11.10	0.603174603175	0.0497341257429	0.0412887081639	0.0402234636872	0.123456790123	0.0405	0.047619047619	0.047619047619	0
ZK1307.7	0.333333333333	0.0422270878949	0.0459806068189	0.0435754189944	0.123456790123	0.0615	0.142857142857	0.0793650793651	0.016
ZK652.6	0.587301587302	0.0581795433219	0.0412887081639	0.0379888268156	0.130864197531	0.039	0.015873015873	0.015873015873	0
ZK218.4	0.238095238095	0.0281513919299	0.0290897716609	0.0279329608939	0.133333333333	0.0525	0.0793650793651	0.0952380952381	0.064
Y39A3CR.8	0.126984126984	0.0506725054739	0.0525492649359	0.0480446927374	0.0716049382716	0.0255	0.285714285714	0.0793650793651	0.096
ZC416.6	0.52380952381	0.0319049108539	0.0365968095089	0.0391061452514	0.125925925926	0.045	0.047619047619	0.047619047619	0.032
C54C8.12	0.206349206349	0.0290897716609	0.0281513919299	0.0290502793296	0.145679012346	0.069	0.111111111111	0.0952380952381	0.096
Y40C7B.4	0.111111111111	0.0215827338129	0.016890835158	0.0167597765363	0.120987654321	0.033	0.0952380952381	0.047619047619	0.032
F41G3.20	0.253968253968	0.020644354082	0.0347200500469	0.0379888268156	0.145679012346	0.0465	0.0793650793651	0.031746031746	0.016
C55A6.1	0.190476190476	0.0403503284329	0.0431654676259	0.0469273743017	0.158024691358	0.0375	0.047619047619	0.047619047619	0.064
F40A3.7	0.444444444444	0.0253362527369	0.0290897716609	0.0245810055866	0.116049382716	0.03	0.126984126984	0	0.048
W10C8.5	0.174603174603	0.0319049108539	0.0497341257429	0.0480446927374	0.17037037037	0.0345	0.222222222222	0.222222222222	0.08
ZC513.14	0.365079365079	0.0365968095089	0.0394119487019	0.0379888268156	0.113580246914	0.0465	0.142857142857	0.031746031746	0
Y34B4A.6	0.507936507937	0.0253362527369	0.020644354082	0.0189944134078	0.135802469136	0.0645	0.0634920634921	0.015873015873	0.048
ZK380.5	0.31746031746	0.0234594932749	0.0215827338129	0.0245810055866	0.155555555556	0.0345	0.015873015873	0.0952380952381	0.048
K03H9.1	0.0952380952381	0.0290897716609	0.0272130121989	0.0245810055866	0.106172839506	0.078	0.190476190476	0.126984126984	0.08
Y66H1A.5	0.253968253968	0.0309665311229	0.0337816703159	0.0357541899441	0.128395061728	0.0525	0.206349206349	0.111111111111	0.08
Y39B6A.18	0.126984126984	0.0506725054739	0.0441038473569	0.0413407821229	0.106172839506	0.0375	0.285714285714	0.238095238095	0.112
K09F5.6	0.571428571429	0.0290897716609	0.0309665311229	0.0312849162011	0.145679012346	0.0345	0.0793650793651	0.015873015873	0
K04F1.1	0.0952380952381	0.0309665311229	0.0487957460119	0.0458100558659	0.153086419753	0.039	0.206349206349	0.142857142857	0.064
F08B12.4	0.269841269841	0.020644354082	0.0281513919299	0.0256983240223	0.118518518519	0.0465	0.0634920634921	0.047619047619	0.016
F29F11.20	0.31746031746	0.0215827338129	0.0300281513919	0.0301675977654	0.153086419753	0.0495	0.111111111111	0.0634920634921	0.048
C43F9.4	0.238095238095	0.0300281513919	0.0319049108539	0.0335195530726	0.140740740741	0.0645	0.142857142857	0.15873015873	0
F47D12.6	0.396825396825	0.0319049108539	0.0300281513919	0.0312849162011	0.150617283951	0.036	0.0793650793651	0	0.064
C34F6.5	0.444444444444	0.0319049108539	0.0356584297779	0.0335195530726	0.153086419753	0.0345	0.0952380952381	0.0634920634921	0
K08E4.3	0.396825396825	0.0356584297779	0.0441038473569	0.0435754189944	0.140740740741	0.0345	0.0793650793651	0.047619047619	0.032
C07G1.6	0.222222222222	0.0337816703159	0.0356584297779	0.0346368715084	0.143209876543	0.039	0.126984126984	0.031746031746	0
T25B9.1	0.253968253968	0.0253362527369	0.0262746324679	0.0279329608939	0.150617283951	0.042	0.126984126984	0.111111111111	0.016
B0261.6	0.238095238095	0.0516108852049	0.0600563027839	0.0670391061453	0.153086419753	0.051	0.111111111111	0.15873015873	0.08
W09C2.10	0.269841269841	0.0215827338129	0.020644354082	0.0212290502793	0.083950617284	0.0435	0.111111111111	0.111111111111	0.048
F27D4.6	0.238095238095	0.0225211135439	0.0243978730059	0.0223463687151	0.113580246914	0.063	0.0793650793651	0.0634920634921	0
C39B10.7	0.0952380952381	0.0225211135439	0.0290897716609	0.0301675977654	0.140740740741	0.0375	0.174603174603	0.111111111111	0.016
F16B12.6	0.285714285714	0.0347200500469	0.0234594932749	0.0234636871508	0.0987654320988	0.0375	0.111111111111	0.0793650793651	0.016
C27D8.2	0.047619047619	0.0525492649359	0.0403503284329	0.0469273743017	0.138271604938	0.0435	0.269841269841	0.301587301587	0.096
Y19D10B.6	0.555555555556	0.0328432905849	0.0253362527369	0.0268156424581	0.101234567901	0.051	0.031746031746	0.047619047619	0.016
ZK945.7	0.174603174603	0.0328432905849	0.0356584297779	0.0346368715084	0.148148148148	0.045	0.126984126984	0.0793650793651	0.048
T08B6.9	0.269841269841	0.0272130121989	0.0253362527369	0.0256983240223	0.143209876543	0.054	0.206349206349	0.126984126984	0.048
F55B11.6	0.285714285714	0.016890835158	0.019705974351	0.0189944134078	0.165432098765	0.0345	0.111111111111	0.222222222222	0.064
Y82E9BR.6	0.333333333333	0.0234594932749	0.0234594932749	0.0212290502793	0.128395061728	0.0495	0.111111111111	0.0634920634921	0.08
Y105C5A.15	0.47619047619	0.0253362527369	0.0234594932749	0.0234636871508	0.140740740741	0.0525	0.126984126984	0.047619047619	0.048
R53.4	0.428571428571	0.0478573662809	0.0497341257429	0.0558659217877	0.175308641975	0.03	0.111111111111	0.0793650793651	0
T12B3.1	0.222222222222	0.0319049108539	0.0234594932749	0.0234636871508	0.125925925926	0.063	0.0634920634921	0.031746031746	0.064
Y39C12A.9	0.507936507937	0.0422270878949	0.0281513919299	0.0301675977654	0.133333333333	0.0405	0.0952380952381	0.0634920634921	0.016
T05C12.9	0.301587301587	0.015952455427	0.0234594932749	0.0245810055866	0.140740740741	0.066	0.142857142857	0.0952380952381	0.032
R01H10.4	0.190476190476	0.0412887081639	0.0337816703159	0.0335195530726	0.111111111111	0.0435	0.206349206349	0.15873015873	0.064
Y51H4A.21	0.444444444444	0.0253362527369	0.0272130121989	0.0279329608939	0.113580246914	0.045	0.047619047619	0.0634920634921	0
F58D2.5	0.333333333333	0.0328432905849	0.0506725054739	0.054748603352	0.155555555556	0.0465	0.031746031746	0.047619047619	0.032
Y48E1B.8	0.222222222222	0.0300281513919	0.0356584297779	0.0290502793296	0.138271604938	0.1035	0.126984126984	0.0634920634921	0.176
Y53C10A.15	0.365079365079	0.0365968095089	0.0365968095089	0.0402234636872	0.116049382716	0.042	0.126984126984	0.0634920634921	0.08
K09E9.7	0.349206349206	0.0403503284329	0.0394119487019	0.0379888268156	0.128395061728	0.039	0.0634920634921	0.0634920634921	0.016
T16G1.9	0.349206349206	0.0272130121989	0.0403503284329	0.0458100558659	0.140740740741	0.048	0.047619047619	0.031746031746	0.048
ZK1010.5	0.238095238095	0.0309665311229	0.0347200500469	0.0346368715084	0.113580246914	0.0315	0.269841269841	0.269841269841	0.08
Y71G12B.26	0.555555555556	0.0459806068189	0.0572411635909	0.0569832402235	0.145679012346	0.048	0.126984126984	0.111111111111	0.064
Y53C12A.8	0.428571428571	0.0563027838599	0.0347200500469	0.0346368715084	0.143209876543	0.0555	0.111111111111	0.126984126984	0.048
C16C2.4	0.253968253968	0.0319049108539	0.0290897716609	0.0301675977654	0.125925925926	0.039	0.0793650793651	0.047619047619	0
ZK154.4	0.47619047619	0.0309665311229	0.0394119487019	0.0424581005587	0.138271604938	0.0315	0.031746031746	0.047619047619	0.032
M163.10	0.253968253968	0.0272130121989	0.0243978730059	0.0245810055866	0.120987654321	0.051	0.047619047619	0.047619047619	0.08
W09B6.4	0.396825396825	0.0694401000938	0.0553644041289	0.054748603352	0.118518518519	0.0345	0.301587301587	0.0952380952381	0.08
Y39A1C.1	0.460317460317	0.0478573662809	0.0328432905849	0.0312849162011	0.148148148148	0.051	0.111111111111	0.031746031746	0.032
Y16B4A.2	0.333333333333	0.01876759462	0.0225211135439	0.0201117318436	0.0888888888889	0.045	0.0634920634921	0.0793650793651	0.064
F35H10.2	0.31746031746	0.017829214889	0.0225211135439	0.0212290502793	0.111111111111	0.0375	0.126984126984	0.0793650793651	0.032
F40H7.12	0.238095238095	0.0253362527369	0.0319049108539	0.0290502793296	0.133333333333	0.048	0.190476190476	0.0952380952381	0.16
Y73F8A.26	0.285714285714	0.0319049108539	0.0290897716609	0.0324022346369	0.111111111111	0.051	0.0952380952381	0.0793650793651	0
C40H5.2	0.301587301587	0.0262746324679	0.0253362527369	0.0245810055866	0.113580246914	0.0525	0.0952380952381	0.111111111111	0.064
T19C3.5	0.47619047619	0.0281513919299	0.0281513919299	0.0279329608939	0.145679012346	0.0705	0.142857142857	0.111111111111	0.064
Y47H9C.12	0.285714285714	0.0563027838599	0.0441038473569	0.0424581005587	0.123456790123	0.03	0.15873015873	0.0793650793651	0.144
T22F3.12	0.174603174603	0.0534876446669	0.0478573662809	0.0469273743017	0.0987654320988	0.036	0.206349206349	0.126984126984	0.224
K03H1.9	0.31746031746	0.0262746324679	0.0243978730059	0.0256983240223	0.148148148148	0.051	0.047619047619	0.047619047619	0.112
C30G12.4	0.285714285714	0.0225211135439	0.020644354082	0.0178770949721	0.118518518519	0.0465	0.111111111111	0.031746031746	0.016
Y42A5A.3	0.269841269841	0.0290897716609	0.0347200500469	0.0368715083799	0.162962962963	0.033	0.142857142857	0.0793650793651	0.08
F09B12.5	0.253968253968	0.0262746324679	0.017829214889	0.0167597765363	0.111111111111	0.048	0.15873015873	0.111111111111	0.08
T04C12.9	0.238095238095	0.0243978730059	0.015952455427	0.0145251396648	0.120987654321	0.0645	0.0952380952381	0.0793650793651	0.016
F01G4.5	0.349206349206	0.0272130121989	0.0431654676259	0.0469273743017	0.172839506173	0.0345	0.142857142857	0.0634920634921	0.064
Y39E4B.10	0.15873015873	0.0459806068189	0.0431654676259	0.0435754189944	0.113580246914	0.0345	0.142857142857	0.111111111111	0.032
F55F8.7	0.222222222222	0.0347200500469	0.0356584297779	0.0301675977654	0.101234567901	0.048	0.301587301587	0.285714285714	0.096
T05B4.9	0.047619047619	0.0253362527369	0.0272130121989	0.0279329608939	0.135802469136	0.0465	0.0952380952381	0.0793650793651	0.048
H28G03.1	0.333333333333	0.019705974351	0.0215827338129	0.0234636871508	0.207407407407	0.03	0.111111111111	0.047619047619	0.048
F54C1.8	0.0634920634921	0.0365968095089	0.0497341257429	0.0491620111732	0.145679012346	0.033	0.285714285714	0.142857142857	0.08
ZC513.5	0.47619047619	0.0365968095089	0.0347200500469	0.0346368715084	0.150617283951	0.051	0.0634920634921	0.015873015873	0
K03B8.4	0.0952380952381	0.0347200500469	0.0309665311229	0.0335195530726	0.0962962962963	0.0465	0.126984126984	0.142857142857	0.048
T28B4.4	0.253968253968	0.0300281513919	0.0356584297779	0.0335195530726	0.125925925926	0.066	0.111111111111	0.0793650793651	0.016
Y60A9.1	0.253968253968	0.020644354082	0.0272130121989	0.0290502793296	0.111111111111	0.039	0.126984126984	0.0634920634921	0.08
Y45G12C.4	0.206349206349	0.0328432905849	0.0365968095089	0.0391061452514	0.123456790123	0.036	0.222222222222	0.15873015873	0.16
AH9.1	0.190476190476	0.0262746324679	0.0356584297779	0.0357541899441	0.21975308642	0.063	0.15873015873	0.142857142857	0.048
F54D12.10	0.206349206349	0.0347200500469	0.0375351892399	0.0346368715084	0.101234567901	0.06	0.126984126984	0.0634920634921	0.064
D1081.3	0.190476190476	0.0347200500469	0.0337816703159	0.0379888268156	0.101234567901	0.057	0.444444444444	0.174603174603	0.048
F48G7.8	0.126984126984	0.0365968095089	0.0234594932749	0.0245810055866	0.120987654321	0.0465	0.206349206349	0.174603174603	0.096
T20G5.9	0.365079365079	0.0431654676259	0.0422270878949	0.0435754189944	0.113580246914	0.045	0.174603174603	0.111111111111	0.048
F14H8.5	0.174603174603	0.0441038473569	0.0403503284329	0.0379888268156	0.150617283951	0.0345	0.222222222222	0.15873015873	0.16
ZC308.4	0.380952380952	0.0412887081639	0.0431654676259	0.0413407821229	0.130864197531	0.045	0.0793650793651	0.015873015873	0.048
H14E04.4	0.333333333333	0.0300281513919	0.0262746324679	0.0245810055866	0.125925925926	0.0405	0.0793650793651	0.126984126984	0.016
Y71G12B.18	0.285714285714	0.0262746324679	0.0290897716609	0.0290502793296	0.116049382716	0.0645	0.15873015873	0.111111111111	0.048
C01B10.10	0.238095238095	0.0272130121989	0.0300281513919	0.0301675977654	0.103703703704	0.0525	0.238095238095	0.111111111111	0.08
T25E12.16	0.349206349206	0.0375351892399	0.0234594932749	0.0234636871508	0.108641975309	0.0705	0.0952380952381	0.0952380952381	0.016
R08E3.1	0.31746031746	0.0412887081639	0.0290897716609	0.0268156424581	0.0962962962963	0.0405	0.15873015873	0.047619047619	0.064
K09E9.3	0.507936507937	0.0394119487019	0.0337816703159	0.0346368715084	0.143209876543	0.0375	0.031746031746	0.015873015873	0.016
C18A3.11	0.253968253968	0.0225211135439	0.0234594932749	0.0212290502793	0.103703703704	0.051	0.142857142857	0.111111111111	0.16
F35A5.4	0.253968253968	0.0300281513919	0.0262746324679	0.0212290502793	0.108641975309	0.0525	0.111111111111	0.0952380952381	0.112
Y55B1AR.4	0.253968253968	0.0384735689709	0.0469189865499	0.0458100558659	0.116049382716	0.042	0.15873015873	0.174603174603	0.016
F42H11.1	0.206349206349	0.0365968095089	0.0243978730059	0.0201117318436	0.0641975308642	0.0285	0.190476190476	0.174603174603	0.128
C50H2.7	0.206349206349	0.0300281513919	0.0319049108539	0.0346368715084	0.153086419753	0.0435	0.174603174603	0.126984126984	0.08
W04D2.6	0.253968253968	0.0412887081639	0.0394119487019	0.0424581005587	0.16049382716	0.0405	0.0793650793651	0.0634920634921	0.016
F59E12.9	0.444444444444	0.0441038473569	0.0262746324679	0.0245810055866	0.16049382716	0.033	0.0793650793651	0.0793650793651	0
R05D3.3	0.31746031746	0.0309665311229	0.0375351892399	0.0402234636872	0.155555555556	0.0465	0.047619047619	0.031746031746	0.032
R04D3.2	0.396825396825	0.0375351892399	0.0384735689709	0.0413407821229	0.120987654321	0.042	0.0634920634921	0.047619047619	0.016
T10B10.4	0.31746031746	0.0356584297779	0.0328432905849	0.0301675977654	0.138271604938	0.039	0.15873015873	0.142857142857	0
C01B10.11	0.333333333333	0.0262746324679	0.017829214889	0.0189944134078	0.135802469136	0.0435	0.047619047619	0.015873015873	0
C05B5.16	0.238095238095	0.0262746324679	0.0319049108539	0.0335195530726	0.138271604938	0.063	0.15873015873	0.126984126984	0.032
C34F6.9	0.492063492063	0.0412887081639	0.0356584297779	0.0346368715084	0.135802469136	0.0465	0.031746031746	0.015873015873	0.016
ZC123.4	0.142857142857	0.0412887081639	0.0347200500469	0.0346368715084	0.130864197531	0.0495	0.0793650793651	0.0634920634921	0.032
C49A9.5	0.412698412698	0.0300281513919	0.0281513919299	0.0279329608939	0.083950617284	0.0435	0.0634920634921	0.0793650793651	0.016
Y51H4A.2	0.15873015873	0.0469189865499	0.0497341257429	0.0446927374302	0.116049382716	0.033	0.174603174603	0.222222222222	0.048
F07D3.3	0.238095238095	0.0253362527369	0.0347200500469	0.0346368715084	0.123456790123	0.0525	0.15873015873	0.0634920634921	0.064
F26F12.5	0.365079365079	0.019705974351	0.0272130121989	0.0245810055866	0.172839506173	0.0555	0.047619047619	0.047619047619	0
T20F7.5	0.301587301587	0.0281513919299	0.0290897716609	0.0279329608939	0.138271604938	0.0465	0.047619047619	0.015873015873	0.064
Y51H4A.22	0.126984126984	0.0431654676259	0.0290897716609	0.0335195530726	0.113580246914	0.051	0.126984126984	0.111111111111	0.048
W02B3.3	0.15873015873	0.0234594932749	0.01876759462	0.0178770949721	0.116049382716	0.057	0.15873015873	0.174603174603	0.208
C15H7.4	0.142857142857	0.0290897716609	0.0272130121989	0.0268156424581	0.113580246914	0.039	0.301587301587	0.238095238095	0.112
K03H1.13	0.174603174603	0.0450422270879	0.0347200500469	0.0324022346369	0.123456790123	0.0525	0.269841269841	0.174603174603	0.064
C15B12.3	0.15873015873	0.0262746324679	0.0234594932749	0.0256983240223	0.113580246914	0.045	0.190476190476	0.142857142857	0.048
Y54G11A.17	0.507936507937	0.0441038473569	0.0365968095089	0.0379888268156	0.125925925926	0.0315	0.0793650793651	0.047619047619	0.064
Y49F6C.7	0.412698412698	0.0290897716609	0.0281513919299	0.0290502793296	0.158024691358	0.0375	0.126984126984	0.174603174603	0.064
T27F7.12	0.206349206349	0.0469189865499	0.0365968095089	0.0391061452514	0.175308641975	0.045	0.111111111111	0.0793650793651	0.08
H31G24.1	0.0952380952381	0.0281513919299	0.0394119487019	0.0324022346369	0.128395061728	0.0405	0.031746031746	0.126984126984	0.032
Y18H1A.2	0.47619047619	0.0675633406318	0.0544260243979	0.0513966480447	0.123456790123	0.033	0.031746031746	0.047619047619	0.032
C03B8.3	0.253968253968	0.0375351892399	0.0337816703159	0.0346368715084	0.135802469136	0.045	0.206349206349	0.0634920634921	0.112
F32H2.8	0.126984126984	0.0234594932749	0.0234594932749	0.0245810055866	0.143209876543	0.048	0.15873015873	0.174603174603	0.08
ZK863.8	0.206349206349	0.019705974351	0.0262746324679	0.0268156424581	0.167901234568	0.045	0.0634920634921	0.0634920634921	0.016
Y71G12B.25	0.619047619048	0.0431654676259	0.0319049108539	0.0346368715084	0.145679012346	0.027	0	0	0.032
T02C1.2	0.412698412698	0.0253362527369	0.017829214889	0.0167597765363	0.123456790123	0.0435	0.0634920634921	0.047619047619	0.016
K09D9.9	0.238095238095	0.0262746324679	0.0272130121989	0.0279329608939	0.0962962962963	0.0465	0.190476190476	0.142857142857	0.08
F21D9.4	0.301587301587	0.0337816703159	0.020644354082	0.0189944134078	0.106172839506	0.036	0.126984126984	0.0952380952381	0.032
F28H7.3	0.285714285714	0.0225211135439	0.0215827338129	0.0178770949721	0.138271604938	0.0375	0.15873015873	0.111111111111	0.096
C08B6.6	0.222222222222	0.0319049108539	0.0290897716609	0.0234636871508	0.111111111111	0.045	0.206349206349	0.111111111111	0.064
F09E10.1	0.206349206349	0.0225211135439	0.0300281513919	0.0312849162011	0.128395061728	0.036	0.111111111111	0.047619047619	0.064
C40A11.2	0.269841269841	0.0319049108539	0.0272130121989	0.0268156424581	0.133333333333	0.033	0.174603174603	0.0793650793651	0.08
C53A5.6	0.301587301587	0.0525492649359	0.0497341257429	0.0513966480447	0.111111111111	0.0555	0.142857142857	0.0952380952381	0.112
F53C3.5	0.174603174603	0.0225211135439	0.0262746324679	0.0245810055866	0.130864197531	0.057	0.111111111111	0.15873015873	0
C38C6.3	0.142857142857	0.0328432905849	0.0290897716609	0.0279329608939	0.153086419753	0.051	0.190476190476	0.126984126984	0.08
F36A2.11	0.222222222222	0.0337816703159	0.0403503284329	0.0424581005587	0.128395061728	0.0525	0.15873015873	0.0793650793651	0
Y57G11C.3	0.301587301587	0.0497341257429	0.0572411635909	0.0625698324022	0.172839506173	0.039	0.0634920634921	0.047619047619	0.032
Y41D4B.11	0.587301587302	0.0459806068189	0.0262746324679	0.0279329608939	0.140740740741	0.027	0	0.015873015873	0
F57E7.2	0.222222222222	0.0243978730059	0.015952455427	0.0156424581006	0.0888888888889	0.0525	0.15873015873	0.142857142857	0.112
F57B9.8	0.111111111111	0.0441038473569	0.0450422270879	0.0480446927374	0.16049382716	0.0555	0.15873015873	0.126984126984	0.144
H03G16.5	0.142857142857	0.0337816703159	0.0281513919299	0.0245810055866	0.123456790123	0.045	0.142857142857	0.190476190476	0.032
F36D3.8	0.174603174603	0.0422270878949	0.0403503284329	0.0402234636872	0.150617283951	0.042	0.15873015873	0.126984126984	0.048
ZK596.1	0.206349206349	0.016890835158	0.0272130121989	0.0290502793296	0.106172839506	0.039	0.222222222222	0.142857142857	0.192
F59E11.7	0.396825396825	0.0243978730059	0.0234594932749	0.0268156424581	0.128395061728	0.0435	0.142857142857	0.111111111111	0.064
Y51H1A.3	0.777777777778	0.0497341257429	0.0534876446669	0.0513966480447	0.128395061728	0.0285	0.015873015873	0.015873015873	0
D1044.1	0.269841269841	0.0356584297779	0.0262746324679	0.0256983240223	0.125925925926	0.0465	0.222222222222	0.126984126984	0.096
Y39E4B.5	0.365079365079	0.0469189865499	0.0647482014388	0.0648044692737	0.162962962963	0.0285	0.111111111111	0.015873015873	0
Y105E8A.3	0.587301587302	0.0272130121989	0.0309665311229	0.0301675977654	0.135802469136	0.0495	0.047619047619	0.0634920634921	0.032
T22F3.10	0.222222222222	0.0262746324679	0.0337816703159	0.0357541899441	0.113580246914	0.048	0.15873015873	0.126984126984	0.064
Y65B4A.8	0.428571428571	0.0572411635909	0.0694401000938	0.063687150838	0.111111111111	0.0315	0.0952380952381	0.047619047619	0.08
H08M01.1	0.190476190476	0.0412887081639	0.020644354082	0.0189944134078	0.133333333333	0.069	0.174603174603	0.15873015873	0.064
C32D5.8	0.253968253968	0.0262746324679	0.0347200500469	0.0379888268156	0.17037037037	0.042	0.0634920634921	0.031746031746	0.032
K07C5.6	0.396825396825	0.0441038473569	0.0506725054739	0.0458100558659	0.113580246914	0.06	0.0952380952381	0.0952380952381	0
C28H8.4	0.444444444444	0.0422270878949	0.0516108852049	0.0502793296089	0.158024691358	0.027	0.126984126984	0.0634920634921	0.08
Y70C5A.4	0.333333333333	0.0262746324679	0.0253362527369	0.0290502793296	0.111111111111	0.0405	0.111111111111	0.047619047619	0.08
R03H10.7	0.206349206349	0.0253362527369	0.0243978730059	0.0268156424581	0.143209876543	0.039	0.047619047619	0.031746031746	0.048
C24H11.1	0.253968253968	0.0319049108539	0.0403503284329	0.0413407821229	0.172839506173	0.039	0.238095238095	0.15873015873	0.08
C01G6.3	0.539682539683	0.0497341257429	0.0347200500469	0.0368715083799	0.128395061728	0.0435	0.0952380952381	0.047619047619	0.048
C15C8.6	0.238095238095	0.019705974351	0.0328432905849	0.0324022346369	0.143209876543	0.042	0.0793650793651	0.111111111111	0.016
F59A3.8	0.222222222222	0.0431654676259	0.0412887081639	0.0413407821229	0.120987654321	0.0585	0.142857142857	0.142857142857	0.048
Y18D10A.23	0.174603174603	0.0225211135439	0.0394119487019	0.0413407821229	0.172839506173	0.054	0.0952380952381	0.111111111111	0.064
Y41D4A.6	0.666666666667	0.0412887081639	0.0422270878949	0.0368715083799	0.138271604938	0.024	0.174603174603	0.0793650793651	0.032
F21D5.9	0.555555555556	0.0243978730059	0.0234594932749	0.0212290502793	0.162962962963	0.0345	0.0634920634921	0.047619047619	0
C25F9.6	0.380952380952	0.0281513919299	0.019705974351	0.0189944134078	0.0864197530864	0.039	0.111111111111	0.0634920634921	0.08
F58D12.1	0.190476190476	0.0469189865499	0.0375351892399	0.0368715083799	0.214814814815	0.0495	0.0952380952381	0.0634920634921	0.064
R01H2.2	0.269841269841	0.0290897716609	0.0412887081639	0.0357541899441	0.113580246914	0.048	0.0793650793651	0.0952380952381	0.064
Y97E10B.1	0.238095238095	0.0234594932749	0.01876759462	0.0122905027933	0.123456790123	0.048	0.0634920634921	0.047619047619	0.032
R119.1	0.301587301587	0.0675633406318	0.0638098217079	0.0502793296089	0.118518518519	0.027	0.126984126984	0.031746031746	0.128
Y54H5A.1	0.507936507937	0.0403503284329	0.0347200500469	0.0368715083799	0.16049382716	0.045	0.015873015873	0	0
R13D11.11	0.269841269841	0.0309665311229	0.0450422270879	0.0402234636872	0.135802469136	0.0495	0.15873015873	0.142857142857	0.08
Y47D3A.5	0.365079365079	0.0347200500469	0.0356584297779	0.0346368715084	0.111111111111	0.051	0.126984126984	0.0793650793651	0.096
T02G6.11	0.174603174603	0.0243978730059	0.0290897716609	0.0223463687151	0.101234567901	0.051	0.174603174603	0.126984126984	0.08
F42A9.3	0.222222222222	0.0497341257429	0.0469189865499	0.0469273743017	0.111111111111	0.036	0.111111111111	0.047619047619	0.096
R04B5.1	0.190476190476	0.0403503284329	0.0506725054739	0.0536312849162	0.118518518519	0.0525	0.126984126984	0.142857142857	0.064
Y59H11AR.4	0.412698412698	0.012198936503	0.0253362527369	0.0245810055866	0.153086419753	0.054	0.047619047619	0.031746031746	0.032
F47B3.2	0.0793650793651	0.0441038473569	0.0394119487019	0.0391061452514	0.120987654321	0.0525	0.15873015873	0.174603174603	0.096
Y57A10A.8	0.555555555556	0.0234594932749	0.0225211135439	0.0268156424581	0.145679012346	0.0345	0.0793650793651	0.031746031746	0.016
F29B9.7	0.238095238095	0.0347200500469	0.0431654676259	0.0458100558659	0.133333333333	0.0435	0.222222222222	0.15873015873	0.112
C53A5.11	0.222222222222	0.0253362527369	0.0262746324679	0.0268156424581	0.0987654320988	0.045	0.206349206349	0.126984126984	0.112
Y54G11A.9	0.555555555556	0.0497341257429	0.0497341257429	0.0513966480447	0.123456790123	0.0345	0.126984126984	0.15873015873	0.048
F07A11.4	0.555555555556	0.0262746324679	0.0290897716609	0.0256983240223	0.111111111111	0.057	0.126984126984	0.0634920634921	0.032
F49C5.5	0.190476190476	0.0253362527369	0.0243978730059	0.0268156424581	0.0962962962963	0.0615	0.222222222222	0.206349206349	0.144
F21G4.3	0.222222222222	0.0225211135439	0.0234594932749	0.0234636871508	0.116049382716	0.0405	0.126984126984	0.111111111111	0.096
F59A7.12	0.047619047619	0.0422270878949	0.0290897716609	0.0279329608939	0.128395061728	0.027	0.301587301587	0.206349206349	0.224
T04F8.7	0.428571428571	0.0253362527369	0.016890835158	0.0178770949721	0.0987654320988	0.0525	0.0952380952381	0.031746031746	0.032
Y62F5A.12	0.238095238095	0.0478573662809	0.0347200500469	0.0357541899441	0.130864197531	0.0285	0.142857142857	0.047619047619	0.032
M03A1.3	0.253968253968	0.0225211135439	0.020644354082	0.0201117318436	0.106172839506	0.0345	0.0952380952381	0.0793650793651	0.08
E03H12.7	0.222222222222	0.0243978730059	0.0290897716609	0.0301675977654	0.0962962962963	0.0405	0.285714285714	0.206349206349	0.096
T23E1.2	0.222222222222	0.0412887081639	0.0281513919299	0.0324022346369	0.118518518519	0.042	0.15873015873	0.111111111111	0.016
Y102E9.3	0.174603174603	0.0375351892399	0.0319049108539	0.0290502793296	0.116049382716	0.0585	0.126984126984	0.0952380952381	0.112
T23E1.1	0.349206349206	0.0225211135439	0.0253362527369	0.0223463687151	0.113580246914	0.03	0.111111111111	0.0634920634921	0.176
F25B4.8	0.253968253968	0.0375351892399	0.0272130121989	0.0245810055866	0.113580246914	0.0525	0.142857142857	0.111111111111	0.16
C31H1.5	0.174603174603	0.0375351892399	0.0272130121989	0.0201117318436	0.0864197530864	0.0345	0.190476190476	0.031746031746	0.08
Y104H12D.2	0.47619047619	0.0337816703159	0.0375351892399	0.0357541899441	0.120987654321	0.021	0.111111111111	0.031746031746	0.096
F26F2.5	0.0793650793651	0.0328432905849	0.0243978730059	0.0223463687151	0.108641975309	0.0465	0.253968253968	0.238095238095	0.064
K04C2.7	0.253968253968	0.0234594932749	0.016890835158	0.0167597765363	0.130864197531	0.0345	0.0634920634921	0.031746031746	0.048
K05C4.3	0.238095238095	0.0384735689709	0.0384735689709	0.0413407821229	0.118518518519	0.045	0.142857142857	0.031746031746	0
T23E7.2	0.587301587302	0.0215827338129	0.020644354082	0.0212290502793	0.128395061728	0.024	0.047619047619	0.015873015873	0
C10F3.7	0.412698412698	0.0225211135439	0.0253362527369	0.0245810055866	0.108641975309	0.0405	0.031746031746	0.047619047619	0.032
K02B2.6	0.380952380952	0.0309665311229	0.0262746324679	0.0245810055866	0.133333333333	0.0615	0.15873015873	0.174603174603	0.048
M110.3	0.412698412698	0.0356584297779	0.0356584297779	0.0391061452514	0.155555555556	0.0405	0.031746031746	0.047619047619	0
Y4C6A.1	0.0634920634921	0.0431654676259	0.0441038473569	0.0413407821229	0.103703703704	0.0495	0.349206349206	0.349206349206	0.112
B0304.4	0.396825396825	0.0544260243979	0.0534876446669	0.0536312849162	0.135802469136	0.0405	0.0793650793651	0.0634920634921	0.016
F10A3.16	0.174603174603	0.0215827338129	0.0309665311229	0.0279329608939	0.150617283951	0.051	0.190476190476	0.142857142857	0.08
Y43C5A.3	0.428571428571	0.019705974351	0.019705974351	0.0189944134078	0.116049382716	0.039	0.0793650793651	0.0634920634921	0.048
T02E1.6	0.190476190476	0.0394119487019	0.0422270878949	0.0424581005587	0.153086419753	0.0555	0.126984126984	0.031746031746	0.096
C56C10.9	0.269841269841	0.0441038473569	0.0431654676259	0.0446927374302	0.0913580246914	0.03	0.126984126984	0.111111111111	0.08
C34B2.10	0.365079365079	0.0384735689709	0.0403503284329	0.0413407821229	0.128395061728	0.03	0.0952380952381	0.047619047619	0.048
C38H2.2	0.507936507937	0.0375351892399	0.0300281513919	0.0279329608939	0.153086419753	0.045	0.0634920634921	0.031746031746	0.032
K09B3.1	0.15873015873	0.0403503284329	0.0300281513919	0.0256983240223	0.138271604938	0.051	0.174603174603	0.174603174603	0.08
F26E4.5	0.111111111111	0.0347200500469	0.0347200500469	0.0312849162011	0.101234567901	0.066	0.285714285714	0.174603174603	0.016
F33E11.3	0.333333333333	0.0450422270879	0.0450422270879	0.0413407821229	0.140740740741	0.03	0.047619047619	0.0634920634921	0.032
T24E12.6	0.301587301587	0.0384735689709	0.0328432905849	0.0324022346369	0.123456790123	0.0555	0.206349206349	0.222222222222	0.064
H01M10.1	0.333333333333	0.0234594932749	0.0300281513919	0.0301675977654	0.153086419753	0.036	0.0793650793651	0.015873015873	0
C13A2.2	0.0952380952381	0.0262746324679	0.016890835158	0.0156424581006	0.103703703704	0.0495	0.111111111111	0.126984126984	0.048
K06A4.7	0.238095238095	0.0243978730059	0.0272130121989	0.0234636871508	0.0765432098765	0.057	0.126984126984	0.15873015873	0.064
C06E2.5	0.380952380952	0.0290897716609	0.0290897716609	0.0324022346369	0.130864197531	0.0465	0.047619047619	0.031746031746	0.016
H12D21.5	0.031746031746	0.019705974351	0.017829214889	0.0156424581006	0.103703703704	0.0315	0.206349206349	0.174603174603	0.096
B0207.10	0.349206349206	0.016890835158	0.0225211135439	0.0223463687151	0.138271604938	0.03	0.0793650793651	0.015873015873	0.016
T02G5.3	0.174603174603	0.0431654676259	0.0384735689709	0.0312849162011	0.140740740741	0.0375	0.0793650793651	0.0634920634921	0.016
Y22D7AR.7	0.0952380952381	0.0290897716609	0.019705974351	0.0201117318436	0.0888888888889	0.057	0.31746031746	0.238095238095	0.144
F40A3.2	0.444444444444	0.0281513919299	0.0309665311229	0.0279329608939	0.125925925926	0.033	0.0793650793651	0.031746031746	0.032
T10E9.3	0.349206349206	0.0243978730059	0.0215827338129	0.0256983240223	0.125925925926	0.063	0.15873015873	0.0952380952381	0
C38D9.2	0.0793650793651	0.0628714419769	0.0375351892399	0.0368715083799	0.106172839506	0.024	0.253968253968	0.190476190476	0.048
C06A1.2	0.0634920634921	0.0459806068189	0.0469189865499	0.0435754189944	0.150617283951	0.0435	0.126984126984	0.0634920634921	0.176
F41B5.12	0.111111111111	0.0328432905849	0.0347200500469	0.0301675977654	0.108641975309	0.048	0.190476190476	0.126984126984	0.192
C13C4.8	0.253968253968	0.01876759462	0.0215827338129	0.0234636871508	0.150617283951	0.057	0.0793650793651	0.126984126984	0.064
F57B7.2	0.412698412698	0.0262746324679	0.0262746324679	0.0234636871508	0.135802469136	0.051	0.0634920634921	0.0634920634921	0.048
F49A5.10	0.15873015873	0.0337816703159	0.0290897716609	0.0324022346369	0.108641975309	0.0345	0.222222222222	0.174603174603	0.064
F07H5.10	0.285714285714	0.0384735689709	0.0422270878949	0.0413407821229	0.123456790123	0.0405	0.0952380952381	0.015873015873	0.032
T06D8.2	0.126984126984	0.0516108852049	0.0506725054739	0.0502793296089	0.135802469136	0.042	0.190476190476	0.126984126984	0.048
F23F12.8	0.126984126984	0.0272130121989	0.0356584297779	0.0357541899441	0.138271604938	0.051	0.190476190476	0.0952380952381	0.048
F36A2.2	0.492063492063	0.0309665311229	0.0281513919299	0.0301675977654	0.101234567901	0.048	0.174603174603	0.047619047619	0.048
F11A10.7	0.555555555556	0.0431654676259	0.0328432905849	0.0346368715084	0.101234567901	0.054	0.031746031746	0.031746031746	0.032
Y40B10B.1	0.174603174603	0.0290897716609	0.0309665311229	0.0279329608939	0.103703703704	0.033	0.126984126984	0.0634920634921	0.08
C34D4.10	0.380952380952	0.0431654676259	0.0459806068189	0.0491620111732	0.123456790123	0.039	0.0634920634921	0.031746031746	0.064
F59A7.8	0.380952380952	0.0337816703159	0.0441038473569	0.0446927374302	0.150617283951	0.033	0.111111111111	0.0952380952381	0.048
D1007.19	0.428571428571	0.0422270878949	0.0384735689709	0.0391061452514	0.204938271605	0.036	0.0634920634921	0.015873015873	0.064
Y106G6A.4	0.238095238095	0.0459806068189	0.0356584297779	0.0346368715084	0.101234567901	0.0495	0.222222222222	0.047619047619	0.032
F10D11.2	0.285714285714	0.0375351892399	0.0300281513919	0.0301675977654	0.18024691358	0.0465	0.0952380952381	0	0
R01B10.3	0.111111111111	0.0394119487019	0.0441038473569	0.0458100558659	0.167901234568	0.039	0.0952380952381	0.0952380952381	0.016
Y45F10C.1	0.15873015873	0.0487957460119	0.0384735689709	0.0435754189944	0.125925925926	0.0555	0.126984126984	0.0634920634921	0.048
Y53F4B.3	0.492063492063	0.0497341257429	0.0450422270879	0.0480446927374	0.130864197531	0.015	0.190476190476	0.0793650793651	0
K11D12.6	0.238095238095	0.0262746324679	0.0215827338129	0.0201117318436	0.128395061728	0.069	0.0952380952381	0.0793650793651	0.128
W04A8.4	0.253968253968	0.0506725054739	0.0469189865499	0.0413407821229	0.19012345679	0.0405	0.0793650793651	0.047619047619	0
M70.1	0.31746031746	0.0525492649359	0.0394119487019	0.0256983240223	0.120987654321	0.0315	0.222222222222	0.126984126984	0.032
M01F1.9	0.15873015873	0.0412887081639	0.0403503284329	0.0402234636872	0.158024691358	0.0285	0.0793650793651	0.0952380952381	0.032
C30G7.5	0.238095238095	0.0243978730059	0.0272130121989	0.0279329608939	0.172839506173	0.0645	0.174603174603	0.0952380952381	0.064
F47G6.3	0.349206349206	0.0319049108539	0.0300281513919	0.0335195530726	0.0962962962963	0.0525	0.190476190476	0.0793650793651	0.032
Y65B4A.2	0.52380952381	0.0534876446669	0.0365968095089	0.0357541899441	0.140740740741	0.0435	0.047619047619	0.0634920634921	0.048
ZC178.2	0.0952380952381	0.0863309352518	0.014075695965	0.0134078212291	0.224691358025	0	0.0952380952381	0.0952380952381	0
F18E9.4	0.349206349206	0.0253362527369	0.016890835158	0.0145251396648	0.0913580246914	0.057	0.0793650793651	0.015873015873	0.016
F13A7.1	0.111111111111	0.0243978730059	0.0309665311229	0.0301675977654	0.150617283951	0.027	0.190476190476	0.0952380952381	0.144
T13H5.8	0.428571428571	0.0347200500469	0.0384735689709	0.0368715083799	0.101234567901	0.048	0.0952380952381	0.047619047619	0.032
Y41D4B.14	0.619047619048	0.0262746324679	0.0450422270879	0.0446927374302	0.133333333333	0.0405	0.047619047619	0.031746031746	0.016
F39G3.4	0.174603174603	0.0281513919299	0.0319049108539	0.0268156424581	0.130864197531	0.0765	0.174603174603	0.111111111111	0.064
F58E2.5	0.206349206349	0.0262746324679	0.0234594932749	0.0234636871508	0.135802469136	0.036	0.15873015873	0.111111111111	0.096
F35E2.8	0.31746031746	0.0272130121989	0.0365968095089	0.0335195530726	0.118518518519	0.039	0.190476190476	0.0952380952381	0.096
F48G7.4	0.269841269841	0.0469189865499	0.0497341257429	0.0502793296089	0.148148148148	0.0285	0.0952380952381	0.0634920634921	0.08
F36G3.1	0.47619047619	0.0215827338129	0.0272130121989	0.0290502793296	0.101234567901	0.0405	0.0793650793651	0.047619047619	0.016
F28B4.4	0.190476190476	0.0243978730059	0.0243978730059	0.0212290502793	0.108641975309	0.045	0.111111111111	0.0793650793651	0.08
M7.10	0	0.0281513919299	0.0290897716609	0.0324022346369	0.120987654321	0.051	0.206349206349	0.301587301587	0.224
F41F3.3	0.396825396825	0.0309665311229	0.0403503284329	0.0357541899441	0.123456790123	0.024	0.15873015873	0.0952380952381	0.016
F23D12.7	0.333333333333	0.0290897716609	0.0272130121989	0.0245810055866	0.153086419753	0.036	0.047619047619	0.047619047619	0.016
F54D12.4	0.412698412698	0.0506725054739	0.0441038473569	0.0413407821229	0.140740740741	0.0225	0.174603174603	0.047619047619	0.032
F49F1.8	0.0634920634921	0.0441038473569	0.0581795433219	0.0558659217877	0.165432098765	0.054	0.190476190476	0.238095238095	0.08
C03B1.6	0.206349206349	0.0281513919299	0.017829214889	0.0178770949721	0.120987654321	0.033	0.206349206349	0.142857142857	0.096
Y32G9A.2	0.190476190476	0.0319049108539	0.0262746324679	0.0245810055866	0.125925925926	0.036	0.174603174603	0.111111111111	0.128
Y71G12B.31	0.142857142857	0.0450422270879	0.0403503284329	0.0435754189944	0.113580246914	0.0405	0.174603174603	0.190476190476	0.08
W04G5.5	0.238095238095	0.0347200500469	0.0272130121989	0.0301675977654	0.101234567901	0.0495	0.0634920634921	0.0793650793651	0.016
Y105E8A.32	0.142857142857	0.017829214889	0.017829214889	0.0156424581006	0.0962962962963	0.0525	0.126984126984	0.0793650793651	0.192
Y45F10D.14	0.301587301587	0.0300281513919	0.0234594932749	0.0201117318436	0.0938271604938	0.0405	0.126984126984	0.0793650793651	0.032
Y45F10C.2	0.238095238095	0.0215827338129	0.0215827338129	0.0245810055866	0.135802469136	0.045	0.206349206349	0.111111111111	0.032
K09C4.9	0.111111111111	0.0281513919299	0.0272130121989	0.0256983240223	0.106172839506	0.0435	0.206349206349	0.015873015873	0.096
F44D12.10	0.238095238095	0.0403503284329	0.0347200500469	0.0357541899441	0.106172839506	0.0375	0.142857142857	0.0793650793651	0.048
F07C4.6	0.206349206349	0.015014075696	0.019705974351	0.0223463687151	0.133333333333	0.0405	0.174603174603	0.190476190476	0.048
ZK1307.9	0.269841269841	0.0534876446669	0.0431654676259	0.0402234636872	0.18024691358	0.0315	0.142857142857	0.0952380952381	0.016
C28F5.4	0.349206349206	0.0412887081639	0.0384735689709	0.0402234636872	0.111111111111	0.057	0.142857142857	0.111111111111	0.032
C08F1.10	0.333333333333	0.0375351892399	0.0347200500469	0.0335195530726	0.150617283951	0.045	0.206349206349	0.0952380952381	0.112
ZC239.2	0.349206349206	0.0234594932749	0.020644354082	0.0223463687151	0.120987654321	0.042	0.111111111111	0.111111111111	0.112
C01B12.8	0.190476190476	0.0281513919299	0.0262746324679	0.0279329608939	0.0987654320988	0.0315	0.222222222222	0.222222222222	0.016
Y53C12B.2	0.253968253968	0.0243978730059	0.0469189865499	0.0513966480447	0.143209876543	0.033	0.0634920634921	0.0952380952381	0
T05A8.6	0.253968253968	0.0300281513919	0.0243978730059	0.0212290502793	0.0888888888889	0.045	0.126984126984	0.0952380952381	0.064
C52E12.1	0.301587301587	0.0384735689709	0.0300281513919	0.0256983240223	0.125925925926	0.054	0.0952380952381	0.0793650793651	0.016
W09C5.12	0.47619047619	0.0516108852049	0.0638098217079	0.0625698324022	0.18024691358	0.0495	0.0634920634921	0.047619047619	0
T05E12.3	0.269841269841	0.0347200500469	0.0309665311229	0.0290502793296	0.108641975309	0.0495	0.238095238095	0.206349206349	0.064
C08A9.10	0.253968253968	0.0225211135439	0.020644354082	0.0167597765363	0.106172839506	0.0525	0.126984126984	0.0793650793651	0.048
D1086.10	0.396825396825	0.0225211135439	0.0225211135439	0.0201117318436	0.101234567901	0.0525	0.0952380952381	0.047619047619	0
F36H1.11	0.222222222222	0.0337816703159	0.0243978730059	0.0201117318436	0.150617283951	0.0495	0.111111111111	0.126984126984	0.064
C26E1.2	0.206349206349	0.0328432905849	0.0215827338129	0.0212290502793	0.111111111111	0.0525	0.111111111111	0.0634920634921	0.048
F48E3.9	0.190476190476	0.0356584297779	0.0347200500469	0.0268156424581	0.118518518519	0.042	0.111111111111	0.111111111111	0.016
F28H6.7	0.206349206349	0.0300281513919	0.0375351892399	0.0413407821229	0.140740740741	0.036	0.174603174603	0.0793650793651	0.048
F10E9.2	0.0634920634921	0.0375351892399	0.0431654676259	0.0435754189944	0.158024691358	0.048	0.349206349206	0.285714285714	0.064
F31E3.6	0.15873015873	0.0300281513919	0.0347200500469	0.0346368715084	0.165432098765	0.045	0.0634920634921	0.142857142857	0.08
F58D5.8	0.285714285714	0.0234594932749	0.020644354082	0.0189944134078	0.130864197531	0.057	0.111111111111	0.0634920634921	0
Y52B11A.8	0.253968253968	0.0459806068189	0.0309665311229	0.0301675977654	0.101234567901	0.054	0.047619047619	0.031746031746	0
C16C8.14	0.269841269841	0.0356584297779	0.0403503284329	0.0379888268156	0.140740740741	0.027	0.111111111111	0.0952380952381	0.016
ZK354.6	0.238095238095	0.0272130121989	0.0375351892399	0.0357541899441	0.118518518519	0.042	0.142857142857	0.0952380952381	0.08
F18E9.3	0.349206349206	0.017829214889	0.015952455427	0.0167597765363	0.162962962963	0.0495	0.111111111111	0.111111111111	0.048
C50E3.6	0.349206349206	0.0563027838599	0.0506725054739	0.0603351955307	0.125925925926	0.045	0.0793650793651	0.0634920634921	0.064
T20D4.13	0.349206349206	0.0309665311229	0.0384735689709	0.0368715083799	0.130864197531	0.066	0.190476190476	0.15873015873	0.064
C31G12.1	0.412698412698	0.0253362527369	0.0272130121989	0.0256983240223	0.138271604938	0.0465	0.126984126984	0.126984126984	0.048
F56C4.4	0.206349206349	0.0225211135439	0.01876759462	0.0178770949721	0.113580246914	0.048	0.206349206349	0.142857142857	0.064
C35C5.9	0.460317460317	0.0253362527369	0.0243978730059	0.0256983240223	0.116049382716	0.039	0.0952380952381	0.0634920634921	0
F25H2.6	0.333333333333	0.0347200500469	0.0272130121989	0.0290502793296	0.120987654321	0.042	0.0952380952381	0.0793650793651	0.032
Y48D7A.1	0.222222222222	0.0441038473569	0.0384735689709	0.0402234636872	0.130864197531	0.0405	0.111111111111	0.142857142857	0.048
C06G1.2	0.301587301587	0.0375351892399	0.0365968095089	0.0379888268156	0.0962962962963	0.0285	0.142857142857	0.047619047619	0.048
B0261.8	0.47619047619	0.0384735689709	0.0431654676259	0.0424581005587	0.0913580246914	0.0555	0.0634920634921	0.031746031746	0
ZK673.2	0.571428571429	0.0534876446669	0.0459806068189	0.0458100558659	0.158024691358	0.036	0.0793650793651	0.015873015873	0.032
K08C7.6	0.269841269841	0.0384735689709	0.0403503284329	0.0379888268156	0.106172839506	0.0495	0.111111111111	0.0634920634921	0.064
ZK455.5	0.253968253968	0.019705974351	0.01876759462	0.0178770949721	0.128395061728	0.0495	0.0793650793651	0.0634920634921	0.048
K09C4.5	0.333333333333	0.0253362527369	0.0243978730059	0.0256983240223	0.135802469136	0.0645	0.0952380952381	0.015873015873	0.048
Y57G11A.5	0.238095238095	0.0262746324679	0.0281513919299	0.0301675977654	0.0987654320988	0.051	0.31746031746	0.253968253968	0.096
M04D8.7	0.174603174603	0.0234594932749	0.0365968095089	0.0391061452514	0.148148148148	0.0315	0.126984126984	0.111111111111	0.128
C44B7.12	0.31746031746	0.0403503284329	0.0328432905849	0.0312849162011	0.17037037037	0.0345	0.0793650793651	0.0952380952381	0.048
Y69A2AR.3	0.52380952381	0.0619330622459	0.0600563027839	0.0569832402235	0.133333333333	0.0315	0.142857142857	0.111111111111	0.048
Y60C6A.1	0.174603174603	0.0234594932749	0.0234594932749	0.0212290502793	0.125925925926	0.0375	0.15873015873	0.0952380952381	0.064
R04B5.5	0.206349206349	0.0215827338129	0.0243978730059	0.0223463687151	0.0962962962963	0.051	0.126984126984	0.0952380952381	0.048
T10D4.1	0.174603174603	0.0356584297779	0.0375351892399	0.0368715083799	0.140740740741	0.0615	0.15873015873	0.174603174603	0.096
R11G1.2	0.0952380952381	0.0215827338129	0.01876759462	0.0201117318436	0.108641975309	0.042	0.285714285714	0.253968253968	0.016
R07D5.2	0.31746031746	0.0300281513919	0.0272130121989	0.0290502793296	0.135802469136	0.033	0.0634920634921	0.047619047619	0.08
C55C3.6	0.31746031746	0.0563027838599	0.0563027838599	0.0525139664804	0.0987654320988	0.042	0.190476190476	0.174603174603	0.112
K10D6.3	0.0793650793651	0.0384735689709	0.0394119487019	0.0379888268156	0.135802469136	0.0435	0.253968253968	0.190476190476	0.048
Y5F2A.4	0.31746031746	0.0243978730059	0.019705974351	0.0234636871508	0.140740740741	0.0465	0.142857142857	0.0793650793651	0.016
Y105C5A.26	0.0634920634921	0.0290897716609	0.017829214889	0.0212290502793	0.0938271604938	0.0495	0.190476190476	0.190476190476	0.08
ZC373.3	0.174603174603	0.0253362527369	0.0375351892399	0.0391061452514	0.111111111111	0.045	0.269841269841	0.174603174603	0.16
Y65B4A.9	0.190476190476	0.0600563027839	0.0431654676259	0.0413407821229	0.108641975309	0.042	0.269841269841	0.253968253968	0.128
Y19D10A.6	0.15873015873	0.0347200500469	0.0356584297779	0.0312849162011	0.133333333333	0.039	0.0634920634921	0.126984126984	0
Y106G6H.1	0.333333333333	0.0516108852049	0.0281513919299	0.0268156424581	0.133333333333	0.039	0.206349206349	0.111111111111	0.016
F07F6.7	0.68253968254	0.0459806068189	0.0487957460119	0.0424581005587	0.148148148148	0.0315	0.0793650793651	0.047619047619	0.016
C13C4.4	0.190476190476	0.0290897716609	0.0328432905849	0.0346368715084	0.140740740741	0.0375	0.126984126984	0.0793650793651	0
C46E10.2	0.428571428571	0.0319049108539	0.0328432905849	0.0391061452514	0.106172839506	0.042	0.0634920634921	0.0952380952381	0.064
F07F6.8	0.349206349206	0.0384735689709	0.0384735689709	0.0324022346369	0.140740740741	0.0375	0.0793650793651	0.047619047619	0.08
ZK783.3	0.126984126984	0.0403503284329	0.0356584297779	0.0368715083799	0.133333333333	0.0525	0.15873015873	0.174603174603	0.064
Y16E11A.2	0.253968253968	0.0506725054739	0.0797622771348	0.072625698324	0.244444444444	0.039	0.0952380952381	0.0952380952381	0.032
M28.9	0.174603174603	0.0234594932749	0.0272130121989	0.0256983240223	0.116049382716	0.063	0.0793650793651	0.111111111111	0.064
T04B8.2	0.444444444444	0.0563027838599	0.0431654676259	0.0424581005587	0.103703703704	0.042	0.190476190476	0.0793650793651	0.048
F16G10.5	0.349206349206	0.0422270878949	0.0347200500469	0.0368715083799	0.153086419753	0.048	0.142857142857	0.0793650793651	0.08
F33E2.4	0.111111111111	0.0356584297779	0.0225211135439	0.0234636871508	0.0987654320988	0.051	0.333333333333	0.222222222222	0.144
ZK662.2	0.222222222222	0.0281513919299	0.0225211135439	0.0234636871508	0.130864197531	0.054	0.126984126984	0.0793650793651	0.016
Y64H9A.1	0.349206349206	0.017829214889	0.013137316234	0.0111731843575	0.212345679012	0.03	0.047619047619	0.031746031746	0.016
C08F11.2	0.253968253968	0.0234594932749	0.0215827338129	0.0223463687151	0.101234567901	0.057	0.126984126984	0.126984126984	0.064
F49C12.15	0.15873015873	0.0281513919299	0.0272130121989	0.0290502793296	0.116049382716	0.06	0.253968253968	0.15873015873	0.064
C16B8.4	0.460317460317	0.0319049108539	0.0356584297779	0.0346368715084	0.130864197531	0.0495	0.126984126984	0.0952380952381	0.016
K01D12.5	0.269841269841	0.0319049108539	0.0365968095089	0.0290502793296	0.175308641975	0.033	0.126984126984	0.0793650793651	0.048
Y116A8C.10	0.492063492063	0.0685017203628	0.0694401000938	0.0748603351955	0.167901234568	0.0255	0.111111111111	0.015873015873	0.128
Y6E2A.10	0.174603174603	0.0384735689709	0.0412887081639	0.0391061452514	0.143209876543	0.051	0.111111111111	0.0952380952381	0.048
T25E4.2	0.222222222222	0.0215827338129	0.0234594932749	0.0245810055866	0.120987654321	0.051	0.190476190476	0.0952380952381	0.08
T03F1.12	0.253968253968	0.0459806068189	0.0516108852049	0.0491620111732	0.143209876543	0.048	0.142857142857	0.15873015873	0.032
K07E12.2	0.0793650793651	0.0337816703159	0.0365968095089	0.0368715083799	0.113580246914	0.0495	0.285714285714	0.206349206349	0.128
C30G7.3	0.333333333333	0.0422270878949	0.0272130121989	0.0279329608939	0.083950617284	0.048	0.0952380952381	0.0634920634921	0.048
Y48G1C.6	0.15873015873	0.0412887081639	0.0469189865499	0.0491620111732	0.150617283951	0.0495	0.174603174603	0.047619047619	0.08
ZC247.2	0.587301587302	0.0253362527369	0.0262746324679	0.0256983240223	0.153086419753	0.0345	0.031746031746	0.031746031746	0
R10F2.6	0.0793650793651	0.0412887081639	0.0328432905849	0.0368715083799	0.0864197530864	0.048	0.31746031746	0.269841269841	0.176
F02C12.1	0.253968253968	0.0319049108539	0.0319049108539	0.0379888268156	0.118518518519	0.051	0.031746031746	0.047619047619	0.032
T28C6.10	0.301587301587	0.013137316234	0.016890835158	0.0178770949721	0.116049382716	0.036	0.0952380952381	0.047619047619	0.08
W02D7.8	0.333333333333	0.0309665311229	0.0272130121989	0.0212290502793	0.128395061728	0.06	0.111111111111	0.0634920634921	0.064
Y45G12C.3	0.190476190476	0.0506725054739	0.0394119487019	0.0424581005587	0.128395061728	0.0225	0.206349206349	0.0952380952381	0.112
C12D8.1	0.428571428571	0.0553644041289	0.0497341257429	0.0536312849162	0.118518518519	0.0525	0.047619047619	0.047619047619	0.016
C29F7.3	0.460317460317	0.0243978730059	0.0290897716609	0.0301675977654	0.16049382716	0.0315	0.047619047619	0.047619047619	0.016
Y37H2A.13	0.349206349206	0.0300281513919	0.019705974351	0.0201117318436	0.106172839506	0.057	0.0952380952381	0.031746031746	0.064
K04G2.7	0.301587301587	0.0431654676259	0.0375351892399	0.0391061452514	0.108641975309	0.042	0.126984126984	0.0634920634921	0.016
R01B10.4	0.428571428571	0.0403503284329	0.0450422270879	0.0469273743017	0.155555555556	0.024	0.0634920634921	0.031746031746	0.064
W06H8.2	0.253968253968	0.0243978730059	0.0300281513919	0.0301675977654	0.130864197531	0.0435	0.111111111111	0.0952380952381	0.032
E01G4.3	0.412698412698	0.0544260243979	0.0365968095089	0.0391061452514	0.148148148148	0.0255	0.126984126984	0.047619047619	0.032
C30F2.4	0.142857142857	0.0309665311229	0.0290897716609	0.0290502793296	0.111111111111	0.0615	0.206349206349	0.174603174603	0.064
Y53H1A.7	0.15873015873	0.0347200500469	0.0347200500469	0.0324022346369	0.101234567901	0.0525	0.15873015873	0.174603174603	0.096
F56H6.9	0.206349206349	0.0290897716609	0.0328432905849	0.0357541899441	0.118518518519	0.0435	0.142857142857	0.0793650793651	0.176
C15A11.2	0.111111111111	0.0403503284329	0.0309665311229	0.0312849162011	0.0691358024691	0.03	0.206349206349	0.111111111111	0.096
Y39B6A.29	0.190476190476	0.0347200500469	0.0394119487019	0.0346368715084	0.130864197531	0.048	0.0793650793651	0.0793650793651	0.032
F46H6.5	0.269841269841	0.0215827338129	0.0234594932749	0.0234636871508	0.113580246914	0.045	0.15873015873	0.0952380952381	0.064
Y7A5A.3	0.31746031746	0.0337816703159	0.0290897716609	0.0312849162011	0.118518518519	0.0525	0.111111111111	0.15873015873	0.096
E03H12.9	0.222222222222	0.0225211135439	0.01876759462	0.0189944134078	0.135802469136	0.039	0.126984126984	0.047619047619	0.112
D1014.4	0.365079365079	0.0384735689709	0.0319049108539	0.0335195530726	0.133333333333	0.0555	0.031746031746	0.031746031746	0.064
C05D12.1	0.301587301587	0.01876759462	0.0300281513919	0.0301675977654	0.155555555556	0.0375	0.0634920634921	0.015873015873	0.016
F52H3.6	0.174603174603	0.0394119487019	0.0319049108539	0.0357541899441	0.140740740741	0.045	0.142857142857	0.174603174603	0.032
Y54F10BM.3	0.222222222222	0.0319049108539	0.0497341257429	0.0458100558659	0.120987654321	0.042	0.15873015873	0.047619047619	0.08
F55G11.8	0.365079365079	0.0225211135439	0.0253362527369	0.0245810055866	0.120987654321	0.0765	0.047619047619	0.111111111111	0.064
F48C1.8	0.349206349206	0.015952455427	0.0262746324679	0.0268156424581	0.125925925926	0.0645	0.0952380952381	0.174603174603	0.032
C32B5.15	0.253968253968	0.0356584297779	0.0403503284329	0.0424581005587	0.130864197531	0.054	0.15873015873	0.0793650793651	0.096
T04A8.8	0.460317460317	0.0441038473569	0.0487957460119	0.0469273743017	0.143209876543	0.0435	0.111111111111	0.0634920634921	0
C01G10.10	0.15873015873	0.0450422270879	0.0375351892399	0.0312849162011	0.130864197531	0.0345	0.190476190476	0.0793650793651	0.08
F14F9.8	0.285714285714	0.0253362527369	0.019705974351	0.0234636871508	0.0913580246914	0.03	0.126984126984	0.031746031746	0.112
F32D1.7	0.460317460317	0.0516108852049	0.0478573662809	0.0435754189944	0.172839506173	0.054	0.0952380952381	0.015873015873	0
D2096.11	0.111111111111	0.0375351892399	0.0516108852049	0.0536312849162	0.125925925926	0.039	0.15873015873	0.174603174603	0.064
Y65A5A.24	0.174603174603	0.0281513919299	0.0243978730059	0.0256983240223	0.133333333333	0.042	0.0793650793651	0.0793650793651	0.048
Y105C5B.3	0.285714285714	0.0215827338129	0.015014075696	0.0145251396648	0.0888888888889	0.06	0.174603174603	0.0793650793651	0.096
Y71A12B.12	0.269841269841	0.0337816703159	0.0281513919299	0.0324022346369	0.150617283951	0.042	0.0793650793651	0.0634920634921	0.08
F57F5.3	0.555555555556	0.0234594932749	0.0262746324679	0.0256983240223	0.138271604938	0.0525	0.031746031746	0.015873015873	0
R148.5	0.31746031746	0.0497341257429	0.0487957460119	0.0469273743017	0.111111111111	0.0255	0.0634920634921	0.047619047619	0
C56C10.11	0.253968253968	0.0262746324679	0.0375351892399	0.0368715083799	0.16049382716	0.0435	0.0952380952381	0.0793650793651	0.016
C49A9.1	0.222222222222	0.0234594932749	0.0225211135439	0.0122905027933	0.079012345679	0.051	0.174603174603	0.111111111111	0.08
K09F6.7	0.174603174603	0.0375351892399	0.0328432905849	0.0335195530726	0.0913580246914	0.0465	0.142857142857	0.142857142857	0.048
F26F4.5	0.412698412698	0.0347200500469	0.0300281513919	0.0301675977654	0.202469135802	0.036	0.0793650793651	0.0634920634921	0.032
CD4.1	0.269841269841	0.0281513919299	0.0365968095089	0.0335195530726	0.165432098765	0.048	0.111111111111	0.0634920634921	0.016
F55H2.8	0.238095238095	0.0347200500469	0.0516108852049	0.0513966480447	0.123456790123	0.0405	0.111111111111	0.0793650793651	0.064
D2030.4	0.444444444444	0.0431654676259	0.0356584297779	0.0346368715084	0.111111111111	0.0435	0.174603174603	0.0793650793651	0.016
C17H12.5	0.15873015873	0.0347200500469	0.0403503284329	0.0391061452514	0.130864197531	0.0585	0.238095238095	0.15873015873	0.064
C46F11.4	0.52380952381	0.0328432905849	0.0309665311229	0.0312849162011	0.16049382716	0.0375	0.126984126984	0.0793650793651	0.032
F57G8.7	0.285714285714	0.013137316234	0.01876759462	0.0223463687151	0.108641975309	0.03	0.174603174603	0.15873015873	0.032
F01D4.5	0.52380952381	0.0431654676259	0.0300281513919	0.0279329608939	0.140740740741	0.0375	0.0634920634921	0.047619047619	0
Y57A10C.10	0.206349206349	0.0356584297779	0.0300281513919	0.0335195530726	0.106172839506	0.042	0.0952380952381	0.047619047619	0.048
F40F8.1	0.412698412698	0.0356584297779	0.0563027838599	0.0569832402235	0.155555555556	0.0585	0.031746031746	0.047619047619	0.032
ZK813.7	0.190476190476	0.0290897716609	0.0215827338129	0.0189944134078	0.123456790123	0.039	0.174603174603	0.174603174603	0
F56D5.3	0.238095238095	0.015952455427	0.0215827338129	0.0156424581006	0.108641975309	0.0315	0.0952380952381	0.0793650793651	0.032
C01H6.4	0.412698412698	0.0281513919299	0.0356584297779	0.0301675977654	0.116049382716	0.045	0.174603174603	0.111111111111	0.064
F09G8.5	0.253968253968	0.0262746324679	0.0225211135439	0.0223463687151	0.0864197530864	0.0585	0.238095238095	0.15873015873	0.064
Y57G11B.6	0.174603174603	0.015952455427	0.019705974351	0.0212290502793	0.162962962963	0.036	0.0793650793651	0.031746031746	0.016
F18E9.8	0.174603174603	0.019705974351	0.0215827338129	0.0212290502793	0.106172839506	0.045	0.190476190476	0.142857142857	0.096
K01A2.5	0.31746031746	0.0281513919299	0.0290897716609	0.0301675977654	0.113580246914	0.0285	0.190476190476	0.111111111111	0.08
T05H4.7	0.206349206349	0.0403503284329	0.0347200500469	0.0379888268156	0.148148148148	0.048	0.126984126984	0.047619047619	0.08
B0273.115	0.31746031746	0.0328432905849	0.0262746324679	0.0279329608939	0.133333333333	0.042	0.126984126984	0.0952380952381	0.112
F56A8.4	0.460317460317	0.0628714419769	0.0591179230529	0.059217877095	0.150617283951	0.0345	0.142857142857	0.0634920634921	0.064
K12H6.2	0.68253968254	0.0412887081639	0.0328432905849	0.0335195530726	0.133333333333	0.0435	0.111111111111	0.126984126984	0.016
F44A2.7	0.253968253968	0.0394119487019	0.0309665311229	0.0290502793296	0.143209876543	0.0435	0.126984126984	0.111111111111	0.064
W03G11.4	0.31746031746	0.0281513919299	0.0215827338129	0.0245810055866	0.187654320988	0.039	0.031746031746	0.031746031746	0
VH15N14R.1	0.15873015873	0.0675633406318	0.0675633406318	0.0614525139665	0.140740740741	0.042	0.253968253968	0.111111111111	0.112
C14C6.13	0.253968253968	0.0262746324679	0.0262746324679	0.0189944134078	0.113580246914	0.042	0.0952380952381	0.047619047619	0.08
Y53C12A.3	0.47619047619	0.0441038473569	0.0459806068189	0.0446927374302	0.145679012346	0.03	0.0952380952381	0.015873015873	0.048
C25H3.3	0.285714285714	0.0309665311229	0.0412887081639	0.0402234636872	0.123456790123	0.0435	0.0793650793651	0.031746031746	0.016
E01A2.8	0.47619047619	0.0290897716609	0.0225211135439	0.0234636871508	0.116049382716	0.042	0.111111111111	0.0793650793651	0.032
Y59A8B.24	0.206349206349	0.0319049108539	0.0319049108539	0.0335195530726	0.101234567901	0.0345	0.174603174603	0.222222222222	0.16
Y7A5A.6	0.222222222222	0.0290897716609	0.0319049108539	0.0312849162011	0.113580246914	0.0435	0.0793650793651	0.0952380952381	0.048
C23H4.7	0.47619047619	0.0290897716609	0.0253362527369	0.0245810055866	0.101234567901	0.0585	0.142857142857	0.126984126984	0.016
C54E4.4	0.428571428571	0.0281513919299	0.0365968095089	0.0391061452514	0.143209876543	0.0555	0.047619047619	0.015873015873	0.064
C46H11.2	0.31746031746	0.0347200500469	0.0290897716609	0.0301675977654	0.108641975309	0.06	0.206349206349	0.142857142857	0.032
C03H5.7	0.444444444444	0.0272130121989	0.0365968095089	0.0391061452514	0.155555555556	0.042	0.0952380952381	0.047619047619	0.032
ZK354.8	0.31746031746	0.0384735689709	0.0337816703159	0.0357541899441	0.140740740741	0.0525	0.142857142857	0.126984126984	0.08
T07F10.5	0.619047619048	0.0375351892399	0.0272130121989	0.0279329608939	0.118518518519	0.039	0.031746031746	0.047619047619	0.032
F18G5.1	0.15873015873	0.0309665311229	0.0234594932749	0.0245810055866	0.101234567901	0.03	0.174603174603	0.142857142857	0.032
F46G11.4	0.539682539683	0.0225211135439	0.0290897716609	0.0324022346369	0.120987654321	0.0315	0.111111111111	0.015873015873	0
C32F10.4	0.238095238095	0.0337816703159	0.0365968095089	0.0312849162011	0.116049382716	0.0405	0.111111111111	0.0634920634921	0.064
F14B6.2	0.301587301587	0.0309665311229	0.0394119487019	0.0413407821229	0.138271604938	0.051	0.174603174603	0.15873015873	0.08
F22E5.9	0.222222222222	0.0365968095089	0.0309665311229	0.0290502793296	0.120987654321	0.03	0.0952380952381	0.047619047619	0.016
C04E7.5	0.253968253968	0.0272130121989	0.0319049108539	0.0301675977654	0.108641975309	0.0525	0.126984126984	0.0793650793651	0.064
C02B10.5	0.619047619048	0.0394119487019	0.0328432905849	0.0312849162011	0.162962962963	0.033	0.031746031746	0.015873015873	0.016
Y46E12BR.1	0.507936507937	0.0225211135439	0.019705974351	0.0234636871508	0.128395061728	0.0315	0.0634920634921	0.0634920634921	0.08
C17E4.4	0.349206349206	0.0478573662809	0.0356584297779	0.0368715083799	0.145679012346	0.042	0.0634920634921	0.0952380952381	0.048
ZK593.3	0.412698412698	0.0290897716609	0.0412887081639	0.0357541899441	0.135802469136	0.045	0.0634920634921	0.0634920634921	0.032
Y37D8A.21	0.428571428571	0.0300281513919	0.0309665311229	0.0346368715084	0.138271604938	0.0225	0.126984126984	0.047619047619	0.08
ZK616.61	0.15873015873	0.0384735689709	0.0225211135439	0.0256983240223	0.101234567901	0.063	0.238095238095	0.15873015873	0.128
C16C8.8	0.15873015873	0.0300281513919	0.0262746324679	0.0256983240223	0.162962962963	0.06	0.111111111111	0.0793650793651	0.144
ZK688.11	0.365079365079	0.0412887081639	0.0469189865499	0.0446927374302	0.148148148148	0.0405	0.0793650793651	0.0793650793651	0
F02H6.6	0.142857142857	0.014075695965	0.013137316234	0.0156424581006	0.0765432098765	0.0495	0.111111111111	0.126984126984	0.16
W05B10.4	0.31746031746	0.0234594932749	0.0394119487019	0.0413407821229	0.185185185185	0.042	0.0634920634921	0.015873015873	0.032
R11E3.1	0.111111111111	0.0422270878949	0.0375351892399	0.0413407821229	0.125925925926	0.057	0.222222222222	0.206349206349	0.048
W03D8.5	0.31746031746	0.0384735689709	0.0375351892399	0.0368715083799	0.113580246914	0.051	0.222222222222	0.174603174603	0.112
F11A5.6	0.126984126984	0.0290897716609	0.0253362527369	0.0279329608939	0.116049382716	0.0495	0.190476190476	0.15873015873	0.112
F14H3.6	0.333333333333	0.0431654676259	0.0281513919299	0.0312849162011	0.118518518519	0.051	0.031746031746	0.031746031746	0.032
F17C8.9	0.444444444444	0.0262746324679	0.0347200500469	0.0324022346369	0.123456790123	0.042	0.126984126984	0.126984126984	0.016
F09C6.15	0.301587301587	0.0347200500469	0.0337816703159	0.0335195530726	0.108641975309	0.0525	0.142857142857	0.047619047619	0.016
R05G9.5	0.15873015873	0.0422270878949	0.0422270878949	0.0435754189944	0.111111111111	0.045	0.206349206349	0.15873015873	0.08
ZK757.2	0.507936507937	0.015952455427	0.0309665311229	0.0312849162011	0.162962962963	0.039	0.0793650793651	0.031746031746	0.016
C25E10.10	0.444444444444	0.020644354082	0.0262746324679	0.0256983240223	0.0987654320988	0.0525	0.0634920634921	0.031746031746	0
C05G5.7	0.460317460317	0.020644354082	0.0309665311229	0.0346368715084	0.155555555556	0.036	0.0793650793651	0.015873015873	0.016
C36C9.4	0.15873015873	0.0356584297779	0.0356584297779	0.0357541899441	0.118518518519	0.0525	0.174603174603	0.111111111111	0.112
T04C12.8	0.349206349206	0.014075695965	0.0243978730059	0.0245810055866	0.133333333333	0.0435	0.142857142857	0.0793650793651	0
Y71H2B.8	0.238095238095	0.0365968095089	0.0328432905849	0.0290502793296	0.118518518519	0.0495	0.142857142857	0.126984126984	0.144
ZK1098.6	0.253968253968	0.0450422270879	0.0422270878949	0.0424581005587	0.162962962963	0.051	0.111111111111	0.126984126984	0.016
Y40A1A.1	0.174603174603	0.0459806068189	0.0441038473569	0.0480446927374	0.138271604938	0.057	0.111111111111	0.126984126984	0.064
Y49F6B.9	0.444444444444	0.0412887081639	0.0487957460119	0.0491620111732	0.120987654321	0.0225	0.111111111111	0.0793650793651	0.016
Y92H12BR.2	0.396825396825	0.0497341257429	0.0591179230529	0.059217877095	0.185185185185	0.021	0.0793650793651	0.015873015873	0.032
R07B1.8	0.349206349206	0.0272130121989	0.0272130121989	0.0268156424581	0.101234567901	0.0555	0.047619047619	0.015873015873	0.048
F46B6.13	0.142857142857	0.0337816703159	0.0384735689709	0.0357541899441	0.135802469136	0.0465	0.206349206349	0.047619047619	0.16
F11A5.17	0.190476190476	0.0262746324679	0.0262746324679	0.0256983240223	0.0987654320988	0.0465	0.238095238095	0.111111111111	0.08
F33H2.8	0.365079365079	0.0319049108539	0.0356584297779	0.0379888268156	0.138271604938	0.0435	0.111111111111	0.0952380952381	0.08
F34D10.8	0.0634920634921	0.0412887081639	0.0356584297779	0.0335195530726	0.125925925926	0.0555	0.174603174603	0.0952380952381	0.08
R151.2	0.253968253968	0.0300281513919	0.0412887081639	0.0424581005587	0.175308641975	0.0405	0.126984126984	0.111111111111	0.032
F56F10.1	0.428571428571	0.0262746324679	0.0309665311229	0.0324022346369	0.130864197531	0.063	0.047619047619	0.015873015873	0.048
B0410.1	0.253968253968	0.0262746324679	0.017829214889	0.0156424581006	0.116049382716	0.045	0.0634920634921	0.031746031746	0.016
T23F6.3	0.190476190476	0.0403503284329	0.0478573662809	0.0525139664804	0.158024691358	0.0345	0.0952380952381	0.0952380952381	0.016
T02H6.7	0.269841269841	0.0272130121989	0.0262746324679	0.0268156424581	0.130864197531	0.045	0.174603174603	0.174603174603	0.192
F28H1.4	0.349206349206	0.0309665311229	0.0365968095089	0.0335195530726	0.130864197531	0.0375	0.0793650793651	0.0634920634921	0.048
K09G1.1	0.539682539683	0.0281513919299	0.0225211135439	0.0256983240223	0.116049382716	0.033	0.0793650793651	0.047619047619	0.032
T26E3.8	0.539682539683	0.0356584297779	0.0347200500469	0.0324022346369	0.120987654321	0.0495	0.047619047619	0.031746031746	0.096
[truncated: 7,794 more rows]
