# Supplementary material for: Identification of long regulatory elements in the genome of Plasmodium falciparum and other eukaryotes
Source: PLoS Comput Biol. 2021 Apr 16;17(4):e1008909. doi: 10.1371/journal.pcbi.1008909 (PMC8081344; doi:10.1371/journal.pcbi.1008909)
Supplement: S1 Appendix — This zip file is an archive that contains the most important cLREs identified in the different experiments for P. falciparum, P. berghei, T. gondii, S. cerevisiae, human, A. thaliana, Drosophila, C. elegans, D. discoideum and T. thermophila. Each file is a table (in text mode) where genes are in rows, and cLREs in columns. These tables can be used to rank the genes with respect to a chosen cLRE in order to identify the genes for which the k-mer frequency is the highest/lowest in the associated region. (ZIP) [file pcbi.1008909.s013.zip › Dictyostelium/GSE144888_development/best.features.tsv]

AATT_-125_1196	AT_0_0	AG_1_1925	TG_-341_0	TTTT_-684_0	TTAA_-125_1925	TTTT_-1196_0	CGT_126_2000	GA_-684_0	AAAA_-1196_-1
DDB_G0267180	0.0113464447806354	1	0.0649350649350648	0.0292397660818713	0.0262773722627737	0.00926377376889322	0.0150375939849624	0.0133333333333333	0.0525547445255475	0.020066889632107
DDB_G0267184	0.00529500756429652	1	0.0581818181818181	0.0467836257309941	0.00145985401459854	0.00731350560702096	0.0025062656641604	0.00746666666666667	0.07007299270073	0.00418060200668896
DDB_G0267188	0.00151285930408472	1	0.0581818181818181	0.0614035087719298	0.0116788321167883	0.00585080448561677	0.00918964076858814	0.008	0.0671532846715329	0.00418060200668896
DDB_G0267190	0.027231467473525	1	0.056103896103896	0.0672514619883041	0.0291970802919708	0.0170648464163822	0.0384294068504595	0.00213333333333333	0.0467153284671533	0.0760869565217391
DDB_G0267194	0.00907715582450832	1	0.0929870129870127	0.0730994152046784	0.0481751824817518	0.00633837152608484	0.0543024227234754	0.0048	0.0175182481751825	0.0359531772575251
DDB_G0267198	0.00605143721633888	1	0.0825974025974024	0.0321637426900585	0.00145985401459854	0.00975134080936129	0.0192147034252297	0.00266666666666667	0.0802919708029197	0.0627090301003344
DDB_G0267204	0.0385779122541604	1	0.0415584415584415	0.0263157894736842	0.0423357664233577	0.0516821062896149	0.037593984962406	0.00266666666666667	0.0452554744525548	0.0693979933110368
DDB_G0267206	0.0037821482602118	1	0.056103896103896	0.0175438596491228	0.054014598540146	0.0068259385665529	0.051796157059315	0.0112	0.0262773722627737	0.0367892976588629
DDB_G0267210	0.00529500756429652	1	0.0670129870129869	0.0701754385964912	0	0.00633837152608484	0.0150375939849624	0.0101333333333333	0.072992700729927	0.0183946488294314
DDB_G0267216	0.0173978819969743	1	0.0436363636363636	0.0467836257309941	0.0102189781021898	0.01511457825451	0.0208855472013367	0.00266666666666667	0.0817518248175183	0.0794314381270903
DDB_G0267220	0.0242057488653555	1	0.0483116883116883	0.043859649122807	0.0248175182481752	0.0185275475377864	0.0192147034252297	0.0016	0.0481751824817518	0.0351170568561873
DDB_G0267222	0.0211800302571861	1	0.0477922077922077	0.0497076023391813	0.00583941605839416	0.0131643100926377	0.00584795321637427	0.000533333333333333	0.0598540145985402	0.00668896321070234
DDB_G0267224	0.0136157337367625	1	0.0457142857142857	0.0497076023391813	0.00875912408759124	0.0117016089712335	0.0200501253132832	0.00213333333333333	0.07007299270073	0.0125418060200669
DDB_G0267226	0.0113464447806354	1	0.0493506493506493	0.0526315789473684	0.0277372262773723	0.00975134080936129	0.0359231411862991	0.0064	0.0481751824817518	0.0267558528428094
DDB_G0267228	0.0332829046898639	1	0.0477922077922077	0.10233918128655	0.0072992700729927	0.0170648464163822	0.00584795321637427	0.000533333333333333	0.0686131386861314	0.00585284280936455
DDB_G0267236	0.00151285930408472	1	0.0623376623376622	0.0409356725146199	0.0072992700729927	0.0068259385665529	0.0050125313283208	0.0064	0.0613138686131387	0.00836120401337793
DDB_G0267238	0.0121028744326778	1	0.0638961038961038	0.0350877192982456	0.0277372262773723	0.00975134080936129	0.0183792815371763	0.0144	0.054014598540146	0.0259197324414716
DDB_G0267240	0.00151285930408472	1	0.0612987012987012	0.0350877192982456	0.0072992700729927	0.00536323744514871	0.00417710944026733	0.00906666666666667	0.0554744525547445	0.00585284280936455
DDB_G0267242	0.00680786686838124	0	0.0659740259740258	0.0701754385964912	0.00437956204379562	0.00828863968795709	0.0150375939849624	0.0128	0.0656934306569343	0.0183946488294314
DDB_G0267244	0.00226928895612708	1	0.0618181818181817	0.0409356725146199	0.0102189781021898	0.00585080448561677	0.00584795321637427	0.00693333333333334	0.0627737226277373	0.00919732441471572
DDB_G0267246	0.0121028744326778	1	0.0644155844155843	0.0321637426900585	0.0262773722627737	0.00828863968795709	0.0150375939849624	0.0128	0.0510948905109489	0.020066889632107
DDB_G0267248	0.0158850226928896	1	0.0519480519480519	0.0321637426900585	0.0277372262773723	0.0117016089712335	0.0192147034252297	0.00853333333333334	0.0291970802919708	0.0769230769230769
DDB_G0267252	0.0196671709531014	1	0.04	0.0233918128654971	0.054014598540146	0.0263286201852755	0.0434419381787803	0.0032	0.0437956204379562	0.0693979933110368
DDB_G0267258	0.00226928895612708	1	0.0623376623376622	0.0380116959064327	0.0072992700729927	0.00633837152608484	0.00417710944026733	0.00693333333333334	0.0613138686131387	0.00919732441471572
DDB_G0267260	0.0121028744326778	1	0.0644155844155843	0.0321637426900585	0.0437956204379562	0.00828863968795709	0.0267335004177109	0.0128	0.0467153284671533	0.0317725752508361
DDB_G0267262	0.010590015128593	1	0.0514285714285714	0.0526315789473684	0.018978102189781	0.0068259385665529	0.0183792815371763	0.00586666666666667	0.0656934306569343	0.024247491638796
DDB_G0267272	0.0121028744326778	1	0.0374025974025974	0.043859649122807	0.0262773722627737	0.0112140419307655	0.0334168755221387	0.0064	0.0554744525547445	0.0376254180602007
DDB_G0267274	0.0257186081694403	1	0.041038961038961	0.0497076023391813	0.0291970802919708	0.0214529497805948	0.0167084377610693	0.00106666666666667	0.0306569343065694	0.0167224080267558
DDB_G0267278	0.0295007564296521	1	0.0457142857142857	0.0614035087719298	0.0102189781021898	0.0297415894685519	0.0158730158730159	0	0.0554744525547445	0.0510033444816053
DDB_G0267280	0.0279878971255673	1	0.041038961038961	0.0321637426900585	0.0510948905109489	0.0170648464163822	0.0484544695071011	0.00106666666666667	0.0248175182481752	0.102842809364548
DDB_G0267286	0.0234493192133132	1	0.0483116883116883	0.0409356725146199	0.0131386861313869	0.022428083861531	0.0208855472013367	0.0106666666666667	0.0554744525547445	0.0284280936454849
DDB_G0267292	0.00907715582450832	1	0.0638961038961038	0.0321637426900585	0.0277372262773723	0.00877620672842516	0.0167084377610693	0.0133333333333333	0.0569343065693431	0.0175585284280936
DDB_G0267294	0.00151285930408472	1	0.0628571428571427	0.0380116959064327	0.00875912408759124	0.00585080448561677	0.0050125313283208	0.00693333333333334	0.0598540145985402	0.00919732441471572
DDB_G0267300	0.00680786686838124	1	0.0623376623376622	0.0321637426900585	0.0642335766423358	0.00585080448561677	0.0526315789473684	0.008	0.0437956204379562	0.0267558528428094
DDB_G0267304	0.00151285930408472	1	0.0618181818181817	0.0233918128654971	0.0306569343065694	0.00536323744514871	0.0192147034252297	0.0096	0.035036496350365	0.0451505016722408
DDB_G0267306	0.0158850226928896	1	0.0659740259740258	0.0467836257309941	0.00583941605839416	0.0126767430521697	0.0050125313283208	0.00426666666666667	0.07007299270073	0.0167224080267558
DDB_G0267308	0.0158850226928896	1	0.0664935064935064	0.0584795321637427	0.00437956204379562	0.0141394441735739	0.00417710944026733	0.0064	0.0686131386861314	0.0150501672240803
DDB_G0267322	0.0181543116490166	1	0.0477922077922077	0.0467836257309941	0.0262773722627737	0.0117016089712335	0.0167084377610693	0.0122666666666667	0.0510948905109489	0.0167224080267558
DDB_G0267324	0.00983358547655068	1	0.0654545454545453	0.0350877192982456	0.0291970802919708	0.00975134080936129	0.0267335004177109	0.0133333333333333	0.0642335766423358	0.0217391304347826
DDB_G0267326	0.00151285930408472	1	0.0587012987012986	0.0321637426900585	0.0072992700729927	0.00536323744514871	0.00417710944026733	0.00906666666666667	0.0569343065693431	0.00668896321070234
DDB_G0267328	0.00226928895612708	1	0.0597402597402596	0.0409356725146199	0.0072992700729927	0.0068259385665529	0.00417710944026733	0.0048	0.0598540145985402	0.00836120401337793
DDB_G0267330	0.0113464447806354	1	0.0638961038961038	0.0263157894736842	0.0321167883211679	0.00828863968795709	0.0200501253132832	0.0128	0.0569343065693431	0.0167224080267558
DDB_G0267332	0.00907715582450832	1	0.0555844155844155	0.0701754385964912	0.0072992700729927	0.00780107264748903	0.0050125313283208	0.0048	0.07007299270073	0.0133779264214047
DDB_G0267334	0.0204236006051437	1	0.0327272727272728	0.0263157894736842	0.0291970802919708	0.0331545587518284	0.025062656641604	0.00373333333333333	0.0627737226277373	0.0225752508361204
DDB_G0267336	0.00983358547655068	1	0.0467532467532467	0.0526315789473684	0.0321167883211679	0.0258410531448074	0.0225563909774436	0.00266666666666667	0.0467153284671533	0.0192307692307692
DDB_G0267338	0.00453857791225416	1	0.07012987012987	0.0497076023391813	0.0306569343065694	0.00975134080936129	0.0342522974101921	0.0101333333333333	0.0467153284671533	0.0468227424749164
DDB_G0267342	0.00680786686838124	1	0.0618181818181817	0.0380116959064327	0.0306569343065694	0.00487567040468064	0.037593984962406	0.0106666666666667	0.0569343065693431	0.0301003344481605
DDB_G0267344	0.00226928895612708	1	0.0602597402597402	0.105263157894737	0.0145985401459854	0.00585080448561677	0.0208855472013367	0.0170666666666667	0.0598540145985402	0.0142140468227425
DDB_G0267348	0.0355521936459909	1	0.0368831168831169	0.0672514619883041	0.0102189781021898	0.0321794246708922	0.0242272347535505	0.0064	0.0627737226277373	0.068561872909699
DDB_G0267352	0.0279878971255673	1	0.0379220779220779	0.0292397660818713	0.0306569343065694	0.0190151145782545	0.0417710944026733	0.0016	0.0437956204379562	0.0744147157190635
DDB_G0267354	0.0249621785173979	1	0.0540259740259739	0.0497076023391813	0.0437956204379562	0.0297415894685519	0.0359231411862991	0.0016	0.0467153284671533	0.0451505016722408
DDB_G0267356	0.0151285930408472	1	0.0690909090909089	0.0467836257309941	0.00437956204379562	0.0131643100926377	0.00334168755221387	0.00373333333333333	0.0686131386861314	0.0217391304347826
DDB_G0267358	0.0204236006051437	1	0.0607792207792207	0.0292397660818713	0.00291970802919708	0.0170648464163822	0.0242272347535505	0.00746666666666667	0.035036496350365	0.0351170568561873
DDB_G0267372	0.0143721633888048	1	0.0540259740259739	0.0204678362573099	0.0671532846715329	0.00828863968795709	0.0534670008354219	0.00266666666666667	0.0437956204379562	0.0702341137123745
DDB_G0267374	0.0173978819969743	1	0.0358441558441559	0.0321637426900585	0.112408759124088	0.0170648464163822	0.0651629072681704	0.00213333333333333	0.0394160583941606	0.130434782608696
DDB_G0267376	0.0173978819969743	1	0.0571428571428571	0.0116959064327485	0.0832116788321168	0.0175524134568503	0.0802005012531328	0.0016	0.0116788321167883	0.199832775919732
DDB_G0267378	0.0196671709531014	1	0.0425974025974026	0.00584795321637427	0.0642335766423358	0.0185275475377864	0.0835421888053467	0.00373333333333333	0.0204379562043796	0.165551839464883
DDB_G0267382	0.0136157337367625	1	0.0446753246753246	0.0146198830409357	0.135766423357664	0.0180399804973184	0.12280701754386	0.008	0.0204379562043796	0.132107023411371
DDB_G0267388	0.0173978819969743	1	0.0348051948051948	0.0175438596491228	0.16934306569343	0.0112140419307655	0.0985797827903091	0.0032	0.0335766423357664	0.0568561872909699
DDB_G0267392	0.0317700453857791	1	0.0311688311688312	0.0116959064327485	0.11970802919708	0.0170648464163822	0.0977443609022556	0.00213333333333333	0.0160583941605839	0.0744147157190635
DDB_G0267394	0.0211800302571861	1	0.0623376623376622	0.0116959064327485	0.154744525547445	0.0121891760117016	0.16374269005848	0.0032	0.0131386861313869	0.107023411371237
DDB_G0267396	0.0249621785173979	1	0.0576623376623376	0.0233918128654971	0.116788321167883	0.0180399804973184	0.0718462823725982	0.0032	0.0277372262773723	0.0827759197324414
DDB_G0267402	0.0181543116490166	1	0.0457142857142857	0.0146198830409357	0.110948905109489	0.0126767430521697	0.145363408521303	0.00373333333333333	0.0175182481751825	0.13628762541806
DDB_G0267406	0.0196671709531014	1	0.041038961038961	0.0263157894736842	0.205839416058394	0.0156021452949781	0.18546365914787	0.000533333333333333	0.0218978102189781	0.0869565217391304
DDB_G0267408	0.0234493192133132	1	0.0467532467532467	0.0116959064327485	0.235036496350364	0.0112140419307655	0.141186299081036	0.00426666666666667	0.0248175182481752	0.0752508361204013
DDB_G0267412	0.0257186081694403	1	0.0337662337662338	0.0321637426900585	0.0583941605839416	0.0282788883471477	0.0551378446115288	0.0032	0.0145985401459854	0.144648829431438
DDB_G0267416	0.0158850226928896	1	0.07012987012987	0.0204678362573099	0.124087591240876	0.0102389078498293	0.12280701754386	0.00586666666666667	0.0116788321167883	0.0994983277591973
DDB_G0267418	0.0075642965204236	1	0.0322077922077922	0.0116959064327485	0.0948905109489052	0.0175524134568503	0.162071846282373	0.0106666666666667	0.0160583941605839	0.116220735785953
DDB_G0267424	0.0143721633888048	1	0.0483116883116883	0.0175438596491228	0.270072992700729	0.0126767430521697	0.162071846282373	0.00213333333333333	0.0131386861313869	0.0359531772575251
DDB_G0267426	0.0242057488653555	1	0.0576623376623376	0.0292397660818713	0.134306569343066	0.0160897123354461	0.142021720969089	0.00586666666666667	0.0218978102189781	0.12123745819398
DDB_G0267430	0.0234493192133132	1	0.0472727272727272	0.0116959064327485	0.11970802919708	0.0107264748902974	0.0718462823725982	0.00266666666666667	0.0233576642335766	0.0392976588628762
DDB_G0267432	0.0166414523449319	1	0.056103896103896	0.0146198830409357	0.141605839416058	0.0117016089712335	0.0885547201336675	0.00426666666666667	0.0248175182481752	0.129598662207358
DDB_G0267434	0.046142208774584	1	0.0207792207792208	0.0321637426900585	0.112408759124088	0.0365675280351049	0.0718462823725982	0.000533333333333333	0.0233576642335766	0.100334448160535
DDB_G0267438	0.0204236006051437	1	0.0477922077922077	0.0146198830409357	0.151824817518248	0.0165772793759142	0.119465329991646	0.00426666666666667	0.0145985401459854	0.135451505016722
DDB_G0267440	0.0242057488653555	1	0.0363636363636364	0.0087719298245614	0.124087591240876	0.0185275475377864	0.0927318295739348	0.00106666666666667	0.0277372262773723	0.0351170568561873
DDB_G0267442	0.0136157337367625	1	0.0519480519480519	0.0204678362573099	0.115328467153285	0.0126767430521697	0.0735171261487051	0.00106666666666667	0.0233576642335766	0.104515050167224
DDB_G0267444	0.0173978819969743	1	0.0446753246753246	0.0233918128654971	0.0948905109489052	0.00926377376889322	0.0609857978279031	0.0096	0.0204379562043796	0.0785953177257525
DDB_G0267446	0.0234493192133132	1	0.0264935064935065	0.00584795321637427	0.150364963503649	0.0219405168210629	0.109440267335004	0.000533333333333333	0.0204379562043796	0.132943143812709
DDB_G0267450	0.0151285930408472	1	0.0540259740259739	0.00292397660818713	0.135766423357664	0.0107264748902974	0.100250626566416	0.00373333333333333	0.0218978102189781	0.0334448160535117
DDB_G0267454	0.0173978819969743	1	0.0316883116883117	0.0526315789473684	0.17956204379562	0.01511457825451	0.14703425229741	0.00693333333333334	0.0175182481751825	0.139632107023411
DDB_G0267458	0.0181543116490166	1	0.0446753246753246	0.0204678362573099	0.105109489051095	0.00975134080936129	0.0701754385964912	0.0048	0.0233576642335766	0.147157190635451
DDB_G0267460	0.0196671709531014	1	0.0316883116883117	0.0146198830409357	0.151824817518248	0.0131643100926377	0.136173767752715	0.0016	0.0218978102189781	0.0702341137123745
DDB_G0267462	0.0166414523449319	1	0.0477922077922077	0.0614035087719298	0.182481751824817	0.0180399804973184	0.147869674185464	0.00373333333333333	0.0131386861313869	0.18561872909699
DDB_G0267464	0.018910741301059	1	0.038961038961039	0.0175438596491228	0.07007299270073	0.0170648464163822	0.0726817042606516	0.0016	0.0233576642335766	0.114548494983278
DDB_G0267466	0.018910741301059	1	0.0436363636363636	0.0350877192982456	0.127007299270073	0.0112140419307655	0.0818713450292398	0.0016	0.0379562043795621	0.0635451505016722
DDB_G0267470	0.0249621785173979	1	0.0327272727272728	0.0146198830409357	0.0394160583941606	0.0160897123354461	0.0467836257309941	0.00373333333333333	0.00437956204379562	0.186454849498328
DDB_G0267472	0.0219364599092285	1	0.0436363636363636	0.0116959064327485	0.150364963503649	0.0136518771331058	0.143692564745196	0.0032	0.0116788321167883	0.190635451505017
DDB_G0267474	0.0166414523449319	1	0.0441558441558441	0.0146198830409357	0.0934306569343066	0.0117016089712335	0.0827067669172932	0.000533333333333333	0.0102189781021898	0.0819397993311036
DDB_G0267476	0.0219364599092285	1	0.0394805194805195	0.0233918128654971	0.105109489051095	0.0156021452949781	0.0868838763575606	0.00266666666666667	0.018978102189781	0.114548494983278
DDB_G0267480	0.0151285930408472	1	0.0493506493506493	0.0584795321637427	0.105109489051095	0.0131643100926377	0.0927318295739348	0.0048	0.0321167883211679	0.110367892976589
DDB_G0267484	0.0181543116490166	1	0.0280519480519481	0.0263157894736842	0.0656934306569343	0.0136518771331058	0.0952380952380952	0.00213333333333333	0.0423357664233577	0.0852842809364548
DDB_G0267486	0.0196671709531014	1	0.0358441558441559	0.0292397660818713	0.261313868613138	0.01511457825451	0.152046783625731	0.00213333333333333	0.0321167883211679	0.0292642140468227
DDB_G0267488	0.0204236006051437	1	0.0415584415584415	0.0204678362573099	0.0481751824817518	0.00926377376889322	0.0534670008354219	0.00266666666666667	0.0291970802919708	0.158026755852843
DDB_G0267490	0.0211800302571861	1	0.0519480519480519	0.00292397660818713	0.176642335766423	0.00780107264748903	0.102756892230576	0.00106666666666667	0.0291970802919708	0.0384615384615384
DDB_G0267492	0.0158850226928896	1	0.0607792207792207	0.0467836257309941	0.124087591240876	0.00877620672842516	0.0969089390142022	0.00693333333333334	0.035036496350365	0.084448160535117
DDB_G0267494	0.0151285930408472	1	0.0420779220779221	0.0614035087719298	0.0218978102189781	0.0180399804973184	0.0158730158730159	0.0016	0.0291970802919708	0.0627090301003344
DDB_G0267496	0.0204236006051437	1	0.055064935064935	0.0116959064327485	0.141605839416058	0.0136518771331058	0.0860484544695071	0.00373333333333333	0.0423357664233577	0.120401337792642
DDB_G0267498	0.0166414523449319	1	0.0394805194805195	0.0087719298245614	0.115328467153285	0.0136518771331058	0.0685045948203843	0.0016	0.0160583941605839	0.0275919732441471
DDB_G0267500	0.018910741301059	1	0.0436363636363636	0.0321637426900585	0.0846715328467154	0.0136518771331058	0.0551378446115288	0.00213333333333333	0.0233576642335766	0.144648829431438
DDB_G0267502	0.0158850226928896	1	0.0597402597402596	0.0321637426900585	0.0802919708029197	0.0156021452949781	0.0618212197159566	0.00213333333333333	0.0452554744525548	0.0693979933110368
DDB_G0267504	0.0158850226928896	1	0.0431168831168831	0.0350877192982456	0.223357664233576	0.0180399804973184	0.140350877192982	0.00533333333333333	0.0233576642335766	0.0192307692307692
DDB_G0267506	0.0196671709531014	1	0.038961038961039	0.0204678362573099	0.072992700729927	0.0195026816187226	0.0467836257309941	0.00106666666666667	0.0437956204379562	0.0693979933110368
DDB_G0267512	0.0151285930408472	1	0.0498701298701298	0.0175438596491228	0.0832116788321168	0.0136518771331058	0.051796157059315	0.0048	0.0394160583941606	0.0610367892976588
DDB_G0267514	0.00983358547655068	1	0.0332467532467533	0.00584795321637427	0.173722627737226	0.0117016089712335	0.191311612364244	0.00266666666666667	0.0175182481751825	0.132943143812709
DDB_G0267516	0.0166414523449319	1	0.0509090909090908	0.0292397660818713	0.0934306569343066	0.0136518771331058	0.0918964076858814	0.00106666666666667	0.0467153284671533	0.0409698996655518
DDB_G0267522	0.0234493192133132	1	0.0498701298701298	0.0380116959064327	0.0744525547445256	0.0160897123354461	0.0743525480367586	0.00213333333333333	0.0364963503649635	0.107859531772575
DDB_G0267526	0.0173978819969743	1	0.0654545454545453	0.0116959064327485	0.164963503649635	0.0131643100926377	0.12531328320802	0.0016	0.0262773722627737	0.103678929765886
DDB_G0267528	0.0196671709531014	1	0.0446753246753246	0.0321637426900585	0.194160583941605	0.0160897123354461	0.140350877192982	0.0048	0.0248175182481752	0.135451505016722
DDB_G0267534	0.0196671709531014	1	0.0457142857142857	0.0175438596491228	0.125547445255475	0.0141394441735739	0.0918964076858814	0.00426666666666667	0.0204379562043796	0.0861204013377926
DDB_G0267536	0.0173978819969743	1	0.0441558441558441	0.0263157894736842	0.127007299270073	0.0195026816187226	0.0944026733500418	0.0032	0.0379562043795621	0.0693979933110368
DDB_G0267538	0.0151285930408472	1	0.041038961038961	0.0263157894736842	0.0510948905109489	0.0112140419307655	0.0292397660818713	0.00106666666666667	0.0204379562043796	0.159698996655518
DDB_G0267542	0.0355521936459909	1	0.0301298701298702	0.0233918128654971	0.135766423357664	0.0234032179424671	0.0827067669172932	0.00106666666666667	0.0306569343065694	0.0894648829431438
DDB_G0267544	0.0264750378214826	1	0.0415584415584415	0.0233918128654971	0.138686131386861	0.0219405168210629	0.169590643274854	0.00106666666666667	0.0175182481751825	0.0693979933110368
DDB_G0267548	0.0242057488653555	1	0.041038961038961	0.0233918128654971	0.116788321167883	0.0170648464163822	0.0827067669172932	0.0032	0.0160583941605839	0.132107023411371
DDB_G0267552	0.0136157337367625	1	0.0358441558441559	0.0321637426900585	0.113868613138686	0.0170648464163822	0.0785296574770259	0.00106666666666667	0.0423357664233577	0.0267558528428094
DDB_G0267560	0.0204236006051437	1	0.0379220779220779	0.00584795321637427	0.127007299270073	0.0204778156996587	0.0860484544695071	0.0032	0.0437956204379562	0.0568561872909699
DDB_G0267562	0.0173978819969743	1	0.0425974025974026	0.0350877192982456	0.0802919708029197	0.0170648464163822	0.0852130325814536	0.000533333333333333	0.0335766423357664	0.0861204013377926
DDB_G0267564	0.0226928895612708	1	0.0332467532467533	0.0175438596491228	0.0861313868613139	0.0180399804973184	0.0509607351712615	0	0.0277372262773723	0.0819397993311036
DDB_G0267566	0.0325264750378215	1	0.0441558441558441	0.0497076023391813	0.0773722627737227	0.0248659190638713	0.0710108604845447	0.00106666666666667	0.0218978102189781	0.12123745819398
DDB_G0267574	0.0211800302571861	1	0.041038961038961	0.0116959064327485	0.121167883211679	0.0180399804973184	0.0927318295739348	0.00213333333333333	0.0248175182481752	0.101170568561873
DDB_G0267576	0.0204236006051437	1	0.0368831168831169	0.0380116959064327	0.0598540145985402	0.0199902486591906	0.0534670008354219	0.00213333333333333	0.0467153284671533	0.132107023411371
DDB_G0267578	0.0234493192133132	1	0.0394805194805195	0.0292397660818713	0.159124087591241	0.022428083861531	0.114452798663325	0.00266666666666667	0.0175182481751825	0.122909698996655
DDB_G0267584	0.0264750378214826	1	0.04	0.0175438596491228	0.089051094890511	0.0209653827401268	0.0634920634920635	0.0032	0.0291970802919708	0.0560200668896321
DDB_G0267586	0.0257186081694403	1	0.0363636363636364	0.0175438596491228	0.103649635036496	0.0156021452949781	0.0693400167084378	0.0016	0.0306569343065694	0.0518394648829431
DDB_G0267588	0.0158850226928896	1	0.0587012987012986	0.0175438596491228	0.144525547445255	0.0102389078498293	0.130325814536341	0.00586666666666667	0.0131386861313869	0.157190635451505
DDB_G0267590	0.0173978819969743	1	0.0581818181818181	0.0087719298245614	0.197080291970802	0.0126767430521697	0.156223893065998	0.0064	0.0204379562043796	0.112040133779264
DDB_G0267592	0.0181543116490166	1	0.0462337662337662	0.0497076023391813	0.100729927007299	0.0156021452949781	0.119465329991646	0.0048	0.0306569343065694	0.175585284280936
DDB_G0267600	0.0317700453857791	1	0.0379220779220779	0.0146198830409357	0.072992700729927	0.030716723549488	0.0701754385964912	0.00213333333333333	0.0204379562043796	0.130434782608696
DDB_G0267606	0.0257186081694403	1	0.0405194805194805	0.0175438596491228	0.072992700729927	0.01511457825451	0.0534670008354219	0.0016	0.0277372262773723	0.119565217391304
DDB_G0267608	0.0219364599092285	1	0.0202597402597403	0.0263157894736842	0.0656934306569343	0.01511457825451	0.0676691729323308	0.00106666666666667	0.0233576642335766	0.135451505016722
DDB_G0267612	0.0264750378214826	1	0.0285714285714286	0.0233918128654971	0.147445255474452	0.0209653827401268	0.150375939849624	0.00106666666666667	0.0408759124087591	0.134615384615385
DDB_G0267614	0.0257186081694403	1	0.0254545454545455	0.0292397660818713	0.178102189781021	0.0180399804973184	0.137009189640769	0.000533333333333333	0.0291970802919708	0.0978260869565217
DDB_G0267616	0.0204236006051437	1	0.0446753246753246	0.0321637426900585	0.118248175182482	0.00926377376889322	0.0760233918128655	0.00106666666666667	0.0510948905109489	0.0526755852842809
DDB_G0267618	0.0370650529500757	1	0.0301298701298702	0.0292397660818713	0.0452554744525548	0.0258410531448074	0.0467836257309941	0.0016	0.0291970802919708	0.0593645484949832
DDB_G0267622	0.0242057488653555	1	0.0358441558441559	0.0204678362573099	0.150364963503649	0.0160897123354461	0.0935672514619883	0.000533333333333333	0.0204379562043796	0.0928093645484949
DDB_G0267624	0.0249621785173979	1	0.0353246753246753	0.0116959064327485	0.0817518248175183	0.0234032179424671	0.100250626566416	0.0032	0.0145985401459854	0.112876254180602
DDB_G0267630	0.0257186081694403	1	0.0348051948051948	0.0292397660818713	0.148905109489051	0.0282788883471477	0.116123642439432	0.00213333333333333	0.0218978102189781	0.0894648829431438
DDB_G0267632	0.0355521936459909	1	0.0301298701298702	0.0116959064327485	0.0934306569343066	0.0321794246708922	0.0659983291562239	0.00106666666666667	0.0145985401459854	0.183110367892976
DDB_G0267634	0.0393343419062027	1	0.0166233766233766	0.0321637426900585	0.157664233576642	0.0316918576304242	0.117794486215539	0	0.0364963503649635	0.0719063545150501
DDB_G0267638	0.0166414523449319	1	0.056103896103896	0.0087719298245614	0.185401459854014	0.0121891760117016	0.203007518796992	0.0048	0.018978102189781	0.120401337792642
DDB_G0267642	0.0340393343419062	1	0.0327272727272728	0.0175438596491228	0.135766423357664	0.0180399804973184	0.10359231411863	0.00106666666666667	0.0306569343065694	0.0827759197324414
DDB_G0267648	0.0279878971255673	1	0.0431168831168831	0.0409356725146199	0.0905109489051095	0.0234032179424671	0.0568086883876358	0	0.0437956204379562	0.0593645484949832
DDB_G0267650	0.0211800302571861	1	0.0348051948051948	0.0204678362573099	0.150364963503649	0.0170648464163822	0.089390142021721	0.000533333333333333	0.0277372262773723	0.0451505016722408
DDB_G0267654	0.0310136157337368	1	0.0301298701298702	0.0584795321637427	0.131386861313869	0.0195026816187226	0.0868838763575606	0.00266666666666667	0.0262773722627737	0.0526755852842809
DDB_G0267656	0.027231467473525	1	0.0394805194805195	0.0292397660818713	0.0963503649635037	0.0195026816187226	0.0601503759398496	0.00213333333333333	0.0335766423357664	0.0535117056856187
DDB_G0267660	0.0363086232980333	1	0.025974025974026	0.0584795321637427	0.0905109489051095	0.0248659190638713	0.0793650793650794	0.00106666666666667	0.0510948905109489	0.00919732441471572
DDB_G0267662	0.0143721633888048	1	0.0228571428571429	0.0584795321637427	0.0481751824817518	0.0131643100926377	0.0409356725146199	0	0.0321167883211679	0.0459866220735786
DDB_G0267674	0.0128593040847201	1	0.056103896103896	0.0292397660818713	0.162043795620438	0.01511457825451	0.12280701754386	0.00426666666666667	0.0102189781021898	0.142140468227425
DDB_G0267676	0.0340393343419062	1	0.0462337662337662	0.0526315789473684	0.122627737226277	0.0268161872257435	0.0710108604845447	0.0016	0.0218978102189781	0.0459866220735786
DDB_G0267678	0.018910741301059	1	0.0431168831168831	0.0614035087719298	0.0291970802919708	0.01511457825451	0.0350877192982456	0.00266666666666667	0.0452554744525548	0.108695652173913
DDB_G0267684	0.0219364599092285	1	0.0306493506493507	0.0175438596491228	0.116788321167883	0.022915650901999	0.0718462823725982	0.00106666666666667	0.0379562043795621	0.0618729096989966
DDB_G0267688	0.0211800302571861	1	0.0446753246753246	0.0263157894736842	0.121167883211679	0.0180399804973184	0.16374269005848	0.0032	0.0248175182481752	0.0869565217391304
DDB_G0267690	0.0310136157337368	1	0.0493506493506493	0.0204678362573099	0.0948905109489052	0.0204778156996587	0.089390142021721	0	0.0335766423357664	0.159698996655518
DDB_G0267694	0.0340393343419062	1	0.0327272727272728	0.0380116959064327	0.0905109489051095	0.0273037542662116	0.0551378446115288	0.000533333333333333	0.0248175182481752	0.0292642140468227
DDB_G0267696	0.0204236006051437	1	0.0244155844155844	0.0233918128654971	0.102189781021898	0.0131643100926377	0.0868838763575606	0.00266666666666667	0.0364963503649635	0.134615384615385
DDB_G0267698	0.027231467473525	1	0.0285714285714286	0.0233918128654971	0.0656934306569343	0.0204778156996587	0.0484544695071011	0.0016	0.0233576642335766	0.0719063545150501
DDB_G0267700	0.0370650529500757	1	0.0290909090909091	0.0263157894736842	0.0656934306569343	0.0297415894685519	0.0459482038429407	0.00213333333333333	0.035036496350365	0.0710702341137123
DDB_G0267704	0.0204236006051437	1	0.038961038961039	0.0233918128654971	0.198540145985401	0.0136518771331058	0.160401002506266	0.0032	0.0204379562043796	0.0560200668896321
DDB_G0267706	0.0158850226928896	1	0.0353246753246753	0.0380116959064327	0.204379562043795	0.0160897123354461	0.143692564745196	0.000533333333333333	0.0321167883211679	0.153010033444816
DDB_G0267712	0.0181543116490166	1	0.0322077922077922	0.0146198830409357	0.115328467153285	0.0141394441735739	0.0710108604845447	0.0032	0.0321167883211679	0.0635451505016722
DDB_G0267714	0.0211800302571861	1	0.0394805194805195	0.0146198830409357	0.178102189781021	0.0156021452949781	0.104427736006683	0.0032	0.0218978102189781	0.0392976588628762
DDB_G0267720	0.0219364599092285	1	0.0316883116883117	0.0146198830409357	0.0963503649635037	0.01511457825451	0.0668337510442774	0.0016	0.0248175182481752	0.126254180602007
DDB_G0267722	0.0226928895612708	1	0.0514285714285714	0.0263157894736842	0.156204379562044	0.01511457825451	0.115288220551378	0.000533333333333333	0.0364963503649635	0.060200668896321
DDB_G0267724	0.0310136157337368	1	0.0368831168831169	0.0204678362573099	0.072992700729927	0.0238907849829351	0.0601503759398496	0.00106666666666667	0.0291970802919708	0.0811036789297658
DDB_G0267726	0.027231467473525	1	0.0306493506493507	0.0116959064327485	0.233576642335766	0.0219405168210629	0.182121971595656	0.000533333333333333	0.0233576642335766	0.0911371237458194
DDB_G0267728	0.0211800302571861	1	0.0363636363636364	0.0146198830409357	0.162043795620438	0.0160897123354461	0.123642439431913	0.00373333333333333	0.0335766423357664	0.0986622073578595
DDB_G0267730	0.0121028744326778	1	0.0748051948051946	0.0116959064327485	0.102189781021898	0.00877620672842516	0.216374269005848	0.0032	0.035036496350365	0.0710702341137123
DDB_G0267732	0.0257186081694403	1	0.0535064935064934	0.0175438596491228	0.141605839416058	0.0136518771331058	0.0860484544695071	0.00213333333333333	0.0204379562043796	0.0953177257525083
DDB_G0267734	0.027231467473525	1	0.0374025974025974	0.0233918128654971	0.145985401459854	0.0175524134568503	0.0927318295739348	0.00533333333333333	0.0306569343065694	0.084448160535117
DDB_G0267736	0.00907715582450832	1	0.0405194805194805	0.0497076023391813	0.00875912408759124	0.00633837152608484	0.0192147034252297	0.00373333333333333	0.072992700729927	0.0526755852842809
DDB_G0267742	0.0416036308623298	1	0.0363636363636364	0.0175438596491228	0.108029197080292	0.0185275475377864	0.06265664160401	0	0.018978102189781	0.0518394648829431
DDB_G0267746	0.0295007564296521	1	0.0316883116883117	0.00292397660818713	0.144525547445255	0.0199902486591906	0.128654970760234	0.000533333333333333	0.00145985401459854	0.116220735785953
DDB_G0267752	0.0211800302571861	1	0.0446753246753246	0.0233918128654971	0.0978102189781022	0.0195026816187226	0.0584795321637427	0.0032	0.0423357664233577	0.0418060200668896
DDB_G0267758	0.0264750378214826	1	0.0457142857142857	0.0292397660818713	0.0437956204379562	0.0180399804973184	0.0292397660818713	0.00213333333333333	0.0291970802919708	0.0802675585284281
DDB_G0267762	0.0347957639939486	1	0.0332467532467533	0.0497076023391813	0.131386861313869	0.0297415894685519	0.0827067669172932	0.000533333333333333	0.0394160583941606	0.0903010033444816
DDB_G0267764	0.0196671709531014	1	0.0285714285714286	0.00584795321637427	0.135766423357664	0.0170648464163822	0.119465329991646	0.00213333333333333	0.00875912408759124	0.100334448160535
DDB_G0267766	0.0295007564296521	1	0.0592207792207791	0.0380116959064327	0.0759124087591241	0.01511457825451	0.0509607351712615	0.00373333333333333	0.035036496350365	0.0668896321070234
DDB_G0267768	0.0242057488653555	1	0.0477922077922077	0.0497076023391813	0.0846715328467154	0.0195026816187226	0.0609857978279031	0.00373333333333333	0.035036496350365	0.0234113712374582
DDB_G0267770	0.0242057488653555	1	0.0327272727272728	0.0116959064327485	0.0481751824817518	0.0277913213066797	0.0300751879699248	0.0016	0.0233576642335766	0.107023411371237
DDB_G0267772	0.0302571860816944	1	0.0290909090909091	0.0146198830409357	0.0525547445255475	0.0160897123354461	0.0534670008354219	0.0016	0.0218978102189781	0.191471571906354
DDB_G0267774	0.0279878971255673	1	0.0524675324675324	0.0233918128654971	0.0788321167883212	0.0199902486591906	0.0451127819548872	0.0016	0.0262773722627737	0.0593645484949832
DDB_G0267776	0.0234493192133132	1	0.0612987012987012	0.0087719298245614	0.135766423357664	0.0107264748902974	0.0827067669172932	0.0064	0.0131386861313869	0.0852842809364548
DDB_G0267778	0.0136157337367625	1	0.0597402597402596	0.0263157894736842	0.0291970802919708	0.00975134080936129	0.0208855472013367	0.00106666666666667	0.0525547445255475	0.0593645484949832
DDB_G0267780	0.0121028744326778	1	0.0758441558441557	0.0233918128654971	0	0.00731350560702096	0.00918964076858814	0.00213333333333333	0.0423357664233577	0.0476588628762542
DDB_G0267784	0.0136157337367625	1	0.0327272727272728	0.0233918128654971	0.100729927007299	0.0131643100926377	0.0584795321637427	0.000533333333333333	0.0277372262773723	0.0877926421404682
DDB_G0267786	0.0173978819969743	1	0.0540259740259739	0.0204678362573099	0.236496350364963	0.0160897123354461	0.147869674185464	0.00533333333333333	0.0204379562043796	0.115384615384615
DDB_G0267788	0.0128593040847201	1	0.027012987012987	0.00584795321637427	0.0627737226277373	0.0112140419307655	0.06265664160401	0.00106666666666667	0.0102189781021898	0.178929765886288
DDB_G0267792	0.0370650529500757	1	0.0379220779220779	0	0.137226277372263	0.0234032179424671	0.0902255639097744	0.0016	0.0131386861313869	0.103678929765886
DDB_G0267794	0.018910741301059	1	0.0633766233766233	0.0292397660818713	0.0715328467153285	0.0131643100926377	0.051796157059315	0.0048	0.0306569343065694	0.0944816053511705
DDB_G0267796	0.00453857791225416	1	0.125194805194805	0.0321637426900585	0.17956204379562	0.00487567040468064	0.117794486215539	0.00373333333333333	0.0248175182481752	0.044314381270903
DDB_G0267798	0.0143721633888048	1	0.0342857142857143	0.0087719298245614	0.110948905109489	0.0170648464163822	0.0659983291562239	0	0.0204379562043796	0.117056856187291
DDB_G0267802	0.0317700453857791	1	0.0244155844155844	0.0350877192982456	0.176642335766423	0.030716723549488	0.107769423558897	0	0.0379562043795621	0.0752508361204013
DDB_G0267804	0.018910741301059	1	0.0509090909090908	0.0350877192982456	0.138686131386861	0.0126767430521697	0.142857142857143	0.00213333333333333	0.0364963503649635	0.168060200668896
DDB_G0267806	0.0211800302571861	1	0.0358441558441559	0.043859649122807	0.0802919708029197	0.00828863968795709	0.124477861319967	0.00106666666666667	0.0145985401459854	0.0944816053511705
DDB_G0267814	0.0226928895612708	1	0.0488311688311688	0.0116959064327485	0.163503649635036	0.0209653827401268	0.0960735171261487	0.00266666666666667	0.0145985401459854	0.132107023411371
DDB_G0267816	0.0211800302571861	1	0.0358441558441559	0.0146198830409357	0.132846715328467	0.0165772793759142	0.114452798663325	0.000533333333333333	0.0145985401459854	0.160535117056856
DDB_G0267818	0.0181543116490166	1	0.0446753246753246	0.0116959064327485	0.102189781021898	0.00975134080936129	0.0860484544695071	0	0.0364963503649635	0.174749163879599
DDB_G0267822	0.0211800302571861	1	0.0597402597402596	0.0233918128654971	0.164963503649635	0.0160897123354461	0.109440267335004	0.000533333333333333	0.0131386861313869	0.0301003344481605
DDB_G0267824	0.0234493192133132	1	0.0420779220779221	0.0467836257309941	0.0686131386861314	0.0156021452949781	0.0401002506265664	0.000533333333333333	0.0335766423357664	0.0811036789297658
DDB_G0267826	0.0279878971255673	1	0.0348051948051948	0.0087719298245614	0.204379562043795	0.0214529497805948	0.150375939849624	0.000533333333333333	0.00437956204379562	0.0702341137123745
DDB_G0267834	0.0219364599092285	1	0.0374025974025974	0.0087719298245614	0.201459854014598	0.0180399804973184	0.141186299081036	0.0032	0.0233576642335766	0.0919732441471571
DDB_G0267836	0.0211800302571861	1	0.0509090909090908	0.0233918128654971	0.14014598540146	0.0185275475377864	0.0918964076858814	0.00266666666666667	0.0204379562043796	0.0618729096989966
DDB_G0267838	0.0219364599092285	1	0.0441558441558441	0.0116959064327485	0.0613138686131387	0.0117016089712335	0.108604845446951	0.00266666666666667	0.035036496350365	0.132943143812709
DDB_G0267840	0.0242057488653555	1	0.0436363636363636	0.0380116959064327	0.147445255474452	0.0160897123354461	0.0969089390142022	0.000533333333333333	0.0145985401459854	0.166387959866221
DDB_G0267846	0.0196671709531014	1	0.0316883116883117	0.0175438596491228	0.122627737226277	0.0185275475377864	0.0969089390142022	0.000533333333333333	0.0175182481751825	0.084448160535117
DDB_G0267848	0.0249621785173979	1	0.0363636363636364	0.0175438596491228	0.0934306569343066	0.0146270112140419	0.0659983291562239	0.00213333333333333	0.0248175182481752	0.0668896321070234
DDB_G0267860	0.0355521936459909	1	0.0254545454545455	0.0204678362573099	0.122627737226277	0.0287664553876158	0.087719298245614	0	0.0335766423357664	0.0735785953177257
DDB_G0267864	0.0287443267776097	1	0.0296103896103896	0.0350877192982456	0.16934306569343	0.0199902486591906	0.107769423558897	0.0016	0.0291970802919708	0.00668896321070234
DDB_G0267866	0.0219364599092285	1	0.0353246753246753	0.0204678362573099	0.108029197080292	0.01511457825451	0.0651629072681704	0.0016	0.0160583941605839	0.0535117056856187
DDB_G0267874	0.0226928895612708	1	0.0436363636363636	0.0380116959064327	0.121167883211679	0.0126767430521697	0.0902255639097744	0	0.0262773722627737	0.0903010033444816
DDB_G0267876	0.0279878971255673	1	0.0384415584415584	0.0350877192982456	0.0817518248175183	0.0170648464163822	0.0551378446115288	0	0.0262773722627737	0.0710702341137123
DDB_G0267878	0.0302571860816944	1	0.041038961038961	0.0292397660818713	0.122627737226277	0.0248659190638713	0.100250626566416	0.000533333333333333	0.0248175182481752	0.0802675585284281
DDB_G0267882	0.018910741301059	1	0.056103896103896	0.0087719298245614	0.162043795620438	0.0180399804973184	0.117794486215539	0.000533333333333333	0.0175182481751825	0.0994983277591973
DDB_G0267884	0.0151285930408472	1	0.038961038961039	0.0292397660818713	0.0554744525547445	0.0112140419307655	0.0534670008354219	0.00266666666666667	0.0321167883211679	0.161371237458194
DDB_G0267886	0.0196671709531014	1	0.0457142857142857	0.0292397660818713	0.0832116788321168	0.0180399804973184	0.0543024227234754	0.000533333333333333	0.0233576642335766	0.0618729096989966
DDB_G0267890	0.0173978819969743	1	0.0342857142857143	0.0146198830409357	0.156204379562044	0.0185275475377864	0.0927318295739348	0.00266666666666667	0.018978102189781	0.126254180602007
DDB_G0267892	0.0158850226928896	1	0.038961038961039	0.00292397660818713	0.0496350364963504	0.0141394441735739	0.0609857978279031	0.00213333333333333	0.018978102189781	0.243311036789298
DDB_G0267896	0.027231467473525	1	0.0322077922077922	0.0409356725146199	0.0145985401459854	0.0180399804973184	0.0158730158730159	0.00266666666666667	0.0379562043795621	0.122073578595318
DDB_G0267898	0.0219364599092285	1	0.0337662337662338	0.0175438596491228	0.0919708029197081	0.0185275475377864	0.0701754385964912	0.0032	0.0248175182481752	0.133779264214047
DDB_G0267902	0.0166414523449319	1	0.0322077922077922	0.0087719298245614	0.118248175182482	0.0136518771331058	0.153717627401838	0.00213333333333333	0.0072992700729927	0.100334448160535
DDB_G0267904	0.0196671709531014	1	0.0415584415584415	0.0204678362573099	0.0846715328467154	0.0136518771331058	0.0509607351712615	0.0016	0.0525547445255475	0.0510033444816053
DDB_G0267908	0.0302571860816944	1	0.0436363636363636	0.00292397660818713	0.121167883211679	0.0199902486591906	0.0969089390142022	0.00266666666666667	0.0233576642335766	0.114548494983278
DDB_G0267910	0.0242057488653555	1	0.0306493506493507	0.0292397660818713	0.223357664233576	0.0219405168210629	0.131161236424394	0.00106666666666667	0.0364963503649635	0.0493311036789297
DDB_G0267914	0.0219364599092285	1	0.0384415584415584	0.0204678362573099	0.103649635036496	0.0195026816187226	0.0651629072681704	0.0016	0.0379562043795621	0.0618729096989966
DDB_G0267916	0.0242057488653555	1	0.0488311688311688	0.00584795321637427	0.089051094890511	0.0185275475377864	0.0676691729323308	0.0032	0.0218978102189781	0.0777591973244147
DDB_G0267920	0.0166414523449319	1	0.0368831168831169	0.0292397660818713	0.0583941605839416	0.0160897123354461	0.0367585630743525	0.00106666666666667	0.0306569343065694	0.0560200668896321
DDB_G0267922	0.027231467473525	1	0.0477922077922077	0.0526315789473684	0.0379562043795621	0.0165772793759142	0.0451127819548872	0.0016	0.0686131386861314	0.0359531772575251
DDB_G0267928	0.0196671709531014	1	0.0332467532467533	0.0146198830409357	0.122627737226277	0.022428083861531	0.0952380952380952	0.0016	0.0277372262773723	0.177257525083612
DDB_G0267930	0.0226928895612708	1	0.0238961038961039	0.0175438596491228	0.0773722627737227	0.0156021452949781	0.0952380952380952	0.0016	0.0233576642335766	0.172240802675585
DDB_G0267934	0.0287443267776097	1	0.0363636363636364	0.0292397660818713	0.0554744525547445	0.0263286201852755	0.0576441102756892	0.000533333333333333	0.0218978102189781	0.129598662207358
DDB_G0267938	0.0317700453857791	1	0.0425974025974026	0.0526315789473684	0.167883211678832	0.022915650901999	0.120300751879699	0.0016	0.0218978102189781	0.0392976588628762
DDB_G0267940	0.0257186081694403	1	0.0358441558441559	0.0497076023391813	0.138686131386861	0.0195026816187226	0.126984126984127	0.000533333333333333	0.0175182481751825	0.176421404682274
DDB_G0267946	0.0234493192133132	1	0.024935064935065	0.0526315789473684	0.0437956204379562	0.0204778156996587	0.0609857978279031	0.00426666666666667	0.0408759124087591	0.11371237458194
DDB_G0267950	0.0279878971255673	1	0.04	0.0233918128654971	0.204379562043795	0.0180399804973184	0.123642439431913	0.0016	0.0160583941605839	0.0735785953177257
DDB_G0267952	0.0279878971255673	1	0.0348051948051948	0.0292397660818713	0.208759124087591	0.0219405168210629	0.133667502088555	0.00213333333333333	0.0306569343065694	0.0660535117056856
DDB_G0267954	0.0204236006051437	1	0.0342857142857143	0.0263157894736842	0.108029197080292	0.0141394441735739	0.10108604845447	0.00213333333333333	0.018978102189781	0.130434782608696
DDB_G0267956	0.0136157337367625	1	0.0264935064935065	0.0146198830409357	0.197080291970802	0.01511457825451	0.12531328320802	0.00213333333333333	0.0291970802919708	0.107023411371237
DDB_G0267958	0.0181543116490166	1	0.0690909090909089	0.0263157894736842	0.14014598540146	0.0126767430521697	0.106934001670844	0.00213333333333333	0.0233576642335766	0.123745819397993
DDB_G0267960	0.0279878971255673	1	0.0638961038961038	0.0497076023391813	0.188321167883211	0.0136518771331058	0.19047619047619	0.00106666666666667	0.0277372262773723	0.105351170568562
DDB_G0267962	0.0211800302571861	1	0.0322077922077922	0.0146198830409357	0.144525547445255	0.0126767430521697	0.107769423558897	0.000533333333333333	0.0204379562043796	0.189799331103679
DDB_G0267964	0.027231467473525	1	0.0431168831168831	0.0380116959064327	0.0963503649635037	0.0165772793759142	0.0584795321637427	0.00106666666666667	0.018978102189781	0.0735785953177257
DDB_G0267968	0.0264750378214826	1	0.0405194805194805	0.0380116959064327	0.0934306569343066	0.0219405168210629	0.0685045948203843	0.00213333333333333	0.0262773722627737	0.0961538461538461
DDB_G0267970	0.0204236006051437	1	0.0223376623376624	0.0380116959064327	0.105109489051095	0.0204778156996587	0.075187969924812	0.00213333333333333	0.0321167883211679	0.0175585284280936
DDB_G0267976	0.0143721633888048	1	0.0327272727272728	0.0233918128654971	0.138686131386861	0.01511457825451	0.123642439431913	0.000533333333333333	0.0204379562043796	0.195652173913043
DDB_G0267978	0.0151285930408472	1	0.0607792207792207	0.00584795321637427	0.118248175182482	0.0117016089712335	0.170426065162907	0.0016	0.0131386861313869	0.133779264214047
DDB_G0267980	0.0234493192133132	1	0.0555844155844155	0.0175438596491228	0.18978102189781	0.0156021452949781	0.124477861319967	0.00426666666666667	0.035036496350365	0.0836120401337792
DDB_G0267982	0.018910741301059	1	0.0509090909090908	0.0350877192982456	0.106569343065693	0.00975134080936129	0.0718462823725982	0.016	0.0175182481751825	0.120401337792642
DDB_G0267984	0.0196671709531014	1	0.0368831168831169	0.0292397660818713	0.151824817518248	0.0165772793759142	0.104427736006683	0.0064	0.0262773722627737	0.0944816053511705
DDB_G0267986	0.0325264750378215	1	0.0342857142857143	0.0263157894736842	0.159124087591241	0.0219405168210629	0.100250626566416	0.00106666666666667	0.0277372262773723	0.109531772575251
DDB_G0267988	0.018910741301059	1	0.0337662337662338	0.0350877192982456	0.141605839416058	0.022428083861531	0.142857142857143	0.00106666666666667	0.0204379562043796	0.117892976588629
DDB_G0267990	0.0158850226928896	1	0.0296103896103896	0.0116959064327485	0.112408759124088	0.0136518771331058	0.167919799498747	0.00213333333333333	0.0175182481751825	0.1061872909699
DDB_G0267992	0.0121028744326778	1	0.0337662337662338	0.0087719298245614	0.147445255474452	0.0170648464163822	0.0918964076858814	0.00266666666666667	0.0262773722627737	0.0727424749163879
DDB_G0267996	0.00605143721633888	1	0.041038961038961	0.0146198830409357	0.0934306569343066	0.0199902486591906	0.0918964076858814	0.0032	0.0262773722627737	0.102006688963211
DDB_G0267998	0.0287443267776097	1	0.0342857142857143	0.0467836257309941	0.0773722627737227	0.022915650901999	0.0451127819548872	0.00213333333333333	0.0394160583941606	0.0610367892976588
DDB_G0268004	0.0204236006051437	1	0.0893506493506491	0.0116959064327485	0.128467153284672	0.0136518771331058	0.0927318295739348	0.00266666666666667	0.018978102189781	0.153010033444816
DDB_G0268006	0.0211800302571861	1	0.0353246753246753	0.0175438596491228	0.186861313868613	0.0209653827401268	0.178780284043442	0.000533333333333333	0.0277372262773723	0.084448160535117
DDB_G0268008	0.0211800302571861	1	0.0337662337662338	0.0292397660818713	0.0802919708029197	0.0238907849829351	0.076858813700919	0.00213333333333333	0.0262773722627737	0.205685618729097
DDB_G0268012	0.0302571860816944	1	0.0290909090909091	0	0.0598540145985402	0.0185275475377864	0.101921470342523	0.000533333333333333	0	0.145484949832776
DDB_G0268016	0.0211800302571861	1	0.0576623376623376	0.0146198830409357	0.134306569343066	0.0126767430521697	0.126984126984127	0.00213333333333333	0.0160583941605839	0.148829431438127
DDB_G0268020	0.0181543116490166	1	0.0431168831168831	0.0263157894736842	0.159124087591241	0.0180399804973184	0.0977443609022556	0.00266666666666667	0.018978102189781	0.0493311036789297
DDB_G0268022	0.0219364599092285	1	0.0311688311688312	0.0321637426900585	0.205839416058394	0.01511457825451	0.118629908103592	0.00213333333333333	0.0262773722627737	0.088628762541806
DDB_G0268026	0.0173978819969743	1	0.0332467532467533	0.00292397660818713	0.132846715328467	0.0126767430521697	0.16624895572264	0.0032	0.0102189781021898	0.0903010033444816
DDB_G0268028	0.0151285930408472	1	0.0633766233766233	0.00292397660818713	0.0817518248175183	0.00877620672842516	0.0793650793650794	0.0133333333333333	0.0145985401459854	0.177257525083612
DDB_G0268034	0.0158850226928896	1	0.0420779220779221	0.0116959064327485	0.261313868613138	0.0102389078498293	0.151211361737678	0.0048	0.0131386861313869	0.0560200668896321
DDB_G0268036	0.0219364599092285	1	0.0363636363636364	0.00584795321637427	0.0875912408759125	0.0180399804973184	0.121136173767753	0.00106666666666667	0.0394160583941606	0.0836120401337792
DDB_G0268040	0.0181543116490166	1	0.0425974025974026	0.0175438596491228	0.0875912408759125	0.0146270112140419	0.126148705096074	0.000533333333333333	0.0218978102189781	0.107859531772575
DDB_G0268042	0.0181543116490166	1	0.0306493506493507	0.0116959064327485	0.0569343065693431	0.0175524134568503	0.0359231411862991	0.0016	0.0291970802919708	0.117056856187291
DDB_G0268044	0.0173978819969743	1	0.0524675324675324	0.0175438596491228	0.153284671532847	0.022428083861531	0.192982456140351	0.000533333333333333	0.0248175182481752	0.0986622073578595
DDB_G0268046	0.0121028744326778	1	0.0301298701298702	0.0409356725146199	0.035036496350365	0.01511457825451	0.0852130325814536	0.00106666666666667	0.0452554744525548	0.0593645484949832
DDB_G0268048	0.0143721633888048	1	0.0436363636363636	0.0321637426900585	0.109489051094891	0.0141394441735739	0.0685045948203843	0.0032	0.0277372262773723	0.0710702341137123
DDB_G0268058	0.0332829046898639	1	0.0290909090909091	0.0380116959064327	0.07007299270073	0.022428083861531	0.0534670008354219	0.00266666666666667	0.0335766423357664	0.0819397993311036
DDB_G0268060	0.018910741301059	1	0.0509090909090908	0.0233918128654971	0.233576642335766	0.01511457825451	0.157059314954052	0.0064	0.018978102189781	0.107859531772575
DDB_G0268066	0.027231467473525	1	0.0332467532467533	0.0263157894736842	0.208759124087591	0.0214529497805948	0.121971595655806	0.000533333333333333	0.0175182481751825	0.0836120401337792
DDB_G0268068	0.0158850226928896	1	0.0405194805194805	0.0146198830409357	0.102189781021898	0.0165772793759142	0.0969089390142022	0.00106666666666667	0.0175182481751825	0.127090301003344
DDB_G0268072	0.027231467473525	1	0.0358441558441559	0.0204678362573099	0.100729927007299	0.0263286201852755	0.0710108604845447	0	0.0175182481751825	0.060200668896321
DDB_G0268074	0.0211800302571861	1	0.0472727272727272	0.0175438596491228	0.26861313868613	0.0195026816187226	0.252297410192147	0.00106666666666667	0.0145985401459854	0.0568561872909699
DDB_G0268078	0.0234493192133132	1	0.0379220779220779	0.00584795321637427	0	0.0180399804973184	0.0476190476190476	0.00106666666666667	0.0204379562043796	0.0677257525083612
DDB_G0268080	0.0151285930408472	1	0.0607792207792207	0.0292397660818713	0.108029197080292	0.00975134080936129	0.0659983291562239	0.00853333333333334	0.0291970802919708	0.0928093645484949
DDB_G0268084	0.0249621785173979	1	0.0503896103896103	0.0204678362573099	0.110948905109489	0.0121891760117016	0.0852130325814536	0.00106666666666667	0.0204379562043796	0.168896321070234
DDB_G0268086	0.0211800302571861	1	0.0472727272727272	0.0263157894736842	0.220437956204379	0.0170648464163822	0.161236424394319	0.00266666666666667	0.0204379562043796	0.0744147157190635
DDB_G0268088	0.0219364599092285	1	0.0415584415584415	0.0175438596491228	0.0978102189781022	0.0146270112140419	0.0760233918128655	0.00213333333333333	0.0510948905109489	0.0710702341137123
DDB_G0268090	0.0204236006051437	1	0.0436363636363636	0.0292397660818713	0.163503649635036	0.0180399804973184	0.123642439431913	0.00213333333333333	0.018978102189781	0.137959866220736
DDB_G0268094	0.0226928895612708	1	0.0332467532467533	0.0175438596491228	0.172262773722627	0.0160897123354461	0.112781954887218	0.0032	0.0277372262773723	0.130434782608696
DDB_G0268096	0.0173978819969743	1	0.0374025974025974	0.0292397660818713	0.054014598540146	0.0170648464163822	0.0743525480367586	0.00106666666666667	0.0437956204379562	0.088628762541806
DDB_G0268100	0.0249621785173979	1	0.0509090909090908	0.00292397660818713	0.195620437956204	0.0146270112140419	0.132832080200501	0.0048	0.018978102189781	0.112040133779264
DDB_G0268102	0.00680786686838124	1	0.0436363636363636	0.0087719298245614	0.194160583941605	0.00926377376889322	0.115288220551378	0.00213333333333333	0.0145985401459854	0.115384615384615
DDB_G0268108	0.0287443267776097	1	0.0290909090909091	0.0146198830409357	0.112408759124088	0.0180399804973184	0.0835421888053467	0.0016	0.0262773722627737	0.084448160535117
DDB_G0268110	0.0181543116490166	1	0.0420779220779221	0.0175438596491228	0.153284671532847	0.0175524134568503	0.126148705096074	0.00106666666666667	0.0131386861313869	0.0719063545150501
DDB_G0268114	0.0151285930408472	1	0.0316883116883117	0.0116959064327485	0.183941605839416	0.0170648464163822	0.121971595655806	0.00106666666666667	0.0291970802919708	0.044314381270903
DDB_G0268116	0.0196671709531014	1	0.0467532467532467	0.0116959064327485	0.131386861313869	0.0199902486591906	0.076858813700919	0.00266666666666667	0.0218978102189781	0.0735785953177257
DDB_G0268120	0.0287443267776097	1	0.0290909090909091	0.0467836257309941	0.0715328467153285	0.0219405168210629	0.0484544695071011	0.0016	0.0306569343065694	0.0576923076923077
DDB_G0268122	0.0219364599092285	1	0.0238961038961039	0.0233918128654971	0.132846715328467	0.0258410531448074	0.0852130325814536	0.00106666666666667	0.0175182481751825	0.0760869565217391
DDB_G0268126	0.0181543116490166	1	0.0363636363636364	0.0175438596491228	0.131386861313869	0.0165772793759142	0.116959064327485	0.0032	0.0335766423357664	0.0994983277591973
DDB_G0268130	0.0219364599092285	1	0.0296103896103896	0.0263157894736842	0.109489051094891	0.0190151145782545	0.0802005012531328	0.00533333333333333	0.0452554744525548	0.109531772575251
DDB_G0268134	0.0128593040847201	1	0.0555844155844155	0.0175438596491228	0.11970802919708	0.0102389078498293	0.100250626566416	0.00106666666666667	0.0335766423357664	0.0994983277591973
DDB_G0268136	0.0257186081694403	1	0.041038961038961	0.0380116959064327	0.0452554744525548	0.0146270112140419	0.0275689223057644	0.00213333333333333	0.0306569343065694	0.0836120401337792
DDB_G0268138	0.0173978819969743	1	0.038961038961039	0.0467836257309941	0.0496350364963504	0.0131643100926377	0.0676691729323308	0.00213333333333333	0.0510948905109489	0.0535117056856187
DDB_G0268140	0.0181543116490166	1	0.0503896103896103	0.0204678362573099	0.226277372262773	0.0141394441735739	0.211361737677527	0.00426666666666667	0.0248175182481752	0.0719063545150501
DDB_G0268142	0.0257186081694403	1	0.0332467532467533	0.00584795321637427	0.106569343065693	0.0175524134568503	0.0735171261487051	0.0032	0.0102189781021898	0.158026755852843
DDB_G0268144	0.0226928895612708	1	0.0446753246753246	0.0409356725146199	0.145985401459854	0.0160897123354461	0.112781954887218	0.00266666666666667	0.0218978102189781	0.11371237458194
DDB_G0268146	0.0211800302571861	1	0.0306493506493507	0.0263157894736842	0.124087591240876	0.0219405168210629	0.113617376775272	0.00373333333333333	0.0364963503649635	0.112876254180602
DDB_G0268148	0.0204236006051437	1	0.027012987012987	0.0146198830409357	0.113868613138686	0.0209653827401268	0.0710108604845447	0.00213333333333333	0.0277372262773723	0.0459866220735786
DDB_G0268150	0.0257186081694403	1	0.0228571428571429	0.0321637426900585	0.0686131386861314	0.0199902486591906	0.0434419381787803	0.00266666666666667	0.0306569343065694	0.0418060200668896
DDB_G0268154	0.0196671709531014	1	0.041038961038961	0.0146198830409357	0.17956204379562	0.0146270112140419	0.138680033416876	0.00213333333333333	0.0145985401459854	0.139632107023411
DDB_G0268156	0.0249621785173979	1	0.0342857142857143	0.0087719298245614	0.122627737226277	0.0165772793759142	0.136173767752715	0.00213333333333333	0.0218978102189781	0.0719063545150501
DDB_G0268158	0.0196671709531014	1	0.0301298701298702	0.0263157894736842	0.220437956204379	0.0195026816187226	0.150375939849624	0.00213333333333333	0.00437956204379562	0.0292642140468227
DDB_G0268160	0.0257186081694403	1	0.0311688311688312	0.00584795321637427	0.108029197080292	0.0234032179424671	0.0802005012531328	0.00106666666666667	0.0116788321167883	0.202341137123746
DDB_G0268164	0.0173978819969743	1	0.055064935064935	0.0204678362573099	0.178102189781021	0.0107264748902974	0.115288220551378	0.00106666666666667	0.0145985401459854	0.0702341137123745
DDB_G0268166	0.027231467473525	1	0.0405194805194805	0.0116959064327485	0.110948905109489	0.0141394441735739	0.0927318295739348	0.00213333333333333	0.0262773722627737	0.144648829431438
DDB_G0268170	0.027231467473525	1	0.0441558441558441	0.0350877192982456	0.072992700729927	0.0156021452949781	0.0576441102756892	0.00266666666666667	0.0262773722627737	0.152173913043478
DDB_G0268172	0.0242057488653555	1	0.0202597402597403	0.0233918128654971	0.0569343065693431	0.022915650901999	0.076858813700919	0.00106666666666667	0.0233576642335766	0.110367892976589
DDB_G0268174	0.0204236006051437	1	0.024935064935065	0.0263157894736842	0.145985401459854	0.0253534861043393	0.120300751879699	0.00106666666666667	0.0175182481751825	0.0836120401337792
DDB_G0268180	0.0219364599092285	1	0.0493506493506493	0.0204678362573099	0.072992700729927	0.0195026816187226	0.064327485380117	0	0.054014598540146	0.105351170568562
DDB_G0268184	0.0317700453857791	1	0.0301298701298702	0.0087719298245614	0.0875912408759125	0.0199902486591906	0.0718462823725982	0.0016	0.00875912408759124	0.204849498327759
DDB_G0268186	0.0264750378214826	1	0.0462337662337662	0.0321637426900585	0.194160583941605	0.0156021452949781	0.164578111946533	0.0032	0.0291970802919708	0.088628762541806
DDB_G0268188	0.0310136157337368	1	0.0384415584415584	0.0175438596491228	0.0744525547445256	0.0292540224280839	0.0743525480367586	0.0016	0.0291970802919708	0.0627090301003344
DDB_G0268190	0.0158850226928896	1	0.0680519480519479	0.0087719298245614	0.0861313868613139	0.00975134080936129	0.0559732664995823	0.0016	0.0233576642335766	0.158026755852843
DDB_G0268192	0.0211800302571861	1	0.0415584415584415	0.0233918128654971	0.100729927007299	0.0126767430521697	0.0609857978279031	0.00213333333333333	0.0321167883211679	0.0451505016722408
DDB_G0268196	0.0257186081694403	1	0.0566233766233765	0.0146198830409357	0.11970802919708	0.0141394441735739	0.089390142021721	0.0016	0.0204379562043796	0.0969899665551839
DDB_G0268198	0.0173978819969743	1	0.0509090909090908	0.0175438596491228	0.116788321167883	0.0199902486591906	0.0685045948203843	0.0032	0.0291970802919708	0.0677257525083612
DDB_G0268200	0.0310136157337368	1	0.0363636363636364	0.0175438596491228	0.210218978102189	0.0238907849829351	0.142021720969089	0.00106666666666667	0.0394160583941606	0.0635451505016722
DDB_G0268206	0.027231467473525	1	0.0420779220779221	0.0380116959064327	0.089051094890511	0.0126767430521697	0.0634920634920635	0.00106666666666667	0.0554744525547445	0.0451505016722408
DDB_G0268210	0.0211800302571861	1	0.0379220779220779	0.0204678362573099	0.108029197080292	0.0209653827401268	0.0676691729323308	0.0016	0.0364963503649635	0.0610367892976588
DDB_G0268212	0.0332829046898639	1	0.0322077922077922	0.0263157894736842	0.089051094890511	0.022915650901999	0.0526315789473684	0.00213333333333333	0.0408759124087591	0.088628762541806
DDB_G0268216	0.0181543116490166	1	0.056103896103896	0.0350877192982456	0.195620437956204	0.0209653827401268	0.154553049289891	0.0016	0.0175182481751825	0.0677257525083612
DDB_G0268222	0.0143721633888048	1	0.0348051948051948	0.00584795321637427	0.109489051094891	0.0175524134568503	0.118629908103592	0.00266666666666667	0.0102189781021898	0.0953177257525083
DDB_G0268224	0.0166414523449319	1	0.056103896103896	0.0292397660818713	0.0875912408759125	0.0160897123354461	0.121971595655806	0.00266666666666667	0.0335766423357664	0.142976588628762
DDB_G0268226	0.018910741301059	1	0.0477922077922077	0.00584795321637427	0.162043795620438	0.0175524134568503	0.119465329991646	0.00213333333333333	0.0277372262773723	0.114548494983278
DDB_G0268230	0.0287443267776097	1	0.0420779220779221	0.0116959064327485	0.138686131386861	0.0170648464163822	0.167084377610693	0.0016	0.018978102189781	0.112876254180602
DDB_G0268238	0.018910741301059	1	0.0285714285714286	0.0467836257309941	0.205839416058394	0.0165772793759142	0.199665831244779	0.00213333333333333	0.0233576642335766	0.0760869565217391
DDB_G0268244	0.010590015128593	1	0.0394805194805195	0.0263157894736842	0.116788321167883	0.0131643100926377	0.075187969924812	0.000533333333333333	0.0233576642335766	0.0785953177257525
DDB_G0268246	0.0317700453857791	1	0.0420779220779221	0.0175438596491228	0.0905109489051095	0.0209653827401268	0.0551378446115288	0.00106666666666667	0.0204379562043796	0.0903010033444816
DDB_G0268252	0.0257186081694403	1	0.0431168831168831	0.0175438596491228	0.116788321167883	0.0214529497805948	0.0676691729323308	0.00106666666666667	0.0452554744525548	0.180602006688963
DDB_G0268254	0.0219364599092285	1	0.0306493506493507	0.0467836257309941	0.07007299270073	0.0243783520234032	0.0735171261487051	0.000533333333333333	0.0248175182481752	0.0342809364548495
DDB_G0268258	0.0173978819969743	1	0.0451948051948052	0.0204678362573099	0.102189781021898	0.0175524134568503	0.101921470342523	0.00586666666666667	0.0131386861313869	0.159698996655518
DDB_G0268264	0.0136157337367625	1	0.0503896103896103	0.0146198830409357	0.135766423357664	0.0107264748902974	0.133667502088555	0.0032	0.0233576642335766	0.114548494983278
DDB_G0268272	0.0302571860816944	1	0.0348051948051948	0.0204678362573099	0.181021897810219	0.022428083861531	0.113617376775272	0.00106666666666667	0.0145985401459854	0.0267558528428094
DDB_G0268274	0.0196671709531014	1	0.0363636363636364	0.0555555555555556	0.121167883211679	0.0243783520234032	0.0852130325814536	0.000533333333333333	0.0291970802919708	0.0560200668896321
DDB_G0268280	0.0408472012102875	1	0.0379220779220779	0.0409356725146199	0.0306569343065694	0.0316918576304242	0.0367585630743525	0.00106666666666667	0.0525547445255475	0.0175585284280936
DDB_G0268284	0.0257186081694403	1	0.0332467532467533	0.0526315789473684	0.147445255474452	0.0180399804973184	0.12781954887218	0.00106666666666667	0.0277372262773723	0.0585284280936455
DDB_G0268286	0.0181543116490166	1	0.0337662337662338	0.0263157894736842	0.143065693430657	0.0136518771331058	0.113617376775272	0.00373333333333333	0.0248175182481752	0.0468227424749164
DDB_G0268288	0.0196671709531014	1	0.0431168831168831	0.0146198830409357	0.11970802919708	0.0185275475377864	0.0718462823725982	0.0032	0.035036496350365	0.0309364548494983
DDB_G0268290	0.0242057488653555	1	0.0431168831168831	0.0204678362573099	0.116788321167883	0.0214529497805948	0.0701754385964912	0.00266666666666667	0.0423357664233577	0.0635451505016722
DDB_G0268292	0.0370650529500757	1	0.0358441558441559	0.0350877192982456	0.0642335766423358	0.0287664553876158	0.0534670008354219	0.00106666666666667	0.0204379562043796	0.125418060200669
DDB_G0268300	0.0310136157337368	1	0.0233766233766234	0.0146198830409357	0.134306569343066	0.0258410531448074	0.10108604845447	0.0016	0.018978102189781	0.110367892976589
DDB_G0268304	0.0264750378214826	1	0.0311688311688312	0.0526315789473684	0.150364963503649	0.0195026816187226	0.111946532999165	0.00266666666666667	0.0291970802919708	0.0560200668896321
DDB_G0268306	0.0136157337367625	1	0.0353246753246753	0.0321637426900585	0.0861313868613139	0.0146270112140419	0.0593149540517962	0.0016	0.0277372262773723	0.0292642140468227
DDB_G0268314	0.0295007564296521	1	0.0280519480519481	0.0380116959064327	0.141605839416058	0.0219405168210629	0.0868838763575606	0.0016	0.0233576642335766	0.0568561872909699
DDB_G0268316	0.027231467473525	1	0.0446753246753246	0.0409356725146199	0.112408759124088	0.0199902486591906	0.108604845446951	0.00106666666666667	0.0218978102189781	0.0994983277591973
DDB_G0268322	0.0181543116490166	1	0.0348051948051948	0.0409356725146199	0.0554744525547445	0.0141394441735739	0.0551378446115288	0.0016	0.0379562043795621	0.158026755852843
DDB_G0268326	0.0355521936459909	1	0.0384415584415584	0.00292397660818713	0.11970802919708	0.0297415894685519	0.0718462823725982	0	0.0233576642335766	0.134615384615385
DDB_G0268328	0.0211800302571861	1	0.0457142857142857	0.0263157894736842	0.185401459854014	0.01511457825451	0.106934001670844	0.0016	0.0335766423357664	0.0359531772575251
DDB_G0268332	0.0234493192133132	1	0.0353246753246753	0.0087719298245614	0.147445255474452	0.0165772793759142	0.156223893065998	0.000533333333333333	0.0218978102189781	0.117892976588629
DDB_G0268338	0.0204236006051437	1	0.0415584415584415	0.00292397660818713	0.0613138686131387	0.00780107264748903	0.06265664160401	0.0032	0.0145985401459854	0.102842809364548
DDB_G0268340	0.010590015128593	1	0.0587012987012986	0.0233918128654971	0	0.00633837152608484	0	0.0016	0.0598540145985402	0.0284280936454849
DDB_G0268344	0.0204236006051437	1	0.04	0.0146198830409357	0.14014598540146	0.0126767430521697	0.0960735171261487	0.00106666666666667	0.035036496350365	0.0861204013377926
DDB_G0268348	0.0355521936459909	1	0.0379220779220779	0.0321637426900585	0.0875912408759125	0.0351048269137006	0.0509607351712615	0	0.0510948905109489	0.0543478260869565
DDB_G0268350	0.0128593040847201	1	0.0488311688311688	0.043859649122807	0.173722627737226	0.00975134080936129	0.145363408521303	0.00213333333333333	0.0233576642335766	0.0961538461538461
DDB_G0268352	0.0264750378214826	1	0.0337662337662338	0.0350877192982456	0.118248175182482	0.0199902486591906	0.0743525480367586	0.0016	0.0335766423357664	0.0309364548494983
DDB_G0268354	0.0143721633888048	1	0.0576623376623376	0.0116959064327485	0.106569343065693	0.00828863968795709	0.0810359231411863	0.00266666666666667	0.0131386861313869	0.117056856187291
DDB_G0268360	0.0136157337367625	1	0.0290909090909091	0.0497076023391813	0.0744525547445256	0.0112140419307655	0.0668337510442774	0.00213333333333333	0.0175182481751825	0.0593645484949832
DDB_G0268362	0.0416036308623298	1	0.0327272727272728	0.0263157894736842	0.147445255474452	0.030716723549488	0.0902255639097744	0.00213333333333333	0.0116788321167883	0.0760869565217391
DDB_G0268368	0.0136157337367625	1	0.012987012987013	0.0087719298245614	0.151824817518248	0.00633837152608484	0.16374269005848	0.00106666666666667	0.0072992700729927	0.0752508361204013
DDB_G0268370	0.0242057488653555	1	0.0212987012987013	0.0350877192982456	0.0686131386861314	0.0170648464163822	0.0860484544695071	0	0.0335766423357664	0.168896321070234
DDB_G0268374	0.0242057488653555	1	0.0394805194805195	0.0116959064327485	0.12992700729927	0.0219405168210629	0.0885547201336675	0.00213333333333333	0.0160583941605839	0.1061872909699
DDB_G0268376	0.0287443267776097	1	0.0342857142857143	0.0204678362573099	0.103649635036496	0.0248659190638713	0.0843776106934002	0	0.0233576642335766	0.107859531772575
DDB_G0268382	0.0226928895612708	1	0.0384415584415584	0.0175438596491228	0.0656934306569343	0.0136518771331058	0.0659983291562239	0.00213333333333333	0.0248175182481752	0.12876254180602
DDB_G0268388	0.0257186081694403	1	0.0498701298701298	0.0380116959064327	0.0481751824817518	0.0190151145782545	0.0325814536340852	0.000533333333333333	0.054014598540146	0.06438127090301
DDB_G0268390	0.0226928895612708	1	0.0477922077922077	0.0555555555555556	0.0627737226277373	0.0209653827401268	0.0434419381787803	0.00106666666666667	0.054014598540146	0.0468227424749164
DDB_G0268394	0.0181543116490166	1	0.0431168831168831	0.00292397660818713	0.141605839416058	0.0131643100926377	0.193817878028404	0.000533333333333333	0.0102189781021898	0.0903010033444816
DDB_G0268396	0.0211800302571861	1	0.0358441558441559	0.0087719298245614	0.175182481751824	0.0170648464163822	0.172096908939014	0.00106666666666667	0.0262773722627737	0.0936454849498327
DDB_G0268398	0.0325264750378215	1	0.0296103896103896	0.00584795321637427	0.147445255474452	0.0248659190638713	0.14703425229741	0.000533333333333333	0.0175182481751825	0.12876254180602
DDB_G0268400	0.0325264750378215	1	0.0218181818181818	0.0204678362573099	0.0759124087591241	0.0273037542662116	0.0726817042606516	0.000533333333333333	0.0248175182481752	0.105351170568562
DDB_G0268404	0.0173978819969743	1	0.0540259740259739	0.0321637426900585	0.128467153284672	0.00877620672842516	0.10108604845447	0.000533333333333333	0.0277372262773723	0.0652173913043478
DDB_G0268406	0.0310136157337368	1	0.0420779220779221	0.0263157894736842	0.100729927007299	0.0214529497805948	0.0810359231411863	0.00373333333333333	0.0248175182481752	0.0451505016722408
DDB_G0268408	0.0181543116490166	1	0.0405194805194805	0.0380116959064327	0.018978102189781	0.0170648464163822	0.0401002506265664	0.0016	0.0569343065693431	0.102842809364548
DDB_G0268420	0.0166414523449319	1	0.0228571428571429	0.0292397660818713	0.0744525547445256	0.0248659190638713	0.0601503759398496	0.00106666666666667	0.0335766423357664	0.221571906354515
DDB_G0268422	0.0242057488653555	1	0.0493506493506493	0.0350877192982456	0.191240875912408	0.0204778156996587	0.14703425229741	0.00213333333333333	0.0218978102189781	0.112876254180602
DDB_G0268428	0.0393343419062027	1	0.0316883116883117	0.0380116959064327	0.054014598540146	0.0297415894685519	0.0785296574770259	0.000533333333333333	0.0335766423357664	0.1061872909699
DDB_G0268430	0.0136157337367625	1	0.0420779220779221	0.0204678362573099	0.0963503649635037	0.0136518771331058	0.155388471177945	0.00266666666666667	0.0277372262773723	0.0811036789297658
DDB_G0268432	0.0302571860816944	1	0.0342857142857143	0.0292397660818713	0.122627737226277	0.0195026816187226	0.0927318295739348	0.000533333333333333	0.0321167883211679	0.100334448160535
DDB_G0268440	0.0226928895612708	1	0.0254545454545455	0.0380116959064327	0.00437956204379562	0.0165772793759142	0.012531328320802	0.0016	0.0408759124087591	0.040133779264214
DDB_G0268444	0.0242057488653555	1	0.0379220779220779	0.0116959064327485	0.137226277372263	0.0219405168210629	0.12531328320802	0.0016	0.0175182481751825	0.109531772575251
DDB_G0268450	0.0279878971255673	1	0.0363636363636364	0.0146198830409357	0.164963503649635	0.0321794246708922	0.0969089390142022	0.00106666666666667	0.0306569343065694	0.0275919732441471
DDB_G0268452	0.0264750378214826	1	0.038961038961039	0.0146198830409357	0.167883211678832	0.0243783520234032	0.141186299081036	0.0016	0.0160583941605839	0.0961538461538461
DDB_G0268454	0.0393343419062027	1	0.0275324675324676	0.0204678362573099	0.0744525547445256	0.0214529497805948	0.0860484544695071	0.000533333333333333	0.018978102189781	0.117892976588629
DDB_G0268458	0.0242057488653555	1	0.0238961038961039	0.0292397660818713	0.17956204379562	0.0263286201852755	0.116123642439432	0.00106666666666667	0.0233576642335766	0.0735785953177257
DDB_G0268460	0.0295007564296521	1	0.0202597402597403	0.0321637426900585	0.125547445255475	0.0234032179424671	0.0843776106934002	0.00106666666666667	0.0394160583941606	0.0877926421404682
DDB_G0268464	0.0173978819969743	1	0.0301298701298702	0.0263157894736842	0.00291970802919708	0.0190151145782545	0.00167084377610693	0.00213333333333333	0.0408759124087591	0.0217391304347826
DDB_G0268474	0.00907715582450832	1	0.0420779220779221	0.0321637426900585	0.00437956204379562	0.0180399804973184	0.0359231411862991	0.0016	0.07007299270073	0.0953177257525083
DDB_G0268476	0.0287443267776097	1	0.0379220779220779	0.0321637426900585	0.0467153284671533	0.0238907849829351	0.0618212197159566	0.00266666666666667	0.0218978102189781	0.117892976588629
DDB_G0268478	0.0204236006051437	1	0.0327272727272728	0.0292397660818713	0.0875912408759125	0.01511457825451	0.087719298245614	0.0016	0.0335766423357664	0.0794314381270903
DDB_G0268480	0.0242057488653555	1	0.0342857142857143	0.0204678362573099	0.0788321167883212	0.0156021452949781	0.10108604845447	0.0016	0.0175182481751825	0.122909698996655
DDB_G0268482	0.0242057488653555	1	0.0218181818181818	0.0614035087719298	0.0554744525547445	0.0180399804973184	0.0401002506265664	0.000533333333333333	0.072992700729927	0.0259197324414716
DDB_G0268484	0.018910741301059	1	0.0415584415584415	0.0380116959064327	0.0934306569343066	0.0121891760117016	0.0651629072681704	0.00213333333333333	0.0291970802919708	0.0367892976588629
DDB_G0268494	0.0295007564296521	1	0.0358441558441559	0.0409356725146199	0.148905109489051	0.022428083861531	0.0885547201336675	0.00106666666666667	0.0335766423357664	0.13628762541806
DDB_G0268498	0.0226928895612708	1	0.0597402597402596	0.0146198830409357	0.0963503649635037	0.0165772793759142	0.075187969924812	0.00693333333333334	0.018978102189781	0.213210702341137
DDB_G0268500	0.0234493192133132	1	0.0425974025974026	0.0116959064327485	0.132846715328467	0.022915650901999	0.0793650793650794	0.000533333333333333	0.0218978102189781	0.104515050167224
DDB_G0268502	0.0121028744326778	1	0.0503896103896103	0.0233918128654971	0.0510948905109489	0.00975134080936129	0.118629908103592	0.000533333333333333	0.0131386861313869	0.168060200668896
DDB_G0268506	0.0128593040847201	1	0.0290909090909091	0.043859649122807	0.0072992700729927	0.00633837152608484	0.0927318295739348	0.00106666666666667	0.0145985401459854	0.084448160535117
DDB_G0268508	0.0143721633888048	1	0.0296103896103896	0.0847953216374269	0.0262773722627737	0.00828863968795709	0.075187969924812	0.00426666666666667	0.0671532846715329	0
DDB_G0268512	0.0143721633888048	1	0.0405194805194805	0.0146198830409357	0.0846715328467154	0.0126767430521697	0.0776942355889724	0.0032	0.0277372262773723	0.115384615384615
DDB_G0268518	0.0219364599092285	1	0.0394805194805195	0.0292397660818713	0.0627737226277373	0.0185275475377864	0.037593984962406	0.0032	0.0510948905109489	0.0593645484949832
DDB_G0268520	0.0340393343419062	1	0.0405194805194805	0.0292397660818713	0.128467153284672	0.0185275475377864	0.0860484544695071	0	0.0204379562043796	0.0769230769230769
DDB_G0268522	0.0257186081694403	1	0.0306493506493507	0.0175438596491228	0.108029197080292	0.0190151145782545	0.0693400167084378	0.00106666666666667	0.0218978102189781	0.0802675585284281
DDB_G0268524	0.0121028744326778	1	0.0316883116883117	0.0614035087719298	0.173722627737226	0.00780107264748903	0.142857142857143	0.0064	0.0364963503649635	0.00668896321070234
DDB_G0268526	0.0196671709531014	1	0.0612987012987012	0.0233918128654971	0.205839416058394	0.0136518771331058	0.157059314954052	0.00213333333333333	0.0291970802919708	0.0928093645484949
DDB_G0268528	0.0166414523449319	1	0.0597402597402596	0.0321637426900585	0.167883211678832	0.00926377376889322	0.134502923976608	0.00266666666666667	0.0262773722627737	0.122073578595318
DDB_G0268534	0.0249621785173979	1	0.0519480519480519	0.0204678362573099	0.185401459854014	0.0199902486591906	0.126984126984127	0.00533333333333333	0.0262773722627737	0.0811036789297658
DDB_G0268540	0.0325264750378215	1	0.04	0.0204678362573099	0.0598540145985402	0.0238907849829351	0.0551378446115288	0.00106666666666667	0.0291970802919708	0.0819397993311036
DDB_G0268542	0.0332829046898639	1	0.0212987012987013	0.0263157894736842	0.124087591240876	0.0273037542662116	0.0868838763575606	0	0.0248175182481752	0.0392976588628762
DDB_G0268546	0.0196671709531014	1	0.0405194805194805	0.0175438596491228	0.271532846715327	0.0156021452949781	0.179615705931495	0.0016	0.00583941605839416	0.0819397993311036
DDB_G0268548	0.0204236006051437	1	0.0483116883116883	0.0263157894736842	0.0116788321167883	0.0175524134568503	0.111946532999165	0.0032	0.0321167883211679	0.0677257525083612
DDB_G0268550	0.0340393343419062	1	0.0306493506493507	0.0204678362573099	0.0773722627737227	0.0253534861043393	0.0492898913951546	0.00213333333333333	0.0160583941605839	0.112876254180602
DDB_G0268558	0.0219364599092285	1	0.0374025974025974	0.0146198830409357	0.264233576642335	0.0219405168210629	0.202172096908939	0.00266666666666667	0.0175182481751825	0.0693979933110368
DDB_G0268562	0.0332829046898639	1	0.038961038961039	0.0555555555555556	0.072992700729927	0.0253534861043393	0.0476190476190476	0.00266666666666667	0.0335766423357664	0.0543478260869565
DDB_G0268564	0.0151285930408472	1	0.0337662337662338	0.0087719298245614	0.0613138686131387	0.0195026816187226	0.0868838763575606	0.00213333333333333	0.0291970802919708	0.118729096989966
DDB_G0268566	0.027231467473525	1	0.027012987012987	0.0116959064327485	0.0978102189781022	0.0243783520234032	0.0685045948203843	0.0016	0.0175182481751825	0.109531772575251
DDB_G0268572	0.0416036308623298	1	0.0223376623376624	0.0409356725146199	0.0218978102189781	0.0199902486591906	0.0659983291562239	0.0016	0.0277372262773723	0.107023411371237
DDB_G0268574	0.0158850226928896	1	0.0467532467532467	0.0175438596491228	0.280291970802918	0.01511457825451	0.23141186299081	0.00266666666666667	0.00875912408759124	0.0769230769230769
DDB_G0268576	0.0219364599092285	1	0.0529870129870129	0.0175438596491228	0.0715328467153285	0.01511457825451	0.0434419381787803	0.00213333333333333	0.0204379562043796	0.195652173913043
DDB_G0268580	0.0121028744326778	1	0.0768831168831167	0.0233918128654971	0	0.0068259385665529	0.0075187969924812	0.00213333333333333	0.0423357664233577	0.040133779264214
DDB_G0268582	0.0158850226928896	1	0.0592207792207791	0.0467836257309941	0.0291970802919708	0.00877620672842516	0.0217209690893901	0.00106666666666667	0.035036496350365	0.0301003344481605
DDB_G0268586	0.0158850226928896	1	0.0420779220779221	0.00584795321637427	0.150364963503649	0.0170648464163822	0.119465329991646	0.0016	0.0233576642335766	0.165551839464883
DDB_G0268588	0.0317700453857791	1	0.0353246753246753	0.0467836257309941	0.00145985401459854	0.022915650901999	0.00167084377610693	0	0.0335766423357664	0.0342809364548495
DDB_G0268592	0.0249621785173979	1	0.038961038961039	0.00584795321637427	0.132846715328467	0.0160897123354461	0.0994152046783626	0.00266666666666667	0.0116788321167883	0.127090301003344
DDB_G0268596	0.0151285930408472	1	0.0311688311688312	0.0380116959064327	0.0423357664233577	0.0068259385665529	0.0325814536340852	0.0032	0.0452554744525548	0.0409698996655518
DDB_G0268598	0.0173978819969743	1	0.0332467532467533	0.0321637426900585	0	0.0126767430521697	0.00167084377610693	0.00426666666666667	0.0394160583941606	0.0317725752508361
DDB_G0268606	0.010590015128593	1	0.0477922077922077	0.116959064327485	0.0291970802919708	0.00780107264748903	0.0334168755221387	0.00426666666666667	0.072992700729927	0.00501672240802676
DDB_G0268608	0.0143721633888048	1	0.0327272727272728	0.0526315789473684	0	0.00536323744514871	0.0142021720969089	0.00373333333333333	0.0379562043795621	0.0217391304347826
DDB_G0268610	0.0204236006051437	1	0.0296103896103896	0.0321637426900585	0.00145985401459854	0.0117016089712335	0.0025062656641604	0.00426666666666667	0.0423357664233577	0.0301003344481605
DDB_G0268612	0.0302571860816944	1	0.0311688311688312	0.0263157894736842	0.115328467153285	0.0219405168210629	0.117794486215539	0.00266666666666667	0.0306569343065694	0.0568561872909699
DDB_G0268618	0.0158850226928896	1	0.0483116883116883	0.0233918128654971	0.0832116788321168	0.0175524134568503	0.0509607351712615	0.00533333333333333	0.0233576642335766	0.102842809364548
DDB_G0268622	0.0151285930408472	1	0.0379220779220779	0.0116959064327485	0.0802919708029197	0.0175524134568503	0.0584795321637427	0.00213333333333333	0.0145985401459854	0.0877926421404682
DDB_G0268624	0.0242057488653555	1	0.04	0.00584795321637427	0.118248175182482	0.0170648464163822	0.0718462823725982	0.000533333333333333	0.0306569343065694	0.0292642140468227
DDB_G0268628	0.0234493192133132	1	0.0337662337662338	0.00584795321637427	0.148905109489051	0.0234032179424671	0.151211361737678	0.0016	0.018978102189781	0.101170568561873
DDB_G0268630	0.0181543116490166	1	0.0316883116883117	0.0116959064327485	0.0948905109489052	0.01511457825451	0.089390142021721	0.0032	0.0277372262773723	0.162207357859532
DDB_G0268636	0.0264750378214826	1	0.0509090909090908	0.0292397660818713	0.122627737226277	0.022428083861531	0.075187969924812	0.0032	0.0248175182481752	0.137959866220736
DDB_G0268640	0.00983358547655068	1	0.0680519480519479	0.0175438596491228	0.163503649635036	0.00292540224280839	0.104427736006683	0.00213333333333333	0.0248175182481752	0.140468227424749
DDB_G0268642	0.0196671709531014	1	0.0748051948051946	0.0263157894736842	0.0525547445255475	0.0146270112140419	0.0726817042606516	0.000533333333333333	0.0306569343065694	0.132943143812709
DDB_G0268646	0.0204236006051437	1	0.0358441558441559	0.0292397660818713	0.175182481751824	0.0195026816187226	0.101921470342523	0.00213333333333333	0.0218978102189781	0.0501672240802675
DDB_G0268650	0.0151285930408472	1	0.0275324675324676	0.0087719298245614	0.185401459854014	0.00585080448561677	0.142857142857143	0.00106666666666667	0.0116788321167883	0.135451505016722
DDB_G0268652	0.0257186081694403	1	0.0477922077922077	0.0087719298245614	0.072992700729927	0.0175524134568503	0.0434419381787803	0.00426666666666667	0.0072992700729927	0.0267558528428094
DDB_G0268656	0.0363086232980333	1	0.0332467532467533	0.0263157894736842	0.0510948905109489	0.0204778156996587	0.0735171261487051	0.00106666666666667	0.0233576642335766	0.134615384615385
DDB_G0268660	0.0302571860816944	1	0.0431168831168831	0.0321637426900585	0.110948905109489	0.0131643100926377	0.0668337510442774	0.00213333333333333	0.0335766423357664	0.12876254180602
DDB_G0268662	0.018910741301059	1	0.0374025974025974	0.0263157894736842	0.0656934306569343	0.00926377376889322	0.0476190476190476	0	0.0379562043795621	0.177257525083612
DDB_G0268664	0.0136157337367625	1	0.0379220779220779	0.0233918128654971	0.294890510948904	0.0156021452949781	0.178780284043442	0.0106666666666667	0.0233576642335766	0.0535117056856187
DDB_G0268666	0.0166414523449319	1	0.0436363636363636	0.0233918128654971	0.018978102189781	0.0156021452949781	0.0693400167084378	0.00533333333333333	0.0335766423357664	0.0234113712374582
DDB_G0268668	0.0196671709531014	1	0.0363636363636364	0.0175438596491228	0.0978102189781022	0.0209653827401268	0.087719298245614	0.000533333333333333	0.018978102189781	0.144648829431438
DDB_G0268670	0.0257186081694403	1	0.0264935064935065	0.0175438596491228	0.0467153284671533	0.0219405168210629	0.0726817042606516	0.00106666666666667	0.018978102189781	0.1061872909699
DDB_G0268680	0.0219364599092285	1	0.0363636363636364	0.0175438596491228	0.07007299270073	0.0141394441735739	0.0459482038429407	0.00373333333333333	0.0335766423357664	0.0710702341137123
DDB_G0268684	0.0211800302571861	1	0.0571428571428571	0.0409356725146199	0.072992700729927	0.0117016089712335	0.0459482038429407	0.00213333333333333	0.0321167883211679	0.068561872909699
DDB_G0268686	0.0257186081694403	1	0.0545454545454545	0.0175438596491228	0.138686131386861	0.022915650901999	0.0843776106934002	0.00106666666666667	0.0160583941605839	0.137123745819398
DDB_G0268692	0.0302571860816944	1	0.0296103896103896	0.0321637426900585	0.122627737226277	0.0263286201852755	0.104427736006683	0.000533333333333333	0.0218978102189781	0.06438127090301
DDB_G0268694	0.0468986384266263	1	0.0311688311688312	0.043859649122807	0.0262773722627737	0.0277913213066797	0.0275689223057644	0.000533333333333333	0.0467153284671533	0.0351170568561873
DDB_G0268696	0.0219364599092285	1	0.0368831168831169	0.0175438596491228	0.07007299270073	0.0146270112140419	0.123642439431913	0.00426666666666667	0.0116788321167883	0.13628762541806
DDB_G0268698	0.0264750378214826	1	0.0644155844155843	0.0350877192982456	0.0715328467153285	0.0170648464163822	0.0543024227234754	0.0032	0.0291970802919708	0.127090301003344
DDB_G0268704	0.0166414523449319	1	0.0337662337662338	0.0321637426900585	0.110948905109489	0.0165772793759142	0.0710108604845447	0.00266666666666667	0.0306569343065694	0.0585284280936455
DDB_G0268710	0.0075642965204236	1	0.0187012987012987	0.0263157894736842	0.150364963503649	0.00975134080936129	0.123642439431913	0	0.0145985401459854	0.115384615384615
DDB_G0268714	0.027231467473525	1	0.0457142857142857	0.0321637426900585	0.0978102189781022	0.0219405168210629	0.0618212197159566	0.00106666666666667	0.0233576642335766	0.0501672240802675
DDB_G0268718	0.0242057488653555	1	0.0566233766233765	0.0116959064327485	0.0408759124087591	0.0156021452949781	0.0342522974101921	0.00586666666666667	0.0218978102189781	0.186454849498328
DDB_G0268720	0.0219364599092285	1	0.0545454545454545	0.0204678362573099	0.208759124087591	0.0175524134568503	0.160401002506266	0.00106666666666667	0.035036496350365	0.0309364548494983
DDB_G0268724	0.018910741301059	1	0.0327272727272728	0.116959064327485	0.0204379562043796	0.0107264748902974	0.0116959064327485	0.00266666666666667	0.0613138686131387	0.0217391304347826
DDB_G0268730	0.0158850226928896	1	0.0436363636363636	0.0146198830409357	0.0160583941605839	0.0180399804973184	0.0133667502088555	0.00213333333333333	0.0335766423357664	0.149665551839465
DDB_G0268744	0.0121028744326778	1	0.038961038961039	0.0614035087719298	0.0277372262773723	0.0102389078498293	0.0242272347535505	0.00746666666666667	0.0364963503649635	0.0894648829431438
DDB_G0268746	0.0211800302571861	1	0.0415584415584415	0.0292397660818713	0.134306569343066	0.0170648464163822	0.0902255639097744	0.00213333333333333	0.0379562043795621	0.105351170568562
DDB_G0268750	0.0287443267776097	1	0.0254545454545455	0.0380116959064327	0.0452554744525548	0.0312042905899561	0.0902255639097744	0.00106666666666667	0.0248175182481752	0.112876254180602
DDB_G0268752	0.0310136157337368	1	0.0218181818181818	0.00584795321637427	0.0335766423357664	0.030716723549488	0.0785296574770259	0.00106666666666667	0.0364963503649635	0.183110367892976
DDB_G0268754	0.0121028744326778	1	0.0436363636363636	0.0116959064327485	0.112408759124088	0.0117016089712335	0.112781954887218	0.00373333333333333	0.0116788321167883	0.0919732441471571
DDB_G0268756	0.0219364599092285	1	0.0425974025974026	0.00584795321637427	0.0423357664233577	0.0170648464163822	0.0685045948203843	0.00266666666666667	0.0175182481751825	0.125418060200669
DDB_G0268760	0.0279878971255673	1	0.04	0.0146198830409357	0.0905109489051095	0.0185275475377864	0.0818713450292398	0.0016	0.0204379562043796	0.163043478260869
DDB_G0268776	0.0264750378214826	1	0.0384415584415584	0.0204678362573099	0.143065693430657	0.0234032179424671	0.111946532999165	0.00586666666666667	0.0131386861313869	0.0267558528428094
DDB_G0268780	0.0355521936459909	1	0.0379220779220779	0.0584795321637427	0.07007299270073	0.0165772793759142	0.050125313283208	0.0016	0.0437956204379562	0.0409698996655518
DDB_G0268784	0.0249621785173979	1	0.0420779220779221	0.00584795321637427	0.0773722627737227	0.0204778156996587	0.0827067669172932	0.00106666666666667	0.0175182481751825	0.193979933110368
DDB_G0268790	0.0181543116490166	1	0.0322077922077922	0.0087719298245614	0.197080291970802	0.0195026816187226	0.18546365914787	0.0032	0.0262773722627737	0.138795986622074
DDB_G0268792	0.0196671709531014	1	0.0337662337662338	0.0146198830409357	0.147445255474452	0.0112140419307655	0.0994152046783626	0.0016	0.0218978102189781	0.140468227424749
DDB_G0268794	0.0219364599092285	1	0.0446753246753246	0.00584795321637427	0.147445255474452	0.0160897123354461	0.145363408521303	0.00106666666666667	0.0160583941605839	0.127926421404682
DDB_G0268798	0.0340393343419062	1	0.0342857142857143	0.0409356725146199	0.0817518248175183	0.022428083861531	0.0601503759398496	0.00106666666666667	0.0248175182481752	0.0986622073578595
DDB_G0268806	0.0196671709531014	1	0.0275324675324676	0.0555555555555556	0.0306569343065694	0.0165772793759142	0.0467836257309941	0.00373333333333333	0.0510948905109489	0.0484949832775919
DDB_G0268810	0.0128593040847201	1	0.056103896103896	0.0321637426900585	0.144525547445255	0.0126767430521697	0.169590643274854	0.0101333333333333	0.0175182481751825	0.168060200668896
DDB_G0268812	0.0317700453857791	1	0.0327272727272728	0.00584795321637427	0.0598540145985402	0.0268161872257435	0.089390142021721	0.00106666666666667	0.0218978102189781	0.148829431438127
DDB_G0268814	0.0219364599092285	1	0.0348051948051948	0.0175438596491228	0.246715328467152	0.0146270112140419	0.184628237259816	0.000533333333333333	0.0160583941605839	0.141304347826087
DDB_G0268818	0.0219364599092285	1	0.0420779220779221	0.0292397660818713	0.115328467153285	0.0160897123354461	0.0793650793650794	0.000533333333333333	0.0321167883211679	0.0585284280936455
DDB_G0268820	0.027231467473525	1	0.0436363636363636	0.0175438596491228	0.0802919708029197	0.0204778156996587	0.0743525480367586	0.00106666666666667	0.0175182481751825	0.0568561872909699
DDB_G0268822	0.0151285930408472	1	0.0457142857142857	0.0175438596491228	0.138686131386861	0.00877620672842516	0.10609857978279	0.0016	0.0306569343065694	0.180602006688963
DDB_G0268824	0.0204236006051437	1	0.0431168831168831	0.0292397660818713	0.127007299270073	0.0180399804973184	0.075187969924812	0.0016	0.0437956204379562	0.0250836120401338
DDB_G0268826	0.0295007564296521	1	0.0451948051948052	0.0263157894736842	0.134306569343066	0.0234032179424671	0.0985797827903091	0.00106666666666667	0.035036496350365	0.0785953177257525
DDB_G0268830	0.0128593040847201	1	0.0394805194805195	0.0380116959064327	0.072992700729927	0.0160897123354461	0.100250626566416	0.00213333333333333	0.0379562043795621	0.0994983277591973
DDB_G0268834	0.0173978819969743	1	0.0337662337662338	0.0526315789473684	0.0175182481751825	0.0160897123354461	0.0401002506265664	0.00106666666666667	0.0627737226277373	0.0367892976588629
DDB_G0268836	0.0181543116490166	1	0.0483116883116883	0.0116959064327485	0.127007299270073	0.0126767430521697	0.087719298245614	0.00213333333333333	0.0175182481751825	0.152173913043478
DDB_G0268838	0.0317700453857791	1	0.0353246753246753	0.0175438596491228	0.232116788321167	0.0204778156996587	0.162907268170426	0.00213333333333333	0.0306569343065694	0.0769230769230769
DDB_G0268840	0.0234493192133132	1	0.0296103896103896	0.0906432748538012	0.125547445255475	0.01511457825451	0.0935672514619883	0.00213333333333333	0.0408759124087591	0.0334448160535117
DDB_G0268842	0.0287443267776097	1	0.0316883116883117	0.0233918128654971	0.164963503649635	0.0234032179424671	0.114452798663325	0.00106666666666667	0.0291970802919708	0.0861204013377926
DDB_G0268844	0.0317700453857791	1	0.0363636363636364	0.0233918128654971	0.141605839416058	0.0195026816187226	0.0827067669172932	0.000533333333333333	0.0306569343065694	0.088628762541806
DDB_G0268846	0.0370650529500757	1	0.038961038961039	0.0233918128654971	0.0423357664233577	0.0219405168210629	0.0334168755221387	0.000533333333333333	0.018978102189781	0.0409698996655518
DDB_G0268848	0.0234493192133132	1	0.0467532467532467	0.0263157894736842	0.150364963503649	0.0195026816187226	0.105263157894737	0.00266666666666667	0.0248175182481752	0.0727424749163879
DDB_G0268850	0.0242057488653555	1	0.0503896103896103	0.0175438596491228	0.167883211678832	0.0165772793759142	0.133667502088555	0.00213333333333333	0.0218978102189781	0.0819397993311036
DDB_G0268852	0.0264750378214826	1	0.0503896103896103	0.0292397660818713	0.128467153284672	0.0180399804973184	0.0802005012531328	0.0032	0.035036496350365	0.0359531772575251
DDB_G0268856	0.0340393343419062	1	0.0384415584415584	0.0087719298245614	0.100729927007299	0.0204778156996587	0.0634920634920635	0.000533333333333333	0.0145985401459854	0.126254180602007
DDB_G0268858	0.027231467473525	1	0.0285714285714286	0.0321637426900585	0.0861313868613139	0.0219405168210629	0.0868838763575606	0.000533333333333333	0.0277372262773723	0.124581939799331
DDB_G0268860	0.0113464447806354	1	0.0555844155844155	0.0146198830409357	0.105109489051095	0.00926377376889322	0.142021720969089	0.00106666666666667	0.018978102189781	0.135451505016722
DDB_G0268868	0.0196671709531014	1	0.0597402597402596	0.0146198830409357	0.128467153284672	0.0117016089712335	0.119465329991646	0.0101333333333333	0.0160583941605839	0.132107023411371
DDB_G0268874	0.027231467473525	1	0.0342857142857143	0.0146198830409357	0.0408759124087591	0.0156021452949781	0.0292397660818713	0.0016	0.035036496350365	0.088628762541806
DDB_G0268876	0.0204236006051437	1	0.0488311688311688	0.0175438596491228	0.0408759124087591	0.0209653827401268	0.135338345864662	0.00213333333333333	0.0233576642335766	0.183946488294314
DDB_G0268878	0.0249621785173979	1	0.0254545454545455	0.043859649122807	0.0715328467153285	0.0253534861043393	0.0676691729323308	0	0.0408759124087591	0.184782608695652
DDB_G0268880	0.0295007564296521	1	0.0441558441558441	0.0321637426900585	0.127007299270073	0.0199902486591906	0.0969089390142022	0.00213333333333333	0.0525547445255475	0.142976588628762
DDB_G0268882	0.027231467473525	1	0.0394805194805195	0.0233918128654971	0.0715328467153285	0.0214529497805948	0.0969089390142022	0.000533333333333333	0.0160583941605839	0.0894648829431438
DDB_G0268884	0.0257186081694403	1	0.0379220779220779	0.0087719298245614	0.145985401459854	0.0238907849829351	0.142857142857143	0	0.0175182481751825	0.0869565217391304
DDB_G0268886	0.0226928895612708	1	0.0529870129870129	0.0380116959064327	0.106569343065693	0.0175524134568503	0.130325814536341	0.0016	0.0175182481751825	0.138795986622074
DDB_G0268888	0.0121028744326778	1	0.0612987012987012	0.0263157894736842	0.157664233576642	0.01511457825451	0.115288220551378	0.0032	0.0116788321167883	0.12876254180602
DDB_G0268890	0.0204236006051437	1	0.0296103896103896	0.0292397660818713	0.132846715328467	0.0126767430521697	0.0902255639097744	0.0016	0.0204379562043796	0.104515050167224
DDB_G0268892	0.0257186081694403	1	0.0296103896103896	0.0263157894736842	0.240875912408758	0.0175524134568503	0.192982456140351	0.00213333333333333	0.0321167883211679	0.0877926421404682
DDB_G0268894	0.0332829046898639	1	0.0425974025974026	0.0233918128654971	0.115328467153285	0.0277913213066797	0.10108604845447	0.0016	0.035036496350365	0.107023411371237
DDB_G0268896	0.0295007564296521	1	0.0374025974025974	0.0116959064327485	0.0627737226277373	0.0258410531448074	0.0401002506265664	0.00106666666666667	0.035036496350365	0.104515050167224
DDB_G0268898	0.027231467473525	1	0.04	0.0175438596491228	0.14014598540146	0.0126767430521697	0.113617376775272	0.00106666666666667	0.0306569343065694	0.0543478260869565
DDB_G0268900	0.027231467473525	1	0.0374025974025974	0.0321637426900585	0.164963503649635	0.0180399804973184	0.150375939849624	0.00266666666666667	0.0335766423357664	0.105351170568562
DDB_G0268904	0.0226928895612708	1	0.0244155844155844	0.0087719298245614	0.100729927007299	0.0185275475377864	0.0985797827903091	0.0016	0.00437956204379562	0.123745819397993
DDB_G0268906	0.0279878971255673	1	0.0441558441558441	0.0116959064327485	0.145985401459854	0.0204778156996587	0.0885547201336675	0.00106666666666667	0.0116788321167883	0.0117056856187291
DDB_G0268910	0.0257186081694403	1	0.0337662337662338	0.0292397660818713	0.170802919708029	0.0165772793759142	0.106934001670844	0.00266666666666667	0.0262773722627737	0.0526755852842809
DDB_G0268914	0.0136157337367625	1	0.0446753246753246	0.0233918128654971	0.07007299270073	0.0102389078498293	0.0442773600668337	0.0016	0.035036496350365	0.0953177257525083
DDB_G0268920	0.0264750378214826	1	0.0348051948051948	0.0087719298245614	0.256934306569342	0.0146270112140419	0.198830409356725	0.000533333333333333	0.0116788321167883	0.114548494983278
DDB_G0268922	0.00680786686838124	1	0.0457142857142857	0.0380116959064327	0.18978102189781	0.0121891760117016	0.158730158730159	0.00106666666666667	0.0204379562043796	0.0969899665551839
DDB_G0268924	0.027231467473525	1	0.0431168831168831	0.0292397660818713	0.237956204379561	0.0170648464163822	0.139515455304929	0.00213333333333333	0.0160583941605839	0.0476588628762542
DDB_G0268926	0.0204236006051437	1	0.0254545454545455	0.0760233918128655	0.0569343065693431	0.0214529497805948	0.0467836257309941	0.0016	0.0423357664233577	0.0451505016722408
DDB_G0268928	0.0151285930408472	1	0.0498701298701298	0.00584795321637427	0.137226277372263	0.0126767430521697	0.10359231411863	0.00213333333333333	0.018978102189781	0.132107023411371
DDB_G0268932	0.0279878971255673	1	0.041038961038961	0.043859649122807	0.0627737226277373	0.0195026816187226	0.0417710944026733	0.0016	0.0277372262773723	0.0760869565217391
DDB_G0268934	0.0226928895612708	1	0.0342857142857143	0.0146198830409357	0.089051094890511	0.0180399804973184	0.0534670008354219	0.00266666666666667	0.0233576642335766	0.0953177257525083
DDB_G0268938	0.0166414523449319	1	0.04	0.0233918128654971	0.224817518248174	0.0170648464163822	0.145363408521303	0.00213333333333333	0.0204379562043796	0.0593645484949832
DDB_G0268942	0.0143721633888048	1	0.0285714285714286	0.0380116959064327	0.0613138686131387	0.00633837152608484	0.0459482038429407	0.00426666666666667	0.035036496350365	0.0936454849498327
DDB_G0268944	0.0158850226928896	1	0.0342857142857143	0.0175438596491228	0.00437956204379562	0.0117016089712335	0.0025062656641604	0.00426666666666667	0.0408759124087591	0.0267558528428094
DDB_G0268948	0.0264750378214826	1	0.041038961038961	0.0204678362573099	0.144525547445255	0.022915650901999	0.150375939849624	0.00106666666666667	0.0160583941605839	0.0660535117056856
DDB_G0268964	0.0226928895612708	1	0.0353246753246753	0.0146198830409357	0.172262773722627	0.022428083861531	0.114452798663325	0.000533333333333333	0.0248175182481752	0.0409698996655518
DDB_G0268966	0.0166414523449319	1	0.0342857142857143	0.0116959064327485	0.127007299270073	0.0199902486591906	0.151211361737678	0.00266666666666667	0.0248175182481752	0.118729096989966
DDB_G0268968	0.0234493192133132	1	0.0311688311688312	0.0233918128654971	0.0744525547445256	0.0199902486591906	0.0426065162907268	0.0016	0.0233576642335766	0.0451505016722408
DDB_G0268970	0.010590015128593	1	0.0280519480519481	0.0292397660818713	0.100729927007299	0.0170648464163822	0.075187969924812	0.00533333333333333	0.0467153284671533	0.0526755852842809
DDB_G0268974	0.0226928895612708	1	0.04	0.043859649122807	0.122627737226277	0.0180399804973184	0.154553049289891	0.00106666666666667	0.0379562043795621	0.0852842809364548
DDB_G0268980	0.0226928895612708	1	0.0379220779220779	0.0204678362573099	0.0934306569343066	0.0136518771331058	0.0618212197159566	0.00213333333333333	0.0262773722627737	0.0351170568561873
DDB_G0268982	0.0279878971255673	1	0.0322077922077922	0.0292397660818713	0.0306569343065694	0.0234032179424671	0.0442773600668337	0	0.0437956204379562	0.0719063545150501
DDB_G0268984	0.0121028744326778	1	0.0540259740259739	0.0526315789473684	0.0627737226277373	0.0112140419307655	0.0492898913951546	0.0032	0.0306569343065694	0.0752508361204013
DDB_G0268986	0.0173978819969743	1	0.0290909090909091	0.0204678362573099	0.0452554744525548	0.0141394441735739	0.0367585630743525	0.00106666666666667	0.0525547445255475	0.0710702341137123
DDB_G0268988	0.0128593040847201	1	0.0509090909090908	0.0204678362573099	0.0948905109489052	0.0170648464163822	0.0609857978279031	0.00106666666666667	0.035036496350365	0.0777591973244147
DDB_G0268990	0.0295007564296521	1	0.041038961038961	0.0263157894736842	0.124087591240876	0.0175524134568503	0.0927318295739348	0.0032	0.0277372262773723	0.0911371237458194
DDB_G0268994	0.0287443267776097	1	0.0374025974025974	0.0321637426900585	0.0773722627737227	0.0195026816187226	0.0601503759398496	0.00106666666666667	0.0467153284671533	0.0877926421404682
DDB_G0268996	0.0264750378214826	1	0.0316883116883117	0.0204678362573099	0.12992700729927	0.0131643100926377	0.0860484544695071	0.00213333333333333	0.0204379562043796	0.104515050167224
DDB_G0269000	0.0158850226928896	1	0.0607792207792207	0.0175438596491228	0.0861313868613139	0.0170648464163822	0.0492898913951546	0.0016	0.0496350364963504	0.0719063545150501
DDB_G0269004	0.0257186081694403	1	0.0316883116883117	0.0350877192982456	0.0160583941605839	0.0199902486591906	0.012531328320802	0	0.0291970802919708	0.0744147157190635
DDB_G0269006	0.0181543116490166	1	0.0612987012987012	0.0292397660818713	0.0788321167883212	0.01511457825451	0.0492898913951546	0.00106666666666667	0.0262773722627737	0.0877926421404682
DDB_G0269008	0.0234493192133132	1	0.0384415584415584	0.0321637426900585	0.12992700729927	0.0219405168210629	0.12280701754386	0.00266666666666667	0.0262773722627737	0.0894648829431438
DDB_G0269010	0.0143721633888048	1	0.0493506493506493	0.0497076023391813	0.116788321167883	0.0131643100926377	0.0802005012531328	0.00426666666666667	0.0262773722627737	0.06438127090301
DDB_G0269012	0.0181543116490166	1	0.041038961038961	0.0730994152046784	0.0160583941605839	0.0141394441735739	0.0701754385964912	0.0032	0.0583941605839416	0.0610367892976588
DDB_G0269014	0.0211800302571861	1	0.0576623376623376	0.00292397660818713	0.116788321167883	0.0131643100926377	0.0868838763575606	0.000533333333333333	0.0175182481751825	0.180602006688963
DDB_G0269018	0.0234493192133132	1	0.0384415584415584	0.0175438596491228	0.0525547445255475	0.01511457825451	0.0718462823725982	0.00213333333333333	0.0175182481751825	0.118729096989966
DDB_G0269022	0.0287443267776097	1	0.0462337662337662	0.0204678362573099	0.0715328467153285	0.0273037542662116	0.0451127819548872	0.00426666666666667	0.0248175182481752	0.0936454849498327
DDB_G0269024	0.0264750378214826	1	0.0457142857142857	0.0175438596491228	0.173722627737226	0.0214529497805948	0.101921470342523	0	0.0145985401459854	0.0794314381270903
DDB_G0269028	0.0279878971255673	1	0.0368831168831169	0.0584795321637427	0.0379562043795621	0.0180399804973184	0.0701754385964912	0.00266666666666667	0.0496350364963504	0.0142140468227425
DDB_G0269030	0.00983358547655068	1	0.0322077922077922	0.0350877192982456	0.0175182481751825	0.0068259385665529	0.0275689223057644	0.0048	0.0277372262773723	0.0292642140468227
DDB_G0269032	0.0136157337367625	1	0.0405194805194805	0.0146198830409357	0.135766423357664	0.0141394441735739	0.100250626566416	0.00213333333333333	0.0248175182481752	0.132943143812709
DDB_G0269034	0.0204236006051437	1	0.0472727272727272	0.043859649122807	0.0627737226277373	0.0195026816187226	0.0526315789473684	0.00533333333333333	0.0364963503649635	0.0928093645484949
DDB_G0269040	0.0181543116490166	1	0.0233766233766234	0.0233918128654971	0.0905109489051095	0.0214529497805948	0.0927318295739348	0.0032	0.0248175182481752	0.12876254180602
DDB_G0269044	0.0166414523449319	1	0.0374025974025974	0.0116959064327485	0.072992700729927	0.0195026816187226	0.0434419381787803	0.0032	0.0233576642335766	0.040133779264214
DDB_G0269046	0.018910741301059	1	0.0633766233766233	0.0263157894736842	0.182481751824817	0.0141394441735739	0.142021720969089	0.0016	0.0160583941605839	0.0928093645484949
DDB_G0269048	0.00907715582450832	1	0.104415584415584	0.0146198830409357	0.132846715328467	0.01511457825451	0.129490392648287	0.0016	0.0175182481751825	0.150501672240803
DDB_G0269052	0.0196671709531014	1	0.0488311688311688	0.0116959064327485	0.167883211678832	0.0234032179424671	0.110275689223058	0.00213333333333333	0.0160583941605839	0.126254180602007
DDB_G0269054	0.0264750378214826	1	0.0566233766233765	0.0321637426900585	0.110948905109489	0.0141394441735739	0.0743525480367586	0.00373333333333333	0.0233576642335766	0.0978260869565217
DDB_G0269060	0.0226928895612708	1	0.0379220779220779	0.0292397660818713	0.166423357664233	0.0146270112140419	0.10359231411863	0.00266666666666667	0.0306569343065694	0.0501672240802675
DDB_G0269062	0.0242057488653555	1	0.0405194805194805	0.0614035087719298	0.0583941605839416	0.0195026816187226	0.0710108604845447	0.0016	0.0291970802919708	0.0744147157190635
DDB_G0269064	0.0173978819969743	1	0.0322077922077922	0.0380116959064327	0.0510948905109489	0.00780107264748903	0.0292397660818713	0.0032	0.0408759124087591	0.135451505016722
DDB_G0269066	0.0136157337367625	1	0.0477922077922077	0.0584795321637427	0.0817518248175183	0.0126767430521697	0.0668337510442774	0.00586666666666667	0.0467153284671533	0.0526755852842809
DDB_G0269070	0.018910741301059	1	0.0415584415584415	0.0292397660818713	0.0496350364963504	0.0126767430521697	0.102756892230576	0.00426666666666667	0.0145985401459854	0.17056856187291
DDB_G0269074	0.0136157337367625	1	0.0384415584415584	0.0497076023391813	0.0233576642335766	0.0156021452949781	0.0426065162907268	0.0016	0.0569343065693431	0.0961538461538461
DDB_G0269078	0.0166414523449319	1	0.0415584415584415	0.00584795321637427	0.122627737226277	0.0117016089712335	0.10108604845447	0.00373333333333333	0.0175182481751825	0.137123745819398
DDB_G0269084	0.037821482602118	1	0.0342857142857143	0.0818713450292398	0.0452554744525548	0.0282788883471477	0.0342522974101921	0.00106666666666667	0.0598540145985402	0.0551839464882943
DDB_G0269086	0.0173978819969743	1	0.0794805194805193	0.0233918128654971	0.170802919708029	0.0102389078498293	0.114452798663325	0.0064	0.0394160583941606	0.0936454849498327
DDB_G0269088	0.018910741301059	1	0.0379220779220779	0.0789473684210526	0.0773722627737227	0.0180399804973184	0.0818713450292398	0.0016	0.0291970802919708	0.0635451505016722
DDB_G0269090	0.0506807866868381	1	0.0192207792207792	0.0467836257309941	0.14014598540146	0.0458313018039981	0.126984126984127	0.000533333333333333	0.0481751824817518	0.0158862876254181
DDB_G0269094	0.0143721633888048	1	0.0540259740259739	0.0175438596491228	0.0467153284671533	0.00780107264748903	0.0584795321637427	0.00373333333333333	0.0452554744525548	0.0978260869565217
DDB_G0269096	0.0211800302571861	1	0.0431168831168831	0.0292397660818713	0.164963503649635	0.0102389078498293	0.131161236424394	0.0048	0.0175182481751825	0.140468227424749
DDB_G0269102	0.018910741301059	1	0.0488311688311688	0.0321637426900585	0.0875912408759125	0.01511457825451	0.0885547201336675	0.0048	0.0233576642335766	0.149665551839465
DDB_G0269104	0.0181543116490166	1	0.0296103896103896	0.0204678362573099	0.113868613138686	0.0204778156996587	0.076858813700919	0.000533333333333333	0.018978102189781	0.102842809364548
DDB_G0269108	0.0211800302571861	1	0.0618181818181817	0.0233918128654971	0.0160583941605839	0.00877620672842516	0.0743525480367586	0.00906666666666667	0.0306569343065694	0.245819397993311
DDB_G0269114	0.0158850226928896	1	0.0638961038961038	0.0233918128654971	0.11970802919708	0.0121891760117016	0.0685045948203843	0.000533333333333333	0.0306569343065694	0.0936454849498327
DDB_G0269122	0.0121028744326778	1	0.0379220779220779	0.0292397660818713	0.227737226277371	0.0146270112140419	0.134502923976608	0.00853333333333334	0.0248175182481752	0.0451505016722408
DDB_G0269124	0.00907715582450832	1	0.0659740259740258	0.0292397660818713	0.105109489051095	0.00633837152608484	0.0827067669172932	0.0096	0.00437956204379562	0.102006688963211
DDB_G0269128	0.0295007564296521	1	0.0368831168831169	0.00584795321637427	0.07007299270073	0.0180399804973184	0.0960735171261487	0.000533333333333333	0.018978102189781	0.18561872909699
DDB_G0269132	0.0158850226928896	1	0.0202597402597403	0.0321637426900585	0.105109489051095	0.00536323744514871	0.075187969924812	0.00533333333333333	0.018978102189781	0.107859531772575
DDB_G0269136	0.0113464447806354	1	0.0425974025974026	0.0263157894736842	0.173722627737226	0.0126767430521697	0.126984126984127	0.0149333333333333	0.0262773722627737	0.165551839464883
DDB_G0269138	0.0136157337367625	1	0.0415584415584415	0.0116959064327485	0.182481751824817	0.0190151145782545	0.182121971595656	0.0064	0.0145985401459854	0.126254180602007
DDB_G0269140	0.0151285930408472	1	0.0602597402597402	0.00584795321637427	0.0875912408759125	0.0141394441735739	0.109440267335004	0.008	0.018978102189781	0.196488294314381
DDB_G0269144	0.018910741301059	1	0.056103896103896	0.00584795321637427	0.122627737226277	0.0107264748902974	0.16374269005848	0.0101333333333333	0.0160583941605839	0.104515050167224
DDB_G0269146	0.0151285930408472	1	0.0420779220779221	0.0146198830409357	0.112408759124088	0.00877620672842516	0.126984126984127	0.0128	0.0218978102189781	0.226588628762542
DDB_G0269148	0.0211800302571861	1	0.0483116883116883	0.0292397660818713	0.160583941605839	0.0156021452949781	0.138680033416876	0.00266666666666667	0.0262773722627737	0.0342809364548495
DDB_G0269150	0.0113464447806354	1	0.0535064935064934	0.00292397660818713	0.14014598540146	0.0112140419307655	0.0977443609022556	0.00373333333333333	0.0102189781021898	0.153010033444816
DDB_G0269152	0.0204236006051437	1	0.0431168831168831	0.0263157894736842	0.131386861313869	0.0156021452949781	0.0860484544695071	0.00106666666666667	0.0335766423357664	0.0944816053511705
DDB_G0269156	0.0121028744326778	1	0.0540259740259739	0.0116959064327485	0.182481751824817	0.00877620672842516	0.143692564745196	0.0197333333333333	0.0131386861313869	0.141304347826087
DDB_G0269158	0.0158850226928896	1	0.0425974025974026	0.0204678362573099	0.106569343065693	0.0117016089712335	0.132832080200501	0.0032	0.018978102189781	0.125418060200669
DDB_G0269162	0.018910741301059	1	0.04	0.0204678362573099	0.183941605839416	0.0131643100926377	0.121971595655806	0.000533333333333333	0.0233576642335766	0.0911371237458194
DDB_G0269164	0.0196671709531014	1	0.0348051948051948	0.0409356725146199	0.0802919708029197	0.0175524134568503	0.0985797827903091	0.00426666666666667	0.0321167883211679	0.138795986622074
DDB_G0269168	0.0166414523449319	1	0.0374025974025974	0.0380116959064327	0.192700729927007	0.0121891760117016	0.115288220551378	0.00266666666666667	0.0321167883211679	0.0459866220735786
DDB_G0269172	0.0158850226928896	1	0.0425974025974026	0.0175438596491228	0.151824817518248	0.0112140419307655	0.199665831244779	0.0016	0.0233576642335766	0.0953177257525083
DDB_G0269176	0.0287443267776097	1	0.038961038961039	0.0233918128654971	0.12992700729927	0.0253534861043393	0.0810359231411863	0.0016	0.0335766423357664	0.0727424749163879
DDB_G0269182	0.0204236006051437	1	0.056103896103896	0.00584795321637427	0.157664233576642	0.0185275475377864	0.142021720969089	0.00213333333333333	0.0204379562043796	0.148829431438127
DDB_G0269188	0.010590015128593	1	0.0997402597402594	0.0204678362573099	0.172262773722627	0.00487567040468064	0.132832080200501	0.00586666666666667	0.0218978102189781	0.102006688963211
DDB_G0269190	0.0166414523449319	1	0.0498701298701298	0.0409356725146199	0.072992700729927	0.00975134080936129	0.0476190476190476	0.00906666666666667	0.035036496350365	0.148829431438127
DDB_G0269192	0.0204236006051437	1	0.0483116883116883	0.0204678362573099	0.125547445255475	0.0185275475377864	0.075187969924812	0.00693333333333334	0.0175182481751825	0.0409698996655518
DDB_G0269194	0.00605143721633888	1	0.0483116883116883	0.00584795321637427	0.154744525547445	0.0068259385665529	0.10359231411863	0.00213333333333333	0.00875912408759124	0.107859531772575
DDB_G0269196	0.0181543116490166	1	0.0425974025974026	0.00292397660818713	0.300729927007298	0.0121891760117016	0.228070175438596	0.00906666666666667	0.00875912408759124	0.107023411371237
DDB_G0269198	0.0128593040847201	1	0.0555844155844155	0.0116959064327485	0.16934306569343	0.00828863968795709	0.14703425229741	0	0.0248175182481752	0.118729096989966
DDB_G0269200	0.0181543116490166	1	0.0571428571428571	0.0204678362573099	0.125547445255475	0.0121891760117016	0.117794486215539	0.00533333333333333	0.0160583941605839	0.19314381270903
DDB_G0269202	0.0166414523449319	1	0.0311688311688312	0.0116959064327485	0.0744525547445256	0.0131643100926377	0.100250626566416	0.0016	0.0321167883211679	0.165551839464883
DDB_G0269204	0.0332829046898639	1	0.0285714285714286	0.0321637426900585	0.100729927007299	0.0238907849829351	0.0718462823725982	0.00213333333333333	0.0218978102189781	0.145484949832776
DDB_G0269206	0.0204236006051437	1	0.0592207792207791	0.0204678362573099	0.12992700729927	0.0131643100926377	0.153717627401838	0.0101333333333333	0.00875912408759124	0.0484949832775919
DDB_G0269208	0.0234493192133132	1	0.055064935064935	0.0175438596491228	0.11970802919708	0.0195026816187226	0.197159565580618	0.008	0.0145985401459854	0.133779264214047
DDB_G0269210	0.0196671709531014	1	0.0493506493506493	0	0.0788321167883212	0.0121891760117016	0.110275689223058	0.00693333333333334	0.0233576642335766	0.163043478260869
DDB_G0269216	0.0242057488653555	1	0.0233766233766234	0.0350877192982456	0.185401459854014	0.0253534861043393	0.137009189640769	0.00106666666666667	0.0262773722627737	0.0819397993311036
DDB_G0269222	0.0363086232980333	1	0.0374025974025974	0.0175438596491228	0.0248175182481752	0.0180399804973184	0.0568086883876358	0	0.0262773722627737	0.159698996655518
DDB_G0269224	0.0279878971255673	1	0.0431168831168831	0.0204678362573099	0.166423357664233	0.0214529497805948	0.109440267335004	0.00213333333333333	0.0262773722627737	0.0510033444816053
DDB_G0269228	0.0264750378214826	1	0.0374025974025974	0.0116959064327485	0.0131386861313869	0.0175524134568503	0.0275689223057644	0.00266666666666667	0.0306569343065694	0.224080267558528
DDB_G0269230	0.0128593040847201	1	0.0374025974025974	0.0175438596491228	0.211678832116788	0.0126767430521697	0.145363408521303	0.00106666666666667	0.0291970802919708	0.0384615384615384
DDB_G0269236	0.018910741301059	1	0.0353246753246753	0.0087719298245614	0.124087591240876	0.0170648464163822	0.109440267335004	0.0032	0.0218978102189781	0.167224080267558
DDB_G0269238	0.0136157337367625	1	0.0425974025974026	0.0116959064327485	0.236496350364963	0.0117016089712335	0.206349206349206	0.00373333333333333	0.0102189781021898	0.0994983277591973
DDB_G0269240	0.0128593040847201	1	0.0431168831168831	0.00584795321637427	0.0627737226277373	0.0156021452949781	0.089390142021721	0.00373333333333333	0.0145985401459854	0.210702341137124
DDB_G0269242	0.0226928895612708	1	0.038961038961039	0.0175438596491228	0.160583941605839	0.0165772793759142	0.139515455304929	0.00426666666666667	0.0131386861313869	0.0760869565217391
DDB_G0269244	0.0136157337367625	1	0.0420779220779221	0.0204678362573099	0.132846715328467	0.0102389078498293	0.110275689223058	0.00106666666666667	0.0175182481751825	0.122073578595318
DDB_G0269246	0.0173978819969743	1	0.0597402597402596	0.0146198830409357	0.144525547445255	0.0112140419307655	0.10609857978279	0.00533333333333333	0.0160583941605839	0.107023411371237
DDB_G0269250	0.0158850226928896	1	0.0529870129870129	0.00584795321637427	0.16934306569343	0.0156021452949781	0.137009189640769	0.000533333333333333	0.00583941605839416	0.158862876254181
DDB_G0269254	0.0166414523449319	1	0.0431168831168831	0.0175438596491228	0.105109489051095	0.0180399804973184	0.0902255639097744	0.00373333333333333	0.0145985401459854	0.174749163879599
DDB_G0269256	0.0234493192133132	1	0.0405194805194805	0.0204678362573099	0.0452554744525548	0.0209653827401268	0.0267335004177109	0.0016	0.0248175182481752	0.117056856187291
DDB_G0269258	0.0181543116490166	1	0.0457142857142857	0.0204678362573099	0.0277372262773723	0.01511457825451	0.0350877192982456	0.00106666666666667	0.0321167883211679	0.0543478260869565
DDB_G0269260	0.0249621785173979	1	0.0394805194805195	0.0233918128654971	0.0335766423357664	0.0214529497805948	0.0242272347535505	0.000533333333333333	0.0394160583941606	0.100334448160535
DDB_G0269262	0.0226928895612708	1	0.0296103896103896	0.0292397660818713	0.134306569343066	0.0180399804973184	0.087719298245614	0	0.0335766423357664	0.0409698996655518
DDB_G0269266	0.0143721633888048	1	0.0727272727272726	0.0233918128654971	0.00145985401459854	0.0107264748902974	0.00334168755221387	0.00266666666666667	0.0408759124087591	0.088628762541806
DDB_G0269268	0.0121028744326778	1	0.0628571428571427	0.0263157894736842	0.0160583941605839	0.00731350560702096	0.0384294068504595	0.00106666666666667	0.0423357664233577	0.119565217391304
DDB_G0269270	0.0196671709531014	1	0.0425974025974026	0.0146198830409357	0.0525547445255475	0.0165772793759142	0.0350877192982456	0.00426666666666667	0.0233576642335766	0.0811036789297658
DDB_G0269272	0.0196671709531014	1	0.0394805194805195	0.0321637426900585	0.163503649635036	0.01511457825451	0.178780284043442	0.00106666666666667	0.0379562043795621	0.107859531772575
DDB_G0269278	0.027231467473525	1	0.0327272727272728	0.0292397660818713	0.0919708029197081	0.01511457825451	0.0568086883876358	0	0.0277372262773723	0.0510033444816053
DDB_G0269280	0.0242057488653555	1	0.0462337662337662	0.00584795321637427	0.160583941605839	0.0160897123354461	0.0935672514619883	0.00373333333333333	0.00875912408759124	0.0526755852842809
DDB_G0269286	0.0196671709531014	1	0.0488311688311688	0.0204678362573099	0.137226277372263	0.0068259385665529	0.0860484544695071	0.00266666666666667	0.0204379562043796	0.0618729096989966
DDB_G0269288	0.0279878971255673	1	0.0576623376623376	0.0233918128654971	0.118248175182482	0.0165772793759142	0.0944026733500418	0.00213333333333333	0.018978102189781	0.173913043478261
DDB_G0269294	0.0219364599092285	1	0.038961038961039	0.0175438596491228	0.0773722627737227	0.0136518771331058	0.0793650793650794	0.00213333333333333	0.035036496350365	0.132107023411371
DDB_G0269296	0.0196671709531014	1	0.0337662337662338	0.0350877192982456	0.18978102189781	0.0175524134568503	0.121971595655806	0.00213333333333333	0.0233576642335766	0.0493311036789297
DDB_G0269298	0.0151285930408472	1	0.0519480519480519	0.0087719298245614	0.178102189781021	0.00975134080936129	0.181286549707602	0.00266666666666667	0.0116788321167883	0.0986622073578595
DDB_G0269302	0.0310136157337368	1	0.0301298701298702	0.0497076023391813	0.089051094890511	0.0219405168210629	0.0793650793650794	0.00533333333333333	0.0306569343065694	0.0342809364548495
DDB_G0269304	0.0295007564296521	1	0.0587012987012986	0.0146198830409357	0.0525547445255475	0.0160897123354461	0.0559732664995823	0.00213333333333333	0.0364963503649635	0.060200668896321
DDB_G0269306	0.0226928895612708	1	0.0509090909090908	0.0380116959064327	0.0905109489051095	0.0117016089712335	0.0618212197159566	0.00266666666666667	0.0335766423357664	0.0777591973244147
DDB_G0269312	0.0211800302571861	1	0.0748051948051946	0.0204678362573099	0.0875912408759125	0.0136518771331058	0.0860484544695071	0.0016	0.0496350364963504	0.118729096989966
DDB_G0269318	0.0438729198184569	1	0.0353246753246753	0.0497076023391813	0.0116788321167883	0.0277913213066797	0.0593149540517962	0.00106666666666667	0.0525547445255475	0.0476588628762542
DDB_G0269322	0.0332829046898639	1	0.0254545454545455	0.0263157894736842	0.0598540145985402	0.0263286201852755	0.0843776106934002	0	0.0379562043795621	0.0961538461538461
DDB_G0269324	0.0264750378214826	1	0.0353246753246753	0.0087719298245614	0.122627737226277	0.022915650901999	0.0785296574770259	0.00106666666666667	0.0277372262773723	0.0526755852842809
DDB_G0269326	0.0113464447806354	1	0.0607792207792207	0.0292397660818713	0.134306569343066	0.00828863968795709	0.174603174603175	0.0032	0.0204379562043796	0.160535117056856
DDB_G0269328	0.0166414523449319	1	0.0509090909090908	0.0087719298245614	0.145985401459854	0.0131643100926377	0.157059314954052	0.0016	0.0160583941605839	0.164715719063545
DDB_G0269330	0.018910741301059	1	0.0254545454545455	0.0087719298245614	0.143065693430657	0.0165772793759142	0.0985797827903091	0.000533333333333333	0.0145985401459854	0.130434782608696
DDB_G0269334	0.0158850226928896	1	0.0441558441558441	0.0263157894736842	0.160583941605839	0.0126767430521697	0.10108604845447	0.00586666666666667	0.0262773722627737	0.0727424749163879
DDB_G0269342	0.0219364599092285	1	0.0301298701298702	0.0292397660818713	0.18978102189781	0.0175524134568503	0.112781954887218	0.00106666666666667	0.0145985401459854	0.0635451505016722
DDB_G0269344	0.0196671709531014	1	0.0441558441558441	0.0146198830409357	0.0963503649635037	0.0165772793759142	0.0584795321637427	0.00106666666666667	0.0233576642335766	0.0476588628762542
DDB_G0269346	0.0310136157337368	1	0.0212987012987013	0.0321637426900585	0.0262773722627737	0.0219405168210629	0.0300751879699248	0.00266666666666667	0.0408759124087591	0.0543478260869565
DDB_G0269354	0.0181543116490166	1	0.0503896103896103	0.0380116959064327	0.144525547445255	0.0121891760117016	0.121136173767753	0.00106666666666667	0.0218978102189781	0.115384615384615
DDB_G0269358	0.0219364599092285	1	0.0425974025974026	0.0204678362573099	0.0510948905109489	0.0195026816187226	0.0325814536340852	0.00213333333333333	0.0321167883211679	0.0928093645484949
DDB_G0269362	0.0173978819969743	1	0.055064935064935	0.00584795321637427	0.164963503649635	0.0156021452949781	0.106934001670844	0.00426666666666667	0.0131386861313869	0.0836120401337792
DDB_G0269364	0.0196671709531014	1	0.0451948051948052	0.0116959064327485	0.0963503649635037	0.0175524134568503	0.0885547201336675	0.00533333333333333	0.00291970802919708	0.162207357859532
DDB_G0269368	0.0196671709531014	1	0.0420779220779221	0.0146198830409357	0.137226277372263	0.0170648464163822	0.089390142021721	0.00266666666666667	0.018978102189781	0.111204013377926
DDB_G0269370	0.0264750378214826	1	0.0342857142857143	0.0175438596491228	0.110948905109489	0.0175524134568503	0.0676691729323308	0.00266666666666667	0.0364963503649635	0.0585284280936455
DDB_G0269372	0.0121028744326778	1	0.0301298701298702	0.043859649122807	0.134306569343066	0.0165772793759142	0.10609857978279	0.00213333333333333	0.0248175182481752	0.0551839464882943
DDB_G0269374	0.0234493192133132	1	0.04	0.0116959064327485	0.265693430656933	0.00975134080936129	0.176274018379282	0.000533333333333333	0.0248175182481752	0.0551839464882943
DDB_G0269376	0.0234493192133132	1	0.0384415584415584	0.0233918128654971	0.141605839416058	0.0156021452949781	0.0935672514619883	0.00213333333333333	0.0277372262773723	0.0819397993311036
DDB_G0269380	0.0204236006051437	1	0.0457142857142857	0.0175438596491228	0.100729927007299	0.01511457825451	0.111111111111111	0.0016	0.0277372262773723	0.133779264214047
DDB_G0269382	0.00907715582450832	1	0.0472727272727272	0.0146198830409357	0.185401459854014	0.0112140419307655	0.115288220551378	0.008	0.0218978102189781	0.0727424749163879
DDB_G0269384	0.0287443267776097	1	0.0316883116883117	0.0204678362573099	0.110948905109489	0.0268161872257435	0.115288220551378	0	0.0291970802919708	0.109531772575251
DDB_G0269386	0.0211800302571861	1	0.0394805194805195	0.0204678362573099	0.0379562043795621	0.0146270112140419	0.0551378446115288	0.00426666666666667	0.0291970802919708	0.205685618729097
DDB_G0269388	0.0196671709531014	1	0.0503896103896103	0.0204678362573099	0.208759124087591	0.0121891760117016	0.121136173767753	0.0048	0.0204379562043796	0.0727424749163879
DDB_G0269390	0.0234493192133132	1	0.0374025974025974	0.0146198830409357	0.0846715328467154	0.0146270112140419	0.0593149540517962	0.00426666666666667	0.0131386861313869	0.0836120401337792
DDB_G0269392	0.0249621785173979	1	0.0472727272727272	0.0321637426900585	0.0496350364963504	0.022428083861531	0.0325814536340852	0.00106666666666667	0.0379562043795621	0.112040133779264
DDB_G0269398	0.0211800302571861	1	0.0327272727272728	0.00584795321637427	0.182481751824817	0.0243783520234032	0.150375939849624	0.000533333333333333	0.0160583941605839	0.0903010033444816
DDB_G0269400	0.0173978819969743	1	0.0311688311688312	0.0263157894736842	0.143065693430657	0.0170648464163822	0.0952380952380952	0.000533333333333333	0.0262773722627737	0.140468227424749
DDB_G0269402	0.0166414523449319	1	0.0353246753246753	0.0175438596491228	0.113868613138686	0.01511457825451	0.0952380952380952	0	0.0218978102189781	0.06438127090301
DDB_G0269408	0.0249621785173979	1	0.0441558441558441	0.0321637426900585	0.0160583941605839	0.0107264748902974	0.0568086883876358	0.0016	0.0788321167883212	0.101170568561873
DDB_G0269412	0.00983358547655068	1	0.0524675324675324	0.0116959064327485	0.12992700729927	0.0102389078498293	0.137844611528822	0.00693333333333334	0.0306569343065694	0.0953177257525083
DDB_G0269416	0.0166414523449319	1	0.038961038961039	0.0087719298245614	0.167883211678832	0.0175524134568503	0.0977443609022556	0.000533333333333333	0.0160583941605839	0.112876254180602
DDB_G0269422	0.0196671709531014	1	0.04	0.0409356725146199	0.0875912408759125	0.0199902486591906	0.075187969924812	0.00213333333333333	0.0175182481751825	0.040133779264214
DDB_G0269428	0.0257186081694403	1	0.0337662337662338	0.0292397660818713	0.0759124087591241	0.0195026816187226	0.0743525480367586	0.0032	0.0306569343065694	0.0969899665551839
DDB_G0269432	0.0242057488653555	1	0.0540259740259739	0.0380116959064327	0.176642335766423	0.0121891760117016	0.107769423558897	0.00213333333333333	0.0321167883211679	0.020066889632107
DDB_G0269434	0.0181543116490166	1	0.0368831168831169	0.043859649122807	0.0496350364963504	0.0156021452949781	0.0760233918128655	0.00213333333333333	0.0481751824817518	0.120401337792642
DDB_G0269436	0.0249621785173979	1	0.0394805194805195	0.0233918128654971	0.145985401459854	0.0214529497805948	0.132832080200501	0.00106666666666667	0.0394160583941606	0.0794314381270903
DDB_G0269440	0.0279878971255673	1	0.0368831168831169	0.0087719298245614	0.0598540145985402	0.0195026816187226	0.0367585630743525	0.00213333333333333	0.0408759124087591	0.0769230769230769
DDB_G0269444	0.0257186081694403	1	0.0467532467532467	0.0175438596491228	0.192700729927007	0.0234032179424671	0.126148705096074	0.00213333333333333	0.0160583941605839	0.0727424749163879
DDB_G0269448	0.0181543116490166	1	0.0446753246753246	0.0175438596491228	0.164963503649635	0.0126767430521697	0.0944026733500418	0	0.0233576642335766	0.0392976588628762
DDB_G0269450	0.0234493192133132	1	0.0311688311688312	0.0292397660818713	0.202919708029196	0.0175524134568503	0.120300751879699	0.00213333333333333	0.0364963503649635	0.040133779264214
DDB_G0269456	0.0257186081694403	1	0.0488311688311688	0.0204678362573099	0.141605839416058	0.0234032179424671	0.109440267335004	0.0032	0.0248175182481752	0.040133779264214
DDB_G0269458	0.0226928895612708	1	0.0514285714285714	0.0204678362573099	0.113868613138686	0.0195026816187226	0.109440267335004	0.0048	0.0204379562043796	0.0811036789297658
DDB_G0269460	0.0219364599092285	1	0.0457142857142857	0.0233918128654971	0.115328467153285	0.0160897123354461	0.10108604845447	0.000533333333333333	0.0233576642335766	0.0936454849498327
DDB_G0269464	0.0249621785173979	1	0.0607792207792207	0.0204678362573099	0.135766423357664	0.0141394441735739	0.087719298245614	0.0016	0.0277372262773723	0.0877926421404682
DDB_G0269466	0.0151285930408472	1	0.0379220779220779	0.0146198830409357	0.137226277372263	0.0175524134568503	0.145363408521303	0.00106666666666667	0.0262773722627737	0.107023411371237
DDB_G0269468	0.0226928895612708	1	0.0316883116883117	0.0263157894736842	0.0175182481751825	0.0165772793759142	0.012531328320802	0.00213333333333333	0.035036496350365	0.0919732441471571
DDB_G0269472	0.0211800302571861	1	0.0379220779220779	0.0175438596491228	0.210218978102189	0.0165772793759142	0.164578111946533	0.00373333333333333	0.0145985401459854	0.122909698996655
DDB_G0269474	0.0196671709531014	1	0.0462337662337662	0.0146198830409357	0.175182481751824	0.0165772793759142	0.121136173767753	0.00106666666666667	0.035036496350365	0.102006688963211
DDB_G0269476	0.0257186081694403	1	0.0353246753246753	0.00584795321637427	0.105109489051095	0.0156021452949781	0.0985797827903091	0.0032	0.0233576642335766	0.149665551839465
DDB_G0269478	0.0234493192133132	1	0.0254545454545455	0.0263157894736842	0.0481751824817518	0.0175524134568503	0.0526315789473684	0.00213333333333333	0.018978102189781	0.127926421404682
DDB_G0269480	0.0211800302571861	1	0.038961038961039	0.0263157894736842	0.0481751824817518	0.0190151145782545	0.0685045948203843	0.0016	0.0364963503649635	0.0894648829431438
DDB_G0269484	0.0242057488653555	1	0.0337662337662338	0.0321637426900585	0.122627737226277	0.0126767430521697	0.0843776106934002	0.000533333333333333	0.0160583941605839	0.0894648829431438
DDB_G0269486	0.010590015128593	1	0.0368831168831169	0.0233918128654971	0.131386861313869	0.00780107264748903	0.0818713450292398	0.000533333333333333	0.0364963503649635	0.040133779264214
DDB_G0269492	0.0393343419062027	1	0.0322077922077922	0.0175438596491228	0.0642335766423358	0.0287664553876158	0.037593984962406	0.000533333333333333	0.0496350364963504	0.102006688963211
DDB_G0269496	0.010590015128593	1	0.0519480519480519	0.0292397660818713	0.226277372262773	0.0121891760117016	0.176274018379282	0.00213333333333333	0.0116788321167883	0.0568561872909699
DDB_G0269498	0.0287443267776097	1	0.027012987012987	0.0087719298245614	0.0627737226277373	0.0214529497805948	0.0384294068504595	0.000533333333333333	0.0321167883211679	0.0752508361204013
DDB_G0269502	0.0242057488653555	1	0.0488311688311688	0.0380116959064327	0.108029197080292	0.0175524134568503	0.0902255639097744	0.00106666666666667	0.0364963503649635	0.0309364548494983
DDB_G0269506	0.0211800302571861	1	0.0316883116883117	0.0350877192982456	0.102189781021898	0.0160897123354461	0.0827067669172932	0.00746666666666667	0.0262773722627737	0.0877926421404682
DDB_G0269508	0.0264750378214826	1	0.0322077922077922	0.0175438596491228	0.0467153284671533	0.0180399804973184	0.0284043441938179	0.00746666666666667	0.0364963503649635	0.0953177257525083
DDB_G0269510	0.0196671709531014	1	0.0384415584415584	0.0350877192982456	0.0832116788321168	0.0195026816187226	0.0618212197159566	0.00106666666666667	0.0423357664233577	0.0994983277591973
DDB_G0269512	0.0204236006051437	1	0.025974025974026	0.0233918128654971	0.162043795620438	0.0156021452949781	0.0977443609022556	0.00106666666666667	0.0306569343065694	0.0451505016722408
DDB_G0269516	0.0242057488653555	1	0.0264935064935065	0.0789473684210526	0.0394160583941606	0.0195026816187226	0.0651629072681704	0.00266666666666667	0.0510948905109489	0.111204013377926
DDB_G0269518	0.0332829046898639	1	0.0254545454545455	0.0146198830409357	0.186861313868613	0.0258410531448074	0.143692564745196	0.0032	0.0218978102189781	0.0769230769230769
DDB_G0269520	0.0196671709531014	1	0.0285714285714286	0.0233918128654971	0.113868613138686	0.0117016089712335	0.102756892230576	0.00266666666666667	0.0277372262773723	0.129598662207358
DDB_G0269522	0.0219364599092285	1	0.0316883116883117	0.00292397660818713	0.0481751824817518	0.0112140419307655	0.0843776106934002	0.00213333333333333	0.0204379562043796	0.180602006688963
DDB_G0269528	0.0264750378214826	1	0.0431168831168831	0.0350877192982456	0.204379562043795	0.0156021452949781	0.132832080200501	0.00373333333333333	0.0306569343065694	0.117892976588629
DDB_G0269530	0.0196671709531014	1	0.0519480519480519	0.0263157894736842	0.0802919708029197	0.0165772793759142	0.0693400167084378	0.0048	0.0175182481751825	0.0760869565217391
DDB_G0269536	0.0279878971255673	1	0.0306493506493507	0.0350877192982456	0.0861313868613139	0.022428083861531	0.0634920634920635	0.00693333333333334	0.0277372262773723	0.0627090301003344
DDB_G0269546	0.0211800302571861	1	0.0602597402597402	0.0263157894736842	0.11970802919708	0.0180399804973184	0.076858813700919	0.0016	0.0204379562043796	0.0936454849498327
DDB_G0269548	0.0196671709531014	1	0.0363636363636364	0.0233918128654971	0.0379562043795621	0.0156021452949781	0.0526315789473684	0.00106666666666667	0.0291970802919708	0.129598662207358
DDB_G0269550	0.0211800302571861	1	0.0405194805194805	0.0233918128654971	0.199999999999999	0.0214529497805948	0.137844611528822	0.0016	0.0394160583941606	0.0292642140468227
DDB_G0269556	0.018910741301059	1	0.0415584415584415	0.0263157894736842	0.134306569343066	0.00975134080936129	0.0902255639097744	0.0048	0.0233576642335766	0.060200668896321
DDB_G0269562	0.0257186081694403	1	0.0446753246753246	0.0526315789473684	0.0627737226277373	0.0214529497805948	0.0451127819548872	0.0032	0.0335766423357664	0.0802675585284281
DDB_G0269564	0.0204236006051437	1	0.0280519480519481	0.0350877192982456	0.0846715328467154	0.0175524134568503	0.0534670008354219	0.00426666666666667	0.0306569343065694	0.134615384615385
DDB_G0269570	0.0355521936459909	1	0.0519480519480519	0.0935672514619883	0.103649635036496	0.0214529497805948	0.0810359231411863	0.0032	0.0306569343065694	0.0100334448160535
DDB_G0269572	0.0136157337367625	1	0.056103896103896	0.0175438596491228	0.159124087591241	0.00975134080936129	0.149540517961571	0.0032	0.0248175182481752	0.156354515050167
DDB_G0269574	0.0173978819969743	1	0.0254545454545455	0.0116959064327485	0.110948905109489	0.0141394441735739	0.0685045948203843	0.0064	0.0131386861313869	0.119565217391304
DDB_G0269576	0.0249621785173979	1	0.0384415584415584	0.0380116959064327	0.0335766423357664	0.01511457825451	0.0526315789473684	0.0016	0.0262773722627737	0.119565217391304
DDB_G0269578	0.0226928895612708	1	0.0503896103896103	0.0467836257309941	0.0656934306569343	0.0180399804973184	0.0551378446115288	0.00213333333333333	0.035036496350365	0.0953177257525083
DDB_G0269580	0.0204236006051437	1	0.0384415584415584	0.00292397660818713	0.0671532846715329	0.0126767430521697	0.0584795321637427	0.00213333333333333	0.0204379562043796	0.28010033444816
DDB_G0269582	0.0181543116490166	1	0.0285714285714286	0.0292397660818713	0.0759124087591241	0.0126767430521697	0.064327485380117	0.00266666666666667	0.035036496350365	0.127926421404682
DDB_G0269584	0.0249621785173979	1	0.0425974025974026	0.0292397660818713	0.0817518248175183	0.0165772793759142	0.0492898913951546	0.00106666666666667	0.0233576642335766	0.104515050167224
DDB_G0269588	0.0211800302571861	1	0.0483116883116883	0.0350877192982456	0.0802919708029197	0.0190151145782545	0.0476190476190476	0.00373333333333333	0.0248175182481752	0.0760869565217391
DDB_G0269590	0.010590015128593	1	0.041038961038961	0.0233918128654971	0.132846715328467	0.0126767430521697	0.0960735171261487	0.0016	0.0364963503649635	0.131270903010033
DDB_G0269594	0.0219364599092285	1	0.0477922077922077	0.0175438596491228	0.135766423357664	0.00926377376889322	0.121136173767753	0.0016	0.018978102189781	0.137123745819398
DDB_G0269600	0.0166414523449319	1	0.0441558441558441	0.0380116959064327	0.137226277372263	0.0156021452949781	0.0827067669172932	0.00106666666666667	0.0335766423357664	0.115384615384615
DDB_G0269602	0.0121028744326778	1	0.041038961038961	0.0175438596491228	0.0992700729927008	0.0141394441735739	0.0760233918128655	0.0032	0.0233576642335766	0.144648829431438
DDB_G0269608	0.0196671709531014	1	0.0472727272727272	0.0233918128654971	0.156204379562044	0.0156021452949781	0.137009189640769	0.000533333333333333	0.0175182481751825	0.11371237458194
DDB_G0269610	0.0113464447806354	1	0.0332467532467533	0.0321637426900585	0.166423357664233	0.00877620672842516	0.12280701754386	0.000533333333333333	0.0102189781021898	0.132107023411371
DDB_G0269614	0.0121028744326778	1	0.0451948051948052	0.00584795321637427	0.0364963503649635	0.0107264748902974	0.0910609857978279	0.00213333333333333	0.018978102189781	0.173076923076923
DDB_G0269616	0.0234493192133132	1	0.0238961038961039	0.0087719298245614	0.150364963503649	0.0253534861043393	0.089390142021721	0.00106666666666667	0.0364963503649635	0.0953177257525083
DDB_G0269618	0.0173978819969743	1	0.0384415584415584	0.0116959064327485	0.103649635036496	0.0141394441735739	0.10359231411863	0.0032	0.0262773722627737	0.17056856187291
DDB_G0269622	0.0204236006051437	1	0.025974025974026	0.043859649122807	0.127007299270073	0.0195026816187226	0.0776942355889724	0.00106666666666667	0.0160583941605839	0.0877926421404682
DDB_G0269626	0.0136157337367625	1	0.0732467532467531	0.0175438596491228	0.0452554744525548	0.0107264748902974	0.0977443609022556	0.0016	0.0248175182481752	0.0961538461538461
DDB_G0269628	0.018910741301059	1	0.0514285714285714	0.0175438596491228	0.148905109489051	0.0146270112140419	0.159565580618212	0.0032	0.0160583941605839	0.0961538461538461
DDB_G0269630	0.0204236006051437	1	0.0446753246753246	0.0233918128654971	0.202919708029196	0.0199902486591906	0.145363408521303	0.0032	0.0175182481751825	0.0994983277591973
DDB_G0269632	0.0181543116490166	1	0.0540259740259739	0.0175438596491228	0.270072992700729	0.01511457825451	0.183792815371763	0.000533333333333333	0.0233576642335766	0.040133779264214
DDB_G0269638	0.0219364599092285	1	0.0311688311688312	0.0380116959064327	0.125547445255475	0.0146270112140419	0.0760233918128655	0.00106666666666667	0.0306569343065694	0.0961538461538461
DDB_G0269640	0.0181543116490166	1	0.0462337662337662	0.0467836257309941	0.143065693430657	0.0190151145782545	0.087719298245614	0.00106666666666667	0.0277372262773723	0.084448160535117
DDB_G0269644	0.018910741301059	1	0.0348051948051948	0	0.0773722627737227	0.0121891760117016	0.0852130325814536	0.0032	0.0131386861313869	0.124581939799331
DDB_G0269648	0.0264750378214826	1	0.0332467532467533	0.0233918128654971	0.0686131386861314	0.0175524134568503	0.0509607351712615	0.0048	0.0248175182481752	0.0760869565217391
DDB_G0269650	0.027231467473525	1	0.0348051948051948	0.0263157894736842	0.0496350364963504	0.0180399804973184	0.0634920634920635	0.000533333333333333	0.0379562043795621	0.112040133779264
DDB_G0269654	0.0211800302571861	1	0.0368831168831169	0.0233918128654971	0.178102189781021	0.0185275475377864	0.126148705096074	0.000533333333333333	0.0218978102189781	0.108695652173913
DDB_G0269658	0.0264750378214826	1	0.0379220779220779	0.0116959064327485	0.172262773722627	0.0165772793759142	0.243107769423559	0.00106666666666667	0.0291970802919708	0.0811036789297658
DDB_G0269662	0.0121028744326778	1	0.041038961038961	0.0467836257309941	0.0102189781021898	0.0131643100926377	0.0492898913951546	0.00266666666666667	0.0744525547445256	0.0259197324414716
DDB_G0269664	0.0242057488653555	1	0.024935064935065	0.0116959064327485	0.0642335766423358	0.0214529497805948	0.0985797827903091	0.00213333333333333	0.0131386861313869	0.115384615384615
DDB_G0269666	0.0317700453857791	1	0.027012987012987	0.0321637426900585	0.106569343065693	0.0273037542662116	0.0701754385964912	0.0016	0.0321167883211679	0.060200668896321
DDB_G0269670	0.0234493192133132	1	0.0327272727272728	0.0233918128654971	0.167883211678832	0.0112140419307655	0.137844611528822	0.00106666666666667	0.0218978102189781	0.115384615384615
DDB_G0269672	0.0257186081694403	1	0.0280519480519481	0.0204678362573099	0.163503649635036	0.0156021452949781	0.121971595655806	0.00213333333333333	0.0160583941605839	0.142976588628762
DDB_G0269676	0.0211800302571861	1	0.0498701298701298	0.0409356725146199	0.0583941605839416	0.0170648464163822	0.0526315789473684	0.000533333333333333	0.0364963503649635	0.0426421404682274
DDB_G0269678	0.0158850226928896	1	0.0477922077922077	0.0204678362573099	0.0656934306569343	0.0126767430521697	0.0384294068504595	0.00213333333333333	0.0321167883211679	0.0326086956521739
DDB_G0269680	0.0219364599092285	1	0.0467532467532467	0.0292397660818713	0.160583941605839	0.0117016089712335	0.0927318295739348	0.00106666666666667	0.0335766423357664	0.0744147157190635
DDB_G0269684	0.0226928895612708	1	0.0374025974025974	0.0146198830409357	0.0978102189781022	0.0131643100926377	0.0593149540517962	0.0032	0.0248175182481752	0.0551839464882943
DDB_G0269686	0.0173978819969743	1	0.0623376623376622	0.0116959064327485	0.122627737226277	0.0107264748902974	0.0802005012531328	0.00426666666666667	0.0145985401459854	0.155518394648829
DDB_G0269688	0.0317700453857791	1	0.0576623376623376	0.00584795321637427	0.0861313868613139	0.0175524134568503	0.0701754385964912	0.0048	0.0218978102189781	0.0693979933110368
DDB_G0269692	0.0173978819969743	1	0.0405194805194805	0.0233918128654971	0.122627737226277	0.0170648464163822	0.0726817042606516	0.0016	0.0204379562043796	0.0459866220735786
DDB_G0269694	0.00983358547655068	1	0.0462337662337662	0.0292397660818713	0.131386861313869	0.0102389078498293	0.12781954887218	0.00373333333333333	0.0277372262773723	0.145484949832776
DDB_G0269696	0.0166414523449319	1	0.038961038961039	0.0087719298245614	0.141605839416058	0.0117016089712335	0.137009189640769	0.000533333333333333	0.0277372262773723	0.142976588628762
DDB_G0269700	0.0242057488653555	1	0.0420779220779221	0.0116959064327485	0.127007299270073	0.0156021452949781	0.0818713450292398	0.00213333333333333	0.0248175182481752	0.100334448160535
DDB_G0269706	0.0211800302571861	1	0.0425974025974026	0.0116959064327485	0.197080291970802	0.0190151145782545	0.141186299081036	0.000533333333333333	0.0145985401459854	0.0501672240802675
DDB_G0269708	0.0128593040847201	1	0.0436363636363636	0.0116959064327485	0.173722627737226	0.0156021452949781	0.171261487050961	0.000533333333333333	0.0145985401459854	0.100334448160535
DDB_G0269710	0.010590015128593	1	0.0457142857142857	0.0204678362573099	0.199999999999999	0.0126767430521697	0.131161236424394	0.00213333333333333	0.00875912408759124	0.0618729096989966
DDB_G0269714	0.0242057488653555	1	0.0394805194805195	0.0116959064327485	0.135766423357664	0.0190151145782545	0.10108604845447	0.00746666666666667	0.018978102189781	0.0961538461538461
DDB_G0269718	0.0136157337367625	1	0.0483116883116883	0.0087719298245614	0.0569343065693431	0.00780107264748903	0.0559732664995823	0.0016	0.0218978102189781	0.237458193979933
DDB_G0269722	0.0173978819969743	1	0.0493506493506493	0.0175438596491228	0.135766423357664	0.0185275475377864	0.0952380952380952	0.00266666666666667	0.0175182481751825	0.154682274247492
DDB_G0269724	0.00832072617246596	1	0.0425974025974026	0.0146198830409357	0.188321167883211	0.0165772793759142	0.197159565580618	0.00213333333333333	0.0204379562043796	0.114548494983278
DDB_G0269728	0.0257186081694403	1	0.0509090909090908	0.0263157894736842	0.232116788321167	0.0199902486591906	0.164578111946533	0.00106666666666667	0.018978102189781	0.0434782608695652
DDB_G0269730	0.0204236006051437	1	0.0306493506493507	0.0146198830409357	0.0642335766423358	0.0170648464163822	0.0568086883876358	0.0016	0.0248175182481752	0.117892976588629
DDB_G0269736	0.0204236006051437	1	0.0301298701298702	0.043859649122807	0.137226277372263	0.0234032179424671	0.116959064327485	0.0016	0.0379562043795621	0.107859531772575
DDB_G0269738	0.018910741301059	1	0.0363636363636364	0.0116959064327485	0.175182481751824	0.0204778156996587	0.113617376775272	0.0032	0.0175182481751825	0.127926421404682
DDB_G0269742	0.0166414523449319	1	0.0451948051948052	0.0233918128654971	0.167883211678832	0.0185275475377864	0.102756892230576	0.0032	0.0204379562043796	0.107023411371237
DDB_G0269744	0.00605143721633888	1	0.041038961038961	0.0321637426900585	0.116788321167883	0.00780107264748903	0.0852130325814536	0.0016	0.0262773722627737	0.044314381270903
DDB_G0269748	0.0242057488653555	1	0.0342857142857143	0.0146198830409357	0.0671532846715329	0.0141394441735739	0.0668337510442774	0.00266666666666667	0.0102189781021898	0.0719063545150501
DDB_G0269750	0.0166414523449319	1	0.0342857142857143	0.0204678362573099	0.141605839416058	0.0141394441735739	0.0910609857978279	0.00266666666666667	0.0160583941605839	0.157190635451505
DDB_G0269756	0.0196671709531014	1	0.0477922077922077	0.0292397660818713	0.128467153284672	0.0131643100926377	0.089390142021721	0.00693333333333334	0.0408759124087591	0.0744147157190635
DDB_G0269760	0.018910741301059	1	0.041038961038961	0.0380116959064327	0.0905109489051095	0.0141394441735739	0.0885547201336675	0.00266666666666667	0.0218978102189781	0.160535117056856
DDB_G0269762	0.0302571860816944	1	0.0758441558441557	0.0263157894736842	0.164963503649635	0.0112140419307655	0.155388471177945	0.00426666666666667	0.0204379562043796	0.153846153846154
DDB_G0269766	0.0242057488653555	1	0.027012987012987	0.0409356725146199	0.262773722627736	0.0185275475377864	0.181286549707602	0.00266666666666667	0.0291970802919708	0.0250836120401338
DDB_G0269772	0.010590015128593	1	0.0379220779220779	0.0116959064327485	0.0978102189781022	0.0126767430521697	0.0668337510442774	0.00106666666666667	0.0131386861313869	0.20819397993311
DDB_G0269776	0.0204236006051437	1	0.04	0.00584795321637427	0.103649635036496	0.022915650901999	0.136173767752715	0.00213333333333333	0.0335766423357664	0.131270903010033
DDB_G0269780	0.0128593040847201	1	0.0519480519480519	0.0233918128654971	0.148905109489051	0.0141394441735739	0.0944026733500418	0	0.0204379562043796	0.0827759197324414
DDB_G0269786	0.0181543116490166	1	0.0420779220779221	0.0292397660818713	0.167883211678832	0.0165772793759142	0.10359231411863	0.00213333333333333	0.0233576642335766	0.0744147157190635
DDB_G0269790	0.018910741301059	1	0.0384415584415584	0.0263157894736842	0.175182481751824	0.0136518771331058	0.120300751879699	0.0032	0.0277372262773723	0.118729096989966
DDB_G0269794	0.0310136157337368	1	0.0436363636363636	0.0292397660818713	0.0905109489051095	0.0190151145782545	0.0785296574770259	0.0032	0.0291970802919708	0.0785953177257525
DDB_G0269802	0.0287443267776097	1	0.0384415584415584	0.0350877192982456	0.113868613138686	0.0238907849829351	0.0668337510442774	0.0016	0.0379562043795621	0.0827759197324414
DDB_G0269804	0.0264750378214826	1	0.0296103896103896	0.0175438596491228	0.0204379562043796	0.0214529497805948	0.0233918128654971	0.00213333333333333	0.0306569343065694	0.0593645484949832
DDB_G0269812	0.0211800302571861	1	0.0384415584415584	0.0584795321637427	0.124087591240876	0.0141394441735739	0.131161236424394	0	0.0218978102189781	0.0861204013377926
DDB_G0269814	0.0211800302571861	1	0.0519480519480519	0.0116959064327485	0.134306569343066	0.0175524134568503	0.0868838763575606	0.00373333333333333	0.0262773722627737	0.147157190635451
DDB_G0269816	0.0211800302571861	1	0.0540259740259739	0	0.211678832116788	0.0160897123354461	0.14452798663325	0.000533333333333333	0.0160583941605839	0.0794314381270903
DDB_G0269820	0.0287443267776097	1	0.0218181818181818	0.0350877192982456	0.0452554744525548	0.0209653827401268	0.051796157059315	0.00426666666666667	0.0379562043795621	0.104515050167224
DDB_G0269822	0.0226928895612708	1	0.0514285714285714	0.0321637426900585	0.11970802919708	0.0195026816187226	0.109440267335004	0.0016	0.0291970802919708	0.0944816053511705
DDB_G0269824	0.0219364599092285	1	0.0374025974025974	0.0116959064327485	0.14014598540146	0.0190151145782545	0.0818713450292398	0	0.0175182481751825	0.0677257525083612
DDB_G0269826	0.0393343419062027	1	0.0368831168831169	0.0146198830409357	0.0613138686131387	0.03022915650902	0.0735171261487051	0.00106666666666667	0.0160583941605839	0.210702341137124
DDB_G0269828	0.0181543116490166	1	0.0296103896103896	0.00584795321637427	0.0846715328467154	0.0146270112140419	0.051796157059315	0	0.0277372262773723	0.0301003344481605
DDB_G0269836	0.0310136157337368	1	0.0301298701298702	0.00584795321637427	0.11970802919708	0.022915650901999	0.0860484544695071	0.00213333333333333	0.0175182481751825	0.139632107023411
DDB_G0269838	0.018910741301059	1	0.027012987012987	0.0350877192982456	0.210218978102189	0.0160897123354461	0.147869674185464	0.00106666666666667	0.0306569343065694	0.0894648829431438
DDB_G0269840	0.0136157337367625	1	0.0529870129870129	0.0116959064327485	0.0978102189781022	0.0131643100926377	0.0860484544695071	0.00266666666666667	0.0306569343065694	0.0811036789297658
DDB_G0269842	0.0234493192133132	1	0.0280519480519481	0.0292397660818713	0.159124087591241	0.0204778156996587	0.123642439431913	0	0.0218978102189781	0.176421404682274
DDB_G0269844	0.0242057488653555	1	0.0301298701298702	0.0263157894736842	0.108029197080292	0.0190151145782545	0.0726817042606516	0	0.035036496350365	0.0936454849498327
DDB_G0269856	0.0279878971255673	1	0.0353246753246753	0.0204678362573099	0.14014598540146	0.0234032179424671	0.0994152046783626	0.0032	0.0248175182481752	0.139632107023411
DDB_G0269872	0.0279878971255673	1	0.0264935064935065	0.0204678362573099	0.156204379562044	0.0214529497805948	0.149540517961571	0.00266666666666667	0.0116788321167883	0.0635451505016722
DDB_G0269874	0.0113464447806354	1	0.0477922077922077	0.00584795321637427	0.122627737226277	0.0170648464163822	0.0994152046783626	0.00213333333333333	0.0394160583941606	0.12876254180602
DDB_G0269878	0.0136157337367625	1	0.0451948051948052	0.0204678362573099	0.199999999999999	0.0160897123354461	0.131161236424394	0.00746666666666667	0.0248175182481752	0.100334448160535
DDB_G0269880	0.0211800302571861	1	0.0431168831168831	0.0263157894736842	0.0686131386861314	0.0204778156996587	0.0392648287385129	0.00106666666666667	0.0321167883211679	0.0903010033444816
DDB_G0269884	0.0264750378214826	1	0.0436363636363636	0.0087719298245614	0.089051094890511	0.0170648464163822	0.06265664160401	0.00213333333333333	0.0321167883211679	0.0526755852842809
DDB_G0269886	0.0226928895612708	1	0.0462337662337662	0.0233918128654971	0.11970802919708	0.0209653827401268	0.0802005012531328	0.0032	0.0248175182481752	0.102842809364548
DDB_G0269888	0.0317700453857791	1	0.038961038961039	0.0233918128654971	0.127007299270073	0.0199902486591906	0.076858813700919	0.00213333333333333	0.0218978102189781	0.0735785953177257
DDB_G0269890	0.0325264750378215	1	0.0306493506493507	0.0087719298245614	0.0496350364963504	0.0238907849829351	0.087719298245614	0.000533333333333333	0.0277372262773723	0.0585284280936455
DDB_G0269896	0.0264750378214826	1	0.0529870129870129	0.0087719298245614	0.176642335766423	0.0180399804973184	0.155388471177945	0.0016	0.0233576642335766	0.147157190635451
DDB_G0269898	0.0257186081694403	1	0.0477922077922077	0.00584795321637427	0.0992700729927008	0.0175524134568503	0.153717627401838	0.0048	0.0262773722627737	0.124581939799331
DDB_G0269900	0.0310136157337368	1	0.0301298701298702	0.0087719298245614	0.07007299270073	0.0258410531448074	0.0434419381787803	0.000533333333333333	0.0116788321167883	0.0785953177257525
DDB_G0269902	0.0249621785173979	1	0.0353246753246753	0.0263157894736842	0.0437956204379562	0.0199902486591906	0.0367585630743525	0.00693333333333334	0.0452554744525548	0.0610367892976588
DDB_G0269904	0.0257186081694403	1	0.0264935064935065	0.0175438596491228	0.0817518248175183	0.0219405168210629	0.0776942355889724	0.00266666666666667	0.0233576642335766	0.0911371237458194
DDB_G0269910	0.010590015128593	1	0.0483116883116883	0.0204678362573099	0.0861313868613139	0.0141394441735739	0.089390142021721	0.00266666666666667	0.0481751824817518	0.0342809364548495
DDB_G0269912	0.0151285930408472	1	0.0571428571428571	0.0175438596491228	0.252554744525546	0.00926377376889322	0.150375939849624	0.00853333333333334	0.0175182481751825	0.140468227424749
DDB_G0269914	0.0234493192133132	1	0.0472727272727272	0.0175438596491228	0.0948905109489052	0.0131643100926377	0.10609857978279	0.00533333333333333	0.018978102189781	0.224080267558528
DDB_G0269916	0.0173978819969743	1	0.0503896103896103	0.0116959064327485	0.210218978102189	0.00877620672842516	0.233082706766917	0.0122666666666667	0.0175182481751825	0.0811036789297658
DDB_G0269918	0.0264750378214826	1	0.0493506493506493	0.00292397660818713	0.186861313868613	0.0199902486591906	0.141186299081036	0.000533333333333333	0.0175182481751825	0.122909698996655
DDB_G0269922	0.0166414523449319	1	0.0768831168831167	0.00584795321637427	0.173722627737226	0.0131643100926377	0.154553049289891	0.00533333333333333	0.0364963503649635	0.12876254180602
DDB_G0269924	0.0219364599092285	1	0.0405194805194805	0.0233918128654971	0.147445255474452	0.0126767430521697	0.131161236424394	0.00213333333333333	0.0379562043795621	0.154682274247492
DDB_G0269926	0.0121028744326778	1	0.0696103896103895	0.0350877192982456	0.0335766423357664	0.0112140419307655	0.0451127819548872	0.000533333333333333	0.0306569343065694	0.120401337792642
DDB_G0269932	0.0158850226928896	1	0.041038961038961	0.0292397660818713	0.194160583941605	0.00975134080936129	0.135338345864662	0.00266666666666667	0.0277372262773723	0.17809364548495
DDB_G0269936	0.0242057488653555	1	0.0363636363636364	0.0087719298245614	0.0510948905109489	0.0180399804973184	0.0317460317460317	0.0016	0.0277372262773723	0.0827759197324414
DDB_G0269938	0.027231467473525	1	0.0358441558441559	0.0263157894736842	0.0861313868613139	0.0180399804973184	0.0526315789473684	0.00266666666666667	0.018978102189781	0.0735785953177257
DDB_G0269940	0.027231467473525	1	0.0384415584415584	0.0467836257309941	0.151824817518248	0.0219405168210629	0.0902255639097744	0.0032	0.0175182481751825	0.0618729096989966
DDB_G0269944	0.0310136157337368	1	0.0348051948051948	0.0292397660818713	0.0335766423357664	0.0258410531448074	0.0568086883876358	0	0.0204379562043796	0.126254180602007
DDB_G0269946	0.0196671709531014	1	0.0368831168831169	0.0146198830409357	0.116788321167883	0.0238907849829351	0.0927318295739348	0.00106666666666667	0.0277372262773723	0.161371237458194
DDB_G0269948	0.0242057488653555	1	0.0623376623376622	0.0087719298245614	0.226277372262773	0.0107264748902974	0.161236424394319	0.00373333333333333	0.0175182481751825	0.102006688963211
DDB_G0269950	0.0234493192133132	1	0.0374025974025974	0.0146198830409357	0.115328467153285	0.0165772793759142	0.0676691729323308	0.000533333333333333	0.0102189781021898	0.0727424749163879
DDB_G0269956	0.0121028744326778	1	0.0493506493506493	0.0467836257309941	0.213138686131386	0.0175524134568503	0.137844611528822	0.000533333333333333	0.0321167883211679	0.0133779264214047
DDB_G0269958	0.0173978819969743	1	0.0446753246753246	0.0233918128654971	0.00875912408759124	0.0117016089712335	0.0167084377610693	0.00266666666666667	0.035036496350365	0.0677257525083612
DDB_G0269962	0.010590015128593	1	0.055064935064935	0.0087719298245614	0.0744525547445256	0.00731350560702096	0.0568086883876358	0	0.0204379562043796	0.216555183946488
DDB_G0269964	0.0234493192133132	1	0.0405194805194805	0.0146198830409357	0.11970802919708	0.0160897123354461	0.0860484544695071	0.00106666666666667	0.0204379562043796	0.137123745819398
DDB_G0269966	0.0219364599092285	1	0.0571428571428571	0.0116959064327485	0.125547445255475	0.0121891760117016	0.0960735171261487	0.0048	0.0145985401459854	0.0894648829431438
DDB_G0269968	0.0181543116490166	1	0.041038961038961	0.00584795321637427	0.109489051094891	0.0165772793759142	0.0726817042606516	0.0016	0.018978102189781	0.0760869565217391
DDB_G0269970	0.0173978819969743	1	0.0353246753246753	0.0116959064327485	0.109489051094891	0.0175524134568503	0.0994152046783626	0.0016	0.0131386861313869	0.184782608695652
DDB_G0269972	0.0204236006051437	1	0.0696103896103895	0.0116959064327485	0.112408759124088	0.0136518771331058	0.0927318295739348	0.00266666666666667	0.0204379562043796	0.133779264214047
DDB_G0269974	0.0219364599092285	1	0.0540259740259739	0.0263157894736842	0.232116788321167	0.0156021452949781	0.155388471177945	0.000533333333333333	0.0233576642335766	0.0752508361204013
DDB_G0269976	0.027231467473525	1	0.0509090909090908	0.0292397660818713	0.105109489051095	0.0185275475377864	0.076858813700919	0.00426666666666667	0.0408759124087591	0.0593645484949832
DDB_G0269982	0.0143721633888048	1	0.055064935064935	0.0233918128654971	0.213138686131386	0.00975134080936129	0.172096908939014	0.00373333333333333	0.0175182481751825	0.0852842809364548
DDB_G0269984	0.0400907715582451	1	0.0306493506493507	0.0233918128654971	0.154744525547445	0.0263286201852755	0.114452798663325	0	0.0218978102189781	0.0903010033444816
DDB_G0269988	0.0249621785173979	1	0.0420779220779221	0.00292397660818713	0.0467153284671533	0.0214529497805948	0.0860484544695071	0.00213333333333333	0.018978102189781	0.110367892976589
DDB_G0269990	0.0242057488653555	1	0.0374025974025974	0.0175438596491228	0.0788321167883212	0.022428083861531	0.051796157059315	0.00213333333333333	0.0248175182481752	0.0744147157190635
DDB_G0269992	0.0136157337367625	1	0.0467532467532467	0.0204678362573099	0.0905109489051095	0.0117016089712335	0.0534670008354219	0.0016	0.0335766423357664	0.0744147157190635
DDB_G0270000	0.0264750378214826	1	0.0322077922077922	0.0175438596491228	0.100729927007299	0.0248659190638713	0.0651629072681704	0.000533333333333333	0.0233576642335766	0.0693979933110368
DDB_G0270006	0.0166414523449319	1	0.0607792207792207	0.0175438596491228	0.110948905109489	0.0170648464163822	0.0634920634920635	0.00533333333333333	0.035036496350365	0.165551839464883
DDB_G0270014	0.0196671709531014	1	0.0368831168831169	0.00292397660818713	0.100729927007299	0.0146270112140419	0.136173767752715	0.00106666666666667	0.0116788321167883	0.1438127090301
DDB_G0270018	0.0226928895612708	1	0.038961038961039	0.0321637426900585	0.173722627737226	0.0234032179424671	0.107769423558897	0.00426666666666667	0.0262773722627737	0.0735785953177257
DDB_G0270022	0.0302571860816944	1	0.0358441558441559	0.0204678362573099	0.125547445255475	0.0209653827401268	0.0802005012531328	0.00373333333333333	0.0335766423357664	0.0702341137123745
DDB_G0270024	0.0219364599092285	1	0.0493506493506493	0.00584795321637427	0.194160583941605	0.0170648464163822	0.177944862155388	0.00693333333333334	0.0262773722627737	0.179765886287625
DDB_G0270028	0.0158850226928896	1	0.0420779220779221	0.0175438596491228	0.0759124087591241	0.01511457825451	0.0451127819548872	0.00746666666666667	0.0525547445255475	0.0894648829431438
DDB_G0270032	0.0279878971255673	1	0.0348051948051948	0.0175438596491228	0.0817518248175183	0.022915650901999	0.0543024227234754	0	0.0364963503649635	0.0568561872909699
DDB_G0270036	0.0219364599092285	1	0.0316883116883117	0.0116959064327485	0.0832116788321168	0.0190151145782545	0.0551378446115288	0.0032	0.0218978102189781	0.0510033444816053
DDB_G0270038	0.0226928895612708	1	0.0509090909090908	0.0292397660818713	0.116788321167883	0.0165772793759142	0.0676691729323308	0.0048	0.0437956204379562	0.0418060200668896
DDB_G0270040	0.0242057488653555	1	0.0353246753246753	0.0175438596491228	0.0978102189781022	0.0180399804973184	0.0785296574770259	0	0.0335766423357664	0.0585284280936455
DDB_G0270042	0.0257186081694403	1	0.0670129870129869	0.0233918128654971	0.216058394160583	0.0170648464163822	0.135338345864662	0.0048	0.0277372262773723	0.0392976588628762
DDB_G0270044	0.0264750378214826	1	0.0488311688311688	0.0233918128654971	0.108029197080292	0.0160897123354461	0.101921470342523	0.00213333333333333	0.0233576642335766	0.114548494983278
DDB_G0270046	0.0151285930408472	1	0.0301298701298702	0.0175438596491228	0.191240875912408	0.0112140419307655	0.124477861319967	0.00266666666666667	0.0160583941605839	0.0953177257525083
DDB_G0270048	0.027231467473525	1	0.0337662337662338	0.0204678362573099	0.115328467153285	0.022428083861531	0.0693400167084378	0.000533333333333333	0.0335766423357664	0.060200668896321
DDB_G0270052	0.0219364599092285	1	0.0446753246753246	0.0409356725146199	0.105109489051095	0.0180399804973184	0.116959064327485	0.0016	0.0306569343065694	0.0986622073578595
DDB_G0270054	0.0226928895612708	1	0.0316883116883117	0.0409356725146199	0.0656934306569343	0.0253534861043393	0.0484544695071011	0.00266666666666667	0.0321167883211679	0.0468227424749164
DDB_G0270056	0.0181543116490166	1	0.0514285714285714	0.0116959064327485	0.172262773722627	0.00828863968795709	0.113617376775272	0.0016	0.018978102189781	0.126254180602007
DDB_G0270058	0.0196671709531014	1	0.0384415584415584	0.043859649122807	0.0846715328467154	0.0180399804973184	0.0726817042606516	0.0016	0.0335766423357664	0.159698996655518
DDB_G0270060	0.0204236006051437	1	0.0348051948051948	0.0467836257309941	0.0627737226277373	0.0190151145782545	0.0543024227234754	0.0016	0.0408759124087591	0.145484949832776
DDB_G0270064	0.0136157337367625	1	0.0529870129870129	0.0175438596491228	0.0569343065693431	0.00828863968795709	0.051796157059315	0.0032	0.0364963503649635	0.0994983277591973
DDB_G0270068	0.0136157337367625	1	0.0425974025974026	0.0263157894736842	0.100729927007299	0.00926377376889322	0.0584795321637427	0.00106666666666667	0.0379562043795621	0.0593645484949832
DDB_G0270070	0.010590015128593	1	0.0415584415584415	0.0263157894736842	0.121167883211679	0.0146270112140419	0.0969089390142022	0.00106666666666667	0.0321167883211679	0.0961538461538461
DDB_G0270076	0.0257186081694403	1	0.0446753246753246	0.0233918128654971	0.0598540145985402	0.0199902486591906	0.0676691729323308	0.00586666666666667	0.0204379562043796	0.0869565217391304
DDB_G0270078	0.0234493192133132	1	0.0353246753246753	0.0380116959064327	0.112408759124088	0.0263286201852755	0.0785296574770259	0.00426666666666667	0.0379562043795621	0.0877926421404682
DDB_G0270080	0.018910741301059	1	0.0363636363636364	0.0497076023391813	0.0846715328467154	0.0238907849829351	0.0710108604845447	0.00693333333333334	0.0364963503649635	0.0618729096989966
DDB_G0270086	0.0400907715582451	1	0.0290909090909091	0.0409356725146199	0.0715328467153285	0.0253534861043393	0.0426065162907268	0.00106666666666667	0.0306569343065694	0.0944816053511705
DDB_G0270088	0.0204236006051437	1	0.0644155844155843	0.0204678362573099	0.144525547445255	0.0175524134568503	0.112781954887218	0.00266666666666667	0.0233576642335766	0.101170568561873
DDB_G0270094	0.0249621785173979	1	0.0592207792207791	0.0175438596491228	0.153284671532847	0.0214529497805948	0.126148705096074	0.00426666666666667	0.0248175182481752	0.109531772575251
DDB_G0270096	0.0181543116490166	1	0.0519480519480519	0.0087719298245614	0.121167883211679	0.0199902486591906	0.0760233918128655	0.00266666666666667	0.035036496350365	0.0426421404682274
DDB_G0270102	0.0173978819969743	1	0.0638961038961038	0.0116959064327485	0.134306569343066	0.0102389078498293	0.121971595655806	0.00853333333333334	0.0131386861313869	0.193979933110368
DDB_G0270104	0.0219364599092285	1	0.0483116883116883	0.0116959064327485	0.153284671532847	0.0190151145782545	0.0918964076858814	0.008	0.0145985401459854	0.0660535117056856
DDB_G0270106	0.0158850226928896	1	0.0607792207792207	0.00292397660818713	0.0598540145985402	0.00975134080936129	0.0760233918128655	0.00373333333333333	0.0248175182481752	0.161371237458194
DDB_G0270110	0.0211800302571861	1	0.0566233766233765	0.0321637426900585	0.110948905109489	0.0136518771331058	0.0701754385964912	0.00373333333333333	0.0408759124087591	0.0576923076923077
DDB_G0270112	0.0257186081694403	1	0.0477922077922077	0	0.054014598540146	0.0185275475377864	0.064327485380117	0.00213333333333333	0.0072992700729927	0.133779264214047
DDB_G0270114	0.0347957639939486	1	0.0254545454545455	0.0292397660818713	0.0671532846715329	0.0234032179424671	0.0576441102756892	0.0016	0.018978102189781	0.110367892976589
DDB_G0270118	0.0143721633888048	1	0.024935064935065	0.0292397660818713	0.108029197080292	0.0180399804973184	0.0985797827903091	0.00106666666666667	0.0175182481751825	0.0944816053511705
DDB_G0270126	0.0211800302571861	1	0.0322077922077922	0.0263157894736842	0.0759124087591241	0.0165772793759142	0.0835421888053467	0.0032	0.0291970802919708	0.105351170568562
DDB_G0270128	0.0121028744326778	1	0.0514285714285714	0.0233918128654971	0.0992700729927008	0.01511457825451	0.0584795321637427	0.0016	0.0262773722627737	0.0418060200668896
DDB_G0270130	0.018910741301059	1	0.0405194805194805	0.0175438596491228	0.112408759124088	0.0156021452949781	0.120300751879699	0.00426666666666667	0.0306569343065694	0.0543478260869565
DDB_G0270132	0.018910741301059	1	0.038961038961039	0.0146198830409357	0.105109489051095	0.0199902486591906	0.0651629072681704	0	0.0277372262773723	0.060200668896321
DDB_G0270134	0.0204236006051437	1	0.0301298701298702	0.0116959064327485	0.132846715328467	0.0234032179424671	0.131996658312448	0.0016	0.0218978102189781	0.0836120401337792
DDB_G0270136	0.0211800302571861	1	0.0394805194805195	0.0409356725146199	0.089051094890511	0.0185275475377864	0.0776942355889724	0.00213333333333333	0.0423357664233577	0.0510033444816053
DDB_G0270138	0.0264750378214826	1	0.0467532467532467	0.0292397660818713	0.0759124087591241	0.0170648464163822	0.0576441102756892	0.00373333333333333	0.0262773722627737	0.0785953177257525
DDB_G0270140	0.018910741301059	1	0.0483116883116883	0.0175438596491228	0.0905109489051095	0.0146270112140419	0.0584795321637427	0.00533333333333333	0.0277372262773723	0.0994983277591973
DDB_G0270144	0.0204236006051437	1	0.0384415584415584	0.0292397660818713	0.0832116788321168	0.0175524134568503	0.0944026733500418	0.00213333333333333	0.0218978102189781	0.06438127090301
DDB_G0270146	0.0234493192133132	1	0.0581818181818181	0.0116959064327485	0.157664233576642	0.0136518771331058	0.12781954887218	0.0032	0.0145985401459854	0.203177257525084
DDB_G0270148	0.0143721633888048	1	0.0374025974025974	0.0116959064327485	0.0715328467153285	0.0107264748902974	0.06265664160401	0.000533333333333333	0.0248175182481752	0.0719063545150501
DDB_G0270152	0.018910741301059	1	0.0524675324675324	0.0263157894736842	0.0613138686131387	0.0180399804973184	0.0793650793650794	0.00853333333333334	0.0364963503649635	0.11371237458194
DDB_G0270156	0.0219364599092285	1	0.0768831168831167	0.0146198830409357	0.035036496350365	0.0156021452949781	0.0225563909774436	0.00426666666666667	0.0481751824817518	0.0978260869565217
DDB_G0270158	0.0340393343419062	1	0.0431168831168831	0.0175438596491228	0.0948905109489052	0.0175524134568503	0.0609857978279031	0.00266666666666667	0.0379562043795621	0.0727424749163879
DDB_G0270162	0.0295007564296521	1	0.0483116883116883	0.0292397660818713	0.07007299270073	0.0219405168210629	0.0802005012531328	0.00266666666666667	0.0218978102189781	0.118729096989966
DDB_G0270166	0.0295007564296521	1	0.0155844155844156	0.0233918128654971	0.127007299270073	0.0253534861043393	0.107769423558897	0.0016	0.0335766423357664	0.0585284280936455
DDB_G0270168	0.0211800302571861	1	0.0238961038961039	0.0175438596491228	0.135766423357664	0.0180399804973184	0.0802005012531328	0.00213333333333333	0.0262773722627737	0.0819397993311036
DDB_G0270172	0.0264750378214826	1	0.038961038961039	0.0175438596491228	0.132846715328467	0.0175524134568503	0.0935672514619883	0.00106666666666667	0.0277372262773723	0.0978260869565217
DDB_G0270174	0.0166414523449319	1	0.0353246753246753	0.00584795321637427	0.157664233576642	0.0126767430521697	0.108604845446951	0.0016	0.0306569343065694	0.134615384615385
DDB_G0270176	0.018910741301059	1	0.0374025974025974	0.0146198830409357	0.167883211678832	0.0107264748902974	0.157894736842105	0.00106666666666667	0.0248175182481752	0.166387959866221
DDB_G0270180	0.0264750378214826	1	0.0337662337662338	0.0263157894736842	0.0656934306569343	0.0175524134568503	0.0484544695071011	0.00213333333333333	0.0145985401459854	0.0827759197324414
DDB_G0270182	0.0242057488653555	1	0.0353246753246753	0.0263157894736842	0.0525547445255475	0.0165772793759142	0.0367585630743525	0.0016	0.0321167883211679	0.0510033444816053
DDB_G0270184	0.0219364599092285	1	0.0467532467532467	0.0146198830409357	0.103649635036496	0.0180399804973184	0.0969089390142022	0.00213333333333333	0.0218978102189781	0.153010033444816
DDB_G0270192	0.0196671709531014	1	0.0337662337662338	0.0350877192982456	0.121167883211679	0.0219405168210629	0.111946532999165	0	0.0218978102189781	0.12876254180602
DDB_G0270194	0.0211800302571861	1	0.0441558441558441	0.0146198830409357	0.0978102189781022	0.0160897123354461	0.087719298245614	0.0016	0.0262773722627737	0.0668896321070234
DDB_G0270196	0.0181543116490166	1	0.0368831168831169	0.0263157894736842	0.12992700729927	0.0165772793759142	0.105263157894737	0.0016	0.0437956204379562	0.0668896321070234
DDB_G0270198	0.027231467473525	1	0.0431168831168831	0.0204678362573099	0.121167883211679	0.0190151145782545	0.0802005012531328	0.00213333333333333	0.0116788321167883	0.088628762541806
DDB_G0270202	0.0264750378214826	1	0.0374025974025974	0.0087719298245614	0.138686131386861	0.0175524134568503	0.10359231411863	0.000533333333333333	0.0204379562043796	0.104515050167224
DDB_G0270204	0.0249621785173979	1	0.0285714285714286	0.0263157894736842	0.112408759124088	0.0204778156996587	0.0960735171261487	0.00213333333333333	0.0306569343065694	0.131270903010033
DDB_G0270206	0.0173978819969743	1	0.0524675324675324	0.0263157894736842	0.0671532846715329	0.0146270112140419	0.087719298245614	0.0016	0.0233576642335766	0.0994983277591973
DDB_G0270210	0.0363086232980333	1	0.0290909090909091	0.0350877192982456	0.125547445255475	0.0268161872257435	0.132832080200501	0.000533333333333333	0.0423357664233577	0.0526755852842809
DDB_G0270214	0.0249621785173979	1	0.0353246753246753	0.0146198830409357	0.11970802919708	0.0243783520234032	0.0760233918128655	0.00373333333333333	0.0291970802919708	0.0978260869565217
DDB_G0270216	0.0234493192133132	1	0.0275324675324676	0.0263157894736842	0.227737226277371	0.0219405168210629	0.149540517961571	0.0016	0.0145985401459854	0.0551839464882943
DDB_G0270218	0.0264750378214826	1	0.0462337662337662	0.0087719298245614	0.121167883211679	0.0185275475377864	0.130325814536341	0	0.0072992700729927	0.145484949832776
DDB_G0270220	0.0196671709531014	1	0.0509090909090908	0.00292397660818713	0.0554744525547445	0.00926377376889322	0.0693400167084378	0.0032	0.0204379562043796	0.230769230769231
DDB_G0270222	0.027231467473525	1	0.0394805194805195	0.0263157894736842	0.154744525547445	0.0180399804973184	0.111111111111111	0.00373333333333333	0.0218978102189781	0.0936454849498327
DDB_G0270228	0.0279878971255673	1	0.0467532467532467	0.0175438596491228	0.100729927007299	0.0238907849829351	0.107769423558897	0.00266666666666667	0.0204379562043796	0.0727424749163879
DDB_G0270230	0.0264750378214826	1	0.0644155844155843	0.0146198830409357	0.0905109489051095	0.0156021452949781	0.076858813700919	0	0.0160583941605839	0.0944816053511705
DDB_G0270234	0.018910741301059	1	0.0145454545454546	0.0526315789473684	0.0496350364963504	0.0170648464163822	0.0634920634920635	0.00106666666666667	0.0335766423357664	0.115384615384615
DDB_G0270236	0.0211800302571861	1	0.0238961038961039	0.0350877192982456	0.0846715328467154	0.0185275475377864	0.113617376775272	0.000533333333333333	0.0321167883211679	0.114548494983278
DDB_G0270240	0.0211800302571861	1	0.0394805194805195	0.0467836257309941	0.0861313868613139	0.022915650901999	0.0668337510442774	0.00266666666666667	0.0262773722627737	0.155518394648829
DDB_G0270248	0.0264750378214826	1	0.0368831168831169	0.0263157894736842	0.0905109489051095	0.0175524134568503	0.076858813700919	0.00106666666666667	0.0335766423357664	0.127926421404682
DDB_G0270252	0.0370650529500757	1	0.0431168831168831	0.0146198830409357	0.113868613138686	0.0195026816187226	0.0927318295739348	0.00586666666666667	0.0291970802919708	0.0585284280936455
DDB_G0270254	0.0151285930408472	1	0.0218181818181818	0.0204678362573099	0.0656934306569343	0.0219405168210629	0.0568086883876358	0.00106666666666667	0.0233576642335766	0.0668896321070234
DDB_G0270256	0.0151285930408472	1	0.0280519480519481	0.0116959064327485	0.109489051094891	0.0248659190638713	0.0735171261487051	0.0016	0.0321167883211679	0.0919732441471571
DDB_G0270260	0.0226928895612708	1	0.0420779220779221	0.00292397660818713	0.170802919708029	0.022428083861531	0.160401002506266	0.0016	0.0131386861313869	0.139632107023411
DDB_G0270262	0.0264750378214826	1	0.0420779220779221	0.0116959064327485	0.102189781021898	0.0209653827401268	0.075187969924812	0.00106666666666667	0.0204379562043796	0.0903010033444816
DDB_G0270264	0.00983358547655068	1	0.0587012987012986	0.0175438596491228	0.159124087591241	0.0165772793759142	0.0985797827903091	0.00906666666666667	0.0160583941605839	0.0894648829431438
DDB_G0270266	0.0158850226928896	1	0.0322077922077922	0.0146198830409357	0.0656934306569343	0.00828863968795709	0.0634920634920635	0.00106666666666667	0.0145985401459854	0.184782608695652
DDB_G0270268	0.0264750378214826	1	0.0327272727272728	0.0146198830409357	0.191240875912408	0.0170648464163822	0.180451127819549	0.0032	0.0262773722627737	0.127926421404682
DDB_G0270270	0.0204236006051437	1	0.0296103896103896	0.0146198830409357	0.202919708029196	0.0170648464163822	0.162071846282373	0.00426666666666667	0.0262773722627737	0.127090301003344
DDB_G0270278	0.0257186081694403	1	0.0451948051948052	0.0233918128654971	0.224817518248174	0.0185275475377864	0.167084377610693	0.00213333333333333	0.0248175182481752	0.142976588628762
DDB_G0270280	0.0249621785173979	1	0.0296103896103896	0.0292397660818713	0.188321167883211	0.0268161872257435	0.117794486215539	0.000533333333333333	0.0321167883211679	0.0384615384615384
DDB_G0270282	0.027231467473525	1	0.0348051948051948	0.0409356725146199	0.0394160583941606	0.0190151145782545	0.0509607351712615	0.000533333333333333	0.0335766423357664	0.173076923076923
DDB_G0270284	0.0219364599092285	1	0.0358441558441559	0.0263157894736842	0.197080291970802	0.0170648464163822	0.173767752715121	0.00213333333333333	0.0248175182481752	0.0543478260869565
DDB_G0270286	0.0400907715582451	1	0.0337662337662338	0.0204678362573099	0.0613138686131387	0.03022915650902	0.0392648287385129	0.00106666666666667	0.0175182481751825	0.138795986622074
DDB_G0270288	0.0287443267776097	1	0.0327272727272728	0.0116959064327485	0.121167883211679	0.0263286201852755	0.0860484544695071	0.0016	0.0102189781021898	0.103678929765886
DDB_G0270292	0.0234493192133132	1	0.0285714285714286	0.0233918128654971	0.105109489051095	0.0209653827401268	0.0760233918128655	0.00106666666666667	0.0160583941605839	0.0936454849498327
DDB_G0270298	0.0136157337367625	1	0.0472727272727272	0.0204678362573099	0.0919708029197081	0.0131643100926377	0.0618212197159566	0.00906666666666667	0.0218978102189781	0.0627090301003344
DDB_G0270300	0.0242057488653555	1	0.0342857142857143	0.0292397660818713	0.0875912408759125	0.0190151145782545	0.0685045948203843	0.00106666666666667	0.035036496350365	0.0459866220735786
DDB_G0270302	0.0219364599092285	1	0.0374025974025974	0.0204678362573099	0.035036496350365	0.0185275475377864	0.0451127819548872	0	0.0306569343065694	0.084448160535117
DDB_G0270304	0.0158850226928896	1	0.04	0.0233918128654971	0.0978102189781022	0.0165772793759142	0.0885547201336675	0.000533333333333333	0.0233576642335766	0.132107023411371
DDB_G0270310	0.0173978819969743	1	0.041038961038961	0.0175438596491228	0.147445255474452	0.0199902486591906	0.158730158730159	0.000533333333333333	0.0248175182481752	0.158862876254181
DDB_G0270312	0.0173978819969743	1	0.0296103896103896	0.0233918128654971	0.115328467153285	0.0156021452949781	0.0960735171261487	0.000533333333333333	0.0248175182481752	0.0777591973244147
DDB_G0270314	0.0234493192133132	1	0.0238961038961039	0.0146198830409357	0.151824817518248	0.0136518771331058	0.111111111111111	0	0.0262773722627737	0.107023411371237
DDB_G0270316	0.0173978819969743	1	0.0285714285714286	0.0526315789473684	0.0934306569343066	0.0165772793759142	0.0534670008354219	0.0064	0.0321167883211679	0.06438127090301
DDB_G0270318	0.0211800302571861	1	0.025974025974026	0.0233918128654971	0.147445255474452	0.0165772793759142	0.114452798663325	0.00373333333333333	0.035036496350365	0.060200668896321
DDB_G0270320	0.0121028744326778	1	0.0415584415584415	0.0380116959064327	0.147445255474452	0.0121891760117016	0.0918964076858814	0.0032	0.0364963503649635	0.0175585284280936
DDB_G0270324	0.0211800302571861	1	0.0358441558441559	0.00584795321637427	0.157664233576642	0.022428083861531	0.0960735171261487	0.00106666666666667	0.0218978102189781	0.122909698996655
DDB_G0270326	0.0332829046898639	1	0.0498701298701298	0.0292397660818713	0.0934306569343066	0.0248659190638713	0.0559732664995823	0.00106666666666667	0.0218978102189781	0.0593645484949832
DDB_G0270328	0.0173978819969743	1	0.04	0.0087719298245614	0.17956204379562	0.0141394441735739	0.128654970760234	0.00106666666666667	0.018978102189781	0.060200668896321
DDB_G0270330	0.027231467473525	1	0.0467532467532467	0.0292397660818713	0.0817518248175183	0.0180399804973184	0.051796157059315	0.00533333333333333	0.035036496350365	0.114548494983278
DDB_G0270336	0.0264750378214826	1	0.0441558441558441	0.0350877192982456	0.108029197080292	0.0175524134568503	0.0802005012531328	0.0016	0.0467153284671533	0.1061872909699
DDB_G0270338	0.0219364599092285	1	0.0477922077922077	0.0146198830409357	0.131386861313869	0.0146270112140419	0.10609857978279	0.0016	0.0233576642335766	0.0802675585284281
DDB_G0270340	0.0158850226928896	1	0.0431168831168831	0.0116959064327485	0.160583941605839	0.0165772793759142	0.149540517961571	0.00373333333333333	0.0233576642335766	0.0928093645484949
DDB_G0270344	0.0257186081694403	1	0.0379220779220779	0.0175438596491228	0.102189781021898	0.0190151145782545	0.126148705096074	0	0.0262773722627737	0.117892976588629
DDB_G0270346	0.0166414523449319	1	0.0566233766233765	0.0116959064327485	0.11970802919708	0.0107264748902974	0.0718462823725982	0	0.035036496350365	0.0367892976588629
DDB_G0270354	0.0264750378214826	1	0.0368831168831169	0.043859649122807	0.0744525547445256	0.0209653827401268	0.06265664160401	0.000533333333333333	0.0335766423357664	0.118729096989966
DDB_G0270356	0.027231467473525	1	0.027012987012987	0.0409356725146199	0.14014598540146	0.0175524134568503	0.0835421888053467	0.0032	0.035036496350365	0.0510033444816053
DDB_G0270358	0.0234493192133132	1	0.055064935064935	0.0087719298245614	0.163503649635036	0.0136518771331058	0.110275689223058	0.00106666666666667	0.0116788321167883	0.0769230769230769
DDB_G0270360	0.0219364599092285	1	0.0384415584415584	0.0409356725146199	0.118248175182482	0.0131643100926377	0.119465329991646	0.00426666666666667	0.0306569343065694	0.158862876254181
DDB_G0270362	0.0234493192133132	1	0.0348051948051948	0.0233918128654971	0.0846715328467154	0.0185275475377864	0.0492898913951546	0.00213333333333333	0.0277372262773723	0.0903010033444816
DDB_G0270364	0.018910741301059	1	0.0311688311688312	0.0204678362573099	0.07007299270073	0.022428083861531	0.0593149540517962	0.00213333333333333	0.0218978102189781	0.0610367892976588
DDB_G0270368	0.0173978819969743	1	0.04	0.00584795321637427	0.208759124087591	0.0117016089712335	0.139515455304929	0.00106666666666667	0.018978102189781	0.0543478260869565
DDB_G0270372	0.0340393343419062	1	0.0353246753246753	0.0263157894736842	0.0160583941605839	0.0146270112140419	0.0116959064327485	0.00266666666666667	0.0583941605839416	0.088628762541806
DDB_G0270374	0.0287443267776097	1	0.0233766233766234	0.0350877192982456	0.150364963503649	0.0287664553876158	0.105263157894737	0.00266666666666667	0.0364963503649635	0.0259197324414716
DDB_G0270376	0.0219364599092285	1	0.0306493506493507	0.043859649122807	0.0510948905109489	0.0204778156996587	0.0584795321637427	0.00373333333333333	0.0218978102189781	0.0760869565217391
DDB_G0270378	0.018910741301059	1	0.055064935064935	0.0175438596491228	0.185401459854014	0.0141394441735739	0.177944862155388	0.0032	0.0248175182481752	0.0735785953177257
DDB_G0270380	0.0234493192133132	1	0.0358441558441559	0.0380116959064327	0.11970802919708	0.0209653827401268	0.143692564745196	0.00373333333333333	0.0218978102189781	0.0944816053511705
DDB_G0270382	0.0113464447806354	1	0.0483116883116883	0.0204678362573099	0.0525547445255475	0.0190151145782545	0.0827067669172932	0.00533333333333333	0.00875912408759124	0.149665551839465
DDB_G0270384	0.0257186081694403	1	0.0342857142857143	0.0555555555555556	0.0525547445255475	0.0190151145782545	0.051796157059315	0.0032	0.0335766423357664	0.158862876254181
DDB_G0270388	0.0121028744326778	1	0.0472727272727272	0.0146198830409357	0.170802919708029	0.00585080448561677	0.200501253132832	0.0048	0.0131386861313869	0.116220735785953
DDB_G0270390	0.0234493192133132	1	0.0503896103896103	0.0146198830409357	0.230656934306568	0.0180399804973184	0.177944862155388	0.0032	0.018978102189781	0.162207357859532
DDB_G0270392	0.0151285930408472	1	0.0618181818181817	0.0350877192982456	0.0919708029197081	0.0102389078498293	0.0559732664995823	0.00693333333333334	0.0306569343065694	0.0392976588628762
DDB_G0270394	0.0264750378214826	1	0.0301298701298702	0.0409356725146199	0.0846715328467154	0.0175524134568503	0.0659983291562239	0.00586666666666667	0.0291970802919708	0.0785953177257525
DDB_G0270396	0.0234493192133132	1	0.056103896103896	0.0292397660818713	0.105109489051095	0.01511457825451	0.0918964076858814	0.00266666666666667	0.0510948905109489	0.084448160535117
DDB_G0270400	0.0181543116490166	1	0.0597402597402596	0.0380116959064327	0.0686131386861314	0.00731350560702096	0.0459482038429407	0.00266666666666667	0.054014598540146	0.0551839464882943
DDB_G0270402	0.0295007564296521	1	0.0498701298701298	0.0292397660818713	0.127007299270073	0.0175524134568503	0.117794486215539	0.00266666666666667	0.0175182481751825	0.152173913043478
DDB_G0270404	0.0151285930408472	1	0.0545454545454545	0.0233918128654971	0.176642335766423	0.0112140419307655	0.151211361737678	0.00266666666666667	0.0277372262773723	0.13628762541806
DDB_G0270406	0.0287443267776097	1	0.0628571428571427	0.0116959064327485	0.151824817518248	0.0170648464163822	0.123642439431913	0.00373333333333333	0.0233576642335766	0.133779264214047
DDB_G0270408	0.0249621785173979	1	0.04	0.0263157894736842	0.0569343065693431	0.0175524134568503	0.0451127819548872	0.0016	0.0321167883211679	0.101170568561873
DDB_G0270410	0.00529500756429652	1	0.086233766233766	0.0116959064327485	0.0671532846715329	0.00487567040468064	0.130325814536341	0.00266666666666667	0.018978102189781	0.084448160535117
DDB_G0270412	0.0158850226928896	1	0.0763636363636362	0.0175438596491228	0.135766423357664	0.0170648464163822	0.121136173767753	0.0016	0.0218978102189781	0.145484949832776
DDB_G0270414	0.0249621785173979	1	0.0405194805194805	0.0263157894736842	0.018978102189781	0.0160897123354461	0.012531328320802	0.000533333333333333	0.0262773722627737	0.116220735785953
DDB_G0270416	0.0143721633888048	1	0.0587012987012986	0.0233918128654971	0.125547445255475	0.0180399804973184	0.108604845446951	0.00106666666666667	0.0379562043795621	0.06438127090301
DDB_G0270418	0.0128593040847201	1	0.0685714285714284	0.0292397660818713	0.175182481751824	0.0107264748902974	0.118629908103592	0.0048	0.0204379562043796	0.127090301003344
DDB_G0270424	0.018910741301059	1	0.0425974025974026	0.0350877192982456	0.118248175182482	0.01511457825451	0.100250626566416	0.0032	0.0175182481751825	0.153010033444816
DDB_G0270428	0.0234493192133132	1	0.0316883116883117	0.0233918128654971	0.214598540145985	0.0180399804973184	0.172096908939014	0.0016	0.0233576642335766	0.0342809364548495
DDB_G0270430	0.0158850226928896	1	0.0503896103896103	0.0087719298245614	0.145985401459854	0.0180399804973184	0.0868838763575606	0.00106666666666667	0.0175182481751825	0.0543478260869565
DDB_G0270434	0.0166414523449319	1	0.0332467532467533	0.0350877192982456	0.0919708029197081	0.0107264748902974	0.0559732664995823	0.00213333333333333	0.0321167883211679	0.0593645484949832
DDB_G0270440	0.0158850226928896	1	0.0384415584415584	0.00292397660818713	0.106569343065693	0.0195026816187226	0.121971595655806	0	0.0306569343065694	0.0785953177257525
DDB_G0270442	0.0204236006051437	1	0.0477922077922077	0.0350877192982456	0.221897810218977	0.0214529497805948	0.135338345864662	0.00266666666666667	0.0335766423357664	0.0819397993311036
DDB_G0270444	0.0219364599092285	1	0.0493506493506493	0.0175438596491228	0.109489051094891	0.0146270112140419	0.064327485380117	0.0032	0.0277372262773723	0.0819397993311036
DDB_G0270448	0.0173978819969743	1	0.0425974025974026	0.0380116959064327	0.0773722627737227	0.0165772793759142	0.0685045948203843	0.000533333333333333	0.0364963503649635	0.0727424749163879
DDB_G0270452	0.0242057488653555	1	0.0363636363636364	0.0175438596491228	0.0978102189781022	0.0160897123354461	0.0659983291562239	0.0016	0.0262773722627737	0.0133779264214047
DDB_G0270456	0.037821482602118	1	0.0301298701298702	0.0380116959064327	0	0.0273037542662116	0.0025062656641604	0.000533333333333333	0.0394160583941606	0.104515050167224
DDB_G0270458	0.0136157337367625	1	0.0685714285714284	0.0555555555555556	0.162043795620438	0.0112140419307655	0.12531328320802	0.00213333333333333	0.0408759124087591	0.0359531772575251
DDB_G0270462	0.0075642965204236	1	0.0493506493506493	0.0935672514619883	0.0204379562043796	0.0068259385665529	0.0342522974101921	0.00266666666666667	0.07007299270073	0.00418060200668896
DDB_G0270464	0.00453857791225416	1	0.0477922077922077	0.0730994152046784	0.0510948905109489	0.00780107264748903	0.087719298245614	0.00373333333333333	0.0496350364963504	0.0384615384615384
DDB_G0270470	0.0204236006051437	1	0.0446753246753246	0.0350877192982456	0.118248175182482	0.0175524134568503	0.110275689223058	0.00106666666666667	0.0306569343065694	0.0869565217391304
DDB_G0270474	0.0302571860816944	1	0.0602597402597402	0.0087719298245614	0.0715328467153285	0.0165772793759142	0.0442773600668337	0.00266666666666667	0.0277372262773723	0.198160535117057
DDB_G0270482	0.0181543116490166	1	0.0581818181818181	0.0146198830409357	0.137226277372263	0.0136518771331058	0.120300751879699	0.00746666666666667	0.0321167883211679	0.0719063545150501
DDB_G0270488	0.0151285930408472	1	0.0420779220779221	0.0233918128654971	0.0437956204379562	0.0131643100926377	0.0910609857978279	0.0032	0.0116788321167883	0.179765886287625
DDB_G0270490	0.0226928895612708	1	0.0337662337662338	0.0116959064327485	0.0525547445255475	0.0190151145782545	0.0309106098579783	0.00266666666666667	0.0379562043795621	0.0911371237458194
DDB_G0270492	0.0204236006051437	1	0.0358441558441559	0.0263157894736842	0.134306569343066	0.0180399804973184	0.105263157894737	0.00373333333333333	0.0160583941605839	0.0994983277591973
DDB_G0270496	0.0204236006051437	1	0.0545454545454545	0.0116959064327485	0.07007299270073	0.0117016089712335	0.0576441102756892	0.00106666666666667	0.0204379562043796	0.165551839464883
DDB_G0270500	0.0181543116490166	1	0.0446753246753246	0.0292397660818713	0.0948905109489052	0.0156021452949781	0.0551378446115288	0.00213333333333333	0.0364963503649635	0.1438127090301
DDB_G0270502	0.010590015128593	1	0.0441558441558441	0.0321637426900585	0.00437956204379562	0.0102389078498293	0.0233918128654971	0.00213333333333333	0.0744525547445256	0.102842809364548
DDB_G0270504	0.0151285930408472	1	0.0524675324675324	0.0175438596491228	0.0569343065693431	0.00828863968795709	0.0818713450292398	0.00373333333333333	0.054014598540146	0.0861204013377926
DDB_G0270506	0.0226928895612708	1	0.0441558441558441	0.0526315789473684	0.0452554744525548	0.0199902486591906	0.0484544695071011	0.000533333333333333	0.0408759124087591	0.0618729096989966
DDB_G0270508	0.0264750378214826	1	0.0535064935064934	0.0467836257309941	0.0671532846715329	0.0126767430521697	0.075187969924812	0.00213333333333333	0.0554744525547445	0.0719063545150501
DDB_G0270514	0.0219364599092285	1	0.0342857142857143	0.0204678362573099	0.137226277372263	0.0234032179424671	0.0793650793650794	0.00106666666666667	0.0291970802919708	0.0284280936454849
DDB_G0270518	0.0279878971255673	1	0.0353246753246753	0.0292397660818713	0.183941605839416	0.0277913213066797	0.203007518796992	0.00106666666666667	0.0291970802919708	0.0811036789297658
DDB_G0270520	0.0317700453857791	1	0.0415584415584415	0.0292397660818713	0.162043795620438	0.0180399804973184	0.120300751879699	0.00213333333333333	0.018978102189781	0.0894648829431438
DDB_G0270524	0.0385779122541604	1	0.0254545454545455	0.0292397660818713	0.0919708029197081	0.0258410531448074	0.0835421888053467	0.00106666666666667	0.0248175182481752	0.0869565217391304
DDB_G0270530	0.0249621785173979	1	0.0431168831168831	0.0467836257309941	0.0817518248175183	0.0175524134568503	0.0885547201336675	0.0016	0.035036496350365	0.107859531772575
DDB_G0270536	0.0143721633888048	1	0.0545454545454545	0.0175438596491228	0.054014598540146	0.00828863968795709	0.0384294068504595	0.0032	0.0510948905109489	0.084448160535117
DDB_G0270538	0.0310136157337368	1	0.0244155844155844	0.0204678362573099	0.144525547445255	0.0204778156996587	0.0994152046783626	0.00266666666666667	0.035036496350365	0.0953177257525083
DDB_G0270544	0.0166414523449319	1	0.0457142857142857	0.0350877192982456	0.137226277372263	0.0141394441735739	0.109440267335004	0.00213333333333333	0.0291970802919708	0.0635451505016722
DDB_G0270552	0.0196671709531014	1	0.0654545454545453	0.0087719298245614	0.156204379562044	0.01511457825451	0.121136173767753	0.0064	0.035036496350365	0.13628762541806
DDB_G0270554	0.0242057488653555	1	0.0290909090909091	0.0292397660818713	0.0583941605839416	0.0136518771331058	0.0350877192982456	0.00106666666666667	0.0467153284671533	0.0451505016722408
DDB_G0270556	0.0234493192133132	1	0.0425974025974026	0.0204678362573099	0.134306569343066	0.0199902486591906	0.12781954887218	0.0016	0.0262773722627737	0.0618729096989966
DDB_G0270558	0.0279878971255673	1	0.0363636363636364	0.0321637426900585	0.116788321167883	0.0263286201852755	0.117794486215539	0	0.0262773722627737	0.0869565217391304
DDB_G0270560	0.0075642965204236	1	0.0405194805194805	0.0292397660818713	0.0262773722627737	0.00877620672842516	0.0267335004177109	0	0.0262773722627737	0.0969899665551839
DDB_G0270562	0.0211800302571861	1	0.0472727272727272	0.0292397660818713	0.144525547445255	0.0180399804973184	0.089390142021721	0.00266666666666667	0.0321167883211679	0.0192307692307692
DDB_G0270564	0.0249621785173979	1	0.0322077922077922	0.0087719298245614	0.191240875912408	0.0214529497805948	0.131161236424394	0.00213333333333333	0.0306569343065694	0.0451505016722408
DDB_G0270568	0.0257186081694403	1	0.0451948051948052	0.0233918128654971	0.227737226277371	0.0195026816187226	0.192147034252297	0.0048	0.018978102189781	0.0342809364548495
DDB_G0270570	0.0226928895612708	1	0.0207792207792208	0.0350877192982456	0.0875912408759125	0.0195026816187226	0.0568086883876358	0.00266666666666667	0.0262773722627737	0.0418060200668896
DDB_G0270572	0.0204236006051437	1	0.0483116883116883	0.0292397660818713	0.143065693430657	0.0219405168210629	0.0860484544695071	0.0032	0.0233576642335766	0.0819397993311036
DDB_G0270578	0.0204236006051437	1	0.0425974025974026	0.0087719298245614	0.18978102189781	0.0165772793759142	0.192982456140351	0.00106666666666667	0.0116788321167883	0.0969899665551839
DDB_G0270580	0.0211800302571861	1	0.0394805194805195	0.0204678362573099	0.0306569343065694	0.0243783520234032	0.0217209690893901	0.00106666666666667	0.0364963503649635	0.122073578595318
DDB_G0270582	0.0287443267776097	1	0.0363636363636364	0.0116959064327485	0.143065693430657	0.0190151145782545	0.119465329991646	0.00373333333333333	0.0248175182481752	0.0978260869565217
DDB_G0270586	0.0219364599092285	1	0.0296103896103896	0.0380116959064327	0.0905109489051095	0.0204778156996587	0.0559732664995823	0.000533333333333333	0.0423357664233577	0.0719063545150501
DDB_G0270590	0.0121028744326778	1	0.0332467532467533	0.00584795321637427	0.132846715328467	0.0117016089712335	0.12531328320802	0.00266666666666667	0.0102189781021898	0.125418060200669
DDB_G0270592	0.0173978819969743	1	0.0275324675324676	0.0350877192982456	0.0744525547445256	0.01511457825451	0.0467836257309941	0.000533333333333333	0.0248175182481752	0.06438127090301
DDB_G0270594	0.0287443267776097	1	0.0467532467532467	0.0116959064327485	0.102189781021898	0.0146270112140419	0.0868838763575606	0.00533333333333333	0.0160583941605839	0.0861204013377926
DDB_G0270598	0.0279878971255673	1	0.0368831168831169	0.0204678362573099	0.0627737226277373	0.0190151145782545	0.0392648287385129	0.00106666666666667	0.0233576642335766	0.15133779264214
DDB_G0270600	0.0257186081694403	1	0.04	0.0350877192982456	0.135766423357664	0.0243783520234032	0.119465329991646	0.0048	0.0335766423357664	0.0384615384615384
DDB_G0270604	0.0310136157337368	1	0.0316883116883117	0.0175438596491228	0.100729927007299	0.0253534861043393	0.0852130325814536	0.00266666666666667	0.0233576642335766	0.111204013377926
DDB_G0270606	0.0151285930408472	1	0.0425974025974026	0.00584795321637427	0.113868613138686	0.0131643100926377	0.100250626566416	0.00213333333333333	0.00875912408759124	0.112040133779264
DDB_G0270610	0.0302571860816944	1	0.0212987012987013	0.0350877192982456	0.106569343065693	0.0277913213066797	0.0651629072681704	0.000533333333333333	0.0248175182481752	0.116220735785953
DDB_G0270614	0.0295007564296521	1	0.0353246753246753	0.0350877192982456	0.054014598540146	0.0243783520234032	0.0843776106934002	0.00213333333333333	0.0218978102189781	0.155518394648829
DDB_G0270620	0.0249621785173979	1	0.0327272727272728	0.0263157894736842	0.0613138686131387	0.0126767430521697	0.0442773600668337	0.00106666666666667	0.0204379562043796	0.0760869565217391
DDB_G0270624	0.0325264750378215	1	0.0192207792207792	0.00584795321637427	0.115328467153285	0.0243783520234032	0.087719298245614	0	0.00875912408759124	0.158026755852843
DDB_G0270626	0.0143721633888048	1	0.0529870129870129	0.0146198830409357	0.109489051094891	0.01511457825451	0.0693400167084378	0.0032	0.0145985401459854	0.100334448160535
DDB_G0270630	0.0340393343419062	1	0.0374025974025974	0.043859649122807	0.0467153284671533	0.0234032179424671	0.0442773600668337	0	0.0233576642335766	0.0693979933110368
DDB_G0270632	0.0196671709531014	1	0.0358441558441559	0.0116959064327485	0.0452554744525548	0.01511457825451	0.0292397660818713	0	0.0306569343065694	0.0903010033444816
DDB_G0270636	0.0257186081694403	1	0.04	0.0321637426900585	0.11970802919708	0.0175524134568503	0.111111111111111	0.00266666666666667	0.0145985401459854	0.122073578595318
DDB_G0270638	0.0121028744326778	1	0.0680519480519479	0.0146198830409357	0.0715328467153285	0.00975134080936129	0.0668337510442774	0.00266666666666667	0.0569343065693431	0.105351170568562
DDB_G0270640	0.0128593040847201	1	0.0581818181818181	0.0321637426900585	0.0919708029197081	0.0117016089712335	0.0885547201336675	0.00213333333333333	0.0233576642335766	0.204013377926421
DDB_G0270646	0.0211800302571861	1	0.0405194805194805	0.0292397660818713	0.0875912408759125	0.0170648464163822	0.0584795321637427	0.00106666666666667	0.0321167883211679	0.0719063545150501
DDB_G0270648	0.0121028744326778	1	0.0581818181818181	0.0263157894736842	0.00875912408759124	0.0117016089712335	0.0133667502088555	0.00106666666666667	0.0627737226277373	0.0267558528428094
DDB_G0270650	0.0075642965204236	1	0.0774025974025972	0.0233918128654971	0.0072992700729927	0.00633837152608484	0.00417710944026733	0.0016	0.0510948905109489	0.0501672240802675
DDB_G0270652	0.0234493192133132	1	0.0379220779220779	0.0292397660818713	0.0919708029197081	0.0121891760117016	0.0693400167084378	0.00266666666666667	0.0218978102189781	0.0894648829431438
DDB_G0270658	0.0158850226928896	1	0.0363636363636364	0.0233918128654971	0.137226277372263	0.0160897123354461	0.112781954887218	0.00106666666666667	0.0291970802919708	0.0919732441471571
DDB_G0270660	0.0166414523449319	1	0.0342857142857143	0.0204678362573099	0.0817518248175183	0.01511457825451	0.0743525480367586	0.00426666666666667	0.0218978102189781	0.0811036789297658
DDB_G0270664	0.0257186081694403	1	0.0353246753246753	0.0204678362573099	0.141605839416058	0.0199902486591906	0.089390142021721	0.0016	0.0335766423357664	0.0928093645484949
DDB_G0270666	0.0166414523449319	1	0.0498701298701298	0.0233918128654971	0.226277372262773	0.0146270112140419	0.137009189640769	0.0016	0.0218978102189781	0.0518394648829431
DDB_G0270668	0.0121028744326778	1	0.0477922077922077	0.0233918128654971	0.185401459854014	0.0112140419307655	0.110275689223058	0.00373333333333333	0.0248175182481752	0.0367892976588629
DDB_G0270678	0.0264750378214826	1	0.0306493506493507	0.0350877192982456	0.0992700729927008	0.0136518771331058	0.0618212197159566	0.000533333333333333	0.0423357664233577	0.0551839464882943
DDB_G0270680	0.0347957639939486	1	0.0311688311688312	0.0116959064327485	0.0875912408759125	0.0258410531448074	0.0509607351712615	0.0016	0.018978102189781	0.0518394648829431
DDB_G0270682	0.0249621785173979	1	0.0363636363636364	0.0350877192982456	0.132846715328467	0.0180399804973184	0.0852130325814536	0.000533333333333333	0.0248175182481752	0.0618729096989966
DDB_G0270688	0.0370650529500757	1	0.0415584415584415	0.0146198830409357	0.12992700729927	0.0287664553876158	0.121136173767753	0.00106666666666667	0.00875912408759124	0.124581939799331
DDB_G0270690	0.0257186081694403	1	0.0290909090909091	0.0146198830409357	0.150364963503649	0.0195026816187226	0.120300751879699	0.0016	0.0335766423357664	0.0710702341137123
DDB_G0270694	0.0158850226928896	1	0.0457142857142857	0.0350877192982456	0.103649635036496	0.0165772793759142	0.0659983291562239	0.00586666666666667	0.0306569343065694	0.0635451505016722
DDB_G0270698	0.0173978819969743	1	0.0332467532467533	0.0350877192982456	0.0817518248175183	0.01511457825451	0.0509607351712615	0	0.0423357664233577	0.0836120401337792
DDB_G0270706	0.0181543116490166	1	0.0498701298701298	0.0263157894736842	0.100729927007299	0.0199902486591906	0.0835421888053467	0.00266666666666667	0.0481751824817518	0.0760869565217391
DDB_G0270708	0.027231467473525	1	0.04	0.0263157894736842	0.172262773722627	0.0185275475377864	0.117794486215539	0.00106666666666667	0.0262773722627737	0.115384615384615
DDB_G0270718	0.0219364599092285	1	0.0311688311688312	0.0233918128654971	0.134306569343066	0.0146270112140419	0.087719298245614	0.00213333333333333	0.0335766423357664	0.0510033444816053
DDB_G0270722	0.0196671709531014	1	0.0483116883116883	0.0233918128654971	0.0919708029197081	0.0136518771331058	0.0902255639097744	0.00213333333333333	0.0218978102189781	0.112876254180602
DDB_G0270724	0.0166414523449319	1	0.025974025974026	0.0526315789473684	0.0992700729927008	0.0175524134568503	0.0584795321637427	0.00106666666666667	0.0204379562043796	0.044314381270903
DDB_G0270728	0.0234493192133132	1	0.0275324675324676	0.0380116959064327	0.0116788321167883	0.0268161872257435	0.0116959064327485	0.00266666666666667	0.0423357664233577	0.0652173913043478
DDB_G0270730	0.0287443267776097	1	0.0358441558441559	0.0175438596491228	0.113868613138686	0.0126767430521697	0.153717627401838	0.0016	0.0248175182481752	0.172240802675585
DDB_G0270732	0.0431164901664145	1	0.0202597402597403	0.064327485380117	0.134306569343066	0.0404680643588494	0.0985797827903091	0	0.0525547445255475	0.0334448160535117
DDB_G0270734	0.0196671709531014	1	0.041038961038961	0.0263157894736842	0.0817518248175183	0.0160897123354461	0.0576441102756892	0.000533333333333333	0.0467153284671533	0.088628762541806
DDB_G0270736	0.0264750378214826	1	0.0306493506493507	0.0233918128654971	0.054014598540146	0.0170648464163822	0.0509607351712615	0.00213333333333333	0.0262773722627737	0.1438127090301
DDB_G0270740	0.0317700453857791	1	0.027012987012987	0.0233918128654971	0.151824817518248	0.0234032179424671	0.152882205513784	0.00106666666666667	0.0233576642335766	0.0710702341137123
DDB_G0270754	0.0151285930408472	1	0.0587012987012986	0.0146198830409357	0.0846715328467154	0.0126767430521697	0.0576441102756892	0.0048	0.0262773722627737	0.134615384615385
DDB_G0270756	0.0242057488653555	1	0.0244155844155844	0.0263157894736842	0.118248175182482	0.0121891760117016	0.10609857978279	0.00106666666666667	0.00875912408759124	0.118729096989966
DDB_G0270758	0.0158850226928896	1	0.0342857142857143	0.0175438596491228	0.110948905109489	0.0175524134568503	0.10609857978279	0.000533333333333333	0.035036496350365	0.118729096989966
DDB_G0270760	0.0151285930408472	1	0.0114285714285714	0.0350877192982456	0.0321167883211679	0.0156021452949781	0.0459482038429407	0.0016	0.0394160583941606	0.0760869565217391
DDB_G0270766	0.0295007564296521	1	0.0425974025974026	0.0146198830409357	0.121167883211679	0.0199902486591906	0.132832080200501	0.00533333333333333	0.0423357664233577	0.198160535117057
DDB_G0270768	0.0204236006051437	1	0.0275324675324676	0.0175438596491228	0.105109489051095	0.00780107264748903	0.101921470342523	0.00106666666666667	0.018978102189781	0.0710702341137123
DDB_G0270770	0.0158850226928896	1	0.0581818181818181	0.0614035087719298	0.035036496350365	0.00975134080936129	0.0743525480367586	0.000533333333333333	0.0554744525547445	0.0167224080267558
DDB_G0270772	0.0264750378214826	1	0.0363636363636364	0.0175438596491228	0.12992700729927	0.0136518771331058	0.0960735171261487	0.00693333333333334	0.0204379562043796	0.148829431438127
DDB_G0270774	0.0249621785173979	1	0.0332467532467533	0.0233918128654971	0.12992700729927	0.0190151145782545	0.142857142857143	0.0016	0.0423357664233577	0.084448160535117
DDB_G0270778	0.0219364599092285	1	0.0467532467532467	0	0.0948905109489052	0.0175524134568503	0.111111111111111	0.00266666666666667	0.0145985401459854	0.102006688963211
DDB_G0270788	0.0295007564296521	1	0.0332467532467533	0.0175438596491228	0.102189781021898	0.0234032179424671	0.110275689223058	0.00213333333333333	0.0248175182481752	0.114548494983278
DDB_G0270792	0.00983358547655068	1	0.0592207792207791	0.0233918128654971	0	0.0068259385665529	0	0.0016	0.0598540145985402	0.0301003344481605
DDB_G0270796	0.0287443267776097	1	0.0358441558441559	0.0263157894736842	0.0408759124087591	0.0277913213066797	0.0467836257309941	0.00106666666666667	0.0321167883211679	0.0476588628762542
DDB_G0270800	0.0173978819969743	1	0.0451948051948052	0.0380116959064327	0.116788321167883	0.0199902486591906	0.0818713450292398	0.0032	0.0437956204379562	0.060200668896321
DDB_G0270804	0.0211800302571861	1	0.0457142857142857	0.0380116959064327	0.116788321167883	0.0170648464163822	0.0685045948203843	0.00266666666666667	0.0218978102189781	0.0518394648829431
DDB_G0270806	0.0226928895612708	1	0.0592207792207791	0.0204678362573099	0.16934306569343	0.0146270112140419	0.150375939849624	0.0016	0.0160583941605839	0.0936454849498327
DDB_G0270808	0.0234493192133132	1	0.0628571428571427	0.0292397660818713	0.235036496350364	0.00926377376889322	0.204678362573099	0.00266666666666667	0.0262773722627737	0.107023411371237
DDB_G0270814	0.0242057488653555	1	0.0467532467532467	0.0204678362573099	0.164963503649635	0.022915650901999	0.157059314954052	0	0.0306569343065694	0.0961538461538461
DDB_G0270816	0.0128593040847201	1	0.04	0.0614035087719298	0.00875912408759124	0.0121891760117016	0.06265664160401	0.00213333333333333	0.0452554744525548	0.12123745819398
DDB_G0270824	0.0173978819969743	1	0.0545454545454545	0.0409356725146199	0.0481751824817518	0.0112140419307655	0.0367585630743525	0.00266666666666667	0.035036496350365	0.132943143812709
DDB_G0270826	0.027231467473525	1	0.055064935064935	0.0204678362573099	0.14014598540146	0.0121891760117016	0.0918964076858814	0.00373333333333333	0.018978102189781	0.112876254180602
DDB_G0270834	0.0151285930408472	1	0.0405194805194805	0.0292397660818713	0.150364963503649	0.0131643100926377	0.087719298245614	0.00426666666666667	0.0233576642335766	0.0710702341137123
DDB_G0270836	0.0173978819969743	1	0.0431168831168831	0.0175438596491228	0.251094890510948	0.0131643100926377	0.224728487886383	0.00373333333333333	0.018978102189781	0.0727424749163879
DDB_G0270838	0.0242057488653555	0	0.0425974025974026	0.0233918128654971	0.0554744525547445	0.0209653827401268	0.0576441102756892	0.00853333333333334	0.0262773722627737	0.0727424749163879
DDB_G0270840	0.0143721633888048	1	0.0472727272727272	0.0292397660818713	0.035036496350365	0.0126767430521697	0.0451127819548872	0.0048	0.0437956204379562	0.13628762541806
DDB_G0270842	0.0143721633888048	1	0.0540259740259739	0.0175438596491228	0.0321167883211679	0.00780107264748903	0.0426065162907268	0.0032	0.0437956204379562	0.0944816053511705
DDB_G0270848	0.018910741301059	1	0.0566233766233765	0.0292397660818713	0.112408759124088	0.0165772793759142	0.0827067669172932	0.00106666666666667	0.0364963503649635	0.107023411371237
DDB_G0270850	0.0181543116490166	1	0.0571428571428571	0.0233918128654971	0.105109489051095	0.0146270112140419	0.0634920634920635	0.00213333333333333	0.0379562043795621	0.0811036789297658
DDB_G0270856	0.0204236006051437	1	0.0488311688311688	0.0233918128654971	0.144525547445255	0.0136518771331058	0.121136173767753	0.0016	0.0204379562043796	0.0928093645484949
DDB_G0270858	0.0158850226928896	1	0.0296103896103896	0.0087719298245614	0.167883211678832	0.0117016089712335	0.104427736006683	0.00373333333333333	0.0131386861313869	0.122909698996655
DDB_G0270862	0.0128593040847201	1	0.055064935064935	0.0175438596491228	0.054014598540146	0.00780107264748903	0.0526315789473684	0.00213333333333333	0.0437956204379562	0.137959866220736
DDB_G0270864	0.018910741301059	1	0.123636363636363	0.0116959064327485	0.164963503649635	0.00877620672842516	0.118629908103592	0.00533333333333333	0.0145985401459854	0.110367892976589
DDB_G0270870	0.0136157337367625	1	0.0446753246753246	0.0175438596491228	0.0861313868613139	0.0112140419307655	0.089390142021721	0.0016	0.0306569343065694	0.102842809364548
DDB_G0270878	0.0302571860816944	1	0.0280519480519481	0.0233918128654971	0.116788321167883	0.0199902486591906	0.162071846282373	0.0016	0.0072992700729927	0.0752508361204013
DDB_G0270880	0.0143721633888048	1	0.0405194805194805	0.0292397660818713	0.202919708029196	0.00487567040468064	0.179615705931495	0.000533333333333333	0.0379562043795621	0.111204013377926
DDB_G0270882	0.0234493192133132	1	0.0353246753246753	0.0175438596491228	0.100729927007299	0.0180399804973184	0.110275689223058	0.00213333333333333	0.0306569343065694	0.102006688963211
DDB_G0270884	0.0249621785173979	1	0.0405194805194805	0.0263157894736842	0.109489051094891	0.0204778156996587	0.129490392648287	0.00106666666666667	0.0145985401459854	0.0827759197324414
DDB_G0270886	0.0143721633888048	1	0.0716883116883115	0.0087719298245614	0	0.00975134080936129	0.0050125313283208	0.00266666666666667	0.0379562043795621	0.0719063545150501
DDB_G0270892	0.018910741301059	1	0.0280519480519481	0.0380116959064327	0.188321167883211	0.0165772793759142	0.119465329991646	0.00106666666666667	0.0277372262773723	0.0719063545150501
DDB_G0270896	0.00907715582450832	1	0.0524675324675324	0.0321637426900585	0.00437956204379562	0.00487567040468064	0.0217209690893901	0.00373333333333333	0.07007299270073	0.0978260869565217
DDB_G0270898	0.010590015128593	1	0.0488311688311688	0.0204678362573099	0.0277372262773723	0.00438810336421258	0.0918964076858814	0	0.0335766423357664	0.088628762541806
DDB_G0270902	0.0211800302571861	1	0.0670129870129869	0.0204678362573099	0.150364963503649	0.0156021452949781	0.109440267335004	0.00106666666666667	0.0175182481751825	0.142140468227425
DDB_G0270906	0.0370650529500757	1	0.0316883116883117	0.043859649122807	0.0759124087591241	0.0273037542662116	0.0651629072681704	0.00106666666666667	0.0291970802919708	0.044314381270903
DDB_G0270910	0.0181543116490166	1	0.0514285714285714	0.0175438596491228	0.135766423357664	0.0107264748902974	0.0802005012531328	0.000533333333333333	0.0218978102189781	0.0710702341137123
DDB_G0270912	0.027231467473525	1	0.0311688311688312	0.0175438596491228	0.0686131386861314	0.0234032179424671	0.075187969924812	0.000533333333333333	0.0175182481751825	0.0744147157190635
DDB_G0270914	0.0158850226928896	1	0.0280519480519481	0.0380116959064327	0.116788321167883	0.0185275475377864	0.131161236424394	0.00426666666666667	0.0364963503649635	0.0861204013377926
DDB_G0270916	0.0219364599092285	1	0.0337662337662338	0.0087719298245614	0.162043795620438	0.0180399804973184	0.0944026733500418	0.00106666666666667	0.00875912408759124	0.0493311036789297
DDB_G0270918	0.0219364599092285	1	0.0446753246753246	0.0175438596491228	0.0379562043795621	0.0156021452949781	0.121971595655806	0.000533333333333333	0.0204379562043796	0.111204013377926
DDB_G0270922	0.0226928895612708	1	0.0311688311688312	0.0292397660818713	0.14014598540146	0.0238907849829351	0.0802005012531328	0.000533333333333333	0.0335766423357664	0.0476588628762542
DDB_G0270924	0.0249621785173979	1	0.027012987012987	0.0116959064327485	0.0686131386861314	0.0156021452949781	0.10609857978279	0.00213333333333333	0.0145985401459854	0.137123745819398
DDB_G0270928	0.0151285930408472	1	0.0446753246753246	0.00292397660818713	0.0671532846715329	0.01511457825451	0.0827067669172932	0.0032	0.0116788321167883	0.146321070234114
DDB_G0270932	0.0226928895612708	1	0.0467532467532467	0.0350877192982456	0.153284671532847	0.0165772793759142	0.157894736842105	0.00373333333333333	0.0277372262773723	0.0727424749163879
DDB_G0270934	0.0279878971255673	1	0.0348051948051948	0.0175438596491228	0.121167883211679	0.0195026816187226	0.10108604845447	0.00373333333333333	0.0218978102189781	0.163879598662207
DDB_G0270936	0.0143721633888048	1	0.027012987012987	0.0204678362573099	0.072992700729927	0.01511457825451	0.0492898913951546	0.00373333333333333	0.0613138686131387	0.0627090301003344
DDB_G0270938	0.0196671709531014	1	0.041038961038961	0.0555555555555556	0.0510948905109489	0.0185275475377864	0.0902255639097744	0.000533333333333333	0.0408759124087591	0.0326086956521739
DDB_G0270942	0.0219364599092285	1	0.0228571428571429	0.0175438596491228	0.122627737226277	0.022915650901999	0.130325814536341	0.000533333333333333	0.0291970802919708	0.068561872909699
DDB_G0270946	0.0181543116490166	1	0.0306493506493507	0.0116959064327485	0.11970802919708	0.0175524134568503	0.0776942355889724	0.000533333333333333	0.0321167883211679	0.0928093645484949
DDB_G0270950	0.00832072617246596	1	0.07012987012987	0.0321637426900585	0.0394160583941606	0.0068259385665529	0.0292397660818713	0.00213333333333333	0.0408759124087591	0.0911371237458194
DDB_G0270952	0.0204236006051437	1	0.0607792207792207	0.0292397660818713	0.00291970802919708	0.0170648464163822	0.0258980785296575	0.00746666666666667	0.035036496350365	0.0351170568561873
DDB_G0270954	0.0151285930408472	1	0.0690909090909089	0.0467836257309941	0.00437956204379562	0.0126767430521697	0.00334168755221387	0.0032	0.0686131386861314	0.0217391304347826
DDB_G0270958	0.0196671709531014	1	0.055064935064935	0.0292397660818713	0.164963503649635	0.0160897123354461	0.128654970760234	0.00106666666666667	0.0277372262773723	0.114548494983278
DDB_G0270962	0.0143721633888048	1	0.0384415584415584	0.0350877192982456	0.147445255474452	0.0175524134568503	0.112781954887218	0.00213333333333333	0.0218978102189781	0.127926421404682
DDB_G0270964	0.0181543116490166	1	0.04	0.0467836257309941	0.112408759124088	0.0165772793759142	0.0726817042606516	0.00213333333333333	0.0408759124087591	0.107859531772575
DDB_G0270966	0.0173978819969743	1	0.0446753246753246	0.0292397660818713	0.115328467153285	0.0126767430521697	0.0827067669172932	0.00266666666666667	0.0321167883211679	0.0836120401337792
DDB_G0270968	0.0037821482602118	1	0.0644155844155843	0.0175438596491228	0.0131386861313869	0.00390053632374451	0.0108604845446951	0.00106666666666667	0.0598540145985402	0.0376254180602007
DDB_G0270970	0.0242057488653555	1	0.0524675324675324	0.0526315789473684	0.0204379562043796	0.0180399804973184	0.0434419381787803	0.00213333333333333	0.0569343065693431	0.0568561872909699
DDB_G0270972	0.018910741301059	1	0.0296103896103896	0.0087719298245614	0.156204379562044	0.01511457825451	0.184628237259816	0.00213333333333333	0.0072992700729927	0.138795986622074
DDB_G0270974	0.0204236006051437	1	0.024935064935065	0.0964912280701754	0.0131386861313869	0.022428083861531	0.0384294068504595	0.0016	0.0569343065693431	0.0367892976588629
DDB_G0270976	0.027231467473525	1	0.0275324675324676	0	0.00583941605839416	0.0273037542662116	0.0392648287385129	0.00213333333333333	0.00291970802919708	0.0894648829431438
DDB_G0270980	0.0249621785173979	1	0.0353246753246753	0.0263157894736842	0.00583941605839416	0.0165772793759142	0.0325814536340852	0.00266666666666667	0.0218978102189781	0.156354515050167
DDB_G0270986	0.018910741301059	1	0.0332467532467533	0.0116959064327485	0.226277372262773	0.0214529497805948	0.14703425229741	0.0016	0.0204379562043796	0.0627090301003344
DDB_G0270990	0.0166414523449319	1	0.0571428571428571	0.0263157894736842	0.0934306569343066	0.00975134080936129	0.0910609857978279	0.0112	0.0160583941605839	0.209866220735786
DDB_G0270996	0.0204236006051437	1	0.0379220779220779	0.00584795321637427	0.181021897810219	0.0199902486591906	0.12781954887218	0.00266666666666667	0.0131386861313869	0.0903010033444816
DDB_G0270998	0.0204236006051437	1	0.0363636363636364	0.0380116959064327	0.0467153284671533	0.0160897123354461	0.0559732664995823	0.00373333333333333	0.0277372262773723	0.0911371237458194
DDB_G0271000	0.0143721633888048	1	0.0431168831168831	0.0350877192982456	0.127007299270073	0.0209653827401268	0.0793650793650794	0.0032	0.0394160583941606	0.0769230769230769
DDB_G0271002	0.0249621785173979	1	0.0545454545454545	0.0555555555555556	0.127007299270073	0.0156021452949781	0.0977443609022556	0.000533333333333333	0.0408759124087591	0.0334448160535117
DDB_G0271006	0.0204236006051437	1	0.038961038961039	0.0263157894736842	0.0832116788321168	0.0117016089712335	0.0559732664995823	0.0032	0.0291970802919708	0.0535117056856187
DDB_G0271008	0.0211800302571861	1	0.0327272727272728	0.0146198830409357	0.103649635036496	0.0234032179424671	0.0802005012531328	0.000533333333333333	0.0248175182481752	0.0434782608695652
DDB_G0271010	0.0166414523449319	1	0.027012987012987	0.0380116959064327	0.0978102189781022	0.0126767430521697	0.0902255639097744	0.0016	0.0335766423357664	0.0785953177257525
DDB_G0271014	0.0121028744326778	1	0.04	0.00584795321637427	0.0642335766423358	0.0107264748902974	0.051796157059315	0.00373333333333333	0.0218978102189781	0.147993311036789
DDB_G0271016	0.0219364599092285	1	0.0431168831168831	0.0087719298245614	0.118248175182482	0.0204778156996587	0.10359231411863	0.000533333333333333	0.018978102189781	0.167224080267558
DDB_G0271018	0.0136157337367625	1	0.0576623376623376	0.0233918128654971	0.00145985401459854	0.00877620672842516	0.000835421888053467	0.00213333333333333	0.0481751824817518	0.0493311036789297
DDB_G0271020	0.0158850226928896	1	0.056103896103896	0.0175438596491228	0.0569343065693431	0.00828863968795709	0.0618212197159566	0.00213333333333333	0.0364963503649635	0.134615384615385
DDB_G0271024	0.0211800302571861	1	0.0436363636363636	0.0350877192982456	0.137226277372263	0.0146270112140419	0.0827067669172932	0.00373333333333333	0.018978102189781	0.0677257525083612
DDB_G0271026	0.0136157337367625	1	0.0540259740259739	0.0497076023391813	0.0919708029197081	0.0117016089712335	0.119465329991646	0	0.0437956204379562	0.0484949832775919
DDB_G0271028	0.010590015128593	1	0.0524675324675324	0.0263157894736842	0.00145985401459854	0.00438810336421258	0.0108604845446951	0.00533333333333333	0.0817518248175183	0.0861204013377926
DDB_G0271030	0.0204236006051437	1	0.0571428571428571	0.0175438596491228	0.135766423357664	0.0126767430521697	0.128654970760234	0.0048	0.018978102189781	0.0769230769230769
DDB_G0271034	0.0302571860816944	1	0.0254545454545455	0.0292397660818713	0.135766423357664	0.022915650901999	0.162907268170426	0.00106666666666667	0.0277372262773723	0.125418060200669
DDB_G0271038	0.018910741301059	1	0.0348051948051948	0.00292397660818713	0.0642335766423358	0.0165772793759142	0.0467836257309941	0.0016	0.035036496350365	0.0752508361204013
DDB_G0271050	0.0196671709531014	1	0.0384415584415584	0.043859649122807	0.201459854014598	0.0165772793759142	0.162071846282373	0.00266666666666667	0.0262773722627737	0.0911371237458194
DDB_G0271052	0.00680786686838124	1	0.0358441558441559	0.0175438596491228	0.113868613138686	0.00390053632374451	0.167919799498747	0.000533333333333333	0.0175182481751825	0.107859531772575
DDB_G0271054	0.0234493192133132	1	0.0446753246753246	0.0087719298245614	0.054014598540146	0.0180399804973184	0.0593149540517962	0	0.0277372262773723	0.147993311036789
DDB_G0271056	0.0363086232980333	1	0.0233766233766234	0.0555555555555556	0.102189781021898	0.0268161872257435	0.0868838763575606	0.00106666666666667	0.0394160583941606	0.0802675585284281
DDB_G0271058	0.0211800302571861	1	0.136103896103896	0.0292397660818713	0.0481751824817518	0.00585080448561677	0.076858813700919	0.0048	0.0233576642335766	0.134615384615385
DDB_G0271062	0.0325264750378215	1	0.0405194805194805	0.0175438596491228	0.156204379562044	0.0214529497805948	0.10359231411863	0.00106666666666667	0.0291970802919708	0.0585284280936455
DDB_G0271066	0.0264750378214826	1	0.025974025974026	0.0204678362573099	0.132846715328467	0.0209653827401268	0.0910609857978279	0	0.0291970802919708	0.102006688963211
DDB_G0271068	0.0204236006051437	1	0.0415584415584415	0.0116959064327485	0.124087591240876	0.022428083861531	0.0918964076858814	0.0048	0.0145985401459854	0.141304347826087
DDB_G0271072	0.0279878971255673	1	0.0436363636363636	0.0175438596491228	0.089051094890511	0.0141394441735739	0.115288220551378	0.0016	0.0321167883211679	0.0953177257525083
DDB_G0271074	0.0242057488653555	1	0.0368831168831169	0.0175438596491228	0.112408759124088	0.0219405168210629	0.0735171261487051	0.000533333333333333	0.0131386861313869	0.0376254180602007
DDB_G0271076	0.0037821482602118	1	0.0644155844155843	0.0175438596491228	0.0116788321167883	0.00390053632374451	0.12781954887218	0.00106666666666667	0.0686131386861314	0.0518394648829431
DDB_G0271080	0.0173978819969743	1	0.04	0.0175438596491228	0.147445255474452	0.0165772793759142	0.10609857978279	0.000533333333333333	0.0160583941605839	0.0710702341137123
DDB_G0271084	0.0211800302571861	1	0.027012987012987	0.0292397660818713	0.072992700729927	0.0136518771331058	0.0935672514619883	0.000533333333333333	0.0218978102189781	0.193979933110368
DDB_G0271086	0.0234493192133132	1	0.0581818181818181	0.00292397660818713	0.199999999999999	0.0214529497805948	0.195488721804511	0.0032	0.0102189781021898	0.0769230769230769
DDB_G0271096	0.0249621785173979	1	0.0446753246753246	0.0233918128654971	0.199999999999999	0.0199902486591906	0.176274018379282	0.0016	0.0467153284671533	0.0426421404682274
DDB_G0271098	0.0242057488653555	1	0.0509090909090908	0.00584795321637427	0.137226277372263	0.0175524134568503	0.10609857978279	0.00266666666666667	0.0160583941605839	0.0769230769230769
DDB_G0271100	0.0196671709531014	1	0.0529870129870129	0.0146198830409357	0.116788321167883	0.01511457825451	0.0793650793650794	0.00106666666666667	0.0204379562043796	0.120401337792642
DDB_G0271102	0.018910741301059	1	0.0322077922077922	0.0233918128654971	0.0963503649635037	0.0297415894685519	0.0634920634920635	0.000533333333333333	0.0145985401459854	0.103678929765886
DDB_G0271106	0.0257186081694403	1	0.0254545454545455	0.0350877192982456	0.116788321167883	0.0234032179424671	0.0776942355889724	0.0016	0.0321167883211679	0.060200668896321
DDB_G0271110	0.0257186081694403	1	0.0451948051948052	0.0321637426900585	0.0992700729927008	0.0209653827401268	0.100250626566416	0.00106666666666667	0.0321167883211679	0.0668896321070234
DDB_G0271114	0.00983358547655068	1	0.0348051948051948	0.0087719298245614	0.0627737226277373	0.0146270112140419	0.037593984962406	0.000533333333333333	0.0613138686131387	0.0953177257525083
DDB_G0271120	0.0211800302571861	1	0.0431168831168831	0.0233918128654971	0.148905109489051	0.0199902486591906	0.0885547201336675	0.00106666666666667	0.0204379562043796	0.0794314381270903
DDB_G0271126	0.0234493192133132	1	0.0353246753246753	0.0233918128654971	0.121167883211679	0.0214529497805948	0.076858813700919	0.00373333333333333	0.0277372262773723	0.0175585284280936
DDB_G0271128	0.0204236006051437	1	0.0394805194805195	0.0175438596491228	0.0423357664233577	0.0268161872257435	0.0651629072681704	0.0016	0.0218978102189781	0.102842809364548
DDB_G0271132	0.0332829046898639	1	0.0316883116883117	0.0204678362573099	0.0978102189781022	0.0321794246708922	0.0868838763575606	0.00106666666666667	0.0131386861313869	0.107859531772575
DDB_G0271134	0.0173978819969743	1	0.0483116883116883	0.0146198830409357	0.138686131386861	0.0107264748902974	0.154553049289891	0.00373333333333333	0.0160583941605839	0.101170568561873
DDB_G0271136	0.0204236006051437	1	0.0384415584415584	0.0204678362573099	0.11970802919708	0.0156021452949781	0.0760233918128655	0.00266666666666667	0.0233576642335766	0.0476588628762542
DDB_G0271140	0.0234493192133132	1	0.0379220779220779	0.0233918128654971	0.109489051094891	0.022428083861531	0.164578111946533	0.0032	0.0335766423357664	0.0894648829431438
DDB_G0271142	0.0143721633888048	1	0.0472727272727272	0.0350877192982456	0.202919708029196	0.0175524134568503	0.121136173767753	0.000533333333333333	0.0262773722627737	0.101170568561873
DDB_G0271148	0.0143721633888048	1	0.0374025974025974	0.0263157894736842	0.0817518248175183	0.0175524134568503	0.0810359231411863	0.00266666666666667	0.0291970802919708	0.161371237458194
DDB_G0271150	0.0302571860816944	1	0.0187012987012987	0.0409356725146199	0.0642335766423358	0.0268161872257435	0.0409356725146199	0.00266666666666667	0.0306569343065694	0.0752508361204013
DDB_G0271156	0.0295007564296521	1	0.027012987012987	0.043859649122807	0.0262773722627737	0.0190151145782545	0.025062656641604	0.000533333333333333	0.0306569343065694	0.0250836120401338
DDB_G0271158	0.0257186081694403	1	0.0353246753246753	0.043859649122807	0.0072992700729927	0.0180399804973184	0.162071846282373	0.00373333333333333	0.0583941605839416	0.0777591973244147
DDB_G0271160	0.018910741301059	1	0.0477922077922077	0.0175438596491228	0.0496350364963504	0.0141394441735739	0.037593984962406	0.00106666666666667	0.0394160583941606	0.176421404682274
DDB_G0271164	0.0257186081694403	1	0.04	0.0263157894736842	0.137226277372263	0.0214529497805948	0.087719298245614	0.0016	0.0364963503649635	0.0367892976588629
DDB_G0271168	0.0302571860816944	1	0.055064935064935	0.064327485380117	0.0481751824817518	0.0209653827401268	0.0659983291562239	0.000533333333333333	0.0437956204379562	0.100334448160535
DDB_G0271172	0.0257186081694403	1	0.038961038961039	0.0380116959064327	0.0905109489051095	0.0170648464163822	0.0651629072681704	0.00106666666666667	0.0277372262773723	0.0936454849498327
DDB_G0271176	0.0347957639939486	1	0.0514285714285714	0.0321637426900585	0.141605839416058	0.0170648464163822	0.0935672514619883	0.00213333333333333	0.0321167883211679	0.06438127090301
DDB_G0271180	0.0234493192133132	1	0.0342857142857143	0.0292397660818713	0.0627737226277373	0.0175524134568503	0.0401002506265664	0.00106666666666667	0.0510948905109489	0.0158862876254181
DDB_G0271186	0.0295007564296521	1	0.0327272727272728	0.0204678362573099	0.0394160583941606	0.0287664553876158	0.0342522974101921	0.000533333333333333	0.0379562043795621	0.102006688963211
DDB_G0271190	0.0287443267776097	1	0.0368831168831169	0.0497076023391813	0.0175182481751825	0.022915650901999	0.0167084377610693	0.0016	0.0496350364963504	0.0526755852842809
DDB_G0271194	0.0204236006051437	1	0.0420779220779221	0.0409356725146199	0.0481751824817518	0.0185275475377864	0.0317460317460317	0.0016	0.035036496350365	0.0986622073578595
DDB_G0271196	0.018910741301059	1	0.0363636363636364	0.0380116959064327	0.106569343065693	0.0204778156996587	0.0977443609022556	0.0016	0.0321167883211679	0.088628762541806
DDB_G0271198	0.0279878971255673	1	0.0244155844155844	0.0292397660818713	0.0423357664233577	0.0214529497805948	0.0492898913951546	0.00106666666666667	0.0408759124087591	0.122909698996655
DDB_G0271202	0.0302571860816944	1	0.041038961038961	0.0146198830409357	0.160583941605839	0.0273037542662116	0.133667502088555	0.00266666666666667	0.0233576642335766	0.137959866220736
DDB_G0271204	0.0128593040847201	1	0.0493506493506493	0.0409356725146199	0.100729927007299	0.0121891760117016	0.0776942355889724	0.00213333333333333	0.035036496350365	0.0535117056856187
DDB_G0271210	0.0264750378214826	1	0.0202597402597403	0.0994152046783626	0.0715328467153285	0.0190151145782545	0.0960735171261487	0.0016	0.0525547445255475	0.0434782608695652
DDB_G0271214	0.0347957639939486	1	0.038961038961039	0.0321637426900585	0.0394160583941606	0.0238907849829351	0.0559732664995823	0.0016	0.0262773722627737	0.0735785953177257
DDB_G0271216	0.0370650529500757	1	0.0384415584415584	0.0175438596491228	0.108029197080292	0.0277913213066797	0.0701754385964912	0.0016	0.0277372262773723	0.0518394648829431
DDB_G0271218	0.0211800302571861	1	0.038961038961039	0.0321637426900585	0.0963503649635037	0.0195026816187226	0.0634920634920635	0.00106666666666667	0.0262773722627737	0.127926421404682
DDB_G0271220	0.0234493192133132	1	0.0244155844155844	0.043859649122807	0.00437956204379562	0.0190151145782545	0.0568086883876358	0.00106666666666667	0.0467153284671533	0.0175585284280936
DDB_G0271226	0.0279878971255673	1	0.0285714285714286	0.0760233918128655	0.0145985401459854	0.0219405168210629	0.0760233918128655	0.000533333333333333	0.0496350364963504	0.0551839464882943
DDB_G0271228	0.0370650529500757	1	0.0374025974025974	0.0760233918128655	0.0408759124087591	0.0277913213066797	0.0233918128654971	0.00106666666666667	0.0525547445255475	0.024247491638796
DDB_G0271238	0.0287443267776097	1	0.0348051948051948	0.0292397660818713	0.197080291970802	0.00926377376889322	0.126148705096074	0.00266666666666667	0.0306569343065694	0.0593645484949832
DDB_G0271242	0.0204236006051437	1	0.0358441558441559	0.0292397660818713	0.135766423357664	0.0141394441735739	0.109440267335004	0	0.0233576642335766	0.0978260869565217
DDB_G0271244	0.0370650529500757	1	0.0363636363636364	0.0263157894736842	0.0905109489051095	0.0273037542662116	0.075187969924812	0.00213333333333333	0.0291970802919708	0.0342809364548495
DDB_G0271246	0.0128593040847201	1	0.0581818181818181	0.0204678362573099	0.0554744525547445	0.0141394441735739	0.0434419381787803	0	0.0408759124087591	0.0635451505016722
DDB_G0271248	0.0204236006051437	1	0.0462337662337662	0.0321637426900585	0.110948905109489	0.01511457825451	0.076858813700919	0.0032	0.0306569343065694	0.102006688963211
DDB_G0271252	0.0211800302571861	1	0.0306493506493507	0.0146198830409357	0.112408759124088	0.0141394441735739	0.0835421888053467	0.00266666666666667	0.0262773722627737	0.173076923076923
DDB_G0271256	0.0408472012102875	1	0.0275324675324676	0.0526315789473684	0.0583941605839416	0.037542662116041	0.0409356725146199	0.00106666666666667	0.0525547445255475	0.114548494983278
DDB_G0271264	0.0196671709531014	1	0.0602597402597402	0.00292397660818713	0.109489051094891	0.0195026816187226	0.0685045948203843	0.0016	0.018978102189781	0.0719063545150501
DDB_G0271268	0.0355521936459909	1	0.0337662337662338	0.0321637426900585	0.0715328467153285	0.0199902486591906	0.051796157059315	0	0.0306569343065694	0.155518394648829
DDB_G0271270	0.0287443267776097	1	0.0451948051948052	0.0175438596491228	0.259854014598539	0.0195026816187226	0.157894736842105	0.0032	0.018978102189781	0.0426421404682274
DDB_G0271274	0.0317700453857791	1	0.0296103896103896	0.0116959064327485	0.07007299270073	0.0219405168210629	0.0852130325814536	0.00106666666666667	0.0248175182481752	0.0811036789297658
DDB_G0271280	0.00832072617246596	1	0.0545454545454545	0.0116959064327485	0.181021897810219	0.0126767430521697	0.111946532999165	0.0016	0.0306569343065694	0.12123745819398
DDB_G0271288	0.018910741301059	1	0.0415584415584415	0.0292397660818713	0.0905109489051095	0.0141394441735739	0.06265664160401	0.0032	0.0379562043795621	0.0668896321070234
DDB_G0271292	0.0196671709531014	1	0.0374025974025974	0.0263157894736842	0.121167883211679	0.0170648464163822	0.0835421888053467	0	0.0423357664233577	0.0861204013377926
DDB_G0271294	0.0211800302571861	1	0.0306493506493507	0.0321637426900585	0.103649635036496	0.0209653827401268	0.0827067669172932	0.00106666666666667	0.0218978102189781	0.0652173913043478
DDB_G0271296	0.0310136157337368	1	0.0446753246753246	0.0233918128654971	0.186861313868613	0.0185275475377864	0.110275689223058	0	0.0627737226277373	0.0234113712374582
DDB_G0271298	0.00832072617246596	1	0.0337662337662338	0.0146198830409357	0.0262773722627737	0.0131643100926377	0.0258980785296575	0.008	0.0379562043795621	0.139632107023411
DDB_G0271300	0.0173978819969743	1	0.0405194805194805	0.00584795321637427	0.100729927007299	0.0131643100926377	0.0668337510442774	0.00373333333333333	0.0102189781021898	0.12876254180602
DDB_G0271302	0.0234493192133132	1	0.0275324675324676	0.0263157894736842	0.214598540145985	0.0204778156996587	0.141186299081036	0.00213333333333333	0.0145985401459854	0.0593645484949832
DDB_G0271304	0.027231467473525	1	0.038961038961039	0.0175438596491228	0.182481751824817	0.0170648464163822	0.116123642439432	0.00373333333333333	0.0291970802919708	0.0869565217391304
DDB_G0271306	0.0257186081694403	1	0.0545454545454545	0.0087719298245614	0.144525547445255	0.0199902486591906	0.0985797827903091	0.00373333333333333	0.0233576642335766	0.0936454849498327
DDB_G0271308	0.0204236006051437	1	0.0451948051948052	0.0321637426900585	0.0408759124087591	0.0190151145782545	0.0300751879699248	0.00426666666666667	0.0175182481751825	0.0961538461538461
DDB_G0271310	0.0219364599092285	1	0.0394805194805195	0.0204678362573099	0.110948905109489	0.0170648464163822	0.0726817042606516	0.00213333333333333	0.0262773722627737	0.0384615384615384
DDB_G0271314	0.0173978819969743	1	0.0420779220779221	0.0146198830409357	0.100729927007299	0.0126767430521697	0.0918964076858814	0.00426666666666667	0.018978102189781	0.147157190635451
DDB_G0271316	0.0249621785173979	1	0.0441558441558441	0.0292397660818713	0.185401459854014	0.0180399804973184	0.172096908939014	0.00106666666666667	0.0204379562043796	0.0911371237458194
DDB_G0271320	0.0257186081694403	1	0.0275324675324676	0.0233918128654971	0.135766423357664	0.0238907849829351	0.0994152046783626	0.000533333333333333	0.0233576642335766	0.0593645484949832
DDB_G0271322	0.027231467473525	1	0.0394805194805195	0.0175438596491228	0.0408759124087591	0.0175524134568503	0.0467836257309941	0.00213333333333333	0.0335766423357664	0.0961538461538461
DDB_G0271326	0.0279878971255673	1	0.0285714285714286	0.0321637426900585	0.147445255474452	0.022428083861531	0.101921470342523	0	0.0291970802919708	0.0476588628762542
DDB_G0271334	0.0181543116490166	1	0.0644155844155843	0.0087719298245614	0.210218978102189	0.01511457825451	0.154553049289891	0.008	0.0204379562043796	0.123745819397993
DDB_G0271338	0.0196671709531014	1	0.0789610389610388	0.0116959064327485	0.0861313868613139	0.00975134080936129	0.121136173767753	0.0016	0.0306569343065694	0.0986622073578595
DDB_G0271342	0.0204236006051437	1	0.0566233766233765	0.0321637426900585	0.198540145985401	0.0131643100926377	0.152046783625731	0.00586666666666667	0.0233576642335766	0.148829431438127
DDB_G0271344	0.018910741301059	1	0.0420779220779221	0.0380116959064327	0.166423357664233	0.0170648464163822	0.115288220551378	0.00533333333333333	0.0394160583941606	0.100334448160535
DDB_G0271346	0.0264750378214826	1	0.0477922077922077	0.0087719298245614	0.0992700729927008	0.0141394441735739	0.0609857978279031	0.0016	0.0291970802919708	0.0785953177257525
DDB_G0271348	0.0310136157337368	1	0.0316883116883117	0.0146198830409357	0.0919708029197081	0.0263286201852755	0.0935672514619883	0.0016	0.0233576642335766	0.188963210702341
DDB_G0271350	0.0234493192133132	1	0.0374025974025974	0.0409356725146199	0.143065693430657	0.0219405168210629	0.139515455304929	0.0016	0.0306569343065694	0.0451505016722408
DDB_G0271352	0.0385779122541604	1	0.0207792207792208	0.0380116959064327	0.00145985401459854	0.0253534861043393	0.00584795321637427	0.000533333333333333	0.0394160583941606	0.107023411371237
DDB_G0271354	0.0264750378214826	1	0.0316883116883117	0	0.0496350364963504	0.01511457825451	0.051796157059315	0.00213333333333333	0.0218978102189781	0.152173913043478
DDB_G0271356	0.018910741301059	1	0.0223376623376624	0.0233918128654971	0.201459854014598	0.0165772793759142	0.156223893065998	0.00106666666666667	0.0218978102189781	0.0969899665551839
DDB_G0271358	0.0234493192133132	1	0.041038961038961	0.0233918128654971	0.118248175182482	0.0136518771331058	0.0726817042606516	0.000533333333333333	0.0262773722627737	0.0660535117056856
DDB_G0271360	0.0151285930408472	1	0.0462337662337662	0.0350877192982456	0.128467153284672	0.0126767430521697	0.106934001670844	0.0016	0.0423357664233577	0.154682274247492
DDB_G0271362	0.0370650529500757	1	0.0301298701298702	0.0204678362573099	0.11970802919708	0.0234032179424671	0.0843776106934002	0.00266666666666667	0.0248175182481752	0.0811036789297658
DDB_G0271364	0.0325264750378215	1	0.0223376623376624	0.0730994152046784	0.0408759124087591	0.0204778156996587	0.0367585630743525	0.00213333333333333	0.0481751824817518	0.020066889632107
DDB_G0271366	0.0136157337367625	1	0.0374025974025974	0.0614035087719298	0.0116788321167883	0.0190151145782545	0.0192147034252297	0.0016	0.0554744525547445	0.020066889632107
DDB_G0271368	0.0242057488653555	1	0.0462337662337662	0.0175438596491228	0.0510948905109489	0.0185275475377864	0.0434419381787803	0.00266666666666667	0.0262773722627737	0.125418060200669
DDB_G0271372	0.0279878971255673	1	0.0472727272727272	0.00292397660818713	0.153284671532847	0.0146270112140419	0.150375939849624	0.000533333333333333	0.0175182481751825	0.117056856187291
DDB_G0271376	0.0196671709531014	1	0.0436363636363636	0.0263157894736842	0.106569343065693	0.0165772793759142	0.0701754385964912	0.00533333333333333	0.0277372262773723	0.0819397993311036
DDB_G0271386	0.0325264750378215	1	0.0316883116883117	0.0175438596491228	0.17956204379562	0.0331545587518284	0.150375939849624	0	0.0291970802919708	0.0986622073578595
DDB_G0271388	0.0242057488653555	1	0.0374025974025974	0.0263157894736842	0.148905109489051	0.0204778156996587	0.126148705096074	0.0016	0.0248175182481752	0.088628762541806
DDB_G0271392	0.0219364599092285	1	0.0379220779220779	0.0175438596491228	0.159124087591241	0.0195026816187226	0.10108604845447	0.00106666666666667	0.0321167883211679	0.0769230769230769
DDB_G0271396	0.0257186081694403	1	0.0337662337662338	0.0380116959064327	0.072992700729927	0.0160897123354461	0.0685045948203843	0.00266666666666667	0.0306569343065694	0.159698996655518
DDB_G0271402	0.0151285930408472	1	0.0503896103896103	0.0146198830409357	0.0656934306569343	0.0117016089712335	0.0726817042606516	0.00746666666666667	0.0160583941605839	0.216555183946488
DDB_G0271404	0.0287443267776097	1	0.0477922077922077	0.0204678362573099	0.0686131386861314	0.0209653827401268	0.0434419381787803	0.00266666666666667	0.0335766423357664	0.0652173913043478
DDB_G0271408	0.0355521936459909	1	0.0384415584415584	0.0409356725146199	0.113868613138686	0.0263286201852755	0.0710108604845447	0.00266666666666667	0.0452554744525548	0.0953177257525083
DDB_G0271410	0.0151285930408472	1	0.0311688311688312	0.0584795321637427	0.0715328467153285	0.022428083861531	0.0534670008354219	0.0032	0.0394160583941606	0.0167224080267558
DDB_G0271412	0.0295007564296521	1	0.0342857142857143	0.0263157894736842	0.0744525547445256	0.0263286201852755	0.0484544695071011	0.0016	0.0335766423357664	0.0518394648829431
DDB_G0271418	0.0279878971255673	1	0.0353246753246753	0.0409356725146199	0.134306569343066	0.0253534861043393	0.0944026733500418	0	0.0262773722627737	0.0493311036789297
DDB_G0271422	0.0295007564296521	1	0.0514285714285714	0.0409356725146199	0.0510948905109489	0.0370550950755729	0.102756892230576	0.0032	0.0408759124087591	0.0476588628762542
DDB_G0271428	0.0204236006051437	1	0.0503896103896103	0.0467836257309941	0.118248175182482	0.0170648464163822	0.0868838763575606	0.000533333333333333	0.0262773722627737	0.0877926421404682
DDB_G0271434	0.0325264750378215	1	0.0348051948051948	0.0087719298245614	0.07007299270073	0.0277913213066797	0.0476190476190476	0.00106666666666667	0.0364963503649635	0.0928093645484949
DDB_G0271438	0.0295007564296521	1	0.0571428571428571	0.0233918128654971	0.0832116788321168	0.0195026816187226	0.0793650793650794	0.000533333333333333	0.0306569343065694	0.122073578595318
DDB_G0271440	0.0325264750378215	1	0.0280519480519481	0.0380116959064327	0.00145985401459854	0.0170648464163822	0.00417710944026733	0	0.0394160583941606	0.105351170568562
DDB_G0271448	0.027231467473525	1	0.0207792207792208	0.0321637426900585	0.00291970802919708	0.0199902486591906	0.0025062656641604	0.000533333333333333	0.0467153284671533	0.0309364548494983
DDB_G0271450	0.0151285930408472	1	0.0244155844155844	0.0263157894736842	0.00145985401459854	0.01511457825451	0.0200501253132832	0.00106666666666667	0.0423357664233577	0.0150501672240803
DDB_G0271454	0.00453857791225416	1	0.0612987012987012	0.0175438596491228	0.0102189781021898	0.00341296928327645	0.0116959064327485	0.00106666666666667	0.0613138686131387	0.0560200668896321
DDB_G0271456	0.027231467473525	1	0.0493506493506493	0.0087719298245614	0.0248175182481752	0.0199902486591906	0.0401002506265664	0.00266666666666667	0.0204379562043796	0.0961538461538461
DDB_G0271458	0.0317700453857791	1	0.0488311688311688	0.0380116959064327	0.125547445255475	0.0219405168210629	0.0994152046783626	0.0016	0.0321167883211679	0.020066889632107
DDB_G0271462	0.027231467473525	1	0.0462337662337662	0.0350877192982456	0.172262773722627	0.0185275475377864	0.111111111111111	0.00106666666666667	0.0467153284671533	0.0234113712374582
DDB_G0271466	0.0249621785173979	1	0.0436363636363636	0.0760233918128655	0.0423357664233577	0.0160897123354461	0.0300751879699248	0.0016	0.0627737226277373	0.00668896321070234
DDB_G0271468	0.0295007564296521	1	0.0425974025974026	0.0204678362573099	0.0437956204379562	0.022915650901999	0.0350877192982456	0.00373333333333333	0.0364963503649635	0.117056856187291
DDB_G0271470	0.0287443267776097	1	0.0436363636363636	0.0263157894736842	0.103649635036496	0.0190151145782545	0.0743525480367586	0.00106666666666667	0.0408759124087591	0.132943143812709
DDB_G0271472	0.027231467473525	1	0.0462337662337662	0.0292397660818713	0.186861313868613	0.0243783520234032	0.123642439431913	0.0032	0.0291970802919708	0.0660535117056856
DDB_G0271476	0.0234493192133132	1	0.0498701298701298	0.0380116959064327	0.0744525547445256	0.0238907849829351	0.109440267335004	0.00373333333333333	0.0481751824817518	0.044314381270903
DDB_G0271478	0.0393343419062027	1	0.0358441558441559	0.0321637426900585	0.249635036496349	0.0346172598732326	0.152882205513784	0.0016	0.0379562043795621	0.0484949832775919
DDB_G0271482	0.0363086232980333	1	0.0301298701298702	0.0204678362573099	0.0218978102189781	0.0195026816187226	0.0167084377610693	0.000533333333333333	0.0204379562043796	0.0869565217391304
DDB_G0271486	0.0181543116490166	1	0.0358441558441559	0.0116959064327485	0.0291970802919708	0.0131643100926377	0.0618212197159566	0.00106666666666667	0.0248175182481752	0.124581939799331
DDB_G0271500	0.0121028744326778	1	0.0322077922077922	0.0116959064327485	0.0788321167883212	0.0117016089712335	0.172096908939014	0.00213333333333333	0.00583941605839416	0.144648829431438
DDB_G0271502	0.0204236006051437	1	0.0368831168831169	0.0321637426900585	0.00437956204379562	0.0185275475377864	0.0693400167084378	0.0016	0.0496350364963504	0.0535117056856187
DDB_G0271504	0.010590015128593	1	0.0358441558441559	0.0175438596491228	0.208759124087591	0.0156021452949781	0.137009189640769	0.0016	0.0233576642335766	0.127090301003344
DDB_G0271506	0.0196671709531014	1	0.0540259740259739	0.0087719298245614	0.132846715328467	0.0185275475377864	0.0843776106934002	0.00373333333333333	0.0248175182481752	0.0468227424749164
DDB_G0271508	0.0279878971255673	1	0.0290909090909091	0.0321637426900585	0.185401459854014	0.0204778156996587	0.112781954887218	0.00213333333333333	0.0204379562043796	0.0426421404682274
DDB_G0271510	0.0219364599092285	1	0.0431168831168831	0.0087719298245614	0.122627737226277	0.0165772793759142	0.126984126984127	0.00373333333333333	0.0131386861313869	0.129598662207358
DDB_G0271512	0.0196671709531014	1	0.041038961038961	0.0233918128654971	0.0832116788321168	0.0165772793759142	0.112781954887218	0.00533333333333333	0.0262773722627737	0.153846153846154
DDB_G0271514	0.0196671709531014	1	0.0535064935064934	0.0350877192982456	0.121167883211679	0.0136518771331058	0.0977443609022556	0.0064	0.0379562043795621	0.0627090301003344
DDB_G0271520	0.0226928895612708	1	0.0384415584415584	0.0146198830409357	0.0569343065693431	0.0185275475377864	0.0451127819548872	0.00106666666666667	0.018978102189781	0.125418060200669
DDB_G0271526	0.0242057488653555	1	0.0405194805194805	0.043859649122807	0.110948905109489	0.0214529497805948	0.0785296574770259	0.0016	0.0277372262773723	0.0535117056856187
DDB_G0271528	0.0234493192133132	1	0.0316883116883117	0.0321637426900585	0.0233576642335766	0.0195026816187226	0.0175438596491228	0.0016	0.0437956204379562	0.040133779264214
DDB_G0271532	0.0242057488653555	1	0.0654545454545453	0.0204678362573099	0.185401459854014	0.0146270112140419	0.136173767752715	0.00426666666666667	0.0145985401459854	0.126254180602007
DDB_G0271536	0.0136157337367625	1	0.0503896103896103	0.0087719298245614	0.110948905109489	0.0136518771331058	0.160401002506266	0.000533333333333333	0.0116788321167883	0.112876254180602
DDB_G0271542	0.0408472012102875	1	0.0425974025974026	0.0497076023391813	0.0832116788321168	0.0185275475377864	0.0576441102756892	0.00106666666666667	0.0364963503649635	0.120401337792642
DDB_G0271548	0.0219364599092285	1	0.0296103896103896	0.0204678362573099	0.112408759124088	0.0209653827401268	0.0701754385964912	0.00106666666666667	0.0233576642335766	0.0869565217391304
DDB_G0271550	0.0204236006051437	1	0.0472727272727272	0.00292397660818713	0.110948905109489	0.0126767430521697	0.167919799498747	0.0016	0.0160583941605839	0.1061872909699
DDB_G0271554	0.0302571860816944	1	0.04	0.043859649122807	0.138686131386861	0.0156021452949781	0.126984126984127	0.00106666666666667	0.0218978102189781	0.0969899665551839
DDB_G0271558	0.0257186081694403	1	0.0368831168831169	0.0760233918128655	0.0335766423357664	0.0199902486591906	0.0225563909774436	0.0016	0.0467153284671533	0.0142140468227425
DDB_G0271560	0.0325264750378215	1	0.0306493506493507	0.0146198830409357	0.109489051094891	0.0204778156996587	0.126984126984127	0.000533333333333333	0.0233576642335766	0.0777591973244147
DDB_G0271562	0.0234493192133132	1	0.0441558441558441	0.0204678362573099	0.113868613138686	0.0195026816187226	0.0676691729323308	0.00106666666666667	0.0248175182481752	0.0351170568561873
DDB_G0271568	0.0219364599092285	1	0.0264935064935065	0.0409356725146199	0.072992700729927	0.0165772793759142	0.0476190476190476	0.00106666666666667	0.0379562043795621	0.0301003344481605
DDB_G0271572	0.0211800302571861	1	0.0529870129870129	0.0087719298245614	0.17956204379562	0.0146270112140419	0.10359231411863	0.00586666666666667	0.0131386861313869	0.0869565217391304
DDB_G0271574	0.0347957639939486	1	0.0187012987012987	0.0263157894736842	0.0277372262773723	0.0263286201852755	0.0292397660818713	0.000533333333333333	0.035036496350365	0.0811036789297658
DDB_G0271576	0.0143721633888048	1	0.0311688311688312	0.0409356725146199	0.105109489051095	0.0102389078498293	0.0743525480367586	0.00266666666666667	0.0233576642335766	0.0275919732441471
DDB_G0271578	0.0332829046898639	1	0.027012987012987	0.0380116959064327	0.144525547445255	0.0238907849829351	0.123642439431913	0.000533333333333333	0.0262773722627737	0.127090301003344
DDB_G0271586	0.0234493192133132	1	0.04	0.0292397660818713	0.0948905109489052	0.0185275475377864	0.06265664160401	0.0032	0.035036496350365	0.0827759197324414
DDB_G0271588	0.0302571860816944	1	0.0264935064935065	0.0350877192982456	0.11970802919708	0.0282788883471477	0.142857142857143	0	0.0175182481751825	0.0501672240802675
DDB_G0271590	0.0234493192133132	1	0.0296103896103896	0.0175438596491228	0.089051094890511	0.0204778156996587	0.0969089390142022	0.000533333333333333	0.0204379562043796	0.0760869565217391
DDB_G0271592	0.0249621785173979	1	0.0415584415584415	0.0263157894736842	0.210218978102189	0.0238907849829351	0.196324143692565	0	0.0248175182481752	0.0961538461538461
DDB_G0271594	0.0347957639939486	1	0.0327272727272728	0.0204678362573099	0.0583941605839416	0.0292540224280839	0.0426065162907268	0.000533333333333333	0.0306569343065694	0.0894648829431438
DDB_G0271596	0.0355521936459909	1	0.0296103896103896	0.0584795321637427	0.072992700729927	0.0287664553876158	0.0451127819548872	0.0016	0.035036496350365	0.088628762541806
DDB_G0271608	0.018910741301059	1	0.0451948051948052	0.0204678362573099	0.181021897810219	0.0136518771331058	0.145363408521303	0	0.0291970802919708	0.153010033444816
DDB_G0271610	0.0211800302571861	1	0.0394805194805195	0.0233918128654971	0.0131386861313869	0.0180399804973184	0.0116959064327485	0.000533333333333333	0.0306569343065694	0.068561872909699
DDB_G0271614	0.0249621785173979	1	0.0441558441558441	0.0292397660818713	0.054014598540146	0.0234032179424671	0.051796157059315	0.0016	0.0204379562043796	0.0777591973244147
DDB_G0271618	0.027231467473525	1	0.0384415584415584	0.0233918128654971	0.07007299270073	0.0234032179424671	0.064327485380117	0.00213333333333333	0.0277372262773723	0.0877926421404682
DDB_G0271624	0.0257186081694403	1	0.0296103896103896	0.0350877192982456	0.0992700729927008	0.022428083861531	0.0718462823725982	0.0016	0.0306569343065694	0.138795986622074
DDB_G0271626	0.0151285930408472	1	0.0794805194805193	0.0292397660818713	0.214598540145985	0.0068259385665529	0.189640768588137	0.0016	0.0394160583941606	0.0668896321070234
DDB_G0271628	0.0158850226928896	1	0.0675324675324674	0.0116959064327485	0.0832116788321168	0.0117016089712335	0.0735171261487051	0.00586666666666667	0.0175182481751825	0.187290969899665
DDB_G0271630	0.0181543116490166	1	0.0498701298701298	0.0380116959064327	0.12992700729927	0.0170648464163822	0.0785296574770259	0.0106666666666667	0.0262773722627737	0.0459866220735786
DDB_G0271636	0.0249621785173979	1	0.041038961038961	0.0263157894736842	0.116788321167883	0.022428083861531	0.0726817042606516	0.000533333333333333	0.0321167883211679	0.0635451505016722
DDB_G0271642	0.0121028744326778	0	0.0358441558441559	0.0292397660818713	0.216058394160583	0.0102389078498293	0.176274018379282	0.0016	0.0102189781021898	0.107023411371237
DDB_G0271648	0.018910741301059	1	0.0337662337662338	0.0321637426900585	0.0525547445255475	0.022428083861531	0.0576441102756892	0.000533333333333333	0.0364963503649635	0.0727424749163879
DDB_G0271654	0.0136157337367625	1	0.0348051948051948	0.0292397660818713	0.0715328467153285	0.01511457825451	0.0434419381787803	0.0016	0.0218978102189781	0.0192307692307692
DDB_G0271656	0.0226928895612708	1	0.0405194805194805	0.0380116959064327	0.0817518248175183	0.01511457825451	0.109440267335004	0.00106666666666667	0.0277372262773723	0.0861204013377926
DDB_G0271658	0.0317700453857791	1	0.027012987012987	0.0292397660818713	0.131386861313869	0.0292540224280839	0.0952380952380952	0.000533333333333333	0.0116788321167883	0.133779264214047
DDB_G0271660	0.0226928895612708	1	0.0363636363636364	0.0087719298245614	0.0744525547445256	0.0185275475377864	0.0760233918128655	0.000533333333333333	0.0262773722627737	0.088628762541806
DDB_G0271664	0.0151285930408472	1	0.0566233766233765	0.0087719298245614	0.072992700729927	0.0117016089712335	0.0434419381787803	0.00746666666666667	0.0262773722627737	0.162207357859532
DDB_G0271666	0.0287443267776097	1	0.0374025974025974	0.0292397660818713	0.191240875912408	0.022428083861531	0.119465329991646	0.0064	0.0262773722627737	0.0777591973244147
DDB_G0271668	0.0166414523449319	1	0.0420779220779221	0.0233918128654971	0.153284671532847	0.0185275475377864	0.12531328320802	0.00373333333333333	0.0306569343065694	0.165551839464883
DDB_G0271672	0.0158850226928896	1	0.0379220779220779	0.0555555555555556	0.103649635036496	0.0146270112140419	0.0618212197159566	0.0048	0.0335766423357664	0.217391304347826
DDB_G0271674	0.0287443267776097	1	0.0223376623376624	0.0292397660818713	0.0744525547445256	0.0199902486591906	0.0451127819548872	0.00106666666666667	0.0364963503649635	0.0510033444816053
DDB_G0271676	0.0158850226928896	1	0.0618181818181817	0.00584795321637427	0.121167883211679	0.0102389078498293	0.075187969924812	0.00373333333333333	0.0233576642335766	0.232441471571906
DDB_G0271678	0.0151285930408472	1	0.0467532467532467	0.0087719298245614	0.23941605839416	0.0107264748902974	0.19047619047619	0.0096	0.0116788321167883	0.0526755852842809
DDB_G0271680	0.0219364599092285	1	0.038961038961039	0.0321637426900585	0.0788321167883212	0.0160897123354461	0.0534670008354219	0.00266666666666667	0.0394160583941606	0.127090301003344
DDB_G0271684	0.0249621785173979	1	0.0431168831168831	0.0380116959064327	0.124087591240876	0.0170648464163822	0.100250626566416	0.00373333333333333	0.0277372262773723	0.186454849498328
DDB_G0271686	0.0219364599092285	1	0.0441558441558441	0.0087719298245614	0.157664233576642	0.0160897123354461	0.153717627401838	0.00213333333333333	0.0335766423357664	0.109531772575251
DDB_G0271688	0.0325264750378215	1	0.0348051948051948	0.043859649122807	0.124087591240876	0.0190151145782545	0.0735171261487051	0.00106666666666667	0.0321167883211679	0.0660535117056856
DDB_G0271694	0.0234493192133132	1	0.0592207792207791	0.0204678362573099	0.173722627737226	0.0131643100926377	0.110275689223058	0.00533333333333333	0.0116788321167883	0.117056856187291
DDB_G0271702	0.0173978819969743	1	0.0394805194805195	0.0409356725146199	0.103649635036496	0.0136518771331058	0.0634920634920635	0	0.0291970802919708	0.159698996655518
DDB_G0271708	0.0196671709531014	1	0.0612987012987012	0.0292397660818713	0.178102189781021	0.0131643100926377	0.158730158730159	0.0032	0.0131386861313869	0.0911371237458194
DDB_G0271712	0.0325264750378215	1	0.0254545454545455	0.0292397660818713	0.110948905109489	0.0292540224280839	0.0985797827903091	0.00106666666666667	0.0218978102189781	0.0367892976588629
DDB_G0271714	0.0302571860816944	1	0.0306493506493507	0.043859649122807	0.0321167883211679	0.0312042905899561	0.0359231411862991	0.00213333333333333	0.0262773722627737	0.0903010033444816
DDB_G0271716	0.0385779122541604	1	0.025974025974026	0.0380116959064327	0.054014598540146	0.0321794246708922	0.0442773600668337	0.00266666666666667	0.0364963503649635	0.0869565217391304
DDB_G0271718	0.0257186081694403	1	0.0296103896103896	0.0321637426900585	0.106569343065693	0.0190151145782545	0.0885547201336675	0.0016	0.0218978102189781	0.0392976588628762
DDB_G0271720	0.0234493192133132	1	0.038961038961039	0.0263157894736842	0.0992700729927008	0.0199902486591906	0.0601503759398496	0.0016	0.0277372262773723	0.0351170568561873
DDB_G0271724	0.0143721633888048	1	0.0498701298701298	0.0146198830409357	0.118248175182482	0.0141394441735739	0.148705096073517	0.00106666666666667	0.0116788321167883	0.0978260869565217
DDB_G0271730	0.00983358547655068	1	0.0420779220779221	0.0233918128654971	0.17956204379562	0.00828863968795709	0.149540517961571	0.00266666666666667	0.0233576642335766	0.126254180602007
DDB_G0271734	0.0204236006051437	1	0.0503896103896103	0.00584795321637427	0.176642335766423	0.0117016089712335	0.152046783625731	0.00693333333333334	0.00291970802919708	0.124581939799331
DDB_G0271736	0.0196671709531014	1	0.0415584415584415	0.0175438596491228	0.192700729927007	0.0180399804973184	0.113617376775272	0.0016	0.0160583941605839	0.0877926421404682
DDB_G0271738	0.0158850226928896	1	0.0535064935064934	0.0204678362573099	0.248175182481751	0.00731350560702096	0.152046783625731	0.00693333333333334	0.0248175182481752	0.0652173913043478
DDB_G0271742	0.0151285930408472	1	0.0394805194805195	0.0087719298245614	0.0992700729927008	0.0131643100926377	0.0902255639097744	0.0032	0.00437956204379562	0.176421404682274
DDB_G0271750	0.0234493192133132	1	0.0509090909090908	0.0146198830409357	0.251094890510948	0.0136518771331058	0.180451127819549	0.00213333333333333	0.0248175182481752	0.0969899665551839
DDB_G0271754	0.00453857791225416	1	0.0493506493506493	0.0263157894736842	0.17956204379562	0.00536323744514871	0.126148705096074	0.000533333333333333	0.0321167883211679	0.040133779264214
DDB_G0271760	0.0136157337367625	1	0.0322077922077922	0.00292397660818713	0.103649635036496	0.0146270112140419	0.0793650793650794	0.00106666666666667	0.018978102189781	0.118729096989966
DDB_G0271762	0.0234493192133132	1	0.0363636363636364	0.0818713450292398	0.0145985401459854	0.0175524134568503	0.0225563909774436	0.00213333333333333	0.0525547445255475	0.0267558528428094
DDB_G0271764	0.0219364599092285	1	0.0368831168831169	0.0292397660818713	0.0948905109489052	0.0180399804973184	0.0609857978279031	0.00213333333333333	0.035036496350365	0.0309364548494983
DDB_G0271774	0.0158850226928896	1	0.0316883116883117	0.0292397660818713	0.154744525547445	0.0156021452949781	0.161236424394319	0.0016	0.0335766423357664	0.0819397993311036
DDB_G0271778	0.0219364599092285	1	0.0483116883116883	0.00292397660818713	0.138686131386861	0.0107264748902974	0.158730158730159	0.0032	0.00583941605839416	0.127090301003344
DDB_G0271786	0.0310136157337368	1	0.04	0.0263157894736842	0.0934306569343066	0.0209653827401268	0.0551378446115288	0.00213333333333333	0.0160583941605839	0.0585284280936455
DDB_G0271790	0.0196671709531014	1	0.0363636363636364	0.0497076023391813	0.198540145985401	0.00926377376889322	0.131996658312448	0.00266666666666667	0.0364963503649635	0.0309364548494983
DDB_G0271792	0.0196671709531014	1	0.0348051948051948	0.0175438596491228	0.0291970802919708	0.0160897123354461	0.0334168755221387	0.00106666666666667	0.0277372262773723	0.127926421404682
DDB_G0271794	0.0264750378214826	1	0.0285714285714286	0.0116959064327485	0.0569343065693431	0.0190151145782545	0.0426065162907268	0.00213333333333333	0.0335766423357664	0.101170568561873
DDB_G0271796	0.0204236006051437	1	0.0311688311688312	0.0321637426900585	0.159124087591241	0.0165772793759142	0.120300751879699	0	0.0321167883211679	0.100334448160535
DDB_G0271800	0.018910741301059	1	0.0311688311688312	0.0350877192982456	0.0832116788321168	0.0141394441735739	0.0685045948203843	0.000533333333333333	0.0335766423357664	0.1438127090301
DDB_G0271802	0.0257186081694403	1	0.0363636363636364	0	0.160583941605839	0.0136518771331058	0.171261487050961	0.00213333333333333	0.0145985401459854	0.103678929765886
DDB_G0271804	0.0128593040847201	1	0.0228571428571429	0.0087719298245614	0.0788321167883212	0.0141394441735739	0.050125313283208	0.00106666666666667	0.0175182481751825	0.0961538461538461
DDB_G0271806	0.0211800302571861	1	0.0353246753246753	0.0233918128654971	0.115328467153285	0.0204778156996587	0.162071846282373	0.00266666666666667	0.0262773722627737	0.0936454849498327
DDB_G0271814	0.0287443267776097	1	0.0348051948051948	0.0087719298245614	0.233576642335766	0.0190151145782545	0.202172096908939	0	0.0233576642335766	0.0426421404682274
DDB_G0271818	0.0257186081694403	1	0.0306493506493507	0.0321637426900585	0.115328467153285	0.0243783520234032	0.0910609857978279	0.00213333333333333	0.0218978102189781	0.0292642140468227
DDB_G0271820	0.0287443267776097	1	0.0384415584415584	0.0321637426900585	0.100729927007299	0.022428083861531	0.0793650793650794	0.000533333333333333	0.0291970802919708	0.105351170568562
DDB_G0271822	0.0347957639939486	1	0.0316883116883117	0.0409356725146199	0.0525547445255475	0.0292540224280839	0.0442773600668337	0.00213333333333333	0.0335766423357664	0.0727424749163879
DDB_G0271826	0.0302571860816944	1	0.0420779220779221	0.0526315789473684	0.0233576642335766	0.0204778156996587	0.0167084377610693	0.00266666666666667	0.0554744525547445	0.040133779264214
DDB_G0271830	0.0219364599092285	1	0.0306493506493507	0.0175438596491228	0.116788321167883	0.0190151145782545	0.0960735171261487	0	0.0233576642335766	0.152173913043478
DDB_G0271832	0.0143721633888048	1	0.0789610389610388	0.0087719298245614	0.143065693430657	0.00828863968795709	0.0969089390142022	0.00266666666666667	0.0131386861313869	0.167224080267558
DDB_G0271836	0.0158850226928896	1	0.0425974025974026	0.0263157894736842	0.0627737226277373	0.0141394441735739	0.0392648287385129	0.0016	0.0467153284671533	0.0710702341137123
DDB_G0271842	0.0143721633888048	1	0.0535064935064934	0.0146198830409357	0.182481751824817	0.0180399804973184	0.175438596491228	0.00693333333333334	0.0306569343065694	0.0852842809364548
DDB_G0271848	0.0166414523449319	1	0.0264935064935065	0.0350877192982456	0.192700729927007	0.0214529497805948	0.120300751879699	0.00373333333333333	0.0204379562043796	0.117056856187291
DDB_G0271856	0.0264750378214826	1	0.0524675324675324	0.0175438596491228	0.0321167883211679	0.0175524134568503	0.0208855472013367	0.00213333333333333	0.0277372262773723	0.125418060200669
DDB_G0271858	0.0181543116490166	1	0.0415584415584415	0.0146198830409357	0.0963503649635037	0.0146270112140419	0.116123642439432	0.00426666666666667	0.035036496350365	0.0526755852842809
DDB_G0271860	0.0151285930408472	1	0.0379220779220779	0.0146198830409357	0.0802919708029197	0.0146270112140419	0.0659983291562239	0.00373333333333333	0.0160583941605839	0.209030100334448
DDB_G0271862	0.0151285930408472	1	0.0420779220779221	0.0175438596491228	0.153284671532847	0.0121891760117016	0.18796992481203	0.00693333333333334	0.0291970802919708	0.142140468227425
DDB_G0271868	0.0143721633888048	1	0.0545454545454545	0.0175438596491228	0.124087591240876	0.0112140419307655	0.140350877192982	0	0.0131386861313869	0.150501672240803
DDB_G0271870	0.0037821482602118	1	0.0509090909090908	0.00292397660818713	0.143065693430657	0.00487567040468064	0.130325814536341	0.00213333333333333	0.018978102189781	0.178929765886288
DDB_G0271872	0.0166414523449319	1	0.0332467532467533	0.0350877192982456	0.0802919708029197	0.0263286201852755	0.0676691729323308	0.00266666666666667	0.035036496350365	0.145484949832776
DDB_G0271876	0.0211800302571861	1	0.0353246753246753	0.0409356725146199	0.160583941605839	0.0160897123354461	0.10108604845447	0.0016	0.018978102189781	0.0710702341137123
DDB_G0271878	0.0166414523449319	1	0.0264935064935065	0.0350877192982456	0.0759124087591241	0.0248659190638713	0.0526315789473684	0.00106666666666667	0.0277372262773723	0.176421404682274
DDB_G0271880	0.0211800302571861	1	0.038961038961039	0.0087719298245614	0.191240875912408	0.0190151145782545	0.167919799498747	0	0.0145985401459854	0.0961538461538461
DDB_G0271882	0.0234493192133132	1	0.0379220779220779	0.0204678362573099	0.0861313868613139	0.0195026816187226	0.152046783625731	0.0016	0.0248175182481752	0.13628762541806
DDB_G0271884	0.0249621785173979	1	0.0529870129870129	0.0263157894736842	0.0978102189781022	0.0146270112140419	0.183792815371763	0.00213333333333333	0.0175182481751825	0.126254180602007
DDB_G0271888	0.0211800302571861	1	0.0285714285714286	0.0116959064327485	0.0817518248175183	0.0156021452949781	0.0509607351712615	0.00266666666666667	0.0204379562043796	0.127926421404682
DDB_G0271892	0.0249621785173979	1	0.0374025974025974	0.0204678362573099	0.0788321167883212	0.0141394441735739	0.0852130325814536	0.00426666666666667	0.0175182481751825	0.198160535117057
DDB_G0271894	0.0136157337367625	1	0.0477922077922077	0.0146198830409357	0.192700729927007	0.00926377376889322	0.186299081035923	0.0101333333333333	0.0262773722627737	0.084448160535117
DDB_G0271900	0.0173978819969743	1	0.0374025974025974	0.0087719298245614	0.138686131386861	0.0141394441735739	0.113617376775272	0.00426666666666667	0.0277372262773723	0.159698996655518
DDB_G0271904	0.0219364599092285	1	0.0436363636363636	0.0087719298245614	0.103649635036496	0.01511457825451	0.130325814536341	0.00586666666666667	0.0218978102189781	0.134615384615385
DDB_G0271914	0.0234493192133132	1	0.0332467532467533	0.0292397660818713	0.167883211678832	0.0160897123354461	0.140350877192982	0.0048	0.0262773722627737	0.0752508361204013
DDB_G0271916	0.0211800302571861	1	0.0332467532467533	0.0116959064327485	0.109489051094891	0.0126767430521697	0.111946532999165	0.00373333333333333	0.0175182481751825	0.0693979933110368
DDB_G0271918	0.0355521936459909	1	0.0264935064935065	0.0292397660818713	0.0978102189781022	0.030716723549488	0.075187969924812	0.0016	0.0291970802919708	0.0794314381270903
DDB_G0271920	0.0363086232980333	1	0.0181818181818182	0.0204678362573099	0.0992700729927008	0.0346172598732326	0.155388471177945	0.000533333333333333	0.0175182481751825	0.0936454849498327
DDB_G0271922	0.0219364599092285	1	0.0498701298701298	0.00584795321637427	0.0671532846715329	0.0126767430521697	0.0918964076858814	0.00693333333333334	0.0218978102189781	0.239966555183946
DDB_G0271930	0.0317700453857791	1	0.0223376623376624	0.0233918128654971	0.0613138686131387	0.030716723549488	0.0760233918128655	0	0.018978102189781	0.0777591973244147
DDB_G0271934	0.0166414523449319	1	0.0363636363636364	0.0321637426900585	0.0773722627737227	0.0156021452949781	0.0710108604845447	0.00266666666666667	0.0160583941605839	0.0852842809364548
DDB_G0271938	0.0347957639939486	1	0.0218181818181818	0.0292397660818713	0.0875912408759125	0.0282788883471477	0.0860484544695071	0.000533333333333333	0.0233576642335766	0.0677257525083612
DDB_G0271944	0.0332829046898639	1	0.0405194805194805	0.0614035087719298	0.0817518248175183	0.0253534861043393	0.0492898913951546	0.00266666666666667	0.0335766423357664	0.0192307692307692
DDB_G0271946	0.0143721633888048	1	0.0348051948051948	0.00584795321637427	0	0.0102389078498293	0.0025062656641604	0.00213333333333333	0.205839416058394	0.060200668896321
DDB_G0271948	0.0211800302571861	1	0.0436363636363636	0.0175438596491228	0.135766423357664	0.0131643100926377	0.139515455304929	0.0016	0.0233576642335766	0.0794314381270903
DDB_G0271950	0.0295007564296521	1	0.0368831168831169	0.0263157894736842	0.188321167883211	0.0199902486591906	0.139515455304929	0.0016	0.0291970802919708	0.0317725752508361
DDB_G0271952	0.0143721633888048	1	0.0540259740259739	0.0204678362573099	0.0394160583941606	0.00828863968795709	0.0384294068504595	0.0032	0.0569343065693431	0.0610367892976588
DDB_G0271954	0.0151285930408472	1	0.0285714285714286	0.0555555555555556	0.106569343065693	0.00731350560702096	0.087719298245614	0.00373333333333333	0.0423357664233577	0.0250836120401338
DDB_G0271956	0.0121028744326778	1	0.0498701298701298	0.0087719298245614	0.137226277372263	0.0112140419307655	0.0852130325814536	0.000533333333333333	0.0116788321167883	0.118729096989966
DDB_G0271960	0.0204236006051437	1	0.0472727272727272	0.0233918128654971	0.154744525547445	0.0126767430521697	0.0952380952380952	0.0133333333333333	0.0452554744525548	0.0334448160535117
DDB_G0271968	0.0173978819969743	1	0.0483116883116883	0.0204678362573099	0.213138686131386	0.0131643100926377	0.12781954887218	0.00373333333333333	0.0233576642335766	0.0719063545150501
DDB_G0271972	0.0264750378214826	1	0.0228571428571429	0.0263157894736842	0.138686131386861	0.0170648464163822	0.113617376775272	0.00213333333333333	0.018978102189781	0.0702341137123745
DDB_G0271976	0.0158850226928896	1	0.0524675324675324	0.0526315789473684	0.0569343065693431	0.0160897123354461	0.0818713450292398	0.00266666666666667	0.0569343065693431	0.0944816053511705
DDB_G0271978	0.0158850226928896	1	0.0311688311688312	0.0526315789473684	0.0408759124087591	0.0214529497805948	0.087719298245614	0.00426666666666667	0.0554744525547445	0.0434782608695652
DDB_G0271982	0.0143721633888048	1	0.0815584415584413	0.0175438596491228	0.181021897810219	0.01511457825451	0.191311612364244	0	0.0218978102189781	0.0936454849498327
DDB_G0271990	0.0264750378214826	1	0.0322077922077922	0.0263157894736842	0.054014598540146	0.022428083861531	0.0492898913951546	0.000533333333333333	0.0291970802919708	0.127926421404682
DDB_G0271992	0.0196671709531014	1	0.0348051948051948	0.0116959064327485	0.138686131386861	0.0185275475377864	0.137844611528822	0.000533333333333333	0.0116788321167883	0.197324414715719
DDB_G0271994	0.0257186081694403	1	0.0233766233766234	0.0175438596491228	0.162043795620438	0.0156021452949781	0.164578111946533	0.0016	0.0204379562043796	0.0618729096989966
DDB_G0271998	0.0181543116490166	1	0.0649350649350648	0.0146198830409357	0.106569343065693	0.0146270112140419	0.064327485380117	0.0032	0.0145985401459854	0.060200668896321
DDB_G0272000	0.0173978819969743	1	0.0477922077922077	0.0175438596491228	0.226277372262773	0.0126767430521697	0.19047619047619	0.00106666666666667	0.018978102189781	0.168896321070234
DDB_G0272006	0.010590015128593	1	0.0316883116883117	0.0087719298245614	0.135766423357664	0.00585080448561677	0.0969089390142022	0.000533333333333333	0.0204379562043796	0.230769230769231
DDB_G0272012	0.027231467473525	1	0.0327272727272728	0.0233918128654971	0.259854014598539	0.0170648464163822	0.222222222222222	0.00106666666666667	0.0262773722627737	0.0777591973244147
DDB_G0272014	0.0325264750378215	1	0.0524675324675324	0.0087719298245614	0.100729927007299	0.0258410531448074	0.101921470342523	0.000533333333333333	0.0145985401459854	0.131270903010033
DDB_G0272016	0.0196671709531014	1	0.055064935064935	0.00584795321637427	0.0905109489051095	0.0141394441735739	0.128654970760234	0.000533333333333333	0.0291970802919708	0.112876254180602
DDB_G0272018	0.0166414523449319	1	0.0311688311688312	0.0146198830409357	0.0992700729927008	0.0126767430521697	0.0668337510442774	0.0032	0.0204379562043796	0.15133779264214
DDB_G0272020	0.018910741301059	1	0.0477922077922077	0.0116959064327485	0.236496350364963	0.01511457825451	0.175438596491228	0.0016	0.0160583941605839	0.0677257525083612
DDB_G0272022	0.0136157337367625	1	0.0493506493506493	0.0204678362573099	0.054014598540146	0.01511457825451	0.0384294068504595	0.00213333333333333	0.0145985401459854	0.0769230769230769
DDB_G0272026	0.0151285930408472	1	0.0348051948051948	0.0233918128654971	0.195620437956204	0.01511457825451	0.157894736842105	0.000533333333333333	0.0218978102189781	0.0376254180602007
DDB_G0272028	0.0264750378214826	1	0.0436363636363636	0.0233918128654971	0.0934306569343066	0.0107264748902974	0.0601503759398496	0.0032	0.0408759124087591	0.0794314381270903
DDB_G0272030	0.0204236006051437	1	0.0379220779220779	0.0146198830409357	0.118248175182482	0.0126767430521697	0.0935672514619883	0.0048	0.0452554744525548	0.110367892976589
DDB_G0272032	0.00832072617246596	1	0.056103896103896	0.0087719298245614	0.0861313868613139	0.00828863968795709	0.0935672514619883	0.0016	0.0131386861313869	0.191471571906354
DDB_G0272034	0.0264750378214826	1	0.0384415584415584	0.0321637426900585	0.0788321167883212	0.0175524134568503	0.0476190476190476	0.00106666666666667	0.0277372262773723	0.0894648829431438
DDB_G0272036	0.0173978819969743	1	0.038961038961039	0.00584795321637427	0.0773722627737227	0.0185275475377864	0.0484544695071011	0.00373333333333333	0.0306569343065694	0.0919732441471571
DDB_G0272038	0.0113464447806354	1	0.0353246753246753	0.0146198830409357	0.118248175182482	0.0131643100926377	0.0776942355889724	0.0032	0.0218978102189781	0.0994983277591973
DDB_G0272040	0.0196671709531014	1	0.0264935064935065	0.0350877192982456	0.16934306569343	0.0160897123354461	0.106934001670844	0.00106666666666667	0.0379562043795621	0.0342809364548495
DDB_G0272048	0.0242057488653555	1	0.04	0.0467836257309941	0.0846715328467154	0.0117016089712335	0.0685045948203843	0.0048	0.0496350364963504	0.0451505016722408
DDB_G0272050	0.0219364599092285	1	0.0415584415584415	0.0730994152046784	0.0467153284671533	0.0141394441735739	0.0342522974101921	0.00373333333333333	0.0335766423357664	0.0635451505016722
DDB_G0272054	0.0121028744326778	1	0.0535064935064934	0.0146198830409357	0.192700729927007	0.0102389078498293	0.156223893065998	0.00213333333333333	0.0175182481751825	0.0760869565217391
DDB_G0272058	0.0370650529500757	1	0.0394805194805195	0.0380116959064327	0.0613138686131387	0.0273037542662116	0.0434419381787803	0	0.0510948905109489	0.127090301003344
DDB_G0272062	0.0287443267776097	1	0.024935064935065	0.00292397660818713	0.14014598540146	0.0209653827401268	0.124477861319967	0.00106666666666667	0.00583941605839416	0.139632107023411
DDB_G0272064	0.0166414523449319	1	0.0670129870129869	0.0175438596491228	0.199999999999999	0.00877620672842516	0.164578111946533	0.0032	0.0102189781021898	0.117056856187291
DDB_G0272066	0.0166414523449319	1	0.0420779220779221	0.0146198830409357	0.150364963503649	0.0219405168210629	0.118629908103592	0.00213333333333333	0.018978102189781	0.0969899665551839
DDB_G0272070	0.0173978819969743	1	0.0612987012987012	0.0204678362573099	0.205839416058394	0.0107264748902974	0.12280701754386	0.00106666666666667	0.0262773722627737	0.0334448160535117
DDB_G0272072	0.0242057488653555	1	0.0363636363636364	0.0175438596491228	0.143065693430657	0.0204778156996587	0.0868838763575606	0.0016	0.0277372262773723	0.0836120401337792
DDB_G0272074	0.0151285930408472	1	0.0285714285714286	0.0380116959064327	0.132846715328467	0.0107264748902974	0.0935672514619883	0.0016	0.0306569343065694	0.0877926421404682
DDB_G0272076	0.0136157337367625	1	0.0394805194805195	0.0292397660818713	0.12992700729927	0.00828863968795709	0.0910609857978279	0.00746666666666667	0.018978102189781	0.088628762541806
DDB_G0272078	0.0242057488653555	1	0.055064935064935	0.0204678362573099	0.138686131386861	0.0131643100926377	0.0902255639097744	0.0106666666666667	0.0262773722627737	0.0794314381270903
DDB_G0272082	0.00983358547655068	1	0.041038961038961	0.0204678362573099	0.0671532846715329	0.00975134080936129	0.0793650793650794	0.00106666666666667	0.0437956204379562	0.168060200668896
DDB_G0272086	0.018910741301059	1	0.0264935064935065	0.0497076023391813	0.0759124087591241	0.0185275475377864	0.0634920634920635	0.00213333333333333	0.035036496350365	0.0342809364548495
DDB_G0272088	0.0249621785173979	1	0.0316883116883117	0.0380116959064327	0.0481751824817518	0.01511457825451	0.0342522974101921	0.00426666666666667	0.0408759124087591	0.0969899665551839
DDB_G0272092	0.0287443267776097	1	0.0441558441558441	0.043859649122807	0.185401459854014	0.0165772793759142	0.20718462823726	0.000533333333333333	0.0262773722627737	0.133779264214047
DDB_G0272094	0.0211800302571861	1	0.0301298701298702	0.0175438596491228	0.167883211678832	0.0219405168210629	0.101921470342523	0.00373333333333333	0.0277372262773723	0.0342809364548495
DDB_G0272096	0.0257186081694403	1	0.0441558441558441	0.0263157894736842	0.035036496350365	0.0136518771331058	0.0409356725146199	0.00533333333333333	0.0321167883211679	0.117892976588629
DDB_G0272098	0.0226928895612708	1	0.0425974025974026	0.0233918128654971	0.135766423357664	0.0107264748902974	0.131161236424394	0.00213333333333333	0.0248175182481752	0.0944816053511705
DDB_G0272102	0.0279878971255673	1	0.0446753246753246	0.0175438596491228	0.0788321167883212	0.0190151145782545	0.0459482038429407	0.000533333333333333	0.0233576642335766	0.0994983277591973
DDB_G0272108	0.0143721633888048	1	0.0425974025974026	0.0204678362573099	0.118248175182482	0.0141394441735739	0.0701754385964912	0.000533333333333333	0.0233576642335766	0.0719063545150501
DDB_G0272110	0.0166414523449319	1	0.0415584415584415	0.00584795321637427	0.198540145985401	0.0141394441735739	0.152046783625731	0.0016	0.0072992700729927	0.0903010033444816
DDB_G0272112	0.0173978819969743	1	0.0555844155844155	0.0116959064327485	0.178102189781021	0.00877620672842516	0.134502923976608	0.00693333333333334	0.0160583941605839	0.101170568561873
DDB_G0272114	0.0143721633888048	1	0.0488311688311688	0.00292397660818713	0.072992700729927	0.0141394441735739	0.0977443609022556	0.0064	0.0291970802919708	0.1438127090301
DDB_G0272116	0.0143721633888048	1	0.0477922077922077	0.0263157894736842	0.185401459854014	0.0165772793759142	0.147869674185464	0.0032	0.0175182481751825	0.153010033444816
DDB_G0272118	0.00983358547655068	1	0.0446753246753246	0.0204678362573099	0.230656934306568	0.0131643100926377	0.150375939849624	0.00213333333333333	0.0102189781021898	0.0994983277591973
DDB_G0272120	0.0136157337367625	1	0.0732467532467531	0.0263157894736842	0.141605839416058	0.00877620672842516	0.113617376775272	0.00906666666666667	0.0218978102189781	0.122073578595318
DDB_G0272124	0.0226928895612708	1	0.0306493506493507	0.0380116959064327	0.0817518248175183	0.0141394441735739	0.0543024227234754	0	0.0335766423357664	0.0735785953177257
DDB_G0272126	0.0234493192133132	1	0.0218181818181818	0.0292397660818713	0.102189781021898	0.0141394441735739	0.0668337510442774	0.00106666666666667	0.0408759124087591	0.0468227424749164
DDB_G0272130	0.0173978819969743	1	0.0451948051948052	0.0263157894736842	0.102189781021898	0.0146270112140419	0.0793650793650794	0.0016	0.0277372262773723	0.0785953177257525
DDB_G0272138	0.0249621785173979	1	0.0296103896103896	0	0.164963503649635	0.0204778156996587	0.111111111111111	0.0016	0.0204379562043796	0.166387959866221
DDB_G0272140	0.018910741301059	1	0.0301298701298702	0.0263157894736842	0.156204379562044	0.0180399804973184	0.154553049289891	0.0016	0.0160583941605839	0.131270903010033
DDB_G0272142	0.0219364599092285	1	0.0311688311688312	0.0204678362573099	0.167883211678832	0.0170648464163822	0.0994152046783626	0.00213333333333333	0.0218978102189781	0.0652173913043478
DDB_G0272144	0.0219364599092285	1	0.0535064935064934	0.0233918128654971	0.112408759124088	0.0160897123354461	0.0960735171261487	0.00106666666666667	0.0204379562043796	0.11371237458194
DDB_G0272152	0.0242057488653555	1	0.0296103896103896	0.0409356725146199	0.192700729927007	0.0199902486591906	0.115288220551378	0.0016	0.035036496350365	0.0459866220735786
DDB_G0272154	0.0121028744326778	1	0.0420779220779221	0.0204678362573099	0.0671532846715329	0.0185275475377864	0.089390142021721	0.00266666666666667	0.0262773722627737	0.117892976588629
DDB_G0272158	0.0181543116490166	1	0.0519480519480519	0.0233918128654971	0.199999999999999	0.0136518771331058	0.170426065162907	0.0048	0.0248175182481752	0.145484949832776
DDB_G0272160	0.0196671709531014	1	0.0353246753246753	0.0292397660818713	0.321167883211677	0.0165772793759142	0.278195488721804	0.0016	0.0102189781021898	0.0635451505016722
DDB_G0272162	0.0264750378214826	1	0.04	0.0233918128654971	0.16934306569343	0.0297415894685519	0.10609857978279	0.0032	0.0248175182481752	0.0560200668896321
DDB_G0272170	0.0166414523449319	1	0.0431168831168831	0.0263157894736842	0.147445255474452	0.0156021452949781	0.131996658312448	0.0048	0.0335766423357664	0.0777591973244147
DDB_G0272172	0.0173978819969743	1	0.0420779220779221	0.0321637426900585	0.221897810218977	0.0141394441735739	0.139515455304929	0.00586666666666667	0.0218978102189781	0.0869565217391304
DDB_G0272174	0.0242057488653555	1	0.0451948051948052	0.0204678362573099	0.157664233576642	0.0170648464163822	0.140350877192982	0.0016	0.0248175182481752	0.0936454849498327
DDB_G0272176	0.0325264750378215	1	0.0451948051948052	0.0321637426900585	0.0978102189781022	0.0195026816187226	0.10108604845447	0.00213333333333333	0.035036496350365	0.0677257525083612
DDB_G0272178	0.0204236006051437	1	0.0368831168831169	0.0292397660818713	0.0569343065693431	0.0209653827401268	0.0467836257309941	0.000533333333333333	0.0306569343065694	0.0811036789297658
DDB_G0272182	0.0166414523449319	1	0.0628571428571427	0.0146198830409357	0.254014598540145	0.00877620672842516	0.169590643274854	0.0128	0.0102189781021898	0.101170568561873
DDB_G0272184	0.0143721633888048	1	0.0431168831168831	0.0204678362573099	0.110948905109489	0.0136518771331058	0.0793650793650794	0.0032	0.0262773722627737	0.176421404682274
DDB_G0272186	0.0264750378214826	1	0.0498701298701298	0.0263157894736842	0.162043795620438	0.0141394441735739	0.0960735171261487	0.00426666666666667	0.0145985401459854	0.0802675585284281
DDB_G0272190	0.0151285930408472	1	0.0420779220779221	0.0292397660818713	0.176642335766423	0.0117016089712335	0.172932330827068	0.0032	0.0306569343065694	0.142140468227425
DDB_G0272192	0.0181543116490166	1	0.0374025974025974	0.0175438596491228	0.186861313868613	0.0117016089712335	0.142021720969089	0.00373333333333333	0.0175182481751825	0.173076923076923
DDB_G0272194	0.0136157337367625	1	0.0363636363636364	0.00584795321637427	0.12992700729927	0.0131643100926377	0.102756892230576	0.000533333333333333	0.0204379562043796	0.188127090301003
DDB_G0272196	0.018910741301059	1	0.0420779220779221	0.0087719298245614	0.182481751824817	0.0121891760117016	0.116959064327485	0.00213333333333333	0.0116788321167883	0.0769230769230769
DDB_G0272208	0.0136157337367625	1	0.0477922077922077	0.0146198830409357	0.14014598540146	0.0112140419307655	0.137009189640769	0.00746666666666667	0.0321167883211679	0.118729096989966
DDB_G0272216	0.0226928895612708	1	0.0420779220779221	0.0409356725146199	0.0525547445255475	0.0146270112140419	0.037593984962406	0.00106666666666667	0.0408759124087591	0.0493311036789297
DDB_G0272218	0.0204236006051437	1	0.0540259740259739	0.0233918128654971	0.0452554744525548	0.0112140419307655	0.0885547201336675	0.0064	0.0175182481751825	0.17809364548495
DDB_G0272224	0.0158850226928896	1	0.0436363636363636	0.0380116959064327	0.0496350364963504	0.0180399804973184	0.0785296574770259	0.0032	0.0335766423357664	0.104515050167224
DDB_G0272226	0.018910741301059	1	0.0514285714285714	0.043859649122807	0.205839416058394	0.0160897123354461	0.128654970760234	0.00426666666666667	0.0262773722627737	0.0342809364548495
DDB_G0272232	0.0204236006051437	1	0.0353246753246753	0.0175438596491228	0.138686131386861	0.0126767430521697	0.087719298245614	0.0016	0.0306569343065694	0.0284280936454849
DDB_G0272234	0.0211800302571861	1	0.0436363636363636	0.0321637426900585	0.0423357664233577	0.0204778156996587	0.06265664160401	0.0032	0.0335766423357664	0.127926421404682
DDB_G0272236	0.0158850226928896	1	0.0597402597402596	0.0204678362573099	0.0846715328467154	0.00828863968795709	0.0593149540517962	0.0133333333333333	0.0218978102189781	0.0677257525083612
DDB_G0272238	0.0234493192133132	1	0.0187012987012987	0.0263157894736842	0.0919708029197081	0.0277913213066797	0.0543024227234754	0.0016	0.0379562043795621	0.0418060200668896
DDB_G0272240	0.0257186081694403	1	0.0296103896103896	0.0116959064327485	0.176642335766423	0.0219405168210629	0.133667502088555	0.00106666666666667	0.0175182481751825	0.102006688963211
DDB_G0272242	0.0257186081694403	1	0.0384415584415584	0.0204678362573099	0.0963503649635037	0.00975134080936129	0.0902255639097744	0.00373333333333333	0.0204379562043796	0.127926421404682
DDB_G0272246	0.0196671709531014	1	0.0488311688311688	0.0087719298245614	0.054014598540146	0.0185275475377864	0.0559732664995823	0.0032	0.0248175182481752	0.0376254180602007
DDB_G0272248	0.0136157337367625	1	0.0348051948051948	0.0321637426900585	0.0569343065693431	0.0160897123354461	0.0476190476190476	0.00853333333333334	0.035036496350365	0.0635451505016722
DDB_G0272250	0.018910741301059	1	0.0488311688311688	0.0263157894736842	0.110948905109489	0.0175524134568503	0.0985797827903091	0.00586666666666667	0.0233576642335766	0.161371237458194
DDB_G0272260	0.0196671709531014	1	0.0436363636363636	0.0087719298245614	0.153284671532847	0.0131643100926377	0.14703425229741	0.0016	0.0131386861313869	0.115384615384615
DDB_G0272262	0.0242057488653555	1	0.0192207792207792	0.0380116959064327	0.188321167883211	0.0238907849829351	0.142857142857143	0.0016	0.0291970802919708	0.178929765886288
DDB_G0272264	0.0113464447806354	1	0.0337662337662338	0.0146198830409357	0.191240875912408	0.0068259385665529	0.153717627401838	0	0.0116788321167883	0.114548494983278
DDB_G0272266	0.0158850226928896	1	0.0436363636363636	0.0409356725146199	0.125547445255475	0.0141394441735739	0.117794486215539	0.00533333333333333	0.0379562043795621	0.12876254180602
DDB_G0272268	0.0173978819969743	1	0.0316883116883117	0.0350877192982456	0.00291970802919708	0.0204778156996587	0.0025062656641604	0.00106666666666667	0.0408759124087591	0.0326086956521739
DDB_G0272270	0.0158850226928896	1	0.0290909090909091	0.0233918128654971	0.00145985401459854	0.0156021452949781	0.00334168755221387	0.0016	0.0437956204379562	0.0209030100334448
DDB_G0272272	0.0416036308623298	1	0.0275324675324676	0.0263157894736842	0.0919708029197081	0.0175524134568503	0.0693400167084378	0.0032	0.0277372262773723	0.1061872909699
DDB_G0272276	0.018910741301059	1	0.0353246753246753	0.0497076023391813	0.0934306569343066	0.0131643100926377	0.0584795321637427	0.0048	0.0437956204379562	0.133779264214047
DDB_G0272278	0.0287443267776097	1	0.0488311688311688	0.00584795321637427	0.0554744525547445	0.0243783520234032	0.0350877192982456	0.0032	0.0218978102189781	0.0903010033444816
DDB_G0272282	0.0204236006051437	1	0.0587012987012986	0.0146198830409357	0.125547445255475	0.0175524134568503	0.141186299081036	0.00266666666666667	0.0145985401459854	0.150501672240803
DDB_G0272288	0.0173978819969743	1	0.0425974025974026	0.0204678362573099	0.0437956204379562	0.0141394441735739	0.0609857978279031	0.00213333333333333	0.0175182481751825	0.101170568561873
DDB_G0272294	0.0234493192133132	1	0.0353246753246753	0.0672514619883041	0.125547445255475	0.0175524134568503	0.0927318295739348	0.00106666666666667	0.0423357664233577	0.0769230769230769
DDB_G0272298	0.0264750378214826	1	0.038961038961039	0.0321637426900585	0.0875912408759125	0.0214529497805948	0.0559732664995823	0.00106666666666667	0.0306569343065694	0.040133779264214
DDB_G0272302	0.0128593040847201	1	0.0368831168831169	0.0175438596491228	0.137226277372263	0.00926377376889322	0.0910609857978279	0.00266666666666667	0.0175182481751825	0.0903010033444816
DDB_G0272306	0.0310136157337368	1	0.04	0.0467836257309941	0.102189781021898	0.0204778156996587	0.0701754385964912	0.00266666666666667	0.0437956204379562	0.100334448160535
DDB_G0272308	0.0219364599092285	1	0.0301298701298702	0.0175438596491228	0.106569343065693	0.0170648464163822	0.087719298245614	0.00213333333333333	0.0496350364963504	0.173076923076923
DDB_G0272310	0.0242057488653555	1	0.0457142857142857	0.043859649122807	0.0642335766423358	0.0170648464163822	0.0526315789473684	0	0.035036496350365	0.0668896321070234
DDB_G0272314	0.0211800302571861	1	0.0483116883116883	0.0263157894736842	0.0948905109489052	0.0131643100926377	0.0827067669172932	0.0016	0.0306569343065694	0.0827759197324414
DDB_G0272316	0.0143721633888048	1	0.0301298701298702	0.0555555555555556	0.113868613138686	0.01511457825451	0.0810359231411863	0.00213333333333333	0.0306569343065694	0.084448160535117
DDB_G0272318	0.0211800302571861	1	0.0592207792207791	0.0204678362573099	0.259854014598539	0.0141394441735739	0.202172096908939	0.00586666666666667	0.0204379562043796	0.0493311036789297
DDB_G0272320	0.010590015128593	1	0.0498701298701298	0.0175438596491228	0.153284671532847	0.0136518771331058	0.0902255639097744	0.00106666666666667	0.0204379562043796	0.0618729096989966
DDB_G0272322	0.018910741301059	1	0.0483116883116883	0.0233918128654971	0.143065693430657	0.0107264748902974	0.110275689223058	0.00373333333333333	0.0218978102189781	0.127926421404682
DDB_G0272324	0.0204236006051437	1	0.0363636363636364	0.0116959064327485	0.185401459854014	0.0146270112140419	0.112781954887218	0.00373333333333333	0.0160583941605839	0.102006688963211
DDB_G0272330	0.0181543116490166	1	0.0301298701298702	0.0233918128654971	0.134306569343066	0.0170648464163822	0.0868838763575606	0.00266666666666667	0.0291970802919708	0.0877926421404682
DDB_G0272336	0.018910741301059	1	0.0301298701298702	0.0233918128654971	0.148905109489051	0.0146270112140419	0.159565580618212	0.00213333333333333	0.0291970802919708	0.117892976588629
DDB_G0272338	0.0249621785173979	1	0.0467532467532467	0.0292397660818713	0.102189781021898	0.0165772793759142	0.0601503759398496	0.00213333333333333	0.0394160583941606	0.0518394648829431
DDB_G0272344	0.0196671709531014	1	0.0592207792207791	0.0116959064327485	0.17956204379562	0.01511457825451	0.131161236424394	0.00213333333333333	0.0131386861313869	0.0225752508361204
DDB_G0272346	0.0249621785173979	1	0.0467532467532467	0.0175438596491228	0.0306569343065694	0.022915650901999	0.0225563909774436	0.00106666666666667	0.0233576642335766	0.110367892976589
DDB_G0272348	0.0219364599092285	1	0.0462337662337662	0.0263157894736842	0.175182481751824	0.0141394441735739	0.121971595655806	0.00106666666666667	0.0291970802919708	0.0677257525083612
DDB_G0272350	0.00983358547655068	1	0.0664935064935064	0.00584795321637427	0.0905109489051095	0.00926377376889322	0.12781954887218	0.00853333333333334	0.0145985401459854	0.104515050167224
DDB_G0272354	0.0113464447806354	1	0.0877922077922075	0.0087719298245614	0.191240875912408	0.00828863968795709	0.131161236424394	0.00906666666666667	0.018978102189781	0.162207357859532
DDB_G0272356	0.0151285930408472	1	0.0332467532467533	0.0204678362573099	0.0832116788321168	0.00926377376889322	0.064327485380117	0.000533333333333333	0.0335766423357664	0.0677257525083612
DDB_G0272358	0.0196671709531014	1	0.0446753246753246	0.0263157894736842	0.112408759124088	0.0146270112140419	0.111111111111111	0.00106666666666667	0.0277372262773723	0.102842809364548
DDB_G0272362	0.0121028744326778	1	0.0431168831168831	0.0087719298245614	0.124087591240876	0.0102389078498293	0.0802005012531328	0.00373333333333333	0.0160583941605839	0.068561872909699
DDB_G0272364	0.0173978819969743	1	0.0301298701298702	0.0526315789473684	0.172262773722627	0.0146270112140419	0.132832080200501	0.0016	0.035036496350365	0.0869565217391304
DDB_G0272366	0.0196671709531014	1	0.0290909090909091	0.0263157894736842	0.108029197080292	0.0170648464163822	0.0685045948203843	0.00213333333333333	0.0379562043795621	0.084448160535117
DDB_G0272368	0.0264750378214826	1	0.0607792207792207	0.0204678362573099	0.0642335766423358	0.0219405168210629	0.0459482038429407	0.00106666666666667	0.0218978102189781	0.0869565217391304
DDB_G0272370	0.037821482602118	1	0.0420779220779221	0.0263157894736842	0.0875912408759125	0.0243783520234032	0.0676691729323308	0	0.0364963503649635	0.122073578595318
DDB_G0272372	0.0128593040847201	1	0.0825974025974024	0.0087719298245614	0.0525547445255475	0.0121891760117016	0.111111111111111	0.00266666666666667	0.00437956204379562	0.17056856187291
DDB_G0272374	0.0173978819969743	1	0.0664935064935064	0.0233918128654971	0.11970802919708	0.00828863968795709	0.0927318295739348	0.00906666666666667	0.0277372262773723	0.0802675585284281
DDB_G0272378	0.0310136157337368	1	0.0348051948051948	0.0380116959064327	0.121167883211679	0.022915650901999	0.0985797827903091	0.00213333333333333	0.0233576642335766	0.0811036789297658
DDB_G0272380	0.0264750378214826	1	0.0322077922077922	0.0175438596491228	0.035036496350365	0.0195026816187226	0.0309106098579783	0.0016	0.0248175182481752	0.0877926421404682
DDB_G0272382	0.0173978819969743	1	0.056103896103896	0.0175438596491228	0.0788321167883212	0.0112140419307655	0.12781954887218	0.00213333333333333	0.0306569343065694	0.173076923076923
DDB_G0272392	0.0234493192133132	1	0.027012987012987	0.0380116959064327	0.0306569343065694	0.0156021452949781	0.0534670008354219	0.00106666666666667	0.0408759124087591	0.115384615384615
DDB_G0272394	0.0151285930408472	1	0.0301298701298702	0.0321637426900585	0.163503649635036	0.0126767430521697	0.108604845446951	0.00266666666666667	0.0175182481751825	0.06438127090301
DDB_G0272396	0.0264750378214826	1	0.0254545454545455	0.0233918128654971	0.192700729927007	0.0165772793759142	0.167084377610693	0.00213333333333333	0.0175182481751825	0.0618729096989966
DDB_G0272398	0.0166414523449319	1	0.0374025974025974	0.0146198830409357	0.0773722627737227	0.01511457825451	0.0568086883876358	0.0032	0.0321167883211679	0.0794314381270903
DDB_G0272400	0.0211800302571861	1	0.0332467532467533	0.0350877192982456	0.0905109489051095	0.0126767430521697	0.064327485380117	0.00426666666666667	0.0364963503649635	0.044314381270903
DDB_G0272402	0.0287443267776097	1	0.0285714285714286	0.0175438596491228	0.0802919708029197	0.0243783520234032	0.0693400167084378	0.000533333333333333	0.0394160583941606	0.11371237458194
DDB_G0272404	0.0257186081694403	1	0.0337662337662338	0.0350877192982456	0.0919708029197081	0.0160897123354461	0.0818713450292398	0	0.0379562043795621	0.100334448160535
DDB_G0272406	0.0181543116490166	1	0.0467532467532467	0.00584795321637427	0.0686131386861314	0.00780107264748903	0.0827067669172932	0.000533333333333333	0.0175182481751825	0.142140468227425
DDB_G0272408	0.0204236006051437	1	0.0415584415584415	0.0175438596491228	0.00583941605839416	0.0185275475377864	0.0492898913951546	0.00266666666666667	0.0642335766423358	0.0852842809364548
DDB_G0272418	0.0226928895612708	1	0.0353246753246753	0.0146198830409357	0.240875912408758	0.0199902486591906	0.181286549707602	0.00213333333333333	0.0233576642335766	0.0727424749163879
DDB_G0272420	0.0151285930408472	1	0.0322077922077922	0.0292397660818713	0.0817518248175183	0.0175524134568503	0.0534670008354219	0.00213333333333333	0.018978102189781	0.0719063545150501
DDB_G0272422	0.0136157337367625	1	0.0472727272727272	0.0380116959064327	0.0715328467153285	0.0146270112140419	0.0434419381787803	0.00533333333333333	0.035036496350365	0.0802675585284281
DDB_G0272424	0.0234493192133132	1	0.0322077922077922	0.0175438596491228	0.0671532846715329	0.0185275475377864	0.0434419381787803	0.00266666666666667	0.0277372262773723	0.084448160535117
DDB_G0272432	0.0151285930408472	1	0.0405194805194805	0.0175438596491228	0.208759124087591	0.01511457825451	0.131161236424394	0.000533333333333333	0.0131386861313869	0.107859531772575
DDB_G0272434	0.0181543116490166	1	0.0374025974025974	0.0350877192982456	0.0846715328467154	0.0121891760117016	0.106934001670844	0.000533333333333333	0.0321167883211679	0.119565217391304
DDB_G0272436	0.0211800302571861	1	0.0348051948051948	0.0467836257309941	0.207299270072992	0.0131643100926377	0.213868003341688	0.00106666666666667	0.0160583941605839	0.0794314381270903
DDB_G0272438	0.046142208774584	1	0.0384415584415584	0.0116959064327485	0.0963503649635037	0.0287664553876158	0.064327485380117	0.0016	0.0248175182481752	0.107859531772575
DDB_G0272440	0.018910741301059	1	0.0368831168831169	0.0292397660818713	0.147445255474452	0.0204778156996587	0.10609857978279	0.00426666666666667	0.018978102189781	0.114548494983278
DDB_G0272442	0.0249621785173979	1	0.04	0.0087719298245614	0.124087591240876	0.0190151145782545	0.155388471177945	0.00266666666666667	0.0204379562043796	0.0744147157190635
DDB_G0272450	0.0204236006051437	1	0.038961038961039	0.0380116959064327	0.137226277372263	0.0170648464163822	0.0793650793650794	0.00106666666666667	0.0496350364963504	0.0635451505016722
DDB_G0272452	0.0257186081694403	1	0.0353246753246753	0.0497076023391813	0.0978102189781022	0.0170648464163822	0.0785296574770259	0.000533333333333333	0.0335766423357664	0.0484949832775919
DDB_G0272454	0.0151285930408472	1	0.0524675324675324	0.0204678362573099	0.167883211678832	0.0131643100926377	0.113617376775272	0.00106666666666667	0.0423357664233577	0.0493311036789297
DDB_G0272456	0.0302571860816944	1	0.0425974025974026	0.043859649122807	0.0656934306569343	0.0156021452949781	0.0584795321637427	0.00213333333333333	0.0408759124087591	0.147993311036789
DDB_G0272458	0.0181543116490166	1	0.0363636363636364	0.0380116959064327	0.122627737226277	0.0160897123354461	0.110275689223058	0.000533333333333333	0.0233576642335766	0.12123745819398
DDB_G0272460	0.010590015128593	1	0.0654545454545453	0.0233918128654971	0.121167883211679	0.00633837152608484	0.0776942355889724	0.0032	0.0233576642335766	0.0535117056856187
DDB_G0272462	0.0181543116490166	1	0.0441558441558441	0.0175438596491228	0.132846715328467	0.0190151145782545	0.0935672514619883	0.0032	0.0248175182481752	0.127926421404682
DDB_G0272466	0.0264750378214826	1	0.0368831168831169	0.0292397660818713	0.0423357664233577	0.0238907849829351	0.0258980785296575	0.00213333333333333	0.0321167883211679	0.119565217391304
DDB_G0272468	0.0302571860816944	1	0.0316883116883117	0.0380116959064327	0.154744525547445	0.0185275475377864	0.0952380952380952	0.00426666666666667	0.0277372262773723	0.088628762541806
DDB_G0272472	0.0151285930408472	1	0.0581818181818181	0.0204678362573099	0.122627737226277	0.0146270112140419	0.0760233918128655	0	0.0204379562043796	0.0827759197324414
DDB_G0272474	0.0257186081694403	1	0.0327272727272728	0.0292397660818713	0.175182481751824	0.022428083861531	0.132832080200501	0	0.0379562043795621	0.169732441471572
DDB_G0272476	0.0249621785173979	1	0.0425974025974026	0.0321637426900585	0.156204379562044	0.0199902486591906	0.157894736842105	0.00266666666666667	0.0175182481751825	0.100334448160535
DDB_G0272480	0.0151285930408472	1	0.0535064935064934	0.0175438596491228	0.0656934306569343	0.00828863968795709	0.0459482038429407	0.0016	0.0306569343065694	0.100334448160535
DDB_G0272482	0.0332829046898639	1	0.0363636363636364	0.0321637426900585	0.162043795620438	0.0287664553876158	0.12781954887218	0.0016	0.0248175182481752	0.0392976588628762
DDB_G0272484	0.0196671709531014	1	0.0607792207792207	0.0116959064327485	0.220437956204379	0.0175524134568503	0.177109440267335	0.00373333333333333	0.018978102189781	0.163879598662207
DDB_G0272486	0.0136157337367625	1	0.056103896103896	0.00292397660818713	0.135766423357664	0.00828863968795709	0.113617376775272	0.00266666666666667	0.0072992700729927	0.135451505016722
DDB_G0272492	0.0234493192133132	1	0.0296103896103896	0.0204678362573099	0.0788321167883212	0.0165772793759142	0.10108604845447	0.00106666666666667	0.0233576642335766	0.198996655518395
DDB_G0272496	0.0287443267776097	1	0.0207792207792208	0.0497076023391813	0.141605839416058	0.0253534861043393	0.0910609857978279	0.000533333333333333	0.0218978102189781	0.0217391304347826
DDB_G0272498	0.0166414523449319	1	0.0477922077922077	0.0175438596491228	0.0686131386861314	0.0131643100926377	0.0885547201336675	0.0016	0.018978102189781	0.12876254180602
DDB_G0272500	0.0158850226928896	1	0.0306493506493507	0.0087719298245614	0.0773722627737227	0.0180399804973184	0.0944026733500418	0.00373333333333333	0.0291970802919708	0.127926421404682
DDB_G0272502	0.00832072617246596	1	0.0488311688311688	0.0204678362573099	0.124087591240876	0.00585080448561677	0.0760233918128655	0.00266666666666667	0.018978102189781	0.13628762541806
DDB_G0272504	0.0211800302571861	1	0.0280519480519481	0.0175438596491228	0.110948905109489	0.0146270112140419	0.0718462823725982	0.0016	0.0248175182481752	0.0777591973244147
DDB_G0272510	0.0219364599092285	1	0.0488311688311688	0.0409356725146199	0.0773722627737227	0.0170648464163822	0.0676691729323308	0.00213333333333333	0.0262773722627737	0.0794314381270903
DDB_G0272512	0.0211800302571861	1	0.0322077922077922	0.0087719298245614	0.156204379562044	0.0160897123354461	0.137844611528822	0.00266666666666667	0.0233576642335766	0.105351170568562
DDB_G0272514	0.0279878971255673	1	0.0316883116883117	0.0116959064327485	0.151824817518248	0.0195026816187226	0.167084377610693	0.00106666666666667	0.018978102189781	0.0894648829431438
DDB_G0272516	0.0121028744326778	1	0.0316883116883117	0.0116959064327485	0.162043795620438	0.00877620672842516	0.192147034252297	0.00106666666666667	0.00875912408759124	0.112876254180602
DDB_G0272518	0.0158850226928896	1	0.025974025974026	0.0204678362573099	0.191240875912408	0.00926377376889322	0.198830409356725	0.000533333333333333	0.0408759124087591	0.0836120401337792
DDB_G0272522	0.0158850226928896	1	0.0644155844155843	0.0087719298245614	0.0802919708029197	0.0136518771331058	0.050125313283208	0.00586666666666667	0.0291970802919708	0.0627090301003344
DDB_G0272524	0.0226928895612708	1	0.0394805194805195	0.0233918128654971	0.121167883211679	0.0141394441735739	0.118629908103592	0.0144	0.0248175182481752	0.0994983277591973
DDB_G0272532	0.00907715582450832	1	0.0472727272727272	0.0087719298245614	0.162043795620438	0.00926377376889322	0.0935672514619883	0.000533333333333333	0.0160583941605839	0.0668896321070234
DDB_G0272536	0.0196671709531014	1	0.041038961038961	0.0292397660818713	0.0773722627737227	0.0195026816187226	0.0568086883876358	0.0016	0.0467153284671533	0.0409698996655518
DDB_G0272540	0.0257186081694403	1	0.0301298701298702	0.0467836257309941	0.07007299270073	0.0190151145782545	0.050125313283208	0.000533333333333333	0.0554744525547445	0.0543478260869565
DDB_G0272544	0.0181543116490166	1	0.0363636363636364	0.0321637426900585	0.166423357664233	0.01511457825451	0.126984126984127	0.0032	0.0248175182481752	0.0710702341137123
DDB_G0272546	0.0196671709531014	1	0.0379220779220779	0.0087719298245614	0.0759124087591241	0.0180399804973184	0.0467836257309941	0.00106666666666667	0.0291970802919708	0.122073578595318
DDB_G0272554	0.00151285930408472	1	0.0628571428571427	0.0380116959064327	0.00875912408759124	0.00585080448561677	0.0050125313283208	0.00693333333333334	0.0598540145985402	0.00836120401337793
DDB_G0272556	0.0295007564296521	1	0.0446753246753246	0.0380116959064327	0.108029197080292	0.0263286201852755	0.0685045948203843	0	0.0335766423357664	0.0484949832775919
DDB_G0272564	0.0302571860816944	1	0.0379220779220779	0.0087719298245614	0.154744525547445	0.0180399804973184	0.157059314954052	0.00213333333333333	0.018978102189781	0.103678929765886
DDB_G0272566	0.0196671709531014	1	0.0467532467532467	0.0175438596491228	0.110948905109489	0.0185275475377864	0.0735171261487051	0.0032	0.0160583941605839	0.0501672240802675
DDB_G0272568	0.0325264750378215	1	0.0296103896103896	0.0233918128654971	0.0335766423357664	0.0321794246708922	0.0668337510442774	0.00106666666666667	0.0291970802919708	0.142140468227425
DDB_G0272576	0.0166414523449319	1	0.0394805194805195	0.0087719298245614	0.0525547445255475	0.0180399804973184	0.114452798663325	0.000533333333333333	0.0204379562043796	0.123745819397993
DDB_G0272578	0.0128593040847201	1	0.0576623376623376	0.0204678362573099	0.156204379562044	0.0117016089712335	0.0935672514619883	0.00426666666666667	0.0262773722627737	0.0501672240802675
DDB_G0272580	0.0234493192133132	1	0.0566233766233765	0.0263157894736842	0.0656934306569343	0.0170648464163822	0.0559732664995823	0.0016	0.0321167883211679	0.0560200668896321
DDB_G0272588	0.0249621785173979	1	0.0358441558441559	0.0292397660818713	0.166423357664233	0.0190151145782545	0.100250626566416	0.000533333333333333	0.0218978102189781	0.0635451505016722
DDB_G0272590	0.018910741301059	1	0.0280519480519481	0.0292397660818713	0.0175182481751825	0.0180399804973184	0.0292397660818713	0.00106666666666667	0.035036496350365	0.162207357859532
DDB_G0272594	0.0242057488653555	1	0.0280519480519481	0.0730994152046784	0.0160583941605839	0.0165772793759142	0.0659983291562239	0.000533333333333333	0.0598540145985402	0.0117056856187291
DDB_G0272596	0.0264750378214826	1	0.0290909090909091	0.0292397660818713	0.0963503649635037	0.0141394441735739	0.106934001670844	0.00106666666666667	0.0233576642335766	0.172240802675585
DDB_G0272600	0.0173978819969743	1	0.0436363636363636	0.0263157894736842	0.0919708029197081	0.00926377376889322	0.10609857978279	0.0032	0.018978102189781	0.198160535117057
DDB_G0272602	0.0332829046898639	1	0.0358441558441559	0.0526315789473684	0.106569343065693	0.0204778156996587	0.0868838763575606	0.00106666666666667	0.0321167883211679	0.0535117056856187
DDB_G0272608	0.0196671709531014	1	0.0602597402597402	0.0146198830409357	0.0817518248175183	0.01511457825451	0.0551378446115288	0.0032	0.035036496350365	0.108695652173913
DDB_G0272610	0.0317700453857791	1	0.0342857142857143	0.0380116959064327	0.108029197080292	0.0195026816187226	0.089390142021721	0	0.0394160583941606	0.13628762541806
DDB_G0272612	0.0204236006051437	1	0.0374025974025974	0.0233918128654971	0.0452554744525548	0.0102389078498293	0.0300751879699248	0.0016	0.0218978102189781	0.104515050167224
DDB_G0272614	0.0204236006051437	1	0.0415584415584415	0.0409356725146199	0.0788321167883212	0.00975134080936129	0.0467836257309941	0.000533333333333333	0.0379562043795621	0.0183946488294314
DDB_G0272618	0.0173978819969743	1	0.0566233766233765	0.0380116959064327	0.148905109489051	0.0107264748902974	0.104427736006683	0.0122666666666667	0.0233576642335766	0.0936454849498327
DDB_G0272620	0.0204236006051437	1	0.0322077922077922	0.0204678362573099	0.0569343065693431	0.0117016089712335	0.0401002506265664	0.0016	0.0364963503649635	0.122073578595318
DDB_G0272622	0.010590015128593	1	0.025974025974026	0.00584795321637427	0	0.00633837152608484	0.00417710944026733	0.00106666666666667	0.00291970802919708	0.00668896321070234
DDB_G0272624	0.0166414523449319	1	0.0451948051948052	0.0321637426900585	0.0832116788321168	0.0160897123354461	0.0526315789473684	0	0.0277372262773723	0.130434782608696
DDB_G0272626	0.0347957639939486	1	0.024935064935065	0.0087719298245614	0.143065693430657	0.0199902486591906	0.0910609857978279	0.00106666666666667	0.0131386861313869	0.068561872909699
DDB_G0272628	0.0211800302571861	1	0.0446753246753246	0.0350877192982456	0.112408759124088	0.0156021452949781	0.0818713450292398	0.00213333333333333	0.018978102189781	0.0769230769230769
DDB_G0272630	0.0219364599092285	1	0.0446753246753246	0.0233918128654971	0.173722627737226	0.0170648464163822	0.12781954887218	0.000533333333333333	0.0321167883211679	0.0719063545150501
DDB_G0272634	0.0196671709531014	1	0.0493506493506493	0.0292397660818713	0.072992700729927	0.0175524134568503	0.0476190476190476	0.00373333333333333	0.0423357664233577	0.0618729096989966
DDB_G0272638	0.0173978819969743	1	0.0545454545454545	0.0175438596491228	0.0802919708029197	0.0156021452949781	0.0885547201336675	0.000533333333333333	0.0116788321167883	0.157190635451505
DDB_G0272642	0.0325264750378215	1	0.0212987012987013	0.0116959064327485	0.124087591240876	0.0238907849829351	0.109440267335004	0.00213333333333333	0.00875912408759124	0.124581939799331
DDB_G0272644	0.0393343419062027	1	0.0285714285714286	0.0087719298245614	0.0905109489051095	0.0326669917113603	0.0543024227234754	0.00106666666666667	0.0335766423357664	0.1061872909699
DDB_G0272646	0.0219364599092285	1	0.0405194805194805	0.0321637426900585	0.0978102189781022	0.0219405168210629	0.0735171261487051	0.0016	0.0306569343065694	0.112040133779264
DDB_G0272648	0.0325264750378215	1	0.0296103896103896	0.0292397660818713	0.176642335766423	0.0238907849829351	0.16374269005848	0.00213333333333333	0.0277372262773723	0.0693979933110368
DDB_G0272650	0.0279878971255673	1	0.0316883116883117	0.0584795321637427	0.0832116788321168	0.0204778156996587	0.0509607351712615	0.00106666666666667	0.0175182481751825	0.0309364548494983
DDB_G0272652	0.0242057488653555	1	0.0348051948051948	0.0555555555555556	0.127007299270073	0.0175524134568503	0.114452798663325	0	0.0131386861313869	0.0702341137123745
DDB_G0272654	0.0264750378214826	1	0.027012987012987	0.0467836257309941	0.103649635036496	0.0209653827401268	0.0918964076858814	0.0016	0.0277372262773723	0.0919732441471571
DDB_G0272656	0.0400907715582451	1	0.0218181818181818	0.0146198830409357	0.0642335766423358	0.0268161872257435	0.0852130325814536	0.00106666666666667	0.0291970802919708	0.0969899665551839
DDB_G0272658	0.037821482602118	1	0.0275324675324676	0.0321637426900585	0.112408759124088	0.0263286201852755	0.0994152046783626	0.00106666666666667	0.0218978102189781	0.0568561872909699
DDB_G0272660	0.0158850226928896	1	0.0514285714285714	0.0204678362573099	0.192700729927007	0.0146270112140419	0.117794486215539	0.00586666666666667	0.00875912408759124	0.0351170568561873
DDB_G0272662	0.0136157337367625	1	0.0441558441558441	0.0175438596491228	0.118248175182482	0.0170648464163822	0.10609857978279	0.00106666666666667	0.0204379562043796	0.137959866220736
DDB_G0272664	0.0166414523449319	1	0.027012987012987	0.0116959064327485	0.0905109489051095	0.0263286201852755	0.108604845446951	0	0.0218978102189781	0.18561872909699
DDB_G0272668	0.0173978819969743	1	0.0342857142857143	0.0380116959064327	0.25839416058394	0.0175524134568503	0.175438596491228	0	0.0364963503649635	0.0660535117056856
DDB_G0272670	0.0484114977307111	1	0.0296103896103896	0.0730994152046784	0.0145985401459854	0.0253534861043393	0.0142021720969089	0.0016	0.0656934306569343	0.0359531772575251
DDB_G0272674	0.0355521936459909	1	0.0301298701298702	0.0204678362573099	0.112408759124088	0.0234032179424671	0.123642439431913	0.00106666666666667	0.0116788321167883	0.0811036789297658
DDB_G0272676	0.0226928895612708	1	0.0628571428571427	0.043859649122807	0.125547445255475	0.0112140419307655	0.076858813700919	0.00213333333333333	0.0481751824817518	0.0225752508361204
DDB_G0272678	0.0113464447806354	1	0.0451948051948052	0.00584795321637427	0.154744525547445	0.0102389078498293	0.0910609857978279	0.0032	0.0145985401459854	0.120401337792642
DDB_G0272680	0.0166414523449319	1	0.0425974025974026	0.0087719298245614	0.156204379562044	0.0126767430521697	0.111946532999165	0.000533333333333333	0.0145985401459854	0.163043478260869
DDB_G0272686	0.0075642965204236	1	0.0758441558441557	0.0204678362573099	0.134306569343066	0.00975134080936129	0.0960735171261487	0	0.0204379562043796	0.0618729096989966
DDB_G0272690	0.0158850226928896	1	0.0545454545454545	0.0146198830409357	0.089051094890511	0.0117016089712335	0.0718462823725982	0.000533333333333333	0.0233576642335766	0.0568561872909699
DDB_G0272692	0.0408472012102875	1	0.0394805194805195	0.0467836257309941	0.116788321167883	0.0282788883471477	0.106934001670844	0.00106666666666667	0.054014598540146	0.150501672240803
DDB_G0272696	0.018910741301059	1	0.0524675324675324	0.0175438596491228	0.0992700729927008	0.0117016089712335	0.110275689223058	0.0032	0.0291970802919708	0.107023411371237
DDB_G0272700	0.0234493192133132	1	0.0524675324675324	0.0263157894736842	0.109489051094891	0.0165772793759142	0.0994152046783626	0.0032	0.0248175182481752	0.123745819397993
DDB_G0272702	0.0181543116490166	1	0.0348051948051948	0.0672514619883041	0.0423357664233577	0.0209653827401268	0.025062656641604	0	0.0496350364963504	0.0284280936454849
DDB_G0272708	0.0219364599092285	1	0.0316883116883117	0.0321637426900585	0.0802919708029197	0.0136518771331058	0.0568086883876358	0.00266666666666667	0.0364963503649635	0.0585284280936455
DDB_G0272710	0.0279878971255673	1	0.0337662337662338	0.0467836257309941	0.103649635036496	0.0204778156996587	0.0885547201336675	0.00106666666666667	0.0277372262773723	0.044314381270903
DDB_G0272712	0.0347957639939486	1	0.0457142857142857	0.0497076023391813	0.0321167883211679	0.0180399804973184	0.0325814536340852	0.0032	0.0335766423357664	0.0727424749163879
DDB_G0272716	0.0264750378214826	1	0.0441558441558441	0.0292397660818713	0.0905109489051095	0.0195026816187226	0.0868838763575606	0.0016	0.0116788321167883	0.108695652173913
DDB_G0272718	0.0196671709531014	1	0.0223376623376624	0.0204678362573099	0.11970802919708	0.0180399804973184	0.0835421888053467	0.0016	0.0248175182481752	0.0994983277591973
DDB_G0272720	0.0173978819969743	1	0.0368831168831169	0.0233918128654971	0.0905109489051095	0.0199902486591906	0.0785296574770259	0.00213333333333333	0.0248175182481752	0.12123745819398
DDB_G0272724	0.0173978819969743	1	0.0384415584415584	0.0116959064327485	0.141605839416058	0.0126767430521697	0.138680033416876	0.00106666666666667	0.0175182481751825	0.0610367892976588
DDB_G0272728	0.0438729198184569	1	0.0202597402597403	0.0146198830409357	0.127007299270073	0.0253534861043393	0.142021720969089	0.0016	0.0233576642335766	0.144648829431438
DDB_G0272730	0.0226928895612708	1	0.0451948051948052	0.0204678362573099	0.151824817518248	0.0209653827401268	0.116959064327485	0.00426666666666667	0.0277372262773723	0.104515050167224
DDB_G0272732	0.0181543116490166	1	0.055064935064935	0.0204678362573099	0.144525547445255	0.0180399804973184	0.0985797827903091	0	0.0291970802919708	0.0919732441471571
DDB_G0272734	0.0257186081694403	1	0.0394805194805195	0.0350877192982456	0.108029197080292	0.022428083861531	0.06265664160401	0.00106666666666667	0.0394160583941606	0.06438127090301
DDB_G0272736	0.027231467473525	1	0.0384415584415584	0.0087719298245614	0.138686131386861	0.0165772793759142	0.137844611528822	0.00106666666666667	0.00875912408759124	0.088628762541806
DDB_G0272738	0.0196671709531014	1	0.0540259740259739	0.0175438596491228	0.147445255474452	0.01511457825451	0.124477861319967	0.00266666666666667	0.018978102189781	0.112040133779264
DDB_G0272740	0.0264750378214826	1	0.055064935064935	0.0116959064327485	0.105109489051095	0.0185275475377864	0.0634920634920635	0.00213333333333333	0.0306569343065694	0.0468227424749164
DDB_G0272742	0.027231467473525	1	0.0405194805194805	0.0263157894736842	0.0978102189781022	0.0214529497805948	0.0910609857978279	0.00213333333333333	0.0233576642335766	0.0459866220735786
DDB_G0272744	0.0234493192133132	1	0.0171428571428572	0.0233918128654971	0.0642335766423358	0.0180399804973184	0.037593984962406	0.0048	0.0116788321167883	0.0677257525083612
DDB_G0272748	0.0136157337367625	1	0.0420779220779221	0.0380116959064327	0.0744525547445256	0.0214529497805948	0.12781954887218	0	0.035036496350365	0.211538461538461
DDB_G0272750	0.0204236006051437	1	0.0264935064935065	0.0292397660818713	0.105109489051095	0.0195026816187226	0.12531328320802	0.00373333333333333	0.0291970802919708	0.1061872909699
DDB_G0272754	0.0151285930408472	1	0.0425974025974026	0.0263157894736842	0.21897810218978	0.0160897123354461	0.139515455304929	0.00586666666666667	0.0218978102189781	0.116220735785953
DDB_G0272756	0.0279878971255673	1	0.0332467532467533	0.0409356725146199	0.112408759124088	0.022915650901999	0.0843776106934002	0.00373333333333333	0.0262773722627737	0.0785953177257525
DDB_G0272758	0.0242057488653555	1	0.055064935064935	0.0292397660818713	0.0992700729927008	0.0160897123354461	0.0718462823725982	0.0032	0.0262773722627737	0.068561872909699
DDB_G0272765	0.0173978819969743	1	0.0592207792207791	0.0204678362573099	0.128467153284672	0.0131643100926377	0.0994152046783626	0.00373333333333333	0.0379562043795621	0.184782608695652
DDB_G0272767	0.0279878971255673	1	0.0306493506493507	0.0321637426900585	0.110948905109489	0.0209653827401268	0.130325814536341	0.00373333333333333	0.0306569343065694	0.124581939799331
DDB_G0272769	0.018910741301059	1	0.0405194805194805	0.0175438596491228	0.18978102189781	0.0131643100926377	0.133667502088555	0.00426666666666667	0.0277372262773723	0.102006688963211
DDB_G0272771	0.00983358547655068	1	0.0571428571428571	0.0263157894736842	0.173722627737226	0.0102389078498293	0.112781954887218	0.00373333333333333	0.035036496350365	0.111204013377926
DDB_G0272773	0.018910741301059	1	0.0212987012987013	0.0555555555555556	0.148905109489051	0.0141394441735739	0.100250626566416	0.00213333333333333	0.0291970802919708	0.111204013377926
DDB_G0272781	0.0219364599092285	1	0.04	0.0467836257309941	0.164963503649635	0.0214529497805948	0.118629908103592	0.0016	0.0145985401459854	0.107023411371237
DDB_G0272783	0.0181543116490166	1	0.0296103896103896	0.0204678362573099	0.12992700729927	0.0180399804973184	0.0969089390142022	0.000533333333333333	0.0408759124087591	0.118729096989966
DDB_G0272789	0.0211800302571861	1	0.0420779220779221	0.0204678362573099	0.135766423357664	0.0185275475377864	0.109440267335004	0.00373333333333333	0.0321167883211679	0.0794314381270903
DDB_G0272791	0.00983358547655068	1	0.0477922077922077	0.0146198830409357	0.148905109489051	0.0107264748902974	0.108604845446951	0.00266666666666667	0.0160583941605839	0.132107023411371
DDB_G0272793	0.0226928895612708	1	0.0358441558441559	0.0292397660818713	0.072992700729927	0.0199902486591906	0.0743525480367586	0.000533333333333333	0.0379562043795621	0.114548494983278
DDB_G0272797	0.0136157337367625	1	0.0353246753246753	0.00292397660818713	0.125547445255475	0.0141394441735739	0.128654970760234	0.00213333333333333	0.00875912408759124	0.100334448160535
DDB_G0272799	0.0181543116490166	1	0.0483116883116883	0.0204678362573099	0.182481751824817	0.0112140419307655	0.164578111946533	0.000533333333333333	0.0262773722627737	0.137959866220736
DDB_G0272801	0.0295007564296521	1	0.0384415584415584	0.0233918128654971	0.0875912408759125	0.022915650901999	0.0543024227234754	0.000533333333333333	0.0306569343065694	0.0175585284280936
DDB_G0272803	0.0219364599092285	1	0.0348051948051948	0.0292397660818713	0.162043795620438	0.0170648464163822	0.113617376775272	0.00213333333333333	0.018978102189781	0.0535117056856187
DDB_G0272813	0.018910741301059	1	0.041038961038961	0.0146198830409357	0.144525547445255	0.0165772793759142	0.138680033416876	0.00426666666666667	0.0160583941605839	0.148829431438127
DDB_G0272815	0.0121028744326778	1	0.0446753246753246	0.0233918128654971	0.175182481751824	0.0160897123354461	0.107769423558897	0.00213333333333333	0.0291970802919708	0.103678929765886
DDB_G0272821	0.0408472012102875	1	0.0280519480519481	0.0380116959064327	0.0277372262773723	0.0248659190638713	0.0284043441938179	0.00106666666666667	0.0467153284671533	0.0351170568561873
DDB_G0272823	0.0219364599092285	1	0.0296103896103896	0.0321637426900585	0.124087591240876	0.0126767430521697	0.10108604845447	0.0016	0.0291970802919708	0.117056856187291
DDB_G0272825	0.0158850226928896	1	0.0420779220779221	0.0175438596491228	0.211678832116788	0.0185275475377864	0.12781954887218	0.0138666666666667	0.0277372262773723	0.0451505016722408
DDB_G0272827	0.0355521936459909	1	0.0358441558441559	0.0380116959064327	0.17956204379562	0.0282788883471477	0.167919799498747	0.00213333333333333	0.0291970802919708	0.107859531772575
DDB_G0272835	0.0226928895612708	1	0.0483116883116883	0.00292397660818713	0.166423357664233	0.0170648464163822	0.126984126984127	0.00266666666666667	0.0262773722627737	0.107023411371237
DDB_G0272841	0.0151285930408472	1	0.0420779220779221	0.0116959064327485	0.185401459854014	0.0117016089712335	0.131161236424394	0.0064	0.0145985401459854	0.0811036789297658
DDB_G0272845	0.0113464447806354	1	0.0483116883116883	0.0146198830409357	0.131386861313869	0.0112140419307655	0.0843776106934002	0.0048	0.0335766423357664	0.160535117056856
DDB_G0272849	0.0249621785173979	1	0.0353246753246753	0.0175438596491228	0.17956204379562	0.0190151145782545	0.128654970760234	0	0.0218978102189781	0.132943143812709
DDB_G0272857	0.0234493192133132	1	0.0441558441558441	0.0204678362573099	0.121167883211679	0.0243783520234032	0.114452798663325	0.00213333333333333	0.018978102189781	0.189799331103679
DDB_G0272859	0.0143721633888048	1	0.04	0.0263157894736842	0.135766423357664	0.0199902486591906	0.0785296574770259	0.0032	0.0291970802919708	0.0610367892976588
DDB_G0272861	0.0128593040847201	1	0.0223376623376624	0.0380116959064327	0.17956204379562	0.0121891760117016	0.109440267335004	0.0048	0.0306569343065694	0.0284280936454849
DDB_G0272863	0.0204236006051437	1	0.0467532467532467	0.0292397660818713	0.0802919708029197	0.0121891760117016	0.0534670008354219	0.0032	0.0262773722627737	0.0167224080267558
DDB_G0272865	0.00907715582450832	1	0.0327272727272728	0.0380116959064327	0.0481751824817518	0.00926377376889322	0.0442773600668337	0.000533333333333333	0.0262773722627737	0.044314381270903
DDB_G0272869	0.0181543116490166	1	0.0633766233766233	0.0233918128654971	0.143065693430657	0.0136518771331058	0.111946532999165	0.00106666666666667	0.0248175182481752	0.134615384615385
DDB_G0272871	0.0196671709531014	1	0.041038961038961	0.0087719298245614	0.143065693430657	0.0121891760117016	0.106934001670844	0.0032	0.0277372262773723	0.166387959866221
DDB_G0272873	0.0295007564296521	1	0.0394805194805195	0.0350877192982456	0.131386861313869	0.0175524134568503	0.105263157894737	0.00106666666666667	0.0335766423357664	0.0794314381270903
DDB_G0272877	0.0204236006051437	1	0.0670129870129869	0.0087719298245614	0.112408759124088	0.0209653827401268	0.0994152046783626	0.0016	0.0277372262773723	0.102842809364548
DDB_G0272879	0.037821482602118	1	0.0374025974025974	0.0263157894736842	0.0116788321167883	0.0204778156996587	0.0685045948203843	0.000533333333333333	0.0394160583941606	0.0317725752508361
DDB_G0272883	0.0204236006051437	1	0.0384415584415584	0.0584795321637427	0.112408759124088	0.0185275475377864	0.0977443609022556	0.00266666666666667	0.0277372262773723	0.108695652173913
DDB_G0272885	0.0181543116490166	1	0.0363636363636364	0.0263157894736842	0.134306569343066	0.0165772793759142	0.105263157894737	0.0016	0.035036496350365	0.0969899665551839
DDB_G0272889	0.0257186081694403	1	0.0529870129870129	0.0292397660818713	0.0875912408759125	0.0165772793759142	0.0534670008354219	0.0032	0.035036496350365	0.0677257525083612
DDB_G0272893	0.0128593040847201	1	0.0431168831168831	0.0233918128654971	0.100729927007299	0.0195026816187226	0.126148705096074	0.0106666666666667	0.0262773722627737	0.120401337792642
DDB_G0272897	0.0234493192133132	1	0.0384415584415584	0.0380116959064327	0.128467153284672	0.0219405168210629	0.087719298245614	0.000533333333333333	0.0306569343065694	0.133779264214047
DDB_G0272905	0.0219364599092285	1	0.0462337662337662	0.0263157894736842	0.151824817518248	0.0175524134568503	0.10108604845447	0.000533333333333333	0.0291970802919708	0.0392976588628762
DDB_G0272909	0.0310136157337368	1	0.0218181818181818	0.0204678362573099	0.0656934306569343	0.0209653827401268	0.0409356725146199	0	0.0262773722627737	0.0819397993311036
DDB_G0272911	0.0234493192133132	1	0.0436363636363636	0.0292397660818713	0.0467153284671533	0.0253534861043393	0.051796157059315	0	0.0437956204379562	0.117892976588629
DDB_G0272913	0.0310136157337368	1	0.0415584415584415	0.0380116959064327	0.113868613138686	0.0190151145782545	0.10609857978279	0.00106666666666667	0.0423357664233577	0.0284280936454849
DDB_G0272917	0.0166414523449319	1	0.0488311688311688	0.0730994152046784	0.0145985401459854	0.0117016089712335	0.0384294068504595	0.00373333333333333	0.054014598540146	0.0802675585284281
DDB_G0272919	0.0249621785173979	1	0.0358441558441559	0.0263157894736842	0.18978102189781	0.0204778156996587	0.134502923976608	0.00213333333333333	0.0321167883211679	0.0702341137123745
DDB_G0272921	0.0242057488653555	1	0.0483116883116883	0.0146198830409357	0.109489051094891	0.0160897123354461	0.0659983291562239	0.000533333333333333	0.0321167883211679	0.0518394648829431
DDB_G0272923	0.0257186081694403	1	0.0290909090909091	0.0204678362573099	0.141605839416058	0.0234032179424671	0.0852130325814536	0.000533333333333333	0.0175182481751825	0.0744147157190635
DDB_G0272927	0.0279878971255673	1	0.0197402597402598	0.0146198830409357	0.0744525547445256	0.022915650901999	0.0960735171261487	0.00266666666666667	0.0306569343065694	0.0702341137123745
DDB_G0272929	0.0219364599092285	1	0.038961038961039	0.0204678362573099	0.0554744525547445	0.0126767430521697	0.0835421888053467	0.00266666666666667	0.0204379562043796	0.133779264214047
DDB_G0272931	0.0151285930408472	1	0.0337662337662338	0.0233918128654971	0.141605839416058	0.0121891760117016	0.121136173767753	0.00213333333333333	0.0291970802919708	0.0526755852842809
DDB_G0272933	0.0166414523449319	1	0.0425974025974026	0.0292397660818713	0.0481751824817518	0.0253534861043393	0.075187969924812	0.000533333333333333	0.0321167883211679	0.107023411371237
DDB_G0272935	0.0226928895612708	1	0.0524675324675324	0.0292397660818713	0.118248175182482	0.0199902486591906	0.0718462823725982	0	0.0175182481751825	0.0852842809364548
DDB_G0272937	0.0332829046898639	1	0.0436363636363636	0.0175438596491228	0.154744525547445	0.0248659190638713	0.100250626566416	0	0.0306569343065694	0.068561872909699
DDB_G0272947	0.0211800302571861	1	0.0223376623376624	0.0263157894736842	0.141605839416058	0.0175524134568503	0.0852130325814536	0.0016	0.0160583941605839	0.0392976588628762
DDB_G0272949	0.0173978819969743	1	0.0519480519480519	0.00584795321637427	0.153284671532847	0.0126767430521697	0.131161236424394	0.00266666666666667	0.0116788321167883	0.0953177257525083
DDB_G0272951	0.0257186081694403	1	0.0498701298701298	0.0175438596491228	0.0832116788321168	0.0165772793759142	0.0718462823725982	0.00106666666666667	0.0204379562043796	0.0811036789297658
DDB_G0272957	0.0257186081694403	1	0.0566233766233765	0.0526315789473684	0.0291970802919708	0.0160897123354461	0.037593984962406	0.00213333333333333	0.0306569343065694	0.084448160535117
DDB_G0272969	0.0302571860816944	1	0.0358441558441559	0.0116959064327485	0.210218978102189	0.0234032179424671	0.222222222222222	0.00213333333333333	0.0218978102189781	0.0677257525083612
DDB_G0272971	0.0211800302571861	1	0.0483116883116883	0.0146198830409357	0.0613138686131387	0.0195026816187226	0.0676691729323308	0	0.0277372262773723	0.222408026755853
DDB_G0272973	0.0242057488653555	1	0.0322077922077922	0.0292397660818713	0.186861313868613	0.0190151145782545	0.12280701754386	0.00266666666666667	0.0204379562043796	0.084448160535117
DDB_G0272979	0.0181543116490166	1	0.056103896103896	0	0.103649635036496	0.0117016089712335	0.0985797827903091	0.00106666666666667	0.0233576642335766	0.0777591973244147
DDB_G0272981	0.027231467473525	1	0.0327272727272728	0.0146198830409357	0.113868613138686	0.022915650901999	0.0985797827903091	0.00373333333333333	0.0218978102189781	0.103678929765886
DDB_G0272987	0.0173978819969743	1	0.0732467532467531	0.0175438596491228	0.0510948905109489	0.0156021452949781	0.0401002506265664	0.00213333333333333	0.0437956204379562	0.132943143812709
DDB_G0272991	0.0143721633888048	1	0.055064935064935	0.0233918128654971	0.0759124087591241	0.00780107264748903	0.0526315789473684	0.008	0.0204379562043796	0.0969899665551839
DDB_G0272993	0.0287443267776097	1	0.0327272727272728	0.0116959064327485	0.199999999999999	0.0214529497805948	0.174603174603175	0.0016	0.0218978102189781	0.116220735785953
DDB_G0272995	0.018910741301059	1	0.0384415584415584	0.0087719298245614	0.188321167883211	0.01511457825451	0.132832080200501	0.0032	0.0175182481751825	0.103678929765886
DDB_G0272997	0.018910741301059	1	0.0576623376623376	0.0175438596491228	0.0613138686131387	0.0165772793759142	0.0359231411862991	0.0032	0.0364963503649635	0.0969899665551839
DDB_G0272999	0.0257186081694403	1	0.0420779220779221	0.00584795321637427	0.154744525547445	0.0219405168210629	0.201336675020886	0.00213333333333333	0.0160583941605839	0.142976588628762
DDB_G0273003	0.0151285930408472	1	0.04	0.0292397660818713	0.128467153284672	0.0170648464163822	0.0827067669172932	0.0048	0.0204379562043796	0.11371237458194
DDB_G0273009	0.027231467473525	1	0.0368831168831169	0.0204678362573099	0.188321167883211	0.0238907849829351	0.113617376775272	0.000533333333333333	0.0306569343065694	0.0376254180602007
DDB_G0273011	0.0302571860816944	1	0.0358441558441559	0.0116959064327485	0.151824817518248	0.0238907849829351	0.0918964076858814	0.000533333333333333	0.0145985401459854	0.0451505016722408
DDB_G0273017	0.0211800302571861	1	0.0503896103896103	0.00292397660818713	0.07007299270073	0.01511457825451	0.0760233918128655	0.00693333333333334	0.0204379562043796	0.149665551839465
DDB_G0273019	0.0121028744326778	1	0.0337662337662338	0.0409356725146199	0.0671532846715329	0.0156021452949781	0.118629908103592	0.00266666666666667	0.0686131386861314	0.108695652173913
DDB_G0273021	0.0385779122541604	1	0.0187012987012987	0.0233918128654971	0.134306569343066	0.0258410531448074	0.100250626566416	0.00106666666666667	0.0262773722627737	0.0735785953177257
DDB_G0273023	0.0370650529500757	1	0.0212987012987013	0.0350877192982456	0.108029197080292	0.0273037542662116	0.115288220551378	0.00106666666666667	0.0510948905109489	0.06438127090301
DDB_G0273025	0.0279878971255673	1	0.0301298701298702	0.0263157894736842	0.138686131386861	0.0170648464163822	0.0902255639097744	0.00426666666666667	0.0233576642335766	0.0852842809364548
DDB_G0273027	0.0158850226928896	1	0.0592207792207791	0.0409356725146199	0.0598540145985402	0.0136518771331058	0.0710108604845447	0.0016	0.0554744525547445	0.162207357859532
DDB_G0273029	0.0143721633888048	1	0.0592207792207791	0.0116959064327485	0.0802919708029197	0.0131643100926377	0.0618212197159566	0.00106666666666667	0.0306569343065694	0.102006688963211
DDB_G0273031	0.0166414523449319	1	0.0285714285714286	0.0380116959064327	0.237956204379561	0.0156021452949781	0.146198830409357	0.0016	0.0306569343065694	0.0660535117056856
DDB_G0273035	0.0242057488653555	1	0.0425974025974026	0.0233918128654971	0.162043795620438	0.0170648464163822	0.131161236424394	0.000533333333333333	0.0321167883211679	0.0785953177257525
DDB_G0273037	0.0226928895612708	1	0.0425974025974026	0.0263157894736842	0.207299270072992	0.0199902486591906	0.137844611528822	0.00106666666666667	0.0204379562043796	0.0894648829431438
DDB_G0273039	0.0211800302571861	1	0.0467532467532467	0.0614035087719298	0.0583941605839416	0.0195026816187226	0.037593984962406	0.00266666666666667	0.0394160583941606	0.0351170568561873
DDB_G0273041	0.0181543116490166	1	0.0514285714285714	0.0233918128654971	0.0627737226277373	0.0141394441735739	0.0417710944026733	0.000533333333333333	0.0277372262773723	0.153846153846154
DDB_G0273043	0.0317700453857791	1	0.0306493506493507	0.043859649122807	0.166423357664233	0.0263286201852755	0.187134502923977	0.000533333333333333	0.0408759124087591	0.0869565217391304
DDB_G0273045	0.0370650529500757	1	0.0420779220779221	0.0350877192982456	0.173722627737226	0.0312042905899561	0.123642439431913	0.000533333333333333	0.0291970802919708	0.142140468227425
DDB_G0273047	0.0370650529500757	1	0.038961038961039	0.0263157894736842	0.116788321167883	0.0287664553876158	0.0918964076858814	0.00106666666666667	0.0233576642335766	0.117892976588629
DDB_G0273049	0.0332829046898639	1	0.0322077922077922	0.0526315789473684	0.072992700729927	0.0195026816187226	0.0576441102756892	0.000533333333333333	0.0248175182481752	0.0409698996655518
DDB_G0273051	0.0121028744326778	1	0.038961038961039	0.0087719298245614	0.144525547445255	0.0068259385665529	0.0835421888053467	0	0.0379562043795621	0.024247491638796
DDB_G0273053	0.0113464447806354	1	0.055064935064935	0.0263157894736842	0.0802919708029197	0.0107264748902974	0.0484544695071011	0.00106666666666667	0.0744525547445256	0.0744147157190635
DDB_G0273063	0.0219364599092285	1	0.0322077922077922	0.0350877192982456	0.0934306569343066	0.0277913213066797	0.0776942355889724	0.00533333333333333	0.0248175182481752	0.139632107023411
DDB_G0273065	0.0257186081694403	1	0.0254545454545455	0.0233918128654971	0.124087591240876	0.022428083861531	0.0793650793650794	0.00906666666666667	0.0204379562043796	0.126254180602007
DDB_G0273067	0.0219364599092285	1	0.0285714285714286	0.0233918128654971	0.054014598540146	0.0185275475377864	0.0350877192982456	0.00533333333333333	0.0204379562043796	0.120401337792642
DDB_G0273069	0.0166414523449319	1	0.0348051948051948	0.0175438596491228	0.164963503649635	0.0156021452949781	0.146198830409357	0.00213333333333333	0.0364963503649635	0.0275919732441471
DDB_G0273075	0.0295007564296521	1	0.0394805194805195	0.0175438596491228	0.131386861313869	0.0273037542662116	0.0860484544695071	0.000533333333333333	0.0277372262773723	0.165551839464883
DDB_G0273081	0.0310136157337368	1	0.0524675324675324	0.0175438596491228	0.109489051094891	0.022428083861531	0.0685045948203843	0.000533333333333333	0.0145985401459854	0.0769230769230769
DDB_G0273083	0.0211800302571861	1	0.0420779220779221	0.00584795321637427	0.138686131386861	0.01511457825451	0.089390142021721	0.0048	0.0102189781021898	0.0702341137123745
DDB_G0273087	0.0325264750378215	1	0.0311688311688312	0.0175438596491228	0.0423357664233577	0.0219405168210629	0.0710108604845447	0.00213333333333333	0.0131386861313869	0.0610367892976588
DDB_G0273089	0.0204236006051437	1	0.038961038961039	0.0175438596491228	0.116788321167883	0.0160897123354461	0.0701754385964912	0.00373333333333333	0.0321167883211679	0.044314381270903
DDB_G0273091	0.018910741301059	1	0.038961038961039	0.0467836257309941	0.164963503649635	0.0180399804973184	0.116959064327485	0.00106666666666667	0.0394160583941606	0.123745819397993
DDB_G0273093	0.0219364599092285	1	0.0488311688311688	0.0321637426900585	0.163503649635036	0.0219405168210629	0.100250626566416	0.0032	0.035036496350365	0.0434782608695652
DDB_G0273097	0.0166414523449319	1	0.0514285714285714	0.0146198830409357	0.0978102189781022	0.0165772793759142	0.0994152046783626	0.00373333333333333	0.00875912408759124	0.112876254180602
DDB_G0273105	0.0226928895612708	1	0.041038961038961	0.0087719298245614	0.204379562043795	0.0160897123354461	0.162907268170426	0.00533333333333333	0.0233576642335766	0.120401337792642
DDB_G0273107	0.0310136157337368	1	0.0457142857142857	0.0175438596491228	0.147445255474452	0.0234032179424671	0.12280701754386	0.000533333333333333	0.0204379562043796	0.157190635451505
DDB_G0273109	0.018910741301059	1	0.0477922077922077	0.0233918128654971	0.162043795620438	0.01511457825451	0.182957393483709	0.000533333333333333	0.0233576642335766	0.12123745819398
DDB_G0273111	0.0226928895612708	1	0.0275324675324676	0.0233918128654971	0.0861313868613139	0.0204778156996587	0.0618212197159566	0.00213333333333333	0.018978102189781	0.0677257525083612
DDB_G0273113	0.0204236006051437	1	0.0363636363636364	0.0175438596491228	0.110948905109489	0.01511457825451	0.0994152046783626	0.00213333333333333	0.018978102189781	0.118729096989966
DDB_G0273119	0.018910741301059	1	0.0353246753246753	0.0146198830409357	0.197080291970802	0.0219405168210629	0.12531328320802	0.000533333333333333	0.0218978102189781	0.0961538461538461
DDB_G0273121	0.0204236006051437	1	0.041038961038961	0.0263157894736842	0.137226277372263	0.0180399804973184	0.0810359231411863	0.00266666666666667	0.035036496350365	0.0326086956521739
DDB_G0273123	0.0234493192133132	1	0.0233766233766234	0.0204678362573099	0.0277372262773723	0.0146270112140419	0.0292397660818713	0	0.0291970802919708	0.11371237458194
DDB_G0273125	0.0234493192133132	1	0.0446753246753246	0.0087719298245614	0.191240875912408	0.0136518771331058	0.114452798663325	0.00213333333333333	0.00875912408759124	0.0259197324414716
DDB_G0273127	0.010590015128593	1	0.0275324675324676	0.0087719298245614	0.16934306569343	0.00731350560702096	0.167919799498747	0.000533333333333333	0.00437956204379562	0.169732441471572
DDB_G0273141	0.0204236006051437	1	0.0379220779220779	0.0350877192982456	0.0934306569343066	0.0160897123354461	0.0601503759398496	0.00106666666666667	0.0262773722627737	0.17056856187291
DDB_G0273143	0.0234493192133132	1	0.0264935064935065	0.0321637426900585	0.0218978102189781	0.0190151145782545	0.012531328320802	0.000533333333333333	0.0277372262773723	0.0944816053511705
DDB_G0273145	0.0295007564296521	1	0.0337662337662338	0.0116959064327485	0.121167883211679	0.0243783520234032	0.0818713450292398	0.000533333333333333	0.018978102189781	0.100334448160535
DDB_G0273151	0.027231467473525	1	0.0545454545454545	0.0146198830409357	0.18978102189781	0.0185275475377864	0.162907268170426	0.00266666666666667	0.0277372262773723	0.0418060200668896
DDB_G0273155	0.0249621785173979	1	0.0462337662337662	0.00584795321637427	0.175182481751824	0.022915650901999	0.134502923976608	0.0016	0.0160583941605839	0.0560200668896321
DDB_G0273157	0.0310136157337368	1	0.025974025974026	0.0116959064327485	0.128467153284672	0.0199902486591906	0.0902255639097744	0.00106666666666667	0.0131386861313869	0.164715719063545
DDB_G0273159	0.0310136157337368	1	0.0285714285714286	0.0233918128654971	0.0248175182481752	0.0234032179424671	0.0175438596491228	0.0016	0.0204379562043796	0.0426421404682274
DDB_G0273161	0.0219364599092285	1	0.0285714285714286	0.0321637426900585	0.0408759124087591	0.0204778156996587	0.0492898913951546	0.00106666666666667	0.0364963503649635	0.060200668896321
DDB_G0273165	0.0249621785173979	1	0.0394805194805195	0.0175438596491228	0.07007299270073	0.0204778156996587	0.0793650793650794	0.000533333333333333	0.0306569343065694	0.104515050167224
DDB_G0273169	0.0370650529500757	1	0.0436363636363636	0.0497076023391813	0.0423357664233577	0.0282788883471477	0.0392648287385129	0.0016	0.0335766423357664	0.0727424749163879
DDB_G0273171	0.0234493192133132	1	0.0384415584415584	0.0175438596491228	0.178102189781021	0.0180399804973184	0.12531328320802	0.0016	0.0160583941605839	0.0953177257525083
DDB_G0273175	0.0136157337367625	1	0.0503896103896103	0.0175438596491228	0.100729927007299	0.0102389078498293	0.0618212197159566	0.000533333333333333	0.0379562043795621	0.142140468227425
DDB_G0273177	0.0279878971255673	1	0.038961038961039	0.0204678362573099	0.172262773722627	0.0238907849829351	0.118629908103592	0	0.0467153284671533	0.100334448160535
DDB_G0273183	0.0196671709531014	1	0.0337662337662338	0.0116959064327485	0.089051094890511	0.0214529497805948	0.0827067669172932	0.0016	0.0204379562043796	0.0811036789297658
DDB_G0273189	0.0226928895612708	1	0.0436363636363636	0.0263157894736842	0.157664233576642	0.0136518771331058	0.135338345864662	0.00106666666666667	0.0277372262773723	0.0869565217391304
DDB_G0273191	0.0173978819969743	1	0.0405194805194805	0.0321637426900585	0.131386861313869	0.0121891760117016	0.10609857978279	0.0048	0.035036496350365	0.12876254180602
DDB_G0273193	0.0143721633888048	1	0.0514285714285714	0.0380116959064327	0.0963503649635037	0.0160897123354461	0.118629908103592	0.00213333333333333	0.0218978102189781	0.145484949832776
DDB_G0273195	0.0219364599092285	1	0.04	0.0380116959064327	0.0978102189781022	0.0180399804973184	0.0559732664995823	0.0016	0.0262773722627737	0.0376254180602007
DDB_G0273197	0.0181543116490166	1	0.0353246753246753	0.043859649122807	0.156204379562044	0.0209653827401268	0.152046783625731	0.0016	0.0277372262773723	0.0836120401337792
DDB_G0273199	0.0158850226928896	1	0.0472727272727272	0.0263157894736842	0.0759124087591241	0.0160897123354461	0.0827067669172932	0.0016	0.018978102189781	0.153010033444816
DDB_G0273201	0.0166414523449319	1	0.0436363636363636	0.0263157894736842	0.054014598540146	0.0121891760117016	0.0350877192982456	0.0016	0.0423357664233577	0.0267558528428094
DDB_G0273203	0.0211800302571861	1	0.0446753246753246	0.0146198830409357	0.159124087591241	0.0141394441735739	0.123642439431913	0.00426666666666667	0.0277372262773723	0.150501672240803
DDB_G0273211	0.0234493192133132	1	0.04	0.0409356725146199	0.106569343065693	0.0185275475377864	0.0952380952380952	0.00213333333333333	0.0437956204379562	0.1061872909699
DDB_G0273213	0.0302571860816944	1	0.038961038961039	0.0146198830409357	0.0642335766423358	0.0190151145782545	0.0492898913951546	0.00106666666666667	0.0262773722627737	0.0936454849498327
DDB_G0273215	0.0242057488653555	1	0.0488311688311688	0.0233918128654971	0.0525547445255475	0.022915650901999	0.0350877192982456	0.00106666666666667	0.0175182481751825	0.0267558528428094
DDB_G0273217	0.0234493192133132	1	0.0384415584415584	0.0380116959064327	0.0583941605839416	0.0126767430521697	0.0392648287385129	0.00266666666666667	0.0394160583941606	0.0802675585284281
DDB_G0273219	0.0363086232980333	1	0.0358441558441559	0.0116959064327485	0.118248175182482	0.0214529497805948	0.121136173767753	0.0016	0.0364963503649635	0.100334448160535
DDB_G0273221	0.0151285930408472	1	0.0353246753246753	0.0233918128654971	0.115328467153285	0.0214529497805948	0.10108604845447	0.0032	0.0335766423357664	0.117892976588629
DDB_G0273223	0.0295007564296521	1	0.0576623376623376	0.0350877192982456	0.0744525547445256	0.0209653827401268	0.0442773600668337	0.00213333333333333	0.018978102189781	0.088628762541806
DDB_G0273225	0.018910741301059	1	0.0441558441558441	0.043859649122807	0.100729927007299	0.0214529497805948	0.06265664160401	0.00106666666666667	0.0379562043795621	0.0301003344481605
DDB_G0273231	0.0257186081694403	1	0.0462337662337662	0.0292397660818713	0.188321167883211	0.0175524134568503	0.131161236424394	0.00106666666666667	0.0145985401459854	0.105351170568562
DDB_G0273233	0.0295007564296521	1	0.024935064935065	0.0321637426900585	0.0554744525547445	0.0214529497805948	0.0342522974101921	0.0016	0.0291970802919708	0.06438127090301
DDB_G0273237	0.0211800302571861	1	0.0472727272727272	0.0350877192982456	0.116788321167883	0.0185275475377864	0.105263157894737	0.000533333333333333	0.0569343065693431	0.180602006688963
DDB_G0273243	0.0264750378214826	1	0.0228571428571429	0.0263157894736842	0.0642335766423358	0.0253534861043393	0.0685045948203843	0.000533333333333333	0.035036496350365	0.0610367892976588
DDB_G0273247	0.0264750378214826	1	0.0566233766233765	0.0263157894736842	0.198540145985401	0.0131643100926377	0.157059314954052	0.0048	0.0306569343065694	0.0953177257525083
DDB_G0273249	0.0128593040847201	1	0.0519480519480519	0.0087719298245614	0.0934306569343066	0.00877620672842516	0.133667502088555	0.0165333333333333	0.0306569343065694	0.117892976588629
DDB_G0273251	0.0151285930408472	1	0.0332467532467533	0.0321637426900585	0.252554744525546	0.0121891760117016	0.191311612364244	0.00106666666666667	0.0291970802919708	0.0493311036789297
DDB_G0273257	0.0279878971255673	1	0.0374025974025974	0.0380116959064327	0.131386861313869	0.0160897123354461	0.102756892230576	0.00373333333333333	0.0437956204379562	0.0710702341137123
DDB_G0273259	0.0249621785173979	1	0.0446753246753246	0.0497076023391813	0.138686131386861	0.0141394441735739	0.0810359231411863	0.00533333333333333	0.0204379562043796	0.203177257525084
DDB_G0273261	0.0226928895612708	1	0.027012987012987	0.0204678362573099	0.105109489051095	0.022428083861531	0.064327485380117	0.00106666666666667	0.0218978102189781	0.0727424749163879
DDB_G0273263	0.0226928895612708	1	0.0332467532467533	0.0350877192982456	0.00875912408759124	0.00975134080936129	0.0133667502088555	0.00213333333333333	0.0467153284671533	0.0518394648829431
DDB_G0273265	0.0226928895612708	1	0.0384415584415584	0.0204678362573099	0.0204379562043796	0.0126767430521697	0.0158730158730159	0.00213333333333333	0.0291970802919708	0.0744147157190635
DDB_G0273271	0.0158850226928896	1	0.0524675324675324	0.0263157894736842	0.109489051094891	0.0156021452949781	0.0676691729323308	0.00213333333333333	0.0248175182481752	0.0811036789297658
DDB_G0273273	0.0234493192133132	1	0.0316883116883117	0.00584795321637427	0.132846715328467	0.0263286201852755	0.087719298245614	0.00213333333333333	0.0204379562043796	0.130434782608696
DDB_G0273275	0.0355521936459909	1	0.0415584415584415	0.0175438596491228	0.175182481751824	0.0248659190638713	0.110275689223058	0.000533333333333333	0.018978102189781	0.115384615384615
DDB_G0273279	0.0279878971255673	1	0.0285714285714286	0.0263157894736842	0.157664233576642	0.0165772793759142	0.108604845446951	0.000533333333333333	0.0262773722627737	0.101170568561873
DDB_G0273285	0.0287443267776097	1	0.041038961038961	0.0175438596491228	0.0905109489051095	0.0112140419307655	0.075187969924812	0.00213333333333333	0.0364963503649635	0.0484949832775919
DDB_G0273291	0.0226928895612708	1	0.0425974025974026	0.0175438596491228	0.157664233576642	0.0214529497805948	0.0944026733500418	0.0096	0.0218978102189781	0.11371237458194
DDB_G0273293	0.0158850226928896	1	0.038961038961039	0.0116959064327485	0.154744525547445	0.0131643100926377	0.153717627401838	0.00266666666666667	0.018978102189781	0.134615384615385
DDB_G0273295	0.0211800302571861	1	0.0368831168831169	0.043859649122807	0.254014598540145	0.0209653827401268	0.153717627401838	0.00266666666666667	0.0262773722627737	0.0702341137123745
DDB_G0273297	0.0317700453857791	1	0.0155844155844156	0.0204678362573099	0.0759124087591241	0.030716723549488	0.0559732664995823	0.00106666666666667	0.0160583941605839	0.162207357859532
DDB_G0273299	0.0287443267776097	1	0.0374025974025974	0.0321637426900585	0.197080291970802	0.0253534861043393	0.126984126984127	0.000533333333333333	0.0204379562043796	0.0811036789297658
DDB_G0273301	0.0173978819969743	1	0.0659740259740258	0.0233918128654971	0.118248175182482	0.0102389078498293	0.0793650793650794	0.00373333333333333	0.0175182481751825	0.0652173913043478
DDB_G0273305	0.0264750378214826	1	0.0483116883116883	0.0350877192982456	0.0773722627737227	0.0234032179424671	0.0476190476190476	0.00213333333333333	0.0321167883211679	0.060200668896321
DDB_G0273307	0.0234493192133132	1	0.0311688311688312	0.0204678362573099	0.211678832116788	0.0180399804973184	0.146198830409357	0.0016	0.0291970802919708	0.0944816053511705
DDB_G0273311	0.0287443267776097	1	0.0363636363636364	0.0584795321637427	0.199999999999999	0.0190151145782545	0.121971595655806	0	0.0335766423357664	0.0167224080267558
DDB_G0273315	0.00983358547655068	1	0.0524675324675324	0.00584795321637427	0.116788321167883	0.0136518771331058	0.135338345864662	0.00106666666666667	0.0233576642335766	0.13628762541806
DDB_G0273321	0.0226928895612708	1	0.0384415584415584	0.0292397660818713	0.16934306569343	0.0141394441735739	0.124477861319967	0	0.0262773722627737	0.0869565217391304
DDB_G0273323	0.0287443267776097	1	0.0394805194805195	0.0350877192982456	0.0744525547445256	0.0258410531448074	0.0860484544695071	0.0016	0.0467153284671533	0.0351170568561873
DDB_G0273327	0.0113464447806354	1	0.0758441558441557	0.0233918128654971	0	0.0068259385665529	0.0050125313283208	0.00266666666666667	0.0423357664233577	0.0760869565217391
DDB_G0273329	0.0173978819969743	1	0.0462337662337662	0.0467836257309941	0.00145985401459854	0.0160897123354461	0.0050125313283208	0.00106666666666667	0.0846715328467154	0.0217391304347826
DDB_G0273331	0.0287443267776097	1	0.0337662337662338	0.0233918128654971	0.0905109489051095	0.0204778156996587	0.0685045948203843	0.00106666666666667	0.0291970802919708	0.0986622073578595
DDB_G0273337	0.0287443267776097	1	0.0264935064935065	0.0116959064327485	0.0204379562043796	0.0273037542662116	0.0342522974101921	0.00213333333333333	0.0408759124087591	0.117056856187291
DDB_G0273339	0.0226928895612708	1	0.0405194805194805	0.0175438596491228	0.173722627737226	0.0165772793759142	0.12280701754386	0.00213333333333333	0.0145985401459854	0.122073578595318
DDB_G0273341	0.0226928895612708	1	0.0285714285714286	0.0350877192982456	0.0613138686131387	0.0170648464163822	0.0676691729323308	0.0016	0.0379562043795621	0.0735785953177257
DDB_G0273343	0.0204236006051437	1	0.0425974025974026	0.043859649122807	0.0802919708029197	0.0160897123354461	0.0526315789473684	0.0016	0.0364963503649635	0.139632107023411
DDB_G0273355	0.0128593040847201	1	0.0425974025974026	0.0233918128654971	0.160583941605839	0.0146270112140419	0.18796992481203	0.0016	0.018978102189781	0.0894648829431438
DDB_G0273357	0.0143721633888048	1	0.0420779220779221	0.0087719298245614	0.0642335766423358	0.00731350560702096	0.0785296574770259	0.00266666666666667	0.0233576642335766	0.148829431438127
DDB_G0273367	0.0234493192133132	1	0.0285714285714286	0.0204678362573099	0.0788321167883212	0.0234032179424671	0.0885547201336675	0.00266666666666667	0.0248175182481752	0.103678929765886
DDB_G0273371	0.0279878971255673	1	0.0316883116883117	0.0350877192982456	0.0656934306569343	0.0258410531448074	0.0902255639097744	0.000533333333333333	0.0467153284671533	0.158026755852843
DDB_G0273373	0.0257186081694403	1	0.0290909090909091	0.0263157894736842	0.0905109489051095	0.0243783520234032	0.0718462823725982	0.00266666666666667	0.0233576642335766	0.0719063545150501
DDB_G0273375	0.0234493192133132	1	0.0316883116883117	0.0497076023391813	0.116788321167883	0.022428083861531	0.0827067669172932	0.000533333333333333	0.035036496350365	0.0284280936454849
DDB_G0273377	0.0173978819969743	1	0.0467532467532467	0.00584795321637427	0.192700729927007	0.0141394441735739	0.12280701754386	0.00213333333333333	0.0145985401459854	0.06438127090301
DDB_G0273381	0.0264750378214826	1	0.0477922077922077	0.0380116959064327	0.235036496350364	0.0175524134568503	0.135338345864662	0.0016	0.0248175182481752	0.0342809364548495
DDB_G0273387	0.0249621785173979	1	0.0441558441558441	0.0204678362573099	0.25839416058394	0.0204778156996587	0.175438596491228	0.0032	0.0160583941605839	0.117892976588629
DDB_G0273389	0.0204236006051437	1	0.0296103896103896	0.0204678362573099	0.144525547445255	0.0136518771331058	0.112781954887218	0.000533333333333333	0.0233576642335766	0.13628762541806
DDB_G0273393	0.0257186081694403	1	0.0405194805194805	0.0204678362573099	0.162043795620438	0.0219405168210629	0.16624895572264	0.00213333333333333	0.0204379562043796	0.183110367892976
DDB_G0273403	0.0242057488653555	1	0.0431168831168831	0.0380116959064327	0.233576642335766	0.0195026816187226	0.167084377610693	0.0016	0.0277372262773723	0.0627090301003344
DDB_G0273409	0.0295007564296521	1	0.0379220779220779	0.0175438596491228	0.121167883211679	0.0195026816187226	0.0910609857978279	0.0016	0.0204379562043796	0.111204013377926
DDB_G0273411	0.0196671709531014	1	0.041038961038961	0.0263157894736842	0.089051094890511	0.0107264748902974	0.0776942355889724	0.0016	0.0233576642335766	0.145484949832776
DDB_G0273415	0.0196671709531014	1	0.0540259740259739	0.0175438596491228	0.11970802919708	0.0165772793759142	0.0827067669172932	0.00106666666666667	0.0335766423357664	0.117056856187291
DDB_G0273417	0.0219364599092285	1	0.0405194805194805	0.0204678362573099	0.156204379562044	0.0170648464163822	0.113617376775272	0.0016	0.0145985401459854	0.0652173913043478
DDB_G0273419	0.0242057488653555	1	0.0415584415584415	0.0146198830409357	0.124087591240876	0.0160897123354461	0.131996658312448	0.00106666666666667	0.0277372262773723	0.0861204013377926
DDB_G0273421	0.0158850226928896	1	0.0576623376623376	0.0233918128654971	0.17956204379562	0.00975134080936129	0.140350877192982	0.00266666666666667	0.0233576642335766	0.142140468227425
DDB_G0273423	0.0279878971255673	1	0.0405194805194805	0.0146198830409357	0.0583941605839416	0.0165772793759142	0.105263157894737	0.00213333333333333	0.0175182481751825	0.165551839464883
DDB_G0273429	0.0287443267776097	1	0.0342857142857143	0.00292397660818713	0.166423357664233	0.0165772793759142	0.12531328320802	0.00426666666666667	0.018978102189781	0.0543478260869565
DDB_G0273431	0.0249621785173979	1	0.0306493506493507	0.0263157894736842	0.137226277372263	0.0160897123354461	0.0827067669172932	0.00213333333333333	0.035036496350365	0.0819397993311036
DDB_G0273433	0.0196671709531014	1	0.0436363636363636	0.0087719298245614	0.16934306569343	0.0175524134568503	0.128654970760234	0.0048	0.0218978102189781	0.0484949832775919
DDB_G0273437	0.0317700453857791	1	0.0368831168831169	0.0380116959064327	0.0467153284671533	0.0219405168210629	0.0309106098579783	0.000533333333333333	0.0218978102189781	0.0451505016722408
DDB_G0273439	0.0249621785173979	1	0.0472727272727272	0.0204678362573099	0.0832116788321168	0.0209653827401268	0.0726817042606516	0.00266666666666667	0.0204379562043796	0.0911371237458194
DDB_G0273443	0.0166414523449319	1	0.0493506493506493	0.0175438596491228	0.191240875912408	0.0112140419307655	0.115288220551378	0.00106666666666667	0.0116788321167883	0.0510033444816053
DDB_G0273445	0.0136157337367625	1	0.0581818181818181	0.0146198830409357	0.211678832116788	0.0146270112140419	0.133667502088555	0.00533333333333333	0.0175182481751825	0.153010033444816
DDB_G0273447	0.0113464447806354	1	0.0576623376623376	0.0175438596491228	0.151824817518248	0.0126767430521697	0.119465329991646	0.0048	0.035036496350365	0.142976588628762
DDB_G0273451	0.0121028744326778	1	0.0545454545454545	0.0175438596491228	0.199999999999999	0.00975134080936129	0.177109440267335	0.00213333333333333	0.0277372262773723	0.134615384615385
DDB_G0273453	0.0226928895612708	1	0.0368831168831169	0.0204678362573099	0.141605839416058	0.0136518771331058	0.0969089390142022	0.0016	0.0131386861313869	0.132107023411371
DDB_G0273459	0.0211800302571861	1	0.0233766233766234	0.0321637426900585	0.236496350364963	0.0126767430521697	0.142021720969089	0.0016	0.0233576642335766	0.112876254180602
DDB_G0273463	0.0234493192133132	1	0.027012987012987	0.0175438596491228	0.188321167883211	0.0165772793759142	0.195488721804511	0.00266666666666667	0.0321167883211679	0.115384615384615
DDB_G0273467	0.0204236006051437	1	0.0290909090909091	0.0380116959064327	0.151824817518248	0.0156021452949781	0.117794486215539	0.00106666666666667	0.0364963503649635	0.111204013377926
DDB_G0273475	0.027231467473525	1	0.0514285714285714	0.0116959064327485	0.0802919708029197	0.0141394441735739	0.0952380952380952	0.0016	0.0131386861313869	0.180602006688963
DDB_G0273479	0.0211800302571861	1	0.0285714285714286	0.0263157894736842	0.11970802919708	0.0107264748902974	0.107769423558897	0.00213333333333333	0.0145985401459854	0.163043478260869
DDB_G0273481	0.0279878971255673	1	0.0322077922077922	0.0380116959064327	0.157664233576642	0.022428083861531	0.146198830409357	0.00266666666666667	0.0160583941605839	0.0802675585284281
DDB_G0273483	0.0196671709531014	1	0.0358441558441559	0.00292397660818713	0.166423357664233	0.0156021452949781	0.101921470342523	0.0032	0.00583941605839416	0.0978260869565217
DDB_G0273485	0.0173978819969743	1	0.041038961038961	0.0233918128654971	0.159124087591241	0.0190151145782545	0.100250626566416	0.00106666666666667	0.0248175182481752	0.104515050167224
DDB_G0273487	0.0257186081694403	1	0.0332467532467533	0.0321637426900585	0.16934306569343	0.0199902486591906	0.104427736006683	0.00106666666666667	0.0233576642335766	0.0426421404682274
DDB_G0273491	0.0257186081694403	1	0.0332467532467533	0.0321637426900585	0.16934306569343	0.0199902486591906	0.101921470342523	0.00106666666666667	0.0233576642335766	0.0451505016722408
DDB_G0273493	0.0173978819969743	1	0.041038961038961	0.0233918128654971	0.159124087591241	0.0190151145782545	0.100250626566416	0.00106666666666667	0.0248175182481752	0.104515050167224
DDB_G0273495	0.0204236006051437	1	0.0446753246753246	0.0233918128654971	0.135766423357664	0.0131643100926377	0.0802005012531328	0.00266666666666667	0.0277372262773723	0.110367892976589
DDB_G0273497	0.0340393343419062	1	0.0337662337662338	0.0263157894736842	0.103649635036496	0.022915650901999	0.119465329991646	0.00266666666666667	0.0277372262773723	0.183110367892976
DDB_G0273499	0.0234493192133132	1	0.027012987012987	0.0175438596491228	0.188321167883211	0.0165772793759142	0.195488721804511	0.00266666666666667	0.0321167883211679	0.115384615384615
DDB_G0273501	0.0249621785173979	1	0.0472727272727272	0.0204678362573099	0.0832116788321168	0.0209653827401268	0.0726817042606516	0.00266666666666667	0.0204379562043796	0.0911371237458194
DDB_G0273503	0.0317700453857791	1	0.0368831168831169	0.0380116959064327	0.0481751824817518	0.0219405168210629	0.0317460317460317	0.000533333333333333	0.0218978102189781	0.0451505016722408
DDB_G0273511	0.0249621785173979	1	0.0306493506493507	0.0263157894736842	0.137226277372263	0.0160897123354461	0.0827067669172932	0.00213333333333333	0.035036496350365	0.0819397993311036
DDB_G0273517	0.0113464447806354	1	0.0576623376623376	0.0175438596491228	0.151824817518248	0.0126767430521697	0.119465329991646	0.0048	0.035036496350365	0.142976588628762
DDB_G0273519	0.018910741301059	1	0.0451948051948052	0.0350877192982456	0.072992700729927	0.0156021452949781	0.0426065162907268	0.00106666666666667	0.0408759124087591	0.0225752508361204
DDB_G0273523	0.0226928895612708	1	0.0509090909090908	0.0350877192982456	0.105109489051095	0.0185275475377864	0.111111111111111	0.00106666666666667	0.0364963503649635	0.0869565217391304
DDB_G0273527	0.0279878971255673	1	0.0405194805194805	0.0146198830409357	0.0583941605839416	0.0165772793759142	0.105263157894737	0.00213333333333333	0.0175182481751825	0.165551839464883
DDB_G0273535	0.00907715582450832	1	0.0555844155844155	0.0146198830409357	0.116788321167883	0.00780107264748903	0.0701754385964912	0.00266666666666667	0.018978102189781	0.1438127090301
DDB_G0273537	0.0196671709531014	1	0.0358441558441559	0.00292397660818713	0.166423357664233	0.0156021452949781	0.101921470342523	0.0032	0.00583941605839416	0.0978260869565217
DDB_G0273547	0.0219364599092285	1	0.0405194805194805	0.0204678362573099	0.156204379562044	0.0170648464163822	0.113617376775272	0.0016	0.0145985401459854	0.0652173913043478
DDB_G0273551	0.0128593040847201	1	0.041038961038961	0.0175438596491228	0.089051094890511	0.0165772793759142	0.0676691729323308	0.00213333333333333	0.0248175182481752	0.139632107023411
DDB_G0273557	0.0295007564296521	1	0.038961038961039	0.0204678362573099	0.216058394160583	0.0214529497805948	0.131161236424394	0.00106666666666667	0.018978102189781	0.0451505016722408
DDB_G0273559	0.0257186081694403	1	0.0571428571428571	0.0292397660818713	0.108029197080292	0.0156021452949781	0.0659983291562239	0.00213333333333333	0.0262773722627737	0.0392976588628762
DDB_G0273563	0.0204236006051437	1	0.0493506493506493	0.0321637426900585	0.183941605839416	0.0180399804973184	0.12531328320802	0.00373333333333333	0.018978102189781	0.107859531772575
DDB_G0273565	0.0226928895612708	1	0.0368831168831169	0.0204678362573099	0.141605839416058	0.0136518771331058	0.0969089390142022	0.0016	0.0131386861313869	0.132107023411371
DDB_G0273573	0.0121028744326778	1	0.0545454545454545	0.0175438596491228	0.199999999999999	0.00975134080936129	0.177109440267335	0.00213333333333333	0.0277372262773723	0.134615384615385
DDB_G0273575	0.0242057488653555	1	0.0431168831168831	0.0380116959064327	0.233576642335766	0.0195026816187226	0.167084377610693	0.0016	0.0277372262773723	0.0627090301003344
DDB_G0273579	0.0204236006051437	1	0.0290909090909091	0.0380116959064327	0.151824817518248	0.0156021452949781	0.117794486215539	0.00106666666666667	0.0364963503649635	0.111204013377926
DDB_G0273583	0.0143721633888048	1	0.04	0.0263157894736842	0.188321167883211	0.0156021452949781	0.164578111946533	0.0016	0.0248175182481752	0.1061872909699
DDB_G0273585	0.0287443267776097	1	0.0202597402597403	0.0263157894736842	0.108029197080292	0.0258410531448074	0.0802005012531328	0.000533333333333333	0.0248175182481752	0.122073578595318
DDB_G0273589	0.0325264750378215	1	0.0363636363636364	0.0292397660818713	0.0846715328467154	0.0277913213066797	0.0492898913951546	0.00106666666666667	0.0364963503649635	0.0434782608695652
DDB_G0273591	0.0257186081694403	1	0.0405194805194805	0.0204678362573099	0.162043795620438	0.0219405168210629	0.16624895572264	0.00213333333333333	0.0204379562043796	0.183110367892976
DDB_G0273593	0.0219364599092285	1	0.038961038961039	0.0087719298245614	0.0627737226277373	0.0160897123354461	0.152882205513784	0.0016	0.0131386861313869	0.162207357859532
DDB_G0273595	0.0181543116490166	1	0.0462337662337662	0.0116959064327485	0.112408759124088	0.0117016089712335	0.138680033416876	0.0101333333333333	0.0145985401459854	0.0777591973244147
DDB_G0273597	0.0302571860816944	1	0.0316883116883117	0.0175438596491228	0.0598540145985402	0.0253534861043393	0.0359231411862991	0.0016	0.0321167883211679	0.0635451505016722
DDB_G0273599	0.0295007564296521	1	0.0337662337662338	0.0116959064327485	0.121167883211679	0.0243783520234032	0.0818713450292398	0.000533333333333333	0.018978102189781	0.100334448160535
DDB_G0273601	0.0226928895612708	1	0.027012987012987	0.0204678362573099	0.105109489051095	0.022428083861531	0.064327485380117	0.00106666666666667	0.0218978102189781	0.0727424749163879
DDB_G0273607	0.0234493192133132	1	0.0264935064935065	0.0321637426900585	0.0218978102189781	0.0190151145782545	0.012531328320802	0.000533333333333333	0.0277372262773723	0.0944816053511705
DDB_G0273609	0.0204236006051437	1	0.0379220779220779	0.0350877192982456	0.0934306569343066	0.0160897123354461	0.0601503759398496	0.00106666666666667	0.0262773722627737	0.17056856187291
DDB_G0273613	0.0249621785173979	1	0.0441558441558441	0.0204678362573099	0.25839416058394	0.0204778156996587	0.175438596491228	0.0032	0.0160583941605839	0.117056856187291
DDB_G0273615	0.0151285930408472	1	0.0332467532467533	0.0321637426900585	0.252554744525546	0.0121891760117016	0.191311612364244	0.00106666666666667	0.0291970802919708	0.0493311036789297
DDB_G0273617	0.0181543116490166	1	0.0384415584415584	0.0292397660818713	0.176642335766423	0.0141394441735739	0.142857142857143	0.000533333333333333	0.0379562043795621	0.101170568561873
DDB_G0273627	0.0325264750378215	1	0.0207792207792208	0.0380116959064327	0.127007299270073	0.0238907849829351	0.0952380952380952	0	0.0175182481751825	0.0986622073578595
DDB_G0273629	0.0242057488653555	1	0.0535064935064934	0.0292397660818713	0.157664233576642	0.0165772793759142	0.0960735171261487	0.000533333333333333	0.0160583941605839	0.0610367892976588
DDB_G0273631	0.0158850226928896	1	0.0524675324675324	0.0204678362573099	0.0627737226277373	0.0185275475377864	0.0442773600668337	0.0016	0.035036496350365	0.0936454849498327
DDB_G0273633	0.0279878971255673	1	0.0342857142857143	0.0233918128654971	0.0875912408759125	0.022428083861531	0.0543024227234754	0.000533333333333333	0.0467153284671533	0.0326086956521739
DDB_G0273635	0.0242057488653555	1	0.0446753246753246	0.0497076023391813	0.138686131386861	0.0141394441735739	0.0810359231411863	0.00533333333333333	0.0204379562043796	0.203177257525084
DDB_G0273637	0.0287443267776097	1	0.0363636363636364	0.0584795321637427	0.199999999999999	0.0190151145782545	0.121971595655806	0	0.0335766423357664	0.0167224080267558
DDB_G0273643	0.0264750378214826	1	0.0477922077922077	0.0380116959064327	0.235036496350364	0.0175524134568503	0.135338345864662	0.0016	0.0248175182481752	0.0342809364548495
DDB_G0273645	0.010590015128593	1	0.0275324675324676	0.0087719298245614	0.16934306569343	0.00731350560702096	0.167919799498747	0.000533333333333333	0.00437956204379562	0.169732441471572
DDB_G0273647	0.0075642965204236	1	0.0254545454545455	0.0321637426900585	0.213138686131386	0.00780107264748903	0.152882205513784	0.000533333333333333	0.0204379562043796	0.204849498327759
DDB_G0273651	0.0264750378214826	1	0.0566233766233765	0.0263157894736842	0.198540145985401	0.0131643100926377	0.157059314954052	0.0048	0.0306569343065694	0.0953177257525083
DDB_G0273653	0.0302571860816944	1	0.0311688311688312	0.00584795321637427	0.100729927007299	0.0336421257922964	0.0668337510442774	0.00106666666666667	0.018978102189781	0.111204013377926
DDB_G0273657	0.0158850226928896	1	0.0368831168831169	0.0146198830409357	0.148905109489051	0.0126767430521697	0.137844611528822	0.00426666666666667	0.018978102189781	0.112040133779264
DDB_G0273661	0.0242057488653555	1	0.0228571428571429	0.0584795321637427	0.116788321167883	0.0248659190638713	0.087719298245614	0.000533333333333333	0.0408759124087591	0.0877926421404682
DDB_G0273663	0.0234493192133132	1	0.0316883116883117	0.0497076023391813	0.116788321167883	0.022428083861531	0.0827067669172932	0.000533333333333333	0.035036496350365	0.0284280936454849
DDB_G0273667	0.0257186081694403	1	0.0290909090909091	0.0263157894736842	0.0905109489051095	0.0243783520234032	0.0718462823725982	0.00266666666666667	0.0233576642335766	0.0719063545150501
DDB_G0273671	0.0234493192133132	1	0.0311688311688312	0.0204678362573099	0.211678832116788	0.0180399804973184	0.146198830409357	0.0016	0.0291970802919708	0.0944816053511705
DDB_G0273673	0.0211800302571861	1	0.0472727272727272	0.0350877192982456	0.116788321167883	0.0185275475377864	0.105263157894737	0.000533333333333333	0.0569343065693431	0.180602006688963
DDB_G0273675	0.0279878971255673	1	0.0431168831168831	0.0204678362573099	0.151824817518248	0.0214529497805948	0.126984126984127	0.00213333333333333	0.0131386861313869	0.102006688963211
DDB_G0273677	0.0295007564296521	1	0.024935064935065	0.0321637426900585	0.0554744525547445	0.0209653827401268	0.0342522974101921	0.0016	0.0291970802919708	0.06438127090301
DDB_G0273679	0.0257186081694403	1	0.0462337662337662	0.0292397660818713	0.185401459854014	0.0175524134568503	0.129490392648287	0.00106666666666667	0.0145985401459854	0.105351170568562
DDB_G0273681	0.0279878971255673	1	0.0316883116883117	0.0350877192982456	0.0656934306569343	0.0258410531448074	0.0902255639097744	0.000533333333333333	0.0467153284671533	0.158026755852843
DDB_G0273685	0.0234493192133132	1	0.0285714285714286	0.0204678362573099	0.0788321167883212	0.0234032179424671	0.0885547201336675	0.00266666666666667	0.0248175182481752	0.103678929765886
DDB_G0273687	0.0204236006051437	1	0.0477922077922077	0.0350877192982456	0.121167883211679	0.0234032179424671	0.113617376775272	0.0032	0.0291970802919708	0.0501672240802675
DDB_G0273689	0.0181543116490166	1	0.0477922077922077	0.0204678362573099	0.100729927007299	0.022428083861531	0.0634920634920635	0.0032	0.0204379562043796	0.0735785953177257
DDB_G0273691	0.0264750378214826	1	0.0483116883116883	0.0350877192982456	0.0773722627737227	0.0234032179424671	0.0476190476190476	0.00213333333333333	0.0321167883211679	0.060200668896321
DDB_G0273695	0.0234493192133132	1	0.0425974025974026	0.0350877192982456	0.121167883211679	0.0219405168210629	0.0760233918128655	0.00213333333333333	0.0233576642335766	0.0250836120401338
DDB_G0273697	0.018910741301059	1	0.0441558441558441	0.043859649122807	0.100729927007299	0.0214529497805948	0.06265664160401	0.00106666666666667	0.0379562043795621	0.0301003344481605
DDB_G0273705	0.0234493192133132	1	0.0384415584415584	0.0380116959064327	0.0583941605839416	0.0126767430521697	0.0392648287385129	0.00266666666666667	0.0394160583941606	0.0802675585284281
DDB_G0273707	0.0173978819969743	1	0.0420779220779221	0.0146198830409357	0.0364963503649635	0.0190151145782545	0.0292397660818713	0.0016	0.0321167883211679	0.112040133779264
DDB_G0273709	0.0242057488653555	1	0.0488311688311688	0.0233918128654971	0.0525547445255475	0.022915650901999	0.0350877192982456	0.00106666666666667	0.0175182481751825	0.0267558528428094
DDB_G0273717	0.0234493192133132	1	0.04	0.0409356725146199	0.106569343065693	0.0185275475377864	0.0952380952380952	0.00213333333333333	0.0437956204379562	0.1061872909699
DDB_G0273719	0.0211800302571861	1	0.0519480519480519	0.0204678362573099	0.0948905109489052	0.0146270112140419	0.0568086883876358	0.00426666666666667	0.0204379562043796	0.158862876254181
DDB_G0273723	0.0257186081694403	1	0.0555844155844155	0.00584795321637427	0.134306569343066	0.0180399804973184	0.184628237259816	0.00266666666666667	0.0160583941605839	0.0627090301003344
DDB_G0273729	0.0158850226928896	1	0.0472727272727272	0.0263157894736842	0.0759124087591241	0.0160897123354461	0.0827067669172932	0.0016	0.018978102189781	0.153010033444816
DDB_G0273735	0.0219364599092285	1	0.04	0.0380116959064327	0.0978102189781022	0.0180399804973184	0.0559732664995823	0.0016	0.0262773722627737	0.0376254180602007
DDB_G0273737	0.0158850226928896	1	0.0529870129870129	0.0087719298245614	0.188321167883211	0.0126767430521697	0.148705096073517	0.0032	0.0160583941605839	0.105351170568562
DDB_G0273739	0.0143721633888048	1	0.0514285714285714	0.0380116959064327	0.0963503649635037	0.0160897123354461	0.118629908103592	0.00213333333333333	0.0218978102189781	0.145484949832776
DDB_G0273741	0.0128593040847201	1	0.0425974025974026	0.0233918128654971	0.160583941605839	0.0146270112140419	0.18796992481203	0.0016	0.018978102189781	0.0894648829431438
DDB_G0273743	0.0173978819969743	1	0.0405194805194805	0.0321637426900585	0.131386861313869	0.0121891760117016	0.10609857978279	0.0048	0.035036496350365	0.12876254180602
DDB_G0273753	0.0173978819969743	1	0.0659740259740258	0.0233918128654971	0.118248175182482	0.0102389078498293	0.0793650793650794	0.00373333333333333	0.0175182481751825	0.0652173913043478
DDB_G0273755	0.0310136157337368	1	0.0384415584415584	0.0584795321637427	0.0291970802919708	0.022915650901999	0.0175438596491228	0.00106666666666667	0.0452554744525548	0.0459866220735786
DDB_G0273759	0.0128593040847201	1	0.055064935064935	0.0175438596491228	0.054014598540146	0.00780107264748903	0.0543024227234754	0.00213333333333333	0.0379562043795621	0.133779264214047
DDB_G0273761	0.0136157337367625	1	0.0576623376623376	0.0233918128654971	0	0.00877620672842516	0	0.00213333333333333	0.0467153284671533	0.0493311036789297
DDB_G0273763	0.0287443267776097	1	0.0374025974025974	0.0321637426900585	0.197080291970802	0.0253534861043393	0.126984126984127	0.000533333333333333	0.0204379562043796	0.0811036789297658
DDB_G0273769	0.0317700453857791	1	0.0155844155844156	0.0204678362573099	0.0759124087591241	0.030716723549488	0.0559732664995823	0.00106666666666667	0.0160583941605839	0.162207357859532
DDB_G0273771	0.0211800302571861	1	0.0368831168831169	0.043859649122807	0.254014598540145	0.0209653827401268	0.153717627401838	0.00266666666666667	0.0262773722627737	0.0702341137123745
DDB_G0273773	0.0219364599092285	1	0.0244155844155844	0.00292397660818713	0.233576642335766	0.0195026816187226	0.18546365914787	0.00266666666666667	0.0277372262773723	0.0811036789297658
DDB_G0273779	0.0158850226928896	1	0.038961038961039	0.0116959064327485	0.154744525547445	0.0131643100926377	0.153717627401838	0.00266666666666667	0.018978102189781	0.134615384615385
DDB_G0273781	0.0257186081694403	1	0.0545454545454545	0.0116959064327485	0.0613138686131387	0.0190151145782545	0.0685045948203843	0.0048	0.0233576642335766	0.197324414715719
DDB_G0273783	0.0226928895612708	1	0.0425974025974026	0.0175438596491228	0.156204379562044	0.0214529497805948	0.0935672514619883	0.0096	0.0218978102189781	0.11371237458194
DDB_G0273785	0.0264750378214826	1	0.04	0.0263157894736842	0.0671532846715329	0.0204778156996587	0.0409356725146199	0.0032	0.0131386861313869	0.0794314381270903
DDB_G0273787	0.0310136157337368	1	0.0524675324675324	0.0175438596491228	0.109489051094891	0.022428083861531	0.0685045948203843	0.000533333333333333	0.0145985401459854	0.0769230769230769
DDB_G0273789	0.0211800302571861	1	0.0420779220779221	0.00584795321637427	0.138686131386861	0.01511457825451	0.089390142021721	0.0048	0.0102189781021898	0.0702341137123745
DDB_G0273791	0.0234493192133132	1	0.0493506493506493	0.0380116959064327	0.0978102189781022	0.0126767430521697	0.0793650793650794	0.00266666666666667	0.018978102189781	0.15133779264214
DDB_G0273797	0.0226928895612708	1	0.0285714285714286	0.0350877192982456	0.0613138686131387	0.0170648464163822	0.0676691729323308	0.0016	0.0379562043795621	0.0735785953177257
DDB_G0273799	0.0196671709531014	1	0.0337662337662338	0.0116959064327485	0.089051094890511	0.0214529497805948	0.0827067669172932	0.0016	0.0204379562043796	0.0811036789297658
DDB_G0273801	0.0325264750378215	1	0.0311688311688312	0.0175438596491228	0.0423357664233577	0.0219405168210629	0.0710108604845447	0.00213333333333333	0.0131386861313869	0.0610367892976588
DDB_G0273803	0.0204236006051437	1	0.038961038961039	0.0175438596491228	0.116788321167883	0.0160897123354461	0.0701754385964912	0.00373333333333333	0.0321167883211679	0.044314381270903
[truncated: 10,969 more rows]
