# Supplementary material for: Identification of long regulatory elements in the genome of Plasmodium falciparum and other eukaryotes
Source: PLoS Comput Biol. 2021 Apr 16;17(4):e1008909. doi: 10.1371/journal.pcbi.1008909 (PMC8081344; doi:10.1371/journal.pcbi.1008909)
Supplement: S1 Appendix — This zip file is an archive that contains the most important cLREs identified in the different experiments for P. falciparum, P. berghei, T. gondii, S. cerevisiae, human, A. thaliana, Drosophila, C. elegans, D. discoideum and T. thermophila. Each file is a table (in text mode) where genes are in rows, and cLREs in columns. These tables can be used to rank the genes with respect to a chosen cLRE in order to identify the genes for which the k-mer frequency is the highest/lowest in the associated region. (ZIP) [file pcbi.1008909.s013.zip › Droso/GSE60471/best.features.tsv]

CGC_-125_1196	CGC_-125_1925	CT_1_341	GTG_1_684	ATG_-125_1196	CG_-2000_2000	TCA_-684_684	CG_-125_684	TGG_-341_341	ATG_-125_684	TGG_-341_1196	CG_-125_125
FBgn0000003	0.0204236006051	0.0160897123354	0.111436950147	0.0438596491228	0.054462934947	0.0669832541865	0.0416362308254	0.0962962962963	0.10541727672	0.0555555555556	0.0702210663199	0.167330677291
FBgn0000017	0.036308623298	0.0263286201853	0.0410557184751	0.100877192982	0.0226928895613	0.0714821294676	0.0394448502557	0.113580246914	0.0175695461201	0.0259259259259	0.0273081924577	0.175298804781
FBgn0000022	0.0249621785174	0.0248659190639	0.099706744868	0	0.0408472012103	0.0739815046238	0.0525931336742	0.0864197530864	0.0483162518302	0.037037037037	0.0390117035111	0.0956175298805
FBgn0000024	0.0340393343419	0.0321794246709	0.0703812316716	0.0570175438596	0.036308623298	0.0779805048738	0.054784514244	0.0864197530864	0.0351390922401	0.0407407407407	0.0312093628088	0.119521912351
FBgn0000028	0.0499243570348	0.0321794246709	0.0527859237537	0.0482456140351	0.0476550680787	0.0789802549363	0.0372534696859	0.118518518519	0.0263543191801	0.0222222222222	0.0234070221066	0.111553784861
FBgn0000036	0.0748865355522	0.068746952706	0.0762463343109	0.0263157894737	0.0272314674735	0.0984753811547	0.0350620891161	0.185185185185	0.01317715959	0.00740740740741	0.0117035110533	0.167330677291
FBgn0000037	0.0658093797277	0.061433447099	0.0645161290323	0.0350877192982	0.0249621785174	0.101474631342	0.0306793279766	0.133333333333	0.0307467057101	0.0259259259259	0.0273081924577	0.143426294821
FBgn0000039	0.0590015128593	0.0438810336421	0.0938416422287	0.0438596491228	0.0295007564297	0.0869782554361	0.0394448502557	0.120987654321	0.0351390922401	0.0259259259259	0.0468140442133	0.111553784861
FBgn0000042	0.0453857791225	0.0424183325207	0.0821114369501	0.0482456140351	0.036308623298	0.0914771307173	0.0504017531045	0.0691358024691	0.0219619326501	0.0259259259259	0.0292587776333	0.119521912351
FBgn0000046	0.0453857791225	0.0482691370063	0.111436950147	0.0394736842105	0.0590015128593	0.0884778805299	0.0372534696859	0.0691358024691	0.0307467057101	0.0518518518519	0.0448634590377	0.135458167331
FBgn0000047	0.036308623298	0.0468064358849	0.105571847507	0.0570175438596	0.054462934947	0.106473381655	0.0460189919649	0.0716049382716	0.0263543191801	0.0518518518519	0.0507152145644	0.127490039841
FBgn0000052	0.0726172465961	0.0702096538274	0.0938416422287	0.100877192982	0.0204236006051	0.140464883779	0.0525931336742	0.148148148148	0.0571010248902	0.0259259259259	0.0760728218466	0.135458167331
FBgn0000053	0.0408472012103	0.0453437347635	0.0879765395894	0.0833333333333	0.0408472012103	0.102474381405	0.0284879474069	0.145679012346	0.0658857979502	0.0444444444444	0.0643693107932	0.143426294821
FBgn0000056	0.0317700453858	0.0307167235495	0.0938416422287	0.0350877192982	0.0272314674735	0.0769807548113	0.0591672753835	0.0987654320988	0.0263543191801	0.0148148148148	0.0312093628088	0.0956175298805
FBgn0000057	0.054462934947	0.0526572403706	0.0821114369501	0.0526315789474	0.0431164901664	0.147463134216	0.0525931336742	0.150617283951	0.0439238653001	0.0444444444444	0.0643693107932	0.135458167331
FBgn0000061	0.0317700453858	0.0307167235495	0.0703812316716	0.0350877192982	0.018154311649	0.101474631342	0.054784514244	0.0938271604938	0.0395314787701	0.00740740740741	0.0312093628088	0.159362549801
FBgn0000064	0.0476550680787	0.0351048269137	0.0762463343109	0.0657894736842	0.0340393343419	0.0794801299675	0.0438276113952	0.123456790123	0.0439238653001	0.0148148148148	0.0351105331599	0.127490039841
FBgn0000071	0.0385779122542	0.0351048269137	0.0879765395894	0.030701754386	0.0317700453858	0.103474131467	0.0438276113952	0.0888888888889	0.0351390922401	0.0296296296296	0.0253576072822	0.151394422311
FBgn0000077	0.0317700453858	0.0365675280351	0.111436950147	0.0526315789474	0.0726172465961	0.107473131717	0.0284879474069	0.106172839506	0.0307467057101	0.0777777777778	0.0624187256177	0.0876494023904
FBgn0000079	0.0953101361573	0.0672842515846	0.140762463343	0.0964912280702	0.0317700453858	0.114471382154	0.0569758948137	0.16049382716	0.0658857979502	0.0296296296296	0.074122236671	0.103585657371
FBgn0000083	0.0295007564297	0.0321794246709	0.0938416422287	0.0701754385965	0.0272314674735	0.0909772556861	0.072315558802	0.0987654320988	0.0263543191801	0.0222222222222	0.0234070221066	0.127490039841
FBgn0000092	0.0476550680787	0.0351048269137	0.152492668622	0.0482456140351	0.0499243570348	0.123969007748	0.0569758948137	0.133333333333	0.0702781844802	0.0555555555556	0.0643693107932	0.143426294821
FBgn0000094	0.0226928895613	0.0263286201853	0.111436950147	0.0394736842105	0.0431164901664	0.08047988003	0.0372534696859	0.0493827160494	0.0351390922401	0.0518518518519	0.0370611183355	0.0637450199203
FBgn0000097	0.0590015128593	0.0438810336421	0.0645161290323	0.118421052632	0.0272314674735	0.0979755061235	0.0394448502557	0.140740740741	0.0175695461201	0.0259259259259	0.0331599479844	0.119521912351
FBgn0000100	0.0635400907716	0.0599707459776	0.111436950147	0.0570175438596	0.0272314674735	0.118970257436	0.0416362308254	0.108641975309	0.0571010248902	0.037037037037	0.0663198959688	0.0717131474104
FBgn0000114	0.0249621785174	0.0292540224281	0.0703812316716	0.0570175438596	0.054462934947	0.078480379905	0.0372534696859	0.0888888888889	0.0263543191801	0.0481481481481	0.0331599479844	0.0717131474104
FBgn0000115	0.0340393343419	0.0380302291565	0.129032258065	0.0438596491228	0.0385779122542	0.100974756311	0.0372534696859	0.0913580246914	0.0527086383602	0.0296296296296	0.0643693107932	0.0876494023904
FBgn0000116	0.036308623298	0.0336421257923	0.0703812316716	0.0745614035088	0.0385779122542	0.0809797550612	0.0328707085464	0.113580246914	0.0307467057101	0.037037037037	0.0312093628088	0.175298804781
FBgn0000117	0.0590015128593	0.0424183325207	0.0879765395894	0.0570175438596	0.0431164901664	0.094976255936	0.0328707085464	0.0740740740741	0.0395314787701	0.0333333333333	0.0487646293888	0.0637450199203
FBgn0000120	0.0499243570348	0.0453437347635	0.0469208211144	0.0570175438596	0.036308623298	0.0839790052487	0.0569758948137	0.0913580246914	0.0351390922401	0.037037037037	0.0390117035111	0.143426294821
FBgn0000137	0.036308623298	0.0394929302779	0.0821114369501	0.0175438596491	0.0408472012103	0.0754811297176	0.0482103725347	0.0641975308642	0.0351390922401	0.0333333333333	0.0468140442133	0.0717131474104
FBgn0000139	0.0590015128593	0.054119941492	0.140762463343	0.0482456140351	0.0499243570348	0.113471632092	0.0394448502557	0.0987654320988	0.0702781844802	0.0407407407407	0.0546163849155	0.103585657371
FBgn0000140	0.0590015128593	0.0555826426134	0.0938416422287	0.0614035087719	0.0431164901664	0.103974006498	0.0416362308254	0.135802469136	0.0351390922401	0.0407407407407	0.0429128738622	0.135458167331
FBgn0000147	0.0453857791225	0.0438810336421	0.111436950147	0.0526315789474	0.036308623298	0.109972506873	0.0613586559533	0.0666666666667	0.0263543191801	0.037037037037	0.0468140442133	0.0956175298805
FBgn0000150	0.0453857791225	0.0468064358849	0.111436950147	0.0526315789474	0.0453857791225	0.116470882279	0.054784514244	0.133333333333	0.0614934114202	0.0518518518519	0.0624187256177	0.0956175298805
FBgn0000152	0.0431164901664	0.0351048269137	0.0410557184751	0.0350877192982	0.0499243570348	0.0919770057486	0.0350620891161	0.116049382716	0.0483162518302	0.0407407407407	0.0487646293888	0.0796812749004
FBgn0000153	0.0453857791225	0.0438810336421	0.0645161290323	0.0350877192982	0.036308623298	0.105973506623	0.0482103725347	0.153086419753	0.0439238653001	0.0185185185185	0.0468140442133	0.135458167331
FBgn0000157	0.0862329803328	0.0643588493418	0.0938416422287	0.0614035087719	0.018154311649	0.118470382404	0.0394448502557	0.18024691358	0.0175695461201	0.0222222222222	0.0273081924577	0.318725099602
FBgn0000158	0.0499243570348	0.0453437347635	0.0703812316716	0.0701754385965	0.0453857791225	0.0874781304674	0.0372534696859	0.120987654321	0.0614934114202	0.0407407407407	0.0546163849155	0.127490039841
FBgn0000166	0.0612708018154	0.061433447099	0.0762463343109	0.0482456140351	0.0499243570348	0.0964758810297	0.0416362308254	0.111111111111	0.0263543191801	0.0518518518519	0.0273081924577	0.111553784861
FBgn0000173	0.0521936459909	0.0409556313993	0.0527859237537	0.105263157895	0.0158850226929	0.0769807548113	0.0284879474069	0.0962962962963	0.0263543191801	0.0185185185185	0.0331599479844	0.0956175298805
FBgn0000179	0.036308623298	0.0409556313993	0.0645161290323	0.0438596491228	0.0295007564297	0.0924768807798	0.0460189919649	0.153086419753	0.0351390922401	0.0259259259259	0.0429128738622	0.167330677291
FBgn0000180	0.0431164901664	0.0424183325207	0.111436950147	0.0526315789474	0.036308623298	0.08047988003	0.0657414170928	0.143209876543	0.0527086383602	0.0296296296296	0.0390117035111	0.199203187251
FBgn0000181	0.0521936459909	0.0438810336421	0.0938416422287	0.0657894736842	0.0317700453858	0.0829792551862	0.054784514244	0.150617283951	0.0395314787701	0.0333333333333	0.0448634590377	0.0876494023904
FBgn0000182	0.0431164901664	0.0336421257923	0.0821114369501	0.0570175438596	0.0272314674735	0.0679830042489	0.0350620891161	0.0962962962963	0.0527086383602	0.0296296296296	0.0409622886866	0.0876494023904
FBgn0000183	0.0839636913767	0.0702096538274	0.0879765395894	0.105263157895	0.0158850226929	0.108972756811	0.0328707085464	0.143209876543	0.0307467057101	0.0111111111111	0.0370611183355	0.159362549801
FBgn0000212	0.0499243570348	0.0438810336421	0.0879765395894	0.0526315789474	0.0499243570348	0.0954761309673	0.0284879474069	0.138271604938	0.0483162518302	0.0407407407407	0.0312093628088	0.143426294821
FBgn0000216	0.0226928895613	0.0175524134569	0.134897360704	0.0131578947368	0.0476550680787	0.0629842539365	0.0438276113952	0.0814814814815	0.0351390922401	0.037037037037	0.0312093628088	0.111553784861
FBgn0000221	0.0748865355522	0.0731350560702	0.181818181818	0.0394736842105	0.0317700453858	0.131467133217	0.0504017531045	0.145679012346	0.0790629575403	0.0407407407407	0.0663198959688	0.0796812749004
FBgn0000229	0.0295007564297	0.0292540224281	0.058651026393	0.0614035087719	0.0612708018154	0.0764808797801	0.0438276113952	0.079012345679	0.0307467057101	0.0703703703704	0.0292587776333	0.0557768924303
FBgn0000239	0.0680786686838	0.0482691370063	0.0938416422287	0.0789473684211	0.0295007564297	0.094976255936	0.0438276113952	0.135802469136	0.0483162518302	0.0222222222222	0.0370611183355	0.0956175298805
FBgn0000241	0.0612708018154	0.0526572403706	0.0821114369501	0.0614035087719	0.0499243570348	0.123969007748	0.0306793279766	0.16049382716	0.0571010248902	0.0666666666667	0.074122236671	0.151394422311
FBgn0000244	0.0748865355522	0.076060458313	0.0821114369501	0.030701754386	0.0680786686838	0.116970757311	0.0284879474069	0.16049382716	0.0746705710102	0.062962962963	0.0780234070221	0.151394422311
FBgn0000246	0.0295007564297	0.0263286201853	0.099706744868	0.0219298245614	0.0385779122542	0.0759810047488	0.0657414170928	0.0641975308642	0.0263543191801	0.0296296296296	0.0390117035111	0.0717131474104
FBgn0000250	0.0408472012103	0.0482691370063	0.140762463343	0.0350877192982	0.0295007564297	0.0889777555611	0.0591672753835	0.103703703704	0.0439238653001	0.0296296296296	0.0331599479844	0.119521912351
FBgn0000251	0.0635400907716	0.0570453437348	0.0879765395894	0.0526315789474	0.0317700453858	0.102974256436	0.0350620891161	0.123456790123	0.0351390922401	0.037037037037	0.0429128738622	0.111553784861
FBgn0000257	0.0703479576399	0.0716723549488	0.0762463343109	0.0657894736842	0.0385779122542	0.127468132967	0.0394448502557	0.120987654321	0.0483162518302	0.0333333333333	0.0721716514954	0.0239043824701
FBgn0000261	0.0204236006051	0.0248659190639	0.0938416422287	0.0833333333333	0.0431164901664	0.0744813796551	0.0284879474069	0.0716049382716	0.0614934114202	0.0481481481481	0.0468140442133	0.0956175298805
FBgn0000273	0.0567322239032	0.061433447099	0.058651026393	0.0964912280702	0.0431164901664	0.107473131717	0.0460189919649	0.130864197531	0.0307467057101	0.0555555555556	0.0234070221066	0.199203187251
FBgn0000274	0.0431164901664	0.0453437347635	0.0938416422287	0.0526315789474	0.0635400907716	0.101474631342	0.0701241782323	0.103703703704	0.0571010248902	0.0666666666667	0.0702210663199	0.0796812749004
FBgn0000280	0.0295007564297	0.0248659190639	0.123167155425	0.0263157894737	0.0295007564297	0.0559860034991	0.063550036523	0.0592592592593	0.0351390922401	0.0333333333333	0.0390117035111	0.0478087649402
FBgn0000281	0.0113464447806	0.0160897123354	0.129032258065	0.0131578947368	0.0431164901664	0.0574856285929	0.0372534696859	0.0518518518519	0.01317715959	0.0296296296296	0.0292587776333	0.0398406374502
FBgn0000286	0.0907715582451	0.08337396392	0.0293255131965	0.0350877192982	0.0317700453858	0.124468882779	0.0306793279766	0.0962962962963	0.0219619326501	0.0222222222222	0.0273081924577	0.0876494023904
FBgn0000289	0.0612708018154	0.061433447099	0.0527859237537	0.0833333333333	0.0226928895613	0.106973256686	0.0241051862673	0.125925925926	0.0483162518302	0.0222222222222	0.0390117035111	0.0876494023904
FBgn0000299	0.0249621785174	0.0307167235495	0.105571847507	0.0570175438596	0.0272314674735	0.0954761309673	0.0284879474069	0.118518518519	0.0439238653001	0.0296296296296	0.0292587776333	0.215139442231
FBgn0000308	0.0612708018154	0.0658215504632	0.111436950147	0.122807017544	0.0317700453858	0.131967008248	0.0416362308254	0.158024691358	0.0702781844802	0.0333333333333	0.0546163849155	0.151394422311
FBgn0000316	0.0204236006051	0.0248659190639	0.0821114369501	0.0614035087719	0.0567322239032	0.0654836290927	0.0284879474069	0.0641975308642	0.0658857979502	0.0592592592593	0.0604681404421	0.0398406374502
FBgn0000318	0.0385779122542	0.0409556313993	0.117302052786	0.0526315789474	0.054462934947	0.107473131717	0.0569758948137	0.111111111111	0.0439238653001	0.0444444444444	0.0448634590377	0.0557768924303
FBgn0000319	0.0340393343419	0.0307167235495	0.0879765395894	0.122807017544	0.0476550680787	0.0859785053737	0.0482103725347	0.0864197530864	0.01317715959	0.0592592592593	0.0214564369311	0.0796812749004
FBgn0000320	0.0521936459909	0.0424183325207	0.0879765395894	0.0789473684211	0.0431164901664	0.0909772556861	0.0701241782323	0.116049382716	0.0351390922401	0.0444444444444	0.0390117035111	0.207171314741
FBgn0000330	0.0612708018154	0.0570453437348	0.117302052786	0.0701754385965	0.0453857791225	0.115471132217	0.0438276113952	0.113580246914	0.0219619326501	0.0592592592593	0.0370611183355	0.0717131474104
FBgn0000337	0.0408472012103	0.0438810336421	0.0645161290323	0.0438596491228	0.0453857791225	0.0874781304674	0.0416362308254	0.079012345679	0.0439238653001	0.0296296296296	0.0546163849155	0.127490039841
FBgn0000339	0.036308623298	0.0336421257923	0.099706744868	0.0526315789474	0.0453857791225	0.0909772556861	0.0569758948137	0.0864197530864	0.0395314787701	0.0555555555556	0.0448634590377	0.0796812749004
FBgn0000346	0.0340393343419	0.0365675280351	0.0821114369501	0.0526315789474	0.054462934947	0.112971757061	0.0460189919649	0.0765432098765	0.0263543191801	0.0555555555556	0.0585175552666	0.0637450199203
FBgn0000351	0.0385779122542	0.0365675280351	0.0821114369501	0.0570175438596	0.0703479576399	0.0954761309673	0.0416362308254	0.0962962962963	0.0351390922401	0.062962962963	0.0624187256177	0.0478087649402
FBgn0000352	0.0340393343419	0.0394929302779	0.0821114369501	0.0263157894737	0.0431164901664	0.123469132717	0.0482103725347	0.103703703704	0.0351390922401	0.0407407407407	0.0507152145644	0.0956175298805
FBgn0000355	0.0476550680787	0.0511945392491	0.123167155425	0.0877192982456	0.0340393343419	0.109472631842	0.0504017531045	0.135802469136	0.0878477306003	0.0333333333333	0.0663198959688	0.0637450199203
FBgn0000357	0.0272314674735	0.0248659190639	0.158357771261	0.0789473684211	0.0408472012103	0.092976755811	0.0460189919649	0.111111111111	0.0790629575403	0.037037037037	0.0663198959688	0.0796812749004
FBgn0000359	0.0567322239032	0.0394929302779	0.158357771261	0.0570175438596	0.0499243570348	0.0819795051237	0.0394448502557	0.140740740741	0.0966325036603	0.0518518518519	0.074122236671	0.183266932271
FBgn0000360	0.0590015128593	0.0526572403706	0.134897360704	0.0657894736842	0.0431164901664	0.10047488128	0.0394448502557	0.143209876543	0.0702781844802	0.0444444444444	0.0799739921977	0.167330677291
FBgn0000370	0.036308623298	0.0248659190639	0.105571847507	0.0526315789474	0.0476550680787	0.0704823794051	0.0569758948137	0.079012345679	0.0483162518302	0.0407407407407	0.0546163849155	0.0717131474104
FBgn0000376	0.0748865355522	0.0745977571916	0.0762463343109	0.0350877192982	0.0385779122542	0.116470882279	0.0284879474069	0.158024691358	0.0527086383602	0.0296296296296	0.0390117035111	0.119521912351
FBgn0000384	0.0249621785174	0.0190151145783	0.0821114369501	0.0745614035088	0.0635400907716	0.0609847538115	0.0525931336742	0.0913580246914	0.0571010248902	0.0703703703704	0.0487646293888	0.0478087649402
FBgn0000394	0.0726172465961	0.0526572403706	0.105571847507	0.140350877193	0.0317700453858	0.112971757061	0.0569758948137	0.143209876543	0.0351390922401	0.0148148148148	0.0487646293888	0.167330677291
FBgn0000395	0.0680786686838	0.0526572403706	0.111436950147	0.0526315789474	0.0340393343419	0.0999750062484	0.0438276113952	0.187654320988	0.0175695461201	0.037037037037	0.0312093628088	0.223107569721
FBgn0000404	0.0453857791225	0.0424183325207	0.0938416422287	0.0745614035088	0.0499243570348	0.08047988003	0.0284879474069	0.118518518519	0.0351390922401	0.0481481481481	0.0409622886866	0.103585657371
FBgn0000406	0.0295007564297	0.0336421257923	0.0762463343109	0.0526315789474	0.0453857791225	0.0934766308423	0.0525931336742	0.103703703704	0.0614934114202	0.0333333333333	0.0604681404421	0.119521912351
FBgn0000411	0.0385779122542	0.0497318381277	0.129032258065	0.0526315789474	0.0453857791225	0.0769807548113	0.0350620891161	0.0716049382716	0.0746705710102	0.0555555555556	0.0624187256177	0.0398406374502
FBgn0000412	0.054462934947	0.054119941492	0.0821114369501	0.0482456140351	0.036308623298	0.123469132717	0.063550036523	0.0716049382716	0.0307467057101	0.037037037037	0.0351105331599	0.0318725099602
FBgn0000414	0.036308623298	0.0409556313993	0.099706744868	0.0964912280702	0.0340393343419	0.0999750062484	0.0350620891161	0.106172839506	0.0307467057101	0.0222222222222	0.0253576072822	0.111553784861
FBgn0000422	0.0272314674735	0.0263286201853	0.105571847507	0.0482456140351	0.0408472012103	0.082479380155	0.0591672753835	0.0962962962963	0.0395314787701	0.037037037037	0.0370611183355	0.135458167331
FBgn0000426	0.0476550680787	0.0394929302779	0.117302052786	0.0438596491228	0.0521936459909	0.0864783804049	0.0262965668371	0.135802469136	0.0834553440703	0.0518518518519	0.0721716514954	0.111553784861
FBgn0000427	0.0453857791225	0.0394929302779	0.099706744868	0.030701754386	0.0521936459909	0.0904773806548	0.0394448502557	0.128395061728	0.0614934114202	0.0518518518519	0.0663198959688	0.207171314741
FBgn0000439	0.0612708018154	0.0438810336421	0.0762463343109	0.0657894736842	0.0590015128593	0.0919770057486	0.0416362308254	0.113580246914	0.0614934114202	0.062962962963	0.0799739921977	0.199203187251
FBgn0000442	0.0567322239032	0.0497318381277	0.0762463343109	0.030701754386	0.0408472012103	0.0909772556861	0.0416362308254	0.128395061728	0.0351390922401	0.0333333333333	0.0351105331599	0.191235059761
FBgn0000447	0.036308623298	0.0365675280351	0.0938416422287	0.0438596491228	0.0521936459909	0.102474381405	0.0372534696859	0.135802469136	0.0571010248902	0.0444444444444	0.0643693107932	0.0717131474104
FBgn0000448	0.0431164901664	0.0409556313993	0.152492668622	0.0175438596491	0.0635400907716	0.0854786303424	0.0350620891161	0.0962962962963	0.0439238653001	0.0814814814815	0.0546163849155	0.167330677291
FBgn0000454	0.036308623298	0.0351048269137	0.105571847507	0.0482456140351	0.0249621785174	0.0879780054986	0.0328707085464	0.113580246914	0.0702781844802	0.0148148148148	0.0526657997399	0.0796812749004
FBgn0000455	0.0340393343419	0.0409556313993	0.111436950147	0.0394736842105	0.0590015128593	0.122469382654	0.0372534696859	0.0864197530864	0.0395314787701	0.0481481481481	0.0526657997399	0.0478087649402
FBgn0000459	0.054462934947	0.0424183325207	0.129032258065	0.105263157895	0.0385779122542	0.0974756310922	0.0525931336742	0.113580246914	0.01317715959	0.0185185185185	0.0234070221066	0.223107569721
FBgn0000463	0.054462934947	0.0438810336421	0.099706744868	0.0482456140351	0.0340393343419	0.0744813796551	0.0350620891161	0.133333333333	0.0263543191801	0.0333333333333	0.0370611183355	0.207171314741
FBgn0000473	0.0567322239032	0.0526572403706	0.158357771261	0.0657894736842	0.0612708018154	0.098975256186	0.0591672753835	0.143209876543	0.0439238653001	0.0555555555556	0.0468140442133	0.111553784861
FBgn0000477	0.018154311649	0.0277913213067	0.117302052786	0.0263157894737	0.0453857791225	0.0674831292177	0.0482103725347	0.0444444444444	0.0483162518302	0.0444444444444	0.0526657997399	0.0876494023904
FBgn0000479	0.0499243570348	0.0438810336421	0.0469208211144	0.0131578947368	0.0703479576399	0.0924768807798	0.0372534696859	0.113580246914	0.0658857979502	0.0592592592593	0.0604681404421	0.191235059761
FBgn0000482	0.0703479576399	0.0643588493418	0.1642228739	0.0350877192982	0.0295007564297	0.114471382154	0.0416362308254	0.145679012346	0.0702781844802	0.0407407407407	0.0604681404421	0.0956175298805
FBgn0000489	0.0385779122542	0.0424183325207	0.111436950147	0.0526315789474	0.0340393343419	0.0839790052487	0.0416362308254	0.108641975309	0.0439238653001	0.0333333333333	0.0312093628088	0.0637450199203
FBgn0000490	0.0453857791225	0.0380302291565	0.105571847507	0.0789473684211	0.0408472012103	0.0934766308423	0.0262965668371	0.153086419753	0.0175695461201	0.0185185185185	0.0331599479844	0.167330677291
FBgn0000492	0.102118003026	0.0848366650414	0.0762463343109	0.0614035087719	0.0340393343419	0.116970757311	0.0328707085464	0.120987654321	0.0175695461201	0.0296296296296	0.0351105331599	0.151394422311
FBgn0000499	0.0816944024206	0.0702096538274	0.0821114369501	0.0657894736842	0.0317700453858	0.134966258435	0.0328707085464	0.16049382716	0.0219619326501	0.0259259259259	0.0448634590377	0.135458167331
FBgn0000500	0.0295007564297	0.0234032179425	0.140762463343	0.0263157894737	0.0590015128593	0.0654836290927	0.0854638422206	0.0913580246914	0.0527086383602	0.0666666666667	0.0331599479844	0.103585657371
FBgn0000504	0.0453857791225	0.0351048269137	0.099706744868	0.0701754385965	0.0431164901664	0.102974256436	0.0284879474069	0.128395061728	0.0351390922401	0.0407407407407	0.0429128738622	0.0557768924303
FBgn0000524	0.0703479576399	0.0570453437348	0.117302052786	0.0701754385965	0.0476550680787	0.0934766308423	0.0372534696859	0.148148148148	0.0263543191801	0.0481481481481	0.056566970091	0.0876494023904
FBgn0000529	0.088502269289	0.0702096538274	0.117302052786	0.0350877192982	0.036308623298	0.0979755061235	0.0284879474069	0.162962962963	0.0439238653001	0.0407407407407	0.0390117035111	0.183266932271
FBgn0000536	0.0499243570348	0.0394929302779	0.058651026393	0.0657894736842	0.0521936459909	0.102974256436	0.0482103725347	0.125925925926	0.0439238653001	0.037037037037	0.0526657997399	0.159362549801
FBgn0000541	0.0680786686838	0.0599707459776	0.0821114369501	0.100877192982	0.0385779122542	0.0934766308423	0.0350620891161	0.0962962962963	0.0307467057101	0.0518518518519	0.0331599479844	0.0876494023904
FBgn0000542	0.0340393343419	0.0365675280351	0.0879765395894	0.0614035087719	0.0340393343419	0.0834791302174	0.0350620891161	0.0913580246914	0.0483162518302	0.0259259259259	0.0448634590377	0.135458167331
FBgn0000543	0.0862329803328	0.0702096538274	0.105571847507	0.0438596491228	0.0340393343419	0.129967508123	0.0504017531045	0.17037037037	0.0439238653001	0.037037037037	0.0546163849155	0.143426294821
FBgn0000547	0.0340393343419	0.0321794246709	0.0410557184751	0.131578947368	0.0340393343419	0.0714821294676	0.0306793279766	0.111111111111	0.0351390922401	0.0222222222222	0.0351105331599	0.199203187251
FBgn0000557	0.0453857791225	0.0351048269137	0.0879765395894	0.0526315789474	0.0340393343419	0.104973756561	0.0306793279766	0.0888888888889	0.0351390922401	0.0407407407407	0.0370611183355	0.0796812749004
FBgn0000564	0.0453857791225	0.0351048269137	0.0879765395894	0.0394736842105	0.0204236006051	0.0694826293427	0.0372534696859	0.106172839506	0.0483162518302	0.0111111111111	0.0546163849155	0.0717131474104
FBgn0000565	0.0295007564297	0.0321794246709	0.117302052786	0.0657894736842	0.0476550680787	0.0829792551862	0.0504017531045	0.0666666666667	0.0219619326501	0.0555555555556	0.0214564369311	0.103585657371
FBgn0000566	0.0408472012103	0.0351048269137	0.117302052786	0.0482456140351	0.0408472012103	0.10447388153	0.0438276113952	0.135802469136	0.0351390922401	0.037037037037	0.0663198959688	0.135458167331
FBgn0000567	0.0862329803328	0.0628961482204	0.0879765395894	0.030701754386	0.0295007564297	0.0849787553112	0.0306793279766	0.148148148148	0.0263543191801	0.0259259259259	0.0351105331599	0.183266932271
FBgn0000568	0.0272314674735	0.0336421257923	0.0938416422287	0.0701754385965	0.0408472012103	0.0779805048738	0.054784514244	0.0938271604938	0.0307467057101	0.0481481481481	0.0234070221066	0.207171314741
FBgn0000577	0.088502269289	0.08337396392	0.205278592375	0.0614035087719	0.0385779122542	0.113971507123	0.0701241782323	0.116049382716	0.0439238653001	0.0259259259259	0.0409622886866	0.135458167331
FBgn0000579	0.0567322239032	0.0526572403706	0.111436950147	0.0263157894737	0.0408472012103	0.0944763809048	0.0438276113952	0.116049382716	0.0483162518302	0.0333333333333	0.0429128738622	0.0398406374502
FBgn0000581	0.0748865355522	0.0628961482204	0.0879765395894	0.0526315789474	0.0521936459909	0.10847288178	0.0306793279766	0.143209876543	0.0351390922401	0.0444444444444	0.0234070221066	0.103585657371
FBgn0000588	0.0612708018154	0.0599707459776	0.0469208211144	0.0482456140351	0.054462934947	0.108972756811	0.0284879474069	0.155555555556	0.0439238653001	0.062962962963	0.0448634590377	0.127490039841
FBgn0000592	0.0340393343419	0.0321794246709	0.123167155425	0.0833333333333	0.0567322239032	0.0799800049988	0.0613586559533	0.125925925926	0.10102489019	0.0444444444444	0.0994798439532	0.119521912351
FBgn0000606	0.154311649017	0.11409068747	0.123167155425	0.0394736842105	0.0453857791225	0.145463634091	0.0306793279766	0.18024691358	0.0527086383602	0.0259259259259	0.056566970091	0.167330677291
FBgn0000611	0.0158850226929	0.0190151145783	0.0762463343109	0.0614035087719	0.0794251134644	0.0674831292177	0.054784514244	0.0666666666667	0.0263543191801	0.0740740740741	0.0487646293888	0.0796812749004
FBgn0000615	0.0272314674735	0.0277913213067	0.099706744868	0.0614035087719	0.0249621785174	0.111972006998	0.0416362308254	0.0913580246914	0.0527086383602	0.0111111111111	0.0526657997399	0.0796812749004
FBgn0000618	0.0499243570348	0.0658215504632	0.0879765395894	0.030701754386	0.0590015128593	0.135466133467	0.0569758948137	0.111111111111	0.0263543191801	0.0444444444444	0.056566970091	0.0478087649402
FBgn0000625	0.0431164901664	0.0409556313993	0.0938416422287	0.109649122807	0.0499243570348	0.0839790052487	0.0482103725347	0.125925925926	0.0219619326501	0.0333333333333	0.0370611183355	0.167330677291
FBgn0000633	0.0680786686838	0.061433447099	0.0469208211144	0.105263157895	0.0385779122542	0.0909772556861	0.0460189919649	0.16049382716	0.0527086383602	0.0185185185185	0.0526657997399	0.239043824701
FBgn0000635	0.0385779122542	0.0365675280351	0.117302052786	0.0789473684211	0.0385779122542	0.0924768807798	0.0372534696859	0.0913580246914	0.0483162518302	0.0444444444444	0.0351105331599	0.159362549801
FBgn0000636	0.0703479576399	0.0497318381277	0.0821114369501	0.0526315789474	0.0476550680787	0.0834791302174	0.0416362308254	0.140740740741	0.0439238653001	0.0333333333333	0.0370611183355	0.223107569721
FBgn0000639	0.054462934947	0.0599707459776	0.123167155425	0.0657894736842	0.0590015128593	0.096975756061	0.0591672753835	0.106172839506	0.0571010248902	0.0481481481481	0.0721716514954	0.0637450199203
FBgn0000640	0.0295007564297	0.0190151145783	0.0762463343109	0.0482456140351	0.142965204236	0.0724818795301	0.0569758948137	0.0691358024691	0.0746705710102	0.162962962963	0.0897269180754	0.0717131474104
FBgn0000658	0.0612708018154	0.0731350560702	0.0410557184751	0.100877192982	0.00907715582451	0.107973006748	0.0328707085464	0.177777777778	0.0175695461201	0.0111111111111	0.0234070221066	0.207171314741
FBgn0000667	0.0658093797277	0.0702096538274	0.117302052786	0.0921052631579	0.0408472012103	0.114471382154	0.0482103725347	0.135802469136	0.0395314787701	0.0333333333333	0.0468140442133	0.119521912351
FBgn0000709	0.0612708018154	0.0511945392491	0.0645161290323	0.0614035087719	0.0226928895613	0.110472381905	0.0525931336742	0.106172839506	0.0307467057101	0.0296296296296	0.056566970091	0.103585657371
FBgn0000711	0.054462934947	0.0555826426134	0.111436950147	0.0701754385965	0.0249621785174	0.116970757311	0.0525931336742	0.106172839506	0.0263543191801	0.0111111111111	0.0292587776333	0.119521912351
FBgn0000715	0.0431164901664	0.0409556313993	0.0938416422287	0.0657894736842	0.054462934947	0.0819795051237	0.0328707085464	0.083950617284	0.0439238653001	0.0518518518519	0.0468140442133	0.111553784861
FBgn0000721	0.0431164901664	0.0424183325207	0.105571847507	0.0877192982456	0.0317700453858	0.0714821294676	0.054784514244	0.079012345679	0.0395314787701	0.0296296296296	0.0351105331599	0.0876494023904
FBgn0000723	0.054462934947	0.0555826426134	0.105571847507	0.0570175438596	0.0385779122542	0.0829792551862	0.0350620891161	0.116049382716	0.0395314787701	0.0333333333333	0.0448634590377	0.199203187251
FBgn0000928	0.036308623298	0.0380302291565	0.111436950147	0.0438596491228	0.0408472012103	0.132466883279	0.0460189919649	0.123456790123	0.0614934114202	0.0407407407407	0.0546163849155	0.0956175298805
FBgn0000964	0.088502269289	0.0804485616772	0.0821114369501	0.0438596491228	0.036308623298	0.116470882279	0.0438276113952	0.130864197531	0.0483162518302	0.0333333333333	0.0585175552666	0.135458167331
FBgn0001078	0.0499243570348	0.0365675280351	0.0527859237537	0.135964912281	0.0385779122542	0.0799800049988	0.0262965668371	0.123456790123	0.0263543191801	0.0333333333333	0.0273081924577	0.167330677291
FBgn0001083	0.0226928895613	0.0234032179425	0.0645161290323	0.109649122807	0.0317700453858	0.08047988003	0.0438276113952	0.0913580246914	0.0834553440703	0.0296296296296	0.0585175552666	0.151394422311
FBgn0001084	0.0453857791225	0.0380302291565	0.099706744868	0.030701754386	0.0658093797277	0.109472631842	0.0372534696859	0.0962962962963	0.0263543191801	0.0666666666667	0.0624187256177	0.0239043824701
FBgn0001086	0.0385779122542	0.0365675280351	0.099706744868	0.0438596491228	0.0295007564297	0.0904773806548	0.0416362308254	0.113580246914	0.0307467057101	0.0333333333333	0.0487646293888	0.0717131474104
FBgn0001087	0.0385779122542	0.0351048269137	0.058651026393	0.135964912281	0.0295007564297	0.0869782554361	0.0306793279766	0.111111111111	0.01317715959	0.0259259259259	0.0273081924577	0.167330677291
FBgn0001089	0.0249621785174	0.0248659190639	0.111436950147	0.0701754385965	0.0521936459909	0.0789802549363	0.0504017531045	0.0740740740741	0.0702781844802	0.0259259259259	0.0643693107932	0.103585657371
FBgn0001090	0.0431164901664	0.0482691370063	0.0645161290323	0.0745614035088	0.0521936459909	0.116970757311	0.0241051862673	0.135802469136	0.0395314787701	0.0407407407407	0.0682704811443	0.207171314741
FBgn0001092	0.0521936459909	0.0380302291565	0.099706744868	0.0482456140351	0.0499243570348	0.0764808797801	0.0745069393718	0.135802469136	0.0351390922401	0.0407407407407	0.0624187256177	0.103585657371
FBgn0001098	0.0726172465961	0.0555826426134	0.0821114369501	0.0350877192982	0.0521936459909	0.0974756310922	0.0416362308254	0.143209876543	0.0483162518302	0.0555555555556	0.0331599479844	0.159362549801
FBgn0001105	0.0499243570348	0.0511945392491	0.0762463343109	0.0877192982456	0.0476550680787	0.101474631342	0.0416362308254	0.111111111111	0.0351390922401	0.062962962963	0.0312093628088	0.0796812749004
FBgn0001108	0.0590015128593	0.054119941492	0.099706744868	0.0657894736842	0.0272314674735	0.105973506623	0.0328707085464	0.111111111111	0.0351390922401	0.0333333333333	0.0526657997399	0.0796812749004
FBgn0001112	0.018154311649	0.0248659190639	0.0879765395894	0.0219298245614	0.0249621785174	0.0704823794051	0.0482103725347	0.0938271604938	0.0175695461201	0.0148148148148	0.0234070221066	0.111553784861
FBgn0001120	0.054462934947	0.0468064358849	0.117302052786	0.0219298245614	0.0453857791225	0.0859785053737	0.0394448502557	0.106172839506	0.0263543191801	0.037037037037	0.0409622886866	0.0956175298805
FBgn0001122	0.0590015128593	0.054119941492	0.0703812316716	0.149122807018	0.0249621785174	0.0834791302174	0.0241051862673	0.135802469136	0.0219619326501	0.0185185185185	0.0331599479844	0.143426294821
FBgn0001123	0.0431164901664	0.054119941492	0.0703812316716	0.030701754386	0.0521936459909	0.129467633092	0.0306793279766	0.138271604938	0.0395314787701	0.0407407407407	0.0292587776333	0.0637450199203
FBgn0001124	0.0249621785174	0.0277913213067	0.0879765395894	0.0438596491228	0.0431164901664	0.0724818795301	0.0591672753835	0.0765432098765	0.0307467057101	0.0333333333333	0.0370611183355	0.0637450199203
FBgn0001125	0.0385779122542	0.0336421257923	0.0762463343109	0.0394736842105	0.0340393343419	0.094976255936	0.0394448502557	0.113580246914	0.0307467057101	0.0333333333333	0.0370611183355	0.135458167331
FBgn0001128	0.0839636913767	0.0599707459776	0.146627565982	0.0526315789474	0.0476550680787	0.0889777555611	0.0350620891161	0.103703703704	0.0395314787701	0.0518518518519	0.0448634590377	0.0557768924303
FBgn0001133	0.0385779122542	0.0497318381277	0.129032258065	0.0657894736842	0.0635400907716	0.10847288178	0.0262965668371	0.130864197531	0.0483162518302	0.0777777777778	0.0526657997399	0.119521912351
FBgn0001134	0.0295007564297	0.0292540224281	0.0821114369501	0.0263157894737	0.054462934947	0.0694826293427	0.0394448502557	0.0864197530864	0.0966325036603	0.0444444444444	0.056566970091	0.151394422311
FBgn0001137	0.0476550680787	0.0453437347635	0.129032258065	0.0570175438596	0.054462934947	0.0979755061235	0.0591672753835	0.106172839506	0.0263543191801	0.0555555555556	0.0214564369311	0.119521912351
FBgn0001138	0.0567322239032	0.0497318381277	0.0469208211144	0.0482456140351	0.0272314674735	0.0979755061235	0.0591672753835	0.111111111111	0.00878477306003	0.0259259259259	0.0195058517555	0.215139442231
FBgn0001139	0.0726172465961	0.068746952706	0.0410557184751	0.118421052632	0.0340393343419	0.106473381655	0.0197224251278	0.155555555556	0.0175695461201	0.0222222222222	0.0273081924577	0.167330677291
FBgn0001145	0.0590015128593	0.061433447099	0.0938416422287	0.0438596491228	0.018154311649	0.0999750062484	0.0613586559533	0.0814814814815	0.0307467057101	0.0148148148148	0.0429128738622	0.111553784861
FBgn0001147	0.0453857791225	0.0438810336421	0.111436950147	0.0438596491228	0.0499243570348	0.103474131467	0.054784514244	0.118518518519	0.0439238653001	0.0481481481481	0.0331599479844	0.231075697211
FBgn0001169	0.0567322239032	0.0482691370063	0.117302052786	0.0657894736842	0.054462934947	0.10047488128	0.0219138056976	0.125925925926	0.0439238653001	0.062962962963	0.0487646293888	0.103585657371
FBgn0001174	0.0226928895613	0.0219405168211	0.140762463343	0.0175438596491	0.0612708018154	0.0709822544364	0.0525931336742	0.083950617284	0.0307467057101	0.0481481481481	0.0468140442133	0.0717131474104
FBgn0001179	0.036308623298	0.0336421257923	0.0938416422287	0.0789473684211	0.0453857791225	0.0779805048738	0.0394448502557	0.116049382716	0.0351390922401	0.0518518518519	0.0448634590377	0.0876494023904
FBgn0001180	0.0408472012103	0.0438810336421	0.0762463343109	0.0350877192982	0.0340393343419	0.0829792551862	0.0241051862673	0.111111111111	0.0307467057101	0.0148148148148	0.0331599479844	0.0717131474104
FBgn0001185	0.0317700453858	0.0321794246709	0.0703812316716	0.0745614035088	0.0453857791225	0.0769807548113	0.0241051862673	0.113580246914	0.0483162518302	0.0407407407407	0.0448634590377	0.0876494023904
FBgn0001186	0.0635400907716	0.0658215504632	0.0469208211144	0.0921052631579	0.0476550680787	0.115471132217	0.0460189919649	0.162962962963	0.01317715959	0.0296296296296	0.0370611183355	0.151394422311
FBgn0001187	0.0612708018154	0.0497318381277	0.111436950147	0.0877192982456	0.0385779122542	0.117470632342	0.0306793279766	0.135802469136	0.0483162518302	0.0407407407407	0.0702210663199	0.127490039841
FBgn0001189	0.0453857791225	0.0585080448562	0.129032258065	0.0570175438596	0.0521936459909	0.129967508123	0.0372534696859	0.116049382716	0.0351390922401	0.0555555555556	0.0448634590377	0.159362549801
FBgn0001197	0.0726172465961	0.068746952706	0.0293255131965	0.0614035087719	0.0317700453858	0.121469632592	0.0306793279766	0.167901234568	0.0219619326501	0.0148148148148	0.0312093628088	0.167330677291
FBgn0001206	0.054462934947	0.0643588493418	0.0879765395894	0.0350877192982	0.0590015128593	0.140464883779	0.0460189919649	0.135802469136	0.0571010248902	0.0444444444444	0.0624187256177	0.119521912351
FBgn0001208	0.036308623298	0.0394929302779	0.099706744868	0.0350877192982	0.0499243570348	0.0749812546863	0.0460189919649	0.083950617284	0.0439238653001	0.0444444444444	0.0487646293888	0.167330677291
FBgn0001216	0.0408472012103	0.0321794246709	0.158357771261	0.0789473684211	0.0499243570348	0.0764808797801	0.0416362308254	0.123456790123	0.0483162518302	0.0333333333333	0.0604681404421	0.119521912351
FBgn0001218	0.0249621785174	0.0321794246709	0.0410557184751	0.0526315789474	0.0226928895613	0.0739815046238	0.0328707085464	0.0567901234568	0.00878477306003	0.0222222222222	0.0214564369311	0.0956175298805
FBgn0001220	0.0340393343419	0.0351048269137	0.099706744868	0.0394736842105	0.0521936459909	0.116470882279	0.0350620891161	0.0987654320988	0.0219619326501	0.0518518518519	0.0351105331599	0.0557768924303
FBgn0001222	0.0499243570348	0.0453437347635	0.0938416422287	0.0701754385965	0.0431164901664	0.0939765058735	0.054784514244	0.0962962962963	0.0395314787701	0.0333333333333	0.0526657997399	0.0876494023904
FBgn0001223	0.0249621785174	0.0365675280351	0.123167155425	0.0394736842105	0.0453857791225	0.0799800049988	0.0504017531045	0.0740740740741	0.0527086383602	0.0555555555556	0.0448634590377	0.135458167331
FBgn0001224	0.0317700453858	0.0248659190639	0.105571847507	0.0570175438596	0.0612708018154	0.0729817545614	0.0460189919649	0.130864197531	0.0527086383602	0.0666666666667	0.0624187256177	0.151394422311
FBgn0001225	0.0612708018154	0.061433447099	0.140762463343	0.0526315789474	0.0385779122542	0.116970757311	0.0504017531045	0.125925925926	0.0219619326501	0.0444444444444	0.0487646293888	0.0956175298805
FBgn0001226	0.0476550680787	0.0365675280351	0.111436950147	0.0570175438596	0.0431164901664	0.0794801299675	0.0394448502557	0.130864197531	0.0483162518302	0.0481481481481	0.0487646293888	0.0876494023904
FBgn0001228	0.0249621785174	0.0365675280351	0.0703812316716	0.0482456140351	0.0567322239032	0.0809797550612	0.0504017531045	0.0740740740741	0.0571010248902	0.062962962963	0.0507152145644	0.0637450199203
FBgn0001233	0.0317700453858	0.0292540224281	0.099706744868	0.0701754385965	0.054462934947	0.0689827543114	0.0306793279766	0.0740740740741	0.0351390922401	0.0333333333333	0.0390117035111	0.0717131474104
FBgn0001235	0.0680786686838	0.0526572403706	0.0879765395894	0.0877192982456	0.0408472012103	0.092976755811	0.0350620891161	0.143209876543	0.0966325036603	0.0259259259259	0.0780234070221	0.143426294821
FBgn0001248	0.0317700453858	0.0409556313993	0.123167155425	0.0482456140351	0.0340393343419	0.0879780054986	0.0416362308254	0.083950617284	0.0395314787701	0.0296296296296	0.0351105331599	0.103585657371
FBgn0001250	0.0385779122542	0.0380302291565	0.0703812316716	0.0438596491228	0.0453857791225	0.092976755811	0.0416362308254	0.118518518519	0.0307467057101	0.0518518518519	0.0312093628088	0.175298804781
FBgn0001253	0.054462934947	0.0380302291565	0.0938416422287	0.0570175438596	0.0431164901664	0.0834791302174	0.0328707085464	0.0962962962963	0.0439238653001	0.0444444444444	0.0468140442133	0.127490039841
FBgn0001255	0.0590015128593	0.0526572403706	0.129032258065	0.0701754385965	0.0408472012103	0.0979755061235	0.0350620891161	0.116049382716	0.0483162518302	0.0407407407407	0.0643693107932	0.0876494023904
FBgn0001256	0.0476550680787	0.0336421257923	0.117302052786	0.0482456140351	0.0385779122542	0.0884778805299	0.0482103725347	0.116049382716	0.0746705710102	0.0407407407407	0.0585175552666	0.0876494023904
FBgn0001257	0.0272314674735	0.0292540224281	0.117302052786	0.0263157894737	0.054462934947	0.0774806298425	0.0504017531045	0.0765432098765	0.0307467057101	0.0555555555556	0.0390117035111	0.111553784861
FBgn0001258	0.0317700453858	0.0277913213067	0.0762463343109	0.0701754385965	0.0226928895613	0.0669832541865	0.0569758948137	0.108641975309	0.0307467057101	0.0296296296296	0.0312093628088	0.127490039841
FBgn0001259	0.0521936459909	0.0526572403706	0.134897360704	0.0438596491228	0.0453857791225	0.110972256936	0.054784514244	0.148148148148	0.0790629575403	0.0407407407407	0.0682704811443	0.0956175298805
FBgn0001263	0.0431164901664	0.0555826426134	0.0821114369501	0.0526315789474	0.0590015128593	0.0959760059985	0.0701241782323	0.0740740740741	0.0527086383602	0.0481481481481	0.0487646293888	0.0956175298805
FBgn0001280	0.0295007564297	0.0204778156997	0.117302052786	0.030701754386	0.0521936459909	0.103474131467	0.0438276113952	0.0913580246914	0.0527086383602	0.0481481481481	0.0624187256177	0.0478087649402
FBgn0001308	0.0590015128593	0.0511945392491	0.0703812316716	0.0614035087719	0.0521936459909	0.103474131467	0.0438276113952	0.125925925926	0.0307467057101	0.0296296296296	0.0253576072822	0.103585657371
FBgn0001313	0.00907715582451	0.00585080448562	0.129032258065	0.0482456140351	0.0499243570348	0.0149962509373	0.0219138056976	0.0666666666667	0.0483162518302	0.0814814814815	0.0370611183355	0.0717131474104
FBgn0001316	0.036308623298	0.0380302291565	0.105571847507	0.131578947368	0.0521936459909	0.10847288178	0.0219138056976	0.108641975309	0.0351390922401	0.0555555555556	0.0331599479844	0.167330677291
FBgn0001320	0.0317700453858	0.0482691370063	0.0527859237537	0.0350877192982	0.0226928895613	0.0979755061235	0.0657414170928	0.111111111111	0.0263543191801	0.0148148148148	0.0331599479844	0.103585657371
FBgn0001321	0.0340393343419	0.0321794246709	0.0938416422287	0.0438596491228	0.0408472012103	0.0799800049988	0.0460189919649	0.0938271604938	0.0351390922401	0.0222222222222	0.0526657997399	0.127490039841
FBgn0001323	0.0499243570348	0.0394929302779	0.117302052786	0.0526315789474	0.0408472012103	0.0904773806548	0.0591672753835	0.111111111111	0.0219619326501	0.0296296296296	0.0253576072822	0.111553784861
FBgn0001324	0.0748865355522	0.068746952706	0.0938416422287	0.0394736842105	0.0453857791225	0.116470882279	0.0460189919649	0.162962962963	0.0351390922401	0.0407407407407	0.0546163849155	0.159362549801
FBgn0001325	0.0453857791225	0.0468064358849	0.0938416422287	0.0394736842105	0.0408472012103	0.0909772556861	0.0591672753835	0.0888888888889	0.00878477306003	0.0333333333333	0.0234070221066	0.143426294821
FBgn0001341	0.0431164901664	0.0409556313993	0.0469208211144	0.0394736842105	0.0385779122542	0.0994751312172	0.0460189919649	0.103703703704	0.0395314787701	0.0444444444444	0.056566970091	0.0876494023904
FBgn0001404	0.0839636913767	0.0702096538274	0.0469208211144	0.0482456140351	0.0158850226929	0.114971257186	0.0241051862673	0.150617283951	0.0175695461201	0.0111111111111	0.0234070221066	0.199203187251
FBgn0001491	0.036308623298	0.0307167235495	0.0821114369501	0.0438596491228	0.0635400907716	0.0789802549363	0.0262965668371	0.120987654321	0.0263543191801	0.0407407407407	0.0351105331599	0.0796812749004
FBgn0001565	0.0726172465961	0.0585080448562	0.105571847507	0.0921052631579	0.0408472012103	0.117970507373	0.0262965668371	0.133333333333	0.0527086383602	0.037037037037	0.0643693107932	0.103585657371
FBgn0001612	0.0431164901664	0.0307167235495	0.0645161290323	0.0394736842105	0.0658093797277	0.0749812546863	0.0569758948137	0.0913580246914	0.0307467057101	0.0555555555556	0.0253576072822	0.119521912351
FBgn0001624	0.0521936459909	0.0453437347635	0.0821114369501	0.157894736842	0.0499243570348	0.10047488128	0.0219138056976	0.0716049382716	0.0175695461201	0.0555555555556	0.0253576072822	0.111553784861
FBgn0001961	0.0680786686838	0.0555826426134	0.0762463343109	0.0657894736842	0.0295007564297	0.13296675831	0.0306793279766	0.150617283951	0.0439238653001	0.0296296296296	0.0760728218466	0.103585657371
FBgn0001965	0.0567322239032	0.0511945392491	0.0703812316716	0.0964912280702	0.0408472012103	0.122469382654	0.0306793279766	0.150617283951	0.0263543191801	0.0333333333333	0.056566970091	0.0796812749004
FBgn0001967	0.0204236006051	0.0248659190639	0.099706744868	0.100877192982	0.0408472012103	0.0919770057486	0.0372534696859	0.128395061728	0.0658857979502	0.0481481481481	0.056566970091	0.0956175298805
FBgn0001974	0.0453857791225	0.0351048269137	0.0703812316716	0.0394736842105	0.0567322239032	0.110472381905	0.054784514244	0.128395061728	0.0439238653001	0.0518518518519	0.0409622886866	0.127490039841
FBgn0001978	0.0317700453858	0.0482691370063	0.0879765395894	0.0570175438596	0.0408472012103	0.107973006748	0.063550036523	0.123456790123	0.0571010248902	0.0296296296296	0.0585175552666	0.0956175298805
FBgn0001981	0.0794251134644	0.061433447099	0.0703812316716	0.0701754385965	0.0521936459909	0.0964758810297	0.0416362308254	0.125925925926	0.0351390922401	0.0518518518519	0.0390117035111	0.167330677291
FBgn0001991	0.0340393343419	0.0292540224281	0.0762463343109	0.0657894736842	0.0453857791225	0.0609847538115	0.0438276113952	0.083950617284	0.0571010248902	0.0481481481481	0.0429128738622	0.119521912351
FBgn0001995	0.0567322239032	0.0526572403706	0.0879765395894	0.0789473684211	0.0635400907716	0.0794801299675	0.0438276113952	0.140740740741	0.0351390922401	0.0592592592593	0.0487646293888	0.111553784861
FBgn0002021	0.0499243570348	0.0482691370063	0.0645161290323	0.0526315789474	0.0340393343419	0.133466633342	0.0460189919649	0.128395061728	0.0307467057101	0.0407407407407	0.0604681404421	0.0956175298805
FBgn0002022	0.0272314674735	0.0351048269137	0.0762463343109	0.0394736842105	0.0658093797277	0.113971507123	0.063550036523	0.116049382716	0.0439238653001	0.0592592592593	0.0663198959688	0.0956175298805
FBgn0002023	0.0816944024206	0.0570453437348	0.140762463343	0.0263157894737	0.0317700453858	0.103474131467	0.0306793279766	0.123456790123	0.0746705710102	0.0259259259259	0.0507152145644	0.119521912351
FBgn0002031	0.0431164901664	0.0468064358849	0.0703812316716	0.0526315789474	0.036308623298	0.125968507873	0.0525931336742	0.116049382716	0.0439238653001	0.0333333333333	0.0487646293888	0.0876494023904
FBgn0002044	0.0431164901664	0.0628961482204	0.099706744868	0.0701754385965	0.0317700453858	0.117470632342	0.0241051862673	0.0913580246914	0.0307467057101	0.0222222222222	0.0331599479844	0.0717131474104
FBgn0002069	0.0408472012103	0.0409556313993	0.117302052786	0.030701754386	0.0635400907716	0.0904773806548	0.0394448502557	0.0716049382716	0.0878477306003	0.0555555555556	0.056566970091	0.0637450199203
FBgn0002174	0.0839636913767	0.0716723549488	0.0938416422287	0.0350877192982	0.0317700453858	0.156460884779	0.0350620891161	0.158024691358	0.0351390922401	0.0333333333333	0.0468140442133	0.0796812749004
FBgn0002183	0.0453857791225	0.0497318381277	0.0879765395894	0.0526315789474	0.0521936459909	0.117470632342	0.0416362308254	0.133333333333	0.0527086383602	0.0481481481481	0.056566970091	0.135458167331
FBgn0002283	0.0590015128593	0.0570453437348	0.058651026393	0.0701754385965	0.0385779122542	0.112471882029	0.0460189919649	0.125925925926	0.0483162518302	0.0444444444444	0.0468140442133	0.103585657371
FBgn0002284	0.0476550680787	0.0526572403706	0.099706744868	0.0482456140351	0.0408472012103	0.126968257936	0.0372534696859	0.135802469136	0.0614934114202	0.0518518518519	0.056566970091	0.0717131474104
FBgn0002306	0.0340393343419	0.0336421257923	0.0879765395894	0.0877192982456	0.0567322239032	0.0809797550612	0.0460189919649	0.111111111111	0.0658857979502	0.0518518518519	0.0585175552666	0.143426294821
FBgn0002413	0.0340393343419	0.0365675280351	0.0527859237537	0.122807017544	0.0295007564297	0.0884778805299	0.0460189919649	0.125925925926	0.0527086383602	0.0444444444444	0.0546163849155	0.103585657371
FBgn0002431	0.0453857791225	0.0482691370063	0.0762463343109	0.0877192982456	0.0839636913767	0.0874781304674	0.0482103725347	0.113580246914	0.0263543191801	0.0962962962963	0.0331599479844	0.111553784861
FBgn0002441	0.0385779122542	0.0511945392491	0.123167155425	0.0438596491228	0.0385779122542	0.0899775056236	0.0416362308254	0.120987654321	0.0263543191801	0.0333333333333	0.0526657997399	0.119521912351
FBgn0002466	0.0567322239032	0.0511945392491	0.111436950147	0.0394736842105	0.0453857791225	0.110472381905	0.0460189919649	0.0987654320988	0.0395314787701	0.0333333333333	0.0546163849155	0.0717131474104
FBgn0002522	0.0680786686838	0.0599707459776	0.0527859237537	0.0482456140351	0.0521936459909	0.096975756061	0.0350620891161	0.148148148148	0.0395314787701	0.0296296296296	0.0409622886866	0.239043824701
FBgn0002524	0.0521936459909	0.0409556313993	0.0762463343109	0.0657894736842	0.036308623298	0.0864783804049	0.0284879474069	0.16049382716	0.0527086383602	0.0259259259259	0.056566970091	0.143426294821
FBgn0002525	0.0771558245083	0.0804485616772	0.105571847507	0.0657894736842	0.0113464447806	0.131967008248	0.0438276113952	0.120987654321	0.01317715959	0.0148148148148	0.0253576072822	0.111553784861
FBgn0002526	0.0204236006051	0.0219405168211	0.0938416422287	0.0657894736842	0.0431164901664	0.0819795051237	0.0504017531045	0.0888888888889	0.0439238653001	0.0333333333333	0.0507152145644	0.127490039841
FBgn0002531	0.0295007564297	0.0248659190639	0.0879765395894	0.0219298245614	0.054462934947	0.0859785053737	0.0438276113952	0.140740740741	0.0571010248902	0.0555555555556	0.0487646293888	0.103585657371
FBgn0002533	0.0340393343419	0.0277913213067	0.0821114369501	0.0394736842105	0.0567322239032	0.0869782554361	0.063550036523	0.128395061728	0.0658857979502	0.0518518518519	0.0507152145644	0.0956175298805
FBgn0002535	0.0136157337368	0.014627011214	0.117302052786	0.0219298245614	0.0408472012103	0.0714821294676	0.0504017531045	0.113580246914	0.0527086383602	0.0407407407407	0.0468140442133	0.103585657371
FBgn0002542	0.0590015128593	0.0482691370063	0.0821114369501	0.0482456140351	0.0499243570348	0.103474131467	0.0504017531045	0.130864197531	0.0527086383602	0.0481481481481	0.0526657997399	0.0876494023904
FBgn0002552	0.0862329803328	0.0745977571916	0.0645161290323	0.0745614035088	0.0317700453858	0.142964258935	0.0416362308254	0.145679012346	0.0395314787701	0.037037037037	0.0351105331599	0.0956175298805
FBgn0002562	0.036308623298	0.0336421257923	0.0762463343109	0.0526315789474	0.0862329803328	0.0924768807798	0.0328707085464	0.123456790123	0.0614934114202	0.0703703703704	0.0838751625488	0.119521912351
FBgn0002563	0.0521936459909	0.054119941492	0.105571847507	0.0482456140351	0.0635400907716	0.107473131717	0.0350620891161	0.111111111111	0.0702781844802	0.037037037037	0.0721716514954	0.119521912351
FBgn0002565	0.0249621785174	0.0321794246709	0.111436950147	0.0921052631579	0.0794251134644	0.106973256686	0.054784514244	0.145679012346	0.10102489019	0.0703703703704	0.0975292587776	0.183266932271
FBgn0002566	0.0158850226929	0.0131643100926	0.099706744868	0.0438596491228	0.0453857791225	0.0609847538115	0.0613586559533	0.0641975308642	0.0483162518302	0.0518518518519	0.0526657997399	0.0557768924303
FBgn0002569	0.0385779122542	0.0351048269137	0.158357771261	0.0657894736842	0.0680786686838	0.0934766308423	0.0394448502557	0.116049382716	0.0527086383602	0.0592592592593	0.0838751625488	0.0796812749004
FBgn0002570	0.0431164901664	0.0351048269137	0.111436950147	0.0526315789474	0.0590015128593	0.0919770057486	0.0504017531045	0.130864197531	0.0834553440703	0.0481481481481	0.0877763328999	0.103585657371
FBgn0002573	0.0521936459909	0.061433447099	0.058651026393	0.0394736842105	0.0385779122542	0.0984753811547	0.0482103725347	0.0913580246914	0.0307467057101	0.0259259259259	0.0331599479844	0.135458167331
FBgn0002576	0.0295007564297	0.0497318381277	0.0821114369501	0.0657894736842	0.036308623298	0.096975756061	0.0482103725347	0.0641975308642	0.0307467057101	0.0222222222222	0.0195058517555	0.103585657371
FBgn0002577	0.0408472012103	0.0277913213067	0.0879765395894	0.0745614035088	0.0204236006051	0.0829792551862	0.0328707085464	0.0913580246914	0.01317715959	0.0148148148148	0.0273081924577	0.175298804781
FBgn0002578	0.0317700453858	0.0277913213067	0.105571847507	0.0394736842105	0.054462934947	0.0699825043739	0.0482103725347	0.0938271604938	0.0219619326501	0.0518518518519	0.0390117035111	0.0637450199203
FBgn0002579	0.088502269289	0.0643588493418	0.140762463343	0.0964912280702	0.0226928895613	0.0944763809048	0.0438276113952	0.116049382716	0.0307467057101	0.0185185185185	0.0351105331599	0.111553784861
FBgn0002592	0.054462934947	0.0380302291565	0.0938416422287	0.0438596491228	0.0385779122542	0.0839790052487	0.0569758948137	0.116049382716	0.0658857979502	0.0259259259259	0.0507152145644	0.183266932271
FBgn0002593	0.036308623298	0.0321794246709	0.123167155425	0.0526315789474	0.0317700453858	0.112471882029	0.0416362308254	0.143209876543	0.0263543191801	0.0222222222222	0.0468140442133	0.0956175298805
FBgn0002609	0.0635400907716	0.0453437347635	0.0703812316716	0.0614035087719	0.0476550680787	0.0899775056236	0.0460189919649	0.116049382716	0.0746705710102	0.0481481481481	0.0702210663199	0.151394422311
FBgn0002622	0.0499243570348	0.0453437347635	0.0762463343109	0.0833333333333	0.0521936459909	0.109472631842	0.0372534696859	0.145679012346	0.0483162518302	0.0518518518519	0.0526657997399	0.111553784861
FBgn0002626	0.0590015128593	0.0599707459776	0.0879765395894	0.105263157895	0.0476550680787	0.126968257936	0.0416362308254	0.140740740741	0.0527086383602	0.0555555555556	0.0390117035111	0.199203187251
FBgn0002631	0.0272314674735	0.0292540224281	0.0879765395894	0.0438596491228	0.0521936459909	0.0834791302174	0.0482103725347	0.106172839506	0.0527086383602	0.0592592592593	0.0429128738622	0.0717131474104
FBgn0002632	0.0226928895613	0.0351048269137	0.123167155425	0.0131578947368	0.0590015128593	0.0779805048738	0.054784514244	0.0716049382716	0.10980966325	0.0407407407407	0.0702210663199	0.0876494023904
FBgn0002633	0.0340393343419	0.0234032179425	0.105571847507	0.0657894736842	0.0499243570348	0.0754811297176	0.0416362308254	0.130864197531	0.0395314787701	0.0444444444444	0.0507152145644	0.175298804781
FBgn0002638	0.0748865355522	0.0628961482204	0.105571847507	0.0614035087719	0.0317700453858	0.122469382654	0.0328707085464	0.135802469136	0.0439238653001	0.0185185185185	0.056566970091	0.0956175298805
FBgn0002641	0.0431164901664	0.0365675280351	0.058651026393	0.0526315789474	0.0567322239032	0.100974756311	0.0394448502557	0.0691358024691	0.0351390922401	0.0666666666667	0.0448634590377	0.0717131474104
FBgn0002673	0.0408472012103	0.0380302291565	0.0527859237537	0.0394736842105	0.0748865355522	0.0994751312172	0.054784514244	0.0913580246914	0.0483162518302	0.062962962963	0.0546163849155	0.0557768924303
FBgn0002707	0.0408472012103	0.0424183325207	0.111436950147	0.0219298245614	0.0748865355522	0.101474631342	0.00438276113952	0.0592592592593	0.0658857979502	0.0962962962963	0.0585175552666	0.0557768924303
FBgn0002715	0.0476550680787	0.0468064358849	0.123167155425	0.0745614035088	0.0476550680787	0.107473131717	0.0306793279766	0.123456790123	0.0395314787701	0.0444444444444	0.0546163849155	0.111553784861
FBgn0002716	0.0226928895613	0.0204778156997	0.0527859237537	0.0701754385965	0.0272314674735	0.0799800049988	0.0394448502557	0.113580246914	0.0439238653001	0.0259259259259	0.0351105331599	0.103585657371
FBgn0002723	0.036308623298	0.0424183325207	0.0351906158358	0.0701754385965	0.0385779122542	0.108972756811	0.0306793279766	0.0962962962963	0.0175695461201	0.0296296296296	0.0351105331599	0.0796812749004
FBgn0002732	0.0499243570348	0.0482691370063	0.123167155425	0.0175438596491	0.0453857791225	0.082479380155	0.0482103725347	0.116049382716	0.0307467057101	0.0333333333333	0.0331599479844	0.151394422311
FBgn0002734	0.0340393343419	0.0380302291565	0.0938416422287	0.030701754386	0.0408472012103	0.0879780054986	0.0569758948137	0.116049382716	0.0483162518302	0.0333333333333	0.0390117035111	0.143426294821
FBgn0002735	0.0272314674735	0.0248659190639	0.0938416422287	0.030701754386	0.0521936459909	0.0954761309673	0.0460189919649	0.130864197531	0.0527086383602	0.062962962963	0.0331599479844	0.135458167331
FBgn0002736	0.0295007564297	0.0365675280351	0.099706744868	0.0438596491228	0.0340393343419	0.113971507123	0.0569758948137	0.138271604938	0.0395314787701	0.0333333333333	0.0429128738622	0.127490039841
FBgn0002772	0.036308623298	0.0380302291565	0.0762463343109	0.0394736842105	0.0567322239032	0.0889777555611	0.0460189919649	0.101234567901	0.0483162518302	0.0444444444444	0.0312093628088	0.127490039841
FBgn0002774	0.0408472012103	0.0380302291565	0.0527859237537	0.0701754385965	0.0499243570348	0.0909772556861	0.0438276113952	0.0962962962963	0.0219619326501	0.0518518518519	0.0409622886866	0.0557768924303
FBgn0002775	0.0590015128593	0.0526572403706	0.0762463343109	0.0394736842105	0.054462934947	0.119470132467	0.0350620891161	0.143209876543	0.0219619326501	0.0407407407407	0.0370611183355	0.111553784861
FBgn0002778	0.0226928895613	0.0248659190639	0.0879765395894	0.0394736842105	0.0521936459909	0.0909772556861	0.0504017531045	0.0617283950617	0.0439238653001	0.062962962963	0.0331599479844	0.103585657371
FBgn0002780	0.0113464447806	0.0204778156997	0.0879765395894	0.030701754386	0.0499243570348	0.0719820044989	0.0394448502557	0.0320987654321	0.0571010248902	0.0518518518519	0.0487646293888	0.0398406374502
FBgn0002789	0.0476550680787	0.0365675280351	0.058651026393	0.0789473684211	0.0476550680787	0.0859785053737	0.0569758948137	0.113580246914	0.0307467057101	0.037037037037	0.0331599479844	0.151394422311
FBgn0002791	0.0204236006051	0.0234032179425	0.0938416422287	0.0482456140351	0.0680786686838	0.111472131967	0.0591672753835	0.0814814814815	0.0658857979502	0.0592592592593	0.0682704811443	0.0876494023904
FBgn0002838	0.0385779122542	0.0365675280351	0.146627565982	0.0438596491228	0.0476550680787	0.108972756811	0.0482103725347	0.113580246914	0.0219619326501	0.0444444444444	0.0370611183355	0.0796812749004
FBgn0002842	0.036308623298	0.0336421257923	0.105571847507	0.0745614035088	0.0476550680787	0.0864783804049	0.0460189919649	0.111111111111	0.0746705710102	0.0592592592593	0.0624187256177	0.0956175298805
FBgn0002855	0.0249621785174	0.0204778156997	0.123167155425	0.0350877192982	0.0521936459909	0.0689827543114	0.0350620891161	0.0666666666667	0.0175695461201	0.0666666666667	0.0195058517555	0.0637450199203
FBgn0002862	0.0158850226929	0.0321794246709	0.105571847507	0.0614035087719	0.0658093797277	0.0939765058735	0.054784514244	0.083950617284	0.0263543191801	0.0740740740741	0.0331599479844	0.127490039841
FBgn0002863	0.0272314674735	0.0307167235495	0.140762463343	0.0350877192982	0.0340393343419	0.0994751312172	0.0504017531045	0.0864197530864	0.0439238653001	0.0296296296296	0.0448634590377	0.0637450199203
FBgn0002868	0.0226928895613	0.0292540224281	0.129032258065	0.0438596491228	0.0726172465961	0.100974756311	0.0350620891161	0.0740740740741	0.0439238653001	0.0592592592593	0.0429128738622	0.0956175298805
FBgn0002872	0.0431164901664	0.0380302291565	0.105571847507	0.0526315789474	0.0726172465961	0.0959760059985	0.0460189919649	0.103703703704	0.0922401171303	0.0666666666667	0.0663198959688	0.0876494023904
FBgn0002878	0.0635400907716	0.061433447099	0.0645161290323	0.0350877192982	0.0340393343419	0.138965258685	0.0372534696859	0.153086419753	0.0263543191801	0.0259259259259	0.0448634590377	0.143426294821
FBgn0002887	0.0408472012103	0.0307167235495	0.0703812316716	0.0482456140351	0.0453857791225	0.10847288178	0.072315558802	0.0740740740741	0.0395314787701	0.037037037037	0.0312093628088	0.0557768924303
FBgn0002891	0.0408472012103	0.0409556313993	0.105571847507	0.0350877192982	0.0635400907716	0.113971507123	0.0460189919649	0.106172839506	0.0439238653001	0.0518518518519	0.056566970091	0.0956175298805
FBgn0002899	0.0431164901664	0.0394929302779	0.0879765395894	0.0482456140351	0.0521936459909	0.0954761309673	0.0460189919649	0.0938271604938	0.0571010248902	0.0518518518519	0.0546163849155	0.103585657371
FBgn0002901	0.0499243570348	0.0424183325207	0.0762463343109	0.0175438596491	0.0658093797277	0.106973256686	0.0438276113952	0.128395061728	0.0746705710102	0.0777777777778	0.0643693107932	0.0717131474104
FBgn0002905	0.0567322239032	0.0497318381277	0.0645161290323	0.030701754386	0.054462934947	0.106473381655	0.0569758948137	0.116049382716	0.0395314787701	0.0518518518519	0.056566970091	0.127490039841
FBgn0002906	0.0408472012103	0.0438810336421	0.0938416422287	0.0219298245614	0.0385779122542	0.105473631592	0.0525931336742	0.0691358024691	0.0571010248902	0.0444444444444	0.0448634590377	0.0796812749004
FBgn0002909	0.0680786686838	0.061433447099	0.111436950147	0.0175438596491	0.0499243570348	0.113471632092	0.0350620891161	0.118518518519	0.0263543191801	0.0407407407407	0.0409622886866	0.0637450199203
FBgn0002914	0.0431164901664	0.0555826426134	0.0821114369501	0.0657894736842	0.0340393343419	0.109972506873	0.0569758948137	0.120987654321	0.0263543191801	0.0296296296296	0.0448634590377	0.111553784861
FBgn0002921	0.0453857791225	0.0424183325207	0.058651026393	0.0745614035088	0.0249621785174	0.0819795051237	0.0175310445581	0.0938271604938	0.0439238653001	0.0259259259259	0.0448634590377	0.103585657371
FBgn0002922	0.0249621785174	0.0336421257923	0.0762463343109	0.0614035087719	0.0453857791225	0.0909772556861	0.0482103725347	0.0938271604938	0.0307467057101	0.0444444444444	0.0390117035111	0.143426294821
FBgn0002924	0.0794251134644	0.076060458313	0.111436950147	0.0219298245614	0.0249621785174	0.12896775806	0.0591672753835	0.153086419753	0.0439238653001	0.037037037037	0.0390117035111	0.167330677291
FBgn0002926	0.0204236006051	0.0204778156997	0.0821114369501	0.0614035087719	0.0521936459909	0.0769807548113	0.0350620891161	0.0765432098765	0.0658857979502	0.0481481481481	0.0682704811443	0.167330677291
FBgn0002931	0.0295007564297	0.0277913213067	0.0821114369501	0.0526315789474	0.0499243570348	0.0719820044989	0.0569758948137	0.0888888888889	0.0307467057101	0.0407407407407	0.0370611183355	0.119521912351
FBgn0002932	0.0295007564297	0.0336421257923	0.111436950147	0.0570175438596	0.0476550680787	0.106973256686	0.0306793279766	0.0740740740741	0.0527086383602	0.0592592592593	0.0448634590377	0.0796812749004
FBgn0002936	0.0249621785174	0.0307167235495	0.105571847507	0.0789473684211	0.0567322239032	0.118470382404	0.0416362308254	0.133333333333	0.0527086383602	0.0555555555556	0.0682704811443	0.111553784861
FBgn0002937	0.0295007564297	0.0307167235495	0.111436950147	0.030701754386	0.0521936459909	0.105473631592	0.0613586559533	0.106172839506	0.0527086383602	0.0555555555556	0.0624187256177	0.0876494023904
FBgn0002938	0.0226928895613	0.0277913213067	0.0762463343109	0.0570175438596	0.0499243570348	0.0914771307173	0.0394448502557	0.0543209876543	0.0263543191801	0.0444444444444	0.0273081924577	0.111553784861
FBgn0002941	0.0816944024206	0.0672842515846	0.0879765395894	0.0745614035088	0.0272314674735	0.112471882029	0.0525931336742	0.135802469136	0.0351390922401	0.0222222222222	0.0351105331599	0.0956175298805
FBgn0002945	0.0658093797277	0.0497318381277	0.0410557184751	0.0394736842105	0.0204236006051	0.106973256686	0.0372534696859	0.165432098765	0.0263543191801	0.0259259259259	0.0370611183355	0.191235059761
FBgn0002948	0.0635400907716	0.0716723549488	0.0645161290323	0.0482456140351	0.0635400907716	0.106973256686	0.0372534696859	0.123456790123	0.0439238653001	0.0666666666667	0.0624187256177	0.0637450199203
FBgn0002962	0.0590015128593	0.054119941492	0.0821114369501	0.0394736842105	0.0317700453858	0.121469632592	0.0394448502557	0.116049382716	0.0702781844802	0.0185185185185	0.0546163849155	0.0956175298805
FBgn0002973	0.0453857791225	0.0424183325207	0.111436950147	0.0921052631579	0.0408472012103	0.0889777555611	0.0613586559533	0.108641975309	0.0483162518302	0.0222222222222	0.0507152145644	0.175298804781
FBgn0002985	0.0658093797277	0.054119941492	0.0821114369501	0.0438596491228	0.0317700453858	0.0954761309673	0.054784514244	0.111111111111	0.0307467057101	0.0185185185185	0.0448634590377	0.143426294821
FBgn0002989	0.0590015128593	0.0511945392491	0.129032258065	0.0394736842105	0.0476550680787	0.124468882779	0.0460189919649	0.145679012346	0.0307467057101	0.0555555555556	0.0624187256177	0.0876494023904
FBgn0003008	0.0226928895613	0.0263286201853	0.0938416422287	0.0394736842105	0.054462934947	0.0899775056236	0.054784514244	0.079012345679	0.0219619326501	0.0481481481481	0.0351105331599	0.0637450199203
FBgn0003009	0.0385779122542	0.0263286201853	0.0821114369501	0.0175438596491	0.0385779122542	0.0884778805299	0.0569758948137	0.0987654320988	0.0351390922401	0.037037037037	0.0604681404421	0.0557768924303
FBgn0003011	0.0249621785174	0.0292540224281	0.117302052786	0.0482456140351	0.0385779122542	0.0774806298425	0.0350620891161	0.0543209876543	0.0439238653001	0.0333333333333	0.0370611183355	0.0956175298805
FBgn0003023	0.0453857791225	0.0394929302779	0.0879765395894	0.0438596491228	0.0499243570348	0.0869782554361	0.0569758948137	0.0740740740741	0.00878477306003	0.0259259259259	0.0195058517555	0.119521912351
FBgn0003028	0.0499243570348	0.0409556313993	0.0469208211144	0.0350877192982	0.0158850226929	0.092976755811	0.0657414170928	0.0765432098765	0.0263543191801	0.0111111111111	0.0214564369311	0.135458167331
FBgn0003034	0.0204236006051	0.0160897123354	0.123167155425	0.0394736842105	0.0839636913767	0.0589852536866	0.0350620891161	0.0567901234568	0.0571010248902	0.0666666666667	0.0390117035111	0.0796812749004
FBgn0003041	0.0567322239032	0.0555826426134	0.0645161290323	0.0701754385965	0.0453857791225	0.111972006998	0.0328707085464	0.140740740741	0.0219619326501	0.0518518518519	0.0253576072822	0.175298804781
FBgn0003042	0.0453857791225	0.0526572403706	0.0351906158358	0.0789473684211	0.0453857791225	0.10047488128	0.0394448502557	0.128395061728	0.0175695461201	0.062962962963	0.0292587776333	0.119521912351
FBgn0003044	0.0658093797277	0.076060458313	0.058651026393	0.0745614035088	0.0453857791225	0.10447388153	0.0394448502557	0.108641975309	0.0571010248902	0.0666666666667	0.0468140442133	0.0557768924303
FBgn0003053	0.0340393343419	0.0336421257923	0.105571847507	0.0482456140351	0.036308623298	0.0694826293427	0.0482103725347	0.0814814814815	0.00878477306003	0.0148148148148	0.0214564369311	0.175298804781
FBgn0003057	0.0295007564297	0.0277913213067	0.123167155425	0.0657894736842	0.0431164901664	0.0834791302174	0.0372534696859	0.108641975309	0.0351390922401	0.0555555555556	0.0877763328999	0.0239043824701
FBgn0003060	0.036308623298	0.0321794246709	0.0762463343109	0.0701754385965	0.0340393343419	0.0779805048738	0.0438276113952	0.135802469136	0.0658857979502	0.0407407407407	0.0643693107932	0.135458167331
FBgn0003062	0.0476550680787	0.0555826426134	0.0879765395894	0.149122807018	0.0249621785174	0.137465633592	0.072315558802	0.195061728395	0.0483162518302	0.00740740740741	0.0897269180754	0.0876494023904
FBgn0003065	0.0431164901664	0.0351048269137	0.152492668622	0.0570175438596	0.0226928895613	0.10447388153	0.0438276113952	0.125925925926	0.0746705710102	0.0222222222222	0.0955786736021	0.111553784861
FBgn0003074	0.0726172465961	0.0585080448562	0.0879765395894	0.0701754385965	0.0295007564297	0.130467383154	0.0416362308254	0.123456790123	0.0175695461201	0.0185185185185	0.0331599479844	0.103585657371
FBgn0003079	0.0476550680787	0.0453437347635	0.0703812316716	0.0175438596491	0.036308623298	0.0839790052487	0.0525931336742	0.0938271604938	0.0175695461201	0.0259259259259	0.0273081924577	0.0796812749004
FBgn0003082	0.0385779122542	0.0438810336421	0.099706744868	0.0219298245614	0.0521936459909	0.0999750062484	0.0460189919649	0.0987654320988	0.0307467057101	0.0407407407407	0.0546163849155	0.0478087649402
FBgn0003087	0.0204236006051	0.0190151145783	0.117302052786	0.0219298245614	0.0453857791225	0.0769807548113	0.0525931336742	0.0691358024691	0.0527086383602	0.037037037037	0.0468140442133	0.0398406374502
FBgn0003089	0.0249621785174	0.0234032179425	0.105571847507	0.0526315789474	0.036308623298	0.0764808797801	0.0438276113952	0.125925925926	0.0395314787701	0.0259259259259	0.0292587776333	0.151394422311
FBgn0003090	0.0680786686838	0.054119941492	0.0703812316716	0.0745614035088	0.0317700453858	0.10847288178	0.0372534696859	0.177777777778	0.0527086383602	0.0259259259259	0.0429128738622	0.278884462151
FBgn0003091	0.0408472012103	0.0453437347635	0.0645161290323	0.0921052631579	0.0612708018154	0.0844788802799	0.063550036523	0.113580246914	0.0527086383602	0.062962962963	0.0409622886866	0.135458167331
FBgn0003093	0.0295007564297	0.0336421257923	0.0821114369501	0.140350877193	0.036308623298	0.0959760059985	0.0306793279766	0.0814814814815	0.0571010248902	0.037037037037	0.056566970091	0.0796812749004
FBgn0003117	0.0521936459909	0.0409556313993	0.0645161290323	0.0877192982456	0.0317700453858	0.0899775056236	0.0504017531045	0.133333333333	0.0307467057101	0.0222222222222	0.0351105331599	0.151394422311
FBgn0003124	0.0499243570348	0.0468064358849	0.0527859237537	0.0394736842105	0.0249621785174	0.0914771307173	0.054784514244	0.113580246914	0.0175695461201	0.0148148148148	0.0312093628088	0.0318725099602
FBgn0003129	0.0499243570348	0.0438810336421	0.0234604105572	0.0570175438596	0.0295007564297	0.096975756061	0.0416362308254	0.138271604938	0.0439238653001	0.0333333333333	0.0448634590377	0.191235059761
FBgn0003132	0.0431164901664	0.0409556313993	0.099706744868	0.030701754386	0.0272314674735	0.0904773806548	0.0679327976625	0.083950617284	0.0175695461201	0.0259259259259	0.0390117035111	0.0956175298805
FBgn0003134	0.054462934947	0.0526572403706	0.0410557184751	0.0394736842105	0.0499243570348	0.113971507123	0.0569758948137	0.138271604938	0.01317715959	0.037037037037	0.0234070221066	0.151394422311
FBgn0003137	0.0295007564297	0.0248659190639	0.117302052786	0.109649122807	0.0476550680787	0.0979755061235	0.0438276113952	0.123456790123	0.0527086383602	0.0444444444444	0.056566970091	0.183266932271
FBgn0003139	0.0476550680787	0.0394929302779	0.0938416422287	0.0701754385965	0.0521936459909	0.102474381405	0.0394448502557	0.120987654321	0.0483162518302	0.0481481481481	0.0682704811443	0.0876494023904
FBgn0003140	0.0249621785174	0.0248659190639	0.117302052786	0.0438596491228	0.0612708018154	0.078480379905	0.0613586559533	0.0962962962963	0.0527086383602	0.0555555555556	0.0487646293888	0.0637450199203
FBgn0003141	0.0453857791225	0.0438810336421	0.0879765395894	0.0175438596491	0.0226928895613	0.116970757311	0.0504017531045	0.0987654320988	0.0175695461201	0.00740740740741	0.0273081924577	0.0717131474104
FBgn0003159	0.0385779122542	0.0336421257923	0.0938416422287	0.0657894736842	0.036308623298	0.0844788802799	0.0504017531045	0.0987654320988	0.10980966325	0.0259259259259	0.0819245773732	0.175298804781
FBgn0003165	0.0340393343419	0.0482691370063	0.0762463343109	0.0964912280702	0.0567322239032	0.0994751312172	0.0416362308254	0.0814814814815	0.0483162518302	0.0518518518519	0.0390117035111	0.0796812749004
FBgn0003169	0.0703479576399	0.0570453437348	0.105571847507	0.0745614035088	0.0453857791225	0.103474131467	0.0394448502557	0.138271604938	0.0219619326501	0.037037037037	0.0292587776333	0.159362549801
FBgn0003189	0.036308623298	0.0394929302779	0.0762463343109	0.0570175438596	0.0431164901664	0.119970007498	0.0613586559533	0.0888888888889	0.0351390922401	0.0407407407407	0.0468140442133	0.0796812749004
FBgn0003205	0.054462934947	0.0511945392491	0.0762463343109	0.0745614035088	0.0272314674735	0.102974256436	0.0460189919649	0.111111111111	0.0219619326501	0.0222222222222	0.0429128738622	0.103585657371
FBgn0003206	0.0408472012103	0.0409556313993	0.0645161290323	0.100877192982	0.0476550680787	0.134466383404	0.0657414170928	0.125925925926	0.0922401171303	0.0444444444444	0.0721716514954	0.127490039841
FBgn0003209	0.0249621785174	0.0219405168211	0.0821114369501	0.0701754385965	0.0567322239032	0.0544863784054	0.0372534696859	0.0666666666667	0.0263543191801	0.0592592592593	0.0351105331599	0.0398406374502
FBgn0003210	0.0385779122542	0.0438810336421	0.0703812316716	0.030701754386	0.0726172465961	0.112471882029	0.0569758948137	0.0864197530864	0.0307467057101	0.062962962963	0.0643693107932	0.0637450199203
FBgn0003218	0.0476550680787	0.0351048269137	0.0762463343109	0.0921052631579	0.0431164901664	0.0769807548113	0.0438276113952	0.125925925926	0.0219619326501	0.0259259259259	0.0312093628088	0.199203187251
FBgn0003231	0.0317700453858	0.0424183325207	0.099706744868	0.0263157894737	0.0499243570348	0.0864783804049	0.054784514244	0.101234567901	0.0219619326501	0.0444444444444	0.0253576072822	0.0637450199203
FBgn0003248	0.0476550680787	0.0380302291565	0.105571847507	0.0964912280702	0.0816944024206	0.0769807548113	0.0350620891161	0.0987654320988	0.0922401171303	0.0814814814815	0.0936280884265	0.103585657371
FBgn0003250	0.0408472012103	0.0380302291565	0.129032258065	0.0745614035088	0.0726172465961	0.0944763809048	0.0394448502557	0.133333333333	0.0746705710102	0.0555555555556	0.0721716514954	0.183266932271
FBgn0003254	0.0499243570348	0.0511945392491	0.123167155425	0.0482456140351	0.0567322239032	0.0964758810297	0.0504017531045	0.0987654320988	0.0263543191801	0.0444444444444	0.0409622886866	0.0796812749004
FBgn0003255	0.0453857791225	0.0424183325207	0.099706744868	0.157894736842	0.0453857791225	0.0789802549363	0.0372534696859	0.128395061728	0.0571010248902	0.0296296296296	0.0429128738622	0.135458167331
FBgn0003256	0.018154311649	0.0190151145783	0.105571847507	0.0263157894737	0.0476550680787	0.0524868782804	0.0482103725347	0.037037037037	0.0351390922401	0.0518518518519	0.0390117035111	0.0318725099602
FBgn0003261	0.0658093797277	0.054119941492	0.134897360704	0.0438596491228	0.0385779122542	0.0854786303424	0.0416362308254	0.16049382716	0.0219619326501	0.0296296296296	0.0214564369311	0.159362549801
FBgn0003267	0.0953101361573	0.0804485616772	0.0938416422287	0.0438596491228	0.0272314674735	0.113471632092	0.0460189919649	0.167901234568	0.0395314787701	0.0333333333333	0.0409622886866	0.159362549801
FBgn0003268	0.0226928895613	0.0219405168211	0.111436950147	0.0614035087719	0.0499243570348	0.116970757311	0.0525931336742	0.0987654320988	0.0571010248902	0.0481481481481	0.0682704811443	0.119521912351
FBgn0003274	0.036308623298	0.0394929302779	0.134897360704	0.0789473684211	0.0431164901664	0.0924768807798	0.0504017531045	0.140740740741	0.0571010248902	0.0407407407407	0.0585175552666	0.119521912351
FBgn0003277	0.0658093797277	0.0585080448562	0.099706744868	0.0438596491228	0.0453857791225	0.113471632092	0.0438276113952	0.128395061728	0.0527086383602	0.037037037037	0.0448634590377	0.159362549801
FBgn0003292	0.0862329803328	0.0745977571916	0.058651026393	0.0745614035088	0.036308623298	0.0889777555611	0.0613586559533	0.116049382716	0.0351390922401	0.0407407407407	0.0292587776333	0.143426294821
FBgn0003295	0.0295007564297	0.0263286201853	0.105571847507	0.0263157894737	0.0272314674735	0.0769807548113	0.0525931336742	0.0987654320988	0.0395314787701	0.0185185185185	0.0546163849155	0.159362549801
FBgn0003300	0.0408472012103	0.0497318381277	0.117302052786	0.0438596491228	0.0317700453858	0.106473381655	0.0482103725347	0.113580246914	0.0702781844802	0.0259259259259	0.0585175552666	0.183266932271
FBgn0003301	0.0771558245083	0.0497318381277	0.099706744868	0.109649122807	0.0204236006051	0.0704823794051	0.0306793279766	0.145679012346	0.0527086383602	0.0259259259259	0.0448634590377	0.223107569721
FBgn0003302	0.0499243570348	0.0438810336421	0.0938416422287	0.0482456140351	0.0680786686838	0.102474381405	0.0372534696859	0.106172839506	0.0527086383602	0.0666666666667	0.0448634590377	0.135458167331
FBgn0003310	0.0431164901664	0.0380302291565	0.111436950147	0.135964912281	0.0272314674735	0.118470382404	0.0306793279766	0.162962962963	0.0483162518302	0.037037037037	0.0370611183355	0.215139442231
FBgn0003312	0.0590015128593	0.0555826426134	0.134897360704	0.0526315789474	0.0499243570348	0.100974756311	0.0350620891161	0.155555555556	0.0483162518302	0.0333333333333	0.0448634590377	0.239043824701
FBgn0003313	0.0204236006051	0.0190151145783	0.0821114369501	0.0263157894737	0.0476550680787	0.061984503874	0.0657414170928	0.0543209876543	0.0219619326501	0.0444444444444	0.0448634590377	0.0239043824701
FBgn0003317	0.0295007564297	0.0497318381277	0.0821114369501	0.122807017544	0.0726172465961	0.0979755061235	0.0306793279766	0.0765432098765	0.0702781844802	0.0888888888889	0.0526657997399	0.0717131474104
FBgn0003321	0.0453857791225	0.0380302291565	0.105571847507	0.0438596491228	0.054462934947	0.101474631342	0.0482103725347	0.0962962962963	0.0307467057101	0.0259259259259	0.0370611183355	0.103585657371
FBgn0003328	0.0385779122542	0.0351048269137	0.0938416422287	0.0701754385965	0.0385779122542	0.0909772556861	0.0460189919649	0.118518518519	0.0219619326501	0.0407407407407	0.0370611183355	0.111553784861
FBgn0003330	0.0748865355522	0.0585080448562	0.111436950147	0.100877192982	0.0476550680787	0.114971257186	0.0416362308254	0.133333333333	0.0571010248902	0.0407407407407	0.0546163849155	0.0637450199203
FBgn0003334	0.0726172465961	0.0702096538274	0.0821114369501	0.0394736842105	0.0453857791225	0.100974756311	0.0372534696859	0.158024691358	0.0351390922401	0.0407407407407	0.0390117035111	0.119521912351
FBgn0003345	0.0431164901664	0.0438810336421	0.0879765395894	0.0438596491228	0.036308623298	0.0819795051237	0.0350620891161	0.120987654321	0.0351390922401	0.0481481481481	0.0351105331599	0.103585657371
FBgn0003353	0.018154311649	0.0204778156997	0.129032258065	0.0350877192982	0.0521936459909	0.0799800049988	0.0372534696859	0.0864197530864	0.0219619326501	0.037037037037	0.0390117035111	0.0876494023904
FBgn0003358	0.0249621785174	0.0307167235495	0.146627565982	0.0964912280702	0.0453857791225	0.0864783804049	0.0504017531045	0.0962962962963	0.0790629575403	0.0444444444444	0.0838751625488	0.0796812749004
FBgn0003360	0.0272314674735	0.0321794246709	0.129032258065	0.0526315789474	0.0408472012103	0.0624843789053	0.0416362308254	0.0913580246914	0.0175695461201	0.0259259259259	0.0273081924577	0.111553784861
FBgn0003366	0.0590015128593	0.0409556313993	0.099706744868	0.0921052631579	0.0499243570348	0.0789802549363	0.063550036523	0.123456790123	0.0614934114202	0.0296296296296	0.0604681404421	0.167330677291
FBgn0003373	0.0317700453858	0.0292540224281	0.152492668622	0.030701754386	0.0272314674735	0.0734816295926	0.0197224251278	0.0765432098765	0.01317715959	0.0185185185185	0.0156046814044	0.0637450199203
FBgn0003374	0.0295007564297	0.0248659190639	0.0821114369501	0.0263157894737	0.0726172465961	0.0709822544364	0.0350620891161	0.083950617284	0.0395314787701	0.0962962962963	0.0312093628088	0.0956175298805
FBgn0003375	0.0113464447806	0.014627011214	0.0821114369501	0.0438596491228	0.0385779122542	0.0654836290927	0.0416362308254	0.0740740740741	0.0439238653001	0.037037037037	0.0429128738622	0.0717131474104
FBgn0003380	0.0521936459909	0.0394929302779	0.0703812316716	0.0394736842105	0.0408472012103	0.110972256936	0.0219138056976	0.148148148148	0.0439238653001	0.0148148148148	0.0526657997399	0.183266932271
FBgn0003382	0.0295007564297	0.0365675280351	0.0645161290323	0.0263157894737	0.0567322239032	0.096975756061	0.0306793279766	0.106172839506	0.0746705710102	0.062962962963	0.0604681404421	0.111553784861
FBgn0003386	0.036308623298	0.0321794246709	0.058651026393	0.0789473684211	0.0635400907716	0.0749812546863	0.0460189919649	0.113580246914	0.0307467057101	0.0592592592593	0.0448634590377	0.159362549801
FBgn0003390	0.0385779122542	0.0307167235495	0.0762463343109	0.0657894736842	0.0431164901664	0.0654836290927	0.0504017531045	0.108641975309	0.0263543191801	0.0333333333333	0.0448634590377	0.199203187251
FBgn0003391	0.0658093797277	0.0555826426134	0.0645161290323	0.0964912280702	0.0204236006051	0.125468632842	0.0394448502557	0.140740740741	0.0307467057101	0.0148148148148	0.0273081924577	0.191235059761
FBgn0003392	0.0476550680787	0.0424183325207	0.0645161290323	0.0614035087719	0.036308623298	0.0809797550612	0.0394448502557	0.0987654320988	0.0307467057101	0.0333333333333	0.0448634590377	0.119521912351
FBgn0003396	0.018154311649	0.0219405168211	0.105571847507	0.0482456140351	0.0408472012103	0.0519870032492	0.0394448502557	0.0543209876543	0.0439238653001	0.037037037037	0.0429128738622	0.0159362549801
FBgn0003415	0.036308623298	0.0336421257923	0.0527859237537	0.127192982456	0.0635400907716	0.105973506623	0.0372534696859	0.0864197530864	0.0175695461201	0.0592592592593	0.0351105331599	0.0717131474104
FBgn0003416	0.054462934947	0.0497318381277	0.0938416422287	0.0614035087719	0.036308623298	0.0844788802799	0.0482103725347	0.140740740741	0.0966325036603	0.0333333333333	0.0721716514954	0.0717131474104
FBgn0003423	0.0385779122542	0.0409556313993	0.099706744868	0.0614035087719	0.0317700453858	0.0889777555611	0.0328707085464	0.0987654320988	0.0702781844802	0.0222222222222	0.0468140442133	0.111553784861
FBgn0003429	0.0476550680787	0.054119941492	0.0762463343109	0.109649122807	0.036308623298	0.117470632342	0.0394448502557	0.138271604938	0.0483162518302	0.0296296296296	0.0370611183355	0.199203187251
FBgn0003430	0.0726172465961	0.054119941492	0.0821114369501	0.0394736842105	0.0431164901664	0.092976755811	0.0613586559533	0.118518518519	0.0571010248902	0.0481481481481	0.0585175552666	0.111553784861
FBgn0003435	0.0476550680787	0.0453437347635	0.0821114369501	0.0921052631579	0.0136157337368	0.0869782554361	0.0241051862673	0.130864197531	0.0175695461201	0.0111111111111	0.01755526658	0.119521912351
FBgn0003444	0.0476550680787	0.0380302291565	0.111436950147	0.0482456140351	0.0612708018154	0.107473131717	0.0306793279766	0.113580246914	0.0439238653001	0.062962962963	0.0468140442133	0.0956175298805
FBgn0003448	0.0590015128593	0.0453437347635	0.146627565982	0.030701754386	0.0317700453858	0.0984753811547	0.0416362308254	0.145679012346	0.0439238653001	0.0259259259259	0.0429128738622	0.191235059761
FBgn0003450	0.0204236006051	0.0248659190639	0.099706744868	0.0745614035088	0.036308623298	0.092976755811	0.0241051862673	0.143209876543	0.0614934114202	0.0333333333333	0.0702210663199	0.135458167331
FBgn0003459	0.0431164901664	0.0336421257923	0.134897360704	0.0745614035088	0.036308623298	0.082479380155	0.0394448502557	0.145679012346	0.0483162518302	0.0333333333333	0.0507152145644	0.159362549801
FBgn0003460	0.0567322239032	0.0453437347635	0.0645161290323	0.0657894736842	0.0340393343419	0.0944763809048	0.0525931336742	0.172839506173	0.0175695461201	0.0222222222222	0.0273081924577	0.239043824701
FBgn0003462	0.0317700453858	0.0277913213067	0.140762463343	0.0394736842105	0.0612708018154	0.0819795051237	0.054784514244	0.0666666666667	0.0351390922401	0.0703703703704	0.0351105331599	0.0557768924303
FBgn0003463	0.0385779122542	0.0394929302779	0.0469208211144	0.0482456140351	0.0590015128593	0.0984753811547	0.0328707085464	0.120987654321	0.0658857979502	0.062962962963	0.0507152145644	0.199203187251
FBgn0003464	0.0431164901664	0.0482691370063	0.111436950147	0.100877192982	0.0408472012103	0.10447388153	0.0372534696859	0.123456790123	0.0483162518302	0.0333333333333	0.0429128738622	0.175298804781
FBgn0003479	0.0567322239032	0.0468064358849	0.111436950147	0.0526315789474	0.0521936459909	0.107473131717	0.0701241782323	0.128395061728	0.0439238653001	0.037037037037	0.0663198959688	0.151394422311
FBgn0003482	0.0226928895613	0.0292540224281	0.0938416422287	0.0350877192982	0.0567322239032	0.0859785053737	0.0438276113952	0.0320987654321	0.0571010248902	0.0518518518519	0.0604681404421	0.0398406374502
FBgn0003483	0.0567322239032	0.0643588493418	0.099706744868	0.0350877192982	0.0408472012103	0.108972756811	0.0438276113952	0.128395061728	0.0307467057101	0.0407407407407	0.0351105331599	0.103585657371
FBgn0003495	0.0680786686838	0.054119941492	0.129032258065	0.0526315789474	0.018154311649	0.0944763809048	0.0416362308254	0.140740740741	0.0351390922401	0.0148148148148	0.0195058517555	0.175298804781
FBgn0003499	0.0658093797277	0.0497318381277	0.111436950147	0.0263157894737	0.036308623298	0.0854786303424	0.0306793279766	0.165432098765	0.01317715959	0.0148148148148	0.0331599479844	0.167330677291
FBgn0003502	0.0453857791225	0.054119941492	0.117302052786	0.0877192982456	0.0204236006051	0.0944763809048	0.0328707085464	0.111111111111	0.0219619326501	0.0185185185185	0.0273081924577	0.0876494023904
FBgn0003507	0.0340393343419	0.0307167235495	0.0527859237537	0.0657894736842	0.0703479576399	0.0964758810297	0.0394448502557	0.16049382716	0.0571010248902	0.0481481481481	0.0526657997399	0.135458167331
FBgn0003510	0.0521936459909	0.054119941492	0.129032258065	0.0350877192982	0.0249621785174	0.103974006498	0.0504017531045	0.143209876543	0.0395314787701	0.0222222222222	0.0331599479844	0.143426294821
FBgn0003512	0.0680786686838	0.0511945392491	0.146627565982	0.0526315789474	0.0385779122542	0.112971757061	0.063550036523	0.167901234568	0.0351390922401	0.0407407407407	0.0409622886866	0.0956175298805
FBgn0003513	0.0794251134644	0.0643588493418	0.0938416422287	0.114035087719	0.0249621785174	0.105973506623	0.0438276113952	0.202469135802	0.0790629575403	0.0222222222222	0.0448634590377	0.231075697211
FBgn0003515	0.0317700453858	0.0336421257923	0.0879765395894	0.0789473684211	0.0385779122542	0.0874781304674	0.0504017531045	0.0962962962963	0.0614934114202	0.0444444444444	0.0604681404421	0.0637450199203
FBgn0003517	0.0930408472012	0.076060458313	0.111436950147	0.0394736842105	0.0431164901664	0.12896775806	0.0416362308254	0.18024691358	0.0351390922401	0.0518518518519	0.0487646293888	0.247011952191
FBgn0003520	0.0771558245083	0.0628961482204	0.0351906158358	0.0526315789474	0.0658093797277	0.0984753811547	0.0372534696859	0.123456790123	0.0439238653001	0.0666666666667	0.0409622886866	0.151394422311
FBgn0003557	0.0521936459909	0.0438810336421	0.0469208211144	0.0570175438596	0.0317700453858	0.0859785053737	0.0350620891161	0.111111111111	0.0439238653001	0.0148148148148	0.0390117035111	0.127490039841
FBgn0003575	0.0431164901664	0.0526572403706	0.099706744868	0.00877192982456	0.0907715582451	0.103474131467	0.0394448502557	0.0888888888889	0.0263543191801	0.0740740740741	0.0214564369311	0.0796812749004
FBgn0003651	0.0408472012103	0.0438810336421	0.111436950147	0.0350877192982	0.0453857791225	0.0919770057486	0.0569758948137	0.0814814814815	0.0571010248902	0.0333333333333	0.0546163849155	0.0398406374502
FBgn0003654	0.0703479576399	0.0526572403706	0.0938416422287	0.0570175438596	0.036308623298	0.0879780054986	0.0460189919649	0.0938271604938	0.0351390922401	0.0407407407407	0.0526657997399	0.0796812749004
FBgn0003656	0.0385779122542	0.0277913213067	0.0703812316716	0.0701754385965	0.036308623298	0.0894776305924	0.0394448502557	0.103703703704	0.0219619326501	0.0185185185185	0.0331599479844	0.119521912351
FBgn0003676	0.0385779122542	0.0468064358849	0.105571847507	0.0614035087719	0.0590015128593	0.0974756310922	0.0460189919649	0.118518518519	0.0175695461201	0.0592592592593	0.056566970091	0.103585657371
FBgn0003683	0.0453857791225	0.0394929302779	0.111436950147	0.0482456140351	0.0340393343419	0.0904773806548	0.0460189919649	0.0987654320988	0.0307467057101	0.0407407407407	0.0409622886866	0.0318725099602
FBgn0003687	0.054462934947	0.0468064358849	0.0821114369501	0.0438596491228	0.0590015128593	0.103474131467	0.0460189919649	0.123456790123	0.0219619326501	0.0703703703704	0.0390117035111	0.103585657371
FBgn0003701	0.0431164901664	0.0336421257923	0.129032258065	0.0263157894737	0.0612708018154	0.0779805048738	0.0525931336742	0.079012345679	0.0439238653001	0.0666666666667	0.0468140442133	0.0637450199203
FBgn0003710	0.0385779122542	0.0292540224281	0.0645161290323	0.0877192982456	0.0317700453858	0.0879780054986	0.0460189919649	0.101234567901	0.0571010248902	0.0296296296296	0.056566970091	0.167330677291
FBgn0003714	0.0567322239032	0.061433447099	0.140762463343	0.030701754386	0.0317700453858	0.103474131467	0.0416362308254	0.101234567901	0.0483162518302	0.0296296296296	0.0468140442133	0.0796812749004
FBgn0003719	0.0431164901664	0.0365675280351	0.117302052786	0.0570175438596	0.0567322239032	0.0979755061235	0.0525931336742	0.0888888888889	0.0790629575403	0.0481481481481	0.0760728218466	0.119521912351
FBgn0003731	0.0408472012103	0.0351048269137	0.0351906158358	0.0877192982456	0.0476550680787	0.0869782554361	0.0504017531045	0.140740740741	0.0307467057101	0.0185185185185	0.0429128738622	0.175298804781
FBgn0003733	0.036308623298	0.0307167235495	0.0879765395894	0.0570175438596	0.054462934947	0.0869782554361	0.0591672753835	0.0888888888889	0.0527086383602	0.0481481481481	0.0526657997399	0.0956175298805
FBgn0003741	0.0521936459909	0.0482691370063	0.099706744868	0.0526315789474	0.0453857791225	0.127968007998	0.0460189919649	0.135802469136	0.0351390922401	0.0481481481481	0.0292587776333	0.0956175298805
FBgn0003742	0.0590015128593	0.0716723549488	0.0879765395894	0.0350877192982	0.0272314674735	0.0964758810297	0.0657414170928	0.0938271604938	0.0351390922401	0.0333333333333	0.0331599479844	0.0876494023904
FBgn0003744	0.0521936459909	0.0570453437348	0.058651026393	0.0877192982456	0.0499243570348	0.108972756811	0.0438276113952	0.133333333333	0.0395314787701	0.0481481481481	0.0448634590377	0.0717131474104
FBgn0003748	0.0226928895613	0.0219405168211	0.0879765395894	0.0438596491228	0.0408472012103	0.0699825043739	0.0657414170928	0.0740740740741	0.0483162518302	0.037037037037	0.0448634590377	0.103585657371
FBgn0003751	0.0453857791225	0.0482691370063	0.123167155425	0.0526315789474	0.0521936459909	0.094976255936	0.0372534696859	0.108641975309	0.0527086383602	0.0518518518519	0.056566970091	0.0398406374502
FBgn0003862	0.0408472012103	0.0424183325207	0.0527859237537	0.127192982456	0.0385779122542	0.0839790052487	0.0219138056976	0.118518518519	0.0219619326501	0.0333333333333	0.0273081924577	0.0956175298805
FBgn0003863	0.0431164901664	0.0307167235495	0.193548387097	0.0614035087719	0.0317700453858	0.109472631842	0.0372534696859	0.118518518519	0.0790629575403	0.0222222222222	0.0663198959688	0.127490039841
FBgn0003866	0.0726172465961	0.0570453437348	0.0645161290323	0.0570175438596	0.0136157337368	0.0884778805299	0.0525931336742	0.19012345679	0.0263543191801	0.00740740740741	0.01755526658	0.183266932271
FBgn0003867	0.0521936459909	0.0438810336421	0.111436950147	0.0833333333333	0.0295007564297	0.0839790052487	0.0394448502557	0.133333333333	0.0263543191801	0.0222222222222	0.0351105331599	0.159362549801
FBgn0003870	0.0385779122542	0.0409556313993	0.187683284457	0.0614035087719	0.036308623298	0.096975756061	0.0504017531045	0.103703703704	0.0351390922401	0.0259259259259	0.0448634590377	0.111553784861
FBgn0003882	0.0272314674735	0.0248659190639	0.099706744868	0.0394736842105	0.054462934947	0.0874781304674	0.0350620891161	0.113580246914	0.0614934114202	0.0777777777778	0.056566970091	0.0876494023904
FBgn0003884	0.0385779122542	0.0453437347635	0.129032258065	0.0570175438596	0.0476550680787	0.118470382404	0.054784514244	0.101234567901	0.0439238653001	0.0555555555556	0.0721716514954	0.135458167331
FBgn0003886	0.0226928895613	0.0380302291565	0.123167155425	0.0657894736842	0.0658093797277	0.0869782554361	0.0613586559533	0.0740740740741	0.0527086383602	0.0777777777778	0.0780234070221	0.0796812749004
FBgn0003888	0.0431164901664	0.0424183325207	0.1642228739	0.0570175438596	0.0317700453858	0.101974506373	0.0569758948137	0.155555555556	0.0395314787701	0.0259259259259	0.0429128738622	0.207171314741
FBgn0003889	0.0385779122542	0.0365675280351	0.099706744868	0.0657894736842	0.054462934947	0.0939765058735	0.0460189919649	0.103703703704	0.0263543191801	0.0444444444444	0.0682704811443	0.0956175298805
FBgn0003891	0.036308623298	0.0409556313993	0.111436950147	0.0614035087719	0.0385779122542	0.0939765058735	0.0284879474069	0.0987654320988	0.0307467057101	0.0259259259259	0.0507152145644	0.111553784861
FBgn0003892	0.0499243570348	0.0570453437348	0.0879765395894	0.0877192982456	0.0340393343419	0.10447388153	0.0350620891161	0.135802469136	0.0439238653001	0.0296296296296	0.0351105331599	0.175298804781
FBgn0003896	0.0408472012103	0.0365675280351	0.0938416422287	0.0701754385965	0.0408472012103	0.0939765058735	0.0372534696859	0.145679012346	0.0307467057101	0.0333333333333	0.0546163849155	0.231075697211
FBgn0003900	0.0295007564297	0.0336421257923	0.111436950147	0.0526315789474	0.0521936459909	0.0819795051237	0.0482103725347	0.0617283950617	0.0527086383602	0.0407407407407	0.0585175552666	0.0239043824701
FBgn0003916	0.036308623298	0.0380302291565	0.123167155425	0.0526315789474	0.0499243570348	0.113471632092	0.0591672753835	0.116049382716	0.0483162518302	0.0407407407407	0.0585175552666	0.0876494023904
FBgn0003920	0.0385779122542	0.0380302291565	0.152492668622	0.0131578947368	0.0521936459909	0.0749812546863	0.0460189919649	0.0888888888889	0.0483162518302	0.037037037037	0.0507152145644	0.0478087649402
FBgn0003922	0.0226928895613	0.0204778156997	0.158357771261	0.0219298245614	0.0340393343419	0.0624843789053	0.0328707085464	0.0666666666667	0.0439238653001	0.0333333333333	0.0429128738622	0.0398406374502
FBgn0003923	0.0272314674735	0.0277913213067	0.158357771261	0.0263157894737	0.0476550680787	0.0629842539365	0.054784514244	0.0740740740741	0.0483162518302	0.0296296296296	0.0351105331599	0.0398406374502
FBgn0003926	0.0317700453858	0.0380302291565	0.134897360704	0.030701754386	0.0771558245083	0.0889777555611	0.0591672753835	0.079012345679	0.0614934114202	0.0592592592593	0.0546163849155	0.151394422311
FBgn0003935	0.00907715582451	0.0160897123354	0.146627565982	0.0526315789474	0.0635400907716	0.0739815046238	0.0394448502557	0.0691358024691	0.0439238653001	0.062962962963	0.0487646293888	0.0796812749004
FBgn0003936	0.0521936459909	0.0424183325207	0.111436950147	0.0350877192982	0.0567322239032	0.103474131467	0.0350620891161	0.0691358024691	0.0439238653001	0.0518518518519	0.0585175552666	0.0717131474104
FBgn0003938	0.0295007564297	0.0336421257923	0.134897360704	0.0394736842105	0.0431164901664	0.0904773806548	0.0591672753835	0.0617283950617	0.0395314787701	0.0259259259259	0.0604681404421	0.0717131474104
FBgn0003943	0.0317700453858	0.0292540224281	0.099706744868	0.0350877192982	0.0249621785174	0.094976255936	0.063550036523	0.0691358024691	0.0307467057101	0.0148148148148	0.0214564369311	0.0557768924303
FBgn0003944	0.0680786686838	0.054119941492	0.058651026393	0.0438596491228	0.0226928895613	0.115471132217	0.0350620891161	0.116049382716	0.0527086383602	0.0111111111111	0.0468140442133	0.167330677291
FBgn0003950	0.0408472012103	0.0424183325207	0.117302052786	0.0394736842105	0.018154311649	0.102474381405	0.054784514244	0.120987654321	0.0307467057101	0.0259259259259	0.0273081924577	0.0557768924303
FBgn0003961	0.0340393343419	0.0292540224281	0.058651026393	0.0438596491228	0.0476550680787	0.0734816295926	0.0657414170928	0.0987654320988	0.0527086383602	0.0444444444444	0.056566970091	0.0717131474104
FBgn0003964	0.0658093797277	0.0702096538274	0.117302052786	0.0921052631579	0.0408472012103	0.114471382154	0.0482103725347	0.135802469136	0.0395314787701	0.0333333333333	0.0468140442133	0.119521912351
FBgn0003975	0.0567322239032	0.0409556313993	0.117302052786	0.0570175438596	0.0385779122542	0.0779805048738	0.0591672753835	0.143209876543	0.0351390922401	0.0296296296296	0.0331599479844	0.215139442231
FBgn0003978	0.0680786686838	0.0702096538274	0.152492668622	0.0526315789474	0.0590015128593	0.121969507623	0.0460189919649	0.140740740741	0.0527086383602	0.0555555555556	0.0624187256177	0.135458167331
FBgn0003983	0.0476550680787	0.0365675280351	0.205278592375	0.030701754386	0.0476550680787	0.0739815046238	0.063550036523	0.111111111111	0.0483162518302	0.0333333333333	0.0370611183355	0.127490039841
FBgn0003984	0.0408472012103	0.0453437347635	0.0410557184751	0.0570175438596	0.0204236006051	0.115971007248	0.0350620891161	0.120987654321	0.0175695461201	0.0148148148148	0.0156046814044	0.159362549801
FBgn0003996	0.036308623298	0.0438810336421	0.0938416422287	0.0745614035088	0.0317700453858	0.078480379905	0.0657414170928	0.0864197530864	0.0307467057101	0.0259259259259	0.0429128738622	0.143426294821
FBgn0003997	0.0453857791225	0.0307167235495	0.0879765395894	0.0438596491228	0.0272314674735	0.0674831292177	0.0416362308254	0.113580246914	0.01317715959	0.0222222222222	0.0156046814044	0.143426294821
FBgn0004003	0.0272314674735	0.0234032179425	0.099706744868	0.0482456140351	0.0431164901664	0.0779805048738	0.0482103725347	0.0938271604938	0.0527086383602	0.0333333333333	0.0643693107932	0.0557768924303
FBgn0004045	0.0499243570348	0.0468064358849	0.111436950147	0.0570175438596	0.0567322239032	0.0879780054986	0.0504017531045	0.106172839506	0.0658857979502	0.0518518518519	0.0585175552666	0.103585657371
FBgn0004050	0.0453857791225	0.0526572403706	0.0762463343109	0.131578947368	0.0476550680787	0.121469632592	0.0328707085464	0.118518518519	0.0307467057101	0.0481481481481	0.0448634590377	0.0557768924303
FBgn0004052	0.036308623298	0.0321794246709	0.117302052786	0.030701754386	0.0317700453858	0.0904773806548	0.054784514244	0.0814814814815	0.0395314787701	0.0333333333333	0.0448634590377	0.0717131474104
FBgn0004054	0.0204236006051	0.0277913213067	0.099706744868	0.0263157894737	0.0453857791225	0.0764808797801	0.0613586559533	0.0913580246914	0.0307467057101	0.0296296296296	0.0429128738622	0.0876494023904
FBgn0004057	0.0975794251135	0.0745977571916	0.123167155425	0.0526315789474	0.0158850226929	0.122469382654	0.0569758948137	0.177777777778	0.0351390922401	0.00740740740741	0.0468140442133	0.191235059761
FBgn0004066	0.0521936459909	0.0365675280351	0.105571847507	0.0614035087719	0.0453857791225	0.0884778805299	0.0438276113952	0.123456790123	0.0219619326501	0.0444444444444	0.0507152145644	0.0717131474104
FBgn0004101	0.0771558245083	0.0789858605558	0.0469208211144	0.00438596491228	0.0136157337368	0.116970757311	0.0350620891161	0.0962962962963	0.0483162518302	0.0222222222222	0.0370611183355	0.199203187251
FBgn0004110	0.0385779122542	0.068746952706	0.117302052786	0.0526315789474	0.0453857791225	0.100974756311	0.0504017531045	0.113580246914	0.0527086383602	0.037037037037	0.0448634590377	0.191235059761
FBgn0004118	0.00907715582451	0.00585080448562	0.0938416422287	0.0482456140351	0.0521936459909	0.0684828792802	0.0394448502557	0.0666666666667	0.0263543191801	0.0333333333333	0.0487646293888	0.0637450199203
FBgn0004132	0.0431164901664	0.0351048269137	0.129032258065	0.0263157894737	0.0431164901664	0.0854786303424	0.0394448502557	0.125925925926	0.0395314787701	0.0407407407407	0.0351105331599	0.159362549801
FBgn0004167	0.0408472012103	0.0453437347635	0.117302052786	0.0394736842105	0.0249621785174	0.0814796300925	0.0350620891161	0.0987654320988	0.0175695461201	0.0185185185185	0.0312093628088	0.127490039841
FBgn0004168	0.0385779122542	0.0394929302779	0.0879765395894	0.105263157895	0.0658093797277	0.0704823794051	0.0482103725347	0.0938271604938	0.0571010248902	0.0703703703704	0.0468140442133	0.159362549801
FBgn0004169	0.0340393343419	0.0263286201853	0.134897360704	0.0438596491228	0.0385779122542	0.0684828792802	0.0372534696859	0.0938271604938	0.0483162518302	0.0259259259259	0.0370611183355	0.167330677291
FBgn0004170	0.0317700453858	0.0234032179425	0.0762463343109	0.0570175438596	0.036308623298	0.065983504124	0.054784514244	0.0913580246914	0.0307467057101	0.0444444444444	0.0448634590377	0.0876494023904
FBgn0004171	0.0317700453858	0.0351048269137	0.129032258065	0.0964912280702	0.0612708018154	0.105973506623	0.0460189919649	0.0987654320988	0.0351390922401	0.062962962963	0.0507152145644	0.0557768924303
FBgn0004174	0.00907715582451	0.00877620672843	0.129032258065	0.0789473684211	0.0385779122542	0.0734816295926	0.0438276113952	0.0814814814815	0.0746705710102	0.0555555555556	0.0643693107932	0.0637450199203
FBgn0004177	0.0499243570348	0.0497318381277	0.0762463343109	0.030701754386	0.0590015128593	0.117470632342	0.0306793279766	0.113580246914	0.0219619326501	0.0555555555556	0.0312093628088	0.0557768924303
FBgn0004181	0.00680786686838	0.00731350560702	0.158357771261	0.0614035087719	0.0249621785174	0.0549862534366	0.0525931336742	0.0567901234568	0.0439238653001	0.0222222222222	0.117035110533	0.0318725099602
FBgn0004183	0.018154311649	0.0219405168211	0.0879765395894	0.0350877192982	0.036308623298	0.0649837540615	0.063550036523	0.0913580246914	0.0307467057101	0.0407407407407	0.0273081924577	0.0876494023904
FBgn0004185	0.0272314674735	0.0351048269137	0.0879765395894	0.0526315789474	0.0612708018154	0.0809797550612	0.0394448502557	0.079012345679	0.0614934114202	0.0518518518519	0.0448634590377	0.127490039841
FBgn0004186	0.0158850226929	0.0160897123354	0.099706744868	0.0350877192982	0.0431164901664	0.0954761309673	0.0328707085464	0.0765432098765	0.0439238653001	0.0518518518519	0.0546163849155	0.0717131474104
FBgn0004187	0.036308623298	0.0321794246709	0.105571847507	0.030701754386	0.0385779122542	0.0944763809048	0.0394448502557	0.116049382716	0.0527086383602	0.0259259259259	0.0409622886866	0.103585657371
FBgn0004188	0.0226928895613	0.0219405168211	0.129032258065	0.0131578947368	0.0385779122542	0.0759810047488	0.0438276113952	0.0740740740741	0.0395314787701	0.0481481481481	0.0273081924577	0.111553784861
FBgn0004189	0.0249621785174	0.0234032179425	0.0821114369501	0.0263157894737	0.0521936459909	0.0754811297176	0.054784514244	0.0592592592593	0.01317715959	0.037037037037	0.0292587776333	0.0557768924303
FBgn0004191	0.0476550680787	0.0453437347635	0.17008797654	0.0219298245614	0.0521936459909	0.0849787553112	0.0504017531045	0.111111111111	0.0307467057101	0.0407407407407	0.0526657997399	0.0717131474104
FBgn0004197	0.0408472012103	0.0307167235495	0.123167155425	0.0877192982456	0.0499243570348	0.0834791302174	0.0438276113952	0.118518518519	0.0395314787701	0.037037037037	0.0370611183355	0.143426294821
FBgn0004198	0.0136157337368	0.0175524134569	0.0821114369501	0.030701754386	0.0431164901664	0.0739815046238	0.0482103725347	0.0518518518519	0.0263543191801	0.0481481481481	0.0273081924577	0.0398406374502
FBgn0004227	0.0249621785174	0.0204778156997	0.0293255131965	0.0482456140351	0.0567322239032	0.0544863784054	0.0438276113952	0.0938271604938	0.0175695461201	0.0444444444444	0.0331599479844	0.0876494023904
FBgn0004228	0.0204236006051	0.0248659190639	0.0879765395894	0.0131578947368	0.054462934947	0.0704823794051	0.063550036523	0.0493827160494	0.0527086383602	0.0481481481481	0.0429128738622	0.0876494023904
FBgn0004237	0.036308623298	0.0336421257923	0.0821114369501	0.0438596491228	0.0453857791225	0.116970757311	0.0394448502557	0.108641975309	0.0351390922401	0.0333333333333	0.0409622886866	0.119521912351
FBgn0004240	0.0226928895613	0.0190151145783	0.105571847507	0.0219298245614	0.0635400907716	0.0614846288428	0.054784514244	0.0740740740741	0.0878477306003	0.0555555555556	0.0721716514954	0.0956175298805
FBgn0004242	0.0499243570348	0.0453437347635	0.0469208211144	0.135964912281	0.0567322239032	0.0754811297176	0.0416362308254	0.0987654320988	0.0658857979502	0.0777777777778	0.0390117035111	0.151394422311
FBgn0004244	0.0408472012103	0.0321794246709	0.058651026393	0.0921052631579	0.0453857791225	0.0884778805299	0.0328707085464	0.116049382716	0.01317715959	0.0444444444444	0.0292587776333	0.183266932271
FBgn0004359	0.0408472012103	0.0424183325207	0.0351906158358	0.0701754385965	0.0431164901664	0.107473131717	0.0350620891161	0.125925925926	0.0395314787701	0.0407407407407	0.0370611183355	0.143426294821
FBgn0004360	0.0453857791225	0.0497318381277	0.146627565982	0.0263157894737	0.0590015128593	0.0999750062484	0.0438276113952	0.16049382716	0.0395314787701	0.0481481481481	0.074122236671	0.183266932271
FBgn0004363	0.036308623298	0.0394929302779	0.0938416422287	0.0701754385965	0.0431164901664	0.0984753811547	0.0504017531045	0.103703703704	0.0395314787701	0.0481481481481	0.0390117035111	0.0717131474104
FBgn0004367	0.0295007564297	0.0351048269137	0.105571847507	0.0438596491228	0.0590015128593	0.0994751312172	0.0350620891161	0.0962962962963	0.0351390922401	0.0555555555556	0.0643693107932	0.119521912351
FBgn0004368	0.054462934947	0.0511945392491	0.0703812316716	0.114035087719	0.0499243570348	0.0764808797801	0.0569758948137	0.0962962962963	0.0351390922401	0.0407407407407	0.0312093628088	0.111553784861
FBgn0004369	0.0385779122542	0.0351048269137	0.0821114369501	0.0833333333333	0.0431164901664	0.0984753811547	0.0306793279766	0.140740740741	0.0527086383602	0.0333333333333	0.0663198959688	0.231075697211
FBgn0004372	0.0408472012103	0.0497318381277	0.099706744868	0.030701754386	0.0521936459909	0.0924768807798	0.0504017531045	0.0691358024691	0.0483162518302	0.0481481481481	0.056566970091	0.0239043824701
FBgn0004373	0.0658093797277	0.061433447099	0.111436950147	0.140350877193	0.0340393343419	0.114471382154	0.0460189919649	0.153086419753	0.0263543191801	0.0185185185185	0.0487646293888	0.183266932271
FBgn0004378	0.0590015128593	0.0526572403706	0.0821114369501	0.0657894736842	0.0476550680787	0.0954761309673	0.0482103725347	0.103703703704	0.0571010248902	0.0407407407407	0.0604681404421	0.0637450199203
FBgn0004379	0.0453857791225	0.0497318381277	0.0469208211144	0.0263157894737	0.054462934947	0.110472381905	0.0394448502557	0.120987654321	0.0175695461201	0.0481481481481	0.0390117035111	0.0876494023904
FBgn0004380	0.0521936459909	0.0468064358849	0.0469208211144	0.0745614035088	0.0748865355522	0.0974756310922	0.0482103725347	0.140740740741	0.0307467057101	0.0777777777778	0.074122236671	0.0956175298805
FBgn0004381	0.0431164901664	0.0511945392491	0.0879765395894	0.0701754385965	0.0521936459909	0.114971257186	0.0482103725347	0.103703703704	0.0571010248902	0.0407407407407	0.0663198959688	0.0637450199203
FBgn0004389	0.0476550680787	0.0438810336421	0.105571847507	0.0219298245614	0.0408472012103	0.0854786303424	0.0525931336742	0.0962962962963	0.0746705710102	0.0407407407407	0.0487646293888	0.0956175298805
FBgn0004391	0.0839636913767	0.0775231594344	0.0938416422287	0.0745614035088	0.0658093797277	0.167458135466	0.0306793279766	0.192592592593	0.0439238653001	0.0555555555556	0.0585175552666	0.135458167331
FBgn0004394	0.0272314674735	0.0190151145783	0.134897360704	0.00438596491228	0.0385779122542	0.0729817545614	0.0657414170928	0.0666666666667	0.00878477306003	0.0259259259259	0.0273081924577	0.0478087649402
FBgn0004396	0.0226928895613	0.0204778156997	0.0645161290323	0.0219298245614	0.0317700453858	0.0909772556861	0.0591672753835	0.103703703704	0.00878477306003	0.0296296296296	0.01755526658	0.159362549801
FBgn0004397	0.0204236006051	0.0307167235495	0.105571847507	0.109649122807	0.0295007564297	0.092976755811	0.0416362308254	0.0814814814815	0.0395314787701	0.0407407407407	0.0507152145644	0.0956175298805
FBgn0004400	0.0272314674735	0.0321794246709	0.111436950147	0.030701754386	0.054462934947	0.0839790052487	0.0438276113952	0.0962962962963	0.0483162518302	0.0518518518519	0.0448634590377	0.103585657371
FBgn0004401	0.0385779122542	0.0438810336421	0.129032258065	0.0657894736842	0.0476550680787	0.0754811297176	0.0350620891161	0.108641975309	0.0263543191801	0.037037037037	0.0370611183355	0.135458167331
FBgn0004403	0.0612708018154	0.0570453437348	0.105571847507	0.0745614035088	0.0431164901664	0.126468382904	0.0394448502557	0.120987654321	0.0395314787701	0.037037037037	0.0507152145644	0.0876494023904
FBgn0004404	0.0590015128593	0.0482691370063	0.105571847507	0.0789473684211	0.0499243570348	0.129967508123	0.0306793279766	0.123456790123	0.0571010248902	0.037037037037	0.0682704811443	0.119521912351
FBgn0004406	0.0590015128593	0.061433447099	0.0762463343109	0.0526315789474	0.0476550680787	0.139965008748	0.0328707085464	0.125925925926	0.0395314787701	0.0518518518519	0.0721716514954	0.0876494023904
FBgn0004407	0.054462934947	0.0482691370063	0.105571847507	0.0438596491228	0.0249621785174	0.117470632342	0.0416362308254	0.123456790123	0.0571010248902	0.0222222222222	0.0682704811443	0.0398406374502
FBgn0004414	0.0385779122542	0.0365675280351	0.0938416422287	0.0263157894737	0.0272314674735	0.0809797550612	0.0438276113952	0.079012345679	0.0571010248902	0.0222222222222	0.0468140442133	0.0876494023904
FBgn0004426	0.0476550680787	0.0424183325207	0.129032258065	0.0482456140351	0.0295007564297	0.098975256186	0.0569758948137	0.145679012346	0.0658857979502	0.0259259259259	0.0760728218466	0.119521912351
FBgn0004428	0.0431164901664	0.0336421257923	0.17008797654	0.0438596491228	0.0431164901664	0.0859785053737	0.0591672753835	0.111111111111	0.0878477306003	0.0407407407407	0.056566970091	0.0876494023904
FBgn0004429	0.0317700453858	0.0380302291565	0.134897360704	0.0526315789474	0.0680786686838	0.094976255936	0.0394448502557	0.103703703704	0.0614934114202	0.0592592592593	0.0760728218466	0.0876494023904
FBgn0004430	0.036308623298	0.0321794246709	0.187683284457	0.0350877192982	0.0476550680787	0.0814796300925	0.0482103725347	0.103703703704	0.0790629575403	0.0481481481481	0.0702210663199	0.0796812749004
FBgn0004432	0.0521936459909	0.0468064358849	0.0762463343109	0.0526315789474	0.0794251134644	0.092976755811	0.0284879474069	0.116049382716	0.0395314787701	0.0518518518519	0.0390117035111	0.183266932271
FBgn0004435	0.0317700453858	0.0263286201853	0.0410557184751	0.0614035087719	0.0431164901664	0.082479380155	0.0262965668371	0.138271604938	0.0351390922401	0.0481481481481	0.0292587776333	0.151394422311
FBgn0004436	0.0521936459909	0.0453437347635	0.058651026393	0.105263157895	0.036308623298	0.0904773806548	0.0394448502557	0.116049382716	0.0439238653001	0.0481481481481	0.0390117035111	0.111553784861
FBgn0004449	0.0748865355522	0.0628961482204	0.0703812316716	0.0570175438596	0.0340393343419	0.104973756561	0.0394448502557	0.18024691358	0.0219619326501	0.0296296296296	0.0351105331599	0.183266932271
FBgn0004456	0.0453857791225	0.0380302291565	0.111436950147	0.030701754386	0.0635400907716	0.103974006498	0.0328707085464	0.123456790123	0.0175695461201	0.0592592592593	0.0409622886866	0.103585657371
FBgn0004465	0.0612708018154	0.0453437347635	0.0821114369501	0.0657894736842	0.054462934947	0.10447388153	0.0372534696859	0.148148148148	0.0527086383602	0.0481481481481	0.0702210663199	0.0796812749004
FBgn0004512	0.0317700453858	0.0336421257923	0.0762463343109	0.0526315789474	0.0317700453858	0.0854786303424	0.0394448502557	0.111111111111	0.0395314787701	0.0296296296296	0.0351105331599	0.167330677291
FBgn0004513	0.0317700453858	0.0248659190639	0.111436950147	0.0657894736842	0.0703479576399	0.0729817545614	0.054784514244	0.0913580246914	0.0351390922401	0.0666666666667	0.0526657997399	0.0876494023904
FBgn0004514	0.0272314674735	0.0307167235495	0.0821114369501	0.0570175438596	0.0317700453858	0.0774806298425	0.0460189919649	0.125925925926	0.0571010248902	0.0296296296296	0.0331599479844	0.207171314741
FBgn0004516	0.0385779122542	0.0321794246709	0.152492668622	0.0350877192982	0.0453857791225	0.0779805048738	0.0460189919649	0.0938271604938	0.0790629575403	0.037037037037	0.0526657997399	0.103585657371
FBgn0004552	0.0295007564297	0.0409556313993	0.1642228739	0.0482456140351	0.0408472012103	0.0974756310922	0.0482103725347	0.083950617284	0.0483162518302	0.0444444444444	0.0409622886866	0.0637450199203
FBgn0004556	0.0249621785174	0.0263286201853	0.0703812316716	0.0350877192982	0.0431164901664	0.0764808797801	0.0416362308254	0.0716049382716	0.0219619326501	0.0481481481481	0.0526657997399	0.111553784861
FBgn0004567	0.0226928895613	0.0409556313993	0.111436950147	0.0350877192982	0.0612708018154	0.0954761309673	0.0372534696859	0.103703703704	0.0395314787701	0.0333333333333	0.0468140442133	0.183266932271
FBgn0004569	0.0521936459909	0.0468064358849	0.0234604105572	0.0570175438596	0.0340393343419	0.106973256686	0.0416362308254	0.18024691358	0.01317715959	0.0222222222222	0.0273081924577	0.215139442231
FBgn0004574	0.0862329803328	0.0848366650414	0.0703812316716	0.0701754385965	0.0499243570348	0.135466133467	0.0394448502557	0.153086419753	0.0746705710102	0.0518518518519	0.0604681404421	0.135458167331
FBgn0004575	0.0340393343419	0.0277913213067	0.0879765395894	0.118421052632	0.018154311649	0.0609847538115	0.0482103725347	0.0765432098765	0.0439238653001	0.00740740740741	0.0507152145644	0.0398406374502
FBgn0004580	0.0385779122542	0.0307167235495	0.058651026393	0.0219298245614	0.0635400907716	0.0674831292177	0.0328707085464	0.0740740740741	0.0351390922401	0.037037037037	0.0526657997399	0.111553784861
FBgn0004583	0.0680786686838	0.0497318381277	0.0879765395894	0.0614035087719	0.0249621785174	0.094976255936	0.0372534696859	0.140740740741	0.0351390922401	0.0185185185185	0.0370611183355	0.175298804781
FBgn0004584	0.0635400907716	0.0468064358849	0.0938416422287	0.0526315789474	0.0295007564297	0.0999750062484	0.0350620891161	0.118518518519	0.0351390922401	0.0296296296296	0.0370611183355	0.0956175298805
FBgn0004587	0.0476550680787	0.0424183325207	0.0938416422287	0.0877192982456	0.0340393343419	0.102974256436	0.0460189919649	0.138271604938	0.0307467057101	0.0259259259259	0.0390117035111	0.167330677291
FBgn0004588	0.0272314674735	0.0234032179425	0.134897360704	0.0526315789474	0.0499243570348	0.0694826293427	0.0394448502557	0.0641975308642	0.0483162518302	0.0555555555556	0.0526657997399	0.0239043824701
FBgn0004589	0.0158850226929	0.0175524134569	0.0645161290323	0.0263157894737	0.0567322239032	0.0689827543114	0.0613586559533	0.0765432098765	0.0395314787701	0.0592592592593	0.0312093628088	0.0557768924303
FBgn0004590	0.018154311649	0.0175524134569	0.134897360704	0.0394736842105	0.036308623298	0.0694826293427	0.0591672753835	0.111111111111	0.0439238653001	0.0407407407407	0.0273081924577	0.0398406374502
FBgn0004591	0.0249621785174	0.0336421257923	0.134897360704	0.0482456140351	0.0408472012103	0.0729817545614	0.0525931336742	0.0444444444444	0.0571010248902	0.0444444444444	0.0409622886866	0.0159362549801
FBgn0004595	0.0408472012103	0.0277913213067	0.105571847507	0.0482456140351	0.0158850226929	0.0914771307173	0.0262965668371	0.0987654320988	0.0307467057101	0.0259259259259	0.0234070221066	0.0956175298805
FBgn0004597	0.0453857791225	0.0424183325207	0.117302052786	0.0394736842105	0.0317700453858	0.105473631592	0.0504017531045	0.111111111111	0.0702781844802	0.0296296296296	0.056566970091	0.103585657371
FBgn0004606	0.0748865355522	0.0702096538274	0.0645161290323	0.0614035087719	0.0295007564297	0.111472131967	0.0525931336742	0.140740740741	0.0307467057101	0.0333333333333	0.0351105331599	0.207171314741
FBgn0004607	0.0249621785174	0.0263286201853	0.129032258065	0.0745614035088	0.0658093797277	0.0744813796551	0.0438276113952	0.0913580246914	0.0263543191801	0.0740740740741	0.0370611183355	0.127490039841
FBgn0004611	0.0453857791225	0.0482691370063	0.0703812316716	0.0701754385965	0.0317700453858	0.0774806298425	0.0569758948137	0.113580246914	0.0351390922401	0.0259259259259	0.0331599479844	0.135458167331
FBgn0004618	0.0295007564297	0.0307167235495	0.0938416422287	0.0394736842105	0.054462934947	0.0849787553112	0.0328707085464	0.0765432098765	0.0702781844802	0.0407407407407	0.0526657997399	0.167330677291
FBgn0004619	0.018154311649	0.0175524134569	0.058651026393	0.0526315789474	0.0476550680787	0.0744813796551	0.0416362308254	0.0913580246914	0.0483162518302	0.0222222222222	0.0487646293888	0.143426294821
FBgn0004622	0.0385779122542	0.0351048269137	0.0821114369501	0.0394736842105	0.0317700453858	0.0894776305924	0.0438276113952	0.120987654321	0.0527086383602	0.0148148148148	0.0585175552666	0.175298804781
FBgn0004623	0.0317700453858	0.0307167235495	0.0762463343109	0.0263157894737	0.0612708018154	0.0869782554361	0.0460189919649	0.0592592592593	0.0439238653001	0.0481481481481	0.0702210663199	0.0717131474104
FBgn0004629	0.0204236006051	0.0131643100926	0.134897360704	0.0657894736842	0.0499243570348	0.0714821294676	0.0525931336742	0.0691358024691	0.0746705710102	0.0518518518519	0.0702210663199	0.0796812749004
FBgn0004635	0.0317700453858	0.0380302291565	0.0821114369501	0.0657894736842	0.0703479576399	0.101974506373	0.0328707085464	0.101234567901	0.0483162518302	0.062962962963	0.0292587776333	0.143426294821
FBgn0004636	0.0453857791225	0.0380302291565	0.058651026393	0.0964912280702	0.018154311649	0.109972506873	0.0416362308254	0.133333333333	0.0219619326501	0.0222222222222	0.0351105331599	0.135458167331
FBgn0004638	0.0635400907716	0.0511945392491	0.0821114369501	0.0789473684211	0.0272314674735	0.108972756811	0.0241051862673	0.128395061728	0.0395314787701	0.0259259259259	0.0331599479844	0.127490039841
FBgn0004643	0.0726172465961	0.0731350560702	0.0527859237537	0.0526315789474	0.0408472012103	0.126968257936	0.0328707085464	0.138271604938	0.0614934114202	0.0444444444444	0.0702210663199	0.0796812749004
FBgn0004644	0.0635400907716	0.0643588493418	0.0938416422287	0.0482456140351	0.0272314674735	0.107973006748	0.0438276113952	0.138271604938	0.0175695461201	0.0259259259259	0.0312093628088	0.215139442231
FBgn0004648	0.0453857791225	0.0351048269137	0.0879765395894	0.0921052631579	0.0317700453858	0.0794801299675	0.0460189919649	0.113580246914	0.0571010248902	0.0185185185185	0.0624187256177	0.127490039841
FBgn0004650	0.0567322239032	0.0526572403706	0.105571847507	0.0921052631579	0.0385779122542	0.107973006748	0.0438276113952	0.116049382716	0.0746705710102	0.0296296296296	0.0955786736021	0.119521912351
FBgn0004652	0.0317700453858	0.0248659190639	0.099706744868	0.0789473684211	0.0295007564297	0.0809797550612	0.0306793279766	0.0938271604938	0.0175695461201	0.0222222222222	0.0195058517555	0.143426294821
FBgn0004655	0.0839636913767	0.076060458313	0.111436950147	0.0745614035088	0.0340393343419	0.130967258185	0.0350620891161	0.135802469136	0.0439238653001	0.0444444444444	0.0448634590377	0.167330677291
FBgn0004657	0.0385779122542	0.0321794246709	0.0879765395894	0.109649122807	0.0272314674735	0.109972506873	0.0416362308254	0.101234567901	0.0351390922401	0.0222222222222	0.0390117035111	0.0796812749004
FBgn0004666	0.0453857791225	0.0321794246709	0.0938416422287	0.0482456140351	0.036308623298	0.0959760059985	0.0350620891161	0.101234567901	0.0483162518302	0.037037037037	0.0370611183355	0.111553784861
FBgn0004687	0.0340393343419	0.0336421257923	0.123167155425	0.0614035087719	0.0317700453858	0.125468632842	0.0460189919649	0.120987654321	0.0527086383602	0.0333333333333	0.0390117035111	0.151394422311
FBgn0004698	0.054462934947	0.0468064358849	0.105571847507	0.0350877192982	0.0431164901664	0.0839790052487	0.0460189919649	0.118518518519	0.0175695461201	0.037037037037	0.0312093628088	0.0956175298805
FBgn0004779	0.0839636913767	0.0745977571916	0.140762463343	0.0745614035088	0.0453857791225	0.112971757061	0.0482103725347	0.150617283951	0.0790629575403	0.037037037037	0.0604681404421	0.0876494023904
FBgn0004780	0.0862329803328	0.0643588493418	0.105571847507	0.0482456140351	0.0249621785174	0.102474381405	0.0482103725347	0.172839506173	0.0263543191801	0.0185185185185	0.0292587776333	0.0796812749004
FBgn0004797	0.0158850226929	0.0234032179425	0.111436950147	0.0964912280702	0.0453857791225	0.0709822544364	0.0372534696859	0.0765432098765	0.00878477306003	0.0407407407407	0.0234070221066	0.103585657371
FBgn0004811	0.054462934947	0.0380302291565	0.0762463343109	0.0657894736842	0.0476550680787	0.0924768807798	0.0613586559533	0.108641975309	0.0395314787701	0.0444444444444	0.0429128738622	0.135458167331
FBgn0004828	0.0658093797277	0.0482691370063	0.0938416422287	0.109649122807	0.0476550680787	0.113971507123	0.0350620891161	0.106172839506	0.0395314787701	0.0518518518519	0.0448634590377	0.103585657371
FBgn0004832	0.0680786686838	0.061433447099	0.0879765395894	0.0526315789474	0.0340393343419	0.13296675831	0.0284879474069	0.138271604938	0.0307467057101	0.0259259259259	0.0312093628088	0.111553784861
FBgn0004839	0.0431164901664	0.0307167235495	0.117302052786	0.0394736842105	0.0385779122542	0.0849787553112	0.0504017531045	0.140740740741	0.0307467057101	0.0296296296296	0.0468140442133	0.135458167331
FBgn0004855	0.0385779122542	0.0394929302779	0.0938416422287	0.0438596491228	0.0612708018154	0.096975756061	0.0306793279766	0.116049382716	0.01317715959	0.0518518518519	0.0156046814044	0.0637450199203
FBgn0004858	0.036308623298	0.0307167235495	0.0703812316716	0.0614035087719	0.0317700453858	0.0874781304674	0.0460189919649	0.111111111111	0.0263543191801	0.037037037037	0.0234070221066	0.183266932271
FBgn0004859	0.0272314674735	0.0219405168211	0.0703812316716	0.0526315789474	0.0521936459909	0.0554861284679	0.0372534696859	0.0543209876543	0.0263543191801	0.0592592592593	0.0273081924577	0.0239043824701
FBgn0004860	0.054462934947	0.0526572403706	0.0762463343109	0.0570175438596	0.0658093797277	0.0914771307173	0.0241051862673	0.118518518519	0.0263543191801	0.0703703703704	0.0468140442133	0.191235059761
FBgn0004861	0.0272314674735	0.0497318381277	0.0469208211144	0.0394736842105	0.0612708018154	0.0759810047488	0.0416362308254	0.0666666666667	0.0307467057101	0.0592592592593	0.0487646293888	0.0717131474104
FBgn0004862	0.0953101361573	0.0672842515846	0.105571847507	0.0350877192982	0.0385779122542	0.102974256436	0.0241051862673	0.150617283951	0.0263543191801	0.0444444444444	0.0448634590377	0.159362549801
FBgn0004863	0.0272314674735	0.0277913213067	0.0762463343109	0.0657894736842	0.0408472012103	0.0934766308423	0.0306793279766	0.118518518519	0.0483162518302	0.0407407407407	0.0507152145644	0.175298804781
FBgn0004864	0.0658093797277	0.0599707459776	0.099706744868	0.0526315789474	0.0340393343419	0.115471132217	0.0394448502557	0.123456790123	0.0571010248902	0.0222222222222	0.0663198959688	0.143426294821
FBgn0004867	0.0340393343419	0.0453437347635	0.0938416422287	0.0921052631579	0.0408472012103	0.0839790052487	0.0394448502557	0.0913580246914	0.0439238653001	0.0481481481481	0.091677503251	0.0717131474104
FBgn0004868	0.0499243570348	0.0394929302779	0.0527859237537	0.0526315789474	0.0453857791225	0.0944763809048	0.0306793279766	0.143209876543	0.00878477306003	0.0481481481481	0.0448634590377	0.127490039841
FBgn0004870	0.0612708018154	0.0731350560702	0.0762463343109	0.0219298245614	0.0431164901664	0.14496375906	0.0416362308254	0.175308641975	0.0219619326501	0.0333333333333	0.0390117035111	0.135458167331
FBgn0004872	0.0226928895613	0.0190151145783	0.0879765395894	0.0394736842105	0.0499243570348	0.0859785053737	0.0569758948137	0.0716049382716	0.0307467057101	0.0592592592593	0.0331599479844	0.0796812749004
FBgn0004878	0.0521936459909	0.0453437347635	0.111436950147	0.0438596491228	0.0317700453858	0.0944763809048	0.0175310445581	0.0888888888889	0.0395314787701	0.037037037037	0.0312093628088	0.167330677291
FBgn0004880	0.036308623298	0.0438810336421	0.146627565982	0.0350877192982	0.0226928895613	0.0959760059985	0.0372534696859	0.123456790123	0.0351390922401	0.0185185185185	0.0273081924577	0.135458167331
FBgn0004882	0.0340393343419	0.0453437347635	0.0351906158358	0.0964912280702	0.0431164901664	0.0959760059985	0.0482103725347	0.125925925926	0.0483162518302	0.0407407407407	0.0487646293888	0.127490039841
FBgn0004885	0.0453857791225	0.0482691370063	0.099706744868	0.0570175438596	0.0499243570348	0.103474131467	0.0328707085464	0.108641975309	0.0746705710102	0.0407407407407	0.0507152145644	0.0717131474104
FBgn0004888	0.0340393343419	0.0321794246709	0.099706744868	0.0482456140351	0.0431164901664	0.0814796300925	0.0328707085464	0.0987654320988	0.0351390922401	0.037037037037	0.0487646293888	0.111553784861
FBgn0004895	0.0249621785174	0.0321794246709	0.111436950147	0.0394736842105	0.0590015128593	0.0734816295926	0.0613586559533	0.079012345679	0.0395314787701	0.0518518518519	0.0429128738622	0.0956175298805
FBgn0004897	0.0839636913767	0.0892247684057	0.146627565982	0.0701754385965	0.0408472012103	0.120969757561	0.0350620891161	0.135802469136	0.0658857979502	0.0407407407407	0.0546163849155	0.119521912351
FBgn0004901	0.0521936459909	0.0482691370063	0.0703812316716	0.0657894736842	0.0476550680787	0.103974006498	0.054784514244	0.130864197531	0.0219619326501	0.037037037037	0.0819245773732	0.151394422311
FBgn0004903	0.0431164901664	0.061433447099	0.117302052786	0.0701754385965	0.0567322239032	0.109972506873	0.0569758948137	0.120987654321	0.0395314787701	0.0555555555556	0.0526657997399	0.103585657371
FBgn0004907	0.0408472012103	0.0453437347635	0.105571847507	0.0482456140351	0.0340393343419	0.108972756811	0.0262965668371	0.125925925926	0.0351390922401	0.0407407407407	0.0351105331599	0.135458167331
FBgn0004910	0.0453857791225	0.0555826426134	0.0938416422287	0.0526315789474	0.036308623298	0.10047488128	0.0416362308254	0.128395061728	0.0483162518302	0.0185185185185	0.0370611183355	0.159362549801
FBgn0004911	0.0272314674735	0.0292540224281	0.0821114369501	0.0482456140351	0.0658093797277	0.0974756310922	0.0504017531045	0.0913580246914	0.0395314787701	0.0740740740741	0.0487646293888	0.0796812749004
FBgn0004913	0.0385779122542	0.0351048269137	0.0645161290323	0.0482456140351	0.018154311649	0.0904773806548	0.054784514244	0.133333333333	0.0263543191801	0.0185185185185	0.0370611183355	0.103585657371
FBgn0004914	0.0521936459909	0.0394929302779	0.117302052786	0.0877192982456	0.0272314674735	0.0904773806548	0.0328707085464	0.106172839506	0.0483162518302	0.037037037037	0.0292587776333	0.103585657371
FBgn0004915	0.0521936459909	0.0438810336421	0.105571847507	0.0614035087719	0.0431164901664	0.0999750062484	0.0306793279766	0.108641975309	0.0790629575403	0.0444444444444	0.0624187256177	0.0478087649402
FBgn0004919	0.0295007564297	0.0234032179425	0.0879765395894	0.0350877192982	0.0408472012103	0.0609847538115	0.0460189919649	0.0765432098765	0.0219619326501	0.0296296296296	0.0253576072822	0.143426294821
FBgn0004921	0.0499243570348	0.0409556313993	0.117302052786	0.0964912280702	0.0521936459909	0.114471382154	0.0306793279766	0.108641975309	0.0571010248902	0.0592592592593	0.0390117035111	0.143426294821
FBgn0004926	0.0340393343419	0.0438810336421	0.0703812316716	0.0438596491228	0.054462934947	0.113971507123	0.0350620891161	0.103703703704	0.0395314787701	0.0703703703704	0.0487646293888	0.0557768924303
FBgn0004957	0.0590015128593	0.0599707459776	0.111436950147	0.0657894736842	0.0385779122542	0.130467383154	0.0438276113952	0.120987654321	0.0834553440703	0.037037037037	0.107282184655	0.0956175298805
FBgn0004959	0.0635400907716	0.068746952706	0.123167155425	0.0745614035088	0.0408472012103	0.126968257936	0.0306793279766	0.155555555556	0.0790629575403	0.0407407407407	0.0799739921977	0.183266932271
FBgn0005198	0.0476550680787	0.0424183325207	0.123167155425	0.0482456140351	0.0317700453858	0.098975256186	0.054784514244	0.120987654321	0.0439238653001	0.0259259259259	0.0448634590377	0.103585657371
FBgn0005322	0.0431164901664	0.0307167235495	0.105571847507	0.0482456140351	0.0612708018154	0.0919770057486	0.054784514244	0.0938271604938	0.0702781844802	0.0444444444444	0.0585175552666	0.0637450199203
FBgn0005390	0.0385779122542	0.0409556313993	0.099706744868	0.0964912280702	0.0453857791225	0.0844788802799	0.0394448502557	0.0765432098765	0.0439238653001	0.0518518518519	0.0702210663199	0.0796812749004
FBgn0005391	0.0499243570348	0.0468064358849	0.146627565982	0.0263157894737	0.0431164901664	0.0884778805299	0.0482103725347	0.0962962962963	0.0658857979502	0.0444444444444	0.0624187256177	0.0956175298805
FBgn0005427	0.036308623298	0.0292540224281	0.129032258065	0.114035087719	0.0499243570348	0.0669832541865	0.0328707085464	0.0962962962963	0.0395314787701	0.0481481481481	0.0448634590377	0.0637450199203
FBgn0005533	0.0340393343419	0.0468064358849	0.0938416422287	0.0526315789474	0.0385779122542	0.0994751312172	0.0416362308254	0.0987654320988	0.0175695461201	0.0222222222222	0.0331599479844	0.0717131474104
FBgn0005536	0.0635400907716	0.0672842515846	0.0879765395894	0.15350877193	0.0408472012103	0.094976255936	0.0306793279766	0.130864197531	0.0351390922401	0.0518518518519	0.0253576072822	0.151394422311
FBgn0005558	0.0113464447806	0.0131643100926	0.058651026393	0.0482456140351	0.0476550680787	0.0624843789053	0.0482103725347	0.0740740740741	0.0219619326501	0.0481481481481	0.0409622886866	0.111553784861
FBgn0005561	0.0295007564297	0.0336421257923	0.123167155425	0.0526315789474	0.0295007564297	0.0739815046238	0.0504017531045	0.0691358024691	0.0263543191801	0.0296296296296	0.0234070221066	0.111553784861
FBgn0005564	0.0340393343419	0.0351048269137	0.0234604105572	0.122807017544	0.0385779122542	0.0799800049988	0.0372534696859	0.113580246914	0.0439238653001	0.0518518518519	0.0331599479844	0.175298804781
FBgn0005585	0.0431164901664	0.0351048269137	0.0821114369501	0.0745614035088	0.0476550680787	0.105473631592	0.0306793279766	0.128395061728	0.0614934114202	0.0518518518519	0.0468140442133	0.111553784861
FBgn0005590	0.0408472012103	0.0321794246709	0.0879765395894	0.0482456140351	0.0499243570348	0.0889777555611	0.0394448502557	0.083950617284	0.0307467057101	0.0592592592593	0.056566970091	0.0239043824701
FBgn0005593	0.0794251134644	0.0585080448562	0.0703812316716	0.0657894736842	0.0317700453858	0.0984753811547	0.0416362308254	0.145679012346	0.0219619326501	0.0259259259259	0.0312093628088	0.159362549801
FBgn0005596	0.0476550680787	0.0409556313993	0.0645161290323	0.0877192982456	0.0340393343419	0.114471382154	0.0241051862673	0.140740740741	0.0439238653001	0.0222222222222	0.0468140442133	0.191235059761
FBgn0005613	0.0295007564297	0.0307167235495	0.152492668622	0.0745614035088	0.0340393343419	0.098975256186	0.0525931336742	0.0938271604938	0.0571010248902	0.0259259259259	0.0448634590377	0.151394422311
FBgn0005614	0.0499243570348	0.0351048269137	0.0703812316716	0.0745614035088	0.0567322239032	0.0739815046238	0.0460189919649	0.116049382716	0.0439238653001	0.037037037037	0.0468140442133	0.175298804781
FBgn0005616	0.054462934947	0.0409556313993	0.0938416422287	0.0745614035088	0.0317700453858	0.101474631342	0.0262965668371	0.118518518519	0.0483162518302	0.0259259259259	0.0507152145644	0.0717131474104
FBgn0005617	0.0612708018154	0.0468064358849	0.0527859237537	0.0701754385965	0.0521936459909	0.111472131967	0.0482103725347	0.145679012346	0.0307467057101	0.0407407407407	0.0487646293888	0.143426294821
FBgn0005619	0.0295007564297	0.0219405168211	0.0938416422287	0.0350877192982	0.0521936459909	0.0779805048738	0.0569758948137	0.0987654320988	0.0395314787701	0.0481481481481	0.0312093628088	0.0956175298805
FBgn0005624	0.0431164901664	0.0497318381277	0.0469208211144	0.100877192982	0.0340393343419	0.078480379905	0.0241051862673	0.165432098765	0.0351390922401	0.0222222222222	0.0429128738622	0.247011952191
FBgn0005632	0.0839636913767	0.0716723549488	0.0879765395894	0.0570175438596	0.0295007564297	0.0984753811547	0.0262965668371	0.140740740741	0.0439238653001	0.0259259259259	0.0448634590377	0.135458167331
FBgn0005633	0.0158850226929	0.014627011214	0.099706744868	0.0350877192982	0.0612708018154	0.08047988003	0.0328707085464	0.0716049382716	0.0219619326501	0.0777777777778	0.0390117035111	0.0557768924303
FBgn0005636	0.0907715582451	0.0702096538274	0.0938416422287	0.0394736842105	0.0499243570348	0.109972506873	0.0350620891161	0.185185185185	0.0351390922401	0.0481481481481	0.0468140442133	0.254980079681
FBgn0005649	0.0612708018154	0.0570453437348	0.099706744868	0.0526315789474	0.0317700453858	0.108972756811	0.0306793279766	0.125925925926	0.0219619326501	0.0296296296296	0.0273081924577	0.119521912351
FBgn0005655	0.0680786686838	0.0497318381277	0.105571847507	0.0175438596491	0.0612708018154	0.10047488128	0.054784514244	0.113580246914	0.0395314787701	0.0740740740741	0.0429128738622	0.0876494023904
FBgn0005658	0.0499243570348	0.0468064358849	0.0762463343109	0.0657894736842	0.0317700453858	0.0899775056236	0.0306793279766	0.150617283951	0.0790629575403	0.0148148148148	0.0526657997399	0.167330677291
FBgn0005659	0.0408472012103	0.0438810336421	0.0469208211144	0.0526315789474	0.0499243570348	0.0844788802799	0.0328707085464	0.0913580246914	0.0614934114202	0.0444444444444	0.0448634590377	0.111553784861
FBgn0005664	0.0204236006051	0.0351048269137	0.0351906158358	0.0263157894737	0.0499243570348	0.0914771307173	0.054784514244	0.0543209876543	0.0966325036603	0.0407407407407	0.0604681404421	0.0956175298805
FBgn0005666	0.0204236006051	0.0160897123354	0.123167155425	0.0394736842105	0.0431164901664	0.0644838790302	0.0306793279766	0.0567901234568	0.0263543191801	0.0407407407407	0.0214564369311	0.0796812749004
FBgn0005670	0.0499243570348	0.0497318381277	0.187683284457	0.0438596491228	0.0317700453858	0.119470132467	0.0613586559533	0.133333333333	0.0702781844802	0.0333333333333	0.074122236671	0.0956175298805
FBgn0005672	0.0521936459909	0.0585080448562	0.0821114369501	0.0964912280702	0.0476550680787	0.102474381405	0.0438276113952	0.0641975308642	0.0307467057101	0.0518518518519	0.0292587776333	0.0637450199203
FBgn0005674	0.0567322239032	0.0526572403706	0.099706744868	0.0789473684211	0.0408472012103	0.0914771307173	0.0525931336742	0.116049382716	0.0263543191801	0.0296296296296	0.0448634590377	0.0956175298805
FBgn0005677	0.0521936459909	0.0599707459776	0.117302052786	0.0526315789474	0.0249621785174	0.0974756310922	0.0394448502557	0.165432098765	0.0307467057101	0.0185185185185	0.0195058517555	0.199203187251
FBgn0005683	0.0612708018154	0.0672842515846	0.117302052786	0.030701754386	0.0590015128593	0.112471882029	0.0350620891161	0.101234567901	0.0395314787701	0.0555555555556	0.0507152145644	0.0398406374502
FBgn0005694	0.0340393343419	0.0307167235495	0.0645161290323	0.0877192982456	0.0431164901664	0.0879780054986	0.0460189919649	0.0987654320988	0.0395314787701	0.0296296296296	0.0409622886866	0.0796812749004
FBgn0005771	0.0590015128593	0.0731350560702	0.099706744868	0.0482456140351	0.018154311649	0.116470882279	0.0482103725347	0.120987654321	0.0351390922401	0.0111111111111	0.0468140442133	0.183266932271
FBgn0005775	0.0340393343419	0.0307167235495	0.0762463343109	0.0964912280702	0.0453857791225	0.0849787553112	0.0131482834186	0.128395061728	0.0746705710102	0.0481481481481	0.0526657997399	0.151394422311
FBgn0005777	0.0340393343419	0.0336421257923	0.099706744868	0.0482456140351	0.0431164901664	0.10447388153	0.054784514244	0.0765432098765	0.01317715959	0.0444444444444	0.0351105331599	0.0557768924303
FBgn0005778	0.0340393343419	0.0263286201853	0.099706744868	0.0394736842105	0.0408472012103	0.105473631592	0.0394448502557	0.128395061728	0.0263543191801	0.037037037037	0.0507152145644	0.0876494023904
FBgn0005779	0.0317700453858	0.0307167235495	0.129032258065	0.0570175438596	0.0499243570348	0.103474131467	0.0482103725347	0.120987654321	0.0395314787701	0.0481481481481	0.0585175552666	0.0796812749004
FBgn0008635	0.0816944024206	0.0819112627986	0.0762463343109	0.0570175438596	0.0476550680787	0.114971257186	0.0394448502557	0.17037037037	0.0483162518302	0.0444444444444	0.0721716514954	0.183266932271
FBgn0010015	0.0453857791225	0.0365675280351	0.0879765395894	0.0877192982456	0.0431164901664	0.10447388153	0.0460189919649	0.118518518519	0.0571010248902	0.0259259259259	0.0409622886866	0.191235059761
FBgn0010019	0.0317700453858	0.0336421257923	0.0645161290323	0.0482456140351	0.0771558245083	0.08047988003	0.0679327976625	0.0740740740741	0.0922401171303	0.062962962963	0.0897269180754	0.0239043824701
FBgn0010041	0.0204236006051	0.0175524134569	0.134897360704	0.0657894736842	0.0453857791225	0.0704823794051	0.0460189919649	0.103703703704	0.0571010248902	0.0444444444444	0.0526657997399	0.111553784861
FBgn0010042	0.018154311649	0.0277913213067	0.117302052786	0.0350877192982	0.054462934947	0.0734816295926	0.0460189919649	0.0938271604938	0.0527086383602	0.0407407407407	0.0643693107932	0.0796812749004
FBgn0010043	0.036308623298	0.0336421257923	0.099706744868	0.0438596491228	0.036308623298	0.0644838790302	0.0460189919649	0.0913580246914	0.0702781844802	0.037037037037	0.0682704811443	0.0956175298805
FBgn0010051	0.0703479576399	0.0570453437348	0.129032258065	0.100877192982	0.0249621785174	0.0959760059985	0.0482103725347	0.172839506173	0.0571010248902	0.0259259259259	0.0409622886866	0.183266932271
FBgn0010052	0.0340393343419	0.0307167235495	0.111436950147	0.0350877192982	0.0499243570348	0.0884778805299	0.0482103725347	0.111111111111	0.0439238653001	0.037037037037	0.0546163849155	0.143426294821
FBgn0010053	0.0408472012103	0.0321794246709	0.111436950147	0.0701754385965	0.0521936459909	0.0799800049988	0.054784514244	0.118518518519	0.0702781844802	0.0592592592593	0.0858257477243	0.119521912351
FBgn0010078	0.0431164901664	0.0438810336421	0.0879765395894	0.114035087719	0.0340393343419	0.10447388153	0.0372534696859	0.145679012346	0.0571010248902	0.037037037037	0.0409622886866	0.119521912351
FBgn0010097	0.0385779122542	0.0482691370063	0.0938416422287	0.0482456140351	0.0635400907716	0.107473131717	0.0350620891161	0.0987654320988	0.0483162518302	0.0518518518519	0.056566970091	0.0398406374502
FBgn0010100	0.036308623298	0.0380302291565	0.105571847507	0.0438596491228	0.0340393343419	0.0944763809048	0.0438276113952	0.118518518519	0.0483162518302	0.037037037037	0.0507152145644	0.111553784861
FBgn0010105	0.0521936459909	0.0336421257923	0.058651026393	0.0745614035088	0.0567322239032	0.0779805048738	0.0613586559533	0.138271604938	0.0351390922401	0.0518518518519	0.0546163849155	0.135458167331
FBgn0010113	0.054462934947	0.0511945392491	0.0879765395894	0.0526315789474	0.0272314674735	0.101974506373	0.0197224251278	0.116049382716	0.0571010248902	0.0259259259259	0.0390117035111	0.191235059761
FBgn0010114	0.0476550680787	0.0453437347635	0.0821114369501	0.0833333333333	0.0431164901664	0.0899775056236	0.0306793279766	0.150617283951	0.0571010248902	0.0259259259259	0.0507152145644	0.199203187251
FBgn0010194	0.0317700453858	0.0438810336421	0.058651026393	0.0438596491228	0.0453857791225	0.119470132467	0.0460189919649	0.113580246914	0.0658857979502	0.0518518518519	0.0585175552666	0.119521912351
FBgn0010197	0.0204236006051	0.014627011214	0.152492668622	0.0789473684211	0.0567322239032	0.0609847538115	0.0613586559533	0.108641975309	0.0395314787701	0.0481481481481	0.0448634590377	0.127490039841
FBgn0010198	0.0317700453858	0.0307167235495	0.0938416422287	0.0877192982456	0.0453857791225	0.107473131717	0.0416362308254	0.106172839506	0.0395314787701	0.0481481481481	0.0390117035111	0.143426294821
FBgn0010215	0.0158850226929	0.014627011214	0.0879765395894	0.0438596491228	0.0567322239032	0.0564858785304	0.0657414170928	0.0493827160494	0.0439238653001	0.0518518518519	0.0351105331599	0.0796812749004
FBgn0010220	0.0476550680787	0.0482691370063	0.099706744868	0.030701754386	0.0590015128593	0.0874781304674	0.0350620891161	0.118518518519	0.0395314787701	0.0407407407407	0.0546163849155	0.0956175298805
FBgn0010222	0.0226928895613	0.0307167235495	0.0762463343109	0.0263157894737	0.0408472012103	0.0834791302174	0.0438276113952	0.0691358024691	0.0263543191801	0.0333333333333	0.0312093628088	0.0557768924303
FBgn0010235	0.0249621785174	0.0336421257923	0.099706744868	0.0438596491228	0.0476550680787	0.0839790052487	0.0416362308254	0.0567901234568	0.0219619326501	0.0407407407407	0.0234070221066	0.0876494023904
FBgn0010238	0.0680786686838	0.0497318381277	0.158357771261	0.0701754385965	0.0204236006051	0.0834791302174	0.0482103725347	0.133333333333	0.0483162518302	0.0148148148148	0.0760728218466	0.111553784861
FBgn0010240	0.0385779122542	0.0351048269137	0.0527859237537	0.0570175438596	0.054462934947	0.0799800049988	0.0504017531045	0.0888888888889	0.0263543191801	0.0518518518519	0.0292587776333	0.119521912351
FBgn0010247	0.018154311649	0.0219405168211	0.111436950147	0.0833333333333	0.0385779122542	0.0774806298425	0.0372534696859	0.118518518519	0.0263543191801	0.037037037037	0.0604681404421	0.0637450199203
FBgn0010258	0.0295007564297	0.0277913213067	0.117302052786	0.0789473684211	0.036308623298	0.0899775056236	0.0504017531045	0.111111111111	0.0658857979502	0.0333333333333	0.0702210663199	0.0637450199203
FBgn0010265	0.0453857791225	0.0380302291565	0.0938416422287	0.0701754385965	0.054462934947	0.0769807548113	0.0591672753835	0.106172839506	0.0263543191801	0.062962962963	0.0409622886866	0.0717131474104
FBgn0010278	0.0612708018154	0.0497318381277	0.0821114369501	0.0657894736842	0.036308623298	0.133966508373	0.0460189919649	0.135802469136	0.0483162518302	0.0259259259259	0.0526657997399	0.0717131474104
FBgn0010282	0.0726172465961	0.0643588493418	0.111436950147	0.0438596491228	0.0658093797277	0.131967008248	0.0416362308254	0.138271604938	0.01317715959	0.0555555555556	0.0448634590377	0.0637450199203
FBgn0010287	0.054462934947	0.0409556313993	0.0821114369501	0.0482456140351	0.0431164901664	0.0954761309673	0.0438276113952	0.123456790123	0.0483162518302	0.0444444444444	0.0468140442133	0.0876494023904
FBgn0010288	0.0431164901664	0.0409556313993	0.0879765395894	0.030701754386	0.0499243570348	0.0894776305924	0.0525931336742	0.083950617284	0.0614934114202	0.0518518518519	0.0624187256177	0.0717131474104
FBgn0010294	0.0272314674735	0.0234032179425	0.158357771261	0.0219298245614	0.0453857791225	0.0709822544364	0.0482103725347	0.0691358024691	0.0351390922401	0.037037037037	0.0234070221066	0.0876494023904
FBgn0010295	0.036308623298	0.0380302291565	0.175953079179	0.030701754386	0.0408472012103	0.0664833791552	0.0394448502557	0.108641975309	0.0307467057101	0.0407407407407	0.0253576072822	0.0557768924303
FBgn0010296	0.0158850226929	0.014627011214	0.129032258065	0.0175438596491	0.0567322239032	0.0844788802799	0.0460189919649	0.0567901234568	0.0702781844802	0.062962962963	0.0468140442133	0.0796812749004
FBgn0010300	0.0453857791225	0.0438810336421	0.0645161290323	0.0657894736842	0.0431164901664	0.0944763809048	0.0416362308254	0.125925925926	0.0219619326501	0.037037037037	0.0195058517555	0.111553784861
FBgn0010313	0.0612708018154	0.08337396392	0.0645161290323	0.0350877192982	0.0249621785174	0.109472631842	0.0438276113952	0.155555555556	0.0219619326501	0.0148148148148	0.0214564369311	0.191235059761
FBgn0010314	0.0431164901664	0.0424183325207	0.0879765395894	0.030701754386	0.0431164901664	0.0964758810297	0.0328707085464	0.123456790123	0.01317715959	0.0333333333333	0.0273081924577	0.103585657371
FBgn0010315	0.036308623298	0.0321794246709	0.0938416422287	0.0657894736842	0.0794251134644	0.0814796300925	0.0460189919649	0.083950617284	0.0175695461201	0.1	0.0273081924577	0.0796812749004
FBgn0010317	0.0658093797277	0.0482691370063	0.117302052786	0.0350877192982	0.0476550680787	0.101974506373	0.0504017531045	0.133333333333	0.0527086383602	0.0481481481481	0.0546163849155	0.103585657371
FBgn0010323	0.0726172465961	0.0570453437348	0.134897360704	0.0570175438596	0.0317700453858	0.0834791302174	0.0482103725347	0.125925925926	0.0614934114202	0.0222222222222	0.0643693107932	0.135458167331
FBgn0010328	0.0839636913767	0.0672842515846	0.0410557184751	0.122807017544	0.0521936459909	0.125968507873	0.0504017531045	0.153086419753	0.0307467057101	0.0444444444444	0.0409622886866	0.159362549801
FBgn0010329	0.0453857791225	0.0394929302779	0.0938416422287	0.0482456140351	0.036308623298	0.0894776305924	0.0328707085464	0.116049382716	0.0351390922401	0.0185185185185	0.0370611183355	0.223107569721
FBgn0010333	0.0567322239032	0.0424183325207	0.0703812316716	0.0526315789474	0.0226928895613	0.0954761309673	0.0372534696859	0.125925925926	0.0175695461201	0.0259259259259	0.0448634590377	0.0796812749004
FBgn0010339	0.0340393343419	0.0365675280351	0.123167155425	0.0350877192982	0.0272314674735	0.0909772556861	0.0394448502557	0.106172839506	0.0658857979502	0.0222222222222	0.0760728218466	0.0956175298805
FBgn0010341	0.0703479576399	0.0643588493418	0.0645161290323	0.114035087719	0.036308623298	0.102974256436	0.0350620891161	0.140740740741	0.0263543191801	0.037037037037	0.0292587776333	0.183266932271
FBgn0010350	0.0340393343419	0.0321794246709	0.123167155425	0.030701754386	0.0431164901664	0.102474381405	0.0350620891161	0.111111111111	0.0527086383602	0.0333333333333	0.0585175552666	0.0796812749004
FBgn0010352	0.0431164901664	0.0511945392491	0.129032258065	0.0438596491228	0.0499243570348	0.0669832541865	0.0525931336742	0.0765432098765	0.0439238653001	0.0518518518519	0.0409622886866	0.0876494023904
FBgn0010356	0.0385779122542	0.0453437347635	0.099706744868	0.0482456140351	0.0476550680787	0.106473381655	0.063550036523	0.083950617284	0.0483162518302	0.0555555555556	0.0429128738622	0.0796812749004
FBgn0010358	0.054462934947	0.0438810336421	0.205278592375	0.0657894736842	0.0408472012103	0.0984753811547	0.0460189919649	0.113580246914	0.0571010248902	0.0259259259259	0.0507152145644	0.0637450199203
FBgn0010359	0.036308623298	0.0234032179425	0.205278592375	0.0657894736842	0.0521936459909	0.0689827543114	0.0460189919649	0.113580246914	0.0571010248902	0.0259259259259	0.0487646293888	0.0637450199203
FBgn0010379	0.0658093797277	0.0526572403706	0.0938416422287	0.0789473684211	0.0431164901664	0.0939765058735	0.0416362308254	0.106172839506	0.0351390922401	0.0148148148148	0.0312093628088	0.119521912351
FBgn0010380	0.0635400907716	0.0716723549488	0.117302052786	0.0701754385965	0.0431164901664	0.10047488128	0.0569758948137	0.106172839506	0.0395314787701	0.0407407407407	0.0604681404421	0.0796812749004
FBgn0010382	0.0726172465961	0.0716723549488	0.105571847507	0.100877192982	0.0295007564297	0.094976255936	0.0482103725347	0.17037037037	0.0395314787701	0.0185185185185	0.0409622886866	0.191235059761
FBgn0010383	0.0680786686838	0.0570453437348	0.117302052786	0.030701754386	0.0249621785174	0.106973256686	0.0306793279766	0.143209876543	0.0614934114202	0.00740740740741	0.056566970091	0.0876494023904
FBgn0010385	0.0226928895613	0.0292540224281	0.129032258065	0.0438596491228	0.0317700453858	0.0854786303424	0.0460189919649	0.083950617284	0.0395314787701	0.0407407407407	0.0331599479844	0.103585657371
FBgn0010387	0.0385779122542	0.0424183325207	0.105571847507	0.0482456140351	0.0431164901664	0.0814796300925	0.0482103725347	0.0987654320988	0.0966325036603	0.0481481481481	0.0526657997399	0.0796812749004
FBgn0010388	0.0453857791225	0.0453437347635	0.099706744868	0.030701754386	0.0408472012103	0.0769807548113	0.0569758948137	0.0765432098765	0.0263543191801	0.0444444444444	0.0273081924577	0.0796812749004
FBgn0010391	0.0703479576399	0.0804485616772	0.0879765395894	0.0964912280702	0.0521936459909	0.119970007498	0.0328707085464	0.153086419753	0.0571010248902	0.0518518518519	0.056566970091	0.151394422311
FBgn0010395	0.0249621785174	0.0219405168211	0.111436950147	0.0614035087719	0.0340393343419	0.0624843789053	0.0525931336742	0.0864197530864	0.0395314787701	0.0333333333333	0.0370611183355	0.103585657371
FBgn0010397	0.0635400907716	0.0453437347635	0.0821114369501	0.0219298245614	0.0521936459909	0.0834791302174	0.0482103725347	0.155555555556	0.0395314787701	0.0407407407407	0.0390117035111	0.159362549801
FBgn0010398	0.0635400907716	0.0511945392491	0.0762463343109	0.0570175438596	0.0521936459909	0.0959760059985	0.0525931336742	0.0814814814815	0.0702781844802	0.0555555555556	0.0663198959688	0.0637450199203
FBgn0010401	0.0272314674735	0.0263286201853	0.0762463343109	0.0526315789474	0.0567322239032	0.08047988003	0.0284879474069	0.106172839506	0.0702781844802	0.0518518518519	0.0604681404421	0.0637450199203
FBgn0010403	0.0158850226929	0.0248659190639	0.111436950147	0.0350877192982	0.0499243570348	0.0744813796551	0.054784514244	0.0592592592593	0.0746705710102	0.062962962963	0.0682704811443	0.0717131474104
FBgn0010408	0.0453857791225	0.0409556313993	0.129032258065	0.0438596491228	0.0431164901664	0.0859785053737	0.0416362308254	0.113580246914	0.0351390922401	0.0481481481481	0.0351105331599	0.0637450199203
FBgn0010412	0.0703479576399	0.0468064358849	0.0527859237537	0.0833333333333	0.0431164901664	0.10047488128	0.0394448502557	0.130864197531	0.0395314787701	0.0333333333333	0.0448634590377	0.127490039841
FBgn0010415	0.0476550680787	0.0351048269137	0.0117302052786	0.0570175438596	0.0272314674735	0.0849787553112	0.0328707085464	0.120987654321	0.0263543191801	0.0259259259259	0.0292587776333	0.127490039841
FBgn0010416	0.0499243570348	0.054119941492	0.058651026393	0.030701754386	0.0590015128593	0.103474131467	0.0394448502557	0.118518518519	0.0439238653001	0.0555555555556	0.0468140442133	0.0876494023904
FBgn0010417	0.0476550680787	0.0511945392491	0.0879765395894	0.0614035087719	0.0567322239032	0.110972256936	0.0372534696859	0.101234567901	0.0439238653001	0.0555555555556	0.0585175552666	0.0717131474104
FBgn0010425	0.0794251134644	0.0643588493418	0.146627565982	0.0614035087719	0.0431164901664	0.105973506623	0.0416362308254	0.158024691358	0.0922401171303	0.0481481481481	0.0799739921977	0.127490039841
FBgn0010433	0.0385779122542	0.0394929302779	0.134897360704	0.030701754386	0.0612708018154	0.102474381405	0.0504017531045	0.111111111111	0.0483162518302	0.0518518518519	0.0604681404421	0.127490039841
FBgn0010435	0.0658093797277	0.0555826426134	0.146627565982	0.0263157894737	0.0385779122542	0.110472381905	0.0262965668371	0.133333333333	0.0527086383602	0.0444444444444	0.0409622886866	0.183266932271
FBgn0010438	0.018154311649	0.0160897123354	0.058651026393	0.0394736842105	0.0567322239032	0.0714821294676	0.0525931336742	0.079012345679	0.0351390922401	0.0555555555556	0.0370611183355	0.0876494023904
FBgn0010441	0.0567322239032	0.0511945392491	0.0879765395894	0.0394736842105	0.0340393343419	0.119470132467	0.0438276113952	0.118518518519	0.0483162518302	0.037037037037	0.0585175552666	0.0876494023904
FBgn0010452	0.0226928895613	0.0307167235495	0.058651026393	0.0482456140351	0.0295007564297	0.0724818795301	0.0525931336742	0.0740740740741	0.0263543191801	0.0148148148148	0.0409622886866	0.143426294821
FBgn0010453	0.0453857791225	0.0321794246709	0.099706744868	0.0745614035088	0.0249621785174	0.0904773806548	0.0460189919649	0.145679012346	0.0483162518302	0.0296296296296	0.0351105331599	0.159362549801
FBgn0010470	0.0476550680787	0.0409556313993	0.129032258065	0.0657894736842	0.036308623298	0.0829792551862	0.0328707085464	0.0518518518519	0.0219619326501	0.037037037037	0.0312093628088	0.0557768924303
FBgn0010473	0.0590015128593	0.061433447099	0.0645161290323	0.127192982456	0.0295007564297	0.0979755061235	0.0482103725347	0.123456790123	0.0439238653001	0.0296296296296	0.0507152145644	0.183266932271
FBgn0010482	0.0408472012103	0.0380302291565	0.0645161290323	0.0701754385965	0.0272314674735	0.0934766308423	0.0460189919649	0.130864197531	0.0175695461201	0.0259259259259	0.0370611183355	0.143426294821
FBgn0010488	0.0317700453858	0.0321794246709	0.111436950147	0.0921052631579	0.0521936459909	0.0939765058735	0.0438276113952	0.0888888888889	0.0307467057101	0.0407407407407	0.0409622886866	0.0796812749004
FBgn0010501	0.0567322239032	0.0643588493418	0.0703812316716	0.0438596491228	0.0521936459909	0.127468132967	0.0262965668371	0.113580246914	0.0219619326501	0.0481481481481	0.0292587776333	0.143426294821
FBgn0010504	0.0476550680787	0.0482691370063	0.0703812316716	0.0789473684211	0.0249621785174	0.0974756310922	0.0657414170928	0.158024691358	0.0658857979502	0.0222222222222	0.0624187256177	0.159362549801
FBgn0010516	0.0317700453858	0.0351048269137	0.0821114369501	0.0482456140351	0.0317700453858	0.0774806298425	0.0525931336742	0.0617283950617	0.0395314787701	0.0296296296296	0.0526657997399	0.0478087649402
FBgn0010520	0.0317700453858	0.0365675280351	0.0821114369501	0.0570175438596	0.0499243570348	0.0884778805299	0.0525931336742	0.101234567901	0.0263543191801	0.0407407407407	0.0526657997399	0.0478087649402
FBgn0010549	0.0158850226929	0.0277913213067	0.0821114369501	0.0131578947368	0.036308623298	0.0874781304674	0.0613586559533	0.0567901234568	0.00878477306003	0.0333333333333	0.0429128738622	0.0557768924303
FBgn0010551	0.0431164901664	0.0351048269137	0.0527859237537	0.0657894736842	0.0408472012103	0.0874781304674	0.0504017531045	0.0740740740741	0.0395314787701	0.0444444444444	0.0370611183355	0.103585657371
FBgn0010591	0.0453857791225	0.0351048269137	0.105571847507	0.0614035087719	0.0317700453858	0.0799800049988	0.0482103725347	0.120987654321	0.0307467057101	0.0296296296296	0.0370611183355	0.119521912351
FBgn0010602	0.0635400907716	0.0482691370063	0.0821114369501	0.0263157894737	0.0226928895613	0.111972006998	0.0241051862673	0.138271604938	0.01317715959	0.0111111111111	0.0331599479844	0.0876494023904
FBgn0010607	0.0431164901664	0.0365675280351	0.0879765395894	0.0482456140351	0.0567322239032	0.123969007748	0.0438276113952	0.0888888888889	0.0483162518302	0.0592592592593	0.0663198959688	0.0796812749004
FBgn0010611	0.0658093797277	0.0497318381277	0.140762463343	0.0482456140351	0.0295007564297	0.0849787553112	0.0569758948137	0.133333333333	0.0263543191801	0.0259259259259	0.0390117035111	0.111553784861
FBgn0010621	0.0431164901664	0.0599707459776	0.0879765395894	0.0263157894737	0.0476550680787	0.0974756310922	0.0569758948137	0.108641975309	0.0439238653001	0.0407407407407	0.0487646293888	0.111553784861
FBgn0010638	0.036308623298	0.0336421257923	0.0351906158358	0.0701754385965	0.0385779122542	0.0999750062484	0.063550036523	0.143209876543	0.0175695461201	0.0333333333333	0.0292587776333	0.135458167331
FBgn0010651	0.036308623298	0.0585080448562	0.099706744868	0.0833333333333	0.054462934947	0.105473631592	0.0504017531045	0.0740740740741	0.0571010248902	0.0481481481481	0.0487646293888	0.0239043824701
FBgn0010660	0.0499243570348	0.0409556313993	0.0879765395894	0.0350877192982	0.0567322239032	0.107973006748	0.0416362308254	0.111111111111	0.0614934114202	0.0444444444444	0.0643693107932	0.111553784861
FBgn0010741	0.0340393343419	0.0321794246709	0.058651026393	0.0657894736842	0.0499243570348	0.0854786303424	0.0350620891161	0.106172839506	0.0395314787701	0.0444444444444	0.0448634590377	0.111553784861
FBgn0010747	0.0476550680787	0.0438810336421	0.111436950147	0.0745614035088	0.0453857791225	0.107473131717	0.0482103725347	0.145679012346	0.0307467057101	0.0444444444444	0.0526657997399	0.127490039841
FBgn0010762	0.054462934947	0.061433447099	0.105571847507	0.131578947368	0.0453857791225	0.0994751312172	0.0350620891161	0.145679012346	0.01317715959	0.0222222222222	0.0214564369311	0.207171314741
FBgn0010768	0.054462934947	0.054119941492	0.099706744868	0.118421052632	0.0226928895613	0.0839790052487	0.0350620891161	0.135802469136	0.0351390922401	0.0037037037037	0.0253576072822	0.151394422311
FBgn0010772	0.0295007564297	0.0277913213067	0.0938416422287	0.0219298245614	0.0385779122542	0.0834791302174	0.0504017531045	0.0716049382716	0.0219619326501	0.0259259259259	0.0409622886866	0.0637450199203
FBgn0010786	0.0431164901664	0.0365675280351	0.140762463343	0.0614035087719	0.0226928895613	0.0844788802799	0.0613586559533	0.103703703704	0.0263543191801	0.0222222222222	0.0351105331599	0.119521912351
FBgn0010808	0.0476550680787	0.0497318381277	0.0938416422287	0.0394736842105	0.0408472012103	0.0909772556861	0.0482103725347	0.108641975309	0.0483162518302	0.0407407407407	0.0468140442133	0.111553784861
FBgn0010812	0.0408472012103	0.0365675280351	0.0938416422287	0.0394736842105	0.036308623298	0.107973006748	0.0416362308254	0.0962962962963	0.0351390922401	0.0333333333333	0.0487646293888	0.0717131474104
FBgn0010830	0.0680786686838	0.0599707459776	0.0703812316716	0.0526315789474	0.0499243570348	0.123469132717	0.0350620891161	0.150617283951	0.0483162518302	0.0407407407407	0.0468140442133	0.0717131474104
FBgn0010877	0.0453857791225	0.0424183325207	0.0879765395894	0.118421052632	0.0295007564297	0.096975756061	0.0416362308254	0.128395061728	0.0351390922401	0.0259259259259	0.0292587776333	0.135458167331
FBgn0010894	0.036308623298	0.0380302291565	0.0645161290323	0.0789473684211	0.036308623298	0.0874781304674	0.054784514244	0.106172839506	0.0571010248902	0.0407407407407	0.0780234070221	0.0398406374502
FBgn0010905	0.0476550680787	0.0468064358849	0.0469208211144	0.0833333333333	0.0431164901664	0.0814796300925	0.0241051862673	0.123456790123	0.01317715959	0.037037037037	0.0351105331599	0.159362549801
FBgn0010926	0.0567322239032	0.0453437347635	0.058651026393	0.0482456140351	0.0658093797277	0.126968257936	0.0460189919649	0.128395061728	0.0263543191801	0.0444444444444	0.0468140442133	0.0956175298805
FBgn0011202	0.0453857791225	0.0424183325207	0.0703812316716	0.109649122807	0.0317700453858	0.0974756310922	0.0438276113952	0.111111111111	0.0175695461201	0.0222222222222	0.0292587776333	0.119521912351
FBgn0011204	0.0567322239032	0.0453437347635	0.123167155425	0.0614035087719	0.0521936459909	0.105973506623	0.0306793279766	0.123456790123	0.0483162518302	0.0444444444444	0.0643693107932	0.127490039841
FBgn0011205	0.0272314674735	0.0482691370063	0.134897360704	0.0350877192982	0.036308623298	0.0909772556861	0.0504017531045	0.0814814814815	0.0395314787701	0.0185185185185	0.0409622886866	0.0717131474104
FBgn0011206	0.036308623298	0.0263286201853	0.058651026393	0.0175438596491	0.0703479576399	0.0709822544364	0.054784514244	0.0740740740741	0.0263543191801	0.0444444444444	0.0331599479844	0.167330677291
FBgn0011207	0.054462934947	0.054119941492	0.111436950147	0.0833333333333	0.0612708018154	0.0984753811547	0.0306793279766	0.113580246914	0.0614934114202	0.0555555555556	0.0604681404421	0.111553784861
FBgn0011211	0.054462934947	0.0555826426134	0.0821114369501	0.100877192982	0.0340393343419	0.130967258185	0.0350620891161	0.120987654321	0.0439238653001	0.0259259259259	0.056566970091	0.159362549801
FBgn0011224	0.0567322239032	0.0468064358849	0.0879765395894	0.0877192982456	0.0272314674735	0.0709822544364	0.0350620891161	0.118518518519	0.0395314787701	0.037037037037	0.0312093628088	0.111553784861
FBgn0011225	0.0431164901664	0.0438810336421	0.105571847507	0.0614035087719	0.0295007564297	0.0899775056236	0.0284879474069	0.113580246914	0.0527086383602	0.0148148148148	0.0448634590377	0.191235059761
FBgn0011232	0.0476550680787	0.0453437347635	0.0527859237537	0.0438596491228	0.0476550680787	0.102474381405	0.0350620891161	0.113580246914	0.0307467057101	0.0333333333333	0.0390117035111	0.103585657371
FBgn0011244	0.0476550680787	0.0424183325207	0.0938416422287	0.0701754385965	0.0567322239032	0.106973256686	0.0438276113952	0.130864197531	0.0571010248902	0.062962962963	0.0663198959688	0.0557768924303
FBgn0011259	0.0340393343419	0.0409556313993	0.0410557184751	0.0570175438596	0.0272314674735	0.0889777555611	0.0438276113952	0.0691358024691	0.0307467057101	0.0185185185185	0.0214564369311	0.0557768924303
FBgn0011260	0.0204236006051	0.0321794246709	0.0879765395894	0.0833333333333	0.0680786686838	0.0744813796551	0.0460189919649	0.0493827160494	0.0395314787701	0.0703703703704	0.0448634590377	0.111553784861
FBgn0011272	0.0794251134644	0.0643588493418	0.0410557184751	0.0877192982456	0.0272314674735	0.116470882279	0.0504017531045	0.130864197531	0.0395314787701	0.0333333333333	0.0448634590377	0.143426294821
FBgn0011274	0.018154311649	0.0190151145783	0.099706744868	0.0394736842105	0.0340393343419	0.0749812546863	0.0569758948137	0.108641975309	0.0746705710102	0.0111111111111	0.0487646293888	0.151394422311
FBgn0011277	0.0408472012103	0.0585080448562	0.129032258065	0.0614035087719	0.0567322239032	0.113471632092	0.0525931336742	0.0765432098765	0.0483162518302	0.0481481481481	0.0448634590377	0.0876494023904
FBgn0011278	0.0726172465961	0.0599707459776	0.099706744868	0.0482456140351	0.0295007564297	0.111972006998	0.0504017531045	0.143209876543	0.0175695461201	0.0259259259259	0.0253576072822	0.151394422311
FBgn0011279	0.0249621785174	0.0234032179425	0.0938416422287	0.0526315789474	0.0521936459909	0.0749812546863	0.054784514244	0.041975308642	0.0395314787701	0.0592592592593	0.0487646293888	0.0398406374502
FBgn0011280	0.0635400907716	0.0497318381277	0.0762463343109	0.0482456140351	0.0521936459909	0.0984753811547	0.072315558802	0.140740740741	0.0658857979502	0.0444444444444	0.0604681404421	0.0796812749004
FBgn0011281	0.0204236006051	0.0263286201853	0.0938416422287	0.109649122807	0.036308623298	0.0834791302174	0.0438276113952	0.106172839506	0.0614934114202	0.0296296296296	0.0526657997399	0.103585657371
FBgn0011284	0.054462934947	0.0482691370063	0.117302052786	0.0701754385965	0.0408472012103	0.105973506623	0.0350620891161	0.120987654321	0.0571010248902	0.0518518518519	0.0546163849155	0.127490039841
FBgn0011286	0.0658093797277	0.0453437347635	0.0938416422287	0.109649122807	0.0385779122542	0.100974756311	0.0328707085464	0.175308641975	0.0614934114202	0.0407407407407	0.0487646293888	0.231075697211
FBgn0011288	0.0204236006051	0.0307167235495	0.0703812316716	0.030701754386	0.0431164901664	0.0714821294676	0.0591672753835	0.0691358024691	0.0614934114202	0.0555555555556	0.0448634590377	0.0796812749004
FBgn0011289	0.0431164901664	0.0497318381277	0.0645161290323	0.0394736842105	0.0499243570348	0.126468382904	0.0460189919649	0.118518518519	0.0658857979502	0.0481481481481	0.0546163849155	0.0717131474104
FBgn0011290	0.0612708018154	0.0511945392491	0.099706744868	0.0131578947368	0.0226928895613	0.094976255936	0.0262965668371	0.0987654320988	0.0175695461201	0.0148148148148	0.0292587776333	0.0717131474104
FBgn0011291	0.0226928895613	0.0453437347635	0.0938416422287	0.0526315789474	0.0590015128593	0.127968007998	0.0328707085464	0.138271604938	0.0571010248902	0.0592592592593	0.0409622886866	0.0478087649402
FBgn0011294	0.0113464447806	0.0131643100926	0.134897360704	0.0394736842105	0.0635400907716	0.0684828792802	0.0569758948137	0.079012345679	0.0263543191801	0.0703703703704	0.0526657997399	0.0557768924303
FBgn0011300	0.0794251134644	0.0643588493418	0.058651026393	0.0745614035088	0.0340393343419	0.103974006498	0.0328707085464	0.150617283951	0.0571010248902	0.0296296296296	0.0526657997399	0.0796812749004
FBgn0011327	0.0453857791225	0.0380302291565	0.0879765395894	0.0614035087719	0.0453857791225	0.0979755061235	0.0394448502557	0.0938271604938	0.0571010248902	0.0407407407407	0.0585175552666	0.0637450199203
FBgn0011335	0.0431164901664	0.0351048269137	0.099706744868	0.0175438596491	0.0476550680787	0.0734816295926	0.0372534696859	0.0962962962963	0.0175695461201	0.037037037037	0.0429128738622	0.0637450199203
FBgn0011476	0.0431164901664	0.0497318381277	0.111436950147	0.0350877192982	0.0521936459909	0.0964758810297	0.0613586559533	0.0864197530864	0.0483162518302	0.0592592592593	0.0487646293888	0.0637450199203
FBgn0011509	0.0385779122542	0.0321794246709	0.152492668622	0.105263157895	0.036308623298	0.0839790052487	0.0679327976625	0.0814814814815	0.0614934114202	0.0444444444444	0.056566970091	0.0637450199203
FBgn0011566	0.0703479576399	0.0585080448562	0.0410557184751	0.0701754385965	0.0658093797277	0.142964258935	0.0394448502557	0.128395061728	0.0351390922401	0.0518518518519	0.0487646293888	0.0876494023904
FBgn0011570	0.0385779122542	0.0468064358849	0.0938416422287	0.0657894736842	0.0499243570348	0.0914771307173	0.0328707085464	0.0888888888889	0.0263543191801	0.0333333333333	0.0663198959688	0.0876494023904
FBgn0011576	0.0226928895613	0.0321794246709	0.140762463343	0.0350877192982	0.0567322239032	0.0909772556861	0.0525931336742	0.041975308642	0.0571010248902	0.0703703703704	0.0526657997399	0.0478087649402
FBgn0011581	0.0340393343419	0.0336421257923	0.105571847507	0.0833333333333	0.0612708018154	0.0979755061235	0.0438276113952	0.0543209876543	0.0483162518302	0.0518518518519	0.0604681404421	0.111553784861
FBgn0011582	0.0431164901664	0.0424183325207	0.0821114369501	0.0921052631579	0.054462934947	0.0994751312172	0.054784514244	0.133333333333	0.0483162518302	0.0444444444444	0.0585175552666	0.199203187251
FBgn0011586	0.0431164901664	0.0336421257923	0.105571847507	0.0657894736842	0.0612708018154	0.0904773806548	0.0372534696859	0.108641975309	0.0219619326501	0.0481481481481	0.0351105331599	0.0796812749004
FBgn0011591	0.0431164901664	0.0336421257923	0.105571847507	0.0701754385965	0.0272314674735	0.0869782554361	0.0394448502557	0.140740740741	0.0483162518302	0.0222222222222	0.0448634590377	0.127490039841
FBgn0011592	0.0453857791225	0.0380302291565	0.0762463343109	0.0745614035088	0.0453857791225	0.0789802549363	0.0372534696859	0.138271604938	0.0263543191801	0.0481481481481	0.0312093628088	0.167330677291
FBgn0011606	0.0431164901664	0.0453437347635	0.0879765395894	0.0789473684211	0.0635400907716	0.126968257936	0.0262965668371	0.123456790123	0.0395314787701	0.0481481481481	0.0585175552666	0.0956175298805
FBgn0011638	0.0612708018154	0.0526572403706	0.0762463343109	0.0482456140351	0.0204236006051	0.0909772556861	0.0525931336742	0.143209876543	0.0351390922401	0.0222222222222	0.0331599479844	0.103585657371
FBgn0011640	0.0680786686838	0.0980009751341	0.123167155425	0.0219298245614	0.0340393343419	0.140464883779	0.0372534696859	0.103703703704	0.0307467057101	0.0296296296296	0.0312093628088	0.0637450199203
FBgn0011653	0.0385779122542	0.0336421257923	0.140762463343	0.0526315789474	0.0226928895613	0.0994751312172	0.0284879474069	0.123456790123	0.0527086383602	0.0148148148148	0.056566970091	0.127490039841
FBgn0011655	0.0930408472012	0.0775231594344	0.0703812316716	0.114035087719	0.0272314674735	0.108972756811	0.0504017531045	0.150617283951	0.0439238653001	0.0259259259259	0.0448634590377	0.103585657371
FBgn0011656	0.0680786686838	0.0468064358849	0.134897360704	0.105263157895	0.036308623298	0.0849787553112	0.0372534696859	0.138271604938	0.0351390922401	0.0222222222222	0.0331599479844	0.135458167331
FBgn0011659	0.0612708018154	0.061433447099	0.0879765395894	0.0570175438596	0.0317700453858	0.105473631592	0.0569758948137	0.145679012346	0.0483162518302	0.0185185185185	0.0507152145644	0.175298804781
FBgn0011661	0.0453857791225	0.0351048269137	0.0703812316716	0.0877192982456	0.0204236006051	0.101974506373	0.0262965668371	0.0987654320988	0.0439238653001	0.0148148148148	0.0390117035111	0.135458167331
FBgn0011674	0.0453857791225	0.0380302291565	0.0645161290323	0.0526315789474	0.0431164901664	0.0844788802799	0.0525931336742	0.120987654321	0.0175695461201	0.0296296296296	0.0468140442133	0.183266932271
FBgn0011676	0.0158850226929	0.0175524134569	0.0703812316716	0.0219298245614	0.0521936459909	0.0574856285929	0.054784514244	0.0567901234568	0.0351390922401	0.0407407407407	0.0253576072822	0.111553784861
FBgn0011692	0.0499243570348	0.0497318381277	0.0703812316716	0.0657894736842	0.0499243570348	0.0994751312172	0.063550036523	0.130864197531	0.0395314787701	0.0444444444444	0.0487646293888	0.0876494023904
FBgn0011695	0.0658093797277	0.0526572403706	0.099706744868	0.0657894736842	0.0317700453858	0.109972506873	0.0525931336742	0.103703703704	0.0439238653001	0.037037037037	0.0507152145644	0.119521912351
FBgn0011701	0.0635400907716	0.0570453437348	0.0821114369501	0.0789473684211	0.0521936459909	0.098975256186	0.0504017531045	0.120987654321	0.0527086383602	0.0518518518519	0.0819245773732	0.183266932271
FBgn0011703	0.0431164901664	0.0424183325207	0.111436950147	0.0526315789474	0.0703479576399	0.0834791302174	0.0460189919649	0.0518518518519	0.0263543191801	0.0740740740741	0.0507152145644	0.0717131474104
FBgn0011705	0.0317700453858	0.0307167235495	0.158357771261	0.0394736842105	0.0295007564297	0.0669832541865	0.063550036523	0.130864197531	0.0527086383602	0.0185185185185	0.0351105331599	0.215139442231
FBgn0011706	0.018154311649	0.0131643100926	0.0821114369501	0.0394736842105	0.0295007564297	0.0669832541865	0.0525931336742	0.0938271604938	0.0395314787701	0.0259259259259	0.0292587776333	0.111553784861
FBgn0011710	0.0499243570348	0.0497318381277	0.129032258065	0.0701754385965	0.054462934947	0.115971007248	0.0525931336742	0.133333333333	0.0527086383602	0.0444444444444	0.0507152145644	0.127490039841
FBgn0011715	0.0499243570348	0.054119941492	0.105571847507	0.0394736842105	0.054462934947	0.121969507623	0.0284879474069	0.0938271604938	0.0483162518302	0.0518518518519	0.0487646293888	0.0956175298805
FBgn0011722	0.0340393343419	0.0307167235495	0.0703812316716	0.0614035087719	0.0499243570348	0.102474381405	0.063550036523	0.101234567901	0.0351390922401	0.0444444444444	0.0487646293888	0.135458167331
FBgn0011723	0.0204236006051	0.0321794246709	0.134897360704	0.0438596491228	0.0385779122542	0.096975756061	0.0416362308254	0.0987654320988	0.0527086383602	0.0407407407407	0.0526657997399	0.175298804781
FBgn0011737	0.0680786686838	0.0570453437348	0.111436950147	0.030701754386	0.0431164901664	0.124968757811	0.0482103725347	0.140740740741	0.0395314787701	0.0296296296296	0.0312093628088	0.0398406374502
FBgn0011739	0.0295007564297	0.0277913213067	0.0293255131965	0.162280701754	0.0453857791225	0.0874781304674	0.0350620891161	0.128395061728	0.0263543191801	0.0555555555556	0.0390117035111	0.103585657371
FBgn0011741	0.0567322239032	0.0511945392491	0.0879765395894	0.0570175438596	0.0521936459909	0.123469132717	0.0460189919649	0.108641975309	0.0571010248902	0.0518518518519	0.0624187256177	0.0796812749004
FBgn0011742	0.0431164901664	0.0307167235495	0.058651026393	0.0657894736842	0.0158850226929	0.0699825043739	0.0482103725347	0.106172839506	0.0307467057101	0.0185185185185	0.0409622886866	0.0796812749004
FBgn0011745	0.0249621785174	0.0424183325207	0.0821114369501	0.0350877192982	0.0567322239032	0.125968507873	0.0394448502557	0.0864197530864	0.0351390922401	0.0481481481481	0.0604681404421	0.0557768924303
FBgn0011747	0.00453857791225	0.0190151145783	0.111436950147	0.030701754386	0.0748865355522	0.0584853786553	0.0328707085464	0.0543209876543	0.0307467057101	0.0851851851852	0.0351105331599	0.111553784861
FBgn0011754	0.036308623298	0.0277913213067	0.058651026393	0.144736842105	0.0317700453858	0.0954761309673	0.0372534696859	0.0987654320988	0.0483162518302	0.0518518518519	0.0273081924577	0.103585657371
FBgn0011758	0.0726172465961	0.0555826426134	0.0938416422287	0.0482456140351	0.0476550680787	0.102474381405	0.0416362308254	0.125925925926	0.0439238653001	0.0296296296296	0.0585175552666	0.151394422311
FBgn0011760	0.0408472012103	0.0351048269137	0.0879765395894	0.0614035087719	0.0317700453858	0.0854786303424	0.0679327976625	0.125925925926	0.0307467057101	0.0222222222222	0.0292587776333	0.103585657371
FBgn0011761	0.0635400907716	0.0789858605558	0.0938416422287	0.0350877192982	0.0680786686838	0.130967258185	0.0438276113952	0.130864197531	0.0483162518302	0.0481481481481	0.0546163849155	0.127490039841
FBgn0011762	0.0317700453858	0.0394929302779	0.099706744868	0.030701754386	0.0317700453858	0.0839790052487	0.0328707085464	0.0666666666667	0.0483162518302	0.0333333333333	0.0546163849155	0.0557768924303
FBgn0011763	0.0930408472012	0.0775231594344	0.105571847507	0.0877192982456	0.0226928895613	0.122469382654	0.0153396639883	0.177777777778	0.0483162518302	0.0222222222222	0.0448634590377	0.135458167331
FBgn0011766	0.0612708018154	0.0468064358849	0.0703812316716	0.0657894736842	0.0499243570348	0.0909772556861	0.0438276113952	0.133333333333	0.0483162518302	0.0333333333333	0.0487646293888	0.167330677291
FBgn0011768	0.0567322239032	0.0511945392491	0.111436950147	0.0570175438596	0.0408472012103	0.105973506623	0.0613586559533	0.111111111111	0.0395314787701	0.0481481481481	0.0760728218466	0.0956175298805
FBgn0011770	0.0408472012103	0.0307167235495	0.058651026393	0.0701754385965	0.0453857791225	0.096975756061	0.0482103725347	0.145679012346	0.0614934114202	0.037037037037	0.0780234070221	0.0876494023904
FBgn0011785	0.0521936459909	0.0555826426134	0.0879765395894	0.0657894736842	0.0295007564297	0.108972756811	0.0482103725347	0.135802469136	0.0395314787701	0.0222222222222	0.0429128738622	0.103585657371
FBgn0011787	0.0590015128593	0.0526572403706	0.123167155425	0.0394736842105	0.0295007564297	0.107473131717	0.0438276113952	0.123456790123	0.0307467057101	0.0407407407407	0.0331599479844	0.0637450199203
FBgn0011812	0.0158850226929	0.0117016089712	0.0703812316716	0.0438596491228	0.0521936459909	0.0839790052487	0.0657414170928	0.118518518519	0.0702781844802	0.0555555555556	0.0390117035111	0.111553784861
FBgn0011817	0.0703479576399	0.0628961482204	0.0645161290323	0.0657894736842	0.0249621785174	0.116970757311	0.0416362308254	0.148148148148	0.0263543191801	0.0259259259259	0.0214564369311	0.199203187251
FBgn0011818	0.0771558245083	0.0585080448562	0.099706744868	0.0394736842105	0.0590015128593	0.109972506873	0.054784514244	0.135802469136	0.0483162518302	0.0333333333333	0.0273081924577	0.135458167331
FBgn0011822	0.0226928895613	0.0190151145783	0.0762463343109	0.0482456140351	0.0476550680787	0.0664833791552	0.054784514244	0.083950617284	0.0658857979502	0.0444444444444	0.0760728218466	0.0796812749004
FBgn0011828	0.0476550680787	0.0511945392491	0.0645161290323	0.0438596491228	0.0272314674735	0.103974006498	0.0350620891161	0.111111111111	0.0263543191801	0.0222222222222	0.0351105331599	0.175298804781
FBgn0011837	0.054462934947	0.0438810336421	0.0821114369501	0.0789473684211	0.0295007564297	0.0724818795301	0.0350620891161	0.120987654321	0.0527086383602	0.037037037037	0.0292587776333	0.199203187251
FBgn0011840	0.0521936459909	0.0409556313993	0.0938416422287	0.00877192982456	0.0453857791225	0.0764808797801	0.0482103725347	0.079012345679	0.0263543191801	0.0518518518519	0.0312093628088	0.0637450199203
FBgn0011844	0.0521936459909	0.0365675280351	0.0703812316716	0.0350877192982	0.054462934947	0.0944763809048	0.0416362308254	0.0864197530864	0.0527086383602	0.0333333333333	0.0604681404421	0.0796812749004
FBgn0011845	0.0317700453858	0.0277913213067	0.129032258065	0.0438596491228	0.036308623298	0.0794801299675	0.0504017531045	0.116049382716	0.0263543191801	0.0259259259259	0.0351105331599	0.0876494023904
FBgn0011848	0.0113464447806	0.0234032179425	0.058651026393	0.00877192982456	0.0408472012103	0.0664833791552	0.0525931336742	0.0444444444444	0.0395314787701	0.0333333333333	0.0468140442133	0.0398406374502
FBgn0011850	0.036308623298	0.0351048269137	0.129032258065	0.0394736842105	0.0590015128593	0.0719820044989	0.0328707085464	0.0518518518519	0.0571010248902	0.0518518518519	0.0526657997399	0.0557768924303
FBgn0011852	0.00907715582451	0.0102389078498	0.0879765395894	0.0175438596491	0.0703479576399	0.0764808797801	0.0613586559533	0.041975308642	0.0527086383602	0.0703703703704	0.0546163849155	0.0398406374502
FBgn0011853	0.00907715582451	0.0117016089712	0.0821114369501	0.0175438596491	0.0703479576399	0.0744813796551	0.0679327976625	0.0666666666667	0.0483162518302	0.0666666666667	0.0526657997399	0.0398406374502
FBgn0011855	0.036308623298	0.0336421257923	0.152492668622	0.0263157894737	0.0340393343419	0.0724818795301	0.0460189919649	0.083950617284	0.0395314787701	0.0222222222222	0.0409622886866	0.111553784861
FBgn0011858	0.0295007564297	0.0351048269137	0.0645161290323	0.0570175438596	0.0567322239032	0.0714821294676	0.0679327976625	0.0740740740741	0.0351390922401	0.0444444444444	0.0526657997399	0.0717131474104
FBgn0011859	0.0317700453858	0.0336421257923	0.0410557184751	0.0614035087719	0.0295007564297	0.0919770057486	0.0438276113952	0.0740740740741	0.0351390922401	0.0296296296296	0.0604681404421	0.111553784861
FBgn0011863	0.0249621785174	0.0234032179425	0.058651026393	0.030701754386	0.0748865355522	0.0799800049988	0.0679327976625	0.0938271604938	0.0439238653001	0.0444444444444	0.0507152145644	0.119521912351
FBgn0011866	0.0295007564297	0.0263286201853	0.0821114369501	0.0263157894737	0.0658093797277	0.0899775056236	0.0438276113952	0.0913580246914	0.0395314787701	0.062962962963	0.0351105331599	0.127490039841
FBgn0011869	0.0249621785174	0.0307167235495	0.0469208211144	0.0394736842105	0.0658093797277	0.0709822544364	0.0394448502557	0.0740740740741	0.0395314787701	0.062962962963	0.0526657997399	0.0876494023904
FBgn0011870	0.0113464447806	0.0219405168211	0.0879765395894	0.0350877192982	0.0499243570348	0.0904773806548	0.0525931336742	0.0691358024691	0.0307467057101	0.0444444444444	0.0487646293888	0.0956175298805
FBgn0011872	0.0317700453858	0.0292540224281	0.058651026393	0.0482456140351	0.0317700453858	0.094976255936	0.0394448502557	0.0888888888889	0.0351390922401	0.0333333333333	0.0351105331599	0.119521912351
FBgn0011877	0.0113464447806	0.0248659190639	0.058651026393	0.030701754386	0.0431164901664	0.0819795051237	0.0372534696859	0.0814814814815	0.0834553440703	0.0444444444444	0.0546163849155	0.0637450199203
FBgn0011878	0.0158850226929	0.0160897123354	0.0703812316716	0.0526315789474	0.0567322239032	0.0769807548113	0.0569758948137	0.0716049382716	0.0571010248902	0.0592592592593	0.0546163849155	0.0956175298805
FBgn0011879	0.0408472012103	0.0351048269137	0.0762463343109	0.0701754385965	0.0499243570348	0.082479380155	0.0328707085464	0.118518518519	0.0263543191801	0.0666666666667	0.0351105331599	0.0956175298805
FBgn0011881	0.054462934947	0.0424183325207	0.129032258065	0.0438596491228	0.0680786686838	0.0829792551862	0.0372534696859	0.118518518519	0.0395314787701	0.0481481481481	0.0351105331599	0.103585657371
FBgn0011883	0.0295007564297	0.0234032179425	0.105571847507	0.0263157894737	0.0635400907716	0.0859785053737	0.063550036523	0.079012345679	0.0307467057101	0.0555555555556	0.0409622886866	0.0876494023904
FBgn0011885	0.0226928895613	0.0219405168211	0.0938416422287	0.0526315789474	0.0590015128593	0.082479380155	0.0504017531045	0.0938271604938	0.0527086383602	0.0666666666667	0.0487646293888	0.0796812749004
FBgn0011887	0.0272314674735	0.0234032179425	0.0938416422287	0.0131578947368	0.0771558245083	0.0694826293427	0.0569758948137	0.0641975308642	0.0395314787701	0.0666666666667	0.0370611183355	0.0717131474104
FBgn0011888	0.0113464447806	0.0131643100926	0.117302052786	0.030701754386	0.0658093797277	0.0614846288428	0.0460189919649	0.0666666666667	0.0614934114202	0.0592592592593	0.0585175552666	0.103585657371
FBgn0011889	0.036308623298	0.0277913213067	0.0821114369501	0.0219298245614	0.036308623298	0.0699825043739	0.0284879474069	0.0913580246914	0.0614934114202	0.0407407407407	0.0487646293888	0.0637450199203
FBgn0011890	0.0113464447806	0.0117016089712	0.140762463343	0.0219298245614	0.0476550680787	0.0534866283429	0.0460189919649	0.0567901234568	0.0263543191801	0.0444444444444	0.0292587776333	0.0796812749004
FBgn0011891	0.0272314674735	0.0263286201853	0.105571847507	0.030701754386	0.0431164901664	0.0859785053737	0.0504017531045	0.0913580246914	0.0263543191801	0.0333333333333	0.0390117035111	0.111553784861
FBgn0011892	0.0113464447806	0.0204778156997	0.134897360704	0.0526315789474	0.0748865355522	0.0614846288428	0.0482103725347	0.0617283950617	0.0439238653001	0.0666666666667	0.0448634590377	0.0637450199203
FBgn0011895	0.0204236006051	0.0175524134569	0.0879765395894	0.00438596491228	0.0567322239032	0.0689827543114	0.0416362308254	0.0864197530864	0.0395314787701	0.0555555555556	0.0253576072822	0.0876494023904
FBgn0011896	0.0158850226929	0.0175524134569	0.099706744868	0.0175438596491	0.054462934947	0.078480379905	0.063550036523	0.0765432098765	0.0219619326501	0.0555555555556	0.0253576072822	0.0637450199203
FBgn0011897	0.0431164901664	0.0336421257923	0.0645161290323	0.0394736842105	0.0635400907716	0.0794801299675	0.0372534696859	0.0691358024691	0.0527086383602	0.0592592592593	0.0643693107932	0.0956175298805
FBgn0011902	0.0249621785174	0.0292540224281	0.0762463343109	0.0526315789474	0.0499243570348	0.0724818795301	0.0438276113952	0.0740740740741	0.0263543191801	0.0481481481481	0.056566970091	0.0637450199203
FBgn0011905	0.0136157337368	0.0219405168211	0.0821114369501	0.030701754386	0.0567322239032	0.0664833791552	0.0394448502557	0.041975308642	0.0527086383602	0.0481481481481	0.0409622886866	0.0557768924303
FBgn0011909	0.0635400907716	0.0482691370063	0.0938416422287	0.0219298245614	0.0476550680787	0.0854786303424	0.0438276113952	0.079012345679	0.0483162518302	0.0555555555556	0.0429128738622	0.119521912351
FBgn0011910	0.0158850226929	0.0219405168211	0.0879765395894	0.0350877192982	0.0567322239032	0.0894776305924	0.0482103725347	0.0740740740741	0.0439238653001	0.0518518518519	0.0487646293888	0.0876494023904
FBgn0011916	0.0158850226929	0.0190151145783	0.129032258065	0.0350877192982	0.0499243570348	0.0749812546863	0.0504017531045	0.0962962962963	0.0351390922401	0.0518518518519	0.0234070221066	0.127490039841
FBgn0011919	0.0385779122542	0.0336421257923	0.0938416422287	0.0438596491228	0.054462934947	0.0739815046238	0.0394448502557	0.0740740740741	0.0571010248902	0.0703703703704	0.0331599479844	0.0876494023904
FBgn0011921	0.036308623298	0.0365675280351	0.105571847507	0.0745614035088	0.0612708018154	0.0769807548113	0.0591672753835	0.0864197530864	0.0483162518302	0.062962962963	0.0507152145644	0.0717131474104
FBgn0011927	0.054462934947	0.0453437347635	0.0879765395894	0.0350877192982	0.0408472012103	0.0919770057486	0.0394448502557	0.0617283950617	0.0439238653001	0.0481481481481	0.0292587776333	0.0796812749004
FBgn0011931	0.0226928895613	0.0234032179425	0.111436950147	0.030701754386	0.036308623298	0.0704823794051	0.0525931336742	0.0765432098765	0.0658857979502	0.0444444444444	0.0487646293888	0.0876494023904
FBgn0011934	0.0453857791225	0.0336421257923	0.058651026393	0.0263157894737	0.0476550680787	0.0794801299675	0.0482103725347	0.0913580246914	0.0263543191801	0.0407407407407	0.0409622886866	0.111553784861
FBgn0011935	0.0249621785174	0.0292540224281	0.0645161290323	0.0350877192982	0.0476550680787	0.0774806298425	0.0262965668371	0.0740740740741	0.0351390922401	0.0407407407407	0.0331599479844	0.103585657371
FBgn0011936	0.0295007564297	0.0351048269137	0.0938416422287	0.0350877192982	0.0431164901664	0.0834791302174	0.0482103725347	0.0962962962963	0.0527086383602	0.0333333333333	0.0468140442133	0.127490039841
FBgn0011944	0.0136157337368	0.0204778156997	0.0703812316716	0.0394736842105	0.0567322239032	0.0704823794051	0.0460189919649	0.0617283950617	0.0834553440703	0.0444444444444	0.0682704811443	0.0637450199203
FBgn0011945	0.0158850226929	0.0190151145783	0.105571847507	0.0263157894737	0.0703479576399	0.0769807548113	0.0504017531045	0.0617283950617	0.0395314787701	0.0444444444444	0.0604681404421	0.0796812749004
FBgn0011948	0.0113464447806	0.0131643100926	0.134897360704	0.0219298245614	0.036308623298	0.0829792551862	0.0438276113952	0.0987654320988	0.0395314787701	0.0407407407407	0.0487646293888	0.111553784861
FBgn0011949	0.0113464447806	0.0131643100926	0.0762463343109	0.0482456140351	0.0340393343419	0.0854786303424	0.0394448502557	0.111111111111	0.0527086383602	0.037037037037	0.0585175552666	0.111553784861
FBgn0011950	0.00907715582451	0.0160897123354	0.0703812316716	0.0526315789474	0.0431164901664	0.0874781304674	0.0372534696859	0.0938271604938	0.0658857979502	0.0444444444444	0.0702210663199	0.103585657371
FBgn0011951	0.0136157337368	0.0175524134569	0.111436950147	0.0526315789474	0.0453857791225	0.0839790052487	0.0394448502557	0.0864197530864	0.0790629575403	0.0407407407407	0.0663198959688	0.111553784861
FBgn0011953	0.0204236006051	0.0277913213067	0.0938416422287	0.0482456140351	0.0590015128593	0.0769807548113	0.0525931336742	0.0814814814815	0.0439238653001	0.0481481481481	0.0721716514954	0.0876494023904
FBgn0011957	0.0431164901664	0.0365675280351	0.0879765395894	0.0219298245614	0.0453857791225	0.0714821294676	0.0394448502557	0.0962962962963	0.0483162518302	0.0333333333333	0.0468140442133	0.103585657371
FBgn0011959	0.0272314674735	0.0307167235495	0.117302052786	0.0394736842105	0.0408472012103	0.0859785053737	0.0504017531045	0.0814814814815	0.0527086383602	0.0444444444444	0.0487646293888	0.0796812749004
FBgn0011962	0.0340393343419	0.0394929302779	0.117302052786	0.0219298245614	0.036308623298	0.0829792551862	0.0569758948137	0.0691358024691	0.0527086383602	0.0296296296296	0.0468140442133	0.103585657371
FBgn0011963	0.0499243570348	0.0394929302779	0.105571847507	0.030701754386	0.0521936459909	0.0864783804049	0.054784514244	0.0716049382716	0.0351390922401	0.0481481481481	0.0507152145644	0.0637450199203
FBgn0011965	0.0113464447806	0.0131643100926	0.140762463343	0.0350877192982	0.0476550680787	0.0774806298425	0.0394448502557	0.0691358024691	0.0746705710102	0.0518518518519	0.0624187256177	0.111553784861
FBgn0011966	0.0408472012103	0.0365675280351	0.105571847507	0.030701754386	0.036308623298	0.0829792551862	0.0350620891161	0.108641975309	0.0351390922401	0.0444444444444	0.0448634590377	0.0956175298805
FBgn0011970	0.0272314674735	0.0204778156997	0.0879765395894	0.030701754386	0.0703479576399	0.0634841289678	0.0460189919649	0.0567901234568	0.0307467057101	0.0740740740741	0.0429128738622	0.0956175298805
FBgn0011971	0.0340393343419	0.0321794246709	0.0938416422287	0.030701754386	0.0521936459909	0.0694826293427	0.0416362308254	0.0666666666667	0.0746705710102	0.0518518518519	0.0799739921977	0.135458167331
FBgn0011977	0.0249621785174	0.0321794246709	0.105571847507	0.0526315789474	0.0499243570348	0.0809797550612	0.0504017531045	0.0938271604938	0.0571010248902	0.0481481481481	0.074122236671	0.103585657371
FBgn0011980	0.0249621785174	0.0409556313993	0.0645161290323	0.0219298245614	0.0453857791225	0.0689827543114	0.0525931336742	0.041975308642	0.0219619326501	0.0555555555556	0.0195058517555	0.0796812749004
FBgn0011982	0.0204236006051	0.0321794246709	0.111436950147	0.0482456140351	0.0499243570348	0.0674831292177	0.063550036523	0.0691358024691	0.0307467057101	0.0296296296296	0.0273081924577	0.127490039841
FBgn0011983	0.0249621785174	0.0365675280351	0.105571847507	0.0350877192982	0.0317700453858	0.0849787553112	0.0504017531045	0.0814814814815	0.0395314787701	0.0333333333333	0.0448634590377	0.0876494023904
FBgn0011984	0.0158850226929	0.0190151145783	0.146627565982	0.0570175438596	0.0612708018154	0.0834791302174	0.0613586559533	0.083950617284	0.0307467057101	0.0444444444444	0.0351105331599	0.0956175298805
FBgn0011985	0.036308623298	0.0307167235495	0.0938416422287	0.0526315789474	0.0453857791225	0.0829792551862	0.0394448502557	0.0864197530864	0.0351390922401	0.0481481481481	0.0546163849155	0.0796812749004
FBgn0011987	0.0453857791225	0.0438810336421	0.105571847507	0.0701754385965	0.0453857791225	0.101974506373	0.0350620891161	0.111111111111	0.0614934114202	0.0407407407407	0.0585175552666	0.0956175298805
FBgn0011993	0.0272314674735	0.0277913213067	0.129032258065	0.0350877192982	0.0408472012103	0.0919770057486	0.0591672753835	0.0962962962963	0.0527086383602	0.037037037037	0.0487646293888	0.0876494023904
FBgn0011994	0.0317700453858	0.0292540224281	0.105571847507	0.0526315789474	0.0385779122542	0.0909772556861	0.0569758948137	0.103703703704	0.0527086383602	0.0333333333333	0.0487646293888	0.0796812749004
FBgn0012000	0.036308623298	0.0424183325207	0.0527859237537	0.0526315789474	0.0340393343419	0.0909772556861	0.0504017531045	0.0740740740741	0.0307467057101	0.0333333333333	0.0448634590377	0.0717131474104
FBgn0012001	0.0204236006051	0.0190151145783	0.129032258065	0.0350877192982	0.0408472012103	0.0729817545614	0.063550036523	0.0641975308642	0.0307467057101	0.0481481481481	0.0312093628088	0.0876494023904
FBgn0012009	0.0113464447806	0.0131643100926	0.0527859237537	0.030701754386	0.0590015128593	0.078480379905	0.054784514244	0.0641975308642	0.0219619326501	0.0555555555556	0.0370611183355	0.0956175298805
FBgn0012016	0.018154311649	0.0204778156997	0.099706744868	0.00877192982456	0.0340393343419	0.0904773806548	0.0591672753835	0.0740740740741	0.0395314787701	0.0296296296296	0.0370611183355	0.111553784861
FBgn0012018	0.0272314674735	0.0248659190639	0.123167155425	0.0570175438596	0.0748865355522	0.0924768807798	0.0504017531045	0.0987654320988	0.0746705710102	0.0703703703704	0.0721716514954	0.0956175298805
FBgn0012024	0.0272314674735	0.0190151145783	0.105571847507	0.030701754386	0.0385779122542	0.0729817545614	0.0350620891161	0.0641975308642	0.0527086383602	0.0259259259259	0.0409622886866	0.0956175298805
FBgn0012025	0.018154311649	0.0234032179425	0.0469208211144	0.0175438596491	0.0476550680787	0.0759810047488	0.0460189919649	0.0740740740741	0.0307467057101	0.0518518518519	0.0273081924577	0.0876494023904
FBgn0012026	0.0204236006051	0.0292540224281	0.111436950147	0.0263157894737	0.0453857791225	0.082479380155	0.0504017531045	0.0666666666667	0.0263543191801	0.037037037037	0.0214564369311	0.111553784861
FBgn0012027	0.0226928895613	0.0321794246709	0.0645161290323	0.0482456140351	0.0385779122542	0.0889777555611	0.0525931336742	0.0814814814815	0.0483162518302	0.0333333333333	0.0526657997399	0.0796812749004
FBgn0012034	0.0476550680787	0.0351048269137	0.123167155425	0.0263157894737	0.0499243570348	0.0854786303424	0.072315558802	0.103703703704	0.0614934114202	0.0555555555556	0.0682704811443	0.119521912351
FBgn0012036	0.0521936459909	0.0380302291565	0.134897360704	0.030701754386	0.0226928895613	0.0739815046238	0.0394448502557	0.0765432098765	0.0307467057101	0.0222222222222	0.01755526658	0.0159362549801
FBgn0012037	0.0204236006051	0.0248659190639	0.099706744868	0.030701754386	0.0340393343419	0.0879780054986	0.0569758948137	0.0888888888889	0.0351390922401	0.0296296296296	0.0487646293888	0.135458167331
FBgn0012344	0.0295007564297	0.0292540224281	0.0879765395894	0.0219298245614	0.0499243570348	0.0979755061235	0.063550036523	0.0641975308642	0.0483162518302	0.0518518518519	0.056566970091	0.0557768924303
FBgn0013263	0.0431164901664	0.0453437347635	0.105571847507	0.0394736842105	0.0567322239032	0.0809797550612	0.0372534696859	0.0740740740741	0.0439238653001	0.0592592592593	0.0546163849155	0.0478087649402
FBgn0013269	0.0476550680787	0.0497318381277	0.134897360704	0.0394736842105	0.0590015128593	0.139465133717	0.0350620891161	0.153086419753	0.0658857979502	0.0592592592593	0.0468140442133	0.135458167331
FBgn0013275	0.0726172465961	0.0643588493418	0.123167155425	0.0482456140351	0.0249621785174	0.0964758810297	0.0460189919649	0.120987654321	0.0395314787701	0.0259259259259	0.0390117035111	0.135458167331
FBgn0013276	0.0726172465961	0.0643588493418	0.123167155425	0.0482456140351	0.0249621785174	0.0964758810297	0.0525931336742	0.120987654321	0.0351390922401	0.0259259259259	0.0370611183355	0.135458167331
FBgn0013303	0.0453857791225	0.0336421257923	0.058651026393	0.0745614035088	0.0385779122542	0.0854786303424	0.0438276113952	0.116049382716	0.0219619326501	0.0444444444444	0.0448634590377	0.111553784861
FBgn0013305	0.0204236006051	0.0248659190639	0.0821114369501	0.0482456140351	0.0408472012103	0.0939765058735	0.0504017531045	0.0666666666667	0.0219619326501	0.0407407407407	0.0312093628088	0.103585657371
FBgn0013308	0.0295007564297	0.0307167235495	0.134897360704	0.030701754386	0.0612708018154	0.0829792551862	0.0679327976625	0.0938271604938	0.0571010248902	0.0555555555556	0.0643693107932	0.0637450199203
FBgn0013323	0.0385779122542	0.0321794246709	0.152492668622	0.0350877192982	0.0726172465961	0.0994751312172	0.0438276113952	0.0864197530864	0.0834553440703	0.062962962963	0.0819245773732	0.0717131474104
FBgn0013325	0.0453857791225	0.0336421257923	0.0879765395894	0.0614035087719	0.0431164901664	0.111972006998	0.0482103725347	0.148148148148	0.0263543191801	0.0296296296296	0.0448634590377	0.151394422311
FBgn0013334	0.0658093797277	0.0555826426134	0.0527859237537	0.0526315789474	0.0272314674735	0.111472131967	0.0394448502557	0.123456790123	0.0351390922401	0.0296296296296	0.0487646293888	0.0956175298805
FBgn0013342	0.0453857791225	0.0380302291565	0.0762463343109	0.0526315789474	0.0317700453858	0.104973756561	0.0504017531045	0.079012345679	0.0527086383602	0.0222222222222	0.0507152145644	0.0796812749004
FBgn0013343	0.0590015128593	0.061433447099	0.0527859237537	0.105263157895	0.0136157337368	0.117470632342	0.0438276113952	0.123456790123	0.0395314787701	0.0185185185185	0.0292587776333	0.135458167331
FBgn0013347	0.0521936459909	0.0526572403706	0.123167155425	0.0350877192982	0.0385779122542	0.0994751312172	0.0460189919649	0.123456790123	0.0263543191801	0.0333333333333	0.0351105331599	0.103585657371
FBgn0013348	0.0136157337368	0.0160897123354	0.0645161290323	0.0131578947368	0.0431164901664	0.0714821294676	0.0657414170928	0.0518518518519	0.00878477306003	0.0518518518519	0.0273081924577	0.0318725099602
FBgn0013432	0.054462934947	0.0716723549488	0.058651026393	0.0263157894737	0.0453857791225	0.111472131967	0.063550036523	0.120987654321	0.0175695461201	0.037037037037	0.0253576072822	0.103585657371
FBgn0013469	0.0658093797277	0.0570453437348	0.152492668622	0.0570175438596	0.0317700453858	0.100974756311	0.0284879474069	0.155555555556	0.0571010248902	0.0037037037037	0.0409622886866	0.159362549801
FBgn0013531	0.0385779122542	0.0424183325207	0.134897360704	0.030701754386	0.0612708018154	0.0974756310922	0.054784514244	0.120987654321	0.0790629575403	0.062962962963	0.0682704811443	0.0796812749004
FBgn0013563	0.0521936459909	0.0511945392491	0.099706744868	0.0482456140351	0.036308623298	0.0979755061235	0.0416362308254	0.138271604938	0.0263543191801	0.0333333333333	0.0448634590377	0.0956175298805
FBgn0013576	0.0249621785174	0.0351048269137	0.0762463343109	0.030701754386	0.0340393343419	0.0834791302174	0.0350620891161	0.079012345679	0.0307467057101	0.0407407407407	0.0351105331599	0.0796812749004
FBgn0013717	0.0612708018154	0.0570453437348	0.0351906158358	0.0701754385965	0.0385779122542	0.135466133467	0.0350620891161	0.158024691358	0.0571010248902	0.0333333333333	0.0429128738622	0.0717131474104
FBgn0013720	0.054462934947	0.054119941492	0.111436950147	0.0482456140351	0.0499243570348	0.132466883279	0.0394448502557	0.111111111111	0.0658857979502	0.0444444444444	0.0643693107932	0.0478087649402
FBgn0013732	0.0703479576399	0.0628961482204	0.0879765395894	0.030701754386	0.0453857791225	0.106973256686	0.0416362308254	0.140740740741	0.0483162518302	0.037037037037	0.0526657997399	0.111553784861
FBgn0013733	0.0408472012103	0.0394929302779	0.0821114369501	0.105263157895	0.0295007564297	0.08047988003	0.0306793279766	0.106172839506	0.0175695461201	0.0259259259259	0.01755526658	0.127490039841
FBgn0013746	0.0158850226929	0.0234032179425	0.105571847507	0.0526315789474	0.0635400907716	0.094976255936	0.0525931336742	0.0641975308642	0.0395314787701	0.0555555555556	0.0526657997399	0.0478087649402
FBgn0013749	0.018154311649	0.0160897123354	0.111436950147	0.030701754386	0.0612708018154	0.0544863784054	0.0394448502557	0.0641975308642	0.0439238653001	0.0592592592593	0.0448634590377	0.0318725099602
FBgn0013750	0.0431164901664	0.0380302291565	0.0645161290323	0.135964912281	0.054462934947	0.105973506623	0.0504017531045	0.125925925926	0.0483162518302	0.0444444444444	0.0526657997399	0.0956175298805
FBgn0013751	0.0408472012103	0.0438810336421	0.105571847507	0.0482456140351	0.0385779122542	0.0889777555611	0.0438276113952	0.128395061728	0.0702781844802	0.0333333333333	0.0585175552666	0.199203187251
FBgn0013753	0.0521936459909	0.0482691370063	0.0469208211144	0.0570175438596	0.0499243570348	0.131467133217	0.0372534696859	0.153086419753	0.0263543191801	0.037037037037	0.0487646293888	0.111553784861
FBgn0013755	0.0453857791225	0.054119941492	0.0879765395894	0.0350877192982	0.0590015128593	0.106473381655	0.0569758948137	0.120987654321	0.0263543191801	0.0666666666667	0.0507152145644	0.103585657371
FBgn0013756	0.0476550680787	0.0438810336421	0.0938416422287	0.0394736842105	0.0340393343419	0.105973506623	0.0350620891161	0.0938271604938	0.0263543191801	0.0259259259259	0.0390117035111	0.103585657371
FBgn0013759	0.0476550680787	0.0409556313993	0.0645161290323	0.175438596491	0.0431164901664	0.0754811297176	0.0416362308254	0.116049382716	0.0395314787701	0.0555555555556	0.0468140442133	0.103585657371
FBgn0013762	0.0385779122542	0.0307167235495	0.0762463343109	0.0526315789474	0.0340393343419	0.078480379905	0.0504017531045	0.0938271604938	0.0395314787701	0.0333333333333	0.0604681404421	0.0637450199203
FBgn0013763	0.018154311649	0.0307167235495	0.0703812316716	0.0219298245614	0.036308623298	0.0749812546863	0.0482103725347	0.0543209876543	0.0351390922401	0.0444444444444	0.0390117035111	0.0637450199203
FBgn0013764	0.054462934947	0.0716723549488	0.058651026393	0.0570175438596	0.0431164901664	0.144463884029	0.0394448502557	0.158024691358	0.0439238653001	0.0444444444444	0.0468140442133	0.0956175298805
FBgn0013765	0.0453857791225	0.0351048269137	0.0879765395894	0.0657894736842	0.0476550680787	0.0944763809048	0.0284879474069	0.103703703704	0.0483162518302	0.037037037037	0.0409622886866	0.119521912351
FBgn0013767	0.036308623298	0.0497318381277	0.158357771261	0.0219298245614	0.0521936459909	0.0829792551862	0.0372534696859	0.0962962962963	0.0746705710102	0.037037037037	0.0448634590377	0.111553784861
FBgn0013770	0.0340393343419	0.0336421257923	0.105571847507	0.0438596491228	0.0340393343419	0.0994751312172	0.0525931336742	0.079012345679	0.0351390922401	0.0296296296296	0.0312093628088	0.0876494023904
FBgn0013771	0.0226928895613	0.0248659190639	0.146627565982	0.0701754385965	0.0499243570348	0.0924768807798	0.0569758948137	0.083950617284	0.0746705710102	0.0481481481481	0.0721716514954	0.0637450199203
FBgn0013772	0.0226928895613	0.0204778156997	0.117302052786	0.0570175438596	0.0635400907716	0.116470882279	0.0460189919649	0.101234567901	0.0351390922401	0.0481481481481	0.0663198959688	0.127490039841
FBgn0013799	0.0748865355522	0.0731350560702	0.058651026393	0.0614035087719	0.0431164901664	0.116470882279	0.0438276113952	0.118518518519	0.0219619326501	0.0407407407407	0.0721716514954	0.0796812749004
FBgn0013812	0.0317700453858	0.0336421257923	0.0938416422287	0.0789473684211	0.0431164901664	0.0879780054986	0.0679327976625	0.101234567901	0.0527086383602	0.0259259259259	0.0585175552666	0.0876494023904
FBgn0013813	0.0295007564297	0.0380302291565	0.0762463343109	0.0394736842105	0.0340393343419	0.0904773806548	0.0482103725347	0.0938271604938	0.10102489019	0.0333333333333	0.0819245773732	0.0557768924303
FBgn0013949	0.0385779122542	0.0453437347635	0.105571847507	0.0394736842105	0.0453857791225	0.0849787553112	0.072315558802	0.079012345679	0.0702781844802	0.0444444444444	0.0858257477243	0.0876494023904
FBgn0013954	0.0658093797277	0.0672842515846	0.0879765395894	0.0350877192982	0.0431164901664	0.113971507123	0.0394448502557	0.165432098765	0.0483162518302	0.0518518518519	0.0331599479844	0.167330677291
FBgn0013973	0.0476550680787	0.0409556313993	0.0527859237537	0.030701754386	0.0408472012103	0.0959760059985	0.0438276113952	0.138271604938	0.0351390922401	0.0333333333333	0.0390117035111	0.231075697211
FBgn0013981	0.0476550680787	0.061433447099	0.0938416422287	0.0657894736842	0.0317700453858	0.103974006498	0.0284879474069	0.130864197531	0.0571010248902	0.0259259259259	0.0643693107932	0.119521912351
FBgn0013983	0.0317700453858	0.0482691370063	0.0821114369501	0.0833333333333	0.0567322239032	0.096975756061	0.0350620891161	0.0864197530864	0.01317715959	0.0555555555556	0.0312093628088	0.0956175298805
FBgn0013987	0.0317700453858	0.0292540224281	0.0703812316716	0.105263157895	0.0385779122542	0.117470632342	0.0438276113952	0.128395061728	0.0351390922401	0.037037037037	0.0253576072822	0.135458167331
FBgn0013997	0.0385779122542	0.0292540224281	0.0703812316716	0.0701754385965	0.0385779122542	0.0914771307173	0.0525931336742	0.118518518519	0.0395314787701	0.0185185185185	0.0370611183355	0.119521912351
FBgn0014000	0.0226928895613	0.0219405168211	0.134897360704	0.030701754386	0.0295007564297	0.0684828792802	0.0328707085464	0.120987654321	0.0483162518302	0.0222222222222	0.0507152145644	0.127490039841
FBgn0014002	0.0476550680787	0.0394929302779	0.111436950147	0.0482456140351	0.0317700453858	0.0924768807798	0.0460189919649	0.111111111111	0.0175695461201	0.037037037037	0.0351105331599	0.0557768924303
FBgn0014006	0.0453857791225	0.0409556313993	0.0469208211144	0.100877192982	0.0431164901664	0.101974506373	0.0328707085464	0.140740740741	0.0571010248902	0.0555555555556	0.0585175552666	0.111553784861
FBgn0014007	0.0431164901664	0.0321794246709	0.0821114369501	0.0614035087719	0.0453857791225	0.0779805048738	0.0372534696859	0.106172839506	0.0219619326501	0.0555555555556	0.0390117035111	0.159362549801
FBgn0014009	0.0272314674735	0.0394929302779	0.0821114369501	0.0526315789474	0.0158850226929	0.111472131967	0.054784514244	0.108641975309	0.0571010248902	0.0148148148148	0.0448634590377	0.135458167331
FBgn0014010	0.0408472012103	0.0438810336421	0.0645161290323	0.0350877192982	0.0431164901664	0.101474631342	0.0394448502557	0.0913580246914	0.0351390922401	0.0518518518519	0.0468140442133	0.0557768924303
FBgn0014011	0.0431164901664	0.0365675280351	0.0645161290323	0.0526315789474	0.0249621785174	0.098975256186	0.0525931336742	0.101234567901	0.0219619326501	0.0148148148148	0.0409622886866	0.167330677291
FBgn0014018	0.054462934947	0.0555826426134	0.0879765395894	0.0614035087719	0.0499243570348	0.103474131467	0.0460189919649	0.138271604938	0.0307467057101	0.0407407407407	0.0546163849155	0.135458167331
FBgn0014019	0.0295007564297	0.0263286201853	0.123167155425	0.0394736842105	0.0521936459909	0.111472131967	0.0394448502557	0.0814814814815	0.0307467057101	0.0592592592593	0.0546163849155	0.0557768924303
FBgn0014020	0.0499243570348	0.0555826426134	0.0351906158358	0.0701754385965	0.054462934947	0.0889777555611	0.0306793279766	0.145679012346	0.0527086383602	0.0666666666667	0.0487646293888	0.175298804781
FBgn0014022	0.036308623298	0.0380302291565	0.0645161290323	0.0438596491228	0.0453857791225	0.104973756561	0.0372534696859	0.079012345679	0.0614934114202	0.0481481481481	0.0487646293888	0.0478087649402
FBgn0014023	0.0521936459909	0.0424183325207	0.099706744868	0.0657894736842	0.0794251134644	0.0854786303424	0.0350620891161	0.113580246914	0.0614934114202	0.0851851851852	0.0682704811443	0.0956175298805
FBgn0014024	0.0590015128593	0.0555826426134	0.0469208211144	0.0394736842105	0.0453857791225	0.110972256936	0.0306793279766	0.135802469136	0.0351390922401	0.0407407407407	0.0526657997399	0.0876494023904
FBgn0014026	0.0249621785174	0.0351048269137	0.105571847507	0.118421052632	0.0453857791225	0.0964758810297	0.0394448502557	0.083950617284	0.0439238653001	0.0481481481481	0.0370611183355	0.103585657371
FBgn0014028	0.088502269289	0.068746952706	0.0645161290323	0.0789473684211	0.0340393343419	0.116470882279	0.0460189919649	0.130864197531	0.0658857979502	0.0407407407407	0.074122236671	0.111553784861
FBgn0014029	0.0431164901664	0.061433447099	0.0938416422287	0.105263157895	0.0431164901664	0.112471882029	0.0613586559533	0.0641975308642	0.0614934114202	0.0481481481481	0.0546163849155	0.0876494023904
FBgn0014031	0.0431164901664	0.0424183325207	0.0879765395894	0.0438596491228	0.0476550680787	0.115471132217	0.0504017531045	0.083950617284	0.0395314787701	0.0481481481481	0.0585175552666	0.135458167331
FBgn0014032	0.0453857791225	0.0526572403706	0.0879765395894	0.0745614035088	0.0612708018154	0.107473131717	0.0438276113952	0.0987654320988	0.0614934114202	0.0333333333333	0.056566970091	0.0557768924303
FBgn0014033	0.0226928895613	0.0175524134569	0.099706744868	0.0570175438596	0.0748865355522	0.0884778805299	0.0504017531045	0.125925925926	0.0527086383602	0.0703703703704	0.0702210663199	0.0956175298805
FBgn0014037	0.0476550680787	0.0438810336421	0.0469208211144	0.0877192982456	0.0590015128593	0.101474631342	0.0416362308254	0.0962962962963	0.0351390922401	0.0518518518519	0.0331599479844	0.0637450199203
FBgn0014073	0.0521936459909	0.0351048269137	0.0527859237537	0.0526315789474	0.0385779122542	0.0864783804049	0.0416362308254	0.128395061728	0.0175695461201	0.0407407407407	0.0214564369311	0.199203187251
FBgn0014075	0.0385779122542	0.0409556313993	0.129032258065	0.0701754385965	0.0521936459909	0.0899775056236	0.054784514244	0.0864197530864	0.0614934114202	0.0555555555556	0.0780234070221	0.0557768924303
FBgn0014076	0.0408472012103	0.0351048269137	0.146627565982	0.0394736842105	0.054462934947	0.0764808797801	0.0328707085464	0.079012345679	0.0658857979502	0.0666666666667	0.056566970091	0.103585657371
FBgn0014092	0.0340393343419	0.0453437347635	0.111436950147	0.0745614035088	0.0295007564297	0.0869782554361	0.0438276113952	0.0913580246914	0.0395314787701	0.0259259259259	0.0643693107932	0.0398406374502
FBgn0014135	0.0408472012103	0.0468064358849	0.058651026393	0.0394736842105	0.0385779122542	0.0864783804049	0.0438276113952	0.143209876543	0.0263543191801	0.0296296296296	0.0292587776333	0.215139442231
FBgn0014143	0.0726172465961	0.0628961482204	0.0879765395894	0.0526315789474	0.0590015128593	0.105473631592	0.0306793279766	0.158024691358	0.0351390922401	0.0296296296296	0.056566970091	0.143426294821
FBgn0014184	0.0249621785174	0.0263286201853	0.0645161290323	0.0833333333333	0.054462934947	0.0849787553112	0.0394448502557	0.0740740740741	0.0395314787701	0.062962962963	0.0507152145644	0.0876494023904
FBgn0014340	0.0635400907716	0.0716723549488	0.0527859237537	0.0394736842105	0.0431164901664	0.137965508623	0.0460189919649	0.158024691358	0.0263543191801	0.0296296296296	0.0351105331599	0.0637450199203
FBgn0014342	0.036308623298	0.0394929302779	0.0703812316716	0.0570175438596	0.0590015128593	0.0814796300925	0.0350620891161	0.083950617284	0.0395314787701	0.062962962963	0.0468140442133	0.0637450199203
FBgn0014343	0.0476550680787	0.0453437347635	0.129032258065	0.0614035087719	0.0295007564297	0.117970507373	0.0460189919649	0.140740740741	0.0263543191801	0.0148148148148	0.0429128738622	0.175298804781
FBgn0014388	0.0136157337368	0.0175524134569	0.0645161290323	0.0394736842105	0.0431164901664	0.0729817545614	0.0613586559533	0.083950617284	0.0746705710102	0.0259259259259	0.0546163849155	0.111553784861
FBgn0014395	0.0476550680787	0.0380302291565	0.0879765395894	0.0570175438596	0.0272314674735	0.0914771307173	0.0482103725347	0.0864197530864	0.0571010248902	0.0296296296296	0.0682704811443	0.0956175298805
FBgn0014411	0.036308623298	0.061433447099	0.0410557184751	0.0350877192982	0.0295007564297	0.134966258435	0.0482103725347	0.116049382716	0.0219619326501	0.0222222222222	0.0331599479844	0.119521912351
FBgn0014417	0.0295007564297	0.0336421257923	0.146627565982	0.0263157894737	0.0612708018154	0.0859785053737	0.0613586559533	0.0666666666667	0.0175695461201	0.0444444444444	0.074122236671	0.0318725099602
FBgn0014427	0.0431164901664	0.0336421257923	0.099706744868	0.0657894736842	0.0726172465961	0.0934766308423	0.0394448502557	0.123456790123	0.0571010248902	0.0592592592593	0.0780234070221	0.167330677291
FBgn0014464	0.0226928895613	0.0321794246709	0.099706744868	0.0789473684211	0.0453857791225	0.0844788802799	0.0482103725347	0.083950617284	0.0527086383602	0.0407407407407	0.0468140442133	0.111553784861
FBgn0014849	0.0272314674735	0.0277913213067	0.134897360704	0.0394736842105	0.0499243570348	0.0554861284679	0.0504017531045	0.0592592592593	0.0527086383602	0.062962962963	0.0331599479844	0.0398406374502
FBgn0014857	0.0476550680787	0.0468064358849	0.0762463343109	0.030701754386	0.0453857791225	0.106473381655	0.0591672753835	0.143209876543	0.0351390922401	0.0296296296296	0.0429128738622	0.111553784861
FBgn0014861	0.0680786686838	0.061433447099	0.0410557184751	0.0131578947368	0.054462934947	0.118970257436	0.0372534696859	0.192592592593	0.0351390922401	0.062962962963	0.056566970091	0.135458167331
FBgn0014865	0.0476550680787	0.0336421257923	0.099706744868	0.030701754386	0.0476550680787	0.0859785053737	0.0657414170928	0.079012345679	0.0922401171303	0.0444444444444	0.0643693107932	0.0956175298805
FBgn0014868	0.0635400907716	0.0570453437348	0.129032258065	0.0570175438596	0.0385779122542	0.123469132717	0.0306793279766	0.125925925926	0.0922401171303	0.0555555555556	0.0780234070221	0.0557768924303
FBgn0014869	0.0658093797277	0.0555826426134	0.0821114369501	0.0438596491228	0.036308623298	0.117470632342	0.0679327976625	0.0888888888889	0.0527086383602	0.0407407407407	0.0468140442133	0.143426294821
FBgn0014870	0.0567322239032	0.0511945392491	0.0703812316716	0.0438596491228	0.0340393343419	0.115971007248	0.0482103725347	0.125925925926	0.0219619326501	0.0259259259259	0.0429128738622	0.0876494023904
FBgn0014903	0.036308623298	0.0380302291565	0.146627565982	0.0482456140351	0.0340393343419	0.104973756561	0.0438276113952	0.0691358024691	0.0483162518302	0.0296296296296	0.0487646293888	0.0796812749004
FBgn0014906	0.0658093797277	0.061433447099	0.0762463343109	0.0570175438596	0.0499243570348	0.0894776305924	0.0591672753835	0.111111111111	0.0483162518302	0.0333333333333	0.0351105331599	0.151394422311
FBgn0014930	0.0499243570348	0.0453437347635	0.123167155425	0.0482456140351	0.0385779122542	0.0964758810297	0.0482103725347	0.111111111111	0.0439238653001	0.0407407407407	0.0507152145644	0.0796812749004
FBgn0014931	0.0295007564297	0.0292540224281	0.0703812316716	0.0526315789474	0.0703479576399	0.0879780054986	0.063550036523	0.0913580246914	0.0219619326501	0.0814814814815	0.0214564369311	0.0318725099602
FBgn0014949	0.0521936459909	0.0526572403706	0.146627565982	0.0394736842105	0.0272314674735	0.10847288178	0.0438276113952	0.108641975309	0.0483162518302	0.0296296296296	0.0663198959688	0.111553784861
FBgn0015001	0.0317700453858	0.0321794246709	0.105571847507	0.0833333333333	0.0431164901664	0.096975756061	0.0525931336742	0.120987654321	0.0571010248902	0.0333333333333	0.0643693107932	0.119521912351
FBgn0015008	0.018154311649	0.0190151145783	0.0762463343109	0.0263157894737	0.0476550680787	0.0679830042489	0.0591672753835	0.0518518518519	0.0351390922401	0.0555555555556	0.0390117035111	0.0318725099602
FBgn0015011	0.0340393343419	0.0307167235495	0.099706744868	0.0350877192982	0.0295007564297	0.0814796300925	0.0328707085464	0.113580246914	0.0351390922401	0.0148148148148	0.0429128738622	0.175298804781
FBgn0015024	0.0295007564297	0.0336421257923	0.0879765395894	0.105263157895	0.0340393343419	0.0959760059985	0.0482103725347	0.108641975309	0.0263543191801	0.0296296296296	0.0273081924577	0.103585657371
FBgn0015025	0.036308623298	0.0307167235495	0.111436950147	0.0350877192982	0.0567322239032	0.0814796300925	0.0591672753835	0.0962962962963	0.0395314787701	0.0444444444444	0.0448634590377	0.0876494023904
FBgn0015031	0.0249621785174	0.0263286201853	0.117302052786	0.030701754386	0.054462934947	0.0889777555611	0.054784514244	0.079012345679	0.0351390922401	0.0592592592593	0.0409622886866	0.0478087649402
FBgn0015032	0.036308623298	0.0336421257923	0.134897360704	0.0701754385965	0.0295007564297	0.0994751312172	0.0482103725347	0.135802469136	0.0571010248902	0.0333333333333	0.0448634590377	0.151394422311
FBgn0015035	0.036308623298	0.0351048269137	0.111436950147	0.0438596491228	0.054462934947	0.0934766308423	0.0372534696859	0.103703703704	0.0834553440703	0.037037037037	0.0663198959688	0.135458167331
FBgn0015036	0.0476550680787	0.0482691370063	0.140762463343	0.0614035087719	0.0408472012103	0.101974506373	0.0372534696859	0.108641975309	0.0614934114202	0.0407407407407	0.0721716514954	0.0796812749004
FBgn0015037	0.0340393343419	0.0365675280351	0.134897360704	0.0570175438596	0.0590015128593	0.0779805048738	0.0657414170928	0.0888888888889	0.0527086383602	0.0518518518519	0.0526657997399	0.0876494023904
FBgn0015039	0.0385779122542	0.0365675280351	0.1642228739	0.0526315789474	0.0567322239032	0.0904773806548	0.0679327976625	0.103703703704	0.0614934114202	0.0555555555556	0.0487646293888	0.0876494023904
FBgn0015040	0.0431164901664	0.0394929302779	0.146627565982	0.0394736842105	0.0431164901664	0.100974756311	0.0482103725347	0.120987654321	0.0483162518302	0.0333333333333	0.0468140442133	0.119521912351
FBgn0015075	0.0431164901664	0.0482691370063	0.129032258065	0.0789473684211	0.036308623298	0.121469632592	0.0569758948137	0.111111111111	0.0395314787701	0.0333333333333	0.0663198959688	0.0956175298805
FBgn0015221	0.0476550680787	0.0424183325207	0.129032258065	0.0657894736842	0.0453857791225	0.0884778805299	0.0569758948137	0.0962962962963	0.0395314787701	0.0592592592593	0.0370611183355	0.151394422311
FBgn0015222	0.0476550680787	0.0482691370063	0.0762463343109	0.0701754385965	0.0408472012103	0.0924768807798	0.072315558802	0.0987654320988	0.0307467057101	0.0185185185185	0.0312093628088	0.0637450199203
FBgn0015239	0.018154311649	0.0263286201853	0.0879765395894	0.0394736842105	0.0385779122542	0.078480379905	0.0504017531045	0.0592592592593	0.0395314787701	0.0407407407407	0.0409622886866	0.0637450199203
FBgn0015245	0.0226928895613	0.0336421257923	0.0703812316716	0.0701754385965	0.0590015128593	0.0899775056236	0.0394448502557	0.0938271604938	0.0483162518302	0.0407407407407	0.0448634590377	0.151394422311
FBgn0015247	0.0431164901664	0.054119941492	0.0879765395894	0.0482456140351	0.0521936459909	0.101974506373	0.0416362308254	0.116049382716	0.10980966325	0.0407407407407	0.0858257477243	0.0717131474104
FBgn0015268	0.0431164901664	0.0453437347635	0.0879765395894	0.0701754385965	0.054462934947	0.120969757561	0.0350620891161	0.125925925926	0.0439238653001	0.0555555555556	0.0429128738622	0.103585657371
FBgn0015271	0.0567322239032	0.0482691370063	0.123167155425	0.0438596491228	0.0408472012103	0.130967258185	0.0241051862673	0.108641975309	0.0966325036603	0.0518518518519	0.0780234070221	0.0876494023904
FBgn0015278	0.0476550680787	0.0453437347635	0.0821114369501	0.0745614035088	0.054462934947	0.104973756561	0.0416362308254	0.0765432098765	0.0614934114202	0.0518518518519	0.0487646293888	0.0876494023904
FBgn0015279	0.0340393343419	0.0336421257923	0.0762463343109	0.0394736842105	0.0385779122542	0.0974756310922	0.054784514244	0.0987654320988	0.01317715959	0.037037037037	0.0273081924577	0.103585657371
FBgn0015283	0.0272314674735	0.0307167235495	0.129032258065	0.0526315789474	0.0590015128593	0.0904773806548	0.0591672753835	0.0765432098765	0.0658857979502	0.062962962963	0.0721716514954	0.0398406374502
FBgn0015288	0.0975794251135	0.0921501706485	0.099706744868	0.0482456140351	0.0340393343419	0.122469382654	0.0219138056976	0.182716049383	0.0527086383602	0.0222222222222	0.0448634590377	0.191235059761
FBgn0015296	0.0567322239032	0.0482691370063	0.0762463343109	0.0350877192982	0.0590015128593	0.117970507373	0.0394448502557	0.150617283951	0.0439238653001	0.0740740740741	0.0370611183355	0.0956175298805
FBgn0015298	0.0521936459909	0.0585080448562	0.0762463343109	0.0482456140351	0.0476550680787	0.101474631342	0.0328707085464	0.108641975309	0.0527086383602	0.0592592592593	0.0604681404421	0.0637450199203
FBgn0015300	0.0272314674735	0.0438810336421	0.099706744868	0.0438596491228	0.0476550680787	0.104973756561	0.0482103725347	0.103703703704	0.0614934114202	0.0481481481481	0.0643693107932	0.0796812749004
FBgn0015316	0.0431164901664	0.0394929302779	0.158357771261	0.0482456140351	0.0340393343419	0.0924768807798	0.0504017531045	0.123456790123	0.0878477306003	0.0259259259259	0.0819245773732	0.119521912351
FBgn0015331	0.0385779122542	0.0424183325207	0.0703812316716	0.0394736842105	0.0499243570348	0.123969007748	0.0504017531045	0.135802469136	0.0483162518302	0.0444444444444	0.0643693107932	0.127490039841
FBgn0015336	0.0748865355522	0.0716723549488	0.105571847507	0.0394736842105	0.0476550680787	0.107973006748	0.0482103725347	0.148148148148	0.0790629575403	0.0333333333333	0.074122236671	0.151394422311
FBgn0015359	0.0476550680787	0.0394929302779	0.134897360704	0.0614035087719	0.036308623298	0.0959760059985	0.0504017531045	0.0814814814815	0.0439238653001	0.0296296296296	0.0468140442133	0.0637450199203
FBgn0015360	0.0907715582451	0.068746952706	0.129032258065	0.0175438596491	0.0431164901664	0.124968757811	0.0482103725347	0.138271604938	0.0483162518302	0.037037037037	0.0429128738622	0.0956175298805
FBgn0015371	0.0680786686838	0.0468064358849	0.0410557184751	0.0877192982456	0.0226928895613	0.0719820044989	0.0372534696859	0.113580246914	0.0219619326501	0.0222222222222	0.0429128738622	0.151394422311
FBgn0015372	0.0521936459909	0.0555826426134	0.117302052786	0.0219298245614	0.0385779122542	0.114471382154	0.0350620891161	0.103703703704	0.0351390922401	0.0333333333333	0.0468140442133	0.0956175298805
FBgn0015379	0.0521936459909	0.0497318381277	0.0879765395894	0.0570175438596	0.0453857791225	0.115471132217	0.0306793279766	0.16049382716	0.0395314787701	0.0555555555556	0.0312093628088	0.143426294821
FBgn0015380	0.0295007564297	0.0336421257923	0.058651026393	0.0526315789474	0.0272314674735	0.0854786303424	0.0350620891161	0.140740740741	0.0351390922401	0.0259259259259	0.0312093628088	0.183266932271
FBgn0015391	0.0658093797277	0.0555826426134	0.0762463343109	0.030701754386	0.0476550680787	0.10847288178	0.0372534696859	0.167901234568	0.0263543191801	0.037037037037	0.0468140442133	0.135458167331
FBgn0015393	0.0340393343419	0.0438810336421	0.0879765395894	0.0657894736842	0.0431164901664	0.103974006498	0.0328707085464	0.0962962962963	0.0263543191801	0.0333333333333	0.0448634590377	0.0796812749004
FBgn0015396	0.0635400907716	0.0555826426134	0.0762463343109	0.0394736842105	0.0249621785174	0.0834791302174	0.0328707085464	0.158024691358	0.0307467057101	0.0296296296296	0.0292587776333	0.199203187251
FBgn0015400	0.0521936459909	0.0394929302779	0.0938416422287	0.0789473684211	0.0249621785174	0.0944763809048	0.0284879474069	0.158024691358	0.0571010248902	0.0148148148148	0.0370611183355	0.254980079681
FBgn0015402	0.0680786686838	0.068746952706	0.0879765395894	0.0263157894737	0.0317700453858	0.0959760059985	0.0372534696859	0.153086419753	0.0263543191801	0.0333333333333	0.056566970091	0.103585657371
FBgn0015513	0.0340393343419	0.0321794246709	0.0645161290323	0.0921052631579	0.0340393343419	0.105473631592	0.0306793279766	0.128395061728	0.0351390922401	0.0444444444444	0.0370611183355	0.135458167331
FBgn0015519	0.0703479576399	0.0482691370063	0.0938416422287	0.0745614035088	0.0317700453858	0.0859785053737	0.0306793279766	0.153086419753	0.0307467057101	0.0148148148148	0.0390117035111	0.159362549801
FBgn0015520	0.0499243570348	0.0555826426134	0.0938416422287	0.0745614035088	0.0385779122542	0.100974756311	0.0372534696859	0.0987654320988	0.0790629575403	0.0296296296296	0.074122236671	0.0557768924303
FBgn0015522	0.0658093797277	0.054119941492	0.0879765395894	0.030701754386	0.0385779122542	0.0999750062484	0.0482103725347	0.120987654321	0.0571010248902	0.0259259259259	0.0429128738622	0.127490039841
FBgn0015543	0.0476550680787	0.0438810336421	0.105571847507	0.0350877192982	0.0499243570348	0.0964758810297	0.0372534696859	0.111111111111	0.0351390922401	0.0444444444444	0.0468140442133	0.0796812749004
FBgn0015544	0.0385779122542	0.0409556313993	0.111436950147	0.0482456140351	0.0340393343419	0.0974756310922	0.0394448502557	0.083950617284	0.0351390922401	0.0296296296296	0.0448634590377	0.0557768924303
FBgn0015546	0.0385779122542	0.0394929302779	0.0879765395894	0.0570175438596	0.0476550680787	0.109472631842	0.0328707085464	0.111111111111	0.0351390922401	0.0481481481481	0.0546163849155	0.0478087649402
FBgn0015558	0.0272314674735	0.0424183325207	0.0938416422287	0.0614035087719	0.036308623298	0.109472631842	0.0394448502557	0.0864197530864	0.0614934114202	0.037037037037	0.0526657997399	0.103585657371
FBgn0015568	0.0499243570348	0.0409556313993	0.111436950147	0.0526315789474	0.0340393343419	0.0859785053737	0.0504017531045	0.103703703704	0.0483162518302	0.0259259259259	0.0468140442133	0.215139442231
FBgn0015569	0.0113464447806	0.014627011214	0.111436950147	0.0438596491228	0.0703479576399	0.0584853786553	0.0569758948137	0.0518518518519	0.0351390922401	0.0777777777778	0.0312093628088	0.0478087649402
FBgn0015572	0.0295007564297	0.0365675280351	0.111436950147	0.0614035087719	0.054462934947	0.092976755811	0.0460189919649	0.0913580246914	0.0307467057101	0.0555555555556	0.0604681404421	0.0876494023904
FBgn0015574	0.0113464447806	0.0204778156997	0.099706744868	0.0350877192982	0.0476550680787	0.0744813796551	0.0504017531045	0.0740740740741	0.0395314787701	0.0481481481481	0.056566970091	0.0478087649402
FBgn0015575	0.0340393343419	0.0263286201853	0.140762463343	0.0570175438596	0.0499243570348	0.0814796300925	0.0438276113952	0.079012345679	0.0571010248902	0.0407407407407	0.0507152145644	0.151394422311
FBgn0015582	0.0340393343419	0.0365675280351	0.099706744868	0.0614035087719	0.0476550680787	0.103474131467	0.0525931336742	0.0987654320988	0.0483162518302	0.0407407407407	0.0624187256177	0.0876494023904
FBgn0015584	0.0158850226929	0.0175524134569	0.117302052786	0.0350877192982	0.0408472012103	0.0624843789053	0.0482103725347	0.0395061728395	0.0395314787701	0.0407407407407	0.0448634590377	0.0398406374502
FBgn0015586	0.0204236006051	0.0175524134569	0.099706744868	0.0350877192982	0.0590015128593	0.0689827543114	0.0438276113952	0.0617283950617	0.0614934114202	0.0703703703704	0.056566970091	0.0478087649402
FBgn0015589	0.054462934947	0.0409556313993	0.0821114369501	0.127192982456	0.0499243570348	0.0899775056236	0.0416362308254	0.103703703704	0.0527086383602	0.0296296296296	0.0546163849155	0.143426294821
FBgn0015591	0.0408472012103	0.0438810336421	0.105571847507	0.0394736842105	0.0453857791225	0.094976255936	0.0569758948137	0.0888888888889	0.0439238653001	0.0296296296296	0.0429128738622	0.167330677291
FBgn0015600	0.0295007564297	0.0292540224281	0.0410557184751	0.0657894736842	0.0453857791225	0.0859785053737	0.0306793279766	0.103703703704	0.0614934114202	0.0444444444444	0.056566970091	0.135458167331
FBgn0015602	0.0317700453858	0.0394929302779	0.111436950147	0.0526315789474	0.036308623298	0.102974256436	0.0394448502557	0.111111111111	0.0395314787701	0.0185185185185	0.0370611183355	0.0796812749004
FBgn0015609	0.0317700453858	0.0307167235495	0.0469208211144	0.0745614035088	0.0385779122542	0.0744813796551	0.0504017531045	0.0962962962963	0.0175695461201	0.0296296296296	0.0273081924577	0.151394422311
FBgn0015618	0.0635400907716	0.0468064358849	0.0879765395894	0.0526315789474	0.0499243570348	0.0814796300925	0.0394448502557	0.118518518519	0.0614934114202	0.0592592592593	0.0721716514954	0.0637450199203
FBgn0015621	0.0521936459909	0.0468064358849	0.0938416422287	0.0657894736842	0.0317700453858	0.101974506373	0.0460189919649	0.138271604938	0.0439238653001	0.0259259259259	0.0409622886866	0.119521912351
FBgn0015623	0.0703479576399	0.0497318381277	0.105571847507	0.0263157894737	0.0158850226929	0.106973256686	0.0372534696859	0.16049382716	0.0307467057101	0.00740740740741	0.0253576072822	0.159362549801
FBgn0015625	0.088502269289	0.0921501706485	0.099706744868	0.0438596491228	0.0431164901664	0.115471132217	0.0438276113952	0.135802469136	0.0395314787701	0.0481481481481	0.0507152145644	0.151394422311
FBgn0015663	0.0226928895613	0.0219405168211	0.0879765395894	0.0482456140351	0.0249621785174	0.0794801299675	0.0460189919649	0.111111111111	0.0527086383602	0.0296296296296	0.056566970091	0.0557768924303
FBgn0015737	0.0521936459909	0.0585080448562	0.134897360704	0.0526315789474	0.0385779122542	0.140464883779	0.063550036523	0.130864197531	0.0351390922401	0.0518518518519	0.0370611183355	0.0956175298805
FBgn0015754	0.0317700453858	0.0424183325207	0.058651026393	0.0833333333333	0.0521936459909	0.096975756061	0.0328707085464	0.0987654320988	0.0483162518302	0.062962962963	0.0526657997399	0.103585657371
FBgn0015756	0.0385779122542	0.0292540224281	0.058651026393	0.0964912280702	0.0340393343419	0.0954761309673	0.0460189919649	0.113580246914	0.0307467057101	0.0444444444444	0.0448634590377	0.0876494023904
FBgn0015765	0.0385779122542	0.0321794246709	0.099706744868	0.0394736842105	0.0590015128593	0.0894776305924	0.0525931336742	0.0666666666667	0.0307467057101	0.0592592592593	0.0526657997399	0.0478087649402
FBgn0015770	0.018154311649	0.0160897123354	0.0645161290323	0.0350877192982	0.054462934947	0.0579855036241	0.063550036523	0.0641975308642	0.0439238653001	0.0555555555556	0.0468140442133	0.0637450199203
FBgn0015772	0.0499243570348	0.0482691370063	0.099706744868	0.118421052632	0.036308623298	0.078480379905	0.0350620891161	0.133333333333	0.0307467057101	0.0259259259259	0.0448634590377	0.0956175298805
FBgn0015773	0.0748865355522	0.0716723549488	0.058651026393	0.0438596491228	0.0249621785174	0.115471132217	0.0306793279766	0.135802469136	0.0527086383602	0.0111111111111	0.0468140442133	0.167330677291
FBgn0015776	0.0476550680787	0.0424183325207	0.0879765395894	0.0219298245614	0.0408472012103	0.0799800049988	0.054784514244	0.133333333333	0.0395314787701	0.0185185185185	0.0312093628088	0.151394422311
FBgn0015777	0.0249621785174	0.0336421257923	0.099706744868	0.0394736842105	0.0385779122542	0.0844788802799	0.0613586559533	0.0666666666667	0.0219619326501	0.037037037037	0.0331599479844	0.0159362549801
FBgn0015778	0.0453857791225	0.0394929302779	0.0879765395894	0.109649122807	0.0295007564297	0.0829792551862	0.0591672753835	0.0814814814815	0.0263543191801	0.0148148148148	0.0292587776333	0.0796812749004
FBgn0015789	0.0408472012103	0.0394929302779	0.099706744868	0.127192982456	0.0590015128593	0.153961509623	0.0328707085464	0.118518518519	0.0351390922401	0.0407407407407	0.0468140442133	0.0796812749004
FBgn0015790	0.054462934947	0.0468064358849	0.111436950147	0.0745614035088	0.0408472012103	0.08047988003	0.0262965668371	0.106172839506	0.0263543191801	0.0333333333333	0.0429128738622	0.0956175298805
FBgn0015797	0.0385779122542	0.0321794246709	0.0410557184751	0.0745614035088	0.0317700453858	0.111472131967	0.0482103725347	0.158024691358	0.0307467057101	0.0222222222222	0.0370611183355	0.111553784861
FBgn0015799	0.088502269289	0.0716723549488	0.111436950147	0.0570175438596	0.0340393343419	0.123469132717	0.0394448502557	0.158024691358	0.0483162518302	0.0222222222222	0.0468140442133	0.127490039841
FBgn0015801	0.0953101361573	0.08337396392	0.111436950147	0.0482456140351	0.0385779122542	0.125968507873	0.0394448502557	0.182716049383	0.0395314787701	0.0111111111111	0.0507152145644	0.239043824701
FBgn0015805	0.0431164901664	0.0380302291565	0.105571847507	0.0701754385965	0.0521936459909	0.10847288178	0.0328707085464	0.113580246914	0.0219619326501	0.0333333333333	0.0312093628088	0.0876494023904
FBgn0015808	0.0408472012103	0.0438810336421	0.134897360704	0.0614035087719	0.0521936459909	0.106973256686	0.0525931336742	0.103703703704	0.0439238653001	0.0481481481481	0.0604681404421	0.111553784861
FBgn0015818	0.0816944024206	0.061433447099	0.099706744868	0.0438596491228	0.0839636913767	0.107473131717	0.0460189919649	0.138271604938	0.0483162518302	0.0518518518519	0.0487646293888	0.135458167331
FBgn0015831	0.0226928895613	0.0190151145783	0.105571847507	0.0482456140351	0.0499243570348	0.0979755061235	0.0482103725347	0.0666666666667	0.0219619326501	0.0518518518519	0.0390117035111	0.0796812749004
FBgn0015834	0.0385779122542	0.0394929302779	0.111436950147	0.0745614035088	0.054462934947	0.119470132467	0.0569758948137	0.123456790123	0.0658857979502	0.0407407407407	0.074122236671	0.0717131474104
FBgn0015838	0.0567322239032	0.0702096538274	0.099706744868	0.0701754385965	0.0499243570348	0.128467883029	0.0262965668371	0.128395061728	0.0263543191801	0.0518518518519	0.0624187256177	0.0796812749004
FBgn0015903	0.0521936459909	0.0468064358849	0.117302052786	0.0789473684211	0.036308623298	0.118470382404	0.0438276113952	0.128395061728	0.0658857979502	0.0296296296296	0.0682704811443	0.151394422311
FBgn0015904	0.0317700453858	0.0248659190639	0.0645161290323	0.0394736842105	0.0408472012103	0.0844788802799	0.0350620891161	0.106172839506	0.0307467057101	0.0481481481481	0.0390117035111	0.199203187251
FBgn0015919	0.0748865355522	0.0482691370063	0.0645161290323	0.0438596491228	0.0226928895613	0.0764808797801	0.0438276113952	0.143209876543	0.0571010248902	0.0296296296296	0.0448634590377	0.215139442231
FBgn0015924	0.0295007564297	0.0321794246709	0.123167155425	0.0438596491228	0.0295007564297	0.0899775056236	0.0460189919649	0.0740740740741	0.0351390922401	0.0333333333333	0.0253576072822	0.0717131474104
FBgn0015929	0.0680786686838	0.0658215504632	0.0821114369501	0.0482456140351	0.0317700453858	0.113471632092	0.0394448502557	0.0962962962963	0.0702781844802	0.037037037037	0.056566970091	0.0398406374502
FBgn0015949	0.0431164901664	0.0424183325207	0.0410557184751	0.122807017544	0.036308623298	0.103974006498	0.0372534696859	0.130864197531	0.0439238653001	0.037037037037	0.0312093628088	0.111553784861
FBgn0016032	0.0408472012103	0.0482691370063	0.0762463343109	0.030701754386	0.0476550680787	0.0844788802799	0.0525931336742	0.083950617284	0.0571010248902	0.0333333333333	0.0507152145644	0.0398406374502
FBgn0016034	0.0295007564297	0.0234032179425	0.111436950147	0.0657894736842	0.0476550680787	0.0874781304674	0.0306793279766	0.0938271604938	0.0395314787701	0.0518518518519	0.0604681404421	0.0557768924303
FBgn0016036	0.0317700453858	0.0365675280351	0.140762463343	0.030701754386	0.0408472012103	0.101974506373	0.054784514244	0.0691358024691	0.0395314787701	0.0296296296296	0.0351105331599	0.0796812749004
FBgn0016041	0.0476550680787	0.0438810336421	0.0938416422287	0.0482456140351	0.0385779122542	0.103974006498	0.0438276113952	0.083950617284	0.0307467057101	0.0222222222222	0.0487646293888	0.0796812749004
FBgn0016053	0.0408472012103	0.0351048269137	0.146627565982	0.0570175438596	0.0340393343419	0.0884778805299	0.0482103725347	0.103703703704	0.0483162518302	0.0333333333333	0.0702210663199	0.0637450199203
FBgn0016054	0.036308623298	0.0482691370063	0.0879765395894	0.030701754386	0.0431164901664	0.105973506623	0.0328707085464	0.0888888888889	0.0307467057101	0.0444444444444	0.0546163849155	0.0637450199203
FBgn0016059	0.036308623298	0.0277913213067	0.105571847507	0.100877192982	0.0385779122542	0.0684828792802	0.0438276113952	0.0962962962963	0.0263543191801	0.0296296296296	0.0351105331599	0.103585657371
FBgn0016061	0.0317700453858	0.0292540224281	0.123167155425	0.0833333333333	0.0340393343419	0.0814796300925	0.0306793279766	0.133333333333	0.0483162518302	0.037037037037	0.0370611183355	0.135458167331
FBgn0016070	0.0816944024206	0.0672842515846	0.0703812316716	0.105263157895	0.0249621785174	0.109472631842	0.0350620891161	0.116049382716	0.0351390922401	0.0333333333333	0.0331599479844	0.135458167331
FBgn0016075	0.0158850226929	0.0190151145783	0.0879765395894	0.0350877192982	0.0385779122542	0.0874781304674	0.0613586559533	0.0765432098765	0.0351390922401	0.0407407407407	0.0409622886866	0.0876494023904
FBgn0016076	0.0272314674735	0.0234032179425	0.0645161290323	0.0350877192982	0.0476550680787	0.0754811297176	0.0394448502557	0.108641975309	0.0439238653001	0.0481481481481	0.0292587776333	0.159362549801
FBgn0016078	0.0295007564297	0.0292540224281	0.0938416422287	0.0570175438596	0.036308623298	0.101474631342	0.0350620891161	0.113580246914	0.0307467057101	0.0444444444444	0.0507152145644	0.127490039841
FBgn0016080	0.036308623298	0.0380302291565	0.105571847507	0.0657894736842	0.0340393343419	0.112471882029	0.0525931336742	0.0641975308642	0.0527086383602	0.0259259259259	0.0546163849155	0.0478087649402
FBgn0016081	0.0431164901664	0.0409556313993	0.0703812316716	0.0921052631579	0.0295007564297	0.0819795051237	0.0482103725347	0.0864197530864	0.0483162518302	0.0222222222222	0.0409622886866	0.127490039841
FBgn0016119	0.0521936459909	0.0497318381277	0.0879765395894	0.0482456140351	0.0295007564297	0.106973256686	0.0372534696859	0.0987654320988	0.0351390922401	0.0296296296296	0.0468140442133	0.0637450199203
FBgn0016126	0.0249621785174	0.0248659190639	0.0351906158358	0.0219298245614	0.054462934947	0.0479880029993	0.0482103725347	0.041975308642	0.0307467057101	0.0518518518519	0.0312093628088	0.0318725099602
FBgn0016131	0.0408472012103	0.0409556313993	0.099706744868	0.118421052632	0.036308623298	0.105973506623	0.054784514244	0.118518518519	0.0263543191801	0.0259259259259	0.0292587776333	0.111553784861
FBgn0016650	0.0408472012103	0.0351048269137	0.117302052786	0.114035087719	0.0431164901664	0.0919770057486	0.0460189919649	0.116049382716	0.0658857979502	0.0407407407407	0.0507152145644	0.175298804781
FBgn0016660	0.0476550680787	0.0351048269137	0.0410557184751	0.030701754386	0.0272314674735	0.0794801299675	0.0438276113952	0.116049382716	0.0614934114202	0.0222222222222	0.0390117035111	0.191235059761
FBgn0016672	0.036308623298	0.0307167235495	0.0879765395894	0.0570175438596	0.0453857791225	0.0959760059985	0.0438276113952	0.111111111111	0.0571010248902	0.0444444444444	0.0643693107932	0.0876494023904
FBgn0016685	0.0408472012103	0.0468064358849	0.099706744868	0.0745614035088	0.0249621785174	0.107473131717	0.0416362308254	0.138271604938	0.0922401171303	0.0259259259259	0.0643693107932	0.127490039841
FBgn0016687	0.0408472012103	0.0365675280351	0.099706744868	0.0438596491228	0.0499243570348	0.115471132217	0.0482103725347	0.113580246914	0.0307467057101	0.0481481481481	0.0526657997399	0.103585657371
FBgn0016693	0.0680786686838	0.0804485616772	0.0527859237537	0.0482456140351	0.0340393343419	0.113471632092	0.063550036523	0.113580246914	0.0351390922401	0.0333333333333	0.0468140442133	0.0478087649402
FBgn0016694	0.0249621785174	0.0219405168211	0.0879765395894	0.0833333333333	0.036308623298	0.0709822544364	0.0416362308254	0.0913580246914	0.0439238653001	0.0333333333333	0.0468140442133	0.119521912351
FBgn0016696	0.0431164901664	0.0365675280351	0.058651026393	0.0614035087719	0.0499243570348	0.0869782554361	0.0372534696859	0.113580246914	0.0307467057101	0.0481481481481	0.0370611183355	0.111553784861
FBgn0016697	0.0385779122542	0.0394929302779	0.0762463343109	0.0789473684211	0.0521936459909	0.0829792551862	0.0416362308254	0.113580246914	0.0351390922401	0.0518518518519	0.0604681404421	0.0796812749004
FBgn0016698	0.0272314674735	0.0307167235495	0.0645161290323	0.0350877192982	0.0385779122542	0.0964758810297	0.0504017531045	0.103703703704	0.0527086383602	0.0407407407407	0.056566970091	0.0796812749004
FBgn0016701	0.0431164901664	0.0336421257923	0.111436950147	0.0482456140351	0.0340393343419	0.0869782554361	0.0504017531045	0.103703703704	0.0395314787701	0.0333333333333	0.0526657997399	0.0717131474104
FBgn0016715	0.0295007564297	0.0263286201853	0.105571847507	0.0394736842105	0.0385779122542	0.078480379905	0.0394448502557	0.113580246914	0.0395314787701	0.0481481481481	0.0429128738622	0.167330677291
FBgn0016726	0.0612708018154	0.054119941492	0.0821114369501	0.0614035087719	0.0453857791225	0.10047488128	0.0394448502557	0.106172839506	0.0571010248902	0.0444444444444	0.0468140442133	0.119521912351
FBgn0016754	0.0612708018154	0.0570453437348	0.0117302052786	0.140350877193	0.0431164901664	0.0999750062484	0.0350620891161	0.133333333333	0.0307467057101	0.0296296296296	0.0292587776333	0.191235059761
FBgn0016762	0.0476550680787	0.0380302291565	0.111436950147	0.0438596491228	0.036308623298	0.106473381655	0.0504017531045	0.113580246914	0.0395314787701	0.0407407407407	0.056566970091	0.0956175298805
FBgn0016917	0.0453857791225	0.0424183325207	0.099706744868	0.100877192982	0.0408472012103	0.10447388153	0.0372534696859	0.106172839506	0.0351390922401	0.0481481481481	0.0390117035111	0.159362549801
FBgn0016930	0.0431164901664	0.0380302291565	0.0469208211144	0.0701754385965	0.0295007564297	0.0699825043739	0.0438276113952	0.120987654321	0.0263543191801	0.0296296296296	0.0253576072822	0.183266932271
FBgn0016970	0.0249621785174	0.0234032179425	0.111436950147	0.030701754386	0.0408472012103	0.0999750062484	0.063550036523	0.0814814814815	0.0483162518302	0.037037037037	0.0585175552666	0.0637450199203
FBgn0016975	0.018154311649	0.0204778156997	0.105571847507	0.0833333333333	0.0567322239032	0.0539865033742	0.0438276113952	0.0814814814815	0.0219619326501	0.0407407407407	0.0195058517555	0.111553784861
FBgn0016976	0.018154311649	0.0204778156997	0.105571847507	0.0833333333333	0.0567322239032	0.0539865033742	0.0438276113952	0.0814814814815	0.0219619326501	0.0407407407407	0.0195058517555	0.111553784861
FBgn0016977	0.0204236006051	0.0175524134569	0.0410557184751	0.0789473684211	0.0499243570348	0.08047988003	0.0460189919649	0.106172839506	0.0439238653001	0.0296296296296	0.0390117035111	0.127490039841
FBgn0016978	0.106656580938	0.0980009751341	0.134897360704	0.0394736842105	0.0295007564297	0.142464383904	0.0482103725347	0.150617283951	0.0483162518302	0.0259259259259	0.0643693107932	0.0876494023904
FBgn0016983	0.0295007564297	0.0351048269137	0.105571847507	0.0526315789474	0.0431164901664	0.102974256436	0.0328707085464	0.123456790123	0.0439238653001	0.037037037037	0.0468140442133	0.135458167331
FBgn0016984	0.0453857791225	0.0380302291565	0.0645161290323	0.0526315789474	0.0431164901664	0.0844788802799	0.0525931336742	0.120987654321	0.0175695461201	0.0296296296296	0.0468140442133	0.183266932271
FBgn0017414	0.0226928895613	0.0204778156997	0.105571847507	0.00438596491228	0.0680786686838	0.0974756310922	0.0482103725347	0.0691358024691	0.0439238653001	0.0555555555556	0.0604681404421	0.0796812749004
FBgn0017418	0.0408472012103	0.0526572403706	0.0469208211144	0.144736842105	0.0408472012103	0.0814796300925	0.0372534696859	0.111111111111	0.0351390922401	0.0444444444444	0.0331599479844	0.127490039841
FBgn0017430	0.0453857791225	0.0453437347635	0.0762463343109	0.030701754386	0.054462934947	0.092976755811	0.0569758948137	0.0987654320988	0.0439238653001	0.0444444444444	0.0448634590377	0.0478087649402
FBgn0017448	0.0385779122542	0.0336421257923	0.0938416422287	0.030701754386	0.0317700453858	0.0894776305924	0.0394448502557	0.079012345679	0.0351390922401	0.0333333333333	0.0448634590377	0.0239043824701
FBgn0017456	0.0340393343419	0.0248659190639	0.123167155425	0.0263157894737	0.0453857791225	0.0794801299675	0.054784514244	0.0864197530864	0.0351390922401	0.0518518518519	0.0487646293888	0.0557768924303
FBgn0017457	0.0590015128593	0.0511945392491	0.0703812316716	0.0570175438596	0.036308623298	0.124968757811	0.0241051862673	0.143209876543	0.0307467057101	0.037037037037	0.0507152145644	0.103585657371
FBgn0017545	0.0249621785174	0.0175524134569	0.0762463343109	0.0482456140351	0.0726172465961	0.0654836290927	0.0394448502557	0.0987654320988	0.0395314787701	0.0703703703704	0.0487646293888	0.103585657371
FBgn0017550	0.0635400907716	0.0497318381277	0.0645161290323	0.0614035087719	0.018154311649	0.130467383154	0.0219138056976	0.125925925926	0.00878477306003	0.0148148148148	0.0234070221066	0.0876494023904
FBgn0017566	0.0612708018154	0.061433447099	0.0879765395894	0.0701754385965	0.0408472012103	0.124968757811	0.0328707085464	0.130864197531	0.0571010248902	0.037037037037	0.0624187256177	0.0956175298805
FBgn0017567	0.0499243570348	0.0424183325207	0.0879765395894	0.0350877192982	0.0431164901664	0.106973256686	0.0460189919649	0.118518518519	0.0527086383602	0.0592592592593	0.0448634590377	0.0876494023904
FBgn0017572	0.0703479576399	0.0585080448562	0.0234604105572	0.0394736842105	0.0408472012103	0.0994751312172	0.0438276113952	0.140740740741	0.0175695461201	0.0296296296296	0.0390117035111	0.119521912351
FBgn0017577	0.0431164901664	0.0365675280351	0.123167155425	0.0263157894737	0.036308623298	0.117470632342	0.0482103725347	0.106172839506	0.0439238653001	0.037037037037	0.0546163849155	0.0876494023904
FBgn0017578	0.0249621785174	0.0219405168211	0.0762463343109	0.0482456140351	0.0295007564297	0.0874781304674	0.0306793279766	0.0814814814815	0.0614934114202	0.0296296296296	0.0370611183355	0.0159362549801
FBgn0017581	0.0340393343419	0.0321794246709	0.0879765395894	0.0219298245614	0.0272314674735	0.0799800049988	0.0416362308254	0.0987654320988	0.0351390922401	0.0222222222222	0.0312093628088	0.151394422311
FBgn0017590	0.0408472012103	0.0365675280351	0.105571847507	0.0877192982456	0.0408472012103	0.0869782554361	0.0438276113952	0.111111111111	0.0307467057101	0.0222222222222	0.0546163849155	0.183266932271
FBgn0019624	0.036308623298	0.0365675280351	0.0762463343109	0.0657894736842	0.0408472012103	0.096975756061	0.054784514244	0.116049382716	0.0351390922401	0.0296296296296	0.0585175552666	0.0557768924303
FBgn0019643	0.036308623298	0.0351048269137	0.0762463343109	0.0438596491228	0.0408472012103	0.094976255936	0.0482103725347	0.118518518519	0.0483162518302	0.0518518518519	0.0448634590377	0.111553784861
FBgn0019644	0.0680786686838	0.061433447099	0.111436950147	0.0657894736842	0.0408472012103	0.105473631592	0.0372534696859	0.130864197531	0.0439238653001	0.037037037037	0.0604681404421	0.0637450199203
FBgn0019650	0.036308623298	0.0351048269137	0.111436950147	0.0350877192982	0.0590015128593	0.0764808797801	0.0569758948137	0.116049382716	0.0263543191801	0.0592592592593	0.0370611183355	0.119521912351
FBgn0019661	0.0204236006051	0.0336421257923	0.0410557184751	0.0482456140351	0.0453857791225	0.102974256436	0.0306793279766	0.0913580246914	0.0483162518302	0.0481481481481	0.056566970091	0.0796812749004
FBgn0019662	0.0408472012103	0.0453437347635	0.0469208211144	0.0394736842105	0.0226928895613	0.0964758810297	0.0350620891161	0.113580246914	0.0439238653001	0.0222222222222	0.0448634590377	0.119521912351
FBgn0019686	0.0431164901664	0.0394929302779	0.158357771261	0.0482456140351	0.0272314674735	0.0944763809048	0.0460189919649	0.0987654320988	0.0483162518302	0.0185185185185	0.0409622886866	0.0557768924303
FBgn0019828	0.0113464447806	0.00877620672843	0.134897360704	0.030701754386	0.0590015128593	0.0609847538115	0.0613586559533	0.0469135802469	0.0395314787701	0.0555555555556	0.0448634590377	0.0478087649402
FBgn0019830	0.0658093797277	0.0599707459776	0.111436950147	0.0789473684211	0.0408472012103	0.118970257436	0.0416362308254	0.0962962962963	0.0483162518302	0.0333333333333	0.0507152145644	0.0796812749004
FBgn0019890	0.0590015128593	0.054119941492	0.0821114369501	0.0570175438596	0.0476550680787	0.0909772556861	0.0328707085464	0.0962962962963	0.0175695461201	0.0444444444444	0.0351105331599	0.0876494023904
FBgn0019925	0.0453857791225	0.0394929302779	0.0527859237537	0.0833333333333	0.0431164901664	0.112471882029	0.0350620891161	0.103703703704	0.0395314787701	0.0444444444444	0.0487646293888	0.103585657371
FBgn0019928	0.0408472012103	0.0365675280351	0.140762463343	0.0701754385965	0.0499243570348	0.0879780054986	0.0569758948137	0.116049382716	0.0878477306003	0.0481481481481	0.0897269180754	0.0956175298805
FBgn0019932	0.0158850226929	0.014627011214	0.0703812316716	0.030701754386	0.0612708018154	0.0549862534366	0.054784514244	0.0666666666667	0.0351390922401	0.062962962963	0.0468140442133	0.0956175298805
FBgn0019940	0.0521936459909	0.0438810336421	0.0762463343109	0.0789473684211	0.0726172465961	0.103474131467	0.0328707085464	0.143209876543	0.10102489019	0.0888888888889	0.0936280884265	0.159362549801
FBgn0019949	0.0385779122542	0.0394929302779	0.117302052786	0.0657894736842	0.0476550680787	0.109972506873	0.0284879474069	0.106172839506	0.0483162518302	0.0333333333333	0.0624187256177	0.0796812749004
FBgn0019952	0.0499243570348	0.0438810336421	0.129032258065	0.0394736842105	0.0385779122542	0.110472381905	0.0657414170928	0.130864197531	0.0483162518302	0.0296296296296	0.0663198959688	0.0796812749004
FBgn0019968	0.0590015128593	0.0482691370063	0.0762463343109	0.144736842105	0.0295007564297	0.0919770057486	0.0438276113952	0.0938271604938	0.0351390922401	0.0296296296296	0.0331599479844	0.0956175298805
FBgn0019972	0.0567322239032	0.0453437347635	0.105571847507	0.0526315789474	0.0431164901664	0.0984753811547	0.0504017531045	0.113580246914	0.0439238653001	0.037037037037	0.0624187256177	0.0796812749004
FBgn0019985	0.018154311649	0.0160897123354	0.0469208211144	0.0526315789474	0.0385779122542	0.0534866283429	0.0328707085464	0.0246913580247	0.0439238653001	0.037037037037	0.0370611183355	0.0398406374502
FBgn0019990	0.0431164901664	0.0424183325207	0.0762463343109	0.0482456140351	0.036308623298	0.092976755811	0.0416362308254	0.0888888888889	0.0395314787701	0.0259259259259	0.0448634590377	0.119521912351
FBgn0020018	0.0635400907716	0.0511945392491	0.099706744868	0.0526315789474	0.0476550680787	0.120469882529	0.0394448502557	0.148148148148	0.0439238653001	0.037037037037	0.0487646293888	0.0876494023904
FBgn0020235	0.0499243570348	0.0394929302779	0.099706744868	0.0438596491228	0.0340393343419	0.123469132717	0.0350620891161	0.113580246914	0.0483162518302	0.0407407407407	0.0643693107932	0.0717131474104
FBgn0020236	0.0521936459909	0.0658215504632	0.0762463343109	0.0482456140351	0.0408472012103	0.122969257686	0.0372534696859	0.101234567901	0.0175695461201	0.0407407407407	0.0312093628088	0.127490039841
FBgn0020249	0.0385779122542	0.0394929302779	0.105571847507	0.0789473684211	0.0499243570348	0.0789802549363	0.0460189919649	0.079012345679	0.0439238653001	0.0333333333333	0.0409622886866	0.0637450199203
FBgn0020251	0.0862329803328	0.0628961482204	0.0469208211144	0.100877192982	0.0317700453858	0.106973256686	0.0416362308254	0.130864197531	0.0351390922401	0.037037037037	0.0312093628088	0.159362549801
FBgn0020258	0.0295007564297	0.0292540224281	0.117302052786	0.030701754386	0.0499243570348	0.0854786303424	0.0372534696859	0.106172839506	0.0395314787701	0.0481481481481	0.0682704811443	0.143426294821
FBgn0020269	0.0567322239032	0.0482691370063	0.0410557184751	0.0614035087719	0.0408472012103	0.0779805048738	0.0504017531045	0.128395061728	0.0307467057101	0.0444444444444	0.0429128738622	0.119521912351
FBgn0020272	0.0567322239032	0.061433447099	0.099706744868	0.0614035087719	0.0295007564297	0.122469382654	0.0328707085464	0.140740740741	0.0307467057101	0.0259259259259	0.0507152145644	0.159362549801
FBgn0020277	0.036308623298	0.0292540224281	0.0645161290323	0.0219298245614	0.0680786686838	0.0844788802799	0.0504017531045	0.0592592592593	0.0658857979502	0.0740740740741	0.056566970091	0.0717131474104
FBgn0020278	0.0499243570348	0.0511945392491	0.0410557184751	0.0789473684211	0.0499243570348	0.103974006498	0.0613586559533	0.0938271604938	0.0351390922401	0.0518518518519	0.0546163849155	0.0557768924303
FBgn0020279	0.0521936459909	0.0409556313993	0.0938416422287	0.109649122807	0.054462934947	0.0854786303424	0.0525931336742	0.125925925926	0.0571010248902	0.0407407407407	0.0526657997399	0.0956175298805
FBgn0020280	0.0385779122542	0.0321794246709	0.111436950147	0.0350877192982	0.0408472012103	0.0999750062484	0.0328707085464	0.0740740740741	0.0571010248902	0.0444444444444	0.0487646293888	0.0478087649402
FBgn0020299	0.0340393343419	0.0321794246709	0.0703812316716	0.0701754385965	0.0521936459909	0.0799800049988	0.0350620891161	0.103703703704	0.0439238653001	0.0518518518519	0.0390117035111	0.111553784861
FBgn0020300	0.0385779122542	0.0277913213067	0.111436950147	0.0570175438596	0.0453857791225	0.0744813796551	0.0284879474069	0.128395061728	0.0395314787701	0.0296296296296	0.0429128738622	0.127490039841
FBgn0020304	0.0635400907716	0.0468064358849	0.0879765395894	0.0877192982456	0.00680786686838	0.135466133467	0.0416362308254	0.140740740741	0.0175695461201	0.0037037037037	0.01755526658	0.183266932271
FBgn0020307	0.0658093797277	0.0599707459776	0.0938416422287	0.0614035087719	0.0340393343419	0.113471632092	0.0591672753835	0.155555555556	0.0527086383602	0.0296296296296	0.0448634590377	0.167330677291
FBgn0020309	0.0521936459909	0.0643588493418	0.146627565982	0.0745614035088	0.0317700453858	0.0939765058735	0.0306793279766	0.118518518519	0.0527086383602	0.0259259259259	0.0507152145644	0.0876494023904
FBgn0020312	0.0680786686838	0.0643588493418	0.0645161290323	0.0833333333333	0.054462934947	0.113471632092	0.0262965668371	0.150617283951	0.0746705710102	0.062962962963	0.0526657997399	0.119521912351
FBgn0020369	0.0272314674735	0.0365675280351	0.0762463343109	0.0526315789474	0.0635400907716	0.101474631342	0.0394448502557	0.0987654320988	0.0351390922401	0.0666666666667	0.0624187256177	0.103585657371
FBgn0020376	0.018154311649	0.0190151145783	0.0645161290323	0.0614035087719	0.0680786686838	0.0879780054986	0.0482103725347	0.0864197530864	0.0571010248902	0.0703703703704	0.0643693107932	0.0637450199203
FBgn0020377	0.0272314674735	0.0263286201853	0.099706744868	0.0350877192982	0.0521936459909	0.0794801299675	0.0525931336742	0.0888888888889	0.0571010248902	0.0518518518519	0.0468140442133	0.111553784861
FBgn0020378	0.036308623298	0.0409556313993	0.0703812316716	0.0745614035088	0.0158850226929	0.0849787553112	0.0262965668371	0.0888888888889	0.0614934114202	0.0037037037037	0.0409622886866	0.183266932271
FBgn0020379	0.018154311649	0.0234032179425	0.0527859237537	0.030701754386	0.0385779122542	0.0709822544364	0.0569758948137	0.0716049382716	0.0263543191801	0.0333333333333	0.0273081924577	0.0398406374502
FBgn0020385	0.0340393343419	0.0351048269137	0.0938416422287	0.0482456140351	0.0249621785174	0.0879780054986	0.0525931336742	0.0641975308642	0.0351390922401	0.0222222222222	0.0526657997399	0.0717131474104
FBgn0020386	0.0317700453858	0.0351048269137	0.0645161290323	0.0526315789474	0.0476550680787	0.0774806298425	0.0372534696859	0.103703703704	0.01317715959	0.0407407407407	0.0234070221066	0.167330677291
FBgn0020388	0.0907715582451	0.0804485616772	0.0821114369501	0.0438596491228	0.036308623298	0.125468632842	0.0416362308254	0.133333333333	0.0571010248902	0.037037037037	0.0487646293888	0.0876494023904
FBgn0020389	0.0204236006051	0.0190151145783	0.105571847507	0.0614035087719	0.0521936459909	0.0819795051237	0.0394448502557	0.083950617284	0.0658857979502	0.0444444444444	0.0526657997399	0.0796812749004
FBgn0020391	0.0590015128593	0.0511945392491	0.123167155425	0.0964912280702	0.036308623298	0.107973006748	0.0262965668371	0.150617283951	0.0571010248902	0.0296296296296	0.0526657997399	0.159362549801
FBgn0020392	0.0226928895613	0.0336421257923	0.0879765395894	0.0350877192982	0.0658093797277	0.0879780054986	0.054784514244	0.0666666666667	0.0263543191801	0.0555555555556	0.0448634590377	0.0876494023904
FBgn0020399	0.0340393343419	0.0351048269137	0.0762463343109	0.0570175438596	0.054462934947	0.096975756061	0.0328707085464	0.0888888888889	0.0571010248902	0.0555555555556	0.0448634590377	0.0717131474104
FBgn0020407	0.0635400907716	0.0716723549488	0.0821114369501	0.0526315789474	0.036308623298	0.139965008748	0.0153396639883	0.143209876543	0.0527086383602	0.0481481481481	0.0585175552666	0.0637450199203
FBgn0020412	0.036308623298	0.0321794246709	0.0703812316716	0.105263157895	0.0295007564297	0.0999750062484	0.054784514244	0.118518518519	0.0351390922401	0.0185185185185	0.0370611183355	0.0956175298805
FBgn0020415	0.0226928895613	0.0234032179425	0.134897360704	0.0394736842105	0.0408472012103	0.0769807548113	0.0591672753835	0.0543209876543	0.0307467057101	0.0481481481481	0.0370611183355	0.111553784861
FBgn0020429	0.0317700453858	0.0292540224281	0.129032258065	0.0570175438596	0.0408472012103	0.0899775056236	0.0306793279766	0.106172839506	0.0746705710102	0.0444444444444	0.0643693107932	0.111553784861
FBgn0020443	0.0476550680787	0.0482691370063	0.0645161290323	0.0964912280702	0.0226928895613	0.105473631592	0.0438276113952	0.101234567901	0.0351390922401	0.0185185185185	0.0331599479844	0.0557768924303
FBgn0020493	0.0385779122542	0.0321794246709	0.0762463343109	0.105263157895	0.0249621785174	0.0829792551862	0.0306793279766	0.113580246914	0.0263543191801	0.0333333333333	0.0195058517555	0.127490039841
FBgn0020496	0.0748865355522	0.0628961482204	0.0527859237537	0.149122807018	0.0204236006051	0.110472381905	0.0306793279766	0.153086419753	0.0395314787701	0.0185185185185	0.0234070221066	0.151394422311
FBgn0020506	0.0431164901664	0.0380302291565	0.0938416422287	0.0964912280702	0.0476550680787	0.0999750062484	0.0372534696859	0.116049382716	0.0878477306003	0.0407407407407	0.0897269180754	0.119521912351
FBgn0020508	0.0295007564297	0.0336421257923	0.140762463343	0.0657894736842	0.0658093797277	0.0874781304674	0.0372534696859	0.111111111111	0.0834553440703	0.0555555555556	0.0819245773732	0.0956175298805
FBgn0020513	0.0408472012103	0.0394929302779	0.0351906158358	0.030701754386	0.036308623298	0.0959760059985	0.054784514244	0.0962962962963	0.0219619326501	0.0296296296296	0.0351105331599	0.159362549801
FBgn0020521	0.036308623298	0.0336421257923	0.111436950147	0.0877192982456	0.0249621785174	0.10847288178	0.0219138056976	0.145679012346	0.0658857979502	0.0222222222222	0.0468140442133	0.223107569721
FBgn0020545	0.0726172465961	0.061433447099	0.0879765395894	0.0394736842105	0.0317700453858	0.134466383404	0.0416362308254	0.140740740741	0.0439238653001	0.0296296296296	0.0624187256177	0.135458167331
FBgn0020556	0.0317700453858	0.0277913213067	0.0527859237537	0.0438596491228	0.0748865355522	0.0849787553112	0.0372534696859	0.0740740740741	0.0483162518302	0.0851851851852	0.0370611183355	0.135458167331
FBgn0020616	0.0521936459909	0.0468064358849	0.0469208211144	0.0350877192982	0.0590015128593	0.10047488128	0.0328707085464	0.130864197531	0.0395314787701	0.0518518518519	0.0390117035111	0.0478087649402
FBgn0020617	0.0408472012103	0.0511945392491	0.140762463343	0.0789473684211	0.0317700453858	0.098975256186	0.0438276113952	0.130864197531	0.0527086383602	0.0259259259259	0.0546163849155	0.159362549801
FBgn0020618	0.054462934947	0.0468064358849	0.123167155425	0.0438596491228	0.0249621785174	0.113471632092	0.0328707085464	0.125925925926	0.0614934114202	0.0222222222222	0.0624187256177	0.0956175298805
FBgn0020620	0.0590015128593	0.0628961482204	0.0645161290323	0.105263157895	0.0521936459909	0.0934766308423	0.0613586559533	0.103703703704	0.0307467057101	0.0518518518519	0.0409622886866	0.0956175298805
FBgn0020621	0.0499243570348	0.0424183325207	0.0527859237537	0.100877192982	0.036308623298	0.0954761309673	0.0350620891161	0.0913580246914	0.0439238653001	0.0407407407407	0.0390117035111	0.0796812749004
FBgn0020622	0.0521936459909	0.0570453437348	0.0703812316716	0.0964912280702	0.0408472012103	0.103974006498	0.0175310445581	0.140740740741	0.0307467057101	0.0296296296296	0.0351105331599	0.111553784861
FBgn0020626	0.0771558245083	0.0716723549488	0.0762463343109	0.0614035087719	0.0431164901664	0.138465383654	0.0372534696859	0.18024691358	0.0307467057101	0.0259259259259	0.056566970091	0.151394422311
FBgn0020633	0.0476550680787	0.0482691370063	0.0762463343109	0.0175438596491	0.0612708018154	0.0974756310922	0.0460189919649	0.101234567901	0.0483162518302	0.062962962963	0.0546163849155	0.0717131474104
FBgn0020637	0.0204236006051	0.0204778156997	0.193548387097	0.0394736842105	0.0521936459909	0.0644838790302	0.0525931336742	0.0716049382716	0.0439238653001	0.0296296296296	0.0370611183355	0.103585657371
FBgn0020639	0.0340393343419	0.0409556313993	0.17008797654	0.0263157894737	0.0612708018154	0.0814796300925	0.0591672753835	0.0864197530864	0.0351390922401	0.0777777777778	0.0370611183355	0.103585657371
FBgn0020640	0.0158850226929	0.0234032179425	0.158357771261	0.0219298245614	0.0567322239032	0.0744813796551	0.0438276113952	0.0913580246914	0.0439238653001	0.0555555555556	0.0390117035111	0.103585657371
FBgn0020641	0.0272314674735	0.0277913213067	0.140762463343	0.0482456140351	0.0567322239032	0.0904773806548	0.0745069393718	0.0962962962963	0.0527086383602	0.037037037037	0.0468140442133	0.0637450199203
FBgn0020642	0.0317700453858	0.0307167235495	0.099706744868	0.030701754386	0.0476550680787	0.0834791302174	0.0460189919649	0.140740740741	0.0483162518302	0.037037037037	0.0429128738622	0.135458167331
FBgn0020645	0.018154311649	0.0204778156997	0.123167155425	0.0438596491228	0.0499243570348	0.0844788802799	0.0438276113952	0.0691358024691	0.0395314787701	0.0481481481481	0.056566970091	0.0717131474104
FBgn0020646	0.036308623298	0.0336421257923	0.123167155425	0.030701754386	0.0499243570348	0.0834791302174	0.0350620891161	0.0938271604938	0.0571010248902	0.0444444444444	0.0448634590377	0.0717131474104
FBgn0020653	0.0726172465961	0.0716723549488	0.111436950147	0.0526315789474	0.0272314674735	0.133466633342	0.0284879474069	0.143209876543	0.0527086383602	0.0222222222222	0.0448634590377	0.191235059761
FBgn0020655	0.0612708018154	0.0511945392491	0.0938416422287	0.0701754385965	0.0408472012103	0.104973756561	0.0372534696859	0.118518518519	0.0395314787701	0.0444444444444	0.0546163849155	0.0717131474104
FBgn0020660	0.0317700453858	0.0263286201853	0.0527859237537	0.0263157894737	0.0590015128593	0.0584853786553	0.054784514244	0.0592592592593	0.0439238653001	0.0666666666667	0.0507152145644	0.0557768924303
FBgn0020762	0.0635400907716	0.0599707459776	0.105571847507	0.0350877192982	0.0340393343419	0.101474631342	0.0328707085464	0.133333333333	0.0527086383602	0.0296296296296	0.0390117035111	0.183266932271
FBgn0020764	0.0839636913767	0.0716723549488	0.158357771261	0.0438596491228	0.0295007564297	0.124468882779	0.0657414170928	0.16049382716	0.0439238653001	0.0259259259259	0.0585175552666	0.111553784861
FBgn0020765	0.0317700453858	0.0277913213067	0.111436950147	0.0526315789474	0.0499243570348	0.0799800049988	0.0372534696859	0.123456790123	0.0746705710102	0.0481481481481	0.0585175552666	0.127490039841
FBgn0020767	0.0521936459909	0.0438810336421	0.0938416422287	0.0789473684211	0.0453857791225	0.0829792551862	0.0328707085464	0.0938271604938	0.0175695461201	0.0555555555556	0.0253576072822	0.0956175298805
FBgn0020887	0.0590015128593	0.0526572403706	0.0645161290323	0.0482456140351	0.0612708018154	0.0899775056236	0.0504017531045	0.106172839506	0.0527086383602	0.0814814814815	0.0507152145644	0.0478087649402
FBgn0020906	0.0453857791225	0.0365675280351	0.140762463343	0.0614035087719	0.0453857791225	0.094976255936	0.0394448502557	0.138271604938	0.0702781844802	0.0296296296296	0.0838751625488	0.103585657371
FBgn0020907	0.0408472012103	0.0482691370063	0.0762463343109	0.114035087719	0.0340393343419	0.0934766308423	0.0460189919649	0.0987654320988	0.0351390922401	0.0259259259259	0.0526657997399	0.167330677291
FBgn0020908	0.00453857791225	0.00877620672843	0.0703812316716	0.0482456140351	0.0635400907716	0.0479880029993	0.0525931336742	0.0271604938272	0.01317715959	0.0814814814815	0.0253576072822	0.0557768924303
FBgn0020909	0.0476550680787	0.0380302291565	0.099706744868	0.0657894736842	0.0499243570348	0.0844788802799	0.0504017531045	0.130864197531	0.0175695461201	0.0333333333333	0.0429128738622	0.103585657371
FBgn0020910	0.0249621785174	0.0409556313993	0.105571847507	0.0394736842105	0.0590015128593	0.112471882029	0.0350620891161	0.079012345679	0.0614934114202	0.0666666666667	0.0526657997399	0.0876494023904
FBgn0020912	0.0499243570348	0.0453437347635	0.099706744868	0.0614035087719	0.018154311649	0.0974756310922	0.0328707085464	0.143209876543	0.0219619326501	0.0185185185185	0.0195058517555	0.175298804781
FBgn0020930	0.0635400907716	0.0526572403706	0.146627565982	0.0964912280702	0.0453857791225	0.105973506623	0.0416362308254	0.0938271604938	0.0571010248902	0.0444444444444	0.0721716514954	0.0796812749004
FBgn0021742	0.0204236006051	0.0292540224281	0.0938416422287	0.030701754386	0.0431164901664	0.10047488128	0.0416362308254	0.113580246914	0.0527086383602	0.0296296296296	0.0448634590377	0.119521912351
FBgn0021760	0.018154311649	0.0248659190639	0.129032258065	0.0526315789474	0.0612708018154	0.0979755061235	0.0438276113952	0.083950617284	0.0263543191801	0.0592592592593	0.0760728218466	0.0637450199203
FBgn0021764	0.0635400907716	0.0468064358849	0.0762463343109	0.109649122807	0.0340393343419	0.0944763809048	0.0416362308254	0.128395061728	0.0527086383602	0.037037037037	0.0409622886866	0.215139442231
FBgn0021767	0.0431164901664	0.0336421257923	0.0703812316716	0.0745614035088	0.0431164901664	0.0834791302174	0.0504017531045	0.120987654321	0.0614934114202	0.0333333333333	0.0468140442133	0.167330677291
FBgn0021768	0.0295007564297	0.0234032179425	0.105571847507	0.0219298245614	0.0453857791225	0.0814796300925	0.0701241782323	0.0641975308642	0.0395314787701	0.0518518518519	0.0351105331599	0.0876494023904
FBgn0021795	0.0521936459909	0.0599707459776	0.123167155425	0.0833333333333	0.0408472012103	0.107473131717	0.0482103725347	0.123456790123	0.0263543191801	0.0296296296296	0.0409622886866	0.0796812749004
FBgn0021800	0.0317700453858	0.0365675280351	0.105571847507	0.114035087719	0.0385779122542	0.0834791302174	0.0416362308254	0.0987654320988	0.0351390922401	0.0296296296296	0.0292587776333	0.135458167331
FBgn0021825	0.0726172465961	0.0585080448562	0.0645161290323	0.0570175438596	0.0385779122542	0.111472131967	0.0284879474069	0.158024691358	0.0263543191801	0.0444444444444	0.0546163849155	0.0796812749004
FBgn0021847	0.0499243570348	0.0570453437348	0.0821114369501	0.0526315789474	0.0453857791225	0.0839790052487	0.0262965668371	0.0987654320988	0.0527086383602	0.0481481481481	0.0760728218466	0.0796812749004
FBgn0021872	0.0590015128593	0.0599707459776	0.0645161290323	0.0394736842105	0.0295007564297	0.117970507373	0.0350620891161	0.118518518519	0.0263543191801	0.0333333333333	0.0487646293888	0.0876494023904
FBgn0021874	0.0499243570348	0.0424183325207	0.0703812316716	0.0701754385965	0.0408472012103	0.127968007998	0.0460189919649	0.130864197531	0.0439238653001	0.037037037037	0.0682704811443	0.103585657371
FBgn0021875	0.0431164901664	0.0555826426134	0.158357771261	0.0219298245614	0.036308623298	0.112971757061	0.0591672753835	0.0913580246914	0.0439238653001	0.0333333333333	0.0526657997399	0.111553784861
FBgn0021895	0.0680786686838	0.061433447099	0.0293255131965	0.0394736842105	0.036308623298	0.149462634341	0.0504017531045	0.116049382716	0.0351390922401	0.0481481481481	0.0331599479844	0.0876494023904
FBgn0021906	0.0408472012103	0.0438810336421	0.0821114369501	0.0394736842105	0.0499243570348	0.10047488128	0.0613586559533	0.0864197530864	0.0483162518302	0.0444444444444	0.0526657997399	0.103585657371
FBgn0021944	0.0726172465961	0.0482691370063	0.105571847507	0.0526315789474	0.036308623298	0.107473131717	0.063550036523	0.150617283951	0.0439238653001	0.0444444444444	0.0624187256177	0.119521912351
FBgn0021967	0.0499243570348	0.0365675280351	0.0879765395894	0.0263157894737	0.0703479576399	0.101474631342	0.0482103725347	0.0864197530864	0.0746705710102	0.0666666666667	0.0585175552666	0.0796812749004
FBgn0021979	0.0703479576399	0.0599707459776	0.0879765395894	0.100877192982	0.0295007564297	0.126468382904	0.0416362308254	0.123456790123	0.0527086383602	0.0259259259259	0.0390117035111	0.111553784861
FBgn0021995	0.0521936459909	0.0526572403706	0.0879765395894	0.0175438596491	0.0476550680787	0.107973006748	0.0591672753835	0.0740740740741	0.0527086383602	0.037037037037	0.0663198959688	0.119521912351
FBgn0022027	0.0431164901664	0.0394929302779	0.146627565982	0.0570175438596	0.0431164901664	0.0909772556861	0.0350620891161	0.113580246914	0.0527086383602	0.0333333333333	0.0643693107932	0.0557768924303
FBgn0022029	0.0680786686838	0.061433447099	0.117302052786	0.0701754385965	0.0612708018154	0.0994751312172	0.0525931336742	0.113580246914	0.01317715959	0.0666666666667	0.0273081924577	0.119521912351
FBgn0022069	0.0680786686838	0.0526572403706	0.0703812316716	0.0833333333333	0.0680786686838	0.10447388153	0.0569758948137	0.120987654321	0.0614934114202	0.062962962963	0.0682704811443	0.103585657371
FBgn0022160	0.0521936459909	0.0438810336421	0.0703812316716	0.0570175438596	0.0385779122542	0.107973006748	0.0306793279766	0.0987654320988	0.0351390922401	0.0444444444444	0.0448634590377	0.159362549801
FBgn0022213	0.0385779122542	0.0321794246709	0.0351906158358	0.0745614035088	0.054462934947	0.0744813796551	0.0394448502557	0.0765432098765	0.0351390922401	0.0555555555556	0.0390117035111	0.0956175298805
FBgn0022238	0.0385779122542	0.0497318381277	0.0234604105572	0.0964912280702	0.0385779122542	0.117970507373	0.0328707085464	0.120987654321	0.0219619326501	0.0333333333333	0.0214564369311	0.0717131474104
FBgn0022288	0.054462934947	0.0424183325207	0.134897360704	0.0657894736842	0.0658093797277	0.0849787553112	0.0416362308254	0.125925925926	0.0439238653001	0.0851851851852	0.0604681404421	0.0478087649402
FBgn0022338	0.0521936459909	0.0482691370063	0.0293255131965	0.030701754386	0.0431164901664	0.105473631592	0.054784514244	0.101234567901	0.0439238653001	0.0444444444444	0.0409622886866	0.0717131474104
FBgn0022344	0.0590015128593	0.0511945392491	0.0879765395894	0.0438596491228	0.0453857791225	0.0889777555611	0.0394448502557	0.103703703704	0.0307467057101	0.0407407407407	0.0390117035111	0.127490039841
FBgn0022349	0.0612708018154	0.0643588493418	0.0703812316716	0.105263157895	0.0453857791225	0.127968007998	0.0372534696859	0.153086419753	0.0614934114202	0.0407407407407	0.0409622886866	0.135458167331
FBgn0022355	0.0385779122542	0.0555826426134	0.099706744868	0.0482456140351	0.0385779122542	0.101474631342	0.0504017531045	0.0691358024691	0.0790629575403	0.0407407407407	0.0780234070221	0.0717131474104
FBgn0022359	0.0408472012103	0.0468064358849	0.0645161290323	0.0570175438596	0.036308623298	0.0909772556861	0.0482103725347	0.0814814814815	0.01317715959	0.0296296296296	0.056566970091	0.0956175298805
FBgn0022361	0.0113464447806	0.014627011214	0.146627565982	0.0745614035088	0.0748865355522	0.0714821294676	0.0460189919649	0.0765432098765	0.0307467057101	0.0481481481481	0.0370611183355	0.143426294821
FBgn0022382	0.0521936459909	0.0380302291565	0.117302052786	0.100877192982	0.0204236006051	0.0924768807798	0.0416362308254	0.120987654321	0.0307467057101	0.0148148148148	0.0292587776333	0.119521912351
FBgn0022700	0.0249621785174	0.0219405168211	0.140762463343	0.0438596491228	0.054462934947	0.0919770057486	0.0504017531045	0.0888888888889	0.0966325036603	0.0481481481481	0.10533159948	0.0876494023904
FBgn0022709	0.0249621785174	0.0204778156997	0.099706744868	0.0614035087719	0.036308623298	0.0774806298425	0.0745069393718	0.103703703704	0.0395314787701	0.037037037037	0.0312093628088	0.119521912351
FBgn0022710	0.0249621785174	0.0190151145783	0.099706744868	0.0657894736842	0.0272314674735	0.0754811297176	0.0394448502557	0.0814814814815	0.0483162518302	0.0148148148148	0.0370611183355	0.127490039841
FBgn0022724	0.0476550680787	0.0453437347635	0.111436950147	0.0614035087719	0.0408472012103	0.0849787553112	0.0350620891161	0.111111111111	0.0483162518302	0.0407407407407	0.0468140442133	0.0637450199203
FBgn0022768	0.0317700453858	0.0409556313993	0.0821114369501	0.0789473684211	0.0340393343419	0.101474631342	0.0504017531045	0.108641975309	0.0395314787701	0.0259259259259	0.0312093628088	0.0956175298805
FBgn0022770	0.0499243570348	0.0438810336421	0.0938416422287	0.0701754385965	0.0499243570348	0.0884778805299	0.0306793279766	0.118518518519	0.0571010248902	0.0407407407407	0.0429128738622	0.135458167331
FBgn0022772	0.0816944024206	0.076060458313	0.0938416422287	0.0833333333333	0.0340393343419	0.14096475881	0.0460189919649	0.162962962963	0.0746705710102	0.0296296296296	0.0624187256177	0.0956175298805
FBgn0022774	0.0431164901664	0.0424183325207	0.111436950147	0.0482456140351	0.0476550680787	0.0924768807798	0.0591672753835	0.116049382716	0.0263543191801	0.0407407407407	0.0292587776333	0.127490039841
FBgn0022786	0.0408472012103	0.0394929302779	0.099706744868	0.0482456140351	0.0635400907716	0.0959760059985	0.0504017531045	0.133333333333	0.0439238653001	0.062962962963	0.0819245773732	0.135458167331
FBgn0022787	0.0567322239032	0.0497318381277	0.0645161290323	0.118421052632	0.0317700453858	0.113971507123	0.0350620891161	0.125925925926	0.0658857979502	0.0333333333333	0.0526657997399	0.159362549801
FBgn0022800	0.0340393343419	0.0321794246709	0.0645161290323	0.0745614035088	0.0521936459909	0.0729817545614	0.0350620891161	0.0666666666667	0.0702781844802	0.0481481481481	0.0507152145644	0.127490039841
FBgn0022893	0.0431164901664	0.0482691370063	0.158357771261	0.122807017544	0.0521936459909	0.0834791302174	0.0306793279766	0.130864197531	0.0307467057101	0.0518518518519	0.0312093628088	0.151394422311
FBgn0022943	0.0612708018154	0.061433447099	0.134897360704	0.0657894736842	0.0408472012103	0.115971007248	0.0460189919649	0.130864197531	0.0219619326501	0.0481481481481	0.0409622886866	0.0557768924303
FBgn0022959	0.0703479576399	0.0599707459776	0.0469208211144	0.0657894736842	0.0567322239032	0.120969757561	0.0394448502557	0.135802469136	0.0351390922401	0.0518518518519	0.0351105331599	0.0956175298805
FBgn0022960	0.0431164901664	0.0409556313993	0.0527859237537	0.0833333333333	0.0499243570348	0.111472131967	0.0350620891161	0.123456790123	0.0483162518302	0.0518518518519	0.0409622886866	0.151394422311
FBgn0022984	0.0408472012103	0.0409556313993	0.105571847507	0.0350877192982	0.0385779122542	0.0814796300925	0.0525931336742	0.106172839506	0.0614934114202	0.0185185185185	0.056566970091	0.0398406374502
FBgn0022986	0.0703479576399	0.061433447099	0.099706744868	0.0394736842105	0.0658093797277	0.135466133467	0.0284879474069	0.138271604938	0.0219619326501	0.0592592592593	0.0507152145644	0.0796812749004
FBgn0023000	0.00907715582451	0.0160897123354	0.0821114369501	0.0657894736842	0.0612708018154	0.08047988003	0.054784514244	0.0518518518519	0.0219619326501	0.0481481481481	0.0351105331599	0.0876494023904
FBgn0023076	0.0431164901664	0.0380302291565	0.117302052786	0.0175438596491	0.0249621785174	0.063984003999	0.0482103725347	0.125925925926	0.0307467057101	0.0148148148148	0.0292587776333	0.135458167331
FBgn0023081	0.0295007564297	0.0263286201853	0.0821114369501	0.0394736842105	0.0476550680787	0.0974756310922	0.0197224251278	0.101234567901	0.0307467057101	0.0444444444444	0.0448634590377	0.0796812749004
FBgn0023083	0.0340393343419	0.0307167235495	0.0469208211144	0.0614035087719	0.0226928895613	0.0739815046238	0.054784514244	0.118518518519	0.0351390922401	0.0111111111111	0.0487646293888	0.151394422311
FBgn0023090	0.00680786686838	0.00585080448562	0.111436950147	0.0570175438596	0.0476550680787	0.0679830042489	0.054784514244	0.0271604938272	0.0263543191801	0.0444444444444	0.0273081924577	0.00796812749004
FBgn0023094	0.0158850226929	0.0351048269137	0.058651026393	0.0482456140351	0.0431164901664	0.101974506373	0.0591672753835	0.0962962962963	0.0571010248902	0.0407407407407	0.0487646293888	0.0956175298805
FBgn0023095	0.0385779122542	0.0277913213067	0.099706744868	0.0789473684211	0.0340393343419	0.0854786303424	0.0482103725347	0.108641975309	0.0263543191801	0.0296296296296	0.0273081924577	0.135458167331
FBgn0023129	0.0453857791225	0.0351048269137	0.0527859237537	0.0570175438596	0.0408472012103	0.0964758810297	0.0350620891161	0.143209876543	0.0439238653001	0.0296296296296	0.0585175552666	0.159362549801
FBgn0023130	0.11119515885	0.0921501706485	0.105571847507	0.0438596491228	0.0385779122542	0.13296675831	0.0175310445581	0.175308641975	0.0527086383602	0.0481481481481	0.0448634590377	0.175298804781
FBgn0023143	0.0431164901664	0.0526572403706	0.0938416422287	0.0921052631579	0.0340393343419	0.107973006748	0.0394448502557	0.150617283951	0.0483162518302	0.0222222222222	0.0585175552666	0.119521912351
FBgn0023167	0.0408472012103	0.0336421257923	0.0762463343109	0.0350877192982	0.0499243570348	0.109472631842	0.0306793279766	0.123456790123	0.0263543191801	0.0444444444444	0.0312093628088	0.151394422311
FBgn0023169	0.0590015128593	0.068746952706	0.099706744868	0.0526315789474	0.0295007564297	0.108972756811	0.054784514244	0.140740740741	0.0790629575403	0.0222222222222	0.0760728218466	0.135458167331
FBgn0023170	0.0295007564297	0.0292540224281	0.0938416422287	0.0526315789474	0.0408472012103	0.0914771307173	0.0328707085464	0.0814814814815	0.0483162518302	0.0407407407407	0.0409622886866	0.0956175298805
FBgn0023172	0.0567322239032	0.0511945392491	0.0821114369501	0.109649122807	0.0431164901664	0.0954761309673	0.0350620891161	0.130864197531	0.0571010248902	0.0592592592593	0.0409622886866	0.0876494023904
FBgn0023174	0.0612708018154	0.0409556313993	0.0938416422287	0.030701754386	0.0385779122542	0.0779805048738	0.0416362308254	0.0864197530864	0.0395314787701	0.0333333333333	0.056566970091	0.0557768924303
FBgn0023175	0.0521936459909	0.0497318381277	0.111436950147	0.0438596491228	0.036308623298	0.119970007498	0.0394448502557	0.158024691358	0.0483162518302	0.0185185185185	0.0604681404421	0.119521912351
FBgn0023177	0.054462934947	0.061433447099	0.0703812316716	0.0438596491228	0.0408472012103	0.148462884279	0.0262965668371	0.0987654320988	0.0395314787701	0.0333333333333	0.0429128738622	0.0557768924303
FBgn0023178	0.0340393343419	0.0351048269137	0.199413489736	0.0482456140351	0.0680786686838	0.0904773806548	0.0262965668371	0.108641975309	0.10102489019	0.062962962963	0.0721716514954	0.135458167331
FBgn0023179	0.0658093797277	0.0570453437348	0.058651026393	0.0482456140351	0.0317700453858	0.112971757061	0.0262965668371	0.153086419753	0.0614934114202	0.0222222222222	0.0702210663199	0.215139442231
FBgn0023212	0.0726172465961	0.0599707459776	0.0703812316716	0.0614035087719	0.0453857791225	0.106473381655	0.0416362308254	0.153086419753	0.0395314787701	0.0481481481481	0.0409622886866	0.103585657371
FBgn0023213	0	0.00438810336421	0.0879765395894	0.0526315789474	0.0748865355522	0.0519870032492	0.0460189919649	0.037037037037	0.0351390922401	0.0851851851852	0.0390117035111	0.0318725099602
FBgn0023214	0.036308623298	0.0409556313993	0.0527859237537	0.030701754386	0.0317700453858	0.0869782554361	0.0460189919649	0.111111111111	0.01317715959	0.0148148148148	0.0370611183355	0.183266932271
FBgn0023215	0.0272314674735	0.0248659190639	0.0645161290323	0.0438596491228	0.0340393343419	0.0954761309673	0.0504017531045	0.0740740740741	0.0263543191801	0.0407407407407	0.0234070221066	0.0956175298805
FBgn0023216	0.0408472012103	0.0409556313993	0.0879765395894	0.0614035087719	0.0408472012103	0.0994751312172	0.0438276113952	0.148148148148	0.0439238653001	0.0333333333333	0.0487646293888	0.111553784861
FBgn0023388	0.0317700453858	0.0365675280351	0.0879765395894	0.0657894736842	0.0340393343419	0.096975756061	0.0482103725347	0.106172839506	0.0219619326501	0.0222222222222	0.0429128738622	0.111553784861
FBgn0023395	0.0340393343419	0.0409556313993	0.129032258065	0.0438596491228	0.0476550680787	0.0984753811547	0.0372534696859	0.103703703704	0.0395314787701	0.062962962963	0.0663198959688	0.0717131474104
FBgn0023407	0.0431164901664	0.0468064358849	0.0821114369501	0.105263157895	0.0272314674735	0.0904773806548	0.0482103725347	0.123456790123	0.0439238653001	0.0296296296296	0.0507152145644	0.175298804781
FBgn0023416	0.0317700453858	0.0321794246709	0.099706744868	0.0438596491228	0.0499243570348	0.0754811297176	0.054784514244	0.083950617284	0.0263543191801	0.0518518518519	0.0351105331599	0.135458167331
FBgn0023441	0.0431164901664	0.0351048269137	0.0938416422287	0.0701754385965	0.036308623298	0.082479380155	0.0306793279766	0.0962962962963	0.0483162518302	0.0444444444444	0.0448634590377	0.143426294821
FBgn0023477	0.0431164901664	0.0409556313993	0.0527859237537	0.0526315789474	0.036308623298	0.096975756061	0.0525931336742	0.0888888888889	0.0395314787701	0.0481481481481	0.0507152145644	0.0876494023904
FBgn0023479	0.0295007564297	0.0248659190639	0.0879765395894	0.0394736842105	0.0453857791225	0.078480379905	0.0679327976625	0.0987654320988	0.0571010248902	0.0333333333333	0.0585175552666	0.111553784861
FBgn0023495	0.0249621785174	0.0248659190639	0.105571847507	0.0614035087719	0.0703479576399	0.08047988003	0.0350620891161	0.0864197530864	0.0527086383602	0.0481481481481	0.0819245773732	0.0717131474104
FBgn0023506	0.0476550680787	0.054119941492	0.105571847507	0.0219298245614	0.0499243570348	0.0919770057486	0.063550036523	0.106172839506	0.0395314787701	0.037037037037	0.0487646293888	0.0876494023904
FBgn0023507	0.036308623298	0.0438810336421	0.117302052786	0.0570175438596	0.0476550680787	0.0789802549363	0.0328707085464	0.0888888888889	0.0395314787701	0.0481481481481	0.0312093628088	0.111553784861
FBgn0023508	0.0862329803328	0.0716723549488	0.0821114369501	0.0657894736842	0.0295007564297	0.135966008498	0.0525931336742	0.158024691358	0.0571010248902	0.0222222222222	0.0429128738622	0.191235059761
FBgn0023510	0.0408472012103	0.0424183325207	0.0410557184751	0.144736842105	0.0295007564297	0.111472131967	0.0372534696859	0.133333333333	0.0527086383602	0.0296296296296	0.0507152145644	0.127490039841
FBgn0023511	0.0521936459909	0.0555826426134	0.0703812316716	0.0438596491228	0.0431164901664	0.111472131967	0.0306793279766	0.135802469136	0.0351390922401	0.0481481481481	0.0351105331599	0.135458167331
FBgn0023512	0.0726172465961	0.0643588493418	0.129032258065	0.0964912280702	0.0476550680787	0.135966008498	0.0350620891161	0.17037037037	0.0790629575403	0.0555555555556	0.0760728218466	0.167330677291
FBgn0023514	0.054462934947	0.0511945392491	0.0762463343109	0.0482456140351	0.0453857791225	0.119470132467	0.0504017531045	0.145679012346	0.0571010248902	0.0518518518519	0.0643693107932	0.143426294821
FBgn0023515	0.0476550680787	0.054119941492	0.0645161290323	0.0350877192982	0.0590015128593	0.127968007998	0.0372534696859	0.128395061728	0.0439238653001	0.062962962963	0.0468140442133	0.119521912351
FBgn0023517	0.0703479576399	0.0672842515846	0.117302052786	0.0789473684211	0.0272314674735	0.136465883529	0.0482103725347	0.155555555556	0.0658857979502	0.0259259259259	0.0507152145644	0.143426294821
FBgn0023518	0.0862329803328	0.0702096538274	0.0879765395894	0.0526315789474	0.036308623298	0.129467633092	0.0284879474069	0.175308641975	0.0658857979502	0.0407407407407	0.0526657997399	0.135458167331
FBgn0023520	0.0590015128593	0.0526572403706	0.0645161290323	0.0438596491228	0.0567322239032	0.117970507373	0.0241051862673	0.148148148148	0.0439238653001	0.0592592592593	0.0585175552666	0.143426294821
FBgn0023521	0.0476550680787	0.0482691370063	0.0703812316716	0.0877192982456	0.0385779122542	0.115971007248	0.0460189919649	0.103703703704	0.0614934114202	0.0333333333333	0.0507152145644	0.0637450199203
FBgn0023522	0.0499243570348	0.0424183325207	0.0821114369501	0.0657894736842	0.054462934947	0.129467633092	0.0460189919649	0.113580246914	0.0439238653001	0.0518518518519	0.0507152145644	0.151394422311
FBgn0023525	0.0590015128593	0.0526572403706	0.0527859237537	0.0526315789474	0.0453857791225	0.107973006748	0.0482103725347	0.140740740741	0.0439238653001	0.0481481481481	0.0312093628088	0.175298804781
FBgn0023526	0.0431164901664	0.0321794246709	0.0821114369501	0.0701754385965	0.0295007564297	0.0789802549363	0.0525931336742	0.0913580246914	0.00878477306003	0.00740740740741	0.0156046814044	0.199203187251
FBgn0023529	0.0521936459909	0.0497318381277	0.123167155425	0.0570175438596	0.0431164901664	0.107473131717	0.0482103725347	0.0962962962963	0.0614934114202	0.037037037037	0.0721716514954	0.143426294821
FBgn0023534	0.0408472012103	0.0380302291565	0.152492668622	0.0394736842105	0.0567322239032	0.0869782554361	0.0525931336742	0.0691358024691	0.0527086383602	0.0444444444444	0.0546163849155	0.0318725099602
FBgn0023535	0.0499243570348	0.0365675280351	0.140762463343	0.0701754385965	0.0408472012103	0.078480379905	0.0679327976625	0.108641975309	0.0527086383602	0.0333333333333	0.0624187256177	0.119521912351
FBgn0023537	0.0499243570348	0.0482691370063	0.129032258065	0.0614035087719	0.0499243570348	0.0944763809048	0.0394448502557	0.123456790123	0.0614934114202	0.0592592592593	0.0624187256177	0.0956175298805
FBgn0023541	0.0453857791225	0.0468064358849	0.0938416422287	0.0263157894737	0.0680786686838	0.0919770057486	0.0591672753835	0.101234567901	0.0702781844802	0.0444444444444	0.0663198959688	0.143426294821
FBgn0023542	0.0453857791225	0.0453437347635	0.0938416422287	0.0833333333333	0.0385779122542	0.117470632342	0.0372534696859	0.143209876543	0.0527086383602	0.0296296296296	0.0721716514954	0.127490039841
FBgn0023545	0.0408472012103	0.0307167235495	0.158357771261	0.0701754385965	0.0476550680787	0.10047488128	0.0284879474069	0.135802469136	0.0614934114202	0.0555555555556	0.0604681404421	0.0876494023904
FBgn0023550	0.0590015128593	0.0482691370063	0.134897360704	0.0657894736842	0.0521936459909	0.112471882029	0.0460189919649	0.165432098765	0.0614934114202	0.0481481481481	0.074122236671	0.151394422311
FBgn0024150	0.0340393343419	0.0424183325207	0.0703812316716	0.0570175438596	0.0408472012103	0.0889777555611	0.072315558802	0.138271604938	0.0483162518302	0.0444444444444	0.0487646293888	0.215139442231
FBgn0024179	0.0590015128593	0.0570453437348	0.0821114369501	0.0614035087719	0.0499243570348	0.0924768807798	0.0438276113952	0.113580246914	0.0351390922401	0.037037037037	0.0429128738622	0.191235059761
FBgn0024182	0.0499243570348	0.0599707459776	0.0938416422287	0.0526315789474	0.0453857791225	0.094976255936	0.0657414170928	0.128395061728	0.0395314787701	0.0518518518519	0.0624187256177	0.0956175298805
FBgn0024183	0.0340393343419	0.0570453437348	0.1642228739	0.0438596491228	0.054462934947	0.098975256186	0.0372534696859	0.0716049382716	0.0702781844802	0.0555555555556	0.0526657997399	0.0318725099602
FBgn0024189	0.0590015128593	0.0482691370063	0.105571847507	0.0614035087719	0.0385779122542	0.0874781304674	0.0306793279766	0.140740740741	0.0571010248902	0.037037037037	0.0702210663199	0.207171314741
FBgn0024194	0.0499243570348	0.0468064358849	0.129032258065	0.0701754385965	0.0726172465961	0.115471132217	0.0482103725347	0.0938271604938	0.0571010248902	0.062962962963	0.0877763328999	0.0956175298805
FBgn0024196	0.0204236006051	0.0263286201853	0.0879765395894	0.0789473684211	0.0567322239032	0.0964758810297	0.0591672753835	0.0567901234568	0.0483162518302	0.0592592592593	0.0526657997399	0.0318725099602
FBgn0024227	0.0771558245083	0.0643588493418	0.0938416422287	0.0350877192982	0.0431164901664	0.113971507123	0.0504017531045	0.143209876543	0.0219619326501	0.0444444444444	0.0624187256177	0.0796812749004
FBgn0024230	0.0295007564297	0.0292540224281	0.158357771261	0.0526315789474	0.0453857791225	0.0954761309673	0.0482103725347	0.0716049382716	0.0658857979502	0.0555555555556	0.0546163849155	0.0557768924303
FBgn0024232	0.0295007564297	0.0234032179425	0.134897360704	0.0921052631579	0.0295007564297	0.0944763809048	0.0504017531045	0.0962962962963	0.0834553440703	0.0148148148148	0.0643693107932	0.135458167331
FBgn0024244	0.0521936459909	0.0409556313993	0.129032258065	0.0438596491228	0.0249621785174	0.0899775056236	0.0613586559533	0.128395061728	0.0219619326501	0.0148148148148	0.0253576072822	0.0876494023904
FBgn0024245	0.054462934947	0.0482691370063	0.123167155425	0.0833333333333	0.0431164901664	0.0904773806548	0.0306793279766	0.128395061728	0.0351390922401	0.0444444444444	0.0429128738622	0.143426294821
FBgn0024250	0.0658093797277	0.0511945392491	0.058651026393	0.0482456140351	0.0408472012103	0.098975256186	0.0350620891161	0.133333333333	0.00878477306003	0.0259259259259	0.0292587776333	0.207171314741
FBgn0024273	0.0499243570348	0.0424183325207	0.0469208211144	0.0833333333333	0.0272314674735	0.0939765058735	0.0482103725347	0.101234567901	0.0395314787701	0.0407407407407	0.0487646293888	0.103585657371
FBgn0024277	0.0476550680787	0.0307167235495	0.0469208211144	0.127192982456	0.054462934947	0.098975256186	0.0416362308254	0.106172839506	0.0351390922401	0.0703703703704	0.0214564369311	0.167330677291
FBgn0024285	0.0862329803328	0.0906874695271	0.0938416422287	0.0701754385965	0.0431164901664	0.13296675831	0.0328707085464	0.148148148148	0.0307467057101	0.0444444444444	0.0351105331599	0.103585657371
FBgn0024289	0.0226928895613	0.0263286201853	0.099706744868	0.0526315789474	0.0453857791225	0.0754811297176	0.0504017531045	0.0543209876543	0.0483162518302	0.0444444444444	0.056566970091	0.0478087649402
FBgn0024291	0.0567322239032	0.0497318381277	0.0469208211144	0.0745614035088	0.0408472012103	0.117970507373	0.0328707085464	0.128395061728	0.0351390922401	0.0296296296296	0.0585175552666	0.127490039841
FBgn0024293	0.0590015128593	0.0511945392491	0.099706744868	0.0745614035088	0.0385779122542	0.112471882029	0.0679327976625	0.113580246914	0.0395314787701	0.0444444444444	0.056566970091	0.119521912351
FBgn0024314	0.0295007564297	0.0365675280351	0.0821114369501	0.030701754386	0.0272314674735	0.119470132467	0.0416362308254	0.0888888888889	0.0175695461201	0.0296296296296	0.0526657997399	0.0717131474104
FBgn0024321	0.0340393343419	0.0321794246709	0.0762463343109	0.030701754386	0.0317700453858	0.0749812546863	0.0613586559533	0.079012345679	0.0307467057101	0.0333333333333	0.0195058517555	0.159362549801
FBgn0024329	0.0453857791225	0.0409556313993	0.105571847507	0.0877192982456	0.0204236006051	0.100974756311	0.0328707085464	0.106172839506	0.0395314787701	0.0259259259259	0.0390117035111	0.111553784861
FBgn0024330	0.0521936459909	0.0526572403706	0.129032258065	0.0394736842105	0.0431164901664	0.110472381905	0.0394448502557	0.0888888888889	0.0614934114202	0.0333333333333	0.0624187256177	0.103585657371
FBgn0024352	0.0726172465961	0.068746952706	0.0938416422287	0.0263157894737	0.036308623298	0.122469382654	0.0438276113952	0.118518518519	0.0351390922401	0.0444444444444	0.0312093628088	0.0956175298805
FBgn0024360	0.0476550680787	0.0570453437348	0.105571847507	0.0614035087719	0.0521936459909	0.117470632342	0.0328707085464	0.130864197531	0.0571010248902	0.0407407407407	0.0663198959688	0.0717131474104
FBgn0024361	0.0521936459909	0.054119941492	0.0938416422287	0.0570175438596	0.054462934947	0.122969257686	0.0482103725347	0.0987654320988	0.0527086383602	0.0555555555556	0.0663198959688	0.143426294821
FBgn0024362	0.0340393343419	0.0438810336421	0.0410557184751	0.0877192982456	0.0499243570348	0.10847288178	0.0460189919649	0.113580246914	0.0175695461201	0.0555555555556	0.0331599479844	0.111553784861
FBgn0024364	0.0635400907716	0.061433447099	0.0645161290323	0.030701754386	0.0408472012103	0.158460384904	0.0328707085464	0.167901234568	0.0658857979502	0.0296296296296	0.0604681404421	0.151394422311
FBgn0024365	0.0567322239032	0.0511945392491	0.099706744868	0.0701754385965	0.0295007564297	0.157460634841	0.0262965668371	0.177777777778	0.0571010248902	0.0333333333333	0.0799739921977	0.151394422311
FBgn0024371	0.0499243570348	0.0453437347635	0.129032258065	0.0438596491228	0.0521936459909	0.0954761309673	0.0416362308254	0.079012345679	0.0351390922401	0.062962962963	0.0390117035111	0.0637450199203
FBgn0024509	0.0340393343419	0.054119941492	0.140762463343	0.0438596491228	0.0431164901664	0.107473131717	0.054784514244	0.0962962962963	0.0219619326501	0.0407407407407	0.0468140442133	0.0478087649402
FBgn0024510	0.0272314674735	0.0190151145783	0.0938416422287	0.131578947368	0.0431164901664	0.0854786303424	0.0372534696859	0.0740740740741	0.0219619326501	0.0407407407407	0.0312093628088	0.111553784861
FBgn0024542	0.0612708018154	0.0482691370063	0.099706744868	0.0438596491228	0.0453857791225	0.118970257436	0.0569758948137	0.0888888888889	0.0307467057101	0.0481481481481	0.0429128738622	0.0318725099602
FBgn0024728	0.00680786686838	0.0160897123354	0.0527859237537	0.030701754386	0.0612708018154	0.0719820044989	0.0701241782323	0.0864197530864	0.0263543191801	0.0555555555556	0.0331599479844	0.0876494023904
FBgn0024732	0.0385779122542	0.0351048269137	0.0703812316716	0.0526315789474	0.0385779122542	0.0674831292177	0.0460189919649	0.0716049382716	0.0307467057101	0.0259259259259	0.0351105331599	0.111553784861
FBgn0024740	0.0249621785174	0.0292540224281	0.0762463343109	0.030701754386	0.0340393343419	0.0799800049988	0.0613586559533	0.0740740740741	0.0483162518302	0.037037037037	0.0487646293888	0.0478087649402
FBgn0024754	0.0408472012103	0.0438810336421	0.117302052786	0.0614035087719	0.0408472012103	0.0954761309673	0.0328707085464	0.106172839506	0.0219619326501	0.0444444444444	0.0331599479844	0.143426294821
FBgn0024804	0.0136157337368	0.0160897123354	0.117302052786	0.0219298245614	0.0408472012103	0.0539865033742	0.0438276113952	0.0469135802469	0.0439238653001	0.0592592592593	0.0331599479844	0.0159362549801
FBgn0024807	0.0113464447806	0.0248659190639	0.0469208211144	0.0789473684211	0.0431164901664	0.0774806298425	0.0525931336742	0.0691358024691	0.0219619326501	0.037037037037	0.0370611183355	0.0637450199203
FBgn0024811	0.0136157337368	0.0160897123354	0.0821114369501	0.0570175438596	0.0612708018154	0.0609847538115	0.0438276113952	0.0518518518519	0.0351390922401	0.0518518518519	0.0273081924577	0.0717131474104
FBgn0024814	0.0317700453858	0.0336421257923	0.0879765395894	0.0657894736842	0.0521936459909	0.0964758810297	0.0569758948137	0.106172839506	0.0658857979502	0.062962962963	0.0429128738622	0.0796812749004
FBgn0024833	0.0658093797277	0.0585080448562	0.099706744868	0.0350877192982	0.0408472012103	0.124468882779	0.0284879474069	0.128395061728	0.0571010248902	0.0296296296296	0.056566970091	0.0557768924303
FBgn0024836	0.054462934947	0.0453437347635	0.099706744868	0.0526315789474	0.0431164901664	0.0864783804049	0.0394448502557	0.128395061728	0.0307467057101	0.0222222222222	0.0429128738622	0.159362549801
FBgn0024841	0.054462934947	0.0468064358849	0.0821114369501	0.0526315789474	0.036308623298	0.105973506623	0.0591672753835	0.0888888888889	0.0395314787701	0.0407407407407	0.056566970091	0.0876494023904
FBgn0024887	0.0521936459909	0.0438810336421	0.099706744868	0.030701754386	0.0408472012103	0.101474631342	0.0416362308254	0.135802469136	0.0395314787701	0.0518518518519	0.0643693107932	0.119521912351
FBgn0024889	0.0385779122542	0.0424183325207	0.099706744868	0.0701754385965	0.054462934947	0.0994751312172	0.0460189919649	0.0962962962963	0.0439238653001	0.0555555555556	0.0468140442133	0.127490039841
FBgn0024912	0.0158850226929	0.0234032179425	0.0703812316716	0.0657894736842	0.0612708018154	0.0734816295926	0.0372534696859	0.111111111111	0.0527086383602	0.062962962963	0.0721716514954	0.0796812749004
FBgn0024920	0.0521936459909	0.0365675280351	0.0879765395894	0.0394736842105	0.0567322239032	0.100974756311	0.0394448502557	0.153086419753	0.0527086383602	0.062962962963	0.0624187256177	0.151394422311
FBgn0024944	0.0521936459909	0.0468064358849	0.0879765395894	0.140350877193	0.036308623298	0.0909772556861	0.0525931336742	0.143209876543	0.0351390922401	0.0333333333333	0.0273081924577	0.183266932271
FBgn0024945	0.0453857791225	0.0497318381277	0.111436950147	0.0526315789474	0.0295007564297	0.116970757311	0.0416362308254	0.116049382716	0.0527086383602	0.0333333333333	0.056566970091	0.119521912351
FBgn0024947	0.0453857791225	0.0409556313993	0.123167155425	0.030701754386	0.0703479576399	0.0889777555611	0.0416362308254	0.0864197530864	0.0527086383602	0.0703703703704	0.0409622886866	0.143426294821
FBgn0024957	0.0408472012103	0.0394929302779	0.123167155425	0.0570175438596	0.0340393343419	0.0964758810297	0.0460189919649	0.106172839506	0.0527086383602	0.0444444444444	0.0507152145644	0.103585657371
FBgn0024958	0.0385779122542	0.0365675280351	0.123167155425	0.0526315789474	0.0499243570348	0.121469632592	0.0460189919649	0.0888888888889	0.0307467057101	0.0555555555556	0.0682704811443	0.0717131474104
FBgn0024963	0.0499243570348	0.0424183325207	0.0410557184751	0.122807017544	0.0340393343419	0.103974006498	0.0262965668371	0.106172839506	0.0351390922401	0.0222222222222	0.0312093628088	0.143426294821
FBgn0024980	0.036308623298	0.0307167235495	0.123167155425	0.0614035087719	0.0295007564297	0.0764808797801	0.0350620891161	0.0740740740741	0.0175695461201	0.037037037037	0.0546163849155	0.111553784861
FBgn0024984	0.0408472012103	0.0380302291565	0.111436950147	0.030701754386	0.0453857791225	0.124468882779	0.0482103725347	0.155555555556	0.0351390922401	0.0444444444444	0.0507152145644	0.103585657371
FBgn0024987	0.0612708018154	0.0599707459776	0.117302052786	0.0921052631579	0.0385779122542	0.127468132967	0.0175310445581	0.148148148148	0.0614934114202	0.0222222222222	0.0526657997399	0.119521912351
FBgn0024989	0.0226928895613	0.0190151145783	0.099706744868	0.00438596491228	0.0453857791225	0.0664833791552	0.0350620891161	0.0567901234568	0.0175695461201	0.0333333333333	0.0253576072822	0.0717131474104
FBgn0024991	0.0499243570348	0.0497318381277	0.0410557184751	0.0438596491228	0.0431164901664	0.135966008498	0.0591672753835	0.111111111111	0.0219619326501	0.0518518518519	0.0409622886866	0.127490039841
FBgn0024993	0.036308623298	0.0409556313993	0.0879765395894	0.0526315789474	0.0453857791225	0.113971507123	0.0416362308254	0.116049382716	0.0395314787701	0.0407407407407	0.0370611183355	0.103585657371
FBgn0024994	0.0612708018154	0.0643588493418	0.117302052786	0.0438596491228	0.0385779122542	0.114971257186	0.0416362308254	0.128395061728	0.0395314787701	0.037037037037	0.0526657997399	0.111553784861
FBgn0024995	0.0431164901664	0.0497318381277	0.0703812316716	0.0526315789474	0.0453857791225	0.127968007998	0.0504017531045	0.150617283951	0.0527086383602	0.037037037037	0.0585175552666	0.135458167331
FBgn0024996	0.0590015128593	0.0497318381277	0.0938416422287	0.0482456140351	0.0453857791225	0.107973006748	0.054784514244	0.0987654320988	0.0614934114202	0.0333333333333	0.0604681404421	0.0637450199203
FBgn0024997	0.0816944024206	0.068746952706	0.111436950147	0.0350877192982	0.036308623298	0.127968007998	0.0372534696859	0.150617283951	0.0966325036603	0.037037037037	0.0624187256177	0.191235059761
FBgn0025111	0.0272314674735	0.0321794246709	0.117302052786	0.0526315789474	0.0408472012103	0.063984003999	0.0372534696859	0.0913580246914	0.0175695461201	0.0333333333333	0.0312093628088	0.103585657371
FBgn0025118	0.0453857791225	0.0438810336421	0.099706744868	0.0394736842105	0.0272314674735	0.0959760059985	0.0350620891161	0.106172839506	0.0307467057101	0.0185185185185	0.0351105331599	0.119521912351
FBgn0025185	0.0317700453858	0.0468064358849	0.0938416422287	0.0526315789474	0.054462934947	0.0959760059985	0.0460189919649	0.0962962962963	0.0658857979502	0.0518518518519	0.0546163849155	0.0796812749004
FBgn0025186	0.0521936459909	0.0453437347635	0.0703812316716	0.0921052631579	0.0499243570348	0.0774806298425	0.0394448502557	0.123456790123	0.0219619326501	0.037037037037	0.0370611183355	0.0876494023904
FBgn0025335	0.0680786686838	0.0716723549488	0.117302052786	0.144736842105	0.0408472012103	0.119970007498	0.0328707085464	0.0938271604938	0.0571010248902	0.0407407407407	0.0468140442133	0.135458167331
FBgn0025336	0.0340393343419	0.0336421257923	0.0703812316716	0.0394736842105	0.0340393343419	0.0884778805299	0.0591672753835	0.0765432098765	0.0483162518302	0.0333333333333	0.0702210663199	0.0717131474104
FBgn0025360	0.0748865355522	0.0599707459776	0.175953079179	0.0745614035088	0.0249621785174	0.116470882279	0.0350620891161	0.135802469136	0.0922401171303	0.0185185185185	0.0760728218466	0.103585657371
FBgn0025366	0.0567322239032	0.0453437347635	0.0703812316716	0.0350877192982	0.0567322239032	0.0764808797801	0.0306793279766	0.0864197530864	0.0395314787701	0.0592592592593	0.0468140442133	0.0637450199203
FBgn0025373	0.0431164901664	0.0409556313993	0.123167155425	0.0614035087719	0.0726172465961	0.0984753811547	0.063550036523	0.106172839506	0.0439238653001	0.062962962963	0.056566970091	0.0876494023904
FBgn0025378	0.036308623298	0.0453437347635	0.099706744868	0.0657894736842	0.0408472012103	0.115471132217	0.0482103725347	0.123456790123	0.0439238653001	0.037037037037	0.0585175552666	0.0956175298805
FBgn0025381	0.0794251134644	0.0775231594344	0.0821114369501	0.0394736842105	0.0204236006051	0.16095976006	0.0394448502557	0.158024691358	0.0219619326501	0.0111111111111	0.0507152145644	0.151394422311
FBgn0025382	0.0862329803328	0.0819112627986	0.152492668622	0.0526315789474	0.0249621785174	0.151462134466	0.0328707085464	0.182716049383	0.0746705710102	0.0185185185185	0.0702210663199	0.151394422311
FBgn0025388	0.0476550680787	0.0453437347635	0.0821114369501	0.0263157894737	0.0590015128593	0.107973006748	0.0613586559533	0.118518518519	0.0395314787701	0.062962962963	0.0487646293888	0.0956175298805
FBgn0025391	0.0499243570348	0.0380302291565	0.0821114369501	0.0745614035088	0.0340393343419	0.102474381405	0.0504017531045	0.130864197531	0.0614934114202	0.0333333333333	0.0624187256177	0.191235059761
FBgn0025393	0.0408472012103	0.0482691370063	0.1642228739	0.0833333333333	0.0567322239032	0.112471882029	0.0328707085464	0.116049382716	0.0702781844802	0.0592592592593	0.0702210663199	0.0876494023904
FBgn0025394	0.0408472012103	0.0409556313993	0.0938416422287	0.0877192982456	0.036308623298	0.129967508123	0.0306793279766	0.143209876543	0.0351390922401	0.0407407407407	0.0390117035111	0.191235059761
FBgn0025454	0.036308623298	0.0394929302779	0.0938416422287	0.0482456140351	0.0408472012103	0.0984753811547	0.0416362308254	0.0543209876543	0.0307467057101	0.037037037037	0.0604681404421	0.0796812749004
FBgn0025455	0.0794251134644	0.0716723549488	0.058651026393	0.0745614035088	0.0385779122542	0.0944763809048	0.0306793279766	0.145679012346	0.0307467057101	0.0296296296296	0.0292587776333	0.0956175298805
FBgn0025456	0.0408472012103	0.0365675280351	0.058651026393	0.0350877192982	0.0612708018154	0.0634841289678	0.0416362308254	0.111111111111	0.0307467057101	0.0444444444444	0.0546163849155	0.0637450199203
FBgn0025463	0.0907715582451	0.0789858605558	0.0762463343109	0.0614035087719	0.0340393343419	0.126468382904	0.0350620891161	0.158024691358	0.0219619326501	0.0296296296296	0.056566970091	0.0956175298805
FBgn0025469	0.0340393343419	0.0321794246709	0.0762463343109	0.0614035087719	0.0204236006051	0.0874781304674	0.0262965668371	0.0987654320988	0.0702781844802	0.0148148148148	0.0487646293888	0.0796812749004
FBgn0025519	0.0340393343419	0.0307167235495	0.0645161290323	0.0833333333333	0.0612708018154	0.0974756310922	0.054784514244	0.103703703704	0.0746705710102	0.062962962963	0.0702210663199	0.103585657371
FBgn0025549	0.0317700453858	0.0424183325207	0.0410557184751	0.0570175438596	0.036308623298	0.0879780054986	0.0219138056976	0.0913580246914	0.0307467057101	0.037037037037	0.0390117035111	0.127490039841
FBgn0025571	0.0862329803328	0.068746952706	0.105571847507	0.0482456140351	0.0340393343419	0.126468382904	0.0438276113952	0.150617283951	0.0395314787701	0.0259259259259	0.0312093628088	0.0876494023904
FBgn0025573	0.0136157337368	0.0190151145783	0.129032258065	0.0438596491228	0.036308623298	0.0684828792802	0.0350620891161	0.0913580246914	0.0571010248902	0.0333333333333	0.0507152145644	0.0478087649402
FBgn0025578	0.0385779122542	0.0307167235495	0.123167155425	0.0570175438596	0.0499243570348	0.10047488128	0.0241051862673	0.0962962962963	0.0790629575403	0.0481481481481	0.0624187256177	0.0717131474104
FBgn0025582	0.0590015128593	0.0526572403706	0.123167155425	0.0526315789474	0.0453857791225	0.0954761309673	0.0416362308254	0.111111111111	0.0571010248902	0.0481481481481	0.056566970091	0.103585657371
FBgn0025592	0.0499243570348	0.0585080448562	0.129032258065	0.0657894736842	0.0521936459909	0.0984753811547	0.0438276113952	0.123456790123	0.0351390922401	0.0592592592593	0.056566970091	0.127490039841
FBgn0025608	0.0499243570348	0.054119941492	0.0645161290323	0.030701754386	0.0431164901664	0.12896775806	0.0416362308254	0.0938271604938	0.0307467057101	0.0444444444444	0.0429128738622	0.0796812749004
FBgn0025613	0.0408472012103	0.0453437347635	0.0703812316716	0.0526315789474	0.0272314674735	0.101474631342	0.0284879474069	0.0938271604938	0.0527086383602	0.0222222222222	0.0390117035111	0.151394422311
FBgn0025615	0.0453857791225	0.0468064358849	0.152492668622	0.0482456140351	0.0703479576399	0.127968007998	0.0394448502557	0.120987654321	0.0527086383602	0.0592592592593	0.0624187256177	0.135458167331
FBgn0025616	0.0612708018154	0.0497318381277	0.117302052786	0.0438596491228	0.0408472012103	0.112471882029	0.0504017531045	0.116049382716	0.0527086383602	0.0481481481481	0.0351105331599	0.0956175298805
FBgn0025624	0.0431164901664	0.0468064358849	0.134897360704	0.0877192982456	0.0295007564297	0.116970757311	0.0482103725347	0.123456790123	0.0307467057101	0.0259259259259	0.0390117035111	0.0956175298805
FBgn0025625	0.0635400907716	0.061433447099	0.152492668622	0.0833333333333	0.0408472012103	0.116970757311	0.0525931336742	0.120987654321	0.0614934114202	0.0407407407407	0.0624187256177	0.183266932271
FBgn0025626	0.0680786686838	0.0658215504632	0.123167155425	0.0438596491228	0.0453857791225	0.128467883029	0.0262965668371	0.148148148148	0.0483162518302	0.0444444444444	0.0487646293888	0.151394422311
FBgn0025627	0.036308623298	0.0321794246709	0.158357771261	0.030701754386	0.0295007564297	0.117970507373	0.0504017531045	0.0938271604938	0.0614934114202	0.0222222222222	0.0507152145644	0.0796812749004
FBgn0025628	0.0453857791225	0.0555826426134	0.134897360704	0.0482456140351	0.0408472012103	0.125468632842	0.0372534696859	0.0938271604938	0.0658857979502	0.0444444444444	0.0702210663199	0.119521912351
FBgn0025629	0.0453857791225	0.0511945392491	0.152492668622	0.0614035087719	0.0499243570348	0.120969757561	0.0482103725347	0.135802469136	0.0439238653001	0.0592592592593	0.0429128738622	0.103585657371
FBgn0025630	0.0431164901664	0.0555826426134	0.123167155425	0.0263157894737	0.0476550680787	0.117470632342	0.0394448502557	0.0962962962963	0.0614934114202	0.0555555555556	0.056566970091	0.127490039841
FBgn0025631	0.0385779122542	0.0394929302779	0.105571847507	0.0570175438596	0.0272314674735	0.121469632592	0.0482103725347	0.123456790123	0.0219619326501	0.0222222222222	0.0312093628088	0.191235059761
FBgn0025633	0.0590015128593	0.054119941492	0.0703812316716	0.0482456140351	0.018154311649	0.111972006998	0.0394448502557	0.120987654321	0.0351390922401	0.0185185185185	0.0234070221066	0.143426294821
FBgn0025635	0.0499243570348	0.0599707459776	0.105571847507	0.0438596491228	0.0408472012103	0.131967008248	0.0372534696859	0.123456790123	0.0483162518302	0.0518518518519	0.0487646293888	0.0717131474104
FBgn0025637	0.0317700453858	0.0336421257923	0.0938416422287	0.114035087719	0.0499243570348	0.0934766308423	0.0438276113952	0.108641975309	0.0263543191801	0.0259259259259	0.0312093628088	0.127490039841
FBgn0025639	0.0476550680787	0.0394929302779	0.099706744868	0.0657894736842	0.0431164901664	0.0959760059985	0.0328707085464	0.140740740741	0.0614934114202	0.0333333333333	0.0487646293888	0.143426294821
FBgn0025642	0.0635400907716	0.0453437347635	0.129032258065	0.0394736842105	0.0340393343419	0.116470882279	0.054784514244	0.116049382716	0.0878477306003	0.0444444444444	0.0624187256177	0.111553784861
FBgn0025644	0.0567322239032	0.0438810336421	0.0645161290323	0.0570175438596	0.0385779122542	0.0849787553112	0.0394448502557	0.0765432098765	0.0571010248902	0.0444444444444	0.0468140442133	0.0637450199203
FBgn0025645	0.0771558245083	0.0526572403706	0.111436950147	0.0614035087719	0.0680786686838	0.0864783804049	0.0569758948137	0.120987654321	0.0702781844802	0.0740740740741	0.0682704811443	0.0717131474104
FBgn0025676	0.0272314674735	0.0277913213067	0.0703812316716	0.0175438596491	0.0567322239032	0.0714821294676	0.0460189919649	0.0740740740741	0.0527086383602	0.062962962963	0.0507152145644	0.0637450199203
FBgn0025678	0.0658093797277	0.0511945392491	0.0762463343109	0.0789473684211	0.0499243570348	0.0879780054986	0.0460189919649	0.138271604938	0.0395314787701	0.0333333333333	0.0702210663199	0.119521912351
FBgn0025680	0.0408472012103	0.0394929302779	0.099706744868	0.0219298245614	0.0499243570348	0.0829792551862	0.0657414170928	0.083950617284	0.0483162518302	0.037037037037	0.0487646293888	0.135458167331
FBgn0025681	0.0612708018154	0.061433447099	0.117302052786	0.0964912280702	0.0340393343419	0.125968507873	0.0394448502557	0.0913580246914	0.0614934114202	0.0444444444444	0.056566970091	0.0876494023904
FBgn0025683	0.0136157337368	0.0234032179425	0.099706744868	0.030701754386	0.0408472012103	0.0894776305924	0.0416362308254	0.0765432098765	0.0614934114202	0.0259259259259	0.0390117035111	0.0796812749004
FBgn0025686	0.0113464447806	0.0190151145783	0.105571847507	0.0350877192982	0.0453857791225	0.0779805048738	0.0328707085464	0.0444444444444	0.0746705710102	0.0666666666667	0.0858257477243	0.00796812749004
FBgn0025687	0.0295007564297	0.0321794246709	0.0762463343109	0.0482456140351	0.054462934947	0.0899775056236	0.054784514244	0.108641975309	0.0263543191801	0.0555555555556	0.0409622886866	0.111553784861
FBgn0025692	0.0204236006051	0.0321794246709	0.111436950147	0.0482456140351	0.0295007564297	0.0899775056236	0.0591672753835	0.0765432098765	0.0351390922401	0.0259259259259	0.0351105331599	0.0796812749004
FBgn0025693	0.0431164901664	0.0292540224281	0.0645161290323	0.0570175438596	0.0703479576399	0.0714821294676	0.0504017531045	0.106172839506	0.0439238653001	0.0592592592593	0.0390117035111	0.151394422311
FBgn0025709	0.0158850226929	0.014627011214	0.0703812316716	0.0482456140351	0.0431164901664	0.0614846288428	0.0679327976625	0.0765432098765	0.0175695461201	0.0407407407407	0.0331599479844	0.103585657371
FBgn0025712	0.0499243570348	0.0482691370063	0.117302052786	0.0745614035088	0.0408472012103	0.100974756311	0.0482103725347	0.145679012346	0.0527086383602	0.0296296296296	0.0507152145644	0.167330677291
FBgn0025720	0.0476550680787	0.0511945392491	0.111436950147	0.0394736842105	0.0635400907716	0.117470632342	0.0372534696859	0.133333333333	0.0395314787701	0.0666666666667	0.0390117035111	0.0717131474104
FBgn0025724	0.0590015128593	0.0526572403706	0.0938416422287	0.100877192982	0.0521936459909	0.110972256936	0.0372534696859	0.135802469136	0.0439238653001	0.0555555555556	0.074122236671	0.111553784861
FBgn0025726	0.0226928895613	0.0307167235495	0.0469208211144	0.0526315789474	0.0794251134644	0.0899775056236	0.0482103725347	0.0814814814815	0.0658857979502	0.0592592592593	0.0585175552666	0.127490039841
FBgn0025739	0.0771558245083	0.0672842515846	0.129032258065	0.0263157894737	0.036308623298	0.112471882029	0.0438276113952	0.103703703704	0.0571010248902	0.0481481481481	0.056566970091	0.0876494023904
FBgn0025740	0.018154311649	0.0131643100926	0.0821114369501	0.030701754386	0.0635400907716	0.0564858785304	0.0482103725347	0.0493827160494	0.0395314787701	0.0703703703704	0.0390117035111	0.0557768924303
FBgn0025741	0.00907715582451	0.014627011214	0.0410557184751	0.0701754385965	0.0862329803328	0.061984503874	0.0591672753835	0.0444444444444	0.0175695461201	0.0740740740741	0.0370611183355	0.0557768924303
FBgn0025742	0.0726172465961	0.0658215504632	0.117302052786	0.0614035087719	0.0385779122542	0.133466633342	0.0284879474069	0.133333333333	0.0790629575403	0.0296296296296	0.0721716514954	0.0318725099602
FBgn0025743	0.0612708018154	0.0599707459776	0.0938416422287	0.149122807018	0.054462934947	0.115971007248	0.0306793279766	0.120987654321	0.0307467057101	0.0333333333333	0.0526657997399	0.127490039841
FBgn0025777	0.0385779122542	0.0424183325207	0.0938416422287	0.0964912280702	0.0476550680787	0.107473131717	0.0504017531045	0.116049382716	0.0351390922401	0.0518518518519	0.0331599479844	0.0796812749004
FBgn0025781	0.0385779122542	0.0351048269137	0.0821114369501	0.0482456140351	0.0658093797277	0.0914771307173	0.0460189919649	0.0567901234568	0.0614934114202	0.0703703703704	0.0604681404421	0.0478087649402
FBgn0025790	0.0158850226929	0.0321794246709	0.0879765395894	0.109649122807	0.0521936459909	0.115971007248	0.0613586559533	0.0864197530864	0.0439238653001	0.0296296296296	0.0487646293888	0.0796812749004
FBgn0025802	0.0453857791225	0.0526572403706	0.099706744868	0.0614035087719	0.036308623298	0.0924768807798	0.0438276113952	0.123456790123	0.0395314787701	0.0296296296296	0.0487646293888	0.135458167331
FBgn0025808	0.0272314674735	0.0277913213067	0.117302052786	0.0657894736842	0.0521936459909	0.08047988003	0.0591672753835	0.0888888888889	0.0175695461201	0.0555555555556	0.0429128738622	0.0398406374502
FBgn0025809	0.0521936459909	0.0380302291565	0.105571847507	0.0175438596491	0.0408472012103	0.117470632342	0.0525931336742	0.113580246914	0.0263543191801	0.0407407407407	0.0429128738622	0.0796812749004
FBgn0025814	0.036308623298	0.0468064358849	0.099706744868	0.0219298245614	0.0499243570348	0.0839790052487	0.0701241782323	0.0666666666667	0.01317715959	0.0666666666667	0.0312093628088	0.0478087649402
FBgn0025815	0.0612708018154	0.0716723549488	0.058651026393	0.0526315789474	0.054462934947	0.145463634091	0.0569758948137	0.133333333333	0.0527086383602	0.0407407407407	0.0643693107932	0.0956175298805
FBgn0025825	0.0408472012103	0.0409556313993	0.111436950147	0.0570175438596	0.0476550680787	0.128467883029	0.0372534696859	0.123456790123	0.0439238653001	0.0407407407407	0.0429128738622	0.0876494023904
FBgn0025827	0.0385779122542	0.0292540224281	0.0938416422287	0.0657894736842	0.0680786686838	0.078480379905	0.0416362308254	0.0888888888889	0.0702781844802	0.0814814814815	0.0682704811443	0.0796812749004
FBgn0025830	0.054462934947	0.0482691370063	0.0879765395894	0.0570175438596	0.0499243570348	0.0769807548113	0.0284879474069	0.111111111111	0.0527086383602	0.037037037037	0.0585175552666	0.0717131474104
FBgn0025835	0.0226928895613	0.0248659190639	0.140762463343	0.0263157894737	0.0317700453858	0.0694826293427	0.0525931336742	0.0691358024691	0.0571010248902	0.0222222222222	0.056566970091	0.103585657371
FBgn0025836	0.0204236006051	0.0219405168211	0.0527859237537	0.0745614035088	0.0385779122542	0.0724818795301	0.0219138056976	0.0641975308642	0.0527086383602	0.0407407407407	0.0370611183355	0.0717131474104
FBgn0025839	0.0499243570348	0.0497318381277	0.117302052786	0.0438596491228	0.0385779122542	0.110972256936	0.0328707085464	0.130864197531	0.0571010248902	0.037037037037	0.0546163849155	0.103585657371
FBgn0025864	0.0521936459909	0.0555826426134	0.0938416422287	0.105263157895	0.0431164901664	0.103474131467	0.0372534696859	0.0987654320988	0.0527086383602	0.0259259259259	0.0409622886866	0.0876494023904
FBgn0025874	0.0272314674735	0.0263286201853	0.134897360704	0.0350877192982	0.0703479576399	0.078480379905	0.0569758948137	0.0716049382716	0.0614934114202	0.0740740740741	0.0507152145644	0.0876494023904
FBgn0025878	0.0272314674735	0.0263286201853	0.0938416422287	0.0657894736842	0.0408472012103	0.0919770057486	0.0482103725347	0.106172839506	0.0395314787701	0.037037037037	0.0429128738622	0.159362549801
FBgn0025879	0.0385779122542	0.0336421257923	0.0645161290323	0.0657894736842	0.0249621785174	0.0714821294676	0.0372534696859	0.083950617284	0.0351390922401	0.0185185185185	0.0370611183355	0.207171314741
FBgn0025882	0.0385779122542	0.0292540224281	0.117302052786	0.0438596491228	0.0408472012103	0.101474631342	0.0416362308254	0.101234567901	0.0351390922401	0.0407407407407	0.0351105331599	0.111553784861
FBgn0025885	0.054462934947	0.0497318381277	0.0762463343109	0.0394736842105	0.0476550680787	0.0894776305924	0.054784514244	0.101234567901	0.0439238653001	0.062962962963	0.0370611183355	0.159362549801
FBgn0026015	0.0567322239032	0.0526572403706	0.0762463343109	0.114035087719	0.0476550680787	0.142964258935	0.0328707085464	0.138271604938	0.0614934114202	0.0518518518519	0.0643693107932	0.119521912351
FBgn0026056	0.054462934947	0.0526572403706	0.0703812316716	0.0438596491228	0.018154311649	0.0964758810297	0.0262965668371	0.0987654320988	0.0439238653001	0.0222222222222	0.0448634590377	0.0876494023904
FBgn0026058	0.0521936459909	0.0409556313993	0.0879765395894	0.030701754386	0.0612708018154	0.0944763809048	0.0525931336742	0.0814814814815	0.0351390922401	0.0518518518519	0.0468140442133	0.0478087649402
FBgn0026060	0.0703479576399	0.076060458313	0.134897360704	0.0438596491228	0.0499243570348	0.112471882029	0.0262965668371	0.111111111111	0.0351390922401	0.0481481481481	0.0409622886866	0.0796812749004
FBgn0026063	0.0453857791225	0.0321794246709	0.0938416422287	0.0789473684211	0.0431164901664	0.0899775056236	0.0569758948137	0.113580246914	0.0395314787701	0.0592592592593	0.0390117035111	0.167330677291
FBgn0026076	0.0431164901664	0.0409556313993	0.0527859237537	0.0570175438596	0.054462934947	0.0829792551862	0.0460189919649	0.0765432098765	0.0219619326501	0.062962962963	0.0331599479844	0.0876494023904
FBgn0026077	0.0499243570348	0.0482691370063	0.0938416422287	0.0657894736842	0.0408472012103	0.0999750062484	0.0350620891161	0.158024691358	0.0351390922401	0.0333333333333	0.0351105331599	0.239043824701
FBgn0026080	0.0635400907716	0.0658215504632	0.111436950147	0.030701754386	0.0340393343419	0.111972006998	0.0438276113952	0.108641975309	0.0439238653001	0.037037037037	0.0604681404421	0.0876494023904
FBgn0026083	0.0590015128593	0.0628961482204	0.0879765395894	0.109649122807	0.0408472012103	0.118470382404	0.0394448502557	0.108641975309	0.0219619326501	0.0407407407407	0.0312093628088	0.127490039841
FBgn0026084	0.0658093797277	0.054119941492	0.0821114369501	0.0964912280702	0.0385779122542	0.122469382654	0.0328707085464	0.120987654321	0.0571010248902	0.0333333333333	0.0546163849155	0.159362549801
FBgn0026086	0.0317700453858	0.0234032179425	0.0410557184751	0.131578947368	0.0408472012103	0.0759810047488	0.0328707085464	0.113580246914	0.0175695461201	0.0481481481481	0.0195058517555	0.0956175298805
FBgn0026088	0.0431164901664	0.0453437347635	0.129032258065	0.0394736842105	0.0408472012103	0.113971507123	0.0394448502557	0.118518518519	0.0439238653001	0.0518518518519	0.0507152145644	0.111553784861
FBgn0026136	0.0204236006051	0.0277913213067	0.134897360704	0.0526315789474	0.0612708018154	0.0864783804049	0.0241051862673	0.0740740740741	0.10541727672	0.0666666666667	0.0877763328999	0.0478087649402
FBgn0026141	0.054462934947	0.054119941492	0.058651026393	0.0263157894737	0.0408472012103	0.0859785053737	0.0350620891161	0.116049382716	0.0175695461201	0.0296296296296	0.0390117035111	0.0956175298805
FBgn0026143	0.0567322239032	0.0628961482204	0.0879765395894	0.0789473684211	0.0521936459909	0.10847288178	0.0482103725347	0.128395061728	0.0834553440703	0.0481481481481	0.0858257477243	0.103585657371
FBgn0026147	0.036308623298	0.0351048269137	0.099706744868	0.0614035087719	0.0295007564297	0.0904773806548	0.0504017531045	0.0913580246914	0.0263543191801	0.0296296296296	0.0409622886866	0.119521912351
FBgn0026148	0.0385779122542	0.0336421257923	0.0938416422287	0.030701754386	0.0567322239032	0.0829792551862	0.0460189919649	0.079012345679	0.0175695461201	0.0518518518519	0.0409622886866	0.0478087649402
FBgn0026149	0.0499243570348	0.0424183325207	0.0703812316716	0.0526315789474	0.0340393343419	0.111972006998	0.0525931336742	0.135802469136	0.0351390922401	0.0333333333333	0.0390117035111	0.0796812749004
FBgn0026150	0.0499243570348	0.0409556313993	0.0938416422287	0.0657894736842	0.0453857791225	0.101974506373	0.0262965668371	0.116049382716	0.0439238653001	0.0518518518519	0.0682704811443	0.0239043824701
FBgn0026160	0.0226928895613	0.0160897123354	0.058651026393	0.0482456140351	0.018154311649	0.0749812546863	0.0460189919649	0.079012345679	0.0263543191801	0.0148148148148	0.0156046814044	0.175298804781
FBgn0026162	0.0249621785174	0.0190151145783	0.0938416422287	0.0175438596491	0.036308623298	0.0734816295926	0.0416362308254	0.106172839506	0.0307467057101	0.0333333333333	0.0292587776333	0.111553784861
FBgn0026164	0.0226928895613	0.0190151145783	0.0821114369501	0.0614035087719	0.0431164901664	0.0739815046238	0.0657414170928	0.083950617284	0.01317715959	0.0407407407407	0.0546163849155	0.0796812749004
FBgn0026169	0.036308623298	0.0292540224281	0.117302052786	0.0701754385965	0.0590015128593	0.0894776305924	0.0504017531045	0.0913580246914	0.0658857979502	0.0740740740741	0.0526657997399	0.111553784861
FBgn0026174	0.0226928895613	0.0160897123354	0.123167155425	0.0350877192982	0.054462934947	0.0764808797801	0.0569758948137	0.101234567901	0.0439238653001	0.0333333333333	0.056566970091	0.0796812749004
FBgn0026175	0.0317700453858	0.0277913213067	0.117302052786	0.030701754386	0.0431164901664	0.0689827543114	0.0504017531045	0.0962962962963	0.0483162518302	0.0444444444444	0.0624187256177	0.0717131474104
FBgn0026179	0.036308623298	0.0307167235495	0.105571847507	0.0701754385965	0.0567322239032	0.0939765058735	0.0394448502557	0.135802469136	0.0351390922401	0.0555555555556	0.0429128738622	0.199203187251
FBgn0026181	0.0726172465961	0.0643588493418	0.0879765395894	0.114035087719	0.0204236006051	0.112471882029	0.0438276113952	0.148148148148	0.0439238653001	0.0111111111111	0.0526657997399	0.151394422311
FBgn0026192	0.0249621785174	0.0248659190639	0.0879765395894	0.0833333333333	0.0340393343419	0.0984753811547	0.0372534696859	0.113580246914	0.0351390922401	0.0259259259259	0.0351105331599	0.0796812749004
FBgn0026197	0.0590015128593	0.0394929302779	0.0938416422287	0.0745614035088	0.0476550680787	0.0914771307173	0.0372534696859	0.106172839506	0.0658857979502	0.037037037037	0.0546163849155	0.151394422311
FBgn0026199	0.0204236006051	0.0190151145783	0.0762463343109	0.0350877192982	0.0794251134644	0.0609847538115	0.0438276113952	0.0543209876543	0.0175695461201	0.1	0.0234070221066	0.0956175298805
FBgn0026206	0.0431164901664	0.0409556313993	0.0762463343109	0.127192982456	0.0158850226929	0.107973006748	0.0438276113952	0.111111111111	0.0395314787701	0.0111111111111	0.0312093628088	0.111553784861
FBgn0026207	0.0680786686838	0.0658215504632	0.146627565982	0.0833333333333	0.0476550680787	0.0964758810297	0.0306793279766	0.138271604938	0.0702781844802	0.0333333333333	0.0760728218466	0.119521912351
FBgn0026238	0.018154311649	0.0263286201853	0.058651026393	0.0350877192982	0.0680786686838	0.0569857535616	0.0569758948137	0.037037037037	0.0307467057101	0.0777777777778	0.0214564369311	0.0398406374502
FBgn0026239	0.0635400907716	0.0599707459776	0.0527859237537	0.105263157895	0.0272314674735	0.115471132217	0.0394448502557	0.143209876543	0.0351390922401	0.0333333333333	0.0468140442133	0.167330677291
FBgn0026250	0.036308623298	0.0336421257923	0.0645161290323	0.0570175438596	0.0476550680787	0.0939765058735	0.0284879474069	0.101234567901	0.0351390922401	0.037037037037	0.0390117035111	0.0956175298805
FBgn0026252	0.0385779122542	0.0424183325207	0.0821114369501	0.109649122807	0.0340393343419	0.107973006748	0.0350620891161	0.113580246914	0.0483162518302	0.0333333333333	0.0468140442133	0.135458167331
FBgn0026257	0.0453857791225	0.0438810336421	0.199413489736	0.0394736842105	0.0340393343419	0.0894776305924	0.0569758948137	0.116049382716	0.0658857979502	0.0222222222222	0.0429128738622	0.143426294821
FBgn0026259	0.0340393343419	0.0438810336421	0.0879765395894	0.0526315789474	0.0431164901664	0.0939765058735	0.0504017531045	0.0987654320988	0.0307467057101	0.0296296296296	0.0370611183355	0.0398406374502
FBgn0026261	0.0340393343419	0.0570453437348	0.0938416422287	0.0263157894737	0.0567322239032	0.110972256936	0.054784514244	0.0913580246914	0.0527086383602	0.0555555555556	0.0487646293888	0.0717131474104
FBgn0026263	0.0453857791225	0.0336421257923	0.0879765395894	0.0482456140351	0.0499243570348	0.0794801299675	0.0372534696859	0.103703703704	0.0263543191801	0.0555555555556	0.0273081924577	0.199203187251
FBgn0026268	0.0499243570348	0.0394929302779	0.0938416422287	0.0614035087719	0.0521936459909	0.0964758810297	0.0460189919649	0.17037037037	0.0966325036603	0.0444444444444	0.0702210663199	0.175298804781
FBgn0026309	0.036308623298	0.0351048269137	0.134897360704	0.0570175438596	0.0476550680787	0.0954761309673	0.0591672753835	0.111111111111	0.0351390922401	0.0481481481481	0.0546163849155	0.127490039841
FBgn0026314	0.0295007564297	0.0263286201853	0.099706744868	0.0394736842105	0.0612708018154	0.0819795051237	0.0482103725347	0.083950617284	0.0307467057101	0.0740740740741	0.0448634590377	0.103585657371
FBgn0026315	0.0317700453858	0.0321794246709	0.0938416422287	0.0219298245614	0.0726172465961	0.0724818795301	0.0525931336742	0.101234567901	0.0614934114202	0.0703703703704	0.056566970091	0.103585657371
FBgn0026316	0.0499243570348	0.0482691370063	0.0762463343109	0.0394736842105	0.0453857791225	0.105973506623	0.054784514244	0.135802469136	0.0395314787701	0.0222222222222	0.0429128738622	0.0956175298805
FBgn0026317	0.0408472012103	0.0497318381277	0.0410557184751	0.0614035087719	0.036308623298	0.0939765058735	0.0482103725347	0.0938271604938	0.0527086383602	0.037037037037	0.0624187256177	0.0956175298805
FBgn0026319	0.036308623298	0.0336421257923	0.0879765395894	0.0570175438596	0.0408472012103	0.0854786303424	0.0197224251278	0.120987654321	0.0614934114202	0.0296296296296	0.0546163849155	0.127490039841
FBgn0026323	0.0408472012103	0.0468064358849	0.140762463343	0.030701754386	0.036308623298	0.0904773806548	0.0197224251278	0.0987654320988	0.0483162518302	0.0444444444444	0.0507152145644	0.111553784861
FBgn0026326	0.0499243570348	0.054119941492	0.123167155425	0.00438596491228	0.0317700453858	0.102474381405	0.0284879474069	0.103703703704	0.0351390922401	0.0333333333333	0.0448634590377	0.0398406374502
FBgn0026361	0.0521936459909	0.0365675280351	0.105571847507	0.0394736842105	0.054462934947	0.130467383154	0.0482103725347	0.106172839506	0.0483162518302	0.0333333333333	0.0585175552666	0.0876494023904
FBgn0026369	0.0249621785174	0.0248659190639	0.0938416422287	0.0614035087719	0.0408472012103	0.092976755811	0.0438276113952	0.0814814814815	0.0483162518302	0.0444444444444	0.0487646293888	0.0478087649402
FBgn0026370	0.0295007564297	0.0307167235495	0.105571847507	0.0482456140351	0.0385779122542	0.101474631342	0.0372534696859	0.0938271604938	0.0483162518302	0.0481481481481	0.0468140442133	0.151394422311
FBgn0026373	0.0612708018154	0.0497318381277	0.123167155425	0.0745614035088	0.0317700453858	0.115971007248	0.0328707085464	0.165432098765	0.0351390922401	0.0296296296296	0.0546163849155	0.119521912351
FBgn0026375	0.0635400907716	0.0628961482204	0.158357771261	0.122807017544	0.0272314674735	0.119970007498	0.0306793279766	0.123456790123	0.0263543191801	0.0333333333333	0.0312093628088	0.143426294821
FBgn0026376	0.0272314674735	0.0277913213067	0.0469208211144	0.0877192982456	0.0317700453858	0.0729817545614	0.0482103725347	0.0864197530864	0.0614934114202	0.0333333333333	0.0429128738622	0.135458167331
FBgn0026378	0.054462934947	0.0438810336421	0.105571847507	0.0482456140351	0.0726172465961	0.0999750062484	0.0504017531045	0.0938271604938	0.0351390922401	0.0814814814815	0.0585175552666	0.0717131474104
FBgn0026379	0.0249621785174	0.0234032179425	0.099706744868	0.0833333333333	0.0726172465961	0.0739815046238	0.0372534696859	0.079012345679	0.0658857979502	0.0666666666667	0.0390117035111	0.0956175298805
FBgn0026384	0.0408472012103	0.0351048269137	0.146627565982	0.0877192982456	0.0453857791225	0.0944763809048	0.0525931336742	0.108641975309	0.10102489019	0.037037037037	0.0760728218466	0.0796812749004
FBgn0026385	0.0340393343419	0.0321794246709	0.123167155425	0.0570175438596	0.0590015128593	0.0889777555611	0.0504017531045	0.0987654320988	0.0614934114202	0.0555555555556	0.091677503251	0.135458167331
FBgn0026386	0.0295007564297	0.0248659190639	0.134897360704	0.0482456140351	0.054462934947	0.078480379905	0.063550036523	0.0641975308642	0.0571010248902	0.0703703703704	0.056566970091	0.0398406374502
FBgn0026388	0.0204236006051	0.0248659190639	0.129032258065	0.0526315789474	0.0521936459909	0.078480379905	0.054784514244	0.0641975308642	0.0351390922401	0.0555555555556	0.056566970091	0.0478087649402
FBgn0026389	0.0317700453858	0.0248659190639	0.1642228739	0.0789473684211	0.0408472012103	0.0799800049988	0.0482103725347	0.116049382716	0.0746705710102	0.037037037037	0.0897269180754	0.135458167331
FBgn0026390	0.0226928895613	0.0204778156997	0.193548387097	0.0438596491228	0.0567322239032	0.078480379905	0.0460189919649	0.0765432098765	0.0527086383602	0.062962962963	0.0760728218466	0.0557768924303
FBgn0026391	0.0272314674735	0.0277913213067	0.123167155425	0.0350877192982	0.0590015128593	0.0669832541865	0.0482103725347	0.083950617284	0.0658857979502	0.0518518518519	0.0643693107932	0.0717131474104
FBgn0026392	0.0158850226929	0.0204778156997	0.129032258065	0.0394736842105	0.0499243570348	0.0534866283429	0.0482103725347	0.0864197530864	0.0483162518302	0.0296296296296	0.0663198959688	0.0876494023904
FBgn0026393	0.0340393343419	0.0380302291565	0.152492668622	0.0482456140351	0.0499243570348	0.0984753811547	0.0328707085464	0.118518518519	0.0351390922401	0.0481481481481	0.0487646293888	0.0876494023904
FBgn0026395	0.0226928895613	0.0190151145783	0.123167155425	0.0438596491228	0.0771558245083	0.0854786303424	0.0438276113952	0.0765432098765	0.0614934114202	0.0814814814815	0.0780234070221	0.0557768924303
FBgn0026396	0.0703479576399	0.0585080448562	0.146627565982	0.0789473684211	0.0408472012103	0.102474381405	0.0219138056976	0.128395061728	0.0878477306003	0.0333333333333	0.0760728218466	0.135458167331
FBgn0026397	0.0204236006051	0.0204778156997	0.0938416422287	0.0438596491228	0.0726172465961	0.0764808797801	0.0416362308254	0.0814814814815	0.0395314787701	0.0703703703704	0.0429128738622	0.0796812749004
FBgn0026398	0.0226928895613	0.0190151145783	0.0879765395894	0.0394736842105	0.0658093797277	0.0704823794051	0.0657414170928	0.0740740740741	0.0571010248902	0.0592592592593	0.0546163849155	0.0557768924303
FBgn0026399	0.0295007564297	0.0394929302779	0.117302052786	0.0526315789474	0.0703479576399	0.0869782554361	0.0591672753835	0.113580246914	0.0614934114202	0.0888888888889	0.074122236671	0.119521912351
FBgn0026400	0.0521936459909	0.0424183325207	0.099706744868	0.0789473684211	0.0635400907716	0.103974006498	0.0394448502557	0.135802469136	0.0219619326501	0.037037037037	0.0468140442133	0.143426294821
FBgn0026402	0.0385779122542	0.0482691370063	0.146627565982	0.0350877192982	0.0680786686838	0.0979755061235	0.0504017531045	0.0691358024691	0.0439238653001	0.0444444444444	0.0604681404421	0.0637450199203
FBgn0026403	0.0567322239032	0.0409556313993	0.0879765395894	0.0614035087719	0.0340393343419	0.0939765058735	0.0416362308254	0.118518518519	0.0571010248902	0.0296296296296	0.0468140442133	0.159362549801
FBgn0026404	0.036308623298	0.0277913213067	0.0821114369501	0.0482456140351	0.0635400907716	0.0829792551862	0.0569758948137	0.128395061728	0.0702781844802	0.0592592592593	0.0702210663199	0.119521912351
FBgn0026409	0.0567322239032	0.0511945392491	0.123167155425	0.0657894736842	0.0295007564297	0.092976755811	0.0416362308254	0.138271604938	0.0351390922401	0.037037037037	0.0546163849155	0.143426294821
FBgn0026411	0.0907715582451	0.0672842515846	0.0351906158358	0.0350877192982	0.0136157337368	0.0984753811547	0.0372534696859	0.175308641975	0.01317715959	0.0037037037037	0.0195058517555	0.318725099602
FBgn0026415	0.0385779122542	0.0380302291565	0.123167155425	0.0350877192982	0.0499243570348	0.0854786303424	0.063550036523	0.083950617284	0.0351390922401	0.037037037037	0.0390117035111	0.151394422311
FBgn0026417	0.0249621785174	0.0292540224281	0.105571847507	0.0789473684211	0.0499243570348	0.08047988003	0.0416362308254	0.103703703704	0.0219619326501	0.0518518518519	0.0253576072822	0.151394422311
FBgn0026427	0.0453857791225	0.0453437347635	0.0938416422287	0.0438596491228	0.054462934947	0.109472631842	0.0394448502557	0.153086419753	0.0395314787701	0.0444444444444	0.0409622886866	0.119521912351
FBgn0026428	0.0635400907716	0.0585080448562	0.205278592375	0.0657894736842	0.0136157337368	0.122969257686	0.0438276113952	0.120987654321	0.01317715959	0.00740740740741	0.0214564369311	0.175298804781
FBgn0026431	0.0226928895613	0.0248659190639	0.058651026393	0.0219298245614	0.0635400907716	0.0734816295926	0.0569758948137	0.083950617284	0.0571010248902	0.062962962963	0.0663198959688	0.0956175298805
FBgn0026432	0.0272314674735	0.0277913213067	0.111436950147	0.0526315789474	0.0658093797277	0.0849787553112	0.0482103725347	0.0716049382716	0.0702781844802	0.0740740740741	0.056566970091	0.0717131474104
FBgn0026433	0.0431164901664	0.0409556313993	0.0821114369501	0.0263157894737	0.0521936459909	0.125468632842	0.0460189919649	0.133333333333	0.0614934114202	0.0518518518519	0.0721716514954	0.127490039841
FBgn0026438	0.036308623298	0.0321794246709	0.0879765395894	0.0394736842105	0.0158850226929	0.0889777555611	0.0460189919649	0.116049382716	0.0439238653001	0.0222222222222	0.0448634590377	0.143426294821
FBgn0026533	0.0726172465961	0.054119941492	0.0821114369501	0.114035087719	0.0590015128593	0.10847288178	0.0394448502557	0.138271604938	0.0395314787701	0.062962962963	0.0351105331599	0.0717131474104
FBgn0026562	0.0272314674735	0.0409556313993	0.099706744868	0.0570175438596	0.054462934947	0.0794801299675	0.0525931336742	0.079012345679	0.0439238653001	0.0444444444444	0.0409622886866	0.111553784861
FBgn0026563	0.0204236006051	0.0175524134569	0.0938416422287	0.00877192982456	0.036308623298	0.0789802549363	0.0504017531045	0.0913580246914	0.0483162518302	0.037037037037	0.0351105331599	0.103585657371
FBgn0026565	0.0340393343419	0.0321794246709	0.0762463343109	0.0570175438596	0.0408472012103	0.0899775056236	0.0460189919649	0.120987654321	0.0483162518302	0.0407407407407	0.0526657997399	0.0956175298805
FBgn0026570	0.0226928895613	0.0292540224281	0.0821114369501	0.0350877192982	0.0431164901664	0.0859785053737	0.054784514244	0.0691358024691	0.0219619326501	0.0518518518519	0.0526657997399	0.0398406374502
FBgn0026573	0.0499243570348	0.0468064358849	0.0938416422287	0.0701754385965	0.0340393343419	0.0884778805299	0.0328707085464	0.130864197531	0.0175695461201	0.0259259259259	0.0429128738622	0.0796812749004
FBgn0026577	0.0431164901664	0.0394929302779	0.117302052786	0.0701754385965	0.036308623298	0.0849787553112	0.0482103725347	0.120987654321	0.0175695461201	0.0481481481481	0.0448634590377	0.119521912351
FBgn0026582	0.0521936459909	0.0453437347635	0.0645161290323	0.0263157894737	0.0385779122542	0.119970007498	0.0350620891161	0.123456790123	0.0175695461201	0.0407407407407	0.0409622886866	0.0796812749004
FBgn0026592	0.088502269289	0.0599707459776	0.099706744868	0.0219298245614	0.0431164901664	0.0939765058735	0.0350620891161	0.133333333333	0.0395314787701	0.0481481481481	0.0643693107932	0.0956175298805
FBgn0026597	0.0453857791225	0.0336421257923	0.0645161290323	0.0394736842105	0.0249621785174	0.105973506623	0.0262965668371	0.138271604938	0.0351390922401	0.0222222222222	0.0273081924577	0.159362549801
FBgn0026602	0.036308623298	0.0468064358849	0.0762463343109	0.030701754386	0.0295007564297	0.106473381655	0.0394448502557	0.130864197531	0.0307467057101	0.0222222222222	0.0429128738622	0.0956175298805
FBgn0026616	0.0499243570348	0.0409556313993	0.0410557184751	0.0833333333333	0.0340393343419	0.0974756310922	0.0328707085464	0.120987654321	0.0351390922401	0.0444444444444	0.0409622886866	0.143426294821
FBgn0026620	0.0295007564297	0.0321794246709	0.0879765395894	0.0438596491228	0.0567322239032	0.0649837540615	0.0438276113952	0.113580246914	0.0614934114202	0.0592592592593	0.0448634590377	0.0717131474104
FBgn0026630	0.0295007564297	0.0307167235495	0.146627565982	0.0482456140351	0.0612708018154	0.08047988003	0.054784514244	0.0987654320988	0.0395314787701	0.0444444444444	0.0409622886866	0.0796812749004
FBgn0026634	0.0612708018154	0.0585080448562	0.123167155425	0.0350877192982	0.0476550680787	0.111972006998	0.0569758948137	0.111111111111	0.0483162518302	0.0481481481481	0.0526657997399	0.103585657371
FBgn0026718	0.0317700453858	0.0321794246709	0.0938416422287	0.0438596491228	0.054462934947	0.0909772556861	0.0306793279766	0.0938271604938	0.0263543191801	0.0481481481481	0.0253576072822	0.175298804781
FBgn0026721	0.0408472012103	0.0380302291565	0.0938416422287	0.0350877192982	0.0635400907716	0.0839790052487	0.0460189919649	0.103703703704	0.0527086383602	0.0666666666667	0.0429128738622	0.151394422311
FBgn0026738	0.036308623298	0.0263286201853	0.0762463343109	0.0394736842105	0.0431164901664	0.0764808797801	0.0504017531045	0.0962962962963	0.0658857979502	0.0481481481481	0.0487646293888	0.0717131474104
FBgn0026741	0.0521936459909	0.0482691370063	0.117302052786	0.0394736842105	0.036308623298	0.107473131717	0.0525931336742	0.0888888888889	0.0658857979502	0.037037037037	0.0546163849155	0.0557768924303
FBgn0026749	0.0521936459909	0.0453437347635	0.058651026393	0.0482456140351	0.0385779122542	0.103474131467	0.0262965668371	0.0962962962963	0.0175695461201	0.0259259259259	0.0370611183355	0.0796812749004
FBgn0026754	0.0249621785174	0.0248659190639	0.0938416422287	0.0526315789474	0.0907715582451	0.0689827543114	0.054784514244	0.0913580246914	0.0483162518302	0.0962962962963	0.0721716514954	0.0717131474104
FBgn0026756	0.018154311649	0.0190151145783	0.0821114369501	0.0350877192982	0.0499243570348	0.0839790052487	0.0460189919649	0.0617283950617	0.0527086383602	0.0555555555556	0.056566970091	0.0637450199203
FBgn0026760	0.0476550680787	0.0409556313993	0.0938416422287	0.0701754385965	0.0453857791225	0.0924768807798	0.0460189919649	0.123456790123	0.0614934114202	0.037037037037	0.0624187256177	0.103585657371
FBgn0026778	0.0385779122542	0.0380302291565	0.158357771261	0.0438596491228	0.0476550680787	0.105473631592	0.054784514244	0.103703703704	0.0527086383602	0.0185185185185	0.0468140442133	0.0796812749004
FBgn0026787	0.0408472012103	0.0453437347635	0.0762463343109	0.0394736842105	0.0521936459909	0.0964758810297	0.0591672753835	0.0962962962963	0.0351390922401	0.0555555555556	0.0507152145644	0.103585657371
FBgn0026869	0.0226928895613	0.0234032179425	0.099706744868	0.0921052631579	0.054462934947	0.0714821294676	0.0262965668371	0.111111111111	0.0351390922401	0.0555555555556	0.0273081924577	0.151394422311
FBgn0026872	0.0295007564297	0.0511945392491	0.0703812316716	0.0482456140351	0.0385779122542	0.153461634591	0.0284879474069	0.0938271604938	0.0614934114202	0.0444444444444	0.0487646293888	0.0478087649402
FBgn0026874	0.0317700453858	0.0380302291565	0.152492668622	0.0657894736842	0.036308623298	0.114971257186	0.0416362308254	0.133333333333	0.0702781844802	0.0481481481481	0.056566970091	0.119521912351
FBgn0026876	0.0612708018154	0.0555826426134	0.140762463343	0.0219298245614	0.0340393343419	0.10047488128	0.0525931336742	0.116049382716	0.0439238653001	0.0296296296296	0.0663198959688	0.111553784861
FBgn0026878	0.0226928895613	0.0380302291565	0.0879765395894	0.0394736842105	0.0340393343419	0.103474131467	0.0482103725347	0.128395061728	0.0614934114202	0.0296296296296	0.0351105331599	0.183266932271
FBgn0026879	0.0590015128593	0.054119941492	0.0938416422287	0.0570175438596	0.0385779122542	0.13296675831	0.0328707085464	0.130864197531	0.0439238653001	0.0296296296296	0.0643693107932	0.135458167331
FBgn0027053	0.0453857791225	0.0380302291565	0.134897360704	0.0657894736842	0.054462934947	0.0909772556861	0.0394448502557	0.101234567901	0.0614934114202	0.0666666666667	0.0721716514954	0.0637450199203
FBgn0027055	0.0612708018154	0.0453437347635	0.129032258065	0.0570175438596	0.0385779122542	0.0984753811547	0.0350620891161	0.138271604938	0.0483162518302	0.0333333333333	0.0507152145644	0.119521912351
FBgn0027057	0.0453857791225	0.0497318381277	0.0645161290323	0.0570175438596	0.0590015128593	0.111472131967	0.0416362308254	0.120987654321	0.0439238653001	0.0481481481481	0.0624187256177	0.0637450199203
FBgn0027066	0.0431164901664	0.0394929302779	0.0938416422287	0.166666666667	0.0499243570348	0.0964758810297	0.0416362308254	0.111111111111	0.0175695461201	0.0296296296296	0.0409622886866	0.119521912351
FBgn0027070	0.0272314674735	0.0336421257923	0.134897360704	0.0570175438596	0.0703479576399	0.0909772556861	0.0504017531045	0.0888888888889	0.0263543191801	0.0703703703704	0.0409622886866	0.103585657371
FBgn0027073	0.0204236006051	0.0234032179425	0.140762463343	0.0263157894737	0.0680786686838	0.0794801299675	0.0416362308254	0.0592592592593	0.0175695461201	0.0703703703704	0.0526657997399	0.0956175298805
FBgn0027079	0.054462934947	0.054119941492	0.123167155425	0.0789473684211	0.0499243570348	0.10447388153	0.0284879474069	0.0740740740741	0.0307467057101	0.0555555555556	0.0624187256177	0.0318725099602
FBgn0027081	0.0317700453858	0.0424183325207	0.0703812316716	0.0657894736842	0.0431164901664	0.118470382404	0.0394448502557	0.079012345679	0.0527086383602	0.0518518518519	0.0468140442133	0.0557768924303
FBgn0027082	0.018154311649	0.0277913213067	0.0762463343109	0.0350877192982	0.0590015128593	0.0894776305924	0.0525931336742	0.0592592592593	0.0395314787701	0.0555555555556	0.0624187256177	0.0239043824701
FBgn0027083	0.0431164901664	0.0380302291565	0.105571847507	0.0394736842105	0.0521936459909	0.107473131717	0.0394448502557	0.0864197530864	0.0307467057101	0.0555555555556	0.0546163849155	0.0557768924303
FBgn0027084	0.088502269289	0.0819112627986	0.099706744868	0.0526315789474	0.0476550680787	0.134966258435	0.0328707085464	0.120987654321	0.0527086383602	0.0518518518519	0.0507152145644	0.127490039841
FBgn0027085	0.0476550680787	0.0453437347635	0.099706744868	0.0701754385965	0.0567322239032	0.101474631342	0.0525931336742	0.0938271604938	0.0483162518302	0.0703703703704	0.0760728218466	0.0717131474104
FBgn0027086	0.0476550680787	0.0468064358849	0.0762463343109	0.0789473684211	0.0453857791225	0.109972506873	0.0350620891161	0.133333333333	0.0351390922401	0.0481481481481	0.0585175552666	0.111553784861
FBgn0027088	0.0499243570348	0.0409556313993	0.0821114369501	0.0394736842105	0.0340393343419	0.0909772556861	0.0416362308254	0.108641975309	0.0175695461201	0.0222222222222	0.0585175552666	0.0796812749004
FBgn0027090	0.036308623298	0.0394929302779	0.152492668622	0.0482456140351	0.0476550680787	0.107473131717	0.0482103725347	0.118518518519	0.0702781844802	0.0481481481481	0.0760728218466	0.119521912351
FBgn0027091	0.0431164901664	0.0453437347635	0.123167155425	0.0526315789474	0.0635400907716	0.10047488128	0.0460189919649	0.130864197531	0.0439238653001	0.0555555555556	0.0526657997399	0.111553784861
FBgn0027093	0.0226928895613	0.0292540224281	0.099706744868	0.030701754386	0.0521936459909	0.107973006748	0.0460189919649	0.0938271604938	0.0307467057101	0.0444444444444	0.0370611183355	0.0796812749004
FBgn0027094	0.0385779122542	0.0453437347635	0.0938416422287	0.0657894736842	0.0453857791225	0.110472381905	0.0394448502557	0.0938271604938	0.0395314787701	0.0296296296296	0.0819245773732	0.0557768924303
FBgn0027095	0.0499243570348	0.0468064358849	0.0879765395894	0.0438596491228	0.0453857791225	0.0919770057486	0.0350620891161	0.123456790123	0.0527086383602	0.0481481481481	0.0487646293888	0.127490039841
FBgn0027101	0.0136157337368	0.0263286201853	0.0821114369501	0.030701754386	0.0521936459909	0.0554861284679	0.0394448502557	0.0444444444444	0.0395314787701	0.062962962963	0.0331599479844	0.0637450199203
FBgn0027107	0.0726172465961	0.0789858605558	0.0879765395894	0.0438596491228	0.036308623298	0.10847288178	0.0416362308254	0.135802469136	0.01317715959	0.0296296296296	0.0507152145644	0.0318725099602
FBgn0027108	0.0658093797277	0.0555826426134	0.111436950147	0.0789473684211	0.0385779122542	0.104973756561	0.0328707085464	0.145679012346	0.0395314787701	0.0259259259259	0.056566970091	0.159362549801
FBgn0027111	0.0272314674735	0.0263286201853	0.0938416422287	0.0833333333333	0.0567322239032	0.0774806298425	0.0394448502557	0.0864197530864	0.0483162518302	0.0481481481481	0.056566970091	0.111553784861
FBgn0027259	0.0249621785174	0.0394929302779	0.099706744868	0.0526315789474	0.0658093797277	0.106473381655	0.054784514244	0.123456790123	0.0614934114202	0.0555555555556	0.0448634590377	0.135458167331
FBgn0027279	0.0317700453858	0.0248659190639	0.0527859237537	0.0570175438596	0.0340393343419	0.0729817545614	0.0241051862673	0.103703703704	0.0219619326501	0.0185185185185	0.0351105331599	0.0956175298805
FBgn0027280	0.0408472012103	0.0380302291565	0.099706744868	0.0482456140351	0.0408472012103	0.10047488128	0.0394448502557	0.101234567901	0.0219619326501	0.0222222222222	0.0370611183355	0.143426294821
FBgn0027330	0.054462934947	0.0526572403706	0.0645161290323	0.0745614035088	0.0476550680787	0.107473131717	0.054784514244	0.128395061728	0.0351390922401	0.0518518518519	0.0487646293888	0.127490039841
FBgn0027334	0.104387291982	0.0994636762555	0.058651026393	0.0657894736842	0.036308623298	0.126468382904	0.0416362308254	0.19012345679	0.0483162518302	0.0222222222222	0.0604681404421	0.0876494023904
FBgn0027338	0.0476550680787	0.0482691370063	0.099706744868	0.0614035087719	0.0385779122542	0.118470382404	0.0613586559533	0.101234567901	0.0527086383602	0.0444444444444	0.0468140442133	0.0876494023904
FBgn0027342	0.0453857791225	0.0511945392491	0.0703812316716	0.0394736842105	0.036308623298	0.102974256436	0.0241051862673	0.140740740741	0.0307467057101	0.0185185185185	0.0370611183355	0.111553784861
FBgn0027359	0.0408472012103	0.0365675280351	0.0762463343109	0.0350877192982	0.0476550680787	0.119470132467	0.0482103725347	0.140740740741	0.0263543191801	0.0333333333333	0.0331599479844	0.0876494023904
FBgn0027360	0.0612708018154	0.0585080448562	0.0703812316716	0.0526315789474	0.0590015128593	0.0979755061235	0.0438276113952	0.113580246914	0.0263543191801	0.0592592592593	0.0351105331599	0.111553784861
FBgn0027363	0.054462934947	0.061433447099	0.0351906158358	0.0350877192982	0.0476550680787	0.120969757561	0.0394448502557	0.111111111111	0.0439238653001	0.037037037037	0.0526657997399	0.0796812749004
FBgn0027364	0.018154311649	0.0248659190639	0.0410557184751	0.0350877192982	0.0408472012103	0.0714821294676	0.0460189919649	0.0913580246914	0.0219619326501	0.037037037037	0.0273081924577	0.151394422311
FBgn0027375	0.0385779122542	0.0336421257923	0.111436950147	0.0482456140351	0.0453857791225	0.0889777555611	0.0241051862673	0.0814814814815	0.0483162518302	0.0444444444444	0.0604681404421	0.0796812749004
FBgn0027378	0.054462934947	0.0497318381277	0.123167155425	0.0438596491228	0.0317700453858	0.0974756310922	0.0613586559533	0.116049382716	0.0439238653001	0.0407407407407	0.0468140442133	0.0717131474104
FBgn0027490	0.054462934947	0.0482691370063	0.0762463343109	0.0394736842105	0.0226928895613	0.111472131967	0.0350620891161	0.153086419753	0.0527086383602	0.0222222222222	0.0585175552666	0.127490039841
FBgn0027492	0.0567322239032	0.0585080448562	0.0938416422287	0.122807017544	0.018154311649	0.106973256686	0.0460189919649	0.138271604938	0.0351390922401	0.0111111111111	0.0370611183355	0.119521912351
FBgn0027493	0.0703479576399	0.0643588493418	0.0645161290323	0.0877192982456	0.0453857791225	0.0979755061235	0.0284879474069	0.16049382716	0.0439238653001	0.0444444444444	0.0292587776333	0.231075697211
FBgn0027494	0.0476550680787	0.0409556313993	0.158357771261	0.0614035087719	0.0453857791225	0.0859785053737	0.0569758948137	0.120987654321	0.0439238653001	0.0444444444444	0.0624187256177	0.0557768924303
FBgn0027495	0.054462934947	0.0555826426134	0.0645161290323	0.0394736842105	0.0340393343419	0.116470882279	0.0394448502557	0.133333333333	0.0351390922401	0.0259259259259	0.0390117035111	0.103585657371
FBgn0027496	0.0340393343419	0.0365675280351	0.117302052786	0.0438596491228	0.0453857791225	0.101474631342	0.0416362308254	0.133333333333	0.0351390922401	0.0555555555556	0.0468140442133	0.0876494023904
FBgn0027497	0.088502269289	0.0819112627986	0.0351906158358	0.0921052631579	0.0385779122542	0.127968007998	0.0241051862673	0.192592592593	0.0527086383602	0.037037037037	0.0604681404421	0.167330677291
FBgn0027498	0.0567322239032	0.0643588493418	0.099706744868	0.0482456140351	0.0499243570348	0.130967258185	0.0482103725347	0.113580246914	0.0263543191801	0.0259259259259	0.0448634590377	0.111553784861
FBgn0027500	0.0612708018154	0.0658215504632	0.111436950147	0.0263157894737	0.0272314674735	0.120969757561	0.0394448502557	0.125925925926	0.0702781844802	0.0259259259259	0.0624187256177	0.119521912351
FBgn0027503	0.054462934947	0.0468064358849	0.0879765395894	0.0438596491228	0.0590015128593	0.107473131717	0.0372534696859	0.148148148148	0.0175695461201	0.0666666666667	0.0409622886866	0.111553784861
FBgn0027504	0.0499243570348	0.054119941492	0.0351906158358	0.105263157895	0.0408472012103	0.0959760059985	0.0438276113952	0.0962962962963	0.0175695461201	0.0518518518519	0.0214564369311	0.0478087649402
FBgn0027506	0.0567322239032	0.054119941492	0.0527859237537	0.127192982456	0.0385779122542	0.0959760059985	0.0460189919649	0.158024691358	0.0263543191801	0.0259259259259	0.0292587776333	0.127490039841
FBgn0027507	0.0340393343419	0.0307167235495	0.105571847507	0.0263157894737	0.0590015128593	0.0684828792802	0.0328707085464	0.079012345679	0.0395314787701	0.0592592592593	0.0429128738622	0.0637450199203
FBgn0027508	0.0499243570348	0.0394929302779	0.0821114369501	0.0657894736842	0.036308623298	0.0899775056236	0.0306793279766	0.130864197531	0.0571010248902	0.0296296296296	0.0468140442133	0.111553784861
FBgn0027512	0.0408472012103	0.0424183325207	0.099706744868	0.0526315789474	0.0453857791225	0.0919770057486	0.0438276113952	0.0938271604938	0.0395314787701	0.0444444444444	0.0585175552666	0.0717131474104
FBgn0027513	0.0635400907716	0.054119941492	0.0762463343109	0.0350877192982	0.054462934947	0.118470382404	0.0438276113952	0.111111111111	0.0614934114202	0.0555555555556	0.0585175552666	0.119521912351
FBgn0027515	0.0249621785174	0.0292540224281	0.0879765395894	0.0438596491228	0.0295007564297	0.0894776305924	0.0416362308254	0.0938271604938	0.0307467057101	0.0407407407407	0.0214564369311	0.0956175298805
FBgn0027518	0.0385779122542	0.0321794246709	0.140762463343	0.0482456140351	0.0499243570348	0.103974006498	0.0460189919649	0.108641975309	0.0571010248902	0.0444444444444	0.074122236671	0.0876494023904
FBgn0027521	0.0249621785174	0.0321794246709	0.0879765395894	0.0482456140351	0.0408472012103	0.0854786303424	0.0504017531045	0.0962962962963	0.0395314787701	0.0481481481481	0.0273081924577	0.0876494023904
FBgn0027525	0.0476550680787	0.054119941492	0.105571847507	0.0526315789474	0.0658093797277	0.107973006748	0.0438276113952	0.118518518519	0.0527086383602	0.0555555555556	0.0663198959688	0.0637450199203
FBgn0027529	0.0521936459909	0.0643588493418	0.134897360704	0.0482456140351	0.0295007564297	0.10847288178	0.0460189919649	0.0962962962963	0.01317715959	0.0296296296296	0.0390117035111	0.103585657371
FBgn0027532	0.0612708018154	0.054119941492	0.0703812316716	0.030701754386	0.0476550680787	0.092976755811	0.0394448502557	0.111111111111	0.0483162518302	0.0518518518519	0.0429128738622	0.135458167331
FBgn0027535	0.0408472012103	0.0380302291565	0.129032258065	0.0350877192982	0.0453857791225	0.0914771307173	0.0460189919649	0.101234567901	0.0614934114202	0.0555555555556	0.0507152145644	0.135458167331
FBgn0027537	0.0567322239032	0.0628961482204	0.0938416422287	0.0701754385965	0.0590015128593	0.115471132217	0.0416362308254	0.113580246914	0.0395314787701	0.0407407407407	0.0507152145644	0.0717131474104
FBgn0027538	0.0658093797277	0.0497318381277	0.140762463343	0.0263157894737	0.0408472012103	0.102974256436	0.0504017531045	0.123456790123	0.0483162518302	0.0407407407407	0.0585175552666	0.127490039841
FBgn0027539	0.0226928895613	0.0175524134569	0.0879765395894	0.0526315789474	0.0385779122542	0.0814796300925	0.0372534696859	0.0864197530864	0.0351390922401	0.037037037037	0.0448634590377	0.119521912351
FBgn0027544	0.0113464447806	0.0117016089712	0.152492668622	0.0657894736842	0.0590015128593	0.0749812546863	0.0306793279766	0.108641975309	0.0439238653001	0.0444444444444	0.056566970091	0.111553784861
FBgn0027546	0.0521936459909	0.0394929302779	0.111436950147	0.0219298245614	0.0408472012103	0.105973506623	0.0416362308254	0.140740740741	0.0395314787701	0.0407407407407	0.0448634590377	0.111553784861
FBgn0027548	0.0907715582451	0.0877620672843	0.123167155425	0.0219298245614	0.0499243570348	0.151462134466	0.0350620891161	0.175308641975	0.0263543191801	0.0481481481481	0.0429128738622	0.103585657371
FBgn0027550	0.0590015128593	0.0599707459776	0.0703812316716	0.0701754385965	0.0295007564297	0.0939765058735	0.0350620891161	0.0987654320988	0.0439238653001	0.0296296296296	0.056566970091	0.0876494023904
FBgn0027552	0.0295007564297	0.0248659190639	0.0703812316716	0.0701754385965	0.0590015128593	0.0899775056236	0.0613586559533	0.111111111111	0.0571010248902	0.0666666666667	0.0624187256177	0.111553784861
FBgn0027553	0.0431164901664	0.054119941492	0.140762463343	0.0482456140351	0.0499243570348	0.126468382904	0.0372534696859	0.120987654321	0.0439238653001	0.0518518518519	0.0507152145644	0.0876494023904
FBgn0027556	0.0612708018154	0.0438810336421	0.146627565982	0.0394736842105	0.00907715582451	0.0839790052487	0.0241051862673	0.130864197531	0.0263543191801	0.0111111111111	0.0214564369311	0.199203187251
FBgn0027558	0.0612708018154	0.0643588493418	0.0645161290323	0.030701754386	0.0431164901664	0.098975256186	0.0394448502557	0.125925925926	0.0395314787701	0.0444444444444	0.0604681404421	0.0637450199203
FBgn0027560	0.0340393343419	0.0365675280351	0.152492668622	0.0394736842105	0.0295007564297	0.112971757061	0.0438276113952	0.118518518519	0.0658857979502	0.0333333333333	0.0409622886866	0.111553784861
FBgn0027561	0.0453857791225	0.0453437347635	0.058651026393	0.0789473684211	0.0431164901664	0.120469882529	0.0350620891161	0.113580246914	0.0263543191801	0.0407407407407	0.0331599479844	0.0239043824701
FBgn0027563	0.0385779122542	0.0336421257923	0.140762463343	0.0701754385965	0.0499243570348	0.0884778805299	0.0679327976625	0.079012345679	0.0834553440703	0.0481481481481	0.0663198959688	0.103585657371
FBgn0027565	0.036308623298	0.0292540224281	0.111436950147	0.0394736842105	0.054462934947	0.0834791302174	0.0504017531045	0.0888888888889	0.0395314787701	0.0592592592593	0.0546163849155	0.0557768924303
FBgn0027569	0.0431164901664	0.0394929302779	0.0938416422287	0.0438596491228	0.0340393343419	0.0914771307173	0.0460189919649	0.130864197531	0.0439238653001	0.0296296296296	0.0487646293888	0.103585657371
FBgn0027572	0.0499243570348	0.0394929302779	0.117302052786	0.0526315789474	0.0521936459909	0.078480379905	0.0482103725347	0.0987654320988	0.0263543191801	0.0481481481481	0.0273081924577	0.0796812749004
FBgn0027574	0.0658093797277	0.061433447099	0.0762463343109	0.030701754386	0.0340393343419	0.116470882279	0.0350620891161	0.120987654321	0.0307467057101	0.0407407407407	0.0312093628088	0.127490039841
FBgn0027578	0.0385779122542	0.0351048269137	0.140762463343	0.0263157894737	0.0476550680787	0.102474381405	0.0657414170928	0.128395061728	0.0483162518302	0.0518518518519	0.0663198959688	0.135458167331
FBgn0027579	0.0703479576399	0.0599707459776	0.0821114369501	0.0175438596491	0.0499243570348	0.133966508373	0.0306793279766	0.17037037037	0.0483162518302	0.0333333333333	0.0526657997399	0.223107569721
FBgn0027580	0.0476550680787	0.0394929302779	0.1642228739	0.0482456140351	0.0340393343419	0.0859785053737	0.0679327976625	0.0617283950617	0.0439238653001	0.0481481481481	0.0331599479844	0.0318725099602
FBgn0027581	0.0521936459909	0.0482691370063	0.058651026393	0.105263157895	0.0249621785174	0.110472381905	0.0438276113952	0.111111111111	0.0351390922401	0.0111111111111	0.0351105331599	0.135458167331
FBgn0027582	0.0431164901664	0.0468064358849	0.105571847507	0.0614035087719	0.0476550680787	0.115971007248	0.0350620891161	0.113580246914	0.0527086383602	0.0481481481481	0.0721716514954	0.0717131474104
FBgn0027583	0.0340393343419	0.0321794246709	0.0762463343109	0.0789473684211	0.0590015128593	0.0954761309673	0.0613586559533	0.0962962962963	0.0614934114202	0.0555555555556	0.074122236671	0.0557768924303
FBgn0027585	0.0680786686838	0.054119941492	0.0821114369501	0.0263157894737	0.0204236006051	0.105973506623	0.0284879474069	0.145679012346	0.0571010248902	0.00740740740741	0.0429128738622	0.183266932271
FBgn0027586	0.0136157337368	0.0219405168211	0.0762463343109	0.0350877192982	0.0317700453858	0.0774806298425	0.0504017531045	0.0691358024691	0.0483162518302	0.0259259259259	0.0292587776333	0.0876494023904
FBgn0027587	0.054462934947	0.0628961482204	0.099706744868	0.0438596491228	0.0340393343419	0.128467883029	0.0438276113952	0.106172839506	0.0175695461201	0.0259259259259	0.0273081924577	0.0876494023904
FBgn0027589	0.036308623298	0.0351048269137	0.0703812316716	0.0833333333333	0.0385779122542	0.0939765058735	0.0372534696859	0.113580246914	0.0614934114202	0.0333333333333	0.0604681404421	0.135458167331
FBgn0027590	0.0771558245083	0.0672842515846	0.0703812316716	0.0921052631579	0.0408472012103	0.123969007748	0.0416362308254	0.123456790123	0.0351390922401	0.0481481481481	0.0487646293888	0.127490039841
FBgn0027594	0.036308623298	0.0292540224281	0.0703812316716	0.100877192982	0.0249621785174	0.104973756561	0.0350620891161	0.0864197530864	0.0351390922401	0.0185185185185	0.0429128738622	0.0796812749004
FBgn0027596	0.0295007564297	0.0351048269137	0.0645161290323	0.0526315789474	0.0385779122542	0.0864783804049	0.0460189919649	0.135802469136	0.0527086383602	0.0259259259259	0.0585175552666	0.175298804781
FBgn0027597	0.0385779122542	0.0277913213067	0.0879765395894	0.0877192982456	0.0476550680787	0.0869782554361	0.0350620891161	0.118518518519	0.0395314787701	0.0555555555556	0.0780234070221	0.0956175298805
FBgn0027599	0.0635400907716	0.0526572403706	0.129032258065	0.0350877192982	0.0612708018154	0.110472381905	0.0350620891161	0.140740740741	0.0395314787701	0.0518518518519	0.0487646293888	0.119521912351
FBgn0027600	0.0340393343419	0.0307167235495	0.0821114369501	0.0789473684211	0.0771558245083	0.0939765058735	0.0328707085464	0.111111111111	0.0614934114202	0.0925925925926	0.0487646293888	0.167330677291
FBgn0027603	0.0590015128593	0.0394929302779	0.111436950147	0.0614035087719	0.0340393343419	0.114471382154	0.0372534696859	0.153086419753	0.0439238653001	0.0296296296296	0.0312093628088	0.0956175298805
FBgn0027608	0.0317700453858	0.0497318381277	0.0645161290323	0.0745614035088	0.0453857791225	0.106473381655	0.0591672753835	0.0765432098765	0.0263543191801	0.0592592592593	0.0429128738622	0.0637450199203
FBgn0027609	0.0408472012103	0.0468064358849	0.117302052786	0.030701754386	0.0521936459909	0.140464883779	0.0284879474069	0.130864197531	0.0527086383602	0.0333333333333	0.0585175552666	0.0796812749004
FBgn0027610	0.0295007564297	0.0277913213067	0.175953079179	0.0614035087719	0.0408472012103	0.0729817545614	0.0657414170928	0.0938271604938	0.0395314787701	0.0259259259259	0.0390117035111	0.127490039841
FBgn0027611	0.0136157337368	0.0219405168211	0.099706744868	0.0789473684211	0.0658093797277	0.0649837540615	0.0525931336742	0.0666666666667	0.0395314787701	0.0592592592593	0.056566970091	0.0956175298805
FBgn0027615	0.0476550680787	0.0497318381277	0.0645161290323	0.0263157894737	0.0590015128593	0.0874781304674	0.0482103725347	0.079012345679	0.00439238653001	0.0444444444444	0.0448634590377	0.0398406374502
FBgn0027616	0.054462934947	0.0511945392491	0.0938416422287	0.0789473684211	0.0204236006051	0.125468632842	0.0438276113952	0.140740740741	0.0483162518302	0.0222222222222	0.0448634590377	0.159362549801
FBgn0027620	0.0726172465961	0.0628961482204	0.0645161290323	0.0877192982456	0.018154311649	0.128467883029	0.0438276113952	0.140740740741	0.0395314787701	0.0148148148148	0.0390117035111	0.151394422311
FBgn0027621	0.0680786686838	0.0628961482204	0.111436950147	0.118421052632	0.0408472012103	0.118970257436	0.0328707085464	0.123456790123	0.0614934114202	0.0333333333333	0.0370611183355	0.119521912351
FBgn0027654	0.0249621785174	0.0219405168211	0.0703812316716	0.0570175438596	0.0249621785174	0.0739815046238	0.0525931336742	0.0765432098765	0.0439238653001	0.0111111111111	0.0351105331599	0.119521912351
FBgn0027655	0.0295007564297	0.0365675280351	0.058651026393	0.0482456140351	0.0635400907716	0.0834791302174	0.0394448502557	0.0987654320988	0.0614934114202	0.062962962963	0.0487646293888	0.0956175298805
FBgn0027657	0.0204236006051	0.0190151145783	0.0645161290323	0.0701754385965	0.0226928895613	0.0614846288428	0.0416362308254	0.0592592592593	0.0351390922401	0.0222222222222	0.0351105331599	0.0956175298805
FBgn0027660	0.0431164901664	0.0307167235495	0.099706744868	0.0789473684211	0.0431164901664	0.0849787553112	0.0416362308254	0.130864197531	0.0439238653001	0.0555555555556	0.0429128738622	0.143426294821
FBgn0027779	0.0317700453858	0.0277913213067	0.105571847507	0.109649122807	0.0476550680787	0.0759810047488	0.0438276113952	0.106172839506	0.0263543191801	0.0222222222222	0.0429128738622	0.0796812749004
FBgn0027783	0.0476550680787	0.0453437347635	0.129032258065	0.0657894736842	0.0431164901664	0.105973506623	0.0416362308254	0.083950617284	0.0307467057101	0.0444444444444	0.0351105331599	0.103585657371
FBgn0027785	0.0635400907716	0.0555826426134	0.105571847507	0.0657894736842	0.0340393343419	0.114971257186	0.0372534696859	0.153086419753	0.0527086383602	0.0259259259259	0.0643693107932	0.167330677291
FBgn0027790	0.0408472012103	0.0497318381277	0.0645161290323	0.0526315789474	0.0453857791225	0.0869782554361	0.0372534696859	0.0938271604938	0.0395314787701	0.0555555555556	0.0409622886866	0.135458167331
FBgn0027793	0.0839636913767	0.0862993661628	0.140762463343	0.109649122807	0.0408472012103	0.150962259435	0.0219138056976	0.148148148148	0.0834553440703	0.0407407407407	0.0897269180754	0.159362549801
FBgn0027836	0.0317700453858	0.0292540224281	0.111436950147	0.0263157894737	0.0590015128593	0.0864783804049	0.0613586559533	0.0765432098765	0.0351390922401	0.0518518518519	0.0253576072822	0.103585657371
FBgn0027864	0.0136157337368	0.0219405168211	0.111436950147	0.0438596491228	0.0567322239032	0.078480379905	0.0482103725347	0.0740740740741	0.0395314787701	0.0555555555556	0.0507152145644	0.0717131474104
FBgn0027865	0.0499243570348	0.0380302291565	0.058651026393	0.0921052631579	0.0272314674735	0.0814796300925	0.0460189919649	0.113580246914	0.0571010248902	0.0296296296296	0.0448634590377	0.111553784861
FBgn0027868	0.0953101361573	0.0877620672843	0.129032258065	0.0614035087719	0.0521936459909	0.151462134466	0.0350620891161	0.158024691358	0.0439238653001	0.0592592592593	0.0702210663199	0.0876494023904
FBgn0027872	0.0340393343419	0.0248659190639	0.0938416422287	0.0789473684211	0.0408472012103	0.0654836290927	0.0438276113952	0.0962962962963	0.0351390922401	0.037037037037	0.0507152145644	0.111553784861
FBgn0027885	0.0340393343419	0.0336421257923	0.111436950147	0.0570175438596	0.0453857791225	0.0909772556861	0.0438276113952	0.101234567901	0.0395314787701	0.0518518518519	0.0526657997399	0.0956175298805
FBgn0027889	0.0499243570348	0.0570453437348	0.111436950147	0.0614035087719	0.0567322239032	0.125968507873	0.0372534696859	0.123456790123	0.0614934114202	0.0555555555556	0.0877763328999	0.119521912351
FBgn0027929	0.0567322239032	0.0497318381277	0.099706744868	0.0614035087719	0.0590015128593	0.098975256186	0.0350620891161	0.120987654321	0.0351390922401	0.0703703703704	0.0487646293888	0.0956175298805
FBgn0027930	0.0317700453858	0.0336421257923	0.123167155425	0.0526315789474	0.0385779122542	0.0879780054986	0.0460189919649	0.0987654320988	0.0702781844802	0.0444444444444	0.0663198959688	0.0796812749004
FBgn0027932	0.0635400907716	0.054119941492	0.058651026393	0.0921052631579	0.0226928895613	0.10447388153	0.0262965668371	0.0962962962963	0.0219619326501	0.0259259259259	0.0312093628088	0.119521912351
FBgn0027945	0.0408472012103	0.0438810336421	0.0879765395894	0.0657894736842	0.0317700453858	0.0954761309673	0.0460189919649	0.120987654321	0.0351390922401	0.0407407407407	0.0429128738622	0.135458167331
FBgn0027948	0.0521936459909	0.0468064358849	0.111436950147	0.0964912280702	0.0431164901664	0.105973506623	0.0438276113952	0.130864197531	0.0746705710102	0.0333333333333	0.0624187256177	0.103585657371
FBgn0027949	0.0658093797277	0.0526572403706	0.0703812316716	0.0394736842105	0.0499243570348	0.103474131467	0.0394448502557	0.111111111111	0.0351390922401	0.062962962963	0.0487646293888	0.0717131474104
FBgn0027951	0.0521936459909	0.0497318381277	0.0821114369501	0.210526315789	0.0499243570348	0.118470382404	0.0328707085464	0.111111111111	0.0307467057101	0.0555555555556	0.0292587776333	0.103585657371
FBgn0028292	0.0340393343419	0.0511945392491	0.111436950147	0.0482456140351	0.0226928895613	0.111972006998	0.0219138056976	0.118518518519	0.0658857979502	0.0148148148148	0.0585175552666	0.119521912351
FBgn0028327	0.0295007564297	0.0365675280351	0.123167155425	0.0833333333333	0.0499243570348	0.102974256436	0.0525931336742	0.123456790123	0.0175695461201	0.0555555555556	0.0429128738622	0.119521912351
FBgn0028331	0.0476550680787	0.0497318381277	0.152492668622	0.144736842105	0.0295007564297	0.116970757311	0.0350620891161	0.101234567901	0.0395314787701	0.0333333333333	0.0448634590377	0.151394422311
FBgn0028336	0.0476550680787	0.0424183325207	0.0879765395894	0.0438596491228	0.054462934947	0.113971507123	0.0394448502557	0.118518518519	0.0527086383602	0.0555555555556	0.0448634590377	0.0796812749004
FBgn0028341	0.036308623298	0.0277913213067	0.0645161290323	0.109649122807	0.0385779122542	0.0984753811547	0.0372534696859	0.111111111111	0.0395314787701	0.0518518518519	0.0409622886866	0.103585657371
FBgn0028342	0.054462934947	0.0424183325207	0.123167155425	0.0438596491228	0.0385779122542	0.082479380155	0.0394448502557	0.123456790123	0.0395314787701	0.0407407407407	0.0487646293888	0.0876494023904
FBgn0028360	0.0612708018154	0.0643588493418	0.0527859237537	0.0350877192982	0.0453857791225	0.109472631842	0.0525931336742	0.108641975309	0.0439238653001	0.0444444444444	0.0507152145644	0.103585657371
FBgn0028369	0.036308623298	0.0351048269137	0.0938416422287	0.0789473684211	0.088502269289	0.0924768807798	0.0350620891161	0.0913580246914	0.0175695461201	0.0962962962963	0.01755526658	0.151394422311
FBgn0028370	0.0113464447806	0.014627011214	0.0703812316716	0.0745614035088	0.0476550680787	0.0734816295926	0.063550036523	0.116049382716	0.0439238653001	0.0407407407407	0.0468140442133	0.167330677291
FBgn0028371	0.0476550680787	0.0336421257923	0.123167155425	0.0877192982456	0.0431164901664	0.082479380155	0.0306793279766	0.111111111111	0.0395314787701	0.037037037037	0.0448634590377	0.135458167331
FBgn0028372	0.0521936459909	0.0497318381277	0.0703812316716	0.0350877192982	0.0453857791225	0.106473381655	0.0504017531045	0.128395061728	0.0439238653001	0.0518518518519	0.0390117035111	0.0637450199203
FBgn0028374	0.0476550680787	0.0482691370063	0.117302052786	0.0789473684211	0.0272314674735	0.078480379905	0.0482103725347	0.0938271604938	0.0746705710102	0.0259259259259	0.0585175552666	0.135458167331
FBgn0028377	0.0272314674735	0.0248659190639	0.117302052786	0.0526315789474	0.0385779122542	0.0814796300925	0.0525931336742	0.0913580246914	0.0395314787701	0.0296296296296	0.0409622886866	0.0796812749004
FBgn0028379	0.0272314674735	0.0321794246709	0.0762463343109	0.0438596491228	0.0612708018154	0.0869782554361	0.0745069393718	0.083950617284	0.0219619326501	0.0666666666667	0.0312093628088	0.0637450199203
FBgn0028380	0.0499243570348	0.0394929302779	0.111436950147	0.0526315789474	0.0431164901664	0.0664833791552	0.0284879474069	0.111111111111	0.0263543191801	0.0407407407407	0.0292587776333	0.0717131474104
FBgn0028381	0.0521936459909	0.0482691370063	0.0821114369501	0.0219298245614	0.0431164901664	0.0954761309673	0.0482103725347	0.133333333333	0.0351390922401	0.0481481481481	0.0312093628088	0.151394422311
FBgn0028382	0.0385779122542	0.0424183325207	0.0938416422287	0.0438596491228	0.0590015128593	0.111472131967	0.0394448502557	0.133333333333	0.0395314787701	0.0592592592593	0.0604681404421	0.103585657371
FBgn0028387	0.0408472012103	0.0380302291565	0.0879765395894	0.0131578947368	0.0340393343419	0.0994751312172	0.0350620891161	0.135802469136	0.0395314787701	0.0333333333333	0.0273081924577	0.0876494023904
FBgn0028394	0.0295007564297	0.0307167235495	0.0703812316716	0.0877192982456	0.0431164901664	0.102474381405	0.0438276113952	0.101234567901	0.0175695461201	0.0222222222222	0.0234070221066	0.175298804781
FBgn0028396	0.0158850226929	0.0175524134569	0.140762463343	0.0350877192982	0.0590015128593	0.0594851287178	0.0525931336742	0.0592592592593	0.0219619326501	0.0518518518519	0.0292587776333	0.0478087649402
FBgn0028397	0.0249621785174	0.0234032179425	0.0703812316716	0.0394736842105	0.0272314674735	0.0549862534366	0.0394448502557	0.0765432098765	0.0395314787701	0.0148148148148	0.0292587776333	0.111553784861
FBgn0028400	0.0158850226929	0.0307167235495	0.0879765395894	0.118421052632	0.0453857791225	0.0799800049988	0.0460189919649	0.0740740740741	0.0483162518302	0.0407407407407	0.0429128738622	0.0956175298805
FBgn0028402	0.0385779122542	0.0409556313993	0.0821114369501	0.0657894736842	0.0499243570348	0.111972006998	0.0394448502557	0.120987654321	0.0351390922401	0.0518518518519	0.0487646293888	0.0956175298805
FBgn0028407	0.0204236006051	0.0394929302779	0.111436950147	0.030701754386	0.0590015128593	0.094976255936	0.0328707085464	0.0691358024691	0.0351390922401	0.0481481481481	0.0448634590377	0.151394422311
FBgn0028408	0.0431164901664	0.0424183325207	0.0527859237537	0.0789473684211	0.0295007564297	0.0979755061235	0.0262965668371	0.083950617284	0.0351390922401	0.0333333333333	0.0331599479844	0.0956175298805
FBgn0028411	0.0567322239032	0.0585080448562	0.111436950147	0.0219298245614	0.0453857791225	0.131467133217	0.0525931336742	0.106172839506	0.0483162518302	0.037037037037	0.0702210663199	0.0876494023904
FBgn0028412	0.0158850226929	0.0190151145783	0.105571847507	0.030701754386	0.0521936459909	0.0749812546863	0.054784514244	0.0740740740741	0.0527086383602	0.0407407407407	0.0448634590377	0.0398406374502
FBgn0028415	0.0272314674735	0.0248659190639	0.140762463343	0.030701754386	0.0590015128593	0.0769807548113	0.054784514244	0.0691358024691	0.0571010248902	0.0814814814815	0.0526657997399	0.0876494023904
FBgn0028416	0.018154311649	0.0190151145783	0.140762463343	0.0263157894737	0.0635400907716	0.0714821294676	0.0482103725347	0.0641975308642	0.0614934114202	0.0740740740741	0.0468140442133	0.0876494023904
FBgn0028418	0.0272314674735	0.0307167235495	0.158357771261	0.0657894736842	0.0408472012103	0.078480379905	0.0372534696859	0.118518518519	0.11859443631	0.037037037037	0.0702210663199	0.0876494023904
FBgn0028426	0.0567322239032	0.0438810336421	0.123167155425	0.0482456140351	0.0340393343419	0.0994751312172	0.0460189919649	0.120987654321	0.0351390922401	0.0407407407407	0.0526657997399	0.111553784861
FBgn0028427	0.036308623298	0.0497318381277	0.117302052786	0.0526315789474	0.0453857791225	0.0899775056236	0.0525931336742	0.0740740740741	0.0527086383602	0.037037037037	0.0487646293888	0.0796812749004
FBgn0028430	0.0204236006051	0.0277913213067	0.0762463343109	0.0175438596491	0.0431164901664	0.0684828792802	0.0679327976625	0.0518518518519	0.0219619326501	0.0444444444444	0.0273081924577	0.0717131474104
FBgn0028434	0.0431164901664	0.0555826426134	0.111436950147	0.0350877192982	0.0635400907716	0.109472631842	0.0328707085464	0.111111111111	0.0351390922401	0.0703703703704	0.0448634590377	0.0956175298805
FBgn0028471	0.0408472012103	0.0511945392491	0.0762463343109	0.0263157894737	0.0680786686838	0.117470632342	0.0482103725347	0.0962962962963	0.0571010248902	0.0666666666667	0.0468140442133	0.0796812749004
FBgn0028473	0.0748865355522	0.0731350560702	0.0821114369501	0.0745614035088	0.036308623298	0.110472381905	0.0306793279766	0.120987654321	0.0527086383602	0.037037037037	0.0604681404421	0.127490039841
FBgn0028475	0.0453857791225	0.0424183325207	0.134897360704	0.0263157894737	0.0204236006051	0.103474131467	0.0482103725347	0.106172839506	0.0790629575403	0.0148148148148	0.0585175552666	0.119521912351
FBgn0028476	0.036308623298	0.0409556313993	0.0938416422287	0.100877192982	0.0453857791225	0.0994751312172	0.054784514244	0.138271604938	0.0307467057101	0.0296296296296	0.0448634590377	0.159362549801
FBgn0028487	0.0249621785174	0.0336421257923	0.0879765395894	0.0877192982456	0.036308623298	0.105473631592	0.0350620891161	0.0938271604938	0.0922401171303	0.037037037037	0.0682704811443	0.0796812749004
FBgn0028490	0.0249621785174	0.0307167235495	0.0821114369501	0.030701754386	0.0590015128593	0.0694826293427	0.063550036523	0.0716049382716	0.0175695461201	0.0481481481481	0.0214564369311	0.151394422311
FBgn0028491	0.036308623298	0.0409556313993	0.140762463343	0.0701754385965	0.036308623298	0.0979755061235	0.0372534696859	0.101234567901	0.0571010248902	0.0333333333333	0.056566970091	0.0876494023904
FBgn0028497	0.0385779122542	0.0555826426134	0.0938416422287	0.0745614035088	0.0431164901664	0.116470882279	0.0460189919649	0.125925925926	0.0483162518302	0.037037037037	0.0487646293888	0.135458167331
FBgn0028500	0.0680786686838	0.0585080448562	0.129032258065	0.0570175438596	0.0340393343419	0.119470132467	0.0438276113952	0.145679012346	0.0571010248902	0.0296296296296	0.0585175552666	0.0717131474104
FBgn0028504	0.0385779122542	0.0336421257923	0.117302052786	0.0482456140351	0.0499243570348	0.0774806298425	0.0504017531045	0.103703703704	0.0527086383602	0.0444444444444	0.0760728218466	0.135458167331
FBgn0028507	0.0862329803328	0.0599707459776	0.0879765395894	0.0570175438596	0.036308623298	0.105973506623	0.0394448502557	0.148148148148	0.0351390922401	0.0296296296296	0.0448634590377	0.0956175298805
FBgn0028513	0.0226928895613	0.0263286201853	0.0703812316716	0.0482456140351	0.0703479576399	0.0669832541865	0.0438276113952	0.0592592592593	0.0658857979502	0.062962962963	0.0858257477243	0.0159362549801
FBgn0028515	0.0499243570348	0.0409556313993	0.111436950147	0.0219298245614	0.0408472012103	0.0889777555611	0.0306793279766	0.0987654320988	0.0175695461201	0.0333333333333	0.0409622886866	0.0956175298805
FBgn0028516	0.0453857791225	0.0424183325207	0.0821114369501	0.0657894736842	0.0317700453858	0.0954761309673	0.0306793279766	0.103703703704	0.0527086383602	0.0333333333333	0.0585175552666	0.0717131474104
FBgn0028518	0.0453857791225	0.0497318381277	0.134897360704	0.0394736842105	0.054462934947	0.0769807548113	0.054784514244	0.0617283950617	0.0395314787701	0.0592592592593	0.056566970091	0.0557768924303
FBgn0028519	0.0590015128593	0.0453437347635	0.117302052786	0.0570175438596	0.0408472012103	0.0959760059985	0.063550036523	0.138271604938	0.0922401171303	0.0259259259259	0.0721716514954	0.127490039841
FBgn0028520	0.0295007564297	0.0307167235495	0.117302052786	0.0526315789474	0.0590015128593	0.0769807548113	0.054784514244	0.111111111111	0.0746705710102	0.0592592592593	0.0682704811443	0.0318725099602
FBgn0028525	0.0204236006051	0.0175524134569	0.0879765395894	0.0219298245614	0.0703479576399	0.0814796300925	0.0504017531045	0.0740740740741	0.0395314787701	0.0592592592593	0.0487646293888	0.0398406374502
FBgn0028526	0.0204236006051	0.0234032179425	0.175953079179	0.0219298245614	0.0408472012103	0.0744813796551	0.0525931336742	0.0864197530864	0.0263543191801	0.0481481481481	0.0390117035111	0.0557768924303
FBgn0028531	0.0658093797277	0.0658215504632	0.105571847507	0.0526315789474	0.0635400907716	0.0939765058735	0.0416362308254	0.118518518519	0.0395314787701	0.0666666666667	0.0624187256177	0.0717131474104
FBgn0028532	0.0204236006051	0.0219405168211	0.158357771261	0.0614035087719	0.0408472012103	0.0859785053737	0.0416362308254	0.083950617284	0.0790629575403	0.0444444444444	0.0760728218466	0.0876494023904
FBgn0028533	0.0476550680787	0.0380302291565	0.105571847507	0.0614035087719	0.0317700453858	0.0889777555611	0.072315558802	0.116049382716	0.0922401171303	0.0333333333333	0.0897269180754	0.111553784861
FBgn0028534	0.036308623298	0.0394929302779	0.129032258065	0.0657894736842	0.0408472012103	0.0874781304674	0.0504017531045	0.079012345679	0.0790629575403	0.0407407407407	0.0799739921977	0.103585657371
FBgn0028537	0.0272314674735	0.0321794246709	0.058651026393	0.0482456140351	0.036308623298	0.0769807548113	0.054784514244	0.0666666666667	0.0614934114202	0.0333333333333	0.0507152145644	0.0796812749004
FBgn0028538	0.0499243570348	0.0424183325207	0.0703812316716	0.0482456140351	0.0408472012103	0.113471632092	0.0394448502557	0.113580246914	0.0307467057101	0.0407407407407	0.0409622886866	0.0796812749004
FBgn0028539	0.0204236006051	0.0190151145783	0.1642228739	0.0263157894737	0.0590015128593	0.0854786303424	0.0438276113952	0.0666666666667	0.0219619326501	0.0518518518519	0.0487646293888	0.0796812749004
FBgn0028540	0.0521936459909	0.0380302291565	0.0762463343109	0.105263157895	0.0521936459909	0.109972506873	0.0460189919649	0.130864197531	0.0351390922401	0.0407407407407	0.0526657997399	0.151394422311
FBgn0028541	0.018154311649	0.0307167235495	0.146627565982	0.0526315789474	0.054462934947	0.0644838790302	0.0701241782323	0.0518518518519	0.0834553440703	0.062962962963	0.0546163849155	0.0796812749004
FBgn0028543	0.0521936459909	0.0555826426134	0.099706744868	0.0789473684211	0.0612708018154	0.123469132717	0.063550036523	0.123456790123	0.0746705710102	0.0407407407407	0.0546163849155	0.159362549801
FBgn0028544	0.0317700453858	0.0468064358849	0.129032258065	0.0570175438596	0.054462934947	0.0819795051237	0.0394448502557	0.0469135802469	0.0527086383602	0.0444444444444	0.0468140442133	0.0637450199203
FBgn0028546	0.0204236006051	0.0234032179425	0.0938416422287	0.0614035087719	0.0408472012103	0.0664833791552	0.0482103725347	0.0888888888889	0.0351390922401	0.0296296296296	0.0312093628088	0.0796812749004
FBgn0028550	0.0771558245083	0.0658215504632	0.134897360704	0.0350877192982	0.0158850226929	0.117470632342	0.0350620891161	0.167901234568	0.0571010248902	0.0185185185185	0.0409622886866	0.223107569721
FBgn0028552	0.0249621785174	0.0234032179425	0.0938416422287	0.0482456140351	0.0476550680787	0.0799800049988	0.0525931336742	0.0567901234568	0.0263543191801	0.0481481481481	0.0390117035111	0.103585657371
FBgn0028554	0.0703479576399	0.0643588493418	0.0762463343109	0.114035087719	0.0453857791225	0.115471132217	0.0109569028488	0.19012345679	0.0439238653001	0.0296296296296	0.0546163849155	0.111553784861
FBgn0028560	0.036308623298	0.0321794246709	0.134897360704	0.0526315789474	0.0658093797277	0.0879780054986	0.0416362308254	0.0962962962963	0.0439238653001	0.0555555555556	0.0624187256177	0.0398406374502
FBgn0028561	0.0272314674735	0.0263286201853	0.099706744868	0.0833333333333	0.0726172465961	0.0819795051237	0.0482103725347	0.0913580246914	0.0790629575403	0.0703703703704	0.0799739921977	0.0398406374502
FBgn0028567	0.0340393343419	0.0482691370063	0.105571847507	0.0570175438596	0.0431164901664	0.0914771307173	0.0438276113952	0.079012345679	0.0351390922401	0.0407407407407	0.0409622886866	0.0318725099602
FBgn0028569	0.0453857791225	0.0482691370063	0.105571847507	0.0701754385965	0.0385779122542	0.109472631842	0.0438276113952	0.118518518519	0.0658857979502	0.0444444444444	0.0624187256177	0.0239043824701
FBgn0028570	0.0340393343419	0.0292540224281	0.123167155425	0.0482456140351	0.0703479576399	0.0944763809048	0.054784514244	0.0987654320988	0.0483162518302	0.0703703703704	0.0448634590377	0.0637450199203
FBgn0028577	0.0453857791225	0.0424183325207	0.0879765395894	0.0526315789474	0.0408472012103	0.104973756561	0.0306793279766	0.120987654321	0.0483162518302	0.0296296296296	0.0429128738622	0.103585657371
FBgn0028579	0.054462934947	0.0570453437348	0.0703812316716	0.0789473684211	0.0476550680787	0.101974506373	0.0460189919649	0.130864197531	0.0395314787701	0.0444444444444	0.0390117035111	0.119521912351
FBgn0028581	0.0408472012103	0.0336421257923	0.0821114369501	0.0219298245614	0.0408472012103	0.0654836290927	0.0613586559533	0.108641975309	0.0395314787701	0.0222222222222	0.056566970091	0.0637450199203
FBgn0028582	0.0385779122542	0.0394929302779	0.0410557184751	0.0657894736842	0.0295007564297	0.0959760059985	0.0328707085464	0.0962962962963	0.0175695461201	0.0037037037037	0.0312093628088	0.0956175298805
FBgn0028583	0.0249621785174	0.0234032179425	0.0879765395894	0.0482456140351	0.0453857791225	0.0564858785304	0.0591672753835	0.0888888888889	0.0966325036603	0.0444444444444	0.0643693107932	0.127490039841
FBgn0028645	0.0295007564297	0.0219405168211	0.117302052786	0.0570175438596	0.0408472012103	0.0714821294676	0.054784514244	0.0814814814815	0.0483162518302	0.0518518518519	0.056566970091	0.127490039841
FBgn0028648	0.0476550680787	0.054119941492	0.0938416422287	0.0219298245614	0.0431164901664	0.0999750062484	0.0482103725347	0.113580246914	0.0175695461201	0.037037037037	0.0312093628088	0.0318725099602
FBgn0028658	0.0408472012103	0.0307167235495	0.0821114369501	0.0570175438596	0.0590015128593	0.10047488128	0.0306793279766	0.106172839506	0.0614934114202	0.0703703703704	0.0643693107932	0.0876494023904
FBgn0028663	0.0295007564297	0.0234032179425	0.146627565982	0.0394736842105	0.0612708018154	0.0834791302174	0.0613586559533	0.083950617284	0.0439238653001	0.0703703703704	0.0409622886866	0.111553784861
FBgn0028664	0.0295007564297	0.0336421257923	0.134897360704	0.030701754386	0.0340393343419	0.0819795051237	0.0460189919649	0.079012345679	0.0614934114202	0.0222222222222	0.0468140442133	0.0717131474104
FBgn0028667	0.0295007564297	0.0263286201853	0.099706744868	0.030701754386	0.0590015128593	0.0764808797801	0.0460189919649	0.0987654320988	0.0922401171303	0.0740740740741	0.0760728218466	0.0557768924303
FBgn0028668	0.0317700453858	0.0277913213067	0.0762463343109	0.0219298245614	0.054462934947	0.0849787553112	0.0394448502557	0.103703703704	0.0571010248902	0.0555555555556	0.0448634590377	0.0637450199203
FBgn0028669	0.0295007564297	0.0307167235495	0.0879765395894	0.0614035087719	0.0590015128593	0.0829792551862	0.0350620891161	0.083950617284	0.0614934114202	0.0555555555556	0.0643693107932	0.0239043824701
FBgn0028670	0.0567322239032	0.061433447099	0.111436950147	0.0921052631579	0.0408472012103	0.115471132217	0.0372534696859	0.143209876543	0.0439238653001	0.0259259259259	0.0487646293888	0.215139442231
FBgn0028675	0.0340393343419	0.0292540224281	0.099706744868	0.0657894736842	0.0567322239032	0.0759810047488	0.0438276113952	0.113580246914	0.0658857979502	0.0481481481481	0.0507152145644	0.183266932271
FBgn0028684	0.0431164901664	0.0468064358849	0.0645161290323	0.0394736842105	0.0521936459909	0.125468632842	0.063550036523	0.106172839506	0.0351390922401	0.0555555555556	0.0663198959688	0.103585657371
FBgn0028685	0.0658093797277	0.0628961482204	0.105571847507	0.0570175438596	0.0431164901664	0.144463884029	0.0306793279766	0.133333333333	0.0351390922401	0.0444444444444	0.0546163849155	0.111553784861
FBgn0028689	0.0453857791225	0.0453437347635	0.117302052786	0.0701754385965	0.0272314674735	0.0994751312172	0.0394448502557	0.111111111111	0.0395314787701	0.0296296296296	0.0409622886866	0.103585657371
FBgn0028690	0.0521936459909	0.0482691370063	0.058651026393	0.0350877192982	0.0408472012103	0.102974256436	0.0438276113952	0.103703703704	0.0351390922401	0.0259259259259	0.0526657997399	0.0398406374502
FBgn0028691	0.0385779122542	0.0438810336421	0.123167155425	0.0438596491228	0.0453857791225	0.0884778805299	0.0328707085464	0.106172839506	0.0527086383602	0.037037037037	0.0487646293888	0.127490039841
FBgn0028692	0.054462934947	0.054119941492	0.0879765395894	0.0570175438596	0.0499243570348	0.123969007748	0.0416362308254	0.128395061728	0.0395314787701	0.0444444444444	0.0643693107932	0.0876494023904
FBgn0028693	0.0431164901664	0.0599707459776	0.140762463343	0.0570175438596	0.036308623298	0.117470632342	0.0525931336742	0.120987654321	0.0527086383602	0.0407407407407	0.0468140442133	0.0796812749004
FBgn0028694	0.0385779122542	0.0321794246709	0.111436950147	0.0570175438596	0.0453857791225	0.094976255936	0.0460189919649	0.165432098765	0.0219619326501	0.0481481481481	0.0604681404421	0.111553784861
FBgn0028695	0.0590015128593	0.0585080448562	0.0938416422287	0.0394736842105	0.0658093797277	0.103974006498	0.063550036523	0.143209876543	0.0351390922401	0.0518518518519	0.0585175552666	0.143426294821
FBgn0028697	0.0272314674735	0.0263286201853	0.0938416422287	0.0394736842105	0.0680786686838	0.0724818795301	0.0306793279766	0.083950617284	0.0263543191801	0.0851851851852	0.0429128738622	0.0557768924303
FBgn0028699	0.0476550680787	0.0394929302779	0.111436950147	0.0570175438596	0.0249621785174	0.078480379905	0.0416362308254	0.133333333333	0.0351390922401	0.0296296296296	0.0370611183355	0.167330677291
FBgn0028703	0.0658093797277	0.0482691370063	0.105571847507	0.0438596491228	0.036308623298	0.108972756811	0.0394448502557	0.133333333333	0.0395314787701	0.0333333333333	0.0546163849155	0.0956175298805
FBgn0028704	0.0272314674735	0.0234032179425	0.0762463343109	0.206140350877	0.0431164901664	0.0834791302174	0.0328707085464	0.113580246914	0.0439238653001	0.037037037037	0.0409622886866	0.167330677291
FBgn0028707	0.0431164901664	0.0468064358849	0.0703812316716	0.0657894736842	0.0567322239032	0.115471132217	0.072315558802	0.101234567901	0.0746705710102	0.0666666666667	0.0604681404421	0.0956175298805
FBgn0028717	0.0431164901664	0.0438810336421	0.0703812316716	0.166666666667	0.0408472012103	0.0939765058735	0.0416362308254	0.108641975309	0.0175695461201	0.0555555555556	0.0292587776333	0.135458167331
FBgn0028734	0.0567322239032	0.0555826426134	0.0469208211144	0.0657894736842	0.0113464447806	0.102974256436	0.0591672753835	0.138271604938	0.0219619326501	0.0148148148148	0.0214564369311	0.0956175298805
FBgn0028737	0.0476550680787	0.0409556313993	0.111436950147	0.0482456140351	0.0499243570348	0.113471632092	0.0438276113952	0.155555555556	0.0219619326501	0.0666666666667	0.0409622886866	0.119521912351
FBgn0028744	0.0453857791225	0.0453437347635	0.0938416422287	0.0526315789474	0.0612708018154	0.110472381905	0.0372534696859	0.0864197530864	0.0395314787701	0.0592592592593	0.0468140442133	0.103585657371
FBgn0028746	0.0204236006051	0.0219405168211	0.0879765395894	0.0394736842105	0.0408472012103	0.0794801299675	0.0394448502557	0.108641975309	0.0483162518302	0.0407407407407	0.0409622886866	0.0876494023904
FBgn0028789	0.036308623298	0.0321794246709	0.0821114369501	0.0526315789474	0.054462934947	0.0954761309673	0.0328707085464	0.0987654320988	0.0395314787701	0.0592592592593	0.0331599479844	0.175298804781
FBgn0028836	0.0408472012103	0.0380302291565	0.105571847507	0.030701754386	0.0408472012103	0.0864783804049	0.0416362308254	0.0962962962963	0.0571010248902	0.0481481481481	0.0468140442133	0.0796812749004
FBgn0028837	0.0726172465961	0.0628961482204	0.0821114369501	0.0614035087719	0.0476550680787	0.113471632092	0.0350620891161	0.120987654321	0.0571010248902	0.037037037037	0.0585175552666	0.135458167331
FBgn0028838	0.0272314674735	0.0248659190639	0.105571847507	0.0482456140351	0.0748865355522	0.0984753811547	0.054784514244	0.0740740740741	0.0571010248902	0.0703703703704	0.0702210663199	0.0398406374502
FBgn0028841	0.00907715582451	0.0160897123354	0.099706744868	0.0701754385965	0.0680786686838	0.065983504124	0.0394448502557	0.101234567901	0.0702781844802	0.0703703703704	0.0643693107932	0.135458167331
FBgn0028844	0.0249621785174	0.0292540224281	0.099706744868	0.0526315789474	0.0317700453858	0.0894776305924	0.0416362308254	0.103703703704	0.0483162518302	0.0333333333333	0.0507152145644	0.0557768924303
FBgn0028848	0.0476550680787	0.0482691370063	0.129032258065	0.0526315789474	0.0726172465961	0.102474381405	0.0482103725347	0.0962962962963	0.0307467057101	0.0481481481481	0.0604681404421	0.0557768924303
FBgn0028853	0.0249621785174	0.0234032179425	0.0879765395894	0.0394736842105	0.0408472012103	0.0704823794051	0.0613586559533	0.0962962962963	0.0351390922401	0.0555555555556	0.0390117035111	0.0557768924303
FBgn0028855	0.0226928895613	0.0219405168211	0.0703812316716	0.0438596491228	0.0340393343419	0.0734816295926	0.0657414170928	0.0814814814815	0.0658857979502	0.0185185185185	0.0526657997399	0.0557768924303
FBgn0028857	0.0249621785174	0.0234032179425	0.099706744868	0.0350877192982	0.0726172465961	0.0699825043739	0.0679327976625	0.0666666666667	0.0395314787701	0.0666666666667	0.0390117035111	0.0717131474104
FBgn0028863	0.0612708018154	0.0482691370063	0.0703812316716	0.0570175438596	0.0272314674735	0.08047988003	0.0504017531045	0.133333333333	0.0614934114202	0.0259259259259	0.0526657997399	0.119521912351
FBgn0028864	0.0431164901664	0.0380302291565	0.0762463343109	0.0570175438596	0.0635400907716	0.08047988003	0.063550036523	0.0691358024691	0.0351390922401	0.0703703703704	0.0546163849155	0.0796812749004
FBgn0028866	0.036308623298	0.0248659190639	0.134897360704	0.030701754386	0.0635400907716	0.0739815046238	0.0460189919649	0.0888888888889	0.0702781844802	0.0555555555556	0.0663198959688	0.0876494023904
FBgn0028867	0.0226928895613	0.0175524134569	0.0879765395894	0.0614035087719	0.0408472012103	0.0729817545614	0.0438276113952	0.0691358024691	0.0571010248902	0.0481481481481	0.0546163849155	0.0956175298805
FBgn0028870	0.0771558245083	0.0658215504632	0.134897360704	0.0263157894737	0.0521936459909	0.0899775056236	0.054784514244	0.130864197531	0.0483162518302	0.0518518518519	0.0487646293888	0.0717131474104
FBgn0028871	0.0158850226929	0.0307167235495	0.117302052786	0.0219298245614	0.0612708018154	0.0944763809048	0.0701241782323	0.118518518519	0.0483162518302	0.0777777777778	0.0507152145644	0.0478087649402
FBgn0028872	0.0158850226929	0.0204778156997	0.17008797654	0.0350877192982	0.0317700453858	0.0594851287178	0.0591672753835	0.0617283950617	0.0614934114202	0.0407407407407	0.0546163849155	0.0717131474104
FBgn0028875	0.036308623298	0.0321794246709	0.123167155425	0.206140350877	0.0476550680787	0.078480379905	0.0394448502557	0.128395061728	0.0571010248902	0.0185185185185	0.0487646293888	0.167330677291
FBgn0028878	0.0521936459909	0.0351048269137	0.117302052786	0.0394736842105	0.0521936459909	0.0854786303424	0.054784514244	0.123456790123	0.0571010248902	0.0518518518519	0.056566970091	0.191235059761
FBgn0028882	0.0113464447806	0.0160897123354	0.105571847507	0.030701754386	0.0635400907716	0.0569857535616	0.0569758948137	0.0469135802469	0.0439238653001	0.0666666666667	0.0546163849155	0.0796812749004
FBgn0028884	0.00907715582451	0.0131643100926	0.0821114369501	0.0219298245614	0.0816944024206	0.0739815046238	0.0416362308254	0.0740740740741	0.0571010248902	0.0925925925926	0.0604681404421	0.0239043824701
FBgn0028886	0.018154311649	0.0160897123354	0.152492668622	0.0350877192982	0.0431164901664	0.0624843789053	0.0679327976625	0.0864197530864	0.0614934114202	0.0222222222222	0.0409622886866	0.175298804781
FBgn0028888	0.0408472012103	0.0351048269137	0.058651026393	0.0526315789474	0.054462934947	0.0744813796551	0.0613586559533	0.118518518519	0.0527086383602	0.037037037037	0.0663198959688	0.167330677291
FBgn0028889	0.0204236006051	0.0234032179425	0.099706744868	0.0131578947368	0.0567322239032	0.0654836290927	0.0569758948137	0.0666666666667	0.0483162518302	0.0444444444444	0.0526657997399	0.0717131474104
FBgn0028893	0.0204236006051	0.0160897123354	0.123167155425	0.00877192982456	0.0340393343419	0.0699825043739	0.0262965668371	0.0864197530864	0.0483162518302	0.0259259259259	0.0507152145644	0.0478087649402
FBgn0028894	0.0204236006051	0.0277913213067	0.0703812316716	0.0701754385965	0.0521936459909	0.0814796300925	0.0591672753835	0.0765432098765	0.0175695461201	0.0592592592593	0.0273081924577	0.0557768924303
FBgn0028895	0.0385779122542	0.0438810336421	0.0469208211144	0.0263157894737	0.0658093797277	0.0889777555611	0.0525931336742	0.0617283950617	0.0219619326501	0.0740740740741	0.0370611183355	0.0876494023904
FBgn0028897	0.0408472012103	0.0365675280351	0.111436950147	0.0701754385965	0.0590015128593	0.101974506373	0.0569758948137	0.0913580246914	0.0527086383602	0.062962962963	0.0604681404421	0.0557768924303
FBgn0028899	0.0136157337368	0.0117016089712	0.146627565982	0.0350877192982	0.0385779122542	0.0719820044989	0.054784514244	0.0691358024691	0.0351390922401	0.0259259259259	0.0351105331599	0.0478087649402
FBgn0028901	0.0249621785174	0.0175524134569	0.0762463343109	0.00877192982456	0.088502269289	0.0789802549363	0.0394448502557	0.0888888888889	0.0614934114202	0.0962962962963	0.0546163849155	0.0956175298805
FBgn0028909	0.0295007564297	0.0234032179425	0.129032258065	0.0219298245614	0.036308623298	0.0614846288428	0.0504017531045	0.0641975308642	0.0483162518302	0.037037037037	0.0487646293888	0.0557768924303
FBgn0028910	0.0113464447806	0.014627011214	0.0703812316716	0.0219298245614	0.0612708018154	0.0709822544364	0.0394448502557	0.0469135802469	0.0395314787701	0.0555555555556	0.056566970091	0.0637450199203
FBgn0028912	0.0226928895613	0.0190151145783	0.0762463343109	0.0175438596491	0.0385779122542	0.0689827543114	0.0438276113952	0.0740740740741	0.0395314787701	0.0259259259259	0.0351105331599	0.103585657371
FBgn0028916	0.0385779122542	0.0394929302779	0.0879765395894	0.0394736842105	0.0408472012103	0.078480379905	0.0591672753835	0.113580246914	0.0527086383602	0.037037037037	0.0448634590377	0.143426294821
FBgn0028919	0.0521936459909	0.0497318381277	0.140762463343	0.0394736842105	0.0408472012103	0.098975256186	0.0504017531045	0.0938271604938	0.0527086383602	0.0407407407407	0.0468140442133	0.0876494023904
FBgn0028920	0.0204236006051	0.0175524134569	0.111436950147	0.0745614035088	0.0499243570348	0.0764808797801	0.0569758948137	0.111111111111	0.0439238653001	0.0481481481481	0.056566970091	0.143426294821
FBgn0028926	0.0476550680787	0.0409556313993	0.117302052786	0.0438596491228	0.0340393343419	0.111472131967	0.063550036523	0.125925925926	0.0263543191801	0.0407407407407	0.0370611183355	0.0478087649402
FBgn0028932	0.0295007564297	0.0321794246709	0.099706744868	0.0394736842105	0.0272314674735	0.0859785053737	0.0350620891161	0.0543209876543	0.0571010248902	0.0333333333333	0.0429128738622	0.0717131474104
FBgn0028936	0.0204236006051	0.0248659190639	0.111436950147	0.0394736842105	0.0635400907716	0.114471382154	0.0416362308254	0.0641975308642	0.0439238653001	0.0703703703704	0.0487646293888	0.0478087649402
FBgn0028938	0.0295007564297	0.0263286201853	0.0527859237537	0.0614035087719	0.0476550680787	0.0939765058735	0.0460189919649	0.123456790123	0.0790629575403	0.0481481481481	0.0487646293888	0.167330677291
FBgn0028939	0.0317700453858	0.0365675280351	0.105571847507	0.114035087719	0.0726172465961	0.0899775056236	0.0350620891161	0.0913580246914	0.0658857979502	0.0666666666667	0.0682704811443	0.0956175298805
FBgn0028941	0.0567322239032	0.0511945392491	0.117302052786	0.030701754386	0.0453857791225	0.0959760059985	0.054784514244	0.111111111111	0.0395314787701	0.0592592592593	0.0507152145644	0.127490039841
FBgn0028945	0.0204236006051	0.0277913213067	0.123167155425	0.0526315789474	0.0590015128593	0.063984003999	0.0504017531045	0.0740740740741	0.0658857979502	0.0592592592593	0.0585175552666	0.0557768924303
FBgn0028946	0.0158850226929	0.0190151145783	0.123167155425	0.030701754386	0.0658093797277	0.0674831292177	0.0438276113952	0.083950617284	0.0878477306003	0.0703703703704	0.0721716514954	0.0956175298805
FBgn0028947	0.0272314674735	0.0277913213067	0.123167155425	0.0394736842105	0.0612708018154	0.0649837540615	0.0613586559533	0.0592592592593	0.0395314787701	0.062962962963	0.0390117035111	0.0557768924303
FBgn0028949	0.0317700453858	0.0263286201853	0.134897360704	0.0131578947368	0.0521936459909	0.0669832541865	0.0569758948137	0.0814814814815	0.0483162518302	0.0481481481481	0.0390117035111	0.0557768924303
FBgn0028950	0.0226928895613	0.0234032179425	0.140762463343	0.0526315789474	0.0590015128593	0.08047988003	0.0438276113952	0.103703703704	0.0878477306003	0.0592592592593	0.0546163849155	0.0796812749004
FBgn0028953	0.0431164901664	0.0336421257923	0.0293255131965	0.0701754385965	0.054462934947	0.0974756310922	0.0438276113952	0.145679012346	0.0395314787701	0.0518518518519	0.0370611183355	0.119521912351
FBgn0028956	0.0113464447806	0.0131643100926	0.099706744868	0.0701754385965	0.0703479576399	0.0634841289678	0.0372534696859	0.0518518518519	0.0483162518302	0.0814814814815	0.0468140442133	0.103585657371
FBgn0028963	0.0113464447806	0.0204778156997	0.0762463343109	0.0394736842105	0.0748865355522	0.0874781304674	0.063550036523	0.0567901234568	0.0395314787701	0.0851851851852	0.0546163849155	0.0717131474104
FBgn0028965	0.0499243570348	0.0394929302779	0.0703812316716	0.0350877192982	0.0453857791225	0.0794801299675	0.0591672753835	0.138271604938	0.0351390922401	0.037037037037	0.0390117035111	0.0876494023904
FBgn0028979	0.0612708018154	0.0599707459776	0.17008797654	0.0789473684211	0.0295007564297	0.0984753811547	0.0766983199416	0.140740740741	0.0219619326501	0.0222222222222	0.0273081924577	0.127490039841
FBgn0028980	0.0431164901664	0.0321794246709	0.111436950147	0.0131578947368	0.054462934947	0.0839790052487	0.0504017531045	0.0567901234568	0.0175695461201	0.0407407407407	0.0273081924577	0.0478087649402
FBgn0028982	0.0295007564297	0.0321794246709	0.0938416422287	0.0657894736842	0.036308623298	0.110472381905	0.0350620891161	0.108641975309	0.0351390922401	0.0333333333333	0.0448634590377	0.0557768924303
FBgn0028983	0.0567322239032	0.0453437347635	0.099706744868	0.0394736842105	0.0408472012103	0.0939765058735	0.0525931336742	0.135802469136	0.0571010248902	0.037037037037	0.0663198959688	0.127490039841
FBgn0028986	0.0295007564297	0.0336421257923	0.111436950147	0.0482456140351	0.0658093797277	0.0704823794051	0.0416362308254	0.0913580246914	0.0351390922401	0.0592592592593	0.0546163849155	0.111553784861
FBgn0028987	0.0249621785174	0.0263286201853	0.117302052786	0.0350877192982	0.0680786686838	0.0839790052487	0.0482103725347	0.0864197530864	0.0483162518302	0.062962962963	0.0487646293888	0.0876494023904
FBgn0028990	0.0816944024206	0.0716723549488	0.099706744868	0.0614035087719	0.0317700453858	0.117470632342	0.054784514244	0.177777777778	0.0439238653001	0.0296296296296	0.0487646293888	0.199203187251
FBgn0028992	0.0204236006051	0.0234032179425	0.058651026393	0.0482456140351	0.0226928895613	0.0724818795301	0.0569758948137	0.079012345679	0.0351390922401	0.0222222222222	0.0585175552666	0.0159362549801
FBgn0028993	0.00226928895613	0.0190151145783	0.0821114369501	0.0482456140351	0.0567322239032	0.0669832541865	0.0679327976625	0.037037037037	0.0263543191801	0.0555555555556	0.0195058517555	0.0557768924303
FBgn0028996	0.0158850226929	0.0219405168211	0.0762463343109	0.0745614035088	0.0567322239032	0.0754811297176	0.0591672753835	0.083950617284	0.0658857979502	0.0555555555556	0.0487646293888	0.119521912351
FBgn0028999	0.0499243570348	0.0424183325207	0.0821114369501	0.0438596491228	0.0317700453858	0.113471632092	0.0262965668371	0.133333333333	0.0527086383602	0.037037037037	0.0507152145644	0.175298804781
FBgn0029002	0.0340393343419	0.0365675280351	0.146627565982	0.0570175438596	0.0612708018154	0.0769807548113	0.0525931336742	0.103703703704	0.0307467057101	0.0592592592593	0.0409622886866	0.0796812749004
FBgn0029003	0.0862329803328	0.0599707459776	0.0762463343109	0.105263157895	0.0408472012103	0.0944763809048	0.0394448502557	0.133333333333	0.0395314787701	0.0407407407407	0.056566970091	0.167330677291
FBgn0029067	0.0567322239032	0.0511945392491	0.0821114369501	0.100877192982	0.0340393343419	0.126468382904	0.0394448502557	0.113580246914	0.0571010248902	0.0185185185185	0.0390117035111	0.151394422311
FBgn0029079	0.0317700453858	0.0380302291565	0.123167155425	0.0570175438596	0.0590015128593	0.110472381905	0.0284879474069	0.0938271604938	0.0527086383602	0.062962962963	0.0604681404421	0.0637450199203
FBgn0029084	0.0590015128593	0.0438810336421	0.0821114369501	0.0394736842105	0.0453857791225	0.0944763809048	0.0504017531045	0.0814814814815	0.0527086383602	0.0481481481481	0.0585175552666	0.0717131474104
FBgn0029091	0.0476550680787	0.0438810336421	0.146627565982	0.0657894736842	0.0431164901664	0.0909772556861	0.0460189919649	0.145679012346	0.0527086383602	0.0518518518519	0.0585175552666	0.135458167331
FBgn0029092	0.0499243570348	0.0380302291565	0.0821114369501	0.0701754385965	0.054462934947	0.0924768807798	0.0394448502557	0.0938271604938	0.0351390922401	0.0555555555556	0.0351105331599	0.143426294821
FBgn0029094	0.0408472012103	0.0277913213067	0.0938416422287	0.0614035087719	0.054462934947	0.0939765058735	0.0460189919649	0.135802469136	0.0263543191801	0.0259259259259	0.0507152145644	0.127490039841
FBgn0029095	0.0408472012103	0.0380302291565	0.0645161290323	0.0789473684211	0.0340393343419	0.0839790052487	0.0284879474069	0.116049382716	0.0307467057101	0.0407407407407	0.0273081924577	0.119521912351
FBgn0029105	0.0499243570348	0.0438810336421	0.181818181818	0.0219298245614	0.036308623298	0.122469382654	0.054784514244	0.103703703704	0.0395314787701	0.0407407407407	0.0468140442133	0.0876494023904
FBgn0029118	0.0295007564297	0.0277913213067	0.105571847507	0.0745614035088	0.0340393343419	0.0919770057486	0.0591672753835	0.0864197530864	0.0614934114202	0.037037037037	0.0702210663199	0.0876494023904
FBgn0029121	0.0408472012103	0.0438810336421	0.117302052786	0.0614035087719	0.0612708018154	0.0944763809048	0.0482103725347	0.0938271604938	0.0571010248902	0.0555555555556	0.0702210663199	0.0956175298805
FBgn0029131	0.0680786686838	0.0468064358849	0.123167155425	0.0570175438596	0.0408472012103	0.092976755811	0.0328707085464	0.153086419753	0.0395314787701	0.0333333333333	0.0487646293888	0.183266932271
FBgn0029133	0.0658093797277	0.0511945392491	0.111436950147	0.0394736842105	0.0317700453858	0.0914771307173	0.0525931336742	0.118518518519	0.0263543191801	0.0259259259259	0.0409622886866	0.0796812749004
FBgn0029134	0.036308623298	0.0438810336421	0.123167155425	0.030701754386	0.0590015128593	0.102974256436	0.0591672753835	0.113580246914	0.0614934114202	0.0592592592593	0.0858257477243	0.0876494023904
FBgn0029148	0.0249621785174	0.0204778156997	0.0879765395894	0.0526315789474	0.0431164901664	0.078480379905	0.0372534696859	0.111111111111	0.0571010248902	0.0481481481481	0.0546163849155	0.119521912351
FBgn0029152	0.0453857791225	0.0453437347635	0.0938416422287	0.0789473684211	0.036308623298	0.0899775056236	0.054784514244	0.108641975309	0.01317715959	0.0407407407407	0.0429128738622	0.0876494023904
FBgn0029153	0.0226928895613	0.0292540224281	0.0938416422287	0.0570175438596	0.0680786686838	0.0859785053737	0.0569758948137	0.083950617284	0.0483162518302	0.0481481481481	0.0682704811443	0.0398406374502
FBgn0029154	0.0226928895613	0.0292540224281	0.0938416422287	0.0570175438596	0.0680786686838	0.0859785053737	0.0569758948137	0.083950617284	0.0483162518302	0.0481481481481	0.0682704811443	0.0398406374502
FBgn0029155	0.0680786686838	0.0570453437348	0.0762463343109	0.0657894736842	0.0431164901664	0.102974256436	0.0438276113952	0.150617283951	0.0395314787701	0.0222222222222	0.0507152145644	0.215139442231
FBgn0029157	0.0658093797277	0.0672842515846	0.0879765395894	0.105263157895	0.0295007564297	0.113471632092	0.0306793279766	0.140740740741	0.0219619326501	0.0296296296296	0.0312093628088	0.103585657371
FBgn0029158	0.0340393343419	0.0424183325207	0.058651026393	0.0438596491228	0.0453857791225	0.0999750062484	0.0394448502557	0.106172839506	0.0307467057101	0.0481481481481	0.0468140442133	0.0637450199203
FBgn0029161	0.0703479576399	0.0789858605558	0.099706744868	0.0350877192982	0.0385779122542	0.139465133717	0.0372534696859	0.153086419753	0.0439238653001	0.0518518518519	0.0526657997399	0.127490039841
FBgn0029170	0.0249621785174	0.0219405168211	0.105571847507	0.122807017544	0.0136157337368	0.0964758810297	0.0328707085464	0.158024691358	0.0527086383602	0.0148148148148	0.0975292587776	0.0876494023904
FBgn0029172	0.0272314674735	0.0219405168211	0.111436950147	0.0745614035088	0.0590015128593	0.0874781304674	0.054784514244	0.118518518519	0.0614934114202	0.0592592592593	0.0780234070221	0.143426294821
FBgn0029175	0.0408472012103	0.0394929302779	0.129032258065	0.030701754386	0.0499243570348	0.0964758810297	0.054784514244	0.0913580246914	0.0527086383602	0.0444444444444	0.0682704811443	0.0478087649402
FBgn0029176	0.0567322239032	0.0526572403706	0.105571847507	0.100877192982	0.0317700453858	0.108972756811	0.0394448502557	0.128395061728	0.0351390922401	0.0407407407407	0.0448634590377	0.143426294821
FBgn0029501	0.0567322239032	0.068746952706	0.0821114369501	0.0482456140351	0.0499243570348	0.112471882029	0.0394448502557	0.118518518519	0.0351390922401	0.0703703703704	0.0448634590377	0.0557768924303
FBgn0029502	0.0590015128593	0.0570453437348	0.123167155425	0.0570175438596	0.054462934947	0.115971007248	0.0504017531045	0.113580246914	0.0527086383602	0.0592592592593	0.056566970091	0.0956175298805
FBgn0029506	0.0590015128593	0.0453437347635	0.0879765395894	0.0657894736842	0.0385779122542	0.0864783804049	0.0241051862673	0.118518518519	0.0571010248902	0.0296296296296	0.0390117035111	0.111553784861
FBgn0029507	0.0226928895613	0.0336421257923	0.111436950147	0.0482456140351	0.0635400907716	0.0919770057486	0.0657414170928	0.0888888888889	0.0483162518302	0.0703703703704	0.056566970091	0.127490039841
[truncated: 13,103 more rows]
