# Supplementary material for: Identification of long regulatory elements in the genome of Plasmodium falciparum and other eukaryotes
Source: PLoS Comput Biol. 2021 Apr 16;17(4):e1008909. doi: 10.1371/journal.pcbi.1008909 (PMC8081344; doi:10.1371/journal.pcbi.1008909)
Supplement: S1 Appendix — This zip file is an archive that contains the most important cLREs identified in the different experiments for P. falciparum, P. berghei, T. gondii, S. cerevisiae, human, A. thaliana, Drosophila, C. elegans, D. discoideum and T. thermophila. Each file is a table (in text mode) where genes are in rows, and cLREs in columns. These tables can be used to rank the genes with respect to a chosen cLRE in order to identify the genes for which the k-mer frequency is the highest/lowest in the associated region. (ZIP) [file pcbi.1008909.s013.zip › Droso/GSE99574/best.features.tsv]

CG_-2000_2000	CG_-125_684	TA_-341_-126	GG_-341_341	GTG_1_684	ATG_-125_341	CT_1_341	CG_-125_1196	CCT_-341_341	ATG_-125_684
FBgn0000003	0.0669832541865	0.0962962962963	0.138888888889	0.161054172767	0.0438596491228	0.051391862955	0.111436950147	0.0832072617247	0.0219619326501	0.0555555555556
FBgn0000008	0.0759810047488	0.079012345679	0.333333333333	0.0380673499268	0.0614035087719	0.0321199143469	0.0234604105572	0.0756429652042	0.00439238653001	0.0296296296296
FBgn0000015	0.0794801299675	0.0938271604938	0.194444444444	0.0702781844802	0.0350877192982	0.0256959314775	0.099706744868	0.0771558245083	0.0175695461201	0.0333333333333
FBgn0000017	0.0714821294676	0.113580246914	0.157407407407	0.0527086383602	0.100877192982	0.0385438972163	0.0410557184751	0.124054462935	0.0175695461201	0.0259259259259
FBgn0000022	0.0739815046238	0.0864197530864	0.0740740740741	0.146412884334	0	0.051391862955	0.099706744868	0.0680786686838	0.0527086383602	0.037037037037
FBgn0000024	0.0779805048738	0.0864197530864	0.111111111111	0.0614934114202	0.0570175438596	0.0321199143469	0.0703812316716	0.0801815431165	0.0219619326501	0.0407407407407
FBgn0000028	0.0789802549363	0.118518518519	0.0555555555556	0.099560761347	0.0482456140351	0.0192719486081	0.0527859237537	0.10741301059	0.00878477306003	0.0222222222222
FBgn0000032	0.107973006748	0.113580246914	0.203703703704	0.0585651537335	0.0526315789474	0.0321199143469	0.117302052786	0.111951588502	0.01317715959	0.0518518518519
FBgn0000036	0.0984753811547	0.185185185185	0.0648148148148	0.0673499267936	0.0263157894737	0.0128479657388	0.0762463343109	0.139183055976	0.0175695461201	0.00740740740741
FBgn0000037	0.101474631342	0.133333333333	0.0462962962963	0.0732064421669	0.0350877192982	0.0256959314775	0.0645161290323	0.127080181543	0.0439238653001	0.0259259259259
FBgn0000039	0.0869782554361	0.120987654321	0.0740740740741	0.111273792094	0.0438596491228	0.0256959314775	0.0938416422287	0.105900151286	0.0175695461201	0.0259259259259
FBgn0000042	0.0914771307173	0.0691358024691	0.12037037037	0.0614934114202	0.0482456140351	0.0256959314775	0.0821114369501	0.0998487140696	0.00878477306003	0.0259259259259
FBgn0000044	0.0999750062484	0.0938271604938	0.185185185185	0.125915080527	0.0482456140351	0.0385438972163	0.0821114369501	0.110438729198	0.0263543191801	0.0407407407407
FBgn0000046	0.0884778805299	0.0691358024691	0.12962962963	0.0497803806735	0.0394736842105	0.0449678800857	0.111436950147	0.10741301059	0.00878477306003	0.0518518518519
FBgn0000052	0.140464883779	0.148148148148	0.148148148148	0.108345534407	0.100877192982	0.0256959314775	0.0938416422287	0.137670196672	0.0351390922401	0.0259259259259
FBgn0000053	0.102474381405	0.145679012346	0.185185185185	0.11420204978	0.0833333333333	0.0321199143469	0.0879765395894	0.10741301059	0.0219619326501	0.0444444444444
FBgn0000056	0.0769807548113	0.0987654320988	0.12962962963	0.0527086383602	0.0350877192982	0.0192719486081	0.0938416422287	0.104387291982	0.01317715959	0.0148148148148
FBgn0000057	0.147463134216	0.150617283951	0.185185185185	0.10541727672	0.0526315789474	0.0449678800857	0.0821114369501	0.143721633888	0.0351390922401	0.0444444444444
FBgn0000061	0.101474631342	0.0938271604938	0.0277777777778	0.11420204978	0.0350877192982	0	0.0703812316716	0.0862329803328	0.0351390922401	0.00740740740741
FBgn0000064	0.0794801299675	0.123456790123	0.222222222222	0.090775988287	0.0657894736842	0.0128479657388	0.0762463343109	0.0983358547655	0.0263543191801	0.0148148148148
FBgn0000079	0.114471382154	0.16049382716	0.138888888889	0.0966325036603	0.0964912280702	0.0385438972163	0.140762463343	0.170953101362	0.0527086383602	0.0296296296296
FBgn0000092	0.123969007748	0.133333333333	0.138888888889	0.120058565154	0.0482456140351	0.051391862955	0.152492668622	0.116490166415	0.0439238653001	0.0555555555556
FBgn0000094	0.08047988003	0.0493827160494	0.25	0.0527086383602	0.0394736842105	0.0449678800857	0.111436950147	0.0574886535552	0.0351390922401	0.0518518518519
FBgn0000097	0.0979755061235	0.140740740741	0.203703703704	0.0614934114202	0.118421052632	0.0385438972163	0.0645161290323	0.111951588502	0.0175695461201	0.0259259259259
FBgn0000100	0.118970257436	0.108641975309	0.0925925925926	0.090775988287	0.0570175438596	0.0192719486081	0.111436950147	0.131618759455	0.0307467057101	0.037037037037
FBgn0000108	0.114471382154	0.125925925926	0.0925925925926	0.117130307467	0.0789473684211	0	0.117302052786	0.125567322239	0.0263543191801	0.0148148148148
FBgn0000114	0.078480379905	0.0888888888889	0.231481481481	0.0497803806735	0.0570175438596	0.0578158458244	0.0703812316716	0.0771558245083	0.0263543191801	0.0481481481481
FBgn0000115	0.100974756311	0.0913580246914	0.157407407407	0.111273792094	0.0438596491228	0.0449678800857	0.129032258065	0.102874432678	0.0307467057101	0.0296296296296
FBgn0000116	0.0809797550612	0.113580246914	0.277777777778	0.0702781844802	0.0745614035088	0.00642398286938	0.0703812316716	0.0922844175492	0.0351390922401	0.037037037037
FBgn0000117	0.094976255936	0.0740740740741	0.101851851852	0.0819912152269	0.0570175438596	0.0321199143469	0.0879765395894	0.0983358547655	0.0483162518302	0.0333333333333
FBgn0000119	0.0954761309673	0.128395061728	0.287037037037	0.0790629575403	0.109649122807	0.0449678800857	0.0703812316716	0.104387291982	0.00878477306003	0.0333333333333
FBgn0000120	0.0839790052487	0.0913580246914	0.12962962963	0.0819912152269	0.0570175438596	0.0449678800857	0.0469208211144	0.11497730711	0.0219619326501	0.037037037037
FBgn0000121	0.0979755061235	0.123456790123	0.111111111111	0.134699853587	0.0482456140351	0.0321199143469	0.111436950147	0.10741301059	0.0395314787701	0.0407407407407
FBgn0000137	0.0754811297176	0.0641975308642	0.259259259259	0.0966325036603	0.0175438596491	0.0449678800857	0.0821114369501	0.0726172465961	0.0439238653001	0.0333333333333
FBgn0000139	0.113471632092	0.0987654320988	0.157407407407	0.152269399707	0.0482456140351	0.0385438972163	0.140762463343	0.104387291982	0.0219619326501	0.0407407407407
FBgn0000140	0.103974006498	0.135802469136	0.259259259259	0.0556368960469	0.0614035087719	0.0192719486081	0.0938416422287	0.119515885023	0.0395314787701	0.0407407407407
FBgn0000147	0.109972506873	0.0666666666667	0.222222222222	0.0468521229868	0.0526315789474	0.0449678800857	0.111436950147	0.0998487140696	0.00878477306003	0.037037037037
FBgn0000152	0.0919770057486	0.116049382716	0.148148148148	0.0761346998536	0.0350877192982	0.0321199143469	0.0410557184751	0.089258698941	0.00878477306003	0.0407407407407
FBgn0000153	0.105973506623	0.153086419753	0.0740740740741	0.0966325036603	0.0350877192982	0.0256959314775	0.0645161290323	0.134644478064	0.0175695461201	0.0185185185185
FBgn0000157	0.118470382404	0.18024691358	0.037037037037	0.0702781844802	0.0614035087719	0.0256959314775	0.0938416422287	0.139183055976	0.0263543191801	0.0222222222222
FBgn0000158	0.0874781304674	0.120987654321	0.185185185185	0.10541727672	0.0701754385965	0.0449678800857	0.0703812316716	0.124054462935	0.0439238653001	0.0407407407407
FBgn0000163	0.105973506623	0.133333333333	0.296296296296	0.0409956076135	0.0219298245614	0.0256959314775	0.0410557184751	0.136157337368	0.0219619326501	0.0444444444444
FBgn0000166	0.0964758810297	0.111111111111	0.111111111111	0.0702781844802	0.0482456140351	0.0385438972163	0.0762463343109	0.102874432678	0.0263543191801	0.0518518518519
FBgn0000173	0.0769807548113	0.0962962962963	0.148148148148	0.0439238653001	0.105263157895	0.0192719486081	0.0527859237537	0.089258698941	0.0263543191801	0.0185185185185
FBgn0000179	0.0924768807798	0.153086419753	0.101851851852	0.120058565154	0.0438596491228	0.0256959314775	0.0645161290323	0.11497730711	0.0263543191801	0.0259259259259
FBgn0000181	0.0829792551862	0.150617283951	0.287037037037	0.0644216691069	0.0657894736842	0.0256959314775	0.0938416422287	0.119515885023	0.0219619326501	0.0333333333333
FBgn0000182	0.0679830042489	0.0962962962963	0.212962962963	0.0702781844802	0.0570175438596	0.0192719486081	0.0821114369501	0.108925869894	0.01317715959	0.0296296296296
FBgn0000183	0.108972756811	0.143209876543	0.222222222222	0.0761346998536	0.105263157895	0.0128479657388	0.0879765395894	0.134644478064	0.0219619326501	0.0111111111111
FBgn0000212	0.0954761309673	0.138271604938	0.166666666667	0.0732064421669	0.0526315789474	0.0128479657388	0.0879765395894	0.101361573374	0.01317715959	0.0407407407407
FBgn0000216	0.0629842539365	0.0814814814815	0.0925925925926	0.108345534407	0.0131578947368	0.0385438972163	0.134897360704	0.0877458396369	0.0483162518302	0.037037037037
FBgn0000221	0.131467133217	0.145679012346	0.037037037037	0.090775988287	0.0394736842105	0.0385438972163	0.181818181818	0.167927382753	0.0658857979502	0.0407407407407
FBgn0000229	0.0764808797801	0.079012345679	0.175925925926	0.0351390922401	0.0614035087719	0.0321199143469	0.058651026393	0.0877458396369	0.0219619326501	0.0703703703704
FBgn0000239	0.094976255936	0.135802469136	0.222222222222	0.10541727672	0.0789473684211	0.0128479657388	0.0938416422287	0.118003025719	0.0175695461201	0.0222222222222
FBgn0000241	0.123969007748	0.16049382716	0.0185185185185	0.14055636896	0.0614035087719	0.0642398286938	0.0821114369501	0.158850226929	0.0307467057101	0.0666666666667
FBgn0000244	0.116970757311	0.16049382716	0.175925925926	0.102489019034	0.030701754386	0.0706638115632	0.0821114369501	0.145234493192	0.0175695461201	0.062962962963
FBgn0000246	0.0759810047488	0.0641975308642	0.138888888889	0.0673499267936	0.0219298245614	0.0321199143469	0.099706744868	0.0590015128593	0.0175695461201	0.0296296296296
FBgn0000250	0.0889777555611	0.103703703704	0.212962962963	0.0644216691069	0.0350877192982	0.0385438972163	0.140762463343	0.0862329803328	0.0395314787701	0.0296296296296
FBgn0000256	0.0499875031242	0.037037037037	0.175925925926	0.0614934114202	0.0526315789474	0.0770877944325	0.0762463343109	0.0590015128593	0.0219619326501	0.062962962963
FBgn0000257	0.127468132967	0.120987654321	0.111111111111	0.0849194729136	0.0657894736842	0.0192719486081	0.0762463343109	0.137670196672	0.00878477306003	0.0333333333333
FBgn0000259	0.100974756311	0.130864197531	0.25	0.0702781844802	0.127192982456	0.0192719486081	0.0938416422287	0.124054462935	0.0263543191801	0.0185185185185
FBgn0000261	0.0744813796551	0.0716049382716	0.185185185185	0.0790629575403	0.0833333333333	0.0449678800857	0.0938416422287	0.0605143721634	0.01317715959	0.0481481481481
FBgn0000274	0.101474631342	0.103703703704	0.148148148148	0.0966325036603	0.0526315789474	0.0770877944325	0.0938416422287	0.101361573374	0.0395314787701	0.0666666666667
FBgn0000277	0.0584853786553	0.0716049382716	0.148148148148	0.0819912152269	0.0219298245614	0.0192719486081	0.146627565982	0.0590015128593	0.0351390922401	0.0222222222222
FBgn0000281	0.0574856285929	0.0518518518519	0.240740740741	0.0409956076135	0.0131578947368	0.0192719486081	0.129032258065	0.052950075643	0.0219619326501	0.0296296296296
FBgn0000283	0.114471382154	0.118518518519	0.185185185185	0.0585651537335	0.0526315789474	0.0706638115632	0.0527859237537	0.113464447806	0.0175695461201	0.0407407407407
FBgn0000286	0.124468882779	0.0962962962963	0.185185185185	0.0439238653001	0.0350877192982	0.0256959314775	0.0293255131965	0.119515885023	0.01317715959	0.0222222222222
FBgn0000289	0.106973256686	0.125925925926	0.148148148148	0.090775988287	0.0833333333333	0.0321199143469	0.0527859237537	0.134644478064	0.0395314787701	0.0222222222222
FBgn0000316	0.0654836290927	0.0641975308642	0.277777777778	0.0761346998536	0.0614035087719	0.0578158458244	0.0821114369501	0.0680786686838	0.0263543191801	0.0592592592593
FBgn0000318	0.107473131717	0.111111111111	0.203703703704	0.0673499267936	0.0526315789474	0.0385438972163	0.117302052786	0.0998487140696	0.0175695461201	0.0444444444444
FBgn0000319	0.0859785053737	0.0864197530864	0.287037037037	0.0322108345534	0.122807017544	0.051391862955	0.0879765395894	0.089258698941	0.0263543191801	0.0592592592593
FBgn0000320	0.0909772556861	0.116049382716	0.0833333333333	0.0527086383602	0.0789473684211	0.0321199143469	0.0879765395894	0.0907715582451	0.0219619326501	0.0444444444444
FBgn0000326	0.101974506373	0.0864197530864	0.194444444444	0.0819912152269	0.0701754385965	0.0385438972163	0.0703812316716	0.0937972768533	0.0175695461201	0.0555555555556
FBgn0000330	0.115471132217	0.113580246914	0.157407407407	0.0644216691069	0.0701754385965	0.0706638115632	0.117302052786	0.130105900151	0.0439238653001	0.0592592592593
FBgn0000339	0.0909772556861	0.0864197530864	0.185185185185	0.0468521229868	0.0526315789474	0.051391862955	0.099706744868	0.0771558245083	0.0439238653001	0.0555555555556
FBgn0000351	0.0954761309673	0.0962962962963	0.157407407407	0.090775988287	0.0570175438596	0.0642398286938	0.0821114369501	0.105900151286	0.0483162518302	0.062962962963
FBgn0000352	0.123469132717	0.103703703704	0.175925925926	0.117130307467	0.0263157894737	0.0449678800857	0.0821114369501	0.104387291982	0.01317715959	0.0407407407407
FBgn0000355	0.109472631842	0.135802469136	0.157407407407	0.117130307467	0.0877192982456	0.0385438972163	0.123167155425	0.111951588502	0.0483162518302	0.0333333333333
FBgn0000357	0.092976755811	0.111111111111	0.0648148148148	0.11420204978	0.0789473684211	0.0385438972163	0.158357771261	0.0862329803328	0.0658857979502	0.037037037037
FBgn0000358	0.109472631842	0.138271604938	0.0555555555556	0.090775988287	0.0570175438596	0.0256959314775	0.158357771261	0.125567322239	0.0307467057101	0.0259259259259
FBgn0000359	0.0819795051237	0.140740740741	0.0648148148148	0.14934114202	0.0570175438596	0.0770877944325	0.158357771261	0.124054462935	0.0219619326501	0.0518518518519
FBgn0000360	0.10047488128	0.143209876543	0.0648148148148	0.1317715959	0.0657894736842	0.051391862955	0.134897360704	0.149773071104	0.0263543191801	0.0444444444444
FBgn0000370	0.0704823794051	0.079012345679	0.194444444444	0.0790629575403	0.0526315789474	0.0385438972163	0.105571847507	0.0741301059002	0.0307467057101	0.0407407407407
FBgn0000376	0.116470882279	0.158024691358	0.212962962963	0.11420204978	0.0350877192982	0.0192719486081	0.0762463343109	0.139183055976	0.0263543191801	0.0296296296296
FBgn0000392	0.104973756561	0.0938271604938	0.0555555555556	0.0732064421669	0.0263157894737	0.0192719486081	0.129032258065	0.0907715582451	0.0439238653001	0.0444444444444
FBgn0000394	0.112971757061	0.143209876543	0.212962962963	0.0439238653001	0.140350877193	0.0192719486081	0.105571847507	0.133131618759	0.0307467057101	0.0148148148148
FBgn0000395	0.0999750062484	0.187654320988	0.222222222222	0.0614934114202	0.0526315789474	0.0128479657388	0.111436950147	0.151285930408	0.01317715959	0.037037037037
FBgn0000404	0.08047988003	0.118518518519	0.277777777778	0.0439238653001	0.0745614035088	0.051391862955	0.0938416422287	0.110438729198	0.0307467057101	0.0481481481481
FBgn0000405	0.104973756561	0.113580246914	0.175925925926	0.0614934114202	0.0833333333333	0.0256959314775	0.0762463343109	0.102874432678	0.0175695461201	0.0333333333333
FBgn0000406	0.0934766308423	0.103703703704	0.138888888889	0.111273792094	0.0526315789474	0.0321199143469	0.0762463343109	0.0983358547655	0.0439238653001	0.0333333333333
FBgn0000411	0.0769807548113	0.0716049382716	0.12962962963	0.1317715959	0.0526315789474	0.0706638115632	0.129032258065	0.0862329803328	0.0307467057101	0.0555555555556
FBgn0000412	0.123469132717	0.0716049382716	0.138888888889	0.0732064421669	0.0482456140351	0.0449678800857	0.0821114369501	0.11497730711	0.0175695461201	0.037037037037
FBgn0000416	0.0844788802799	0.108641975309	0.175925925926	0.0819912152269	0.0526315789474	0.0128479657388	0.123167155425	0.0968229954614	0.0219619326501	0.00740740740741
FBgn0000422	0.082479380155	0.0962962962963	0.194444444444	0.090775988287	0.0482456140351	0.0321199143469	0.105571847507	0.0862329803328	0.0219619326501	0.037037037037
FBgn0000426	0.0864783804049	0.135802469136	0.0740740740741	0.14934114202	0.0438596491228	0.0449678800857	0.117302052786	0.118003025719	0.0263543191801	0.0518518518519
FBgn0000427	0.0904773806548	0.128395061728	0.0555555555556	0.1317715959	0.030701754386	0.0385438972163	0.099706744868	0.110438729198	0.0395314787701	0.0518518518519
FBgn0000439	0.0919770057486	0.113580246914	0.0648148148148	0.0966325036603	0.0657894736842	0.0256959314775	0.0762463343109	0.134644478064	0.0263543191801	0.062962962963
FBgn0000442	0.0909772556861	0.128395061728	0.203703703704	0.1317715959	0.030701754386	0.0321199143469	0.0762463343109	0.110438729198	0.0307467057101	0.0333333333333
FBgn0000447	0.102474381405	0.135802469136	0.0648148148148	0.14055636896	0.0438596491228	0.0578158458244	0.0938416422287	0.131618759455	0.0219619326501	0.0444444444444
FBgn0000451	0.08047988003	0.106172839506	0.0833333333333	0.0878477306003	0.0482456140351	0.00642398286938	0.0762463343109	0.0832072617247	0.00878477306003	0.0111111111111
FBgn0000454	0.0879780054986	0.113580246914	0.185185185185	0.0761346998536	0.0482456140351	0.0192719486081	0.105571847507	0.0816944024206	0.0395314787701	0.0148148148148
FBgn0000455	0.122469382654	0.0864197530864	0.12037037037	0.0644216691069	0.0394736842105	0.0578158458244	0.111436950147	0.108925869894	0.0175695461201	0.0481481481481
FBgn0000459	0.0974756310922	0.113580246914	0.0185185185185	0.0644216691069	0.105263157895	0.0192719486081	0.129032258065	0.0983358547655	0.00878477306003	0.0185185185185
FBgn0000464	0.105473631592	0.106172839506	0.268518518519	0.0790629575403	0.0833333333333	0.0449678800857	0.0762463343109	0.110438729198	0.0263543191801	0.0296296296296
FBgn0000479	0.0924768807798	0.113580246914	0.0277777777778	0.128843338214	0.0131578947368	0.051391862955	0.0469208211144	0.0983358547655	0.00878477306003	0.0592592592593
FBgn0000482	0.114471382154	0.145679012346	0.166666666667	0.134699853587	0.0350877192982	0.0578158458244	0.1642228739	0.1482602118	0.0527086383602	0.0407407407407
FBgn0000489	0.0839790052487	0.108641975309	0.185185185185	0.099560761347	0.0526315789474	0.0321199143469	0.111436950147	0.0801815431165	0.0263543191801	0.0333333333333
FBgn0000490	0.0934766308423	0.153086419753	0.12037037037	0.0409956076135	0.0789473684211	0.00642398286938	0.105571847507	0.111951588502	0.0395314787701	0.0185185185185
FBgn0000492	0.116970757311	0.120987654321	0.0648148148148	0.0819912152269	0.0614035087719	0.0321199143469	0.0762463343109	0.160363086233	0.00878477306003	0.0296296296296
FBgn0000499	0.134966258435	0.16049382716	0.287037037037	0.0497803806735	0.0657894736842	0.0256959314775	0.0821114369501	0.142208774584	0.00878477306003	0.0259259259259
FBgn0000500	0.0654836290927	0.0913580246914	0.175925925926	0.0966325036603	0.0263157894737	0.0578158458244	0.140762463343	0.0741301059002	0.0307467057101	0.0666666666667
FBgn0000520	0.157460634841	0.140740740741	0.12037037037	0.0849194729136	0.0263157894737	0.0321199143469	0.117302052786	0.133131618759	0.0219619326501	0.0444444444444
FBgn0000524	0.0934766308423	0.148148148148	0.212962962963	0.0527086383602	0.0701754385965	0.0256959314775	0.117302052786	0.134644478064	0.0175695461201	0.0481481481481
FBgn0000529	0.0979755061235	0.162962962963	0.0462962962963	0.125915080527	0.0350877192982	0.0642398286938	0.117302052786	0.121028744327	0.0483162518302	0.0407407407407
FBgn0000536	0.102974256436	0.125925925926	0.148148148148	0.0673499267936	0.0657894736842	0.0128479657388	0.058651026393	0.110438729198	0.0263543191801	0.037037037037
FBgn0000541	0.0934766308423	0.0962962962963	0.203703703704	0.0497803806735	0.100877192982	0.0578158458244	0.0821114369501	0.113464447806	0.01317715959	0.0518518518519
FBgn0000542	0.0834791302174	0.0913580246914	0.0555555555556	0.0556368960469	0.0614035087719	0.0256959314775	0.0879765395894	0.0877458396369	0.01317715959	0.0259259259259
FBgn0000547	0.0714821294676	0.111111111111	0.222222222222	0.0527086383602	0.131578947368	0.0192719486081	0.0410557184751	0.0862329803328	0.01317715959	0.0222222222222
FBgn0000551	0.0864783804049	0.101234567901	0.166666666667	0.0732064421669	0.030701754386	0.0321199143469	0.105571847507	0.0862329803328	0.0219619326501	0.0407407407407
FBgn0000557	0.104973756561	0.0888888888889	0.194444444444	0.0761346998536	0.0526315789474	0.0256959314775	0.0879765395894	0.11497730711	0.0351390922401	0.0407407407407
FBgn0000559	0.0914771307173	0.083950617284	0.324074074074	0.0439238653001	0.114035087719	0.0770877944325	0.0938416422287	0.105900151286	0.0175695461201	0.0740740740741
FBgn0000560	0.0834791302174	0.125925925926	0.268518518519	0.0527086383602	0.0614035087719	0.0256959314775	0.187683284457	0.089258698941	0.01317715959	0.0444444444444
FBgn0000565	0.0829792551862	0.0666666666667	0.12962962963	0.0761346998536	0.0657894736842	0.0642398286938	0.117302052786	0.0786686838124	0.0351390922401	0.0555555555556
FBgn0000566	0.10447388153	0.135802469136	0.175925925926	0.0937042459736	0.0482456140351	0.0385438972163	0.117302052786	0.124054462935	0.0307467057101	0.037037037037
FBgn0000567	0.0849787553112	0.148148148148	0.138888888889	0.0409956076135	0.030701754386	0.0128479657388	0.0879765395894	0.124054462935	0.0263543191801	0.0259259259259
FBgn0000568	0.0779805048738	0.0938271604938	0.0648148148148	0.0614934114202	0.0701754385965	0.0256959314775	0.0938416422287	0.0832072617247	0.0307467057101	0.0481481481481
FBgn0000577	0.113971507123	0.116049382716	0.0740740740741	0.102489019034	0.0614035087719	0.0192719486081	0.205278592375	0.139183055976	0.0351390922401	0.0259259259259
FBgn0000578	0.0954761309673	0.125925925926	0.231481481481	0.0732064421669	0.0877192982456	0.0321199143469	0.0703812316716	0.101361573374	0.01317715959	0.0185185185185
FBgn0000579	0.0944763809048	0.116049382716	0.0925925925926	0.125915080527	0.0263157894737	0.0192719486081	0.111436950147	0.0998487140696	0.0527086383602	0.0333333333333
FBgn0000581	0.10847288178	0.143209876543	0.185185185185	0.0527086383602	0.0526315789474	0.0578158458244	0.0879765395894	0.143721633888	0.0175695461201	0.0444444444444
FBgn0000588	0.108972756811	0.155555555556	0.138888888889	0.0732064421669	0.0482456140351	0.0642398286938	0.0469208211144	0.119515885023	0.0351390922401	0.062962962963
FBgn0000592	0.0799800049988	0.125925925926	0.166666666667	0.143484626647	0.0833333333333	0.0385438972163	0.123167155425	0.11497730711	0.0351390922401	0.0444444444444
FBgn0000594	0.0904773806548	0.0641975308642	0.194444444444	0.0673499267936	0.0614035087719	0.0578158458244	0.105571847507	0.0741301059002	0.0175695461201	0.0592592592593
FBgn0000606	0.145463634091	0.18024691358	0.037037037037	0.0966325036603	0.0394736842105	0.0321199143469	0.123167155425	0.186081694402	0.0834553440703	0.0259259259259
FBgn0000611	0.0674831292177	0.0666666666667	0.296296296296	0.0351390922401	0.0614035087719	0.0642398286938	0.0762463343109	0.0605143721634	0.00878477306003	0.0740740740741
FBgn0000615	0.111972006998	0.0913580246914	0.101851851852	0.090775988287	0.0614035087719	0.0128479657388	0.099706744868	0.10741301059	0.0351390922401	0.0111111111111
FBgn0000617	0.123469132717	0.153086419753	0.194444444444	0.0497803806735	0.0526315789474	0.0578158458244	0.0938416422287	0.143721633888	0.0395314787701	0.0481481481481
FBgn0000618	0.135466133467	0.111111111111	0.12037037037	0.0761346998536	0.030701754386	0.0449678800857	0.0879765395894	0.122541603631	0.01317715959	0.0444444444444
FBgn0000625	0.0839790052487	0.125925925926	0.0555555555556	0.0556368960469	0.109649122807	0.0256959314775	0.0938416422287	0.0922844175492	0.01317715959	0.0333333333333
FBgn0000633	0.0909772556861	0.16049382716	0.0740740740741	0.0937042459736	0.105263157895	0.0321199143469	0.0469208211144	0.137670196672	0.01317715959	0.0185185185185
FBgn0000636	0.0834791302174	0.140740740741	0.148148148148	0.0790629575403	0.0526315789474	0.0192719486081	0.0821114369501	0.121028744327	0.0219619326501	0.0333333333333
FBgn0000639	0.096975756061	0.106172839506	0.12962962963	0.11420204978	0.0657894736842	0.0449678800857	0.123167155425	0.102874432678	0.0395314787701	0.0481481481481
FBgn0000640	0.0724818795301	0.0691358024691	0.157407407407	0.090775988287	0.0482456140351	0.134903640257	0.0762463343109	0.0786686838124	0.0219619326501	0.162962962963
FBgn0000658	0.107973006748	0.177777777778	0.111111111111	0.0790629575403	0.100877192982	0.0192719486081	0.0410557184751	0.164901664145	0.0175695461201	0.0111111111111
FBgn0000662	0.078480379905	0.113580246914	0.25	0.0614934114202	0.100877192982	0.0256959314775	0.0351906158358	0.101361573374	0.0219619326501	0.0333333333333
FBgn0000667	0.114471382154	0.135802469136	0.194444444444	0.0644216691069	0.0921052631579	0.0385438972163	0.117302052786	0.124054462935	0.0219619326501	0.0333333333333
FBgn0000709	0.110472381905	0.106172839506	0.212962962963	0.0644216691069	0.0614035087719	0.0321199143469	0.0645161290323	0.118003025719	0.0307467057101	0.0296296296296
FBgn0000711	0.116970757311	0.106172839506	0.101851851852	0.0585651537335	0.0701754385965	0	0.111436950147	0.10741301059	0.0263543191801	0.0111111111111
FBgn0000719	0.0764808797801	0.108641975309	0.111111111111	0.0614934114202	0.0570175438596	0.0321199143469	0.0879765395894	0.0847201210287	0.01317715959	0.0296296296296
FBgn0000721	0.0714821294676	0.079012345679	0.277777777778	0.0439238653001	0.0877192982456	0.0321199143469	0.105571847507	0.0771558245083	0.00878477306003	0.0296296296296
FBgn0000826	0.118470382404	0.162962962963	0.268518518519	0.143484626647	0.0701754385965	0.0385438972163	0.129032258065	0.146747352496	0.0175695461201	0.0555555555556
FBgn0000927	0.162959260185	0.162962962963	0.166666666667	0.0527086383602	0.0570175438596	0.0578158458244	0.0703812316716	0.177004538578	0.0219619326501	0.0518518518519
FBgn0000964	0.116470882279	0.130864197531	0.0277777777778	0.090775988287	0.0438596491228	0.0128479657388	0.0821114369501	0.161875945537	0.0439238653001	0.0333333333333
FBgn0001075	0.0859785053737	0.103703703704	0.0648148148148	0.0878477306003	0.15350877193	0.0256959314775	0.0645161290323	0.089258698941	0.01317715959	0.0444444444444
FBgn0001078	0.0799800049988	0.123456790123	0.0833333333333	0.0585651537335	0.135964912281	0.0256959314775	0.0527859237537	0.133131618759	0.0307467057101	0.0333333333333
FBgn0001079	0.130967258185	0.140740740741	0.37037037037	0.0937042459736	0.0657894736842	0.0321199143469	0.0703812316716	0.146747352496	0.0263543191801	0.0444444444444
FBgn0001083	0.08047988003	0.0913580246914	0.175925925926	0.128843338214	0.109649122807	0.0128479657388	0.0645161290323	0.0832072617247	0.0263543191801	0.0296296296296
FBgn0001085	0.078480379905	0.0913580246914	0.0833333333333	0.0732064421669	0.0789473684211	0.051391862955	0.0938416422287	0.101361573374	0.0307467057101	0.0407407407407
FBgn0001086	0.0904773806548	0.113580246914	0.157407407407	0.090775988287	0.0438596491228	0.0449678800857	0.099706744868	0.105900151286	0.00439238653001	0.0333333333333
FBgn0001089	0.0789802549363	0.0740740740741	0.166666666667	0.125915080527	0.0701754385965	0.0256959314775	0.111436950147	0.0816944024206	0.0219619326501	0.0259259259259
FBgn0001090	0.116970757311	0.135802469136	0.0648148148148	0.0849194729136	0.0745614035088	0.0128479657388	0.0645161290323	0.119515885023	0.0307467057101	0.0407407407407
FBgn0001091	0.110972256936	0.138271604938	0.12037037037	0.0673499267936	0.0657894736842	0.0321199143469	0.099706744868	0.146747352496	0.0351390922401	0.0407407407407
FBgn0001092	0.0764808797801	0.135802469136	0.231481481481	0.0556368960469	0.0482456140351	0.0449678800857	0.099706744868	0.142208774584	0.0263543191801	0.0407407407407
FBgn0001104	0.0909772556861	0.158024691358	0.157407407407	0.0556368960469	0.144736842105	0.0192719486081	0.0469208211144	0.125567322239	0.00439238653001	0.0148148148148
FBgn0001105	0.101474631342	0.111111111111	0.314814814815	0.0644216691069	0.0877192982456	0.0706638115632	0.0762463343109	0.0983358547655	0.0175695461201	0.062962962963
FBgn0001112	0.0704823794051	0.0938271604938	0.166666666667	0.0819912152269	0.0219298245614	0	0.0879765395894	0.0816944024206	0.0175695461201	0.0148148148148
FBgn0001120	0.0859785053737	0.106172839506	0.259259259259	0.0527086383602	0.0219298245614	0.051391862955	0.117302052786	0.102874432678	0.0219619326501	0.037037037037
FBgn0001122	0.0834791302174	0.135802469136	0.25	0.0468521229868	0.149122807018	0.00642398286938	0.0703812316716	0.104387291982	0.0219619326501	0.0185185185185
FBgn0001123	0.129467633092	0.138271604938	0.259259259259	0.0732064421669	0.030701754386	0.0256959314775	0.0703812316716	0.130105900151	0.0219619326501	0.0407407407407
FBgn0001124	0.0724818795301	0.0765432098765	0.138888888889	0.0468521229868	0.0438596491228	0.0192719486081	0.0879765395894	0.0665658093797	0.0307467057101	0.0333333333333
FBgn0001125	0.094976255936	0.113580246914	0.231481481481	0.0849194729136	0.0394736842105	0.0192719486081	0.0762463343109	0.0983358547655	0.0175695461201	0.0333333333333
FBgn0001128	0.0889777555611	0.103703703704	0.203703703704	0.0790629575403	0.0526315789474	0.0578158458244	0.146627565982	0.128593040847	0.00439238653001	0.0518518518519
FBgn0001133	0.10847288178	0.130864197531	0.0648148148148	0.0966325036603	0.0657894736842	0.0642398286938	0.129032258065	0.137670196672	0.0439238653001	0.0777777777778
FBgn0001134	0.0694826293427	0.0864197530864	0.0740740740741	0.125915080527	0.0263157894737	0.051391862955	0.0821114369501	0.0650529500756	0.0307467057101	0.0444444444444
FBgn0001137	0.0979755061235	0.106172839506	0.240740740741	0.0556368960469	0.0570175438596	0.0706638115632	0.129032258065	0.0832072617247	0.0263543191801	0.0555555555556
FBgn0001138	0.0979755061235	0.111111111111	0.0925925925926	0.0409956076135	0.0482456140351	0.0256959314775	0.0469208211144	0.102874432678	0.0307467057101	0.0259259259259
FBgn0001139	0.106473381655	0.155555555556	0.222222222222	0.0556368960469	0.118421052632	0.0128479657388	0.0410557184751	0.143721633888	0.0219619326501	0.0222222222222
FBgn0001142	0.109472631842	0.128395061728	0.157407407407	0.0849194729136	0.0438596491228	0.0256959314775	0.0938416422287	0.154311649017	0.0439238653001	0.0222222222222
FBgn0001145	0.0999750062484	0.0814814814815	0.111111111111	0.0878477306003	0.0438596491228	0.00642398286938	0.0938416422287	0.108925869894	0.0307467057101	0.0148148148148
FBgn0001147	0.103474131467	0.118518518519	0.037037037037	0.10541727672	0.0438596491228	0.0385438972163	0.111436950147	0.127080181543	0.0351390922401	0.0481481481481
FBgn0001148	0.110972256936	0.120987654321	0.0833333333333	0.0849194729136	0.0350877192982	0.0128479657388	0.105571847507	0.110438729198	0.0395314787701	0.0222222222222
FBgn0001169	0.10047488128	0.125925925926	0.222222222222	0.0614934114202	0.0657894736842	0.0256959314775	0.117302052786	0.121028744327	0.0307467057101	0.062962962963
FBgn0001174	0.0709822544364	0.083950617284	0.166666666667	0.090775988287	0.0175438596491	0.051391862955	0.140762463343	0.0847201210287	0.0439238653001	0.0481481481481
FBgn0001179	0.0779805048738	0.116049382716	0.0648148148148	0.0790629575403	0.0789473684211	0.0256959314775	0.0938416422287	0.111951588502	0.00439238653001	0.0518518518519
FBgn0001186	0.115471132217	0.162962962963	0.231481481481	0.0468521229868	0.0921052631579	0.0192719486081	0.0469208211144	0.143721633888	0.0307467057101	0.0296296296296
FBgn0001187	0.117470632342	0.135802469136	0.12037037037	0.12298682284	0.0877192982456	0.0192719486081	0.111436950147	0.139183055976	0.0351390922401	0.0407407407407
FBgn0001189	0.129967508123	0.116049382716	0.240740740741	0.0673499267936	0.0570175438596	0.0385438972163	0.129032258065	0.110438729198	0.0571010248902	0.0555555555556
FBgn0001206	0.140464883779	0.135802469136	0.12962962963	0.0849194729136	0.0350877192982	0.0256959314775	0.0879765395894	0.128593040847	0.0219619326501	0.0444444444444
FBgn0001208	0.0749812546863	0.083950617284	0.185185185185	0.0849194729136	0.0350877192982	0.0321199143469	0.099706744868	0.0756429652042	0.0307467057101	0.0444444444444
FBgn0001215	0.104973756561	0.0617283950617	0.268518518519	0.0702781844802	0.0614035087719	0.0385438972163	0.0821114369501	0.0922844175492	0.0175695461201	0.037037037037
FBgn0001216	0.0764808797801	0.123456790123	0.212962962963	0.0937042459736	0.0789473684211	0.0321199143469	0.158357771261	0.104387291982	0.0351390922401	0.0333333333333
FBgn0001217	0.094976255936	0.0765432098765	0.231481481481	0.0937042459736	0.0570175438596	0.0128479657388	0.0703812316716	0.0862329803328	0.0219619326501	0.0333333333333
FBgn0001220	0.116470882279	0.0987654320988	0.175925925926	0.0585651537335	0.0394736842105	0.0256959314775	0.099706744868	0.0983358547655	0.0175695461201	0.0518518518519
FBgn0001222	0.0939765058735	0.0962962962963	0.287037037037	0.0614934114202	0.0701754385965	0.0256959314775	0.0938416422287	0.0922844175492	0.01317715959	0.0333333333333
FBgn0001223	0.0799800049988	0.0740740740741	0.157407407407	0.102489019034	0.0394736842105	0.0578158458244	0.123167155425	0.0695915279879	0.0219619326501	0.0555555555556
FBgn0001224	0.0729817545614	0.130864197531	0.166666666667	0.0966325036603	0.0570175438596	0.0578158458244	0.105571847507	0.089258698941	0.0483162518302	0.0666666666667
FBgn0001225	0.116970757311	0.125925925926	0.138888888889	0.0527086383602	0.0526315789474	0.0128479657388	0.140762463343	0.10741301059	0.0175695461201	0.0444444444444
FBgn0001226	0.0794801299675	0.130864197531	0.166666666667	0.11420204978	0.0570175438596	0.051391862955	0.111436950147	0.113464447806	0.0307467057101	0.0481481481481
FBgn0001227	0.0899775056236	0.143209876543	0.148148148148	0.152269399707	0.0745614035088	0.0449678800857	0.058651026393	0.133131618759	0.0263543191801	0.0407407407407
FBgn0001228	0.0809797550612	0.0740740740741	0.0462962962963	0.102489019034	0.0482456140351	0.0770877944325	0.0703812316716	0.0665658093797	0.0219619326501	0.062962962963
FBgn0001229	0.078480379905	0.103703703704	0.166666666667	0.0878477306003	0.0438596491228	0.051391862955	0.0879765395894	0.0832072617247	0.0351390922401	0.0481481481481
FBgn0001230	0.109472631842	0.106172839506	0.166666666667	0.0556368960469	0.0614035087719	0.0128479657388	0.0645161290323	0.127080181543	0.0351390922401	0.0296296296296
FBgn0001235	0.092976755811	0.143209876543	0.037037037037	0.163982430454	0.0877192982456	0.0385438972163	0.0879765395894	0.10741301059	0.01317715959	0.0259259259259
FBgn0001248	0.0879780054986	0.083950617284	0.111111111111	0.0614934114202	0.0482456140351	0.0256959314775	0.123167155425	0.071104387292	0.0175695461201	0.0296296296296
FBgn0001250	0.092976755811	0.118518518519	0.231481481481	0.0614934114202	0.0438596491228	0.0321199143469	0.0703812316716	0.105900151286	0.0219619326501	0.0518518518519
FBgn0001253	0.0834791302174	0.0962962962963	0.00925925925926	0.0673499267936	0.0570175438596	0.0449678800857	0.0938416422287	0.0983358547655	0.00878477306003	0.0444444444444
FBgn0001255	0.0979755061235	0.116049382716	0.222222222222	0.0732064421669	0.0701754385965	0.051391862955	0.129032258065	0.108925869894	0.0439238653001	0.0407407407407
FBgn0001257	0.0774806298425	0.0765432098765	0.12037037037	0.0527086383602	0.0263157894737	0.0642398286938	0.117302052786	0.0756429652042	0.0175695461201	0.0555555555556
FBgn0001258	0.0669832541865	0.108641975309	0.222222222222	0.0790629575403	0.0701754385965	0.00642398286938	0.0762463343109	0.0801815431165	0.0307467057101	0.0296296296296
FBgn0001259	0.110972256936	0.148148148148	0.194444444444	0.128843338214	0.0438596491228	0.0385438972163	0.134897360704	0.134644478064	0.0263543191801	0.0407407407407
FBgn0001263	0.0959760059985	0.0740740740741	0.175925925926	0.0937042459736	0.0526315789474	0.051391862955	0.0821114369501	0.104387291982	0.0219619326501	0.0481481481481
FBgn0001269	0.0854786303424	0.0518518518519	0.12962962963	0.0819912152269	0.0394736842105	0.10278372591	0.058651026393	0.0741301059002	0.01317715959	0.0962962962963
FBgn0001280	0.103474131467	0.0913580246914	0.101851851852	0.0849194729136	0.030701754386	0.0642398286938	0.117302052786	0.0801815431165	0.01317715959	0.0481481481481
FBgn0001285	0.0954761309673	0.125925925926	0.203703703704	0.11420204978	0.0482456140351	0.0385438972163	0.146627565982	0.110438729198	0.0527086383602	0.037037037037
FBgn0001308	0.103474131467	0.125925925926	0.148148148148	0.0819912152269	0.0614035087719	0.0192719486081	0.0703812316716	0.113464447806	0.0263543191801	0.0296296296296
FBgn0001313	0.0149962509373	0.0666666666667	0.138888888889	0.0761346998536	0.0482456140351	0.0770877944325	0.129032258065	0.0408472012103	0.0219619326501	0.0814814814815
FBgn0001316	0.10847288178	0.108641975309	0.212962962963	0.0732064421669	0.131578947368	0.0321199143469	0.105571847507	0.0937972768533	0.0351390922401	0.0555555555556
FBgn0001319	0.0829792551862	0.0765432098765	0.231481481481	0.0702781844802	0.0482456140351	0.0321199143469	0.058651026393	0.0680786686838	0.0175695461201	0.0333333333333
FBgn0001323	0.0904773806548	0.111111111111	0.037037037037	0.0614934114202	0.0526315789474	0.0321199143469	0.117302052786	0.104387291982	0.00878477306003	0.0296296296296
FBgn0001324	0.116470882279	0.162962962963	0.231481481481	0.099560761347	0.0394736842105	0.051391862955	0.0938416422287	0.14069591528	0.00878477306003	0.0407407407407
FBgn0001325	0.0909772556861	0.0888888888889	0.12962962963	0.0585651537335	0.0394736842105	0.0128479657388	0.0938416422287	0.0922844175492	0.0351390922401	0.0333333333333
FBgn0001341	0.0994751312172	0.103703703704	0.157407407407	0.117130307467	0.0394736842105	0.0321199143469	0.0469208211144	0.102874432678	0.0219619326501	0.0444444444444
FBgn0001404	0.114971257186	0.150617283951	0.185185185185	0.0556368960469	0.0482456140351	0.0128479657388	0.0469208211144	0.133131618759	0.0263543191801	0.0111111111111
FBgn0001565	0.117970507373	0.133333333333	0.203703703704	0.102489019034	0.0921052631579	0.0385438972163	0.105571847507	0.127080181543	0.0175695461201	0.037037037037
FBgn0001612	0.0749812546863	0.0913580246914	0.148148148148	0.0614934114202	0.0394736842105	0.0449678800857	0.0645161290323	0.0816944024206	0.0219619326501	0.0555555555556
FBgn0001961	0.13296675831	0.150617283951	0.138888888889	0.0878477306003	0.0657894736842	0.0128479657388	0.0762463343109	0.175491679274	0.0219619326501	0.0296296296296
FBgn0001967	0.0919770057486	0.128395061728	0.240740740741	0.10541727672	0.100877192982	0.051391862955	0.099706744868	0.0968229954614	0.0219619326501	0.0481481481481
FBgn0001974	0.110472381905	0.128395061728	0.157407407407	0.108345534407	0.0394736842105	0.051391862955	0.0703812316716	0.133131618759	0.01317715959	0.0518518518519
FBgn0001977	0.0999750062484	0.111111111111	0.194444444444	0.0966325036603	0.100877192982	0.0449678800857	0.111436950147	0.101361573374	0.0219619326501	0.0444444444444
FBgn0001978	0.107973006748	0.123456790123	0.194444444444	0.0937042459736	0.0570175438596	0.0128479657388	0.0879765395894	0.121028744327	0.0483162518302	0.0296296296296
FBgn0001981	0.0964758810297	0.125925925926	0.12037037037	0.0732064421669	0.0701754385965	0.0449678800857	0.0703812316716	0.137670196672	0.0175695461201	0.0518518518519
FBgn0001983	0.0904773806548	0.106172839506	0.0462962962963	0.155197657394	0.0570175438596	0.0385438972163	0.0645161290323	0.0968229954614	0.0439238653001	0.0518518518519
FBgn0001986	0.110972256936	0.138271604938	0.305555555556	0.0819912152269	0.0482456140351	0.051391862955	0.0703812316716	0.14069591528	0.0263543191801	0.0444444444444
FBgn0001995	0.0794801299675	0.140740740741	0.222222222222	0.0849194729136	0.0789473684211	0.051391862955	0.0879765395894	0.111951588502	0.0527086383602	0.0592592592593
FBgn0002021	0.133466633342	0.128395061728	0.231481481481	0.0819912152269	0.0526315789474	0.0256959314775	0.0645161290323	0.130105900151	0.0175695461201	0.0407407407407
FBgn0002022	0.113971507123	0.116049382716	0.203703703704	0.0878477306003	0.0394736842105	0.0449678800857	0.0762463343109	0.102874432678	0.00878477306003	0.0592592592593
FBgn0002023	0.103474131467	0.123456790123	0.0833333333333	0.117130307467	0.0263157894737	0.0256959314775	0.140762463343	0.133131618759	0.0527086383602	0.0259259259259
FBgn0002031	0.125968507873	0.116049382716	0.111111111111	0.090775988287	0.0526315789474	0.0321199143469	0.0703812316716	0.116490166415	0.01317715959	0.0333333333333
FBgn0002069	0.0904773806548	0.0716049382716	0.166666666667	0.117130307467	0.030701754386	0.0706638115632	0.117302052786	0.0877458396369	0.0219619326501	0.0555555555556
FBgn0002121	0.0759810047488	0.083950617284	0.240740740741	0.0732064421669	0.0701754385965	0.051391862955	0.0821114369501	0.0665658093797	0.00878477306003	0.0555555555556
FBgn0002174	0.156460884779	0.158024691358	0.101851851852	0.102489019034	0.0350877192982	0.0449678800857	0.0938416422287	0.175491679274	0.0351390922401	0.0333333333333
FBgn0002183	0.117470632342	0.133333333333	0.194444444444	0.10541727672	0.0526315789474	0.0449678800857	0.0879765395894	0.11497730711	0.01317715959	0.0481481481481
FBgn0002284	0.126968257936	0.135802469136	0.231481481481	0.0849194729136	0.0482456140351	0.0642398286938	0.099706744868	0.122541603631	0.0351390922401	0.0518518518519
FBgn0002306	0.0809797550612	0.111111111111	0.0462962962963	0.0966325036603	0.0877192982456	0.0449678800857	0.0879765395894	0.0953101361573	0.0395314787701	0.0518518518519
FBgn0002354	0.08047988003	0.083950617284	0.194444444444	0.0878477306003	0.0482456140351	0.0385438972163	0.152492668622	0.0620272314675	0.0307467057101	0.0481481481481
FBgn0002413	0.0884778805299	0.125925925926	0.12962962963	0.0761346998536	0.122807017544	0.0449678800857	0.0527859237537	0.116490166415	0.00878477306003	0.0444444444444
FBgn0002431	0.0874781304674	0.113580246914	0.231481481481	0.0732064421669	0.0877192982456	0.0770877944325	0.0762463343109	0.101361573374	0.01317715959	0.0962962962963
FBgn0002440	0.0609847538115	0.116049382716	0.185185185185	0.0614934114202	0.0789473684211	0.0321199143469	0.111436950147	0.0953101361573	0.0175695461201	0.0481481481481
FBgn0002441	0.0899775056236	0.120987654321	0.222222222222	0.0556368960469	0.0438596491228	0.0256959314775	0.123167155425	0.0953101361573	0.0439238653001	0.0333333333333
FBgn0002522	0.096975756061	0.148148148148	0.12037037037	0.134699853587	0.0482456140351	0.0385438972163	0.0527859237537	0.134644478064	0.0175695461201	0.0296296296296
FBgn0002524	0.0864783804049	0.16049382716	0.185185185185	0.108345534407	0.0657894736842	0.0385438972163	0.0762463343109	0.11497730711	0.0175695461201	0.0259259259259
FBgn0002533	0.0869782554361	0.128395061728	0.157407407407	0.0849194729136	0.0394736842105	0.051391862955	0.0821114369501	0.0937972768533	0.0219619326501	0.0518518518519
FBgn0002535	0.0714821294676	0.113580246914	0.166666666667	0.090775988287	0.0219298245614	0.0449678800857	0.117302052786	0.0922844175492	0.0263543191801	0.0407407407407
FBgn0002543	0.102974256436	0.165432098765	0.0740740740741	0.0966325036603	0.0570175438596	0.0642398286938	0.0645161290323	0.134644478064	0.0175695461201	0.0555555555556
FBgn0002552	0.142964258935	0.145679012346	0.25	0.0585651537335	0.0745614035088	0.0385438972163	0.0645161290323	0.146747352496	0.00878477306003	0.037037037037
FBgn0002562	0.0924768807798	0.123456790123	0.222222222222	0.102489019034	0.0526315789474	0.0449678800857	0.0762463343109	0.10741301059	0.0263543191801	0.0703703703704
FBgn0002563	0.107473131717	0.111111111111	0.185185185185	0.117130307467	0.0482456140351	0.0385438972163	0.105571847507	0.11497730711	0.0307467057101	0.037037037037
FBgn0002564	0.0899775056236	0.108641975309	0.0740740740741	0.11420204978	0.0350877192982	0.0642398286938	0.117302052786	0.104387291982	0.0571010248902	0.0481481481481
FBgn0002566	0.0609847538115	0.0641975308642	0.166666666667	0.0585651537335	0.0438596491228	0.0706638115632	0.099706744868	0.0665658093797	0.00878477306003	0.0518518518519
FBgn0002570	0.0919770057486	0.130864197531	0.185185185185	0.14055636896	0.0526315789474	0.0578158458244	0.111436950147	0.125567322239	0.0351390922401	0.0481481481481
FBgn0002571	0.106973256686	0.106172839506	0.12037037037	0.143484626647	0.0570175438596	0.0385438972163	0.187683284457	0.121028744327	0.0483162518302	0.037037037037
FBgn0002573	0.0984753811547	0.0913580246914	0.0462962962963	0.0673499267936	0.0394736842105	0.0192719486081	0.058651026393	0.0953101361573	0.0175695461201	0.0259259259259
FBgn0002576	0.096975756061	0.0641975308642	0.037037037037	0.0380673499268	0.0657894736842	0.0256959314775	0.0821114369501	0.0680786686838	0.00878477306003	0.0222222222222
FBgn0002577	0.0829792551862	0.0913580246914	0.037037037037	0.0322108345534	0.0745614035088	0.0128479657388	0.0879765395894	0.0953101361573	0.0263543191801	0.0148148148148
FBgn0002578	0.0699825043739	0.0938271604938	0.324074074074	0.0380673499268	0.0394736842105	0.0385438972163	0.105571847507	0.0786686838124	0.0307467057101	0.0518518518519
FBgn0002590	0.0914771307173	0.111111111111	0.157407407407	0.090775988287	0.122807017544	0.0385438972163	0.099706744868	0.0937972768533	0.0219619326501	0.0333333333333
FBgn0002592	0.0839790052487	0.116049382716	0.0555555555556	0.099560761347	0.0438596491228	0.0192719486081	0.0938416422287	0.0877458396369	0.0527086383602	0.0259259259259
FBgn0002593	0.112471882029	0.143209876543	0.240740740741	0.0790629575403	0.0526315789474	0.0321199143469	0.123167155425	0.128593040847	0.0395314787701	0.0222222222222
FBgn0002609	0.0899775056236	0.116049382716	0.166666666667	0.111273792094	0.0614035087719	0.051391862955	0.0703812316716	0.11497730711	0.0307467057101	0.0481481481481
FBgn0002629	0.0829792551862	0.128395061728	0.0462962962963	0.0878477306003	0.00877192982456	0.0192719486081	0.134897360704	0.0937972768533	0.0702781844802	0.0148148148148
FBgn0002631	0.0834791302174	0.106172839506	0.0555555555556	0.111273792094	0.0438596491228	0.051391862955	0.0879765395894	0.071104387292	0.0483162518302	0.0592592592593
FBgn0002632	0.0779805048738	0.0716049382716	0.0462962962963	0.158125915081	0.0131578947368	0.0321199143469	0.123167155425	0.0680786686838	0.0263543191801	0.0407407407407
FBgn0002633	0.0754811297176	0.130864197531	0.166666666667	0.0761346998536	0.0657894736842	0.0385438972163	0.105571847507	0.0983358547655	0.0307467057101	0.0444444444444
FBgn0002638	0.122469382654	0.135802469136	0.259259259259	0.0849194729136	0.0614035087719	0.0128479657388	0.105571847507	0.145234493192	0.0219619326501	0.0185185185185
FBgn0002641	0.100974756311	0.0691358024691	0.0925925925926	0.0497803806735	0.0526315789474	0.0642398286938	0.058651026393	0.0847201210287	0.0175695461201	0.0666666666667
FBgn0002673	0.0994751312172	0.0913580246914	0.212962962963	0.0673499267936	0.0394736842105	0.0256959314775	0.0527859237537	0.0922844175492	0.00439238653001	0.062962962963
FBgn0002715	0.107473131717	0.123456790123	0.0740740740741	0.099560761347	0.0745614035088	0.0449678800857	0.123167155425	0.11497730711	0.0351390922401	0.0444444444444
FBgn0002716	0.0799800049988	0.113580246914	0.222222222222	0.0878477306003	0.0701754385965	0.0321199143469	0.0527859237537	0.105900151286	0.00878477306003	0.0259259259259
FBgn0002719	0.0779805048738	0.0913580246914	0.25	0.0790629575403	0.030701754386	0.0449678800857	0.0645161290323	0.0953101361573	0.0439238653001	0.0444444444444
FBgn0002733	0.113471632092	0.116049382716	0.0925925925926	0.111273792094	0.0921052631579	0.051391862955	0.099706744868	0.0998487140696	0.0219619326501	0.0481481481481
FBgn0002734	0.0879780054986	0.116049382716	0.111111111111	0.0966325036603	0.030701754386	0.0321199143469	0.0938416422287	0.0801815431165	0.0219619326501	0.0333333333333
FBgn0002735	0.0954761309673	0.130864197531	0.0462962962963	0.12298682284	0.030701754386	0.051391862955	0.0938416422287	0.116490166415	0.0483162518302	0.062962962963
FBgn0002736	0.113971507123	0.138271604938	0.0833333333333	0.0937042459736	0.0438596491228	0.0385438972163	0.099706744868	0.0968229954614	0.0263543191801	0.0333333333333
FBgn0002772	0.0889777555611	0.101234567901	0.101851851852	0.0702781844802	0.0394736842105	0.0449678800857	0.0762463343109	0.113464447806	0.0219619326501	0.0444444444444
FBgn0002774	0.0909772556861	0.0962962962963	0.324074074074	0.0497803806735	0.0701754385965	0.0321199143469	0.0527859237537	0.113464447806	0.0219619326501	0.0518518518519
FBgn0002775	0.119470132467	0.143209876543	0.157407407407	0.0790629575403	0.0394736842105	0.0449678800857	0.0762463343109	0.143721633888	0.0175695461201	0.0407407407407
FBgn0002778	0.0909772556861	0.0617283950617	0.111111111111	0.0819912152269	0.0394736842105	0.0642398286938	0.0879765395894	0.0771558245083	0.0219619326501	0.062962962963
FBgn0002787	0.098975256186	0.0987654320988	0.12037037037	0.152269399707	0.0657894736842	0.0256959314775	0.111436950147	0.0968229954614	0.0439238653001	0.0444444444444
FBgn0002789	0.0859785053737	0.113580246914	0.111111111111	0.0673499267936	0.0789473684211	0.0321199143469	0.058651026393	0.0953101361573	0.0219619326501	0.037037037037
FBgn0002791	0.111472131967	0.0814814814815	0.222222222222	0.111273792094	0.0482456140351	0.0770877944325	0.0938416422287	0.0741301059002	0.0263543191801	0.0592592592593
FBgn0002838	0.108972756811	0.113580246914	0.111111111111	0.0761346998536	0.0438596491228	0.0321199143469	0.146627565982	0.0953101361573	0.0263543191801	0.0444444444444
FBgn0002842	0.0864783804049	0.111111111111	0.25	0.090775988287	0.0745614035088	0.0578158458244	0.105571847507	0.0968229954614	0.0263543191801	0.0592592592593
FBgn0002865	0.101974506373	0.101234567901	0.138888888889	0.0585651537335	0.100877192982	0.051391862955	0.111436950147	0.128593040847	0.0483162518302	0.0555555555556
FBgn0002868	0.100974756311	0.0740740740741	0.0740740740741	0.0644216691069	0.0438596491228	0.0449678800857	0.129032258065	0.0741301059002	0.0351390922401	0.0592592592593
FBgn0002872	0.0959760059985	0.103703703704	0.166666666667	0.1317715959	0.0526315789474	0.0385438972163	0.105571847507	0.101361573374	0.0527086383602	0.0666666666667
FBgn0002873	0.111972006998	0.130864197531	0.157407407407	0.0644216691069	0.0570175438596	0.0256959314775	0.0762463343109	0.124054462935	0.0175695461201	0.0296296296296
FBgn0002878	0.138965258685	0.153086419753	0.194444444444	0.0849194729136	0.0350877192982	0.0192719486081	0.0645161290323	0.161875945537	0.0263543191801	0.0259259259259
FBgn0002887	0.10847288178	0.0740740740741	0.138888888889	0.0702781844802	0.0482456140351	0.0385438972163	0.0703812316716	0.0953101361573	0.0263543191801	0.037037037037
FBgn0002899	0.0954761309673	0.0938271604938	0.222222222222	0.10541727672	0.0482456140351	0.0385438972163	0.0879765395894	0.0953101361573	0.0307467057101	0.0518518518519
FBgn0002906	0.105473631592	0.0691358024691	0.175925925926	0.0673499267936	0.0219298245614	0.0578158458244	0.0938416422287	0.0726172465961	0.0263543191801	0.0444444444444
FBgn0002922	0.0909772556861	0.0938271604938	0.0740740740741	0.090775988287	0.0614035087719	0.0256959314775	0.0762463343109	0.089258698941	0.0395314787701	0.0444444444444
FBgn0002924	0.12896775806	0.153086419753	0.0277777777778	0.11420204978	0.0219298245614	0.0321199143469	0.111436950147	0.145234493192	0.0307467057101	0.037037037037
FBgn0002926	0.0769807548113	0.0765432098765	0.0555555555556	0.102489019034	0.0614035087719	0.051391862955	0.0821114369501	0.0816944024206	0.0263543191801	0.0481481481481
FBgn0002931	0.0719820044989	0.0888888888889	0.231481481481	0.0585651537335	0.0526315789474	0.0385438972163	0.0821114369501	0.0832072617247	0.0219619326501	0.0407407407407
FBgn0002937	0.105473631592	0.106172839506	0.0277777777778	0.11420204978	0.030701754386	0.0449678800857	0.111436950147	0.116490166415	0.0307467057101	0.0555555555556
FBgn0002939	0.0669832541865	0.0716049382716	0.240740740741	0.10541727672	0.0438596491228	0.0770877944325	0.158357771261	0.089258698941	0.0307467057101	0.0703703703704
FBgn0002940	0.0924768807798	0.0962962962963	0.138888888889	0.0966325036603	0.0701754385965	0.051391862955	0.0645161290323	0.0922844175492	0.0307467057101	0.0740740740741
FBgn0002941	0.112471882029	0.135802469136	0.0833333333333	0.090775988287	0.0745614035088	0.0128479657388	0.0879765395894	0.131618759455	0.0395314787701	0.0222222222222
FBgn0002945	0.106973256686	0.165432098765	0.212962962963	0.0468521229868	0.0394736842105	0.0256959314775	0.0410557184751	0.142208774584	0.01317715959	0.0259259259259
FBgn0002962	0.121469632592	0.116049382716	0.111111111111	0.0849194729136	0.0394736842105	0.0128479657388	0.0821114369501	0.104387291982	0.0219619326501	0.0185185185185
FBgn0002973	0.0889777555611	0.108641975309	0.157407407407	0.0849194729136	0.0921052631579	0.0321199143469	0.111436950147	0.0953101361573	0.0263543191801	0.0222222222222
FBgn0002985	0.0954761309673	0.111111111111	0.0833333333333	0.10541727672	0.0438596491228	0	0.0821114369501	0.11497730711	0.0219619326501	0.0185185185185
FBgn0002989	0.124468882779	0.145679012346	0.194444444444	0.0556368960469	0.0394736842105	0.0385438972163	0.129032258065	0.142208774584	0.0395314787701	0.0555555555556
FBgn0003002	0.112971757061	0.148148148148	0.0462962962963	0.090775988287	0.0350877192982	0.0385438972163	0.111436950147	0.161875945537	0.0439238653001	0.0407407407407
FBgn0003008	0.0899775056236	0.079012345679	0.185185185185	0.0644216691069	0.0394736842105	0.0385438972163	0.0938416422287	0.0877458396369	0.0263543191801	0.0481481481481
FBgn0003011	0.0774806298425	0.0543209876543	0.111111111111	0.0585651537335	0.0482456140351	0.0321199143469	0.117302052786	0.0620272314675	0.0395314787701	0.0333333333333
FBgn0003016	0.0709822544364	0.120987654321	0.277777777778	0.0527086383602	0.0701754385965	0.0256959314775	0.0645161290323	0.105900151286	0.01317715959	0.0259259259259
FBgn0003028	0.092976755811	0.0765432098765	0.0462962962963	0.0732064421669	0.0350877192982	0.00642398286938	0.0469208211144	0.10741301059	0.0219619326501	0.0111111111111
FBgn0003041	0.111972006998	0.140740740741	0.259259259259	0.0527086383602	0.0701754385965	0.0385438972163	0.0645161290323	0.110438729198	0.01317715959	0.0518518518519
FBgn0003044	0.10447388153	0.108641975309	0.277777777778	0.090775988287	0.0745614035088	0.0770877944325	0.058651026393	0.119515885023	0.00439238653001	0.0666666666667
FBgn0003053	0.0694826293427	0.0814814814815	0.0462962962963	0.0351390922401	0.0482456140351	0	0.105571847507	0.0695915279879	0.0175695461201	0.0148148148148
FBgn0003057	0.0834791302174	0.108641975309	0.0740740740741	0.0614934114202	0.0657894736842	0.0899357601713	0.123167155425	0.119515885023	0.0219619326501	0.0555555555556
FBgn0003062	0.137465633592	0.195061728395	0.259259259259	0.0966325036603	0.149122807018	0.0128479657388	0.0879765395894	0.146747352496	0.0307467057101	0.00740740740741
FBgn0003065	0.10447388153	0.125925925926	0.0648148148148	0.0937042459736	0.0570175438596	0.0256959314775	0.152492668622	0.134644478064	0.0483162518302	0.0222222222222
FBgn0003067	0.100974756311	0.0938271604938	0.0740740740741	0.0673499267936	0.0614035087719	0.0449678800857	0.0821114369501	0.113464447806	0.0351390922401	0.0481481481481
FBgn0003068	0.112471882029	0.120987654321	0.157407407407	0.0732064421669	0.0833333333333	0.0128479657388	0.0410557184751	0.121028744327	0.01317715959	0.0222222222222
FBgn0003071	0.0799800049988	0.041975308642	0.231481481481	0.0439238653001	0.0350877192982	0.0578158458244	0.058651026393	0.0650529500756	0.01317715959	0.0518518518519
FBgn0003074	0.130467383154	0.123456790123	0.268518518519	0.0644216691069	0.0701754385965	0.0256959314775	0.0879765395894	0.152798789713	0.0263543191801	0.0185185185185
FBgn0003079	0.0839790052487	0.0938271604938	0.277777777778	0.0292825768668	0.0175438596491	0.0192719486081	0.0703812316716	0.0953101361573	0.0219619326501	0.0259259259259
FBgn0003082	0.0999750062484	0.0987654320988	0.111111111111	0.0644216691069	0.0219298245614	0.051391862955	0.099706744868	0.0968229954614	0.0175695461201	0.0407407407407
FBgn0003087	0.0769807548113	0.0691358024691	0.240740740741	0.0585651537335	0.0219298245614	0.0449678800857	0.117302052786	0.0514372163389	0.0307467057101	0.037037037037
FBgn0003089	0.0764808797801	0.125925925926	0.138888888889	0.0849194729136	0.0526315789474	0.0321199143469	0.105571847507	0.0922844175492	0.01317715959	0.0259259259259
FBgn0003090	0.10847288178	0.177777777778	0.0462962962963	0.169838945827	0.0745614035088	0.0256959314775	0.0703812316716	0.145234493192	0.0175695461201	0.0259259259259
FBgn0003091	0.0844788802799	0.113580246914	0.0740740740741	0.11420204978	0.0921052631579	0.0578158458244	0.0645161290323	0.0816944024206	0.01317715959	0.062962962963
FBgn0003114	0.111972006998	0.0814814814815	0.0833333333333	0.099560761347	0.0570175438596	0.0899357601713	0.123167155425	0.0832072617247	0.0395314787701	0.0703703703704
FBgn0003116	0.104973756561	0.118518518519	0.185185185185	0.099560761347	0.0614035087719	0.0385438972163	0.140762463343	0.121028744327	0.0219619326501	0.0444444444444
FBgn0003117	0.0899775056236	0.133333333333	0.12037037037	0.0585651537335	0.0877192982456	0.0256959314775	0.0645161290323	0.0953101361573	0.01317715959	0.0222222222222
FBgn0003118	0.082479380155	0.135802469136	0.12962962963	0.0439238653001	0.0833333333333	0.0192719486081	0.0703812316716	0.110438729198	0.0175695461201	0.0111111111111
FBgn0003124	0.0914771307173	0.113580246914	0.203703703704	0.0644216691069	0.0394736842105	0.0128479657388	0.0527859237537	0.105900151286	0.0219619326501	0.0148148148148
FBgn0003129	0.096975756061	0.138271604938	0.0462962962963	0.0937042459736	0.0570175438596	0.0256959314775	0.0234604105572	0.111951588502	0.0219619326501	0.0333333333333
FBgn0003132	0.0904773806548	0.083950617284	0.240740740741	0.0732064421669	0.030701754386	0.0385438972163	0.099706744868	0.108925869894	0.0175695461201	0.0259259259259
FBgn0003134	0.113971507123	0.138271604938	0.194444444444	0.0937042459736	0.0394736842105	0.0385438972163	0.0410557184751	0.125567322239	0.0307467057101	0.037037037037
FBgn0003141	0.116970757311	0.0987654320988	0.166666666667	0.0732064421669	0.0175438596491	0.00642398286938	0.0879765395894	0.089258698941	0.0219619326501	0.00740740740741
FBgn0003149	0.0869782554361	0.167901234568	0.0925925925926	0.10541727672	0.0526315789474	0.0192719486081	0.146627565982	0.122541603631	0.0219619326501	0.0185185185185
FBgn0003159	0.0844788802799	0.0987654320988	0.101851851852	0.178623718887	0.0657894736842	0.0192719486081	0.0938416422287	0.0968229954614	0.01317715959	0.0259259259259
FBgn0003165	0.0994751312172	0.0814814814815	0.268518518519	0.0644216691069	0.0964912280702	0.0642398286938	0.0762463343109	0.0862329803328	0.01317715959	0.0518518518519
FBgn0003169	0.103474131467	0.138271604938	0.138888888889	0.0439238653001	0.0745614035088	0.0192719486081	0.105571847507	0.108925869894	0.0263543191801	0.037037037037
FBgn0003174	0.121469632592	0.172839506173	0.101851851852	0.0614934114202	0.100877192982	0.0385438972163	0.0410557184751	0.14069591528	0.0175695461201	0.0222222222222
FBgn0003175	0.0829792551862	0.150617283951	0.175925925926	0.0644216691069	0.0789473684211	0.00642398286938	0.0879765395894	0.111951588502	0.00439238653001	0.0185185185185
FBgn0003187	0.0894776305924	0.116049382716	0.148148148148	0.0673499267936	0.0570175438596	0.0642398286938	0.0703812316716	0.101361573374	0.0175695461201	0.0555555555556
FBgn0003189	0.119970007498	0.0888888888889	0.203703703704	0.0644216691069	0.0570175438596	0.0385438972163	0.0762463343109	0.0922844175492	0.01317715959	0.0407407407407
FBgn0003205	0.102974256436	0.111111111111	0.157407407407	0.0702781844802	0.0745614035088	0.0128479657388	0.0762463343109	0.116490166415	0.0175695461201	0.0222222222222
FBgn0003206	0.134466383404	0.125925925926	0.101851851852	0.172767203514	0.100877192982	0.0449678800857	0.0645161290323	0.122541603631	0.0263543191801	0.0444444444444
FBgn0003209	0.0544863784054	0.0666666666667	0.240740740741	0.0322108345534	0.0701754385965	0.0642398286938	0.0821114369501	0.0559757942511	0.01317715959	0.0592592592593
FBgn0003210	0.112471882029	0.0864197530864	0.157407407407	0.090775988287	0.030701754386	0.0321199143469	0.0703812316716	0.101361573374	0.00878477306003	0.062962962963
FBgn0003218	0.0769807548113	0.125925925926	0.314814814815	0.0380673499268	0.0921052631579	0.0192719486081	0.0762463343109	0.0816944024206	0.0263543191801	0.0259259259259
FBgn0003227	0.107473131717	0.138271604938	0.12037037037	0.134699853587	0.0526315789474	0.0321199143469	0.117302052786	0.131618759455	0.0263543191801	0.0407407407407
FBgn0003231	0.0864783804049	0.101234567901	0.157407407407	0.0409956076135	0.0263157894737	0.0192719486081	0.099706744868	0.0756429652042	0.0307467057101	0.0444444444444
FBgn0003248	0.0769807548113	0.0987654320988	0.101851851852	0.134699853587	0.0964912280702	0.0706638115632	0.105571847507	0.0968229954614	0.0571010248902	0.0814814814815
FBgn0003249	0.0854786303424	0.140740740741	0.157407407407	0.120058565154	0.0350877192982	0.0642398286938	0.187683284457	0.142208774584	0.0307467057101	0.0814814814815
FBgn0003250	0.0944763809048	0.133333333333	0.185185185185	0.128843338214	0.0745614035088	0.0578158458244	0.129032258065	0.0953101361573	0.0307467057101	0.0555555555556
FBgn0003254	0.0964758810297	0.0987654320988	0.101851851852	0.0585651537335	0.0482456140351	0.0321199143469	0.123167155425	0.113464447806	0.0263543191801	0.0444444444444
FBgn0003255	0.0789802549363	0.128395061728	0.175925925926	0.108345534407	0.157894736842	0.0128479657388	0.099706744868	0.101361573374	0.0307467057101	0.0296296296296
FBgn0003257	0.0954761309673	0.138271604938	0.268518518519	0.0849194729136	0.0921052631579	0.0706638115632	0.117302052786	0.143721633888	0.0439238653001	0.0518518518519
FBgn0003261	0.0854786303424	0.16049382716	0.231481481481	0.102489019034	0.0438596491228	0.0256959314775	0.134897360704	0.146747352496	0.01317715959	0.0296296296296
FBgn0003267	0.113471632092	0.167901234568	0.148148148148	0.120058565154	0.0438596491228	0.0256959314775	0.0938416422287	0.142208774584	0.0395314787701	0.0333333333333
FBgn0003268	0.116970757311	0.0987654320988	0.12037037037	0.102489019034	0.0614035087719	0.0449678800857	0.111436950147	0.0968229954614	0.0307467057101	0.0481481481481
FBgn0003274	0.0924768807798	0.140740740741	0.194444444444	0.0966325036603	0.0789473684211	0.0321199143469	0.134897360704	0.102874432678	0.0351390922401	0.0407407407407
FBgn0003275	0.140464883779	0.138271604938	0.287037037037	0.0819912152269	0.0614035087719	0.0449678800857	0.0527859237537	0.121028744327	0.01317715959	0.0481481481481
FBgn0003277	0.113471632092	0.128395061728	0.0833333333333	0.0849194729136	0.0438596491228	0.0192719486081	0.099706744868	0.11497730711	0.0395314787701	0.037037037037
FBgn0003285	0.0609847538115	0.0987654320988	0.287037037037	0.0497803806735	0.0614035087719	0.0256959314775	0.0938416422287	0.0695915279879	0.00878477306003	0.0259259259259
FBgn0003292	0.0889777555611	0.116049382716	0.212962962963	0.0673499267936	0.0745614035088	0.0321199143469	0.058651026393	0.142208774584	0.00878477306003	0.0407407407407
FBgn0003300	0.106473381655	0.113580246914	0.0462962962963	0.143484626647	0.0438596491228	0.0256959314775	0.117302052786	0.127080181543	0.0571010248902	0.0259259259259
FBgn0003301	0.0704823794051	0.145679012346	0.203703703704	0.0702781844802	0.109649122807	0.00642398286938	0.099706744868	0.127080181543	0	0.0259259259259
FBgn0003302	0.102474381405	0.106172839506	0.0648148148148	0.0673499267936	0.0482456140351	0.0835117773019	0.0938416422287	0.119515885023	0.0219619326501	0.0666666666667
FBgn0003310	0.118470382404	0.162962962963	0.111111111111	0.0878477306003	0.135964912281	0.0321199143469	0.111436950147	0.143721633888	0.01317715959	0.037037037037
FBgn0003312	0.100974756311	0.155555555556	0.148148148148	0.12298682284	0.0526315789474	0.0256959314775	0.134897360704	0.143721633888	0.0571010248902	0.0333333333333
FBgn0003313	0.061984503874	0.0543209876543	0.240740740741	0.0380673499268	0.0263157894737	0.0385438972163	0.0821114369501	0.0574886535552	0.01317715959	0.0444444444444
FBgn0003317	0.0979755061235	0.0765432098765	0.0925925925926	0.117130307467	0.122807017544	0.0642398286938	0.0821114369501	0.0695915279879	0.0351390922401	0.0888888888889
FBgn0003321	0.101474631342	0.0962962962963	0.240740740741	0.0409956076135	0.0438596491228	0	0.105571847507	0.0998487140696	0.0175695461201	0.0259259259259
FBgn0003328	0.0909772556861	0.118518518519	0.296296296296	0.0614934114202	0.0701754385965	0.0321199143469	0.0938416422287	0.10741301059	0.00878477306003	0.0407407407407
FBgn0003330	0.114971257186	0.133333333333	0.259259259259	0.0819912152269	0.100877192982	0.0385438972163	0.111436950147	0.155824508321	0.0395314787701	0.0407407407407
FBgn0003334	0.100974756311	0.158024691358	0.259259259259	0.0556368960469	0.0394736842105	0.0385438972163	0.0821114369501	0.1482602118	0.00439238653001	0.0407407407407
FBgn0003345	0.0819795051237	0.120987654321	0.185185185185	0.0585651537335	0.0438596491228	0.0449678800857	0.0879765395894	0.104387291982	0.01317715959	0.0481481481481
FBgn0003353	0.0799800049988	0.0864197530864	0.324074074074	0.0527086383602	0.0350877192982	0.0321199143469	0.129032258065	0.0756429652042	0.0439238653001	0.037037037037
FBgn0003358	0.0864783804049	0.0962962962963	0.148148148148	0.125915080527	0.0964912280702	0.0321199143469	0.146627565982	0.071104387292	0.0351390922401	0.0444444444444
FBgn0003360	0.0624843789053	0.0913580246914	0.324074074074	0.0380673499268	0.0526315789474	0.0192719486081	0.129032258065	0.0801815431165	0.0175695461201	0.0259259259259
FBgn0003366	0.0789802549363	0.123456790123	0.101851851852	0.117130307467	0.0921052631579	0.0256959314775	0.099706744868	0.110438729198	0.01317715959	0.0296296296296
FBgn0003373	0.0734816295926	0.0765432098765	0.194444444444	0.0439238653001	0.030701754386	0.0321199143469	0.152492668622	0.0862329803328	0.0395314787701	0.0185185185185
FBgn0003378	0.0519870032492	0.0716049382716	0.296296296296	0.108345534407	0.109649122807	0.0578158458244	0.105571847507	0.0620272314675	0.0263543191801	0.0481481481481
FBgn0003382	0.096975756061	0.106172839506	0.240740740741	0.108345534407	0.0263157894737	0.0642398286938	0.0645161290323	0.104387291982	0.0263543191801	0.062962962963
FBgn0003386	0.0749812546863	0.113580246914	0.203703703704	0.0878477306003	0.0789473684211	0.0642398286938	0.058651026393	0.0922844175492	0.0307467057101	0.0592592592593
FBgn0003388	0.0749812546863	0.0864197530864	0.0555555555556	0.099560761347	0.0482456140351	0.0321199143469	0.099706744868	0.0847201210287	0.0175695461201	0.0407407407407
FBgn0003390	0.0654836290927	0.108641975309	0.212962962963	0.0732064421669	0.0657894736842	0.0321199143469	0.0762463343109	0.108925869894	0.0263543191801	0.0333333333333
FBgn0003391	0.125468632842	0.140740740741	0.240740740741	0.0468521229868	0.0964912280702	0.0128479657388	0.0645161290323	0.161875945537	0.0175695461201	0.0148148148148
FBgn0003392	0.0809797550612	0.0987654320988	0.259259259259	0.0497803806735	0.0614035087719	0.0321199143469	0.0645161290323	0.0937972768533	0.0175695461201	0.0333333333333
FBgn0003396	0.0519870032492	0.0543209876543	0.240740740741	0.0497803806735	0.0482456140351	0.0449678800857	0.105571847507	0.052950075643	0.0219619326501	0.037037037037
FBgn0003411	0.0819795051237	0.16049382716	0.148148148148	0.099560761347	0.0350877192982	0.051391862955	0.099706744868	0.119515885023	0.0307467057101	0.0592592592593
FBgn0003415	0.105973506623	0.0864197530864	0.212962962963	0.0409956076135	0.127192982456	0.051391862955	0.0527859237537	0.0983358547655	0.0175695461201	0.0592592592593
FBgn0003416	0.0844788802799	0.140740740741	0.222222222222	0.108345534407	0.0614035087719	0.0385438972163	0.0938416422287	0.143721633888	0.0175695461201	0.0333333333333
FBgn0003423	0.0889777555611	0.0987654320988	0.166666666667	0.111273792094	0.0614035087719	0.0256959314775	0.099706744868	0.0907715582451	0.0395314787701	0.0222222222222
FBgn0003430	0.092976755811	0.118518518519	0.101851851852	0.0966325036603	0.0394736842105	0.0321199143469	0.0821114369501	0.127080181543	0.0219619326501	0.0481481481481
FBgn0003435	0.0869782554361	0.130864197531	0.324074074074	0.0497803806735	0.0921052631579	0.00642398286938	0.0821114369501	0.121028744327	0.0263543191801	0.0111111111111
FBgn0003447	0.124468882779	0.140740740741	0.0462962962963	0.125915080527	0.0438596491228	0.0642398286938	0.0938416422287	0.128593040847	0.0439238653001	0.0592592592593
FBgn0003459	0.082479380155	0.145679012346	0.240740740741	0.0761346998536	0.0745614035088	0.0256959314775	0.134897360704	0.0983358547655	0.0439238653001	0.0333333333333
FBgn0003462	0.0819795051237	0.0666666666667	0.101851851852	0.0702781844802	0.0394736842105	0.0578158458244	0.140762463343	0.101361573374	0.0219619326501	0.0703703703704
FBgn0003463	0.0984753811547	0.120987654321	0.0925925925926	0.10541727672	0.0482456140351	0.0706638115632	0.0469208211144	0.128593040847	0.01317715959	0.062962962963
FBgn0003464	0.10447388153	0.123456790123	0.222222222222	0.0937042459736	0.100877192982	0.0128479657388	0.111436950147	0.0968229954614	0.0439238653001	0.0333333333333
FBgn0003482	0.0859785053737	0.0320987654321	0.12037037037	0.0937042459736	0.0350877192982	0.0385438972163	0.0938416422287	0.054462934947	0.0307467057101	0.0518518518519
FBgn0003483	0.108972756811	0.128395061728	0.25	0.0585651537335	0.0350877192982	0.0449678800857	0.099706744868	0.108925869894	0.0175695461201	0.0407407407407
FBgn0003502	0.0944763809048	0.111111111111	0.259259259259	0.0614934114202	0.0877192982456	0.0128479657388	0.117302052786	0.0937972768533	0.0219619326501	0.0185185185185
FBgn0003510	0.103974006498	0.143209876543	0.157407407407	0.0849194729136	0.0350877192982	0.00642398286938	0.129032258065	0.149773071104	0.0351390922401	0.0222222222222
FBgn0003511	0.103974006498	0.143209876543	0.157407407407	0.0849194729136	0.0350877192982	0.00642398286938	0.129032258065	0.149773071104	0.0351390922401	0.0222222222222
FBgn0003512	0.112971757061	0.167901234568	0.259259259259	0.0673499267936	0.0526315789474	0.0256959314775	0.146627565982	0.152798789713	0.0307467057101	0.0407407407407
FBgn0003514	0.112471882029	0.108641975309	0.185185185185	0.0527086383602	0.122807017544	0.0449678800857	0.0879765395894	0.110438729198	0.0175695461201	0.0555555555556
FBgn0003517	0.12896775806	0.18024691358	0.185185185185	0.0761346998536	0.0394736842105	0.0449678800857	0.111436950147	0.178517397882	0.0263543191801	0.0518518518519
FBgn0003520	0.0984753811547	0.123456790123	0.212962962963	0.0849194729136	0.0526315789474	0.0642398286938	0.0351906158358	0.116490166415	0.0263543191801	0.0666666666667
FBgn0003527	0.0844788802799	0.113580246914	0.287037037037	0.090775988287	0.0482456140351	0.0449678800857	0.123167155425	0.0998487140696	0.0571010248902	0.0481481481481
FBgn0003545	0.103474131467	0.0987654320988	0.25	0.0937042459736	0.0526315789474	0.0449678800857	0.0762463343109	0.111951588502	0.0307467057101	0.0592592592593
FBgn0003557	0.0859785053737	0.111111111111	0.212962962963	0.11420204978	0.0570175438596	0.0128479657388	0.0469208211144	0.105900151286	0.0219619326501	0.0148148148148
FBgn0003559	0.0699825043739	0.0345679012346	0.166666666667	0.0497803806735	0.030701754386	0.0321199143469	0.111436950147	0.071104387292	0.0351390922401	0.0407407407407
FBgn0003567	0.094976255936	0.0888888888889	0.277777777778	0.0732064421669	0.0789473684211	0.0578158458244	0.0879765395894	0.0953101361573	0.0307467057101	0.0444444444444
FBgn0003651	0.0919770057486	0.0814814814815	0.0925925925926	0.111273792094	0.0350877192982	0.0385438972163	0.111436950147	0.0907715582451	0.0263543191801	0.0333333333333
FBgn0003654	0.0879780054986	0.0938271604938	0.546296296296	0.0380673499268	0.0570175438596	0.051391862955	0.0938416422287	0.111951588502	0.0175695461201	0.0407407407407
FBgn0003676	0.0974756310922	0.118518518519	0.231481481481	0.0937042459736	0.0614035087719	0.0449678800857	0.105571847507	0.105900151286	0.0351390922401	0.0592592592593
FBgn0003683	0.0904773806548	0.0987654320988	0.240740740741	0.0732064421669	0.0482456140351	0.0321199143469	0.111436950147	0.10741301059	0.0483162518302	0.0407407407407
FBgn0003687	0.103474131467	0.123456790123	0.240740740741	0.0527086383602	0.0438596491228	0.051391862955	0.0821114369501	0.125567322239	0.01317715959	0.0703703703704
FBgn0003701	0.0779805048738	0.079012345679	0.203703703704	0.0819912152269	0.0263157894737	0.0770877944325	0.129032258065	0.0771558245083	0.0219619326501	0.0666666666667
FBgn0003710	0.0879780054986	0.101234567901	0.166666666667	0.0702781844802	0.0877192982456	0.0449678800857	0.0645161290323	0.101361573374	0.0307467057101	0.0296296296296
FBgn0003714	0.103474131467	0.101234567901	0.203703703704	0.0702781844802	0.030701754386	0.0256959314775	0.140762463343	0.104387291982	0.0395314787701	0.0296296296296
FBgn0003720	0.098975256186	0.108641975309	0.0277777777778	0.108345534407	0.0614035087719	0.051391862955	0.0293255131965	0.11497730711	0.0263543191801	0.0518518518519
FBgn0003731	0.0869782554361	0.140740740741	0.111111111111	0.0849194729136	0.0877192982456	0.00642398286938	0.0351906158358	0.10741301059	0	0.0185185185185
FBgn0003733	0.0869782554361	0.0888888888889	0.12037037037	0.0644216691069	0.0570175438596	0.0256959314775	0.0879765395894	0.089258698941	0.0219619326501	0.0481481481481
FBgn0003741	0.127968007998	0.135802469136	0.222222222222	0.0527086383602	0.0526315789474	0.0770877944325	0.099706744868	0.119515885023	0.0175695461201	0.0481481481481
FBgn0003744	0.108972756811	0.133333333333	0.287037037037	0.090775988287	0.0877192982456	0.0449678800857	0.058651026393	0.108925869894	0.0175695461201	0.0481481481481
FBgn0003747	0.0899775056236	0.079012345679	0.111111111111	0.0673499267936	0.0921052631579	0.0578158458244	0.111436950147	0.0877458396369	0.0263543191801	0.0555555555556
FBgn0003748	0.0699825043739	0.0740740740741	0.185185185185	0.0819912152269	0.0438596491228	0.0321199143469	0.0879765395894	0.0756429652042	0.01317715959	0.037037037037
FBgn0003751	0.094976255936	0.108641975309	0.231481481481	0.0702781844802	0.0526315789474	0.051391862955	0.123167155425	0.0968229954614	0.0175695461201	0.0518518518519
FBgn0003861	0.0889777555611	0.125925925926	0.101851851852	0.12298682284	0.0789473684211	0.0706638115632	0.058651026393	0.110438729198	0.0307467057101	0.0592592592593
FBgn0003862	0.0839790052487	0.118518518519	0.194444444444	0.0497803806735	0.127192982456	0.0385438972163	0.0527859237537	0.102874432678	0.01317715959	0.0333333333333
FBgn0003863	0.109472631842	0.118518518519	0.0555555555556	0.143484626647	0.0614035087719	0.0192719486081	0.193548387097	0.0953101361573	0.0702781844802	0.0222222222222
FBgn0003865	0.10047488128	0.148148148148	0.222222222222	0.0966325036603	0.0833333333333	0.0642398286938	0.140762463343	0.111951588502	0.0702781844802	0.0851851851852
FBgn0003867	0.0839790052487	0.133333333333	0.0925925925926	0.0702781844802	0.0833333333333	0.0256959314775	0.111436950147	0.110438729198	0.00878477306003	0.0222222222222
FBgn0003870	0.096975756061	0.103703703704	0.0277777777778	0.102489019034	0.0614035087719	0.0256959314775	0.187683284457	0.0907715582451	0.0395314787701	0.0259259259259
FBgn0003882	0.0874781304674	0.113580246914	0.240740740741	0.1317715959	0.0394736842105	0.0706638115632	0.099706744868	0.105900151286	0.0307467057101	0.0777777777778
FBgn0003884	0.118470382404	0.101234567901	0.185185185185	0.0732064421669	0.0570175438596	0.0642398286938	0.129032258065	0.118003025719	0.0483162518302	0.0555555555556
FBgn0003886	0.0869782554361	0.0740740740741	0.111111111111	0.0732064421669	0.0657894736842	0.0770877944325	0.123167155425	0.0877458396369	0.0175695461201	0.0777777777778
FBgn0003888	0.101974506373	0.155555555556	0.111111111111	0.0761346998536	0.0570175438596	0.00642398286938	0.1642228739	0.122541603631	0.0351390922401	0.0259259259259
FBgn0003889	0.0939765058735	0.103703703704	0.185185185185	0.099560761347	0.0657894736842	0.0385438972163	0.099706744868	0.121028744327	0.0263543191801	0.0444444444444
FBgn0003890	0.078480379905	0.106172839506	0.240740740741	0.0585651537335	0.0833333333333	0.0256959314775	0.099706744868	0.0847201210287	0.01317715959	0.0259259259259
FBgn0003892	0.10447388153	0.135802469136	0.0833333333333	0.0702781844802	0.0877192982456	0.0321199143469	0.0879765395894	0.121028744327	0.0307467057101	0.0296296296296
FBgn0003896	0.0939765058735	0.145679012346	0.0555555555556	0.0849194729136	0.0701754385965	0.0192719486081	0.0938416422287	0.102874432678	0.0439238653001	0.0333333333333
FBgn0003900	0.0819795051237	0.0617283950617	0.0462962962963	0.0937042459736	0.0526315789474	0.051391862955	0.111436950147	0.0665658093797	0.0307467057101	0.0407407407407
FBgn0003916	0.113471632092	0.116049382716	0.222222222222	0.0937042459736	0.0526315789474	0.051391862955	0.123167155425	0.134644478064	0.0527086383602	0.0407407407407
FBgn0003920	0.0749812546863	0.0888888888889	0.148148148148	0.0790629575403	0.0131578947368	0.0385438972163	0.152492668622	0.0816944024206	0.0527086383602	0.037037037037
FBgn0003923	0.0629842539365	0.0740740740741	0.203703703704	0.0937042459736	0.0263157894737	0.0449678800857	0.158357771261	0.0605143721634	0.0439238653001	0.0296296296296
FBgn0003926	0.0889777555611	0.079012345679	0.0925925925926	0.12298682284	0.030701754386	0.0321199143469	0.134897360704	0.0771558245083	0.0395314787701	0.0592592592593
FBgn0003930	0.098975256186	0.0814814814815	0.12962962963	0.0819912152269	0.0482456140351	0.0770877944325	0.0938416422287	0.111951588502	0.0395314787701	0.0666666666667
FBgn0003931	0.0709822544364	0.0666666666667	0.222222222222	0.090775988287	0.0394736842105	0.0770877944325	0.123167155425	0.0680786686838	0.0395314787701	0.0740740740741
FBgn0003935	0.0739815046238	0.0691358024691	0.185185185185	0.099560761347	0.0526315789474	0.0642398286938	0.146627565982	0.052950075643	0.00878477306003	0.062962962963
FBgn0003936	0.103474131467	0.0691358024691	0.314814814815	0.0702781844802	0.0350877192982	0.0578158458244	0.111436950147	0.104387291982	0.00439238653001	0.0518518518519
FBgn0003938	0.0904773806548	0.0617283950617	0.138888888889	0.0849194729136	0.0394736842105	0.0321199143469	0.134897360704	0.0847201210287	0.0307467057101	0.0259259259259
FBgn0003942	0.0764808797801	0.0864197530864	0.175925925926	0.0585651537335	0.0350877192982	0.0449678800857	0.0703812316716	0.0907715582451	0.0219619326501	0.0592592592593
FBgn0003943	0.094976255936	0.0691358024691	0.194444444444	0.0673499267936	0.0350877192982	0.0256959314775	0.099706744868	0.0756429652042	0.0219619326501	0.0148148148148
FBgn0003944	0.115471132217	0.116049382716	0.0277777777778	0.0819912152269	0.0438596491228	0.0192719486081	0.058651026393	0.11497730711	0.0263543191801	0.0111111111111
FBgn0003950	0.102474381405	0.120987654321	0.0740740740741	0.0585651537335	0.0394736842105	0.0192719486081	0.117302052786	0.11497730711	0.00878477306003	0.0259259259259
FBgn0003964	0.114471382154	0.135802469136	0.194444444444	0.0644216691069	0.0921052631579	0.0385438972163	0.117302052786	0.124054462935	0.0219619326501	0.0333333333333
FBgn0003965	0.0794801299675	0.106172839506	0.212962962963	0.0966325036603	0.0570175438596	0.0642398286938	0.105571847507	0.116490166415	0.0263543191801	0.0555555555556
FBgn0003969	0.0749812546863	0.083950617284	0.166666666667	0.0527086383602	0.0921052631579	0.0642398286938	0.0469208211144	0.071104387292	0.00439238653001	0.111111111111
FBgn0003975	0.0779805048738	0.143209876543	0.0555555555556	0.0702781844802	0.0570175438596	0.0321199143469	0.117302052786	0.10741301059	0.0219619326501	0.0296296296296
FBgn0003977	0.12896775806	0.128395061728	0.12037037037	0.0790629575403	0.0526315789474	0.0256959314775	0.146627565982	0.152798789713	0.0483162518302	0.0296296296296
FBgn0003983	0.0739815046238	0.111111111111	0.138888888889	0.0819912152269	0.030701754386	0.0321199143469	0.205278592375	0.0877458396369	0.0395314787701	0.0333333333333
FBgn0003984	0.115971007248	0.120987654321	0.0925925925926	0.0497803806735	0.0570175438596	0.00642398286938	0.0410557184751	0.130105900151	0.0175695461201	0.0148148148148
FBgn0003996	0.078480379905	0.0864197530864	0.166666666667	0.0819912152269	0.0745614035088	0.0256959314775	0.0938416422287	0.0816944024206	0.0219619326501	0.0259259259259
FBgn0003997	0.0674831292177	0.113580246914	0.194444444444	0.0527086383602	0.0438596491228	0.0256959314775	0.0879765395894	0.105900151286	0.0351390922401	0.0222222222222
FBgn0004003	0.0779805048738	0.0938271604938	0.194444444444	0.0556368960469	0.0482456140351	0.0256959314775	0.099706744868	0.0847201210287	0.01317715959	0.0333333333333
FBgn0004034	0.0649837540615	0.0716049382716	0.101851851852	0.10541727672	0.0438596491228	0.0128479657388	0.129032258065	0.0650529500756	0.0307467057101	0.0333333333333
FBgn0004045	0.0879780054986	0.106172839506	0.222222222222	0.0966325036603	0.0570175438596	0.0449678800857	0.111436950147	0.118003025719	0.0351390922401	0.0518518518519
FBgn0004049	0.0859785053737	0.111111111111	0.175925925926	0.0849194729136	0.105263157895	0.0128479657388	0.117302052786	0.111951588502	0.0219619326501	0.0111111111111
FBgn0004050	0.121469632592	0.118518518519	0.0648148148148	0.0614934114202	0.131578947368	0.0578158458244	0.0762463343109	0.11497730711	0.00878477306003	0.0481481481481
FBgn0004052	0.0904773806548	0.0814814814815	0.212962962963	0.0761346998536	0.030701754386	0.0385438972163	0.117302052786	0.089258698941	0.0395314787701	0.0333333333333
FBgn0004054	0.0764808797801	0.0913580246914	0.194444444444	0.0937042459736	0.0263157894737	0.0192719486081	0.099706744868	0.0741301059002	0.0175695461201	0.0296296296296
FBgn0004057	0.122469382654	0.177777777778	0.212962962963	0.0732064421669	0.0526315789474	0	0.123167155425	0.154311649017	0.00878477306003	0.00740740740741
FBgn0004066	0.0884778805299	0.123456790123	0.342592592593	0.0673499267936	0.0614035087719	0.0385438972163	0.105571847507	0.131618759455	0.0351390922401	0.0444444444444
FBgn0004101	0.116970757311	0.0962962962963	0.0740740740741	0.1317715959	0.00438596491228	0.0192719486081	0.0469208211144	0.121028744327	0.00439238653001	0.0222222222222
FBgn0004107	0.092976755811	0.101234567901	0.222222222222	0.0937042459736	0.0438596491228	0.0706638115632	0.0762463343109	0.101361573374	0.0263543191801	0.0592592592593
FBgn0004108	0.0679830042489	0.0913580246914	0.231481481481	0.0292825768668	0.0526315789474	0.0192719486081	0.099706744868	0.0877458396369	0.0175695461201	0.0333333333333
FBgn0004110	0.100974756311	0.113580246914	0.277777777778	0.108345534407	0.0526315789474	0.0256959314775	0.117302052786	0.110438729198	0.00878477306003	0.037037037037
FBgn0004118	0.0684828792802	0.0666666666667	0.212962962963	0.0614934114202	0.0482456140351	0.0321199143469	0.0938416422287	0.0635400907716	0.0351390922401	0.0333333333333
FBgn0004132	0.0854786303424	0.125925925926	0.0925925925926	0.108345534407	0.0263157894737	0.0385438972163	0.129032258065	0.10741301059	0.0263543191801	0.0407407407407
FBgn0004133	0.115971007248	0.177777777778	0.212962962963	0.175695461201	0.0789473684211	0.0385438972163	0.0469208211144	0.146747352496	0.0175695461201	0.0407407407407
FBgn0004143	0.0844788802799	0.143209876543	0.0740740740741	0.10541727672	0.0219298245614	0.0321199143469	0.1642228739	0.121028744327	0.0746705710102	0.0407407407407
FBgn0004167	0.0814796300925	0.0987654320988	0.203703703704	0.0468521229868	0.0394736842105	0.0256959314775	0.117302052786	0.104387291982	0.01317715959	0.0185185185185
FBgn0004169	0.0684828792802	0.0938271604938	0.185185185185	0.0556368960469	0.0438596491228	0.0256959314775	0.134897360704	0.0847201210287	0.0351390922401	0.0259259259259
FBgn0004170	0.065983504124	0.0913580246914	0.0833333333333	0.0673499267936	0.0570175438596	0.0321199143469	0.0762463343109	0.0832072617247	0.0395314787701	0.0444444444444
FBgn0004171	0.105973506623	0.0987654320988	0.12962962963	0.0614934114202	0.0964912280702	0.0642398286938	0.129032258065	0.0983358547655	0.0395314787701	0.062962962963
FBgn0004172	0.078480379905	0.0938271604938	0.166666666667	0.12298682284	0.0789473684211	0.0642398286938	0.117302052786	0.0877458396369	0.0614934114202	0.0592592592593
FBgn0004173	0.0759810047488	0.079012345679	0.12962962963	0.120058565154	0.0745614035088	0.0256959314775	0.158357771261	0.0771558245083	0.0746705710102	0.0407407407407
FBgn0004174	0.0734816295926	0.0814814814815	0.240740740741	0.0878477306003	0.0789473684211	0.0321199143469	0.129032258065	0.0665658093797	0.0658857979502	0.0555555555556
FBgn0004177	0.117470632342	0.113580246914	0.305555555556	0.0409956076135	0.030701754386	0.0385438972163	0.0762463343109	0.118003025719	0.0175695461201	0.0555555555556
FBgn0004181	0.0549862534366	0.0567901234568	0.240740740741	0.0702781844802	0.0614035087719	0.0256959314775	0.158357771261	0.0635400907716	0.0439238653001	0.0222222222222
FBgn0004183	0.0649837540615	0.0913580246914	0.222222222222	0.0702781844802	0.0350877192982	0.0449678800857	0.0879765395894	0.0832072617247	0.0307467057101	0.0407407407407
FBgn0004185	0.0809797550612	0.079012345679	0.222222222222	0.0878477306003	0.0526315789474	0.051391862955	0.0879765395894	0.0937972768533	0.0395314787701	0.0518518518519
FBgn0004186	0.0954761309673	0.0765432098765	0.166666666667	0.0819912152269	0.0350877192982	0.051391862955	0.099706744868	0.0862329803328	0.0702781844802	0.0518518518519
FBgn0004187	0.0944763809048	0.116049382716	0.101851851852	0.111273792094	0.030701754386	0.0385438972163	0.105571847507	0.105900151286	0.0483162518302	0.0259259259259
FBgn0004189	0.0754811297176	0.0592592592593	0.166666666667	0.0351390922401	0.0263157894737	0.0385438972163	0.0821114369501	0.052950075643	0.0483162518302	0.037037037037
FBgn0004190	0.0669832541865	0.0592592592593	0.231481481481	0.0380673499268	0.0175438596491	0.0642398286938	0.0645161290323	0.052950075643	0.0395314787701	0.0592592592593
FBgn0004191	0.0849787553112	0.111111111111	0.277777777778	0.0614934114202	0.0219298245614	0.0321199143469	0.17008797654	0.10741301059	0.0439238653001	0.0407407407407
FBgn0004197	0.0834791302174	0.118518518519	0.12037037037	0.0937042459736	0.0877192982456	0.0256959314775	0.123167155425	0.0998487140696	0.0351390922401	0.037037037037
FBgn0004198	0.0739815046238	0.0518518518519	0.0740740740741	0.0351390922401	0.030701754386	0.0385438972163	0.0821114369501	0.0514372163389	0.0175695461201	0.0481481481481
FBgn0004227	0.0544863784054	0.0938271604938	0.259259259259	0.0614934114202	0.0482456140351	0.0385438972163	0.0293255131965	0.0756429652042	0.00878477306003	0.0444444444444
FBgn0004228	0.0704823794051	0.0493827160494	0.25	0.0585651537335	0.0131578947368	0.051391862955	0.0879765395894	0.0635400907716	0.0219619326501	0.0481481481481
FBgn0004237	0.116970757311	0.108641975309	0.314814814815	0.0556368960469	0.0438596491228	0.0321199143469	0.0821114369501	0.111951588502	0.0219619326501	0.0333333333333
FBgn0004240	0.0614846288428	0.0740740740741	0.203703703704	0.146412884334	0.0219298245614	0.0642398286938	0.105571847507	0.0726172465961	0.0351390922401	0.0555555555556
FBgn0004242	0.0754811297176	0.0987654320988	0.222222222222	0.0966325036603	0.135964912281	0.0770877944325	0.0469208211144	0.0847201210287	0.0263543191801	0.0777777777778
FBgn0004244	0.0884778805299	0.116049382716	0.166666666667	0.0614934114202	0.0921052631579	0.0128479657388	0.058651026393	0.108925869894	0.0307467057101	0.0444444444444
FBgn0004360	0.0999750062484	0.16049382716	0.175925925926	0.090775988287	0.0263157894737	0.0192719486081	0.146627565982	0.136157337368	0.0219619326501	0.0481481481481
FBgn0004363	0.0984753811547	0.103703703704	0.212962962963	0.0790629575403	0.0701754385965	0.0449678800857	0.0938416422287	0.089258698941	0.0219619326501	0.0481481481481
FBgn0004367	0.0994751312172	0.0962962962963	0.203703703704	0.0702781844802	0.0438596491228	0.0449678800857	0.105571847507	0.0907715582451	0.01317715959	0.0555555555556
FBgn0004368	0.0764808797801	0.0962962962963	0.185185185185	0.0468521229868	0.114035087719	0.0385438972163	0.0703812316716	0.0998487140696	0.0175695461201	0.0407407407407
FBgn0004370	0.0709822544364	0.123456790123	0.185185185185	0.0673499267936	0.118421052632	0.0128479657388	0.0469208211144	0.089258698941	0.01317715959	0.0296296296296
FBgn0004373	0.114471382154	0.153086419753	0.148148148148	0.0673499267936	0.140350877193	0.0192719486081	0.111436950147	0.139183055976	0.0351390922401	0.0185185185185
FBgn0004379	0.110472381905	0.120987654321	0.231481481481	0.0614934114202	0.0263157894737	0.0321199143469	0.0469208211144	0.116490166415	0.0175695461201	0.0481481481481
FBgn0004380	0.0974756310922	0.140740740741	0.25	0.0702781844802	0.0745614035088	0.0770877944325	0.0469208211144	0.121028744327	0.0219619326501	0.0777777777778
FBgn0004387	0.0914771307173	0.108641975309	0.157407407407	0.0468521229868	0.0657894736842	0.0770877944325	0.0351906158358	0.0847201210287	0.00878477306003	0.0444444444444
FBgn0004390	0.0934766308423	0.133333333333	0.259259259259	0.0468521229868	0.0614035087719	0.0321199143469	0.099706744868	0.122541603631	0.01317715959	0.0444444444444
FBgn0004394	0.0729817545614	0.0666666666667	0.148148148148	0.0409956076135	0.00438596491228	0.0385438972163	0.134897360704	0.071104387292	0.0351390922401	0.0259259259259
FBgn0004396	0.0909772556861	0.103703703704	0.166666666667	0.0468521229868	0.0219298245614	0.0128479657388	0.0645161290323	0.089258698941	0.00878477306003	0.0296296296296
FBgn0004397	0.092976755811	0.0814814814815	0.157407407407	0.0819912152269	0.109649122807	0.0385438972163	0.105571847507	0.071104387292	0.01317715959	0.0407407407407
FBgn0004400	0.0839790052487	0.0962962962963	0.259259259259	0.099560761347	0.030701754386	0.051391862955	0.111436950147	0.0922844175492	0.0307467057101	0.0518518518519
FBgn0004401	0.0754811297176	0.108641975309	0.203703703704	0.0673499267936	0.0657894736842	0.0321199143469	0.129032258065	0.089258698941	0.0219619326501	0.037037037037
FBgn0004403	0.126468382904	0.120987654321	0.203703703704	0.0585651537335	0.0745614035088	0.0321199143469	0.105571847507	0.125567322239	0.0439238653001	0.037037037037
FBgn0004404	0.129967508123	0.123456790123	0.138888888889	0.0878477306003	0.0789473684211	0.0321199143469	0.105571847507	0.128593040847	0.01317715959	0.037037037037
FBgn0004406	0.139965008748	0.125925925926	0.138888888889	0.090775988287	0.0526315789474	0.051391862955	0.0762463343109	0.124054462935	0.0351390922401	0.0518518518519
FBgn0004407	0.117470632342	0.123456790123	0.12962962963	0.0878477306003	0.0438596491228	0.0192719486081	0.105571847507	0.118003025719	0.00878477306003	0.0222222222222
FBgn0004419	0.0629842539365	0.0493827160494	0.231481481481	0.0527086383602	0.0394736842105	0.0385438972163	0.0645161290323	0.0423600605144	0.00878477306003	0.0703703703704
FBgn0004426	0.098975256186	0.145679012346	0.12037037037	0.10541727672	0.0482456140351	0.0256959314775	0.129032258065	0.122541603631	0.0483162518302	0.0259259259259
FBgn0004428	0.0859785053737	0.111111111111	0.12037037037	0.12298682284	0.0438596491228	0.0449678800857	0.17008797654	0.0937972768533	0.0702781844802	0.0407407407407
FBgn0004432	0.092976755811	0.116049382716	0.185185185185	0.10541727672	0.0526315789474	0.0642398286938	0.0762463343109	0.110438729198	0.0219619326501	0.0518518518519
FBgn0004435	0.082479380155	0.138271604938	0.157407407407	0.0732064421669	0.0614035087719	0.0578158458244	0.0410557184751	0.110438729198	0.0351390922401	0.0481481481481
FBgn0004436	0.0904773806548	0.116049382716	0.111111111111	0.0849194729136	0.105263157895	0.0385438972163	0.058651026393	0.118003025719	0.0219619326501	0.0481481481481
FBgn0004449	0.104973756561	0.18024691358	0.212962962963	0.0556368960469	0.0570175438596	0.0192719486081	0.0703812316716	0.170953101362	0.0263543191801	0.0296296296296
FBgn0004456	0.103974006498	0.123456790123	0.231481481481	0.0527086383602	0.030701754386	0.0321199143469	0.111436950147	0.108925869894	0.00878477306003	0.0592592592593
FBgn0004465	0.10447388153	0.148148148148	0.185185185185	0.134699853587	0.0657894736842	0.0449678800857	0.0821114369501	0.139183055976	0.0219619326501	0.0481481481481
FBgn0004510	0.0964758810297	0.108641975309	0.175925925926	0.0732064421669	0.0482456140351	0.051391862955	0.0351906158358	0.116490166415	0.0175695461201	0.0481481481481
FBgn0004511	0.0749812546863	0.148148148148	0.0277777777778	0.0732064421669	0.030701754386	0.0321199143469	0.0821114369501	0.113464447806	0.0219619326501	0.0185185185185
FBgn0004512	0.0854786303424	0.111111111111	0.148148148148	0.0761346998536	0.0526315789474	0.0256959314775	0.0762463343109	0.0786686838124	0.00878477306003	0.0296296296296
FBgn0004513	0.0729817545614	0.0913580246914	0.203703703704	0.0614934114202	0.0657894736842	0.0706638115632	0.111436950147	0.0726172465961	0.0307467057101	0.0666666666667
FBgn0004516	0.0779805048738	0.0938271604938	0.0555555555556	0.155197657394	0.0350877192982	0.051391862955	0.152492668622	0.0756429652042	0.0658857979502	0.037037037037
FBgn0004552	0.0974756310922	0.083950617284	0.231481481481	0.0790629575403	0.0482456140351	0.0449678800857	0.1642228739	0.089258698941	0.0439238653001	0.0444444444444
FBgn0004567	0.0954761309673	0.103703703704	0.12962962963	0.0937042459736	0.0350877192982	0.0256959314775	0.111436950147	0.11497730711	0.0175695461201	0.0333333333333
FBgn0004569	0.106973256686	0.18024691358	0.305555555556	0.0468521229868	0.0570175438596	0.0128479657388	0.0234604105572	0.155824508321	0.00878477306003	0.0222222222222
FBgn0004575	0.0609847538115	0.0765432098765	0.259259259259	0.0556368960469	0.118421052632	0.0128479657388	0.0879765395894	0.0695915279879	0.0219619326501	0.00740740740741
FBgn0004580	0.0674831292177	0.0740740740741	0.12962962963	0.0614934114202	0.0219298245614	0.0256959314775	0.058651026393	0.0832072617247	0.0175695461201	0.037037037037
FBgn0004583	0.094976255936	0.140740740741	0.138888888889	0.0849194729136	0.0614035087719	0.0192719486081	0.0879765395894	0.121028744327	0.0307467057101	0.0185185185185
FBgn0004584	0.0999750062484	0.118518518519	0.259259259259	0.0585651537335	0.0526315789474	0.0385438972163	0.0938416422287	0.11497730711	0.01317715959	0.0296296296296
FBgn0004589	0.0689827543114	0.0765432098765	0.185185185185	0.0819912152269	0.0263157894737	0.051391862955	0.0645161290323	0.0680786686838	0.0175695461201	0.0592592592593
FBgn0004591	0.0729817545614	0.0444444444444	0.138888888889	0.0849194729136	0.0482456140351	0.0321199143469	0.134897360704	0.0620272314675	0.0395314787701	0.0444444444444
FBgn0004594	0.0534866283429	0.0592592592593	0.148148148148	0.0819912152269	0.0350877192982	0.0321199143469	0.123167155425	0.052950075643	0.0439238653001	0.0444444444444
FBgn0004597	0.105473631592	0.111111111111	0.12037037037	0.102489019034	0.0394736842105	0.0321199143469	0.117302052786	0.0968229954614	0.0395314787701	0.0296296296296
FBgn0004606	0.111472131967	0.140740740741	0.0833333333333	0.0527086383602	0.0614035087719	0.0192719486081	0.0645161290323	0.122541603631	0.0175695461201	0.0333333333333
FBgn0004607	0.0744813796551	0.0913580246914	0.111111111111	0.0673499267936	0.0745614035088	0.0706638115632	0.129032258065	0.0922844175492	0.01317715959	0.0740740740741
FBgn0004611	0.0774806298425	0.113580246914	0.185185185185	0.0585651537335	0.0701754385965	0.0192719486081	0.0703812316716	0.0983358547655	0.00878477306003	0.0259259259259
FBgn0004618	0.0849787553112	0.0765432098765	0.12037037037	0.10541727672	0.0394736842105	0.0385438972163	0.0938416422287	0.0756429652042	0.0219619326501	0.0407407407407
FBgn0004619	0.0744813796551	0.0913580246914	0.101851851852	0.090775988287	0.0526315789474	0.0128479657388	0.058651026393	0.0771558245083	0.0219619326501	0.0222222222222
FBgn0004620	0.103474131467	0.118518518519	0.0925925925926	0.102489019034	0.0833333333333	0.0449678800857	0.0879765395894	0.116490166415	0.00878477306003	0.0444444444444
FBgn0004622	0.0894776305924	0.120987654321	0.0462962962963	0.117130307467	0.0394736842105	0.0192719486081	0.0821114369501	0.108925869894	0.0219619326501	0.0148148148148
FBgn0004623	0.0869782554361	0.0592592592593	0.0740740740741	0.0614934114202	0.0263157894737	0.0256959314775	0.0762463343109	0.0801815431165	0.0263543191801	0.0481481481481
FBgn0004629	0.0714821294676	0.0691358024691	0.240740740741	0.125915080527	0.0657894736842	0.0642398286938	0.134897360704	0.0680786686838	0.0219619326501	0.0518518518519
FBgn0004635	0.101974506373	0.101234567901	0.0277777777778	0.0732064421669	0.0657894736842	0.0385438972163	0.0821114369501	0.0968229954614	0.0307467057101	0.062962962963
FBgn0004636	0.109972506873	0.133333333333	0.287037037037	0.0761346998536	0.0964912280702	0.0321199143469	0.058651026393	0.110438729198	0.0175695461201	0.0222222222222
FBgn0004638	0.108972756811	0.128395061728	0.0277777777778	0.0790629575403	0.0789473684211	0.0321199143469	0.0821114369501	0.118003025719	0.0614934114202	0.0259259259259
FBgn0004643	0.126968257936	0.138271604938	0.101851851852	0.117130307467	0.0526315789474	0.0256959314775	0.0527859237537	0.131618759455	0.00878477306003	0.0444444444444
FBgn0004644	0.107973006748	0.138271604938	0.0740740740741	0.0468521229868	0.0482456140351	0.0128479657388	0.0938416422287	0.118003025719	0.0175695461201	0.0259259259259
FBgn0004646	0.0814796300925	0.103703703704	0.166666666667	0.102489019034	0.0350877192982	0.0321199143469	0.129032258065	0.0937972768533	0.0219619326501	0.037037037037
FBgn0004650	0.107973006748	0.116049382716	0.0277777777778	0.111273792094	0.0921052631579	0.0256959314775	0.105571847507	0.102874432678	0.0219619326501	0.0296296296296
FBgn0004652	0.0809797550612	0.0938271604938	0.0740740740741	0.0380673499268	0.0789473684211	0.0192719486081	0.099706744868	0.0665658093797	0.0395314787701	0.0222222222222
FBgn0004654	0.114471382154	0.111111111111	0.157407407407	0.0702781844802	0.0614035087719	0.00642398286938	0.105571847507	0.0998487140696	0.0263543191801	0.0259259259259
FBgn0004655	0.130967258185	0.135802469136	0.0925925925926	0.0878477306003	0.0745614035088	0.0385438972163	0.111436950147	0.127080181543	0.0175695461201	0.0444444444444
FBgn0004666	0.0959760059985	0.101234567901	0.0462962962963	0.099560761347	0.0482456140351	0.0192719486081	0.0938416422287	0.105900151286	0.0263543191801	0.037037037037
FBgn0004687	0.125468632842	0.120987654321	0.0555555555556	0.099560761347	0.0614035087719	0.0128479657388	0.123167155425	0.104387291982	0.0527086383602	0.0333333333333
FBgn0004698	0.0839790052487	0.118518518519	0.25	0.0702781844802	0.0350877192982	0.0449678800857	0.105571847507	0.122541603631	0.00878477306003	0.037037037037
FBgn0004779	0.112971757061	0.150617283951	0.166666666667	0.10541727672	0.0745614035088	0.0449678800857	0.140762463343	0.122541603631	0.0307467057101	0.037037037037
FBgn0004780	0.102474381405	0.172839506173	0.12962962963	0.0527086383602	0.0482456140351	0.0192719486081	0.105571847507	0.118003025719	0.0571010248902	0.0185185185185
FBgn0004783	0.107473131717	0.167901234568	0.0833333333333	0.0819912152269	0.0745614035088	0.0321199143469	0.0821114369501	0.131618759455	0.0527086383602	0.0333333333333
FBgn0004795	0.0884778805299	0.113580246914	0.0740740740741	0.0849194729136	0.0833333333333	0.0321199143469	0.0762463343109	0.0847201210287	0.0219619326501	0.037037037037
FBgn0004811	0.0924768807798	0.108641975309	0.231481481481	0.0966325036603	0.0657894736842	0.0256959314775	0.0762463343109	0.108925869894	0.0307467057101	0.0444444444444
FBgn0004828	0.113971507123	0.106172839506	0.185185185185	0.0614934114202	0.109649122807	0.0256959314775	0.0938416422287	0.104387291982	0.0175695461201	0.0518518518519
FBgn0004837	0.101474631342	0.103703703704	0.185185185185	0.0409956076135	0.0570175438596	0.0128479657388	0.105571847507	0.0922844175492	0.0219619326501	0.0222222222222
FBgn0004841	0.0729817545614	0.0617283950617	0.231481481481	0.0702781844802	0.105263157895	0.0578158458244	0.058651026393	0.0832072617247	0.01317715959	0.0555555555556
FBgn0004842	0.0754811297176	0.113580246914	0.0833333333333	0.108345534407	0.0614035087719	0.0256959314775	0.0703812316716	0.0983358547655	0.0263543191801	0.037037037037
FBgn0004854	0.0874781304674	0.158024691358	0.037037037037	0.10541727672	0.0482456140351	0.0192719486081	0.0645161290323	0.134644478064	0.01317715959	0.0185185185185
FBgn0004856	0.128467883029	0.125925925926	0.12962962963	0.0761346998536	0.0745614035088	0.0256959314775	0.0938416422287	0.1482602118	0.0307467057101	0.0444444444444
FBgn0004858	0.0874781304674	0.111111111111	0.0555555555556	0.0644216691069	0.0614035087719	0.0192719486081	0.0703812316716	0.110438729198	0.0263543191801	0.037037037037
FBgn0004859	0.0554861284679	0.0543209876543	0.194444444444	0.0732064421669	0.0526315789474	0.0642398286938	0.0703812316716	0.0665658093797	0.00878477306003	0.0592592592593
FBgn0004861	0.0759810047488	0.0666666666667	0.101851851852	0.108345534407	0.0394736842105	0.0642398286938	0.0469208211144	0.0741301059002	0.00878477306003	0.0592592592593
FBgn0004862	0.102974256436	0.150617283951	0.111111111111	0.102489019034	0.0350877192982	0.0321199143469	0.105571847507	0.155824508321	0.0263543191801	0.0444444444444
FBgn0004863	0.0934766308423	0.118518518519	0.0555555555556	0.14934114202	0.0657894736842	0.0256959314775	0.0762463343109	0.0907715582451	0.00439238653001	0.0407407407407
FBgn0004864	0.115471132217	0.123456790123	0.185185185185	0.090775988287	0.0526315789474	0.0128479657388	0.099706744868	0.1482602118	0.0219619326501	0.0222222222222
FBgn0004867	0.0839790052487	0.0913580246914	0.240740740741	0.0732064421669	0.0921052631579	0.0706638115632	0.0938416422287	0.111951588502	0.0175695461201	0.0481481481481
FBgn0004868	0.0944763809048	0.143209876543	0.194444444444	0.0644216691069	0.0526315789474	0.0578158458244	0.0527859237537	0.121028744327	0.0263543191801	0.0481481481481
FBgn0004870	0.14496375906	0.175308641975	0.037037037037	0.0497803806735	0.0219298245614	0.0321199143469	0.0762463343109	0.157337367625	0.0175695461201	0.0333333333333
FBgn0004872	0.0859785053737	0.0716049382716	0.231481481481	0.0585651537335	0.0394736842105	0.051391862955	0.0879765395894	0.0650529500756	0.01317715959	0.0592592592593
FBgn0004876	0.101474631342	0.120987654321	0.12037037037	0.0702781844802	0.0833333333333	0.0321199143469	0.099706744868	0.0983358547655	0.0175695461201	0.037037037037
FBgn0004878	0.0944763809048	0.0888888888889	0.0833333333333	0.0878477306003	0.0438596491228	0.051391862955	0.111436950147	0.0968229954614	0.0175695461201	0.037037037037
FBgn0004880	0.0959760059985	0.123456790123	0.138888888889	0.10541727672	0.0350877192982	0.00642398286938	0.146627565982	0.101361573374	0.0263543191801	0.0185185185185
FBgn0004882	0.0959760059985	0.125925925926	0.185185185185	0.0878477306003	0.0964912280702	0.0385438972163	0.0351906158358	0.104387291982	0.00439238653001	0.0407407407407
FBgn0004885	0.103474131467	0.108641975309	0.259259259259	0.108345534407	0.0570175438596	0.051391862955	0.099706744868	0.0968229954614	0.0307467057101	0.0407407407407
FBgn0004889	0.0734816295926	0.0888888888889	0.212962962963	0.0614934114202	0.0921052631579	0.0128479657388	0.0938416422287	0.0816944024206	0.0439238653001	0.0333333333333
FBgn0004893	0.0799800049988	0.120987654321	0.25	0.0702781844802	0.131578947368	0.0128479657388	0.175953079179	0.089258698941	0.0351390922401	0.0148148148148
FBgn0004895	0.0734816295926	0.079012345679	0.296296296296	0.0702781844802	0.0394736842105	0.0642398286938	0.111436950147	0.0635400907716	0.0219619326501	0.0518518518519
FBgn0004897	0.120969757561	0.135802469136	0.138888888889	0.155197657394	0.0701754385965	0.0385438972163	0.146627565982	0.146747352496	0.01317715959	0.0407407407407
FBgn0004898	0.0789802549363	0.143209876543	0.0925925925926	0.099560761347	0.0482456140351	0.051391862955	0.099706744868	0.124054462935	0.0263543191801	0.062962962963
FBgn0004901	0.103974006498	0.130864197531	0.324074074074	0.0614934114202	0.0657894736842	0.0256959314775	0.0703812316716	0.127080181543	0.0175695461201	0.037037037037
FBgn0004903	0.109972506873	0.120987654321	0.12037037037	0.0878477306003	0.0701754385965	0.0578158458244	0.117302052786	0.122541603631	0.0439238653001	0.0555555555556
FBgn0004907	0.108972756811	0.125925925926	0.157407407407	0.0819912152269	0.0482456140351	0.0192719486081	0.105571847507	0.102874432678	0.0614934114202	0.0407407407407
FBgn0004908	0.0874781304674	0.0666666666667	0.138888888889	0.11420204978	0.0394736842105	0.0770877944325	0.0938416422287	0.0741301059002	0.0395314787701	0.0518518518519
FBgn0004910	0.10047488128	0.128395061728	0.203703703704	0.0819912152269	0.0526315789474	0.0128479657388	0.0938416422287	0.101361573374	0.0175695461201	0.0185185185185
FBgn0004911	0.0974756310922	0.0913580246914	0.138888888889	0.0819912152269	0.0482456140351	0.0642398286938	0.0821114369501	0.102874432678	0.0175695461201	0.0740740740741
FBgn0004913	0.0904773806548	0.133333333333	0.138888888889	0.0673499267936	0.0482456140351	0.0128479657388	0.0645161290323	0.125567322239	0.0263543191801	0.0185185185185
FBgn0004919	0.0609847538115	0.0765432098765	0.0740740740741	0.0439238653001	0.0350877192982	0.0256959314775	0.0879765395894	0.0665658093797	0.01317715959	0.0296296296296
FBgn0004957	0.130467383154	0.120987654321	0.157407407407	0.146412884334	0.0657894736842	0.0385438972163	0.111436950147	0.133131618759	0.0307467057101	0.037037037037
FBgn0004959	0.126968257936	0.155555555556	0.203703703704	0.128843338214	0.0745614035088	0.0256959314775	0.123167155425	0.1482602118	0.0483162518302	0.0407407407407
FBgn0005198	0.098975256186	0.120987654321	0.314814814815	0.11420204978	0.0482456140351	0.0128479657388	0.123167155425	0.101361573374	0.0219619326501	0.0259259259259
FBgn0005322	0.0919770057486	0.0938271604938	0.111111111111	0.128843338214	0.0482456140351	0.051391862955	0.105571847507	0.110438729198	0.0263543191801	0.0444444444444
FBgn0005391	0.0884778805299	0.0962962962963	0.101851851852	0.108345534407	0.0263157894737	0.0578158458244	0.146627565982	0.119515885023	0.0527086383602	0.0444444444444
FBgn0005427	0.0669832541865	0.0962962962963	0.25	0.0849194729136	0.114035087719	0.0321199143469	0.129032258065	0.0862329803328	0.0307467057101	0.0481481481481
FBgn0005533	0.0994751312172	0.0987654320988	0.259259259259	0.0497803806735	0.0526315789474	0.0256959314775	0.0938416422287	0.0998487140696	0.0263543191801	0.0222222222222
FBgn0005558	0.0624843789053	0.0740740740741	0.194444444444	0.0322108345534	0.0482456140351	0.0449678800857	0.058651026393	0.0695915279879	0.01317715959	0.0481481481481
FBgn0005561	0.0739815046238	0.0691358024691	0.0925925925926	0.0439238653001	0.0526315789474	0.0256959314775	0.123167155425	0.0726172465961	0.0351390922401	0.0296296296296
FBgn0005564	0.0799800049988	0.113580246914	0.138888888889	0.125915080527	0.122807017544	0.0449678800857	0.0234604105572	0.0968229954614	0.00878477306003	0.0518518518519
FBgn0005585	0.105473631592	0.128395061728	0.212962962963	0.0937042459736	0.0745614035088	0.0449678800857	0.0821114369501	0.137670196672	0.0307467057101	0.0518518518519
FBgn0005593	0.0984753811547	0.145679012346	0.296296296296	0.0556368960469	0.0657894736842	0.0192719486081	0.0703812316716	0.146747352496	0.01317715959	0.0259259259259
FBgn0005612	0.0944763809048	0.120987654321	0.0925925925926	0.0878477306003	0.0438596491228	0.0578158458244	0.0762463343109	0.10741301059	0.00878477306003	0.0444444444444
FBgn0005614	0.0739815046238	0.116049382716	0.194444444444	0.099560761347	0.0745614035088	0.0385438972163	0.0703812316716	0.110438729198	0.0571010248902	0.037037037037
FBgn0005617	0.111472131967	0.145679012346	0.185185185185	0.0673499267936	0.0701754385965	0.0192719486081	0.0527859237537	0.145234493192	0.00439238653001	0.0407407407407
FBgn0005619	0.0779805048738	0.0987654320988	0.175925925926	0.099560761347	0.0350877192982	0.0578158458244	0.0938416422287	0.0862329803328	0.0219619326501	0.0481481481481
FBgn0005624	0.078480379905	0.165432098765	0.12962962963	0.0614934114202	0.100877192982	0.0192719486081	0.0469208211144	0.125567322239	0.0395314787701	0.0222222222222
FBgn0005626	0.0869782554361	0.103703703704	0.0648148148148	0.0849194729136	0.0482456140351	0.0192719486081	0.0879765395894	0.0937972768533	0.01317715959	0.0259259259259
FBgn0005631	0.0939765058735	0.123456790123	0.287037037037	0.0878477306003	0.0657894736842	0.0128479657388	0.0527859237537	0.108925869894	0.00878477306003	0.0259259259259
FBgn0005633	0.08047988003	0.0716049382716	0.175925925926	0.0439238653001	0.0350877192982	0.0835117773019	0.099706744868	0.0847201210287	0.0351390922401	0.0777777777778
FBgn0005636	0.109972506873	0.185185185185	0.037037037037	0.120058565154	0.0394736842105	0.0321199143469	0.0938416422287	0.142208774584	0.0439238653001	0.0481481481481
FBgn0005640	0.0689827543114	0.0913580246914	0.185185185185	0.0409956076135	0.0701754385965	0.0321199143469	0.0645161290323	0.0832072617247	0.0175695461201	0.037037037037
FBgn0005642	0.119470132467	0.182716049383	0.194444444444	0.11420204978	0.0526315789474	0.051391862955	0.0234604105572	0.172465960666	0.0263543191801	0.037037037037
FBgn0005649	0.108972756811	0.125925925926	0.0925925925926	0.0409956076135	0.0526315789474	0.0192719486081	0.099706744868	0.119515885023	0.0483162518302	0.0296296296296
FBgn0005654	0.0924768807798	0.0592592592593	0.157407407407	0.0527086383602	0.0350877192982	0.0321199143469	0.17008797654	0.0801815431165	0.0483162518302	0.0407407407407
FBgn0005655	0.10047488128	0.113580246914	0.166666666667	0.0732064421669	0.0175438596491	0.0449678800857	0.105571847507	0.116490166415	0.0351390922401	0.0740740740741
FBgn0005658	0.0899775056236	0.150617283951	0.0277777777778	0.155197657394	0.0657894736842	0.0192719486081	0.0762463343109	0.108925869894	0.0219619326501	0.0148148148148
FBgn0005659	0.0844788802799	0.0913580246914	0.101851851852	0.090775988287	0.0526315789474	0.0449678800857	0.0469208211144	0.0922844175492	0.00878477306003	0.0444444444444
FBgn0005664	0.0914771307173	0.0543209876543	0.0740740740741	0.128843338214	0.0263157894737	0.0449678800857	0.0351906158358	0.0771558245083	0.0219619326501	0.0407407407407
FBgn0005670	0.119470132467	0.133333333333	0.0925925925926	0.128843338214	0.0438596491228	0.0578158458244	0.187683284457	0.128593040847	0.0483162518302	0.0333333333333
FBgn0005671	0.105473631592	0.108641975309	0.157407407407	0.090775988287	0.0614035087719	0.0449678800857	0.0879765395894	0.0998487140696	0.01317715959	0.0518518518519
FBgn0005672	0.102474381405	0.0641975308642	0.25	0.0468521229868	0.0964912280702	0.0578158458244	0.0821114369501	0.0847201210287	0.0175695461201	0.0518518518519
FBgn0005677	0.0974756310922	0.165432098765	0.12962962963	0.0819912152269	0.0526315789474	0.0128479657388	0.117302052786	0.110438729198	0.0175695461201	0.0185185185185
FBgn0005771	0.116470882279	0.120987654321	0.0648148148148	0.0556368960469	0.0482456140351	0	0.099706744868	0.119515885023	0.0263543191801	0.0111111111111
FBgn0005775	0.0849787553112	0.128395061728	0.0462962962963	0.117130307467	0.0964912280702	0.0706638115632	0.0762463343109	0.0983358547655	0.0395314787701	0.0481481481481
FBgn0005778	0.105473631592	0.128395061728	0.0925925925926	0.0966325036603	0.0394736842105	0.0385438972163	0.099706744868	0.136157337368	0.01317715959	0.037037037037
FBgn0005779	0.103474131467	0.120987654321	0.0740740740741	0.0644216691069	0.0570175438596	0.0642398286938	0.129032258065	0.116490166415	0.0307467057101	0.0481481481481
FBgn0008635	0.114971257186	0.17037037037	0.175925925926	0.099560761347	0.0570175438596	0.0256959314775	0.0762463343109	0.170953101362	0.0219619326501	0.0444444444444
FBgn0008651	0.0894776305924	0.125925925926	0.0555555555556	0.108345534407	0.0482456140351	0.0385438972163	0.0762463343109	0.0922844175492	0.0351390922401	0.0407407407407
FBgn0010015	0.10447388153	0.118518518519	0.0925925925926	0.12298682284	0.0877192982456	0.0449678800857	0.0879765395894	0.113464447806	0.01317715959	0.0259259259259
FBgn0010019	0.08047988003	0.0740740740741	0.194444444444	0.134699853587	0.0482456140351	0.0642398286938	0.0645161290323	0.089258698941	0.0263543191801	0.062962962963
FBgn0010039	0.0709822544364	0.0987654320988	0.240740740741	0.117130307467	0.030701754386	0.0578158458244	0.0938416422287	0.0847201210287	0.0307467057101	0.062962962963
FBgn0010041	0.0704823794051	0.103703703704	0.268518518519	0.090775988287	0.0657894736842	0.0385438972163	0.134897360704	0.071104387292	0.0175695461201	0.0444444444444
FBgn0010042	0.0734816295926	0.0938271604938	0.222222222222	0.0790629575403	0.0350877192982	0.0385438972163	0.117302052786	0.0695915279879	0.0351390922401	0.0407407407407
FBgn0010043	0.0644838790302	0.0913580246914	0.212962962963	0.0790629575403	0.0438596491228	0.0385438972163	0.099706744868	0.0726172465961	0.00439238653001	0.037037037037
FBgn0010052	0.0884778805299	0.111111111111	0.194444444444	0.0702781844802	0.0350877192982	0.0321199143469	0.111436950147	0.0953101361573	0.00878477306003	0.037037037037
FBgn0010053	0.0799800049988	0.118518518519	0.166666666667	0.1317715959	0.0701754385965	0.0578158458244	0.111436950147	0.0998487140696	0.0175695461201	0.0592592592593
FBgn0010097	0.107473131717	0.0987654320988	0.194444444444	0.0702781844802	0.0482456140351	0.0449678800857	0.0938416422287	0.110438729198	0.0263543191801	0.0518518518519
FBgn0010100	0.0944763809048	0.118518518519	0.111111111111	0.0937042459736	0.0438596491228	0.0385438972163	0.105571847507	0.0983358547655	0.0219619326501	0.037037037037
FBgn0010105	0.0779805048738	0.138271604938	0.0925925925926	0.0702781844802	0.0745614035088	0.0642398286938	0.058651026393	0.118003025719	0.00878477306003	0.0518518518519
FBgn0010109	0.10047488128	0.125925925926	0.0740740740741	0.0849194729136	0.0219298245614	0.0128479657388	0.117302052786	0.116490166415	0.0527086383602	0.037037037037
FBgn0010197	0.0609847538115	0.108641975309	0.0555555555556	0.12298682284	0.0789473684211	0.0321199143469	0.152492668622	0.0786686838124	0.0571010248902	0.0481481481481
FBgn0010198	0.107473131717	0.106172839506	0.231481481481	0.0819912152269	0.0877192982456	0.0256959314775	0.0938416422287	0.0847201210287	0.0307467057101	0.0481481481481
FBgn0010213	0.0924768807798	0.0913580246914	0.212962962963	0.0527086383602	0.0263157894737	0.0385438972163	0.117302052786	0.0922844175492	0.0439238653001	0.037037037037
FBgn0010215	0.0564858785304	0.0493827160494	0.185185185185	0.0614934114202	0.0438596491228	0.0449678800857	0.0879765395894	0.0559757942511	0.0263543191801	0.0518518518519
FBgn0010220	0.0874781304674	0.118518518519	0.203703703704	0.0937042459736	0.030701754386	0.0321199143469	0.099706744868	0.111951588502	0.0395314787701	0.0407407407407
FBgn0010222	0.0834791302174	0.0691358024691	0.12037037037	0.0380673499268	0.0263157894737	0.0321199143469	0.0762463343109	0.0726172465961	0.01317715959	0.0333333333333
FBgn0010223	0.0789802549363	0.0567901234568	0.148148148148	0.0732064421669	0.0964912280702	0.0256959314775	0.0469208211144	0.0590015128593	0.0175695461201	0.0407407407407
FBgn0010226	0.0799800049988	0.0962962962963	0.194444444444	0.0556368960469	0.0570175438596	0.0256959314775	0.117302052786	0.0847201210287	0.0175695461201	0.0481481481481
FBgn0010228	0.0979755061235	0.0666666666667	0.175925925926	0.090775988287	0.0921052631579	0.0642398286938	0.134897360704	0.0968229954614	0.0439238653001	0.0888888888889
FBgn0010235	0.0839790052487	0.0567901234568	0.259259259259	0.0351390922401	0.0438596491228	0.0256959314775	0.099706744868	0.0635400907716	0.0219619326501	0.0407407407407
FBgn0010238	0.0834791302174	0.133333333333	0.148148148148	0.0673499267936	0.0701754385965	0.0192719486081	0.158357771261	0.127080181543	0.00439238653001	0.0148148148148
FBgn0010240	0.0799800049988	0.0888888888889	0.12037037037	0.0819912152269	0.0570175438596	0.0449678800857	0.0527859237537	0.0832072617247	0.00878477306003	0.0518518518519
FBgn0010241	0.0934766308423	0.083950617284	0.12962962963	0.0702781844802	0.0350877192982	0.0385438972163	0.0762463343109	0.0877458396369	0.0219619326501	0.0444444444444
FBgn0010278	0.133966508373	0.135802469136	0.212962962963	0.0790629575403	0.0657894736842	0.0192719486081	0.0821114369501	0.139183055976	0.01317715959	0.0259259259259
FBgn0010280	0.117470632342	0.135802469136	0.268518518519	0.0732064421669	0.0394736842105	0.051391862955	0.0938416422287	0.154311649017	0.0175695461201	0.0444444444444
FBgn0010282	0.131967008248	0.138271604938	0.138888888889	0.0527086383602	0.0438596491228	0.0321199143469	0.111436950147	0.127080181543	0.0263543191801	0.0555555555556
FBgn0010287	0.0954761309673	0.123456790123	0.0740740740741	0.111273792094	0.0482456140351	0.051391862955	0.0821114369501	0.0937972768533	0.0219619326501	0.0444444444444
FBgn0010288	0.0894776305924	0.083950617284	0.0925925925926	0.0761346998536	0.030701754386	0.0642398286938	0.0879765395894	0.101361573374	0.0351390922401	0.0518518518519
FBgn0010296	0.0844788802799	0.0567901234568	0.12962962963	0.0819912152269	0.0175438596491	0.0770877944325	0.129032258065	0.0499243570348	0.0395314787701	0.062962962963
FBgn0010300	0.0944763809048	0.125925925926	0.194444444444	0.0585651537335	0.0657894736842	0.0321199143469	0.0645161290323	0.0937972768533	0.0175695461201	0.037037037037
FBgn0010309	0.112971757061	0.111111111111	0.287037037037	0.099560761347	0.0570175438596	0.0449678800857	0.0938416422287	0.108925869894	0.0219619326501	0.0481481481481
FBgn0010313	0.109472631842	0.155555555556	0.12037037037	0.0790629575403	0.0350877192982	0.00642398286938	0.0645161290323	0.133131618759	0.01317715959	0.0148148148148
FBgn0010314	0.0964758810297	0.123456790123	0.305555555556	0.0292825768668	0.030701754386	0.0192719486081	0.0879765395894	0.0937972768533	0.0351390922401	0.0333333333333
FBgn0010315	0.0814796300925	0.083950617284	0.185185185185	0.0527086383602	0.0657894736842	0.10278372591	0.0938416422287	0.113464447806	0.0175695461201	0.1
FBgn0010323	0.0834791302174	0.125925925926	0.0648148148148	0.125915080527	0.0570175438596	0.0128479657388	0.134897360704	0.11497730711	0.0395314787701	0.0222222222222
FBgn0010328	0.125968507873	0.153086419753	0.166666666667	0.0790629575403	0.122807017544	0.0449678800857	0.0410557184751	0.166414523449	0.00878477306003	0.0444444444444
FBgn0010333	0.0954761309673	0.125925925926	0.148148148148	0.0732064421669	0.0526315789474	0.0256959314775	0.0703812316716	0.121028744327	0.0175695461201	0.0259259259259
FBgn0010348	0.110472381905	0.101234567901	0.111111111111	0.0966325036603	0.0964912280702	0.0385438972163	0.0821114369501	0.110438729198	0.0175695461201	0.037037037037
FBgn0010350	0.102474381405	0.111111111111	0.12037037037	0.0849194729136	0.030701754386	0.0256959314775	0.123167155425	0.0847201210287	0.0263543191801	0.0333333333333
FBgn0010352	0.0669832541865	0.0765432098765	0.166666666667	0.0878477306003	0.0438596491228	0.0642398286938	0.129032258065	0.0953101361573	0.0351390922401	0.0518518518519
FBgn0010356	0.106473381655	0.083950617284	0.212962962963	0.0819912152269	0.0482456140351	0.0449678800857	0.099706744868	0.102874432678	0.0219619326501	0.0555555555556
FBgn0010358	0.0984753811547	0.113580246914	0.222222222222	0.0849194729136	0.0657894736842	0.0192719486081	0.205278592375	0.110438729198	0.0614934114202	0.0259259259259
FBgn0010359	0.0689827543114	0.113580246914	0.222222222222	0.0849194729136	0.0657894736842	0.0192719486081	0.205278592375	0.0922844175492	0.0614934114202	0.0259259259259
FBgn0010382	0.094976255936	0.17037037037	0.212962962963	0.0702781844802	0.100877192982	0.0256959314775	0.105571847507	0.124054462935	0.01317715959	0.0185185185185
FBgn0010387	0.0814796300925	0.0987654320988	0.0833333333333	0.12298682284	0.0482456140351	0.0578158458244	0.105571847507	0.0816944024206	0.0307467057101	0.0481481481481
FBgn0010388	0.0769807548113	0.0765432098765	0.231481481481	0.0527086383602	0.030701754386	0.0385438972163	0.099706744868	0.0847201210287	0.0351390922401	0.0444444444444
FBgn0010389	0.0769807548113	0.101234567901	0.185185185185	0.099560761347	0.0877192982456	0.0385438972163	0.0703812316716	0.0786686838124	0.0351390922401	0.0259259259259
FBgn0010391	0.119970007498	0.153086419753	0.231481481481	0.0966325036603	0.0964912280702	0.051391862955	0.0879765395894	0.151285930408	0.0263543191801	0.0518518518519
FBgn0010397	0.0834791302174	0.155555555556	0.12962962963	0.090775988287	0.0219298245614	0.0256959314775	0.0821114369501	0.11497730711	0.0351390922401	0.0407407407407
FBgn0010398	0.0959760059985	0.0814814814815	0.111111111111	0.0966325036603	0.0570175438596	0.0642398286938	0.0762463343109	0.0953101361573	0.0219619326501	0.0555555555556
FBgn0010399	0.0994751312172	0.123456790123	0.00925925925926	0.137628111274	0.122807017544	0.0256959314775	0.058651026393	0.101361573374	0.0175695461201	0.0407407407407
FBgn0010403	0.0744813796551	0.0592592592593	0.0925925925926	0.11420204978	0.0350877192982	0.0578158458244	0.111436950147	0.054462934947	0.0219619326501	0.062962962963
FBgn0010408	0.0859785053737	0.113580246914	0.175925925926	0.0527086383602	0.0438596491228	0.0578158458244	0.129032258065	0.11497730711	0.0351390922401	0.0481481481481
FBgn0010412	0.10047488128	0.130864197531	0.277777777778	0.0702781844802	0.0833333333333	0.0449678800857	0.0527859237537	0.131618759455	0.00439238653001	0.0333333333333
FBgn0010414	0.117970507373	0.123456790123	0.0648148148148	0.090775988287	0.0570175438596	0.0256959314775	0.129032258065	0.0953101361573	0.01317715959	0.0222222222222
FBgn0010415	0.0849787553112	0.120987654321	0.268518518519	0.0790629575403	0.0570175438596	0.0256959314775	0.0117302052786	0.101361573374	0.00439238653001	0.0259259259259
FBgn0010416	0.103474131467	0.118518518519	0.166666666667	0.0732064421669	0.030701754386	0.051391862955	0.058651026393	0.11497730711	0.0219619326501	0.0555555555556
FBgn0010417	0.110972256936	0.101234567901	0.194444444444	0.111273792094	0.0614035087719	0.0770877944325	0.0879765395894	0.111951588502	0.0263543191801	0.0555555555556
FBgn0010425	0.105973506623	0.158024691358	0.0925925925926	0.155197657394	0.0614035087719	0.051391862955	0.146627565982	0.142208774584	0.0571010248902	0.0481481481481
FBgn0010431	0.0919770057486	0.130864197531	0.175925925926	0.0878477306003	0.0526315789474	0.0899357601713	0.105571847507	0.0922844175492	0.01317715959	0.0814814814815
FBgn0010433	0.102474381405	0.111111111111	0.101851851852	0.099560761347	0.030701754386	0.0385438972163	0.134897360704	0.110438729198	0.0571010248902	0.0518518518519
FBgn0010434	0.092976755811	0.103703703704	0.212962962963	0.0527086383602	0.0833333333333	0.0128479657388	0.105571847507	0.102874432678	0.0175695461201	0.0111111111111
FBgn0010435	0.110472381905	0.133333333333	0.0833333333333	0.11420204978	0.0263157894737	0.0256959314775	0.146627565982	0.130105900151	0.0307467057101	0.0444444444444
FBgn0010441	0.119470132467	0.118518518519	0.175925925926	0.0878477306003	0.0394736842105	0.0256959314775	0.0879765395894	0.133131618759	0.0219619326501	0.037037037037
FBgn0010452	0.0724818795301	0.0740740740741	0.0833333333333	0.0527086383602	0.0482456140351	0.0128479657388	0.058651026393	0.071104387292	0.0263543191801	0.0148148148148
FBgn0010453	0.0904773806548	0.145679012346	0.0925925925926	0.0966325036603	0.0745614035088	0.0321199143469	0.099706744868	0.113464447806	0.01317715959	0.0296296296296
FBgn0010470	0.0829792551862	0.0518518518519	0.240740740741	0.0439238653001	0.0657894736842	0.0256959314775	0.129032258065	0.0907715582451	0.0351390922401	0.037037037037
FBgn0010473	0.0979755061235	0.123456790123	0.0925925925926	0.090775988287	0.127192982456	0.0321199143469	0.0645161290323	0.102874432678	0.0219619326501	0.0296296296296
FBgn0010482	0.0934766308423	0.130864197531	0.101851851852	0.0673499267936	0.0701754385965	0.0128479657388	0.0645161290323	0.105900151286	0.0263543191801	0.0259259259259
FBgn0010504	0.0974756310922	0.158024691358	0.185185185185	0.0819912152269	0.0789473684211	0.0256959314775	0.0703812316716	0.136157337368	0.0175695461201	0.0222222222222
FBgn0010516	0.0774806298425	0.0617283950617	0.296296296296	0.0527086383602	0.0482456140351	0.0385438972163	0.0821114369501	0.0726172465961	0.01317715959	0.0296296296296
FBgn0010520	0.0884778805299	0.101234567901	0.166666666667	0.0585651537335	0.0570175438596	0.0385438972163	0.0821114369501	0.0998487140696	0.01317715959	0.0407407407407
FBgn0010531	0.094976255936	0.125925925926	0.25	0.102489019034	0.0789473684211	0.051391862955	0.0645161290323	0.0998487140696	0.0307467057101	0.0407407407407
FBgn0010549	0.0874781304674	0.0567901234568	0.12037037037	0.0234260614934	0.0131578947368	0.0192719486081	0.0821114369501	0.0680786686838	0.01317715959	0.0333333333333
FBgn0010551	0.0874781304674	0.0740740740741	0.12962962963	0.0732064421669	0.0657894736842	0.0256959314775	0.0527859237537	0.0922844175492	0.0219619326501	0.0444444444444
FBgn0010590	0.104973756561	0.128395061728	0.12962962963	0.0644216691069	0.0526315789474	0.0385438972163	0.0703812316716	0.10741301059	0.0219619326501	0.037037037037
FBgn0010591	0.0799800049988	0.120987654321	0.0555555555556	0.0702781844802	0.0614035087719	0.0256959314775	0.105571847507	0.0983358547655	0.0307467057101	0.0296296296296
FBgn0010602	0.111972006998	0.138271604938	0.240740740741	0.0673499267936	0.0263157894737	0.00642398286938	0.0821114369501	0.127080181543	0.0219619326501	0.0111111111111
FBgn0010607	0.123969007748	0.0888888888889	0.194444444444	0.0790629575403	0.0482456140351	0.0578158458244	0.0879765395894	0.10741301059	0.0395314787701	0.0592592592593
FBgn0010611	0.0849787553112	0.133333333333	0.148148148148	0.0556368960469	0.0482456140351	0.0192719486081	0.140762463343	0.108925869894	0.0307467057101	0.0259259259259
FBgn0010612	0.104973756561	0.111111111111	0.333333333333	0.0761346998536	0.0482456140351	0.0449678800857	0.0938416422287	0.0801815431165	0.0219619326501	0.0407407407407
FBgn0010620	0.0809797550612	0.103703703704	0.157407407407	0.0497803806735	0.0614035087719	0.0192719486081	0.0879765395894	0.0907715582451	0.0307467057101	0.0259259259259
FBgn0010622	0.105473631592	0.116049382716	0.175925925926	0.120058565154	0.0526315789474	0.0192719486081	0.117302052786	0.0877458396369	0.0439238653001	0.0333333333333
FBgn0010638	0.0999750062484	0.143209876543	0.351851851852	0.0732064421669	0.0701754385965	0.0128479657388	0.0351906158358	0.116490166415	0.0219619326501	0.0333333333333
FBgn0010747	0.107473131717	0.145679012346	0.194444444444	0.0556368960469	0.0745614035088	0.0449678800857	0.111436950147	0.139183055976	0.00878477306003	0.0444444444444
FBgn0010762	0.0994751312172	0.145679012346	0.212962962963	0.0439238653001	0.131578947368	0.0321199143469	0.105571847507	0.116490166415	0.00439238653001	0.0222222222222
FBgn0010768	0.0839790052487	0.135802469136	0.0925925925926	0.0644216691069	0.118421052632	0.00642398286938	0.099706744868	0.110438729198	0.0263543191801	0.0037037037037
FBgn0010770	0.116470882279	0.145679012346	0.12037037037	0.102489019034	0.030701754386	0.0321199143469	0.117302052786	0.128593040847	0.0439238653001	0.0407407407407
FBgn0010786	0.0844788802799	0.103703703704	0.222222222222	0.0702781844802	0.0614035087719	0.0128479657388	0.140762463343	0.0877458396369	0.0219619326501	0.0222222222222
FBgn0010808	0.0909772556861	0.108641975309	0.175925925926	0.0966325036603	0.0394736842105	0.0449678800857	0.0938416422287	0.113464447806	0.01317715959	0.0407407407407
FBgn0010812	0.107973006748	0.0962962962963	0.148148148148	0.0556368960469	0.0394736842105	0.0256959314775	0.0938416422287	0.104387291982	0.01317715959	0.0333333333333
FBgn0010825	0.0834791302174	0.101234567901	0.259259259259	0.0351390922401	0.149122807018	0.0192719486081	0.111436950147	0.104387291982	0.0175695461201	0.0185185185185
FBgn0010830	0.123469132717	0.150617283951	0.203703703704	0.102489019034	0.0526315789474	0.0449678800857	0.0703812316716	0.149773071104	0.01317715959	0.0407407407407
FBgn0010894	0.0874781304674	0.106172839506	0.212962962963	0.090775988287	0.0789473684211	0.0256959314775	0.0645161290323	0.0953101361573	0.0307467057101	0.0407407407407
FBgn0010905	0.0814796300925	0.123456790123	0.203703703704	0.0497803806735	0.0833333333333	0.0385438972163	0.0469208211144	0.118003025719	0.01317715959	0.037037037037
FBgn0010926	0.126968257936	0.128395061728	0.203703703704	0.102489019034	0.0482456140351	0.0449678800857	0.058651026393	0.137670196672	0.0175695461201	0.0444444444444
FBgn0011020	0.124968757811	0.138271604938	0.101851851852	0.1317715959	0.0131578947368	0.0578158458244	0.117302052786	0.127080181543	0.0175695461201	0.0481481481481
FBgn0011202	0.0974756310922	0.111111111111	0.175925925926	0.0585651537335	0.109649122807	0.0192719486081	0.0703812316716	0.089258698941	0.00878477306003	0.0222222222222
FBgn0011204	0.105973506623	0.123456790123	0.157407407407	0.0819912152269	0.0614035087719	0.051391862955	0.123167155425	0.105900151286	0.0395314787701	0.0444444444444
FBgn0011205	0.0909772556861	0.0814814814815	0.194444444444	0.0673499267936	0.0350877192982	0.0128479657388	0.134897360704	0.0695915279879	0.0219619326501	0.0185185185185
FBgn0011207	0.0984753811547	0.113580246914	0.203703703704	0.108345534407	0.0833333333333	0.051391862955	0.111436950147	0.110438729198	0.0307467057101	0.0555555555556
FBgn0011211	0.130967258185	0.120987654321	0.194444444444	0.0878477306003	0.100877192982	0.0192719486081	0.0821114369501	0.139183055976	0.0175695461201	0.0259259259259
FBgn0011224	0.0709822544364	0.118518518519	0.185185185185	0.0644216691069	0.0877192982456	0.0256959314775	0.0879765395894	0.105900151286	0.0175695461201	0.037037037037
FBgn0011225	0.0899775056236	0.113580246914	0.231481481481	0.0732064421669	0.0614035087719	0.00642398286938	0.105571847507	0.0953101361573	0.0175695461201	0.0148148148148
FBgn0011227	0.105973506623	0.103703703704	0.0925925925926	0.099560761347	0.0482456140351	0.0321199143469	0.117302052786	0.0983358547655	0.0614934114202	0.0296296296296
FBgn0011232	0.102474381405	0.113580246914	0.25	0.0644216691069	0.0438596491228	0.0321199143469	0.0527859237537	0.111951588502	0.00878477306003	0.0333333333333
FBgn0011244	0.106973256686	0.130864197531	0.0462962962963	0.120058565154	0.0701754385965	0.0706638115632	0.0938416422287	0.116490166415	0.0219619326501	0.062962962963
FBgn0011259	0.0889777555611	0.0691358024691	0.212962962963	0.0790629575403	0.0570175438596	0.0256959314775	0.0410557184751	0.0680786686838	0.01317715959	0.0185185185185
FBgn0011260	0.0744813796551	0.0493827160494	0.0648148148148	0.0556368960469	0.0833333333333	0.051391862955	0.0879765395894	0.054462934947	0.0483162518302	0.0703703703704
FBgn0011272	0.116470882279	0.130864197531	0.157407407407	0.090775988287	0.0877192982456	0.0449678800857	0.0410557184751	0.134644478064	0.0175695461201	0.0333333333333
FBgn0011273	0.0754811297176	0.0592592592593	0.0925925925926	0.0761346998536	0.0394736842105	0.051391862955	0.105571847507	0.0771558245083	0.0307467057101	0.0666666666667
FBgn0011274	0.0749812546863	0.108641975309	0.037037037037	0.14055636896	0.0394736842105	0.0128479657388	0.099706744868	0.0832072617247	0.0263543191801	0.0111111111111
FBgn0011277	0.113471632092	0.0765432098765	0.166666666667	0.099560761347	0.0614035087719	0.0449678800857	0.129032258065	0.0862329803328	0.00878477306003	0.0481481481481
FBgn0011279	0.0749812546863	0.041975308642	0.037037037037	0.0878477306003	0.0526315789474	0.051391862955	0.0938416422287	0.0484114977307	0.0395314787701	0.0592592592593
FBgn0011280	0.0984753811547	0.140740740741	0.0925925925926	0.1317715959	0.0482456140351	0.051391862955	0.0762463343109	0.125567322239	0.00439238653001	0.0444444444444
FBgn0011281	0.0834791302174	0.106172839506	0.12962962963	0.125915080527	0.109649122807	0.0256959314775	0.0938416422287	0.101361573374	0.0263543191801	0.0296296296296
FBgn0011284	0.105973506623	0.120987654321	0.314814814815	0.090775988287	0.0701754385965	0.0385438972163	0.117302052786	0.110438729198	0.0395314787701	0.0518518518519
FBgn0011286	0.100974756311	0.175308641975	0.185185185185	0.0819912152269	0.109649122807	0.0321199143469	0.0938416422287	0.154311649017	0.0219619326501	0.0407407407407
FBgn0011288	0.0714821294676	0.0691358024691	0.194444444444	0.0966325036603	0.030701754386	0.0578158458244	0.0703812316716	0.0620272314675	0.0219619326501	0.0555555555556
FBgn0011290	0.094976255936	0.0987654320988	0.12037037037	0.0322108345534	0.0131578947368	0.00642398286938	0.099706744868	0.130105900151	0.0219619326501	0.0148148148148
FBgn0011291	0.127968007998	0.138271604938	0.101851851852	0.111273792094	0.0526315789474	0.0642398286938	0.0938416422287	0.111951588502	0.0395314787701	0.0592592592593
FBgn0011296	0.0979755061235	0.123456790123	0.0740740740741	0.108345534407	0.0701754385965	0.0642398286938	0.117302052786	0.102874432678	0.0307467057101	0.0666666666667
FBgn0011297	0.113471632092	0.0987654320988	0.175925925926	0.14055636896	0.0614035087719	0.0256959314775	0.134897360704	0.119515885023	0.0483162518302	0.037037037037
FBgn0011300	0.103974006498	0.150617283951	0.111111111111	0.10541727672	0.0745614035088	0.0321199143469	0.058651026393	0.14069591528	0.0351390922401	0.0296296296296
FBgn0011305	0.0854786303424	0.182716049383	0.342592592593	0.102489019034	0.0657894736842	0.0385438972163	0.058651026393	0.155824508321	0.01317715959	0.0296296296296
FBgn0011327	0.0979755061235	0.0938271604938	0.12037037037	0.111273792094	0.0614035087719	0.0321199143469	0.0879765395894	0.110438729198	0.0175695461201	0.0407407407407
FBgn0011361	0.115471132217	0.111111111111	0.0925925925926	0.0614934114202	0.0482456140351	0.0385438972163	0.129032258065	0.119515885023	0.0175695461201	0.0407407407407
FBgn0011476	0.0964758810297	0.0864197530864	0.138888888889	0.0761346998536	0.0350877192982	0.0706638115632	0.111436950147	0.102874432678	0.0351390922401	0.0592592592593
FBgn0011481	0.0914771307173	0.123456790123	0.194444444444	0.0468521229868	0.0526315789474	0.0385438972163	0.0527859237537	0.121028744327	0.0351390922401	0.0407407407407
FBgn0011509	0.0839790052487	0.0814814814815	0.0833333333333	0.099560761347	0.105263157895	0.051391862955	0.152492668622	0.0862329803328	0.0483162518302	0.0444444444444
FBgn0011555	0.0854786303424	0.113580246914	0.175925925926	0.134699853587	0.100877192982	0.051391862955	0.117302052786	0.0907715582451	0.0439238653001	0.0555555555556
FBgn0011556	0.098975256186	0.125925925926	0.203703703704	0.102489019034	0.0482456140351	0.0642398286938	0.129032258065	0.108925869894	0.0571010248902	0.0592592592593
FBgn0011559	0.0509872531867	0.0592592592593	0.157407407407	0.0673499267936	0.0570175438596	0.0321199143469	0.105571847507	0.0590015128593	0.0395314787701	0.0296296296296
FBgn0011566	0.142964258935	0.128395061728	0.185185185185	0.0673499267936	0.0701754385965	0.051391862955	0.0410557184751	0.134644478064	0.0175695461201	0.0518518518519
FBgn0011569	0.0669832541865	0.0641975308642	0.231481481481	0.0790629575403	0.0219298245614	0.0963597430407	0.0879765395894	0.0695915279879	0.00439238653001	0.0925925925926
FBgn0011570	0.0914771307173	0.0888888888889	0.166666666667	0.0761346998536	0.0657894736842	0.0256959314775	0.0938416422287	0.108925869894	0.0307467057101	0.0333333333333
FBgn0011573	0.0869782554361	0.108641975309	0.12962962963	0.0790629575403	0.030701754386	0.0642398286938	0.099706744868	0.110438729198	0.0263543191801	0.0703703703704
FBgn0011581	0.0979755061235	0.0543209876543	0.12037037037	0.090775988287	0.0833333333333	0.0321199143469	0.105571847507	0.0726172465961	0.0395314787701	0.0518518518519
FBgn0011582	0.0994751312172	0.133333333333	0.0740740740741	0.0819912152269	0.0921052631579	0.0385438972163	0.0821114369501	0.116490166415	0.0263543191801	0.0444444444444
FBgn0011586	0.0904773806548	0.108641975309	0.240740740741	0.0556368960469	0.0657894736842	0.0321199143469	0.105571847507	0.108925869894	0.0175695461201	0.0481481481481
FBgn0011591	0.0869782554361	0.140740740741	0.037037037037	0.0819912152269	0.0701754385965	0.0385438972163	0.105571847507	0.10741301059	0.0395314787701	0.0222222222222
FBgn0011592	0.0789802549363	0.138271604938	0.175925925926	0.0439238653001	0.0745614035088	0.051391862955	0.0762463343109	0.0953101361573	0.0219619326501	0.0481481481481
FBgn0011596	0.0764808797801	0.0716049382716	0.157407407407	0.0819912152269	0.0614035087719	0.0385438972163	0.105571847507	0.0847201210287	0.0395314787701	0.0666666666667
FBgn0011604	0.105473631592	0.0987654320988	0.203703703704	0.0585651537335	0.0394736842105	0.0128479657388	0.0527859237537	0.0937972768533	0.01317715959	0.0185185185185
FBgn0011606	0.126968257936	0.123456790123	0.037037037037	0.0585651537335	0.0789473684211	0.0321199143469	0.0879765395894	0.122541603631	0.0483162518302	0.0481481481481
FBgn0011642	0.049487628093	0.0641975308642	0.222222222222	0.0468521229868	0.0526315789474	0.0385438972163	0.0879765395894	0.0514372163389	0.0263543191801	0.037037037037
FBgn0011648	0.0884778805299	0.0864197530864	0.194444444444	0.0439238653001	0.0964912280702	0.0449678800857	0.0645161290323	0.0847201210287	0.0175695461201	0.0444444444444
FBgn0011653	0.0994751312172	0.123456790123	0.148148148148	0.134699853587	0.0526315789474	0.00642398286938	0.140762463343	0.125567322239	0.0483162518302	0.0148148148148
FBgn0011656	0.0849787553112	0.138271604938	0.231481481481	0.0439238653001	0.105263157895	0.0128479657388	0.134897360704	0.110438729198	0.0307467057101	0.0222222222222
FBgn0011660	0.0644838790302	0.083950617284	0.212962962963	0.0819912152269	0.0833333333333	0.051391862955	0.0938416422287	0.0832072617247	0.0351390922401	0.0592592592593
FBgn0011661	0.101974506373	0.0987654320988	0.231481481481	0.0702781844802	0.0877192982456	0.0128479657388	0.0703812316716	0.0953101361573	0.0175695461201	0.0148148148148
FBgn0011666	0.0694826293427	0.0987654320988	0.296296296296	0.0673499267936	0.0350877192982	0.0321199143469	0.0762463343109	0.0786686838124	0.0175695461201	0.0740740740741
FBgn0011669	0.0614846288428	0.0592592592593	0.185185185185	0.0556368960469	0.0263157894737	0.0449678800857	0.105571847507	0.0484114977307	0.0219619326501	0.0592592592593
FBgn0011670	0.0549862534366	0.0641975308642	0.305555555556	0.0585651537335	0.0482456140351	0.0578158458244	0.0762463343109	0.0635400907716	0.0395314787701	0.0592592592593
FBgn0011672	0.082479380155	0.106172839506	0.194444444444	0.090775988287	0.114035087719	0.0128479657388	0.099706744868	0.0847201210287	0.0219619326501	0.0111111111111
FBgn0011674	0.0844788802799	0.120987654321	0.259259259259	0.0439238653001	0.0526315789474	0.00642398286938	0.0645161290323	0.0922844175492	0.0263543191801	0.0296296296296
FBgn0011692	0.0994751312172	0.130864197531	0.25	0.0849194729136	0.0657894736842	0.051391862955	0.0703812316716	0.122541603631	0.0219619326501	0.0444444444444
FBgn0011694	0.0569857535616	0.0641975308642	0.25	0.0966325036603	0.0350877192982	0.0578158458244	0.152492668622	0.0680786686838	0.0307467057101	0.0740740740741
FBgn0011695	0.109972506873	0.103703703704	0.111111111111	0.0761346998536	0.0657894736842	0.0449678800857	0.099706744868	0.122541603631	0.00878477306003	0.037037037037
FBgn0011705	0.0669832541865	0.130864197531	0.101851851852	0.090775988287	0.0394736842105	0.0256959314775	0.158357771261	0.105900151286	0.0307467057101	0.0185185185185
FBgn0011706	0.0669832541865	0.0938271604938	0.0833333333333	0.0761346998536	0.0394736842105	0.0128479657388	0.0821114369501	0.0771558245083	0.0307467057101	0.0259259259259
FBgn0011710	0.115971007248	0.133333333333	0.277777777778	0.0819912152269	0.0701754385965	0.0385438972163	0.129032258065	0.0953101361573	0.0307467057101	0.0444444444444
FBgn0011722	0.102474381405	0.101234567901	0.12037037037	0.0849194729136	0.0614035087719	0.0385438972163	0.0703812316716	0.0832072617247	0.01317715959	0.0444444444444
FBgn0011723	0.096975756061	0.0987654320988	0.111111111111	0.12298682284	0.0438596491228	0.0321199143469	0.134897360704	0.0983358547655	0.0263543191801	0.0407407407407
FBgn0011725	0.0974756310922	0.108641975309	0.212962962963	0.0439238653001	0.0789473684211	0.0192719486081	0.099706744868	0.108925869894	0.0263543191801	0.0222222222222
FBgn0011739	0.0874781304674	0.128395061728	0.240740740741	0.0673499267936	0.162280701754	0.0449678800857	0.0293255131965	0.110438729198	0.0263543191801	0.0555555555556
FBgn0011741	0.123469132717	0.108641975309	0.194444444444	0.0819912152269	0.0570175438596	0.051391862955	0.0879765395894	0.130105900151	0.0263543191801	0.0518518518519
FBgn0011745	0.125968507873	0.0864197530864	0.157407407407	0.0644216691069	0.0350877192982	0.0706638115632	0.0821114369501	0.0922844175492	0.0395314787701	0.0481481481481
FBgn0011746	0.0974756310922	0.0864197530864	0.277777777778	0.0556368960469	0.0394736842105	0.0770877944325	0.0821114369501	0.0726172465961	0.0263543191801	0.0592592592593
FBgn0011747	0.0584853786553	0.0543209876543	0.157407407407	0.0556368960469	0.030701754386	0.0449678800857	0.111436950147	0.0559757942511	0.0395314787701	0.0851851851852
FBgn0011754	0.0954761309673	0.0987654320988	0.231481481481	0.102489019034	0.144736842105	0.0642398286938	0.058651026393	0.125567322239	0.0175695461201	0.0518518518519
FBgn0011760	0.0854786303424	0.125925925926	0.212962962963	0.0351390922401	0.0614035087719	0.0321199143469	0.0879765395894	0.10741301059	0.0175695461201	0.0222222222222
FBgn0011761	0.130967258185	0.130864197531	0.0833333333333	0.0819912152269	0.0350877192982	0.0385438972163	0.0938416422287	0.111951588502	0.0395314787701	0.0481481481481
FBgn0011762	0.0839790052487	0.0666666666667	0.101851851852	0.0702781844802	0.030701754386	0.0449678800857	0.099706744868	0.0801815431165	0.0263543191801	0.0333333333333
FBgn0011763	0.122469382654	0.177777777778	0.0925925925926	0.0761346998536	0.0877192982456	0.0256959314775	0.105571847507	0.160363086233	0.0263543191801	0.0222222222222
FBgn0011766	0.0909772556861	0.133333333333	0.185185185185	0.0761346998536	0.0657894736842	0.0321199143469	0.0703812316716	0.116490166415	0.01317715959	0.0333333333333
FBgn0011768	0.105973506623	0.111111111111	0.185185185185	0.0819912152269	0.0570175438596	0.0449678800857	0.111436950147	0.119515885023	0.0263543191801	0.0481481481481
FBgn0011770	0.096975756061	0.145679012346	0.259259259259	0.0937042459736	0.0701754385965	0.0385438972163	0.058651026393	0.122541603631	0.0219619326501	0.037037037037
FBgn0011774	0.125468632842	0.128395061728	0.0740740740741	0.117130307467	0.0482456140351	0.0449678800857	0.105571847507	0.118003025719	0.0483162518302	0.0555555555556
FBgn0011785	0.108972756811	0.135802469136	0.25	0.0732064421669	0.0657894736842	0.0385438972163	0.0879765395894	0.133131618759	0.0219619326501	0.0222222222222
FBgn0011787	0.107473131717	0.123456790123	0.231481481481	0.0644216691069	0.0394736842105	0.0578158458244	0.123167155425	0.101361573374	0.0263543191801	0.0407407407407
FBgn0011812	0.0839790052487	0.118518518519	0.203703703704	0.0966325036603	0.0438596491228	0.0706638115632	0.0703812316716	0.0983358547655	0.00878477306003	0.0555555555556
FBgn0011817	0.116970757311	0.148148148148	0.212962962963	0.0673499267936	0.0657894736842	0.0321199143469	0.0645161290323	0.137670196672	0.0263543191801	0.0259259259259
FBgn0011818	0.109972506873	0.135802469136	0.203703703704	0.0966325036603	0.0394736842105	0.0256959314775	0.099706744868	0.125567322239	0.0175695461201	0.0333333333333
FBgn0011822	0.0664833791552	0.083950617284	0.240740740741	0.12298682284	0.0482456140351	0.0321199143469	0.0762463343109	0.0862329803328	0.0263543191801	0.0444444444444
FBgn0011826	0.104973756561	0.118518518519	0.222222222222	0.0673499267936	0.0921052631579	0.0128479657388	0.0527859237537	0.136157337368	0.00878477306003	0.0111111111111
FBgn0011828	0.103974006498	0.111111111111	0.101851851852	0.0790629575403	0.0438596491228	0.0256959314775	0.0645161290323	0.108925869894	0.0263543191801	0.0222222222222
FBgn0011829	0.0774806298425	0.0888888888889	0.101851851852	0.11420204978	0.0657894736842	0.0192719486081	0.0879765395894	0.0741301059002	0.01317715959	0.0259259259259
FBgn0011837	0.0724818795301	0.120987654321	0.203703703704	0.0849194729136	0.0789473684211	0.0192719486081	0.0821114369501	0.116490166415	0.0219619326501	0.037037037037
FBgn0011840	0.0764808797801	0.079012345679	0.0925925925926	0.0819912152269	0.00877192982456	0.0449678800857	0.0938416422287	0.0937972768533	0.0175695461201	0.0518518518519
FBgn0011844	0.0944763809048	0.0864197530864	0.12962962963	0.102489019034	0.0350877192982	0.0321199143469	0.0703812316716	0.0998487140696	0.0219619326501	0.0333333333333
FBgn0011845	0.0794801299675	0.116049382716	0.0555555555556	0.0761346998536	0.0438596491228	0.0192719486081	0.129032258065	0.104387291982	0.0527086383602	0.0259259259259
FBgn0011848	0.0664833791552	0.0444444444444	0.287037037037	0.090775988287	0.00877192982456	0.0256959314775	0.058651026393	0.0574886535552	0.00439238653001	0.0333333333333
FBgn0011850	0.0719820044989	0.0518518518519	0.231481481481	0.0819912152269	0.0394736842105	0.051391862955	0.129032258065	0.0650529500756	0.0175695461201	0.0518518518519
FBgn0011851	0.0829792551862	0.0493827160494	0.111111111111	0.125915080527	0.0175438596491	0.0642398286938	0.0821114369501	0.0665658093797	0.01317715959	0.0592592592593
FBgn0011852	0.0764808797801	0.041975308642	0.0925925925926	0.125915080527	0.0175438596491	0.0642398286938	0.0879765395894	0.0635400907716	0.00439238653001	0.0703703703704
FBgn0011853	0.0744813796551	0.0666666666667	0.166666666667	0.111273792094	0.0175438596491	0.0642398286938	0.0821114369501	0.0680786686838	0	0.0666666666667
FBgn0011854	0.0709822544364	0.0691358024691	0.157407407407	0.0849194729136	0.0219298245614	0.0256959314775	0.117302052786	0.0862329803328	0.01317715959	0.0222222222222
FBgn0011855	0.0724818795301	0.083950617284	0.148148148148	0.0849194729136	0.0263157894737	0.0192719486081	0.152492668622	0.0968229954614	0.0219619326501	0.0222222222222
FBgn0011858	0.0714821294676	0.0740740740741	0.138888888889	0.0790629575403	0.0570175438596	0.0256959314775	0.0645161290323	0.0801815431165	0.01317715959	0.0444444444444
FBgn0011861	0.0854786303424	0.041975308642	0.12962962963	0.0761346998536	0.0263157894737	0.0385438972163	0.099706744868	0.0453857791225	0.0307467057101	0.0444444444444
FBgn0011864	0.0789802549363	0.101234567901	0.175925925926	0.0819912152269	0.0219298245614	0.0449678800857	0.0762463343109	0.0877458396369	0.0263543191801	0.0481481481481
FBgn0011866	0.0899775056236	0.0913580246914	0.194444444444	0.102489019034	0.0263157894737	0.0706638115632	0.0821114369501	0.0937972768533	0.0439238653001	0.062962962963
FBgn0011871	0.116970757311	0.0938271604938	0.148148148148	0.102489019034	0.0526315789474	0.0385438972163	0.111436950147	0.105900151286	0.0219619326501	0.0259259259259
FBgn0011872	0.094976255936	0.0888888888889	0.203703703704	0.0702781844802	0.0482456140351	0.0449678800857	0.058651026393	0.0907715582451	0.0219619326501	0.0333333333333
FBgn0011877	0.0819795051237	0.0814814814815	0.157407407407	0.108345534407	0.030701754386	0.0449678800857	0.058651026393	0.0635400907716	0.01317715959	0.0444444444444
FBgn0011878	0.0769807548113	0.0716049382716	0.231481481481	0.0878477306003	0.0526315789474	0.0578158458244	0.0703812316716	0.0741301059002	0.01317715959	0.0592592592593
FBgn0011880	0.0684828792802	0.0740740740741	0.287037037037	0.0761346998536	0.0131578947368	0.0578158458244	0.058651026393	0.0922844175492	0.01317715959	0.0740740740741
FBgn0011881	0.0829792551862	0.118518518519	0.259259259259	0.0702781844802	0.0438596491228	0.0578158458244	0.129032258065	0.0907715582451	0.0351390922401	0.0481481481481
FBgn0011882	0.0834791302174	0.0691358024691	0.0925925925926	0.0614934114202	0.030701754386	0.0578158458244	0.0879765395894	0.0816944024206	0.0219619326501	0.0592592592593
FBgn0011883	0.0859785053737	0.079012345679	0.148148148148	0.0644216691069	0.0263157894737	0.0578158458244	0.105571847507	0.0832072617247	0.0263543191801	0.0555555555556
FBgn0011885	0.082479380155	0.0938271604938	0.12037037037	0.0790629575403	0.0526315789474	0.0770877944325	0.0938416422287	0.0801815431165	0.0263543191801	0.0666666666667
FBgn0011888	0.0614846288428	0.0666666666667	0.194444444444	0.0937042459736	0.030701754386	0.0706638115632	0.117302052786	0.0650529500756	0.0219619326501	0.0592592592593
FBgn0011889	0.0699825043739	0.0913580246914	0.157407407407	0.111273792094	0.0219298245614	0.051391862955	0.0821114369501	0.0983358547655	0.01317715959	0.0407407407407
FBgn0011890	0.0534866283429	0.0567901234568	0.111111111111	0.0644216691069	0.0219298245614	0.0578158458244	0.140762463343	0.0499243570348	0.0263543191801	0.0444444444444
FBgn0011891	0.0859785053737	0.0913580246914	0.157407407407	0.0673499267936	0.030701754386	0.0385438972163	0.105571847507	0.108925869894	0.01317715959	0.0333333333333
FBgn0011893	0.0599850037491	0.0543209876543	0.277777777778	0.0761346998536	0.0175438596491	0.0578158458244	0.0879765395894	0.0590015128593	0.01317715959	0.0555555555556
FBgn0011894	0.061984503874	0.0617283950617	0.175925925926	0.0527086383602	0.0131578947368	0.0642398286938	0.099706744868	0.054462934947	0.0219619326501	0.0666666666667
FBgn0011897	0.0794801299675	0.0691358024691	0.231481481481	0.0849194729136	0.0394736842105	0.0706638115632	0.0645161290323	0.0741301059002	0.0219619326501	0.0592592592593
FBgn0011902	0.0724818795301	0.0740740740741	0.277777777778	0.0702781844802	0.0526315789474	0.0385438972163	0.0762463343109	0.071104387292	0.01317715959	0.0481481481481
FBgn0011905	0.0664833791552	0.041975308642	0.12962962963	0.102489019034	0.030701754386	0.0385438972163	0.0821114369501	0.054462934947	0.0395314787701	0.0481481481481
FBgn0011906	0.063984003999	0.079012345679	0.287037037037	0.0527086383602	0.0394736842105	0.0449678800857	0.146627565982	0.0620272314675	0.0175695461201	0.0481481481481
FBgn0011915	0.0884778805299	0.0641975308642	0.101851851852	0.0966325036603	0.0394736842105	0.0706638115632	0.099706744868	0.0786686838124	0.0439238653001	0.0518518518519
FBgn0011916	0.0749812546863	0.0962962962963	0.185185185185	0.0614934114202	0.0350877192982	0.0449678800857	0.129032258065	0.0771558245083	0.0351390922401	0.0518518518519
FBgn0011919	0.0739815046238	0.0740740740741	0.148148148148	0.0849194729136	0.0438596491228	0.0835117773019	0.0938416422287	0.0786686838124	0.0219619326501	0.0703703703704
FBgn0011921	0.0769807548113	0.0864197530864	0.194444444444	0.0761346998536	0.0745614035088	0.0578158458244	0.105571847507	0.0907715582451	0.0263543191801	0.062962962963
FBgn0011927	0.0919770057486	0.0617283950617	0.166666666667	0.0409956076135	0.0350877192982	0.0578158458244	0.0879765395894	0.0922844175492	0.0527086383602	0.0481481481481
FBgn0011928	0.0984753811547	0.0864197530864	0.194444444444	0.0614934114202	0.0350877192982	0.0449678800857	0.117302052786	0.11497730711	0.0219619326501	0.0296296296296
FBgn0011931	0.0704823794051	0.0765432098765	0.157407407407	0.099560761347	0.030701754386	0.0449678800857	0.111436950147	0.0590015128593	0.0307467057101	0.0444444444444
FBgn0011933	0.0684828792802	0.0987654320988	0.203703703704	0.0937042459736	0.0438596491228	0.0192719486081	0.0762463343109	0.0862329803328	0.0175695461201	0.0333333333333
FBgn0011934	0.0794801299675	0.0913580246914	0.12037037037	0.0702781844802	0.0263157894737	0.051391862955	0.058651026393	0.0937972768533	0.00878477306003	0.0407407407407
FBgn0011936	0.0834791302174	0.0962962962963	0.222222222222	0.0966325036603	0.0350877192982	0.0385438972163	0.0938416422287	0.0907715582451	0.0263543191801	0.0333333333333
FBgn0011937	0.0864783804049	0.083950617284	0.203703703704	0.0702781844802	0.030701754386	0.0256959314775	0.0645161290323	0.0832072617247	0.0219619326501	0.037037037037
FBgn0011938	0.0819795051237	0.0938271604938	0.175925925926	0.0819912152269	0.0526315789474	0.0449678800857	0.129032258065	0.0816944024206	0.0483162518302	0.0444444444444
FBgn0011944	0.0704823794051	0.0617283950617	0.111111111111	0.137628111274	0.0394736842105	0.0578158458244	0.0703812316716	0.0499243570348	0.0395314787701	0.0444444444444
FBgn0011945	0.0769807548113	0.0617283950617	0.175925925926	0.0966325036603	0.0263157894737	0.0449678800857	0.105571847507	0.0680786686838	0.01317715959	0.0444444444444
FBgn0011948	0.0829792551862	0.0987654320988	0.166666666667	0.0761346998536	0.0219298245614	0.0256959314775	0.134897360704	0.102874432678	0.0439238653001	0.0407407407407
FBgn0011949	0.0854786303424	0.111111111111	0.166666666667	0.108345534407	0.0482456140351	0.0321199143469	0.0762463343109	0.0968229954614	0.0395314787701	0.037037037037
FBgn0011950	0.0874781304674	0.0938271604938	0.138888888889	0.143484626647	0.0526315789474	0.0321199143469	0.0703812316716	0.0907715582451	0.0483162518302	0.0444444444444
FBgn0011953	0.0769807548113	0.0814814814815	0.203703703704	0.0556368960469	0.0482456140351	0.0578158458244	0.0938416422287	0.0801815431165	0.0483162518302	0.0481481481481
FBgn0011954	0.0879780054986	0.0913580246914	0.0740740740741	0.0702781844802	0.0350877192982	0.0385438972163	0.0645161290323	0.0877458396369	0.0395314787701	0.037037037037
FBgn0011957	0.0714821294676	0.0962962962963	0.148148148148	0.0585651537335	0.0219298245614	0.0578158458244	0.0879765395894	0.0983358547655	0.0263543191801	0.0333333333333
FBgn0011959	0.0859785053737	0.0814814814815	0.185185185185	0.0819912152269	0.0394736842105	0.0578158458244	0.117302052786	0.0816944024206	0.0263543191801	0.0444444444444
FBgn0011962	0.0829792551862	0.0691358024691	0.157407407407	0.0732064421669	0.0219298245614	0.0321199143469	0.117302052786	0.0801815431165	0.0614934114202	0.0296296296296
FBgn0011963	0.0864783804049	0.0716049382716	0.203703703704	0.0585651537335	0.030701754386	0.0385438972163	0.105571847507	0.0862329803328	0.0483162518302	0.0481481481481
FBgn0011965	0.0774806298425	0.0691358024691	0.12037037037	0.1317715959	0.0350877192982	0.0449678800857	0.140762463343	0.0801815431165	0.0263543191801	0.0518518518519
FBgn0011966	0.0829792551862	0.108641975309	0.185185185185	0.0849194729136	0.030701754386	0.0449678800857	0.105571847507	0.124054462935	0.0439238653001	0.0444444444444
FBgn0011970	0.0634841289678	0.0567901234568	0.0740740740741	0.0380673499268	0.030701754386	0.0642398286938	0.0879765395894	0.0574886535552	0.0307467057101	0.0740740740741
FBgn0011971	0.0694826293427	0.0666666666667	0.148148148148	0.0644216691069	0.030701754386	0.051391862955	0.0938416422287	0.0680786686838	0.0175695461201	0.0518518518519
FBgn0011976	0.0809797550612	0.0716049382716	0.25	0.0702781844802	0.0219298245614	0.0256959314775	0.111436950147	0.0832072617247	0.0527086383602	0.0333333333333
FBgn0011977	0.0809797550612	0.0938271604938	0.157407407407	0.0790629575403	0.0526315789474	0.0321199143469	0.105571847507	0.0741301059002	0.0527086383602	0.0481481481481
FBgn0011980	0.0689827543114	0.041975308642	0.166666666667	0.0468521229868	0.0219298245614	0.0449678800857	0.0645161290323	0.054462934947	0.0219619326501	0.0555555555556
FBgn0011981	0.0634841289678	0.0716049382716	0.222222222222	0.10541727672	0.0438596491228	0.0449678800857	0.123167155425	0.0620272314675	0.0219619326501	0.0518518518519
FBgn0011984	0.0834791302174	0.083950617284	0.12037037037	0.0849194729136	0.0570175438596	0.0449678800857	0.146627565982	0.0937972768533	0.0351390922401	0.0444444444444
FBgn0011985	0.0829792551862	0.0864197530864	0.194444444444	0.0468521229868	0.0526315789474	0.0385438972163	0.0938416422287	0.0953101361573	0.0263543191801	0.0481481481481
FBgn0011987	0.101974506373	0.111111111111	0.185185185185	0.099560761347	0.0701754385965	0.0385438972163	0.105571847507	0.111951588502	0.0351390922401	0.0407407407407
FBgn0011994	0.0909772556861	0.103703703704	0.194444444444	0.0761346998536	0.0526315789474	0.0256959314775	0.105571847507	0.0877458396369	0.0439238653001	0.0333333333333
FBgn0011998	0.0814796300925	0.0888888888889	0.203703703704	0.108345534407	0.0570175438596	0.0578158458244	0.0703812316716	0.0968229954614	0.0351390922401	0.0555555555556
FBgn0012000	0.0909772556861	0.0740740740741	0.222222222222	0.0644216691069	0.0526315789474	0.0321199143469	0.0527859237537	0.0741301059002	0.0219619326501	0.0333333333333
FBgn0012001	0.0729817545614	0.0641975308642	0.240740740741	0.0644216691069	0.0350877192982	0.0385438972163	0.129032258065	0.0816944024206	0.0307467057101	0.0481481481481
FBgn0012009	0.078480379905	0.0641975308642	0.212962962963	0.0702781844802	0.030701754386	0.0706638115632	0.0527859237537	0.0620272314675	0.0263543191801	0.0555555555556
FBgn0012017	0.0994751312172	0.0888888888889	0.111111111111	0.0614934114202	0.0614035087719	0.0256959314775	0.105571847507	0.0756429652042	0.0351390922401	0.0333333333333
FBgn0012025	0.0759810047488	0.0740740740741	0.259259259259	0.0497803806735	0.0175438596491	0.0578158458244	0.0469208211144	0.0665658093797	0.0175695461201	0.0518518518519
FBgn0012026	0.082479380155	0.0666666666667	0.268518518519	0.0380673499268	0.0263157894737	0.0385438972163	0.111436950147	0.0741301059002	0.0395314787701	0.037037037037
FBgn0012028	0.0864783804049	0.0864197530864	0.212962962963	0.0732064421669	0.0350877192982	0.0321199143469	0.0879765395894	0.0862329803328	0.00878477306003	0.0407407407407
FBgn0012036	0.0739815046238	0.0765432098765	0.194444444444	0.0409956076135	0.030701754386	0.0321199143469	0.134897360704	0.0922844175492	0.0351390922401	0.0222222222222
FBgn0012042	0.0739815046238	0.083950617284	0.00925925925926	0.143484626647	0.0657894736842	0.0385438972163	0.134897360704	0.0620272314675	0.0351390922401	0.0555555555556
FBgn0012051	0.0874781304674	0.0814814814815	0.12962962963	0.102489019034	0.0657894736842	0.0449678800857	0.058651026393	0.0741301059002	0.01317715959	0.0666666666667
FBgn0012344	0.0979755061235	0.0641975308642	0.259259259259	0.0673499267936	0.0219298245614	0.051391862955	0.0879765395894	0.0620272314675	0.0219619326501	0.0518518518519
FBgn0013269	0.139465133717	0.153086419753	0.0740740740741	0.111273792094	0.0394736842105	0.051391862955	0.134897360704	0.136157337368	0.0307467057101	0.0592592592593
FBgn0013275	0.0964758810297	0.120987654321	0.148148148148	0.0585651537335	0.0482456140351	0.0192719486081	0.123167155425	0.137670196672	0.0263543191801	0.0259259259259
FBgn0013276	0.0964758810297	0.120987654321	0.166666666667	0.0556368960469	0.0482456140351	0.0192719486081	0.123167155425	0.137670196672	0.0263543191801	0.0259259259259
FBgn0013277	0.10447388153	0.118518518519	0.138888888889	0.0585651537335	0.0526315789474	0.0256959314775	0.111436950147	0.131618759455	0.0263543191801	0.0333333333333
FBgn0013300	0.0754811297176	0.0938271604938	0.0740740740741	0.0849194729136	0.0394736842105	0.0449678800857	0.0645161290323	0.0832072617247	0.01317715959	0.0518518518519
FBgn0013303	0.0854786303424	0.116049382716	0.25	0.0527086383602	0.0745614035088	0.0385438972163	0.058651026393	0.108925869894	0.0307467057101	0.0444444444444
FBgn0013305	0.0939765058735	0.0666666666667	0.138888888889	0.0468521229868	0.0482456140351	0.051391862955	0.0821114369501	0.0680786686838	0.0307467057101	0.0407407407407
FBgn0013307	0.0934766308423	0.118518518519	0.138888888889	0.125915080527	0.0482456140351	0.0321199143469	0.17008797654	0.11497730711	0.0614934114202	0.0407407407407
FBgn0013323	0.0994751312172	0.0864197530864	0.138888888889	0.1317715959	0.0350877192982	0.0578158458244	0.152492668622	0.0922844175492	0.0483162518302	0.062962962963
FBgn0013325	0.111972006998	0.148148148148	0.203703703704	0.0614934114202	0.0614035087719	0.0321199143469	0.0879765395894	0.125567322239	0.0351390922401	0.0296296296296
FBgn0013334	0.111472131967	0.123456790123	0.185185185185	0.090775988287	0.0526315789474	0.0449678800857	0.0527859237537	0.127080181543	0	0.0296296296296
FBgn0013342	0.104973756561	0.079012345679	0.175925925926	0.0761346998536	0.0526315789474	0.0192719486081	0.0762463343109	0.0968229954614	0.0263543191801	0.0222222222222
FBgn0013343	0.117470632342	0.123456790123	0.212962962963	0.0673499267936	0.105263157895	0.0192719486081	0.0527859237537	0.121028744327	0.0219619326501	0.0185185185185
FBgn0013347	0.0994751312172	0.123456790123	0.157407407407	0.0849194729136	0.0350877192982	0.0128479657388	0.123167155425	0.111951588502	0.0395314787701	0.0333333333333
FBgn0013432	0.111472131967	0.120987654321	0.240740740741	0.0732064421669	0.0263157894737	0.0449678800857	0.058651026393	0.0983358547655	0.01317715959	0.037037037037
FBgn0013433	0.0774806298425	0.118518518519	0.157407407407	0.10541727672	0.135964912281	0.0256959314775	0.0762463343109	0.0922844175492	0.01317715959	0.0259259259259
FBgn0013435	0.101474631342	0.106172839506	0.12962962963	0.0702781844802	0.0526315789474	0.051391862955	0.105571847507	0.0953101361573	0.0175695461201	0.0592592592593
FBgn0013469	0.100974756311	0.155555555556	0.0462962962963	0.102489019034	0.0570175438596	0.00642398286938	0.152492668622	0.119515885023	0.0219619326501	0.0037037037037
FBgn0013531	0.0974756310922	0.120987654321	0.0648148148148	0.108345534407	0.030701754386	0.0385438972163	0.134897360704	0.102874432678	0.0483162518302	0.062962962963
FBgn0013576	0.0834791302174	0.079012345679	0.0648148148148	0.0468521229868	0.030701754386	0.0578158458244	0.0762463343109	0.0786686838124	0.0483162518302	0.0407407407407
FBgn0013720	0.132466883279	0.111111111111	0.0462962962963	0.10541727672	0.0482456140351	0.0385438972163	0.111436950147	0.122541603631	0.0527086383602	0.0444444444444
FBgn0013733	0.08047988003	0.106172839506	0.222222222222	0.0585651537335	0.105263157895	0.0256959314775	0.0821114369501	0.101361573374	0.0307467057101	0.0259259259259
FBgn0013746	0.094976255936	0.0641975308642	0.138888888889	0.0937042459736	0.0526315789474	0.051391862955	0.105571847507	0.0786686838124	0.00878477306003	0.0555555555556
FBgn0013749	0.0544863784054	0.0641975308642	0.194444444444	0.0556368960469	0.030701754386	0.051391862955	0.111436950147	0.0574886535552	0.0219619326501	0.0592592592593
FBgn0013750	0.105973506623	0.125925925926	0.203703703704	0.0878477306003	0.135964912281	0.0385438972163	0.0645161290323	0.110438729198	0.00878477306003	0.0444444444444
FBgn0013751	0.0889777555611	0.128395061728	0.00925925925926	0.1317715959	0.0482456140351	0.0449678800857	0.105571847507	0.11497730711	0.0175695461201	0.0333333333333
FBgn0013753	0.131467133217	0.153086419753	0.194444444444	0.0790629575403	0.0570175438596	0.0385438972163	0.0469208211144	0.154311649017	0.0219619326501	0.037037037037
FBgn0013759	0.0754811297176	0.116049382716	0.157407407407	0.0878477306003	0.175438596491	0.0578158458244	0.0645161290323	0.10741301059	0.0263543191801	0.0555555555556
FBgn0013763	0.0749812546863	0.0543209876543	0.175925925926	0.0849194729136	0.0219298245614	0.0449678800857	0.0703812316716	0.0695915279879	0.00878477306003	0.0444444444444
FBgn0013764	0.144463884029	0.158024691358	0.157407407407	0.10541727672	0.0570175438596	0.0449678800857	0.058651026393	0.172465960666	0.0219619326501	0.0444444444444
FBgn0013767	0.0829792551862	0.0962962962963	0.0648148148148	0.14934114202	0.0219298245614	0.0321199143469	0.158357771261	0.0741301059002	0.0614934114202	0.037037037037
FBgn0013770	0.0994751312172	0.079012345679	0.212962962963	0.0527086383602	0.0438596491228	0.0192719486081	0.105571847507	0.0695915279879	0.01317715959	0.0296296296296
FBgn0013771	0.0924768807798	0.083950617284	0.231481481481	0.0937042459736	0.0701754385965	0.0385438972163	0.146627565982	0.101361573374	0.0307467057101	0.0481481481481
FBgn0013772	0.116470882279	0.101234567901	0.101851851852	0.0761346998536	0.0570175438596	0.0256959314775	0.117302052786	0.0801815431165	0.0395314787701	0.0481481481481
FBgn0013799	0.116470882279	0.118518518519	0.185185185185	0.0585651537335	0.0614035087719	0.0578158458244	0.058651026393	0.131618759455	0.01317715959	0.0407407407407
FBgn0013812	0.0879780054986	0.101234567901	0.25	0.0937042459736	0.0789473684211	0.0256959314775	0.0938416422287	0.0968229954614	0.0307467057101	0.0259259259259
FBgn0013813	0.0904773806548	0.0938271604938	0.0925925925926	0.187408491947	0.0394736842105	0.0128479657388	0.0762463343109	0.105900151286	0.0175695461201	0.0333333333333
FBgn0013949	0.0849787553112	0.079012345679	0.259259259259	0.12298682284	0.0394736842105	0.051391862955	0.105571847507	0.0801815431165	0.0351390922401	0.0444444444444
FBgn0013973	0.0959760059985	0.138271604938	0.25	0.090775988287	0.030701754386	0.0192719486081	0.0527859237537	0.111951588502	0.0263543191801	0.0333333333333
FBgn0013987	0.117470632342	0.128395061728	0.203703703704	0.0497803806735	0.105263157895	0.0256959314775	0.0703812316716	0.102874432678	0.0219619326501	0.037037037037
FBgn0013995	0.0919770057486	0.118518518519	0.0740740740741	0.0761346998536	0.0482456140351	0.0256959314775	0.0645161290323	0.130105900151	0.0483162518302	0.0333333333333
FBgn0013997	0.0914771307173	0.118518518519	0.259259259259	0.0644216691069	0.0701754385965	0.0128479657388	0.0703812316716	0.111951588502	0.00878477306003	0.0185185185185
FBgn0014000	0.0684828792802	0.120987654321	0.287037037037	0.102489019034	0.030701754386	0.0256959314775	0.134897360704	0.0998487140696	0.0219619326501	0.0222222222222
FBgn0014002	0.0924768807798	0.111111111111	0.240740740741	0.0322108345534	0.0482456140351	0.0256959314775	0.111436950147	0.105900151286	0.0351390922401	0.037037037037
FBgn0014006	0.101974506373	0.140740740741	0.296296296296	0.0966325036603	0.100877192982	0.051391862955	0.0469208211144	0.116490166415	0.00878477306003	0.0555555555556
FBgn0014007	0.0779805048738	0.106172839506	0.287037037037	0.0439238653001	0.0614035087719	0.0385438972163	0.0821114369501	0.0862329803328	0.00878477306003	0.0555555555556
FBgn0014009	0.111472131967	0.108641975309	0.0740740740741	0.108345534407	0.0526315789474	0.0192719486081	0.0821114369501	0.089258698941	0.0483162518302	0.0148148148148
FBgn0014018	0.103474131467	0.138271604938	0.37037037037	0.0556368960469	0.0614035087719	0.0192719486081	0.0879765395894	0.134644478064	0.0219619326501	0.0407407407407
FBgn0014019	0.111472131967	0.0814814814815	0.185185185185	0.0702781844802	0.0394736842105	0.051391862955	0.123167155425	0.101361573374	0.0351390922401	0.0592592592593
FBgn0014020	0.0889777555611	0.145679012346	0.0555555555556	0.0878477306003	0.0701754385965	0.051391862955	0.0351906158358	0.137670196672	0.01317715959	0.0666666666667
FBgn0014022	0.104973756561	0.079012345679	0.157407407407	0.0878477306003	0.0438596491228	0.0385438972163	0.0645161290323	0.0786686838124	0.01317715959	0.0481481481481
FBgn0014023	0.0854786303424	0.113580246914	0.101851851852	0.0819912152269	0.0657894736842	0.109207708779	0.099706744868	0.110438729198	0.01317715959	0.0851851851852
FBgn0014024	0.110972256936	0.135802469136	0.305555555556	0.0644216691069	0.0394736842105	0.0128479657388	0.0469208211144	0.128593040847	0.0175695461201	0.0407407407407
FBgn0014026	0.0964758810297	0.083950617284	0.166666666667	0.0673499267936	0.118421052632	0.0385438972163	0.105571847507	0.089258698941	0.0395314787701	0.0481481481481
FBgn0014028	0.116470882279	0.130864197531	0.259259259259	0.14055636896	0.0789473684211	0.0128479657388	0.0645161290323	0.146747352496	0.0219619326501	0.0407407407407
FBgn0014029	0.112471882029	0.0641975308642	0.212962962963	0.0790629575403	0.105263157895	0.0449678800857	0.0938416422287	0.0953101361573	0.0175695461201	0.0481481481481
FBgn0014031	0.115471132217	0.083950617284	0.12962962963	0.0849194729136	0.0438596491228	0.0449678800857	0.0879765395894	0.130105900151	0.0219619326501	0.0481481481481
FBgn0014033	0.0884778805299	0.125925925926	0.25	0.0673499267936	0.0570175438596	0.0770877944325	0.099706744868	0.10741301059	0.00878477306003	0.0703703703704
FBgn0014037	0.101474631342	0.0962962962963	0.166666666667	0.0468521229868	0.0877192982456	0.0642398286938	0.0469208211144	0.0968229954614	0.0351390922401	0.0518518518519
FBgn0014073	0.0864783804049	0.128395061728	0.231481481481	0.0556368960469	0.0526315789474	0.0128479657388	0.0527859237537	0.108925869894	0.0307467057101	0.0407407407407
FBgn0014075	0.0899775056236	0.0864197530864	0.185185185185	0.0644216691069	0.0701754385965	0.0449678800857	0.129032258065	0.0862329803328	0.0219619326501	0.0555555555556
FBgn0014127	0.096975756061	0.0469135802469	0.12037037037	0.0702781844802	0.030701754386	0.0385438972163	0.105571847507	0.0680786686838	0.0219619326501	0.0296296296296
FBgn0014143	0.105473631592	0.158024691358	0.101851851852	0.0614934114202	0.0526315789474	0.0321199143469	0.0879765395894	0.14069591528	0.01317715959	0.0296296296296
FBgn0014163	0.0869782554361	0.175308641975	0.25	0.0527086383602	0.0701754385965	0.00642398286938	0.158357771261	0.136157337368	0.0307467057101	0.0185185185185
FBgn0014179	0.0864783804049	0.113580246914	0.0740740740741	0.0937042459736	0.0789473684211	0.0642398286938	0.0821114369501	0.104387291982	0.0439238653001	0.0555555555556
FBgn0014184	0.0849787553112	0.0740740740741	0.259259259259	0.0614934114202	0.0833333333333	0.0449678800857	0.0645161290323	0.0756429652042	0.0307467057101	0.062962962963
FBgn0014269	0.117970507373	0.153086419753	0.203703703704	0.0732064421669	0.0438596491228	0.0706638115632	0.0879765395894	0.163388804841	0.01317715959	0.0666666666667
FBgn0014340	0.137965508623	0.158024691358	0.166666666667	0.108345534407	0.0394736842105	0.0385438972163	0.0527859237537	0.1482602118	0.01317715959	0.0296296296296
FBgn0014342	0.0814796300925	0.083950617284	0.314814814815	0.0878477306003	0.0570175438596	0.0770877944325	0.0703812316716	0.105900151286	0.0219619326501	0.062962962963
FBgn0014343	0.117970507373	0.140740740741	0.0648148148148	0.0556368960469	0.0614035087719	0.0192719486081	0.129032258065	0.108925869894	0.0219619326501	0.0148148148148
FBgn0014366	0.117470632342	0.153086419753	0.175925925926	0.0761346998536	0.0438596491228	0.051391862955	0.111436950147	0.139183055976	0.0395314787701	0.0444444444444
FBgn0014368	0.0934766308423	0.103703703704	0.157407407407	0.0644216691069	0.0175438596491	0.0128479657388	0.1642228739	0.0847201210287	0.0527086383602	0.0296296296296
FBgn0014388	0.0729817545614	0.083950617284	0.037037037037	0.14934114202	0.0394736842105	0.0321199143469	0.0645161290323	0.0665658093797	0.0219619326501	0.0259259259259
FBgn0014395	0.0914771307173	0.0864197530864	0.231481481481	0.0849194729136	0.0570175438596	0.0385438972163	0.0879765395894	0.0983358547655	0.0175695461201	0.0296296296296
FBgn0014396	0.0974756310922	0.116049382716	0.25	0.0409956076135	0.0657894736842	0.0256959314775	0.0762463343109	0.118003025719	0.0351390922401	0.0296296296296
FBgn0014411	0.134966258435	0.116049382716	0.25	0.0966325036603	0.0350877192982	0.0321199143469	0.0410557184751	0.130105900151	0.01317715959	0.0222222222222
FBgn0014417	0.0859785053737	0.0666666666667	0.268518518519	0.0556368960469	0.0263157894737	0.0128479657388	0.146627565982	0.0741301059002	0.0219619326501	0.0444444444444
FBgn0014427	0.0934766308423	0.123456790123	0.138888888889	0.099560761347	0.0657894736842	0.0642398286938	0.099706744868	0.111951588502	0.0307467057101	0.0592592592593
FBgn0014455	0.105973506623	0.118518518519	0.240740740741	0.0849194729136	0.0482456140351	0.0578158458244	0.0879765395894	0.0907715582451	0.0175695461201	0.0592592592593
FBgn0014464	0.0844788802799	0.083950617284	0.0740740740741	0.099560761347	0.0789473684211	0.0385438972163	0.099706744868	0.0922844175492	0.0439238653001	0.0407407407407
FBgn0014848	0.0529867533117	0.041975308642	0.222222222222	0.0849194729136	0.030701754386	0.0770877944325	0.111436950147	0.0393343419062	0.0307467057101	0.0740740740741
FBgn0014857	0.106473381655	0.143209876543	0.0833333333333	0.108345534407	0.030701754386	0.0192719486081	0.0762463343109	0.113464447806	0.0307467057101	0.0296296296296
FBgn0014859	0.120469882529	0.143209876543	0.0277777777778	0.0819912152269	0.0657894736842	0.0192719486081	0.0938416422287	0.133131618759	0.0219619326501	0.0296296296296
FBgn0014861	0.118970257436	0.192592592593	0.25	0.090775988287	0.0131578947368	0.0642398286938	0.0410557184751	0.169440242057	0.0175695461201	0.062962962963
FBgn0014865	0.0859785053737	0.079012345679	0.0925925925926	0.172767203514	0.030701754386	0.0192719486081	0.099706744868	0.0968229954614	0.0307467057101	0.0444444444444
FBgn0014868	0.123469132717	0.125925925926	0.0833333333333	0.14055636896	0.0570175438596	0.051391862955	0.129032258065	0.154311649017	0.0351390922401	0.0555555555556
FBgn0014869	0.117470632342	0.0888888888889	0.0462962962963	0.120058565154	0.0438596491228	0.0321199143469	0.0821114369501	0.116490166415	0.0351390922401	0.0407407407407
FBgn0014870	0.115971007248	0.125925925926	0.25	0.0585651537335	0.0438596491228	0.0385438972163	0.0703812316716	0.133131618759	0.0263543191801	0.0259259259259
FBgn0014877	0.0854786303424	0.116049382716	0.25	0.0673499267936	0.0219298245614	0.051391862955	0.111436950147	0.105900151286	0.0263543191801	0.0518518518519
FBgn0014879	0.112971757061	0.165432098765	0.0740740740741	0.111273792094	0.0394736842105	0.0449678800857	0.105571847507	0.136157337368	0.0307467057101	0.0481481481481
FBgn0014903	0.104973756561	0.0691358024691	0.0185185185185	0.12298682284	0.0482456140351	0.0192719486081	0.146627565982	0.0816944024206	0.0351390922401	0.0296296296296
FBgn0014906	0.0894776305924	0.111111111111	0.194444444444	0.0819912152269	0.0570175438596	0.0321199143469	0.0762463343109	0.0937972768533	0.0439238653001	0.0333333333333
FBgn0014930	0.0964758810297	0.111111111111	0.222222222222	0.0819912152269	0.0482456140351	0.0449678800857	0.123167155425	0.108925869894	0.01317715959	0.0407407407407
FBgn0014931	0.0879780054986	0.0913580246914	0.314814814815	0.0409956076135	0.0526315789474	0.0899357601713	0.0703812316716	0.0832072617247	0.01317715959	0.0814814814815
FBgn0014949	0.10847288178	0.108641975309	0.0833333333333	0.111273792094	0.0394736842105	0.0321199143469	0.146627565982	0.108925869894	0.0307467057101	0.0296296296296
FBgn0015000	0.0994751312172	0.103703703704	0.203703703704	0.0790629575403	0.0570175438596	0.0321199143469	0.0938416422287	0.0832072617247	0.0175695461201	0.0296296296296
FBgn0015001	0.096975756061	0.120987654321	0.12037037037	0.12298682284	0.0833333333333	0.0385438972163	0.105571847507	0.113464447806	0.0307467057101	0.0333333333333
FBgn0015008	0.0679830042489	0.0518518518519	0.305555555556	0.0790629575403	0.0263157894737	0.0642398286938	0.0762463343109	0.054462934947	0.01317715959	0.0555555555556
FBgn0015010	0.0624843789053	0.0814814814815	0.157407407407	0.102489019034	0.0482456140351	0.0385438972163	0.0938416422287	0.102874432678	0.0175695461201	0.0481481481481
FBgn0015011	0.0814796300925	0.113580246914	0.111111111111	0.117130307467	0.0350877192982	0.00642398286938	0.099706744868	0.0998487140696	0.0219619326501	0.0148148148148
FBgn0015024	0.0959760059985	0.108641975309	0.148148148148	0.0380673499268	0.105263157895	0.00642398286938	0.0879765395894	0.0968229954614	0.0175695461201	0.0296296296296
FBgn0015025	0.0814796300925	0.0962962962963	0.166666666667	0.0644216691069	0.0350877192982	0.0385438972163	0.111436950147	0.108925869894	0.0395314787701	0.0444444444444
FBgn0015031	0.0889777555611	0.079012345679	0.222222222222	0.0527086383602	0.030701754386	0.051391862955	0.117302052786	0.0741301059002	0.0395314787701	0.0592592592593
FBgn0015032	0.0994751312172	0.135802469136	0.12962962963	0.0878477306003	0.0701754385965	0.0256959314775	0.134897360704	0.127080181543	0.0439238653001	0.0333333333333
FBgn0015033	0.0739815046238	0.0666666666667	0.185185185185	0.111273792094	0.0350877192982	0.0385438972163	0.0938416422287	0.0605143721634	0.01317715959	0.0518518518519
FBgn0015035	0.0934766308423	0.103703703704	0.101851851852	0.146412884334	0.0438596491228	0.0256959314775	0.111436950147	0.0922844175492	0.00878477306003	0.037037037037
FBgn0015039	0.0904773806548	0.103703703704	0.157407407407	0.0849194729136	0.0526315789474	0.0321199143469	0.1642228739	0.10741301059	0.0439238653001	0.0555555555556
FBgn0015040	0.100974756311	0.120987654321	0.194444444444	0.0761346998536	0.0394736842105	0.0321199143469	0.146627565982	0.116490166415	0.0351390922401	0.0333333333333
FBgn0015075	0.121469632592	0.111111111111	0.25	0.0673499267936	0.0789473684211	0.0321199143469	0.129032258065	0.119515885023	0.0483162518302	0.0333333333333
FBgn0015218	0.0864783804049	0.108641975309	0.231481481481	0.10541727672	0.0657894736842	0.0256959314775	0.0645161290323	0.0998487140696	0.0351390922401	0.0222222222222
FBgn0015239	0.078480379905	0.0592592592593	0.268518518519	0.0732064421669	0.0394736842105	0.0449678800857	0.0879765395894	0.0877458396369	0.0351390922401	0.0407407407407
FBgn0015240	0.135466133467	0.153086419753	0.157407407407	0.0849194729136	0.0482456140351	0.0385438972163	0.111436950147	0.146747352496	0.0351390922401	0.0481481481481
FBgn0015245	0.0899775056236	0.0938271604938	0.240740740741	0.0585651537335	0.0701754385965	0.0385438972163	0.0703812316716	0.0680786686838	0.00439238653001	0.0407407407407
FBgn0015268	0.120969757561	0.125925925926	0.240740740741	0.0878477306003	0.0701754385965	0.0321199143469	0.0879765395894	0.127080181543	0.0219619326501	0.0555555555556
FBgn0015270	0.113971507123	0.111111111111	0.157407407407	0.0819912152269	0.0394736842105	0.0449678800857	0.0527859237537	0.122541603631	0.0219619326501	0.0703703703704
FBgn0015278	0.104973756561	0.0765432098765	0.203703703704	0.0644216691069	0.0745614035088	0.051391862955	0.0821114369501	0.0862329803328	0.01317715959	0.0518518518519
FBgn0015279	0.0974756310922	0.0987654320988	0.203703703704	0.0409956076135	0.0394736842105	0.0385438972163	0.0762463343109	0.0922844175492	0.0263543191801	0.037037037037
FBgn0015283	0.0904773806548	0.0765432098765	0.203703703704	0.0702781844802	0.0526315789474	0.0642398286938	0.129032258065	0.110438729198	0.0263543191801	0.062962962963
FBgn0015288	0.122469382654	0.182716049383	0.12962962963	0.128843338214	0.0482456140351	0.0256959314775	0.099706744868	0.14069591528	0.0219619326501	0.0222222222222
FBgn0015295	0.101974506373	0.135802469136	0.231481481481	0.12298682284	0.0657894736842	0.0578158458244	0.0821114369501	0.118003025719	0.0219619326501	0.0481481481481
FBgn0015296	0.117970507373	0.150617283951	0.111111111111	0.11420204978	0.0350877192982	0.0578158458244	0.0762463343109	0.143721633888	0.0307467057101	0.0740740740741
FBgn0015298	0.101474631342	0.108641975309	0.157407407407	0.0966325036603	0.0482456140351	0.0449678800857	0.0762463343109	0.108925869894	0.0263543191801	0.0592592592593
FBgn0015316	0.0924768807798	0.123456790123	0.0925925925926	0.14934114202	0.0482456140351	0.0192719486081	0.158357771261	0.108925869894	0.0614934114202	0.0259259259259
FBgn0015320	0.114971257186	0.143209876543	0.203703703704	0.0878477306003	0.0657894736842	0.0128479657388	0.0703812316716	0.125567322239	0.00878477306003	0.0296296296296
FBgn0015321	0.096975756061	0.148148148148	0.25	0.117130307467	0.0657894736842	0.00642398286938	0.0469208211144	0.14069591528	0.0263543191801	0.0296296296296
FBgn0015331	0.123969007748	0.135802469136	0.12962962963	0.099560761347	0.0394736842105	0.051391862955	0.0703812316716	0.128593040847	0.0439238653001	0.0444444444444
FBgn0015336	0.107973006748	0.148148148148	0.12962962963	0.1317715959	0.0394736842105	0.0321199143469	0.105571847507	0.143721633888	0.0395314787701	0.0333333333333
FBgn0015338	0.0864783804049	0.0716049382716	0.0740740740741	0.0439238653001	0.0482456140351	0.0256959314775	0.129032258065	0.0756429652042	0.0351390922401	0.0259259259259
FBgn0015360	0.124968757811	0.138271604938	0.12962962963	0.0790629575403	0.0175438596491	0.0385438972163	0.129032258065	0.142208774584	0.0395314787701	0.037037037037
FBgn0015371	0.0719820044989	0.113580246914	0.231481481481	0.117130307467	0.0877192982456	0.0128479657388	0.0410557184751	0.101361573374	0.00439238653001	0.0222222222222
FBgn0015372	0.114471382154	0.103703703704	0.166666666667	0.0644216691069	0.0219298245614	0.00642398286938	0.117302052786	0.101361573374	0.0395314787701	0.0333333333333
FBgn0015379	0.115471132217	0.16049382716	0.25	0.102489019034	0.0570175438596	0.0770877944325	0.0879765395894	0.133131618759	0.0219619326501	0.0555555555556
FBgn0015380	0.0854786303424	0.140740740741	0.166666666667	0.090775988287	0.0526315789474	0.0192719486081	0.058651026393	0.0983358547655	0.0175695461201	0.0259259259259
FBgn0015391	0.10847288178	0.167901234568	0.268518518519	0.0966325036603	0.030701754386	0.0256959314775	0.0762463343109	0.137670196672	0.0219619326501	0.037037037037
FBgn0015393	0.103974006498	0.0962962962963	0.287037037037	0.0527086383602	0.0657894736842	0.0385438972163	0.0879765395894	0.0877458396369	0.0263543191801	0.0333333333333
FBgn0015396	0.0834791302174	0.158024691358	0.175925925926	0.0878477306003	0.0394736842105	0.0192719486081	0.0762463343109	0.128593040847	0.0219619326501	0.0296296296296
FBgn0015400	0.0944763809048	0.158024691358	0.203703703704	0.120058565154	0.0789473684211	0	0.0938416422287	0.121028744327	0.0307467057101	0.0148148148148
FBgn0015477	0.103474131467	0.111111111111	0.194444444444	0.11420204978	0.0526315789474	0.0192719486081	0.105571847507	0.0968229954614	0.0219619326501	0.0222222222222
FBgn0015509	0.105973506623	0.103703703704	0.212962962963	0.0819912152269	0.100877192982	0.0321199143469	0.0410557184751	0.116490166415	0.0263543191801	0.0518518518519
FBgn0015513	0.105473631592	0.128395061728	0.148148148148	0.090775988287	0.0921052631579	0.0321199143469	0.0645161290323	0.0983358547655	0.00439238653001	0.0444444444444
FBgn0015519	0.0859785053737	0.153086419753	0.0740740740741	0.0527086383602	0.0745614035088	0.0128479657388	0.0938416422287	0.125567322239	0.0263543191801	0.0148148148148
FBgn0015520	0.100974756311	0.0987654320988	0.231481481481	0.108345534407	0.0745614035088	0.0192719486081	0.0938416422287	0.116490166415	0.0483162518302	0.0296296296296
FBgn0015521	0.0869782554361	0.133333333333	0.185185185185	0.0732064421669	0.0614035087719	0.0449678800857	0.105571847507	0.111951588502	0.0395314787701	0.0407407407407
FBgn0015522	0.0999750062484	0.120987654321	0.0648148148148	0.10541727672	0.030701754386	0.0321199143469	0.0879765395894	0.14069591528	0.0219619326501	0.0259259259259
FBgn0015524	0.098975256186	0.116049382716	0.0555555555556	0.10541727672	0.144736842105	0.0256959314775	0.0821114369501	0.0847201210287	0.0263543191801	0.037037037037
FBgn0015543	0.0964758810297	0.111111111111	0.0833333333333	0.0585651537335	0.0350877192982	0.0578158458244	0.105571847507	0.124054462935	0.0351390922401	0.0444444444444
FBgn0015544	0.0974756310922	0.083950617284	0.175925925926	0.0849194729136	0.0482456140351	0.0256959314775	0.111436950147	0.089258698941	0.0263543191801	0.0296296296296
FBgn0015546	0.109472631842	0.111111111111	0.259259259259	0.0614934114202	0.0570175438596	0.0578158458244	0.0879765395894	0.111951588502	0.0263543191801	0.0481481481481
FBgn0015558	0.109472631842	0.0864197530864	0.0833333333333	0.090775988287	0.0614035087719	0.0321199143469	0.0938416422287	0.105900151286	0.0175695461201	0.037037037037
FBgn0015561	0.107473131717	0.138271604938	0.0462962962963	0.172767203514	0.0263157894737	0.0385438972163	0.111436950147	0.122541603631	0.0263543191801	0.0296296296296
FBgn0015568	0.0859785053737	0.103703703704	0.12962962963	0.102489019034	0.0526315789474	0.0321199143469	0.111436950147	0.104387291982	0.0175695461201	0.0259259259259
FBgn0015569	0.0584853786553	0.0518518518519	0.185185185185	0.0439238653001	0.0438596491228	0.0899357601713	0.111436950147	0.0484114977307	0.0263543191801	0.0777777777778
FBgn0015572	0.092976755811	0.0913580246914	0.25	0.090775988287	0.0614035087719	0.0642398286938	0.111436950147	0.0862329803328	0.0395314787701	0.0555555555556
FBgn0015574	0.0744813796551	0.0740740740741	0.12037037037	0.10541727672	0.0350877192982	0.0449678800857	0.099706744868	0.0832072617247	0.0351390922401	0.0481481481481
FBgn0015575	0.0814796300925	0.079012345679	0.111111111111	0.0819912152269	0.0570175438596	0.0321199143469	0.140762463343	0.0801815431165	0.0219619326501	0.0407407407407
FBgn0015583	0.0779805048738	0.0691358024691	0.231481481481	0.0673499267936	0.0131578947368	0.0578158458244	0.0762463343109	0.0726172465961	0.0219619326501	0.0851851851852
FBgn0015585	0.0919770057486	0.0641975308642	0.175925925926	0.0497803806735	0.0570175438596	0.0706638115632	0.105571847507	0.0574886535552	0.0263543191801	0.062962962963
FBgn0015586	0.0689827543114	0.0617283950617	0.185185185185	0.0966325036603	0.0350877192982	0.0321199143469	0.099706744868	0.0680786686838	0.0219619326501	0.0703703703704
FBgn0015589	0.0899775056236	0.103703703704	0.259259259259	0.0849194729136	0.127192982456	0.0321199143469	0.0821114369501	0.0922844175492	0.00878477306003	0.0296296296296
FBgn0015591	0.094976255936	0.0888888888889	0.0648148148148	0.0849194729136	0.0394736842105	0.0128479657388	0.105571847507	0.0816944024206	0.0439238653001	0.0296296296296
FBgn0015600	0.0859785053737	0.103703703704	0.175925925926	0.0761346998536	0.0657894736842	0.0192719486081	0.0410557184751	0.0922844175492	0.00878477306003	0.0444444444444
FBgn0015602	0.102974256436	0.111111111111	0.185185185185	0.0732064421669	0.0526315789474	0.0192719486081	0.111436950147	0.10741301059	0.0351390922401	0.0185185185185
FBgn0015609	0.0744813796551	0.0962962962963	0.12037037037	0.0878477306003	0.0745614035088	0.0321199143469	0.0469208211144	0.0907715582451	0.0307467057101	0.0296296296296
FBgn0015614	0.0944763809048	0.0913580246914	0.222222222222	0.0732064421669	0.0263157894737	0.0385438972163	0.058651026393	0.0801815431165	0.00878477306003	0.0740740740741
FBgn0015615	0.116970757311	0.0938271604938	0.212962962963	0.0614934114202	0.0438596491228	0.0449678800857	0.0821114369501	0.119515885023	0.0263543191801	0.0407407407407
FBgn0015618	0.0814796300925	0.118518518519	0.222222222222	0.11420204978	0.0526315789474	0.0578158458244	0.0879765395894	0.11497730711	0.0219619326501	0.0592592592593
FBgn0015621	0.101974506373	0.138271604938	0.268518518519	0.117130307467	0.0657894736842	0.0192719486081	0.0938416422287	0.127080181543	0.0351390922401	0.0259259259259
FBgn0015623	0.106973256686	0.16049382716	0.222222222222	0.0761346998536	0.0263157894737	0	0.105571847507	0.137670196672	0.0175695461201	0.00740740740741
FBgn0015663	0.0794801299675	0.111111111111	0.268518518519	0.0878477306003	0.0482456140351	0.0321199143469	0.0879765395894	0.0998487140696	0.0263543191801	0.0296296296296
FBgn0015737	0.140464883779	0.130864197531	0.12962962963	0.090775988287	0.0526315789474	0.0770877944325	0.134897360704	0.127080181543	0.0483162518302	0.0518518518519
FBgn0015754	0.096975756061	0.0987654320988	0.148148148148	0.0644216691069	0.0833333333333	0.0578158458244	0.058651026393	0.0953101361573	0.01317715959	0.062962962963
FBgn0015756	0.0954761309673	0.113580246914	0.157407407407	0.0556368960469	0.0964912280702	0.0321199143469	0.058651026393	0.0983358547655	0.0219619326501	0.0444444444444
FBgn0015770	0.0579855036241	0.0641975308642	0.222222222222	0.0468521229868	0.0350877192982	0.051391862955	0.0645161290323	0.0499243570348	0	0.0555555555556
FBgn0015772	0.078480379905	0.133333333333	0.203703703704	0.0732064421669	0.118421052632	0.0128479657388	0.099706744868	0.0998487140696	0.0263543191801	0.0259259259259
FBgn0015773	0.115471132217	0.135802469136	0.037037037037	0.0673499267936	0.0438596491228	0.0128479657388	0.058651026393	0.151285930408	0.01317715959	0.0111111111111
FBgn0015776	0.0799800049988	0.133333333333	0.166666666667	0.0732064421669	0.0219298245614	0.00642398286938	0.0879765395894	0.105900151286	0.0263543191801	0.0185185185185
FBgn0015778	0.0829792551862	0.0814814814815	0.240740740741	0.0409956076135	0.109649122807	0.0128479657388	0.0879765395894	0.0832072617247	0.01317715959	0.0148148148148
FBgn0015789	0.153961509623	0.118518518519	0.185185185185	0.0614934114202	0.127192982456	0.0256959314775	0.099706744868	0.124054462935	0.0175695461201	0.0407407407407
FBgn0015795	0.0914771307173	0.101234567901	0.111111111111	0.0761346998536	0.0526315789474	0.0256959314775	0.0410557184751	0.0922844175492	0.0307467057101	0.0259259259259
FBgn0015797	0.111472131967	0.158024691358	0.25	0.0702781844802	0.0745614035088	0.0128479657388	0.0410557184751	0.143721633888	0.0175695461201	0.0222222222222
FBgn0015799	0.123469132717	0.158024691358	0.203703703704	0.0585651537335	0.0570175438596	0.0321199143469	0.111436950147	0.133131618759	0.0351390922401	0.0222222222222
FBgn0015801	0.125968507873	0.182716049383	0.12962962963	0.0585651537335	0.0482456140351	0.0128479657388	0.111436950147	0.158850226929	0.0263543191801	0.0111111111111
FBgn0015805	0.10847288178	0.113580246914	0.222222222222	0.0673499267936	0.0701754385965	0.0321199143469	0.105571847507	0.122541603631	0.01317715959	0.0333333333333
FBgn0015808	0.106973256686	0.103703703704	0.175925925926	0.0732064421669	0.0614035087719	0.051391862955	0.134897360704	0.104387291982	0.0307467057101	0.0481481481481
FBgn0015818	0.107473131717	0.138271604938	0.240740740741	0.111273792094	0.0438596491228	0.0449678800857	0.099706744868	0.166414523449	0.0307467057101	0.0518518518519
FBgn0015829	0.0889777555611	0.101234567901	0.185185185185	0.0614934114202	0.0438596491228	0.0706638115632	0.099706744868	0.101361573374	0.0219619326501	0.062962962963
FBgn0015831	0.0979755061235	0.0666666666667	0.203703703704	0.0351390922401	0.0482456140351	0.051391862955	0.105571847507	0.0726172465961	0.00439238653001	0.0518518518519
FBgn0015834	0.119470132467	0.123456790123	0.157407407407	0.099560761347	0.0745614035088	0.0321199143469	0.111436950147	0.122541603631	0.0307467057101	0.0407407407407
FBgn0015838	0.128467883029	0.128395061728	0.194444444444	0.0790629575403	0.0701754385965	0.0642398286938	0.099706744868	0.14069591528	0.0219619326501	0.0518518518519
FBgn0015872	0.078480379905	0.148148148148	0.12037037037	0.0937042459736	0.0745614035088	0.00642398286938	0.0821114369501	0.10741301059	0.00878477306003	0.0148148148148
FBgn0015903	0.118470382404	0.128395061728	0.0648148148148	0.158125915081	0.0789473684211	0.0321199143469	0.117302052786	0.121028744327	0.0351390922401	0.0296296296296
FBgn0015904	0.0844788802799	0.106172839506	0.037037037037	0.0878477306003	0.0394736842105	0.0321199143469	0.0645161290323	0.0786686838124	0.00878477306003	0.0481481481481
FBgn0015905	0.120969757561	0.158024691358	0.0648148148148	0.137628111274	0.0482456140351	0.0385438972163	0.129032258065	0.128593040847	0.0307467057101	0.0333333333333
FBgn0015919	0.0764808797801	0.143209876543	0.0277777777778	0.102489019034	0.0438596491228	0.0321199143469	0.0645161290323	0.133131618759	0.0219619326501	0.0296296296296
FBgn0015929	0.113471632092	0.0962962962963	0.12037037037	0.0878477306003	0.0482456140351	0.0321199143469	0.0821114369501	0.102874432678	0.0527086383602	0.037037037037
FBgn0015946	0.0579855036241	0.0987654320988	0.0555555555556	0.108345534407	0.0219298245614	0.0321199143469	0.0645161290323	0.0756429652042	0.0307467057101	0.0296296296296
FBgn0016013	0.0869782554361	0.0617283950617	0.314814814815	0.0409956076135	0.0482456140351	0.051391862955	0.17008797654	0.0635400907716	0.0307467057101	0.0481481481481
FBgn0016031	0.0919770057486	0.0913580246914	0.148148148148	0.0878477306003	0.0394736842105	0.0192719486081	0.0821114369501	0.0998487140696	0.0219619326501	0.0148148148148
FBgn0016032	0.0844788802799	0.083950617284	0.0925925925926	0.120058565154	0.030701754386	0.0321199143469	0.0762463343109	0.0937972768533	0.01317715959	0.0333333333333
FBgn0016034	0.0874781304674	0.0938271604938	0.12962962963	0.0702781844802	0.0657894736842	0.0385438972163	0.111436950147	0.0847201210287	0.0395314787701	0.0518518518519
FBgn0016038	0.107973006748	0.111111111111	0.101851851852	0.0761346998536	0.0438596491228	0.0256959314775	0.099706744868	0.122541603631	0.0263543191801	0.0296296296296
FBgn0016041	0.103974006498	0.083950617284	0.231481481481	0.0585651537335	0.0482456140351	0.0256959314775	0.0938416422287	0.0998487140696	0.0307467057101	0.0222222222222
FBgn0016047	0.0779805048738	0.0716049382716	0.0925925925926	0.120058565154	0.030701754386	0.0578158458244	0.0645161290323	0.0877458396369	0.0263543191801	0.0407407407407
FBgn0016053	0.0884778805299	0.103703703704	0.138888888889	0.099560761347	0.0570175438596	0.0385438972163	0.146627565982	0.0877458396369	0.0439238653001	0.0333333333333
FBgn0016054	0.105973506623	0.0888888888889	0.0925925925926	0.0527086383602	0.030701754386	0.0578158458244	0.0879765395894	0.089258698941	0.0175695461201	0.0444444444444
FBgn0016059	0.0684828792802	0.0962962962963	0.148148148148	0.0527086383602	0.100877192982	0.0256959314775	0.105571847507	0.0877458396369	0.0263543191801	0.0296296296296
FBgn0016061	0.0814796300925	0.133333333333	0.037037037037	0.0878477306003	0.0833333333333	0.0321199143469	0.123167155425	0.116490166415	0.01317715959	0.037037037037
FBgn0016070	0.109472631842	0.116049382716	0.101851851852	0.0527086383602	0.105263157895	0.0385438972163	0.0703812316716	0.122541603631	0.0175695461201	0.0333333333333
FBgn0016076	0.0754811297176	0.108641975309	0.0833333333333	0.111273792094	0.0350877192982	0.0321199143469	0.0645161290323	0.089258698941	0.00439238653001	0.0481481481481
FBgn0016078	0.101474631342	0.113580246914	0.203703703704	0.0673499267936	0.0570175438596	0.0321199143469	0.0938416422287	0.089258698941	0.0307467057101	0.0444444444444
FBgn0016080	0.112471882029	0.0641975308642	0.194444444444	0.0819912152269	0.0657894736842	0.0192719486081	0.105571847507	0.102874432678	0.0263543191801	0.0259259259259
FBgn0016119	0.106973256686	0.0987654320988	0.231481481481	0.0790629575403	0.0482456140351	0.0256959314775	0.0879765395894	0.0983358547655	0.0175695461201	0.0296296296296
FBgn0016126	0.0479880029993	0.041975308642	0.25	0.0380673499268	0.0219298245614	0.0449678800857	0.0351906158358	0.0453857791225	0.01317715959	0.0518518518519
FBgn0016131	0.105973506623	0.118518518519	0.268518518519	0.0439238653001	0.118421052632	0.0256959314775	0.099706744868	0.118003025719	0.0175695461201	0.0259259259259
FBgn0016650	0.0919770057486	0.116049382716	0.148148148148	0.11420204978	0.114035087719	0.0321199143469	0.117302052786	0.0968229954614	0.0351390922401	0.0407407407407
FBgn0016660	0.0794801299675	0.116049382716	0.0833333333333	0.0966325036603	0.030701754386	0.0128479657388	0.0410557184751	0.113464447806	0.0219619326501	0.0222222222222
FBgn0016672	0.0959760059985	0.111111111111	0.166666666667	0.10541727672	0.0570175438596	0.0385438972163	0.0879765395894	0.121028744327	0.0263543191801	0.0444444444444
FBgn0016675	0.0724818795301	0.0938271604938	0.194444444444	0.0790629575403	0.0219298245614	0.0642398286938	0.146627565982	0.0907715582451	0.0307467057101	0.0555555555556
FBgn0016687	0.115471132217	0.113580246914	0.361111111111	0.0732064421669	0.0438596491228	0.0642398286938	0.099706744868	0.119515885023	0.0263543191801	0.0481481481481
FBgn0016691	0.107473131717	0.111111111111	0.333333333333	0.0409956076135	0.0394736842105	0.0578158458244	0.0879765395894	0.101361573374	0.0307467057101	0.0444444444444
FBgn0016693	0.113471632092	0.113580246914	0.111111111111	0.0702781844802	0.0482456140351	0.051391862955	0.0527859237537	0.134644478064	0.0351390922401	0.0333333333333
FBgn0016694	0.0709822544364	0.0913580246914	0.0925925925926	0.0790629575403	0.0833333333333	0.0385438972163	0.0879765395894	0.0922844175492	0.0307467057101	0.0333333333333
FBgn0016696	0.0869782554361	0.113580246914	0.259259259259	0.0468521229868	0.0614035087719	0.051391862955	0.058651026393	0.0937972768533	0.01317715959	0.0481481481481
FBgn0016697	0.0829792551862	0.113580246914	0.203703703704	0.0673499267936	0.0789473684211	0.0449678800857	0.0762463343109	0.0937972768533	0.0219619326501	0.0518518518519
FBgn0016698	0.0964758810297	0.103703703704	0.138888888889	0.090775988287	0.0350877192982	0.051391862955	0.0645161290323	0.0953101361573	0.0175695461201	0.0407407407407
FBgn0016701	0.0869782554361	0.103703703704	0.175925925926	0.0819912152269	0.0482456140351	0.0192719486081	0.111436950147	0.104387291982	0.0439238653001	0.0333333333333
FBgn0016726	0.10047488128	0.106172839506	0.25	0.0497803806735	0.0614035087719	0.0385438972163	0.0821114369501	0.108925869894	0.0263543191801	0.0444444444444
FBgn0016754	0.0999750062484	0.133333333333	0.203703703704	0.0468521229868	0.140350877193	0.0321199143469	0.0117302052786	0.11497730711	0.0175695461201	0.0296296296296
FBgn0016756	0.110472381905	0.120987654321	0.305555555556	0.0819912152269	0.0175438596491	0.0256959314775	0.0293255131965	0.113464447806	0	0.0333333333333
FBgn0016762	0.106473381655	0.113580246914	0.185185185185	0.120058565154	0.0438596491228	0.0321199143469	0.111436950147	0.119515885023	0.0307467057101	0.0407407407407
FBgn0016917	0.10447388153	0.106172839506	0.166666666667	0.0849194729136	0.100877192982	0.0192719486081	0.099706744868	0.089258698941	0.0439238653001	0.0481481481481
FBgn0016920	0.0934766308423	0.118518518519	0.0740740740741	0.125915080527	0.0964912280702	0.00642398286938	0.0762463343109	0.137670196672	0.0219619326501	0.0333333333333
FBgn0016930	0.0699825043739	0.120987654321	0.296296296296	0.0732064421669	0.0701754385965	0.0128479657388	0.0469208211144	0.0983358547655	0.00439238653001	0.0296296296296
FBgn0016970	0.0999750062484	0.0814814814815	0.194444444444	0.108345534407	0.030701754386	0.0385438972163	0.111436950147	0.0862329803328	0.00878477306003	0.037037037037
FBgn0016975	0.0539865033742	0.0814814814815	0.148148148148	0.0732064421669	0.0833333333333	0.0321199143469	0.105571847507	0.0650529500756	0.0351390922401	0.0407407407407
FBgn0016976	0.0539865033742	0.0814814814815	0.148148148148	0.0732064421669	0.0833333333333	0.0321199143469	0.105571847507	0.0650529500756	0.0351390922401	0.0407407407407
FBgn0016977	0.08047988003	0.106172839506	0.222222222222	0.0702781844802	0.0789473684211	0.0256959314775	0.0410557184751	0.0832072617247	0.01317715959	0.0296296296296
FBgn0016984	0.0844788802799	0.120987654321	0.259259259259	0.0439238653001	0.0526315789474	0.00642398286938	0.0645161290323	0.0922844175492	0.0263543191801	0.0296296296296
FBgn0017414	0.0974756310922	0.0691358024691	0.0740740740741	0.099560761347	0.00438596491228	0.0578158458244	0.105571847507	0.0786686838124	0.0527086383602	0.0555555555556
FBgn0017418	0.0814796300925	0.111111111111	0.157407407407	0.0585651537335	0.144736842105	0.0385438972163	0.0469208211144	0.110438729198	0.01317715959	0.0444444444444
FBgn0017424	0.112471882029	0.138271604938	0.212962962963	0.158125915081	0.0745614035088	0.0385438972163	0.117302052786	0.131618759455	0.0307467057101	0.0333333333333
FBgn0017429	0.105973506623	0.138271604938	0.268518518519	0.0790629575403	0.0394736842105	0.0128479657388	0.117302052786	0.127080181543	0.0307467057101	0.0333333333333
FBgn0017430	0.092976755811	0.0987654320988	0.0740740740741	0.0761346998536	0.030701754386	0.051391862955	0.0762463343109	0.0983358547655	0.01317715959	0.0444444444444
FBgn0017448	0.0894776305924	0.079012345679	0.12037037037	0.0497803806735	0.030701754386	0.0192719486081	0.0938416422287	0.0953101361573	0.0263543191801	0.0333333333333
FBgn0017456	0.0794801299675	0.0864197530864	0.194444444444	0.0761346998536	0.0263157894737	0.0578158458244	0.123167155425	0.0771558245083	0.0439238653001	0.0518518518519
FBgn0017457	0.124968757811	0.143209876543	0.287037037037	0.0644216691069	0.0570175438596	0.0321199143469	0.0703812316716	0.170953101362	0.01317715959	0.037037037037
FBgn0017482	0.0984753811547	0.0962962962963	0.0462962962963	0.0937042459736	0.0614035087719	0.0385438972163	0.123167155425	0.0832072617247	0.0395314787701	0.0555555555556
FBgn0017545	0.0654836290927	0.0987654320988	0.240740740741	0.0937042459736	0.0482456140351	0.0449678800857	0.0762463343109	0.0953101361573	0.0219619326501	0.0703703703704
FBgn0017550	0.130467383154	0.125925925926	0.148148148148	0.0761346998536	0.0614035087719	0.0128479657388	0.0645161290323	0.14069591528	0.01317715959	0.0148148148148
FBgn0017556	0.101974506373	0.101234567901	0.203703703704	0.090775988287	0.0526315789474	0.0449678800857	0.105571847507	0.119515885023	0.0395314787701	0.0555555555556
FBgn0017561	0.0934766308423	0.153086419753	0.0648148148148	0.1317715959	0.0394736842105	0.0192719486081	0.111436950147	0.128593040847	0.0175695461201	0.0185185185185
FBgn0017567	0.106973256686	0.118518518519	0.203703703704	0.090775988287	0.0350877192982	0.0642398286938	0.0879765395894	0.118003025719	0.00878477306003	0.0592592592593
FBgn0017572	0.0994751312172	0.140740740741	0.259259259259	0.0556368960469	0.0394736842105	0.0128479657388	0.0234604105572	0.1482602118	0.0219619326501	0.0296296296296
FBgn0017577	0.117470632342	0.106172839506	0.185185185185	0.0878477306003	0.0263157894737	0.0256959314775	0.123167155425	0.122541603631	0.0219619326501	0.037037037037
FBgn0017579	0.0939765058735	0.0814814814815	0.166666666667	0.0790629575403	0.0570175438596	0.0706638115632	0.0762463343109	0.0832072617247	0.0175695461201	0.0666666666667
FBgn0017581	0.0799800049988	0.0987654320988	0.222222222222	0.0673499267936	0.0219298245614	0.0256959314775	0.0879765395894	0.0847201210287	0.0219619326501	0.0222222222222
FBgn0019637	0.132466883279	0.143209876543	0.148148148148	0.099560761347	0.0482456140351	0.0321199143469	0.105571847507	0.1482602118	0.0351390922401	0.0185185185185
FBgn0019643	0.094976255936	0.118518518519	0.203703703704	0.0790629575403	0.0438596491228	0.0256959314775	0.0762463343109	0.113464447806	0.0307467057101	0.0518518518519
FBgn0019644	0.105473631592	0.130864197531	0.277777777778	0.0732064421669	0.0657894736842	0.0385438972163	0.111436950147	0.139183055976	0.01317715959	0.037037037037
FBgn0019650	0.0764808797801	0.116049382716	0.148148148148	0.0527086383602	0.0350877192982	0.0449678800857	0.111436950147	0.0998487140696	0.0307467057101	0.0592592592593
FBgn0019660	0.111472131967	0.0814814814815	0.166666666667	0.0937042459736	0.0350877192982	0.0128479657388	0.129032258065	0.0877458396369	0.01317715959	0.0185185185185
FBgn0019661	0.102974256436	0.0913580246914	0.277777777778	0.0790629575403	0.0482456140351	0.0578158458244	0.0410557184751	0.0877458396369	0.0219619326501	0.0481481481481
FBgn0019662	0.0964758810297	0.113580246914	0.231481481481	0.0732064421669	0.0394736842105	0.0192719486081	0.0469208211144	0.0862329803328	0.0219619326501	0.0222222222222
FBgn0019686	0.0944763809048	0.0987654320988	0.194444444444	0.0614934114202	0.0482456140351	0.0192719486081	0.158357771261	0.0937972768533	0.0395314787701	0.0185185185185
FBgn0019809	0.0839790052487	0.0913580246914	0.0648148148148	0.099560761347	0.030701754386	0.0128479657388	0.0821114369501	0.105900151286	0.0351390922401	0.0296296296296
FBgn0019828	0.0609847538115	0.0469135802469	0.212962962963	0.0673499267936	0.030701754386	0.0578158458244	0.134897360704	0.0514372163389	0.0307467057101	0.0555555555556
FBgn0019925	0.112471882029	0.103703703704	0.0462962962963	0.0878477306003	0.0833333333333	0.0321199143469	0.0527859237537	0.113464447806	0.0263543191801	0.0444444444444
FBgn0019928	0.0879780054986	0.116049382716	0.157407407407	0.128843338214	0.0701754385965	0.0449678800857	0.140762463343	0.105900151286	0.0658857979502	0.0481481481481
FBgn0019929	0.101474631342	0.0888888888889	0.111111111111	0.117130307467	0.0219298245614	0.0321199143469	0.134897360704	0.118003025719	0.0439238653001	0.0333333333333
FBgn0019932	0.0549862534366	0.0666666666667	0.240740740741	0.0673499267936	0.030701754386	0.0706638115632	0.0703812316716	0.0665658093797	0.0219619326501	0.062962962963
FBgn0019936	0.0944763809048	0.0987654320988	0.12037037037	0.0849194729136	0.0570175438596	0.0449678800857	0.123167155425	0.089258698941	0.0263543191801	0.0407407407407
FBgn0019938	0.111472131967	0.116049382716	0.101851851852	0.11420204978	0.0657894736842	0.0449678800857	0.105571847507	0.125567322239	0.0702781844802	0.0481481481481
FBgn0019940	0.103474131467	0.143209876543	0.0740740740741	0.12298682284	0.0789473684211	0.0578158458244	0.0762463343109	0.128593040847	0.0351390922401	0.0888888888889
FBgn0019949	0.109972506873	0.106172839506	0.0925925925926	0.111273792094	0.0657894736842	0.0321199143469	0.117302052786	0.102874432678	0.0439238653001	0.0333333333333
FBgn0019957	0.109972506873	0.113580246914	0.194444444444	0.0585651537335	0.0438596491228	0.0385438972163	0.0879765395894	0.119515885023	0.0263543191801	0.0407407407407
FBgn0019960	0.115971007248	0.113580246914	0.157407407407	0.0849194729136	0.0657894736842	0.051391862955	0.0703812316716	0.118003025719	0.0175695461201	0.0481481481481
FBgn0019968	0.0919770057486	0.0938271604938	0.296296296296	0.0527086383602	0.144736842105	0.0256959314775	0.0762463343109	0.108925869894	0.0263543191801	0.0296296296296
FBgn0019982	0.110472381905	0.135802469136	0.231481481481	0.1317715959	0.0701754385965	0.0321199143469	0.0703812316716	0.137670196672	0.0395314787701	0.0444444444444
FBgn0019990	0.092976755811	0.0888888888889	0.111111111111	0.0849194729136	0.0482456140351	0.0321199143469	0.0762463343109	0.102874432678	0.0175695461201	0.0259259259259
FBgn0020224	0.0859785053737	0.138271604938	0.259259259259	0.0849194729136	0.0482456140351	0.0256959314775	0.0410557184751	0.11497730711	0.01317715959	0.0333333333333
FBgn0020248	0.0789802549363	0.0716049382716	0.101851851852	0.146412884334	0.0350877192982	0.0642398286938	0.0351906158358	0.0862329803328	0.0307467057101	0.0518518518519
FBgn0020249	0.0789802549363	0.079012345679	0.148148148148	0.0819912152269	0.0789473684211	0.0256959314775	0.105571847507	0.0771558245083	0.0175695461201	0.0333333333333
FBgn0020257	0.107973006748	0.133333333333	0.12962962963	0.0556368960469	0.0394736842105	0.0192719486081	0.0938416422287	0.130105900151	0.0175695461201	0.0185185185185
FBgn0020261	0.147463134216	0.145679012346	0.12962962963	0.0614934114202	0.0219298245614	0.0385438972163	0.0879765395894	0.157337367625	0.0307467057101	0.0333333333333
FBgn0020269	0.0779805048738	0.128395061728	0.157407407407	0.0614934114202	0.0614035087719	0.0385438972163	0.0410557184751	0.101361573374	0.0219619326501	0.0444444444444
FBgn0020270	0.0999750062484	0.116049382716	0.25	0.090775988287	0.0614035087719	0.0770877944325	0.0879765395894	0.124054462935	0.0307467057101	0.062962962963
FBgn0020272	0.122469382654	0.140740740741	0.277777777778	0.0966325036603	0.0614035087719	0.0128479657388	0.099706744868	0.137670196672	0.0395314787701	0.0259259259259
FBgn0020277	0.0844788802799	0.0592592592593	0.166666666667	0.10541727672	0.0219298245614	0.10278372591	0.0645161290323	0.0786686838124	0.0307467057101	0.0740740740741
FBgn0020278	0.103974006498	0.0938271604938	0.111111111111	0.0761346998536	0.0789473684211	0.0449678800857	0.0410557184751	0.0937972768533	0.0219619326501	0.0518518518519
FBgn0020279	0.0854786303424	0.125925925926	0.194444444444	0.099560761347	0.109649122807	0.0449678800857	0.0938416422287	0.130105900151	0.0219619326501	0.0407407407407
FBgn0020280	0.0999750062484	0.0740740740741	0.0462962962963	0.134699853587	0.0350877192982	0.0321199143469	0.111436950147	0.0832072617247	0.0439238653001	0.0444444444444
FBgn0020294	0.0814796300925	0.0888888888889	0.231481481481	0.0614934114202	0.100877192982	0.051391862955	0.099706744868	0.071104387292	0.0263543191801	0.062962962963
FBgn0020299	0.0799800049988	0.103703703704	0.101851851852	0.0702781844802	0.0701754385965	0.0128479657388	0.0703812316716	0.0847201210287	0.0219619326501	0.0518518518519
FBgn0020300	0.0744813796551	0.128395061728	0.12037037037	0.0556368960469	0.0570175438596	0.0192719486081	0.111436950147	0.104387291982	0.0351390922401	0.0296296296296
FBgn0020304	0.135466133467	0.140740740741	0.296296296296	0.0819912152269	0.0877192982456	0.00642398286938	0.0879765395894	0.167927382753	0.00439238653001	0.0037037037037
FBgn0020306	0.105473631592	0.103703703704	0.0833333333333	0.0732064421669	0.0789473684211	0.0642398286938	0.0879765395894	0.104387291982	0.0175695461201	0.0666666666667
FBgn0020307	0.113471632092	0.155555555556	0.138888888889	0.12298682284	0.0614035087719	0.0449678800857	0.0938416422287	0.14069591528	0.0439238653001	0.0296296296296
FBgn0020309	0.0939765058735	0.118518518519	0.277777777778	0.0673499267936	0.0745614035088	0.0385438972163	0.146627565982	0.0816944024206	0.01317715959	0.0259259259259
FBgn0020312	0.113471632092	0.150617283951	0.0925925925926	0.120058565154	0.0833333333333	0.0706638115632	0.0645161290323	0.134644478064	0.0307467057101	0.062962962963
FBgn0020370	0.115971007248	0.101234567901	0.259259259259	0.090775988287	0.0438596491228	0.0449678800857	0.0879765395894	0.110438729198	0.01317715959	0.0518518518519
FBgn0020372	0.109972506873	0.138271604938	0.12962962963	0.0497803806735	0.0175438596491	0.0128479657388	0.0821114369501	0.11497730711	0.0351390922401	0.0148148148148
FBgn0020376	0.0879780054986	0.0864197530864	0.222222222222	0.0673499267936	0.0614035087719	0.0770877944325	0.0645161290323	0.0847201210287	0.0175695461201	0.0703703703704
FBgn0020377	0.0794801299675	0.0888888888889	0.0740740740741	0.108345534407	0.0350877192982	0.0449678800857	0.099706744868	0.0877458396369	0.0395314787701	0.0518518518519
FBgn0020378	0.0849787553112	0.0888888888889	0.166666666667	0.0702781844802	0.0745614035088	0	0.0703812316716	0.0877458396369	0.0307467057101	0.0037037037037
FBgn0020381	0.105973506623	0.101234567901	0.203703703704	0.0790629575403	0.0657894736842	0.0578158458244	0.134897360704	0.102874432678	0.0351390922401	0.0481481481481
FBgn0020385	0.0879780054986	0.0641975308642	0.203703703704	0.0527086383602	0.0482456140351	0.0256959314775	0.0938416422287	0.0695915279879	0.0175695461201	0.0222222222222
FBgn0020386	0.0774806298425	0.103703703704	0.212962962963	0.0497803806735	0.0526315789474	0.0256959314775	0.0645161290323	0.0741301059002	0.0307467057101	0.0407407407407
FBgn0020388	0.125468632842	0.133333333333	0.203703703704	0.0878477306003	0.0438596491228	0.0256959314775	0.0821114369501	0.143721633888	0.01317715959	0.037037037037
FBgn0020389	0.0819795051237	0.083950617284	0.240740740741	0.0819912152269	0.0614035087719	0.0256959314775	0.105571847507	0.0680786686838	0.01317715959	0.0444444444444
FBgn0020391	0.107973006748	0.150617283951	0.0555555555556	0.193265007321	0.0964912280702	0.0385438972163	0.123167155425	0.137670196672	0.0219619326501	0.0296296296296
FBgn0020392	0.0879780054986	0.0666666666667	0.175925925926	0.0732064421669	0.0350877192982	0.0578158458244	0.0879765395894	0.0771558245083	0.0307467057101	0.0555555555556
FBgn0020407	0.139965008748	0.143209876543	0.148148148148	0.090775988287	0.0526315789474	0.0385438972163	0.0821114369501	0.133131618759	0.0263543191801	0.0481481481481
FBgn0020414	0.0834791302174	0.103703703704	0.240740740741	0.0819912152269	0.030701754386	0.0192719486081	0.134897360704	0.0907715582451	0.0175695461201	0.0407407407407
FBgn0020416	0.0729817545614	0.079012345679	0.157407407407	0.0702781844802	0.0394736842105	0.0578158458244	0.129032258065	0.0801815431165	0.0395314787701	0.0666666666667
FBgn0020440	0.0869782554361	0.0938271604938	0.240740740741	0.0702781844802	0.0833333333333	0.051391862955	0.0762463343109	0.0983358547655	0.01317715959	0.0407407407407
FBgn0020445	0.0864783804049	0.138271604938	0.194444444444	0.0732064421669	0.0482456140351	0.0449678800857	0.0762463343109	0.104387291982	0.0219619326501	0.0333333333333
FBgn0020493	0.0829792551862	0.113580246914	0.175925925926	0.0644216691069	0.105263157895	0.0256959314775	0.0762463343109	0.101361573374	0.0175695461201	0.0333333333333
FBgn0020503	0.0829792551862	0.0814814814815	0.185185185185	0.0468521229868	0.100877192982	0.0256959314775	0.105571847507	0.0816944024206	0.0263543191801	0.0185185185185
FBgn0020506	0.0999750062484	0.116049382716	0.194444444444	0.14934114202	0.0964912280702	0.051391862955	0.0938416422287	0.124054462935	0.0263543191801	0.0407407407407
FBgn0020508	0.0874781304674	0.111111111111	0.25	0.0966325036603	0.0657894736842	0.0578158458244	0.140762463343	0.0953101361573	0.0351390922401	0.0555555555556
FBgn0020509	0.0869782554361	0.0666666666667	0.231481481481	0.10541727672	0.0570175438596	0.0963597430407	0.140762463343	0.0786686838124	0.0483162518302	0.0740740740741
FBgn0020510	0.118970257436	0.118518518519	0.175925925926	0.0819912152269	0.0394736842105	0.0449678800857	0.0645161290323	0.118003025719	0.00439238653001	0.0444444444444
FBgn0020513	0.0959760059985	0.0962962962963	0.203703703704	0.0614934114202	0.030701754386	0.0192719486081	0.0351906158358	0.0998487140696	0.00439238653001	0.0296296296296
FBgn0020518	0.0914771307173	0.0864197530864	0.185185185185	0.111273792094	0.030701754386	0.0578158458244	0.099706744868	0.0680786686838	0.0307467057101	0.0481481481481
FBgn0020521	0.10847288178	0.145679012346	0.111111111111	0.108345534407	0.0877192982456	0.0192719486081	0.111436950147	0.128593040847	0.0219619326501	0.0222222222222
FBgn0020545	0.134466383404	0.140740740741	0.0925925925926	0.102489019034	0.0394736842105	0.0256959314775	0.0879765395894	0.146747352496	0.0175695461201	0.0296296296296
FBgn0020546	0.0789802549363	0.118518518519	0.101851851852	0.12298682284	0.0921052631579	0.0192719486081	0.099706744868	0.110438729198	0.0175695461201	0.0333333333333
FBgn0020616	0.10047488128	0.130864197531	0.212962962963	0.0849194729136	0.0350877192982	0.0642398286938	0.0469208211144	0.122541603631	0.0175695461201	0.0518518518519
FBgn0020617	0.098975256186	0.130864197531	0.0833333333333	0.111273792094	0.0789473684211	0.0321199143469	0.140762463343	0.102874432678	0.0527086383602	0.0259259259259
FBgn0020618	0.113471632092	0.125925925926	0.222222222222	0.0761346998536	0.0438596491228	0.0256959314775	0.123167155425	0.122541603631	0.0395314787701	0.0222222222222
FBgn0020620	0.0934766308423	0.103703703704	0.240740740741	0.0468521229868	0.105263157895	0.0256959314775	0.0645161290323	0.110438729198	0.00878477306003	0.0518518518519
FBgn0020621	0.0954761309673	0.0913580246914	0.157407407407	0.0614934114202	0.100877192982	0.0321199143469	0.0527859237537	0.0877458396369	0.0307467057101	0.0407407407407
FBgn0020622	0.103974006498	0.140740740741	0.212962962963	0.0409956076135	0.0964912280702	0.0385438972163	0.0703812316716	0.101361573374	0.0219619326501	0.0296296296296
FBgn0020626	0.138465383654	0.18024691358	0.231481481481	0.0849194729136	0.0614035087719	0.0192719486081	0.0762463343109	0.177004538578	0.0219619326501	0.0259259259259
FBgn0020633	0.0974756310922	0.101234567901	0.240740740741	0.0585651537335	0.0175438596491	0.0449678800857	0.0762463343109	0.113464447806	0.01317715959	0.062962962963
FBgn0020638	0.0769807548113	0.0814814814815	0.12037037037	0.0556368960469	0.030701754386	0.0385438972163	0.199413489736	0.0741301059002	0.0483162518302	0.0407407407407
FBgn0020640	0.0744813796551	0.0913580246914	0.157407407407	0.0614934114202	0.0219298245614	0.0578158458244	0.158357771261	0.0650529500756	0.0439238653001	0.0555555555556
FBgn0020641	0.0904773806548	0.0962962962963	0.0833333333333	0.10541727672	0.0482456140351	0.0256959314775	0.140762463343	0.0665658093797	0.0395314787701	0.037037037037
FBgn0020642	0.0834791302174	0.140740740741	0.111111111111	0.090775988287	0.030701754386	0.0128479657388	0.099706744868	0.104387291982	0.0219619326501	0.037037037037
FBgn0020644	0.0879780054986	0.0864197530864	0.138888888889	0.099560761347	0.0482456140351	0.0449678800857	0.099706744868	0.0907715582451	0.0483162518302	0.0481481481481
FBgn0020645	0.0844788802799	0.0691358024691	0.231481481481	0.0732064421669	0.0438596491228	0.0578158458244	0.123167155425	0.0877458396369	0.0658857979502	0.0481481481481
FBgn0020646	0.0834791302174	0.0938271604938	0.203703703704	0.0790629575403	0.030701754386	0.0706638115632	0.123167155425	0.0801815431165	0.0439238653001	0.0444444444444
FBgn0020647	0.10847288178	0.150617283951	0.203703703704	0.0497803806735	0.0745614035088	0.0256959314775	0.099706744868	0.143721633888	0.01317715959	0.0185185185185
FBgn0020653	0.133466633342	0.143209876543	0.194444444444	0.0556368960469	0.0526315789474	0.0192719486081	0.111436950147	0.1482602118	0.0219619326501	0.0222222222222
FBgn0020655	0.104973756561	0.118518518519	0.314814814815	0.0556368960469	0.0701754385965	0.0321199143469	0.0938416422287	0.121028744327	0.00439238653001	0.0444444444444
FBgn0020660	0.0584853786553	0.0592592592593	0.25	0.0614934114202	0.0263157894737	0.0578158458244	0.0527859237537	0.0665658093797	0.00439238653001	0.0666666666667
FBgn0020762	0.101474631342	0.133333333333	0.231481481481	0.0790629575403	0.0350877192982	0.0192719486081	0.105571847507	0.134644478064	0.0263543191801	0.0296296296296
FBgn0020764	0.124468882779	0.16049382716	0.0740740740741	0.090775988287	0.0438596491228	0.0256959314775	0.158357771261	0.163388804841	0.0395314787701	0.0259259259259
FBgn0020767	0.0829792551862	0.0938271604938	0.175925925926	0.0234260614934	0.0789473684211	0.0578158458244	0.0938416422287	0.0968229954614	0.01317715959	0.0555555555556
FBgn0020880	0.0724818795301	0.123456790123	0.12037037037	0.0819912152269	0.0570175438596	0.051391862955	0.140762463343	0.0922844175492	0.0351390922401	0.0481481481481
FBgn0020887	0.0899775056236	0.106172839506	0.138888888889	0.0761346998536	0.0482456140351	0.0899357601713	0.0645161290323	0.105900151286	0.00439238653001	0.0814814814815
FBgn0020906	0.094976255936	0.138271604938	0.305555555556	0.134699853587	0.0614035087719	0.0192719486081	0.140762463343	0.110438729198	0.0483162518302	0.0296296296296
FBgn0020907	0.0934766308423	0.0987654320988	0.0648148148148	0.0732064421669	0.114035087719	0.0256959314775	0.0762463343109	0.0998487140696	0.01317715959	0.0259259259259
FBgn0020909	0.0844788802799	0.130864197531	0.194444444444	0.0585651537335	0.0657894736842	0.0385438972163	0.099706744868	0.11497730711	0.0527086383602	0.0333333333333
FBgn0020910	0.112471882029	0.079012345679	0.148148148148	0.0614934114202	0.0394736842105	0.0642398286938	0.105571847507	0.0922844175492	0.0263543191801	0.0666666666667
FBgn0020912	0.0974756310922	0.143209876543	0.037037037037	0.102489019034	0.0614035087719	0.0192719486081	0.099706744868	0.11497730711	0.0439238653001	0.0185185185185
FBgn0021738	0.109972506873	0.123456790123	0.268518518519	0.0937042459736	0.0614035087719	0.0578158458244	0.0645161290323	0.137670196672	0.0175695461201	0.0481481481481
FBgn0021761	0.098975256186	0.113580246914	0.324074074074	0.0761346998536	0.0219298245614	0.0642398286938	0.111436950147	0.113464447806	0.0263543191801	0.062962962963
FBgn0021765	0.0944763809048	0.0814814814815	0.203703703704	0.0673499267936	0.0350877192982	0.0385438972163	0.0938416422287	0.119515885023	0.0219619326501	0.0518518518519
FBgn0021776	0.103474131467	0.128395061728	0.25	0.0819912152269	0.0394736842105	0.0385438972163	0.123167155425	0.136157337368	0.0395314787701	0.0333333333333
FBgn0021800	0.0834791302174	0.0987654320988	0.231481481481	0.0527086383602	0.114035087719	0.00642398286938	0.105571847507	0.0907715582451	0.0351390922401	0.0296296296296
FBgn0021814	0.103474131467	0.145679012346	0.12962962963	0.134699853587	0.0526315789474	0.0385438972163	0.0879765395894	0.104387291982	0.0395314787701	0.0407407407407
FBgn0021818	0.0999750062484	0.0765432098765	0.0833333333333	0.102489019034	0.0263157894737	0.0578158458244	0.140762463343	0.089258698941	0.0219619326501	0.0481481481481
FBgn0021847	0.0839790052487	0.0987654320988	0.148148148148	0.102489019034	0.0526315789474	0.0642398286938	0.0821114369501	0.0983358547655	0.00878477306003	0.0481481481481
FBgn0021856	0.065983504124	0.103703703704	0.166666666667	0.0702781844802	0.0526315789474	0.0449678800857	0.140762463343	0.0953101361573	0.0307467057101	0.0444444444444
FBgn0021872	0.117970507373	0.118518518519	0.175925925926	0.0468521229868	0.0394736842105	0.0385438972163	0.0645161290323	0.118003025719	0.0175695461201	0.0333333333333
FBgn0021875	0.112971757061	0.0913580246914	0.194444444444	0.0849194729136	0.0219298245614	0.0321199143469	0.158357771261	0.11497730711	0.0483162518302	0.0333333333333
FBgn0021895	0.149462634341	0.116049382716	0.0833333333333	0.0819912152269	0.0394736842105	0.051391862955	0.0293255131965	0.146747352496	0.00439238653001	0.0481481481481
FBgn0021906	0.10047488128	0.0864197530864	0.157407407407	0.128843338214	0.0394736842105	0.0449678800857	0.0821114369501	0.125567322239	0.0219619326501	0.0444444444444
FBgn0021944	0.107473131717	0.150617283951	0.333333333333	0.128843338214	0.0526315789474	0.0321199143469	0.105571847507	0.161875945537	0.0263543191801	0.0444444444444
FBgn0021967	0.101474631342	0.0864197530864	0.12962962963	0.090775988287	0.0263157894737	0.0706638115632	0.0879765395894	0.110438729198	0.0219619326501	0.0666666666667
FBgn0021979	0.126468382904	0.123456790123	0.0462962962963	0.0937042459736	0.100877192982	0.0256959314775	0.0879765395894	0.119515885023	0.0439238653001	0.0259259259259
FBgn0022023	0.109972506873	0.120987654321	0.12037037037	0.102489019034	0.0657894736842	0.0256959314775	0.123167155425	0.122541603631	0.0439238653001	0.0407407407407
FBgn0022027	0.0909772556861	0.113580246914	0.175925925926	0.090775988287	0.0570175438596	0.0385438972163	0.146627565982	0.116490166415	0.0263543191801	0.0333333333333
FBgn0022029	0.0994751312172	0.113580246914	0.0740740740741	0.0439238653001	0.0701754385965	0.0578158458244	0.117302052786	0.116490166415	0.0263543191801	0.0666666666667
FBgn0022069	0.10447388153	0.120987654321	0.222222222222	0.0849194729136	0.0833333333333	0.0321199143469	0.0703812316716	0.121028744327	0.0175695461201	0.062962962963
FBgn0022097	0.0864783804049	0.116049382716	0.0925925925926	0.12298682284	0.0701754385965	0.0578158458244	0.0821114369501	0.0968229954614	0.0219619326501	0.037037037037
FBgn0022160	0.107973006748	0.0987654320988	0.0925925925926	0.0849194729136	0.0570175438596	0.0385438972163	0.0703812316716	0.124054462935	0.0351390922401	0.0444444444444
FBgn0022224	0.121969507623	0.0716049382716	0.175925925926	0.0614934114202	0.0350877192982	0.0128479657388	0.0762463343109	0.101361573374	0.0263543191801	0.0259259259259
FBgn0022238	0.117970507373	0.120987654321	0.0925925925926	0.0702781844802	0.0964912280702	0.0192719486081	0.0234604105572	0.113464447806	0.0175695461201	0.0333333333333
FBgn0022288	0.0849787553112	0.125925925926	0.203703703704	0.0614934114202	0.0657894736842	0.10278372591	0.134897360704	0.14069591528	0.01317715959	0.0851851851852
FBgn0022343	0.107973006748	0.111111111111	0.12962962963	0.0702781844802	0.0570175438596	0.0642398286938	0.099706744868	0.131618759455	0.0263543191801	0.0518518518519
FBgn0022349	0.127968007998	0.153086419753	0.037037037037	0.0966325036603	0.105263157895	0.0385438972163	0.0703812316716	0.1482602118	0.0395314787701	0.0407407407407
FBgn0022359	0.0909772556861	0.0814814814815	0.194444444444	0.0614934114202	0.0570175438596	0.0256959314775	0.0645161290323	0.0998487140696	0.00878477306003	0.0296296296296
FBgn0022361	0.0714821294676	0.0765432098765	0.12962962963	0.0732064421669	0.0745614035088	0.0321199143469	0.146627565982	0.0620272314675	0.0307467057101	0.0481481481481
FBgn0022382	0.0924768807798	0.120987654321	0.240740740741	0.0527086383602	0.100877192982	0.0128479657388	0.117302052786	0.0983358547655	0.0219619326501	0.0148148148148
FBgn0022699	0.121969507623	0.165432098765	0.185185185185	0.0819912152269	0.0877192982456	0.0321199143469	0.129032258065	0.161875945537	0.0395314787701	0.037037037037
FBgn0022702	0.113471632092	0.108641975309	0.138888888889	0.102489019034	0.0789473684211	0.0449678800857	0.158357771261	0.108925869894	0.0351390922401	0.0703703703704
FBgn0022709	0.0774806298425	0.103703703704	0.138888888889	0.108345534407	0.0614035087719	0.0128479657388	0.099706744868	0.0968229954614	0.01317715959	0.037037037037
FBgn0022710	0.0754811297176	0.0814814814815	0.203703703704	0.0966325036603	0.0657894736842	0.0128479657388	0.099706744868	0.0620272314675	0.0175695461201	0.0148148148148
FBgn0022724	0.0849787553112	0.111111111111	0.203703703704	0.099560761347	0.0614035087719	0.0385438972163	0.111436950147	0.105900151286	0.0263543191801	0.0407407407407
FBgn0022740	0.0974756310922	0.0691358024691	0.0277777777778	0.0878477306003	0.0438596491228	0.051391862955	0.0703812316716	0.0983358547655	0.00878477306003	0.0555555555556
FBgn0022764	0.0759810047488	0.0888888888889	0.259259259259	0.0322108345534	0.127192982456	0.0385438972163	0.058651026393	0.0786686838124	0.0263543191801	0.0444444444444
FBgn0022768	0.101474631342	0.108641975309	0.25	0.0380673499268	0.0789473684211	0.0321199143469	0.0821114369501	0.108925869894	0.0263543191801	0.0259259259259
FBgn0022770	0.0884778805299	0.118518518519	0.0277777777778	0.0644216691069	0.0701754385965	0.0321199143469	0.0938416422287	0.108925869894	0.0351390922401	0.0407407407407
FBgn0022774	0.0924768807798	0.116049382716	0.12037037037	0.0966325036603	0.0482456140351	0.0385438972163	0.111436950147	0.0922844175492	0.0175695461201	0.0407407407407
FBgn0022786	0.0959760059985	0.133333333333	0.203703703704	0.0878477306003	0.0482456140351	0.0256959314775	0.099706744868	0.133131618759	0.0307467057101	0.062962962963
FBgn0022800	0.0729817545614	0.0666666666667	0.166666666667	0.0849194729136	0.0745614035088	0.051391862955	0.0645161290323	0.0771558245083	0.01317715959	0.0481481481481
FBgn0022942	0.12896775806	0.140740740741	0.12037037037	0.12298682284	0.0657894736842	0.0321199143469	0.0762463343109	0.139183055976	0.00878477306003	0.0444444444444
FBgn0022959	0.120969757561	0.135802469136	0.314814814815	0.0527086383602	0.0657894736842	0.0321199143469	0.0469208211144	0.118003025719	0.0175695461201	0.0518518518519
FBgn0022984	0.0814796300925	0.106172839506	0.148148148148	0.0673499267936	0.0350877192982	0.0192719486081	0.105571847507	0.101361573374	0.0175695461201	0.0185185185185
FBgn0022986	0.135466133467	0.138271604938	0.185185185185	0.102489019034	0.0394736842105	0.0578158458244	0.099706744868	0.134644478064	0.0307467057101	0.0592592592593
FBgn0022987	0.0934766308423	0.0864197530864	0.277777777778	0.0702781844802	0.118421052632	0.0192719486081	0.0645161290323	0.0937972768533	0.00878477306003	0.0185185185185
FBgn0023000	0.08047988003	0.0518518518519	0.138888888889	0.0409956076135	0.0657894736842	0.0385438972163	0.0821114369501	0.0514372163389	0.00878477306003	0.0481481481481
FBgn0023023	0.0834791302174	0.111111111111	0.194444444444	0.0585651537335	0.0614035087719	0.051391862955	0.105571847507	0.0877458396369	0.00878477306003	0.0592592592593
FBgn0023076	0.063984003999	0.125925925926	0.12037037037	0.0937042459736	0.0175438596491	0.0192719486081	0.117302052786	0.0907715582451	0.01317715959	0.0148148148148
FBgn0023090	0.0679830042489	0.0271604938272	0.138888888889	0.0409956076135	0.0570175438596	0.0449678800857	0.111436950147	0.0378214826021	0.01317715959	0.0444444444444
FBgn0023091	0.0749812546863	0.0938271604938	0.166666666667	0.090775988287	0.0438596491228	0.0321199143469	0.0469208211144	0.0832072617247	0.01317715959	0.0259259259259
FBgn0023094	0.101974506373	0.0962962962963	0.194444444444	0.0878477306003	0.0482456140351	0.0385438972163	0.058651026393	0.110438729198	0.00878477306003	0.0407407407407
FBgn0023095	0.0854786303424	0.108641975309	0.0833333333333	0.0644216691069	0.0789473684211	0.0256959314775	0.099706744868	0.0953101361573	0.0307467057101	0.0296296296296
FBgn0023096	0.0679830042489	0.0765432098765	0.185185185185	0.120058565154	0.0526315789474	0.0449678800857	0.123167155425	0.0726172465961	0.0219619326501	0.0518518518519
FBgn0023097	0.112471882029	0.167901234568	0.259259259259	0.0468521229868	0.0833333333333	0.0385438972163	0.0351906158358	0.154311649017	0.01317715959	0.0296296296296
FBgn0023129	0.0964758810297	0.143209876543	0.185185185185	0.0556368960469	0.0570175438596	0.00642398286938	0.0527859237537	0.146747352496	0.00439238653001	0.0296296296296
FBgn0023130	0.13296675831	0.175308641975	0.0833333333333	0.099560761347	0.0438596491228	0.0385438972163	0.105571847507	0.184568835098	0.0351390922401	0.0481481481481
FBgn0023167	0.109472631842	0.123456790123	0.157407407407	0.0878477306003	0.0350877192982	0.0321199143469	0.0762463343109	0.116490166415	0.0175695461201	0.0444444444444
FBgn0023169	0.108972756811	0.140740740741	0.138888888889	0.099560761347	0.0526315789474	0.0128479657388	0.099706744868	0.113464447806	0.0351390922401	0.0222222222222
FBgn0023170	0.0914771307173	0.0814814814815	0.268518518519	0.0614934114202	0.0526315789474	0.0385438972163	0.0938416422287	0.0832072617247	0.01317715959	0.0407407407407
FBgn0023171	0.107973006748	0.106172839506	0.0925925925926	0.193265007321	0.0394736842105	0.051391862955	0.0762463343109	0.089258698941	0.01317715959	0.0592592592593
FBgn0023172	0.0954761309673	0.130864197531	0.203703703704	0.0585651537335	0.109649122807	0.051391862955	0.0821114369501	0.104387291982	0.0175695461201	0.0592592592593
FBgn0023174	0.0779805048738	0.0864197530864	0.203703703704	0.0761346998536	0.030701754386	0.0256959314775	0.0938416422287	0.101361573374	0.0175695461201	0.0333333333333
FBgn0023175	0.119970007498	0.158024691358	0.203703703704	0.0849194729136	0.0438596491228	0.0192719486081	0.111436950147	0.130105900151	0.0395314787701	0.0185185185185
FBgn0023178	0.0904773806548	0.108641975309	0.101851851852	0.152269399707	0.0482456140351	0.0578158458244	0.199413489736	0.0816944024206	0.0790629575403	0.062962962963
FBgn0023179	0.112971757061	0.153086419753	0.212962962963	0.128843338214	0.0482456140351	0.00642398286938	0.058651026393	0.145234493192	0.0351390922401	0.0222222222222
FBgn0023180	0.098975256186	0.106172839506	0.148148148148	0.0878477306003	0.0350877192982	0.0385438972163	0.129032258065	0.0832072617247	0.0614934114202	0.0444444444444
FBgn0023197	0.0879780054986	0.0962962962963	0.175925925926	0.11420204978	0.0394736842105	0.051391862955	0.146627565982	0.0922844175492	0.0263543191801	0.0481481481481
FBgn0023212	0.106473381655	0.153086419753	0.203703703704	0.0878477306003	0.0614035087719	0.0192719486081	0.0703812316716	0.142208774584	0.0263543191801	0.0481481481481
FBgn0023213	0.0519870032492	0.037037037037	0.240740740741	0.0527086383602	0.0526315789474	0.10278372591	0.0879765395894	0.0408472012103	0.00878477306003	0.0851851851852
FBgn0023214	0.0869782554361	0.111111111111	0.342592592593	0.0204978038067	0.030701754386	0.0128479657388	0.0527859237537	0.0998487140696	0.00878477306003	0.0148148148148
FBgn0023215	0.0954761309673	0.0740740740741	0.157407407407	0.0614934114202	0.0438596491228	0.0321199143469	0.0645161290323	0.0786686838124	0.0219619326501	0.0407407407407
FBgn0023388	0.096975756061	0.106172839506	0.259259259259	0.0673499267936	0.0657894736842	0.0192719486081	0.0879765395894	0.105900151286	0.0351390922401	0.0222222222222
FBgn0023395	0.0984753811547	0.103703703704	0.333333333333	0.0673499267936	0.0438596491228	0.0321199143469	0.129032258065	0.0968229954614	0.0483162518302	0.062962962963
FBgn0023415	0.0904773806548	0.162962962963	0.0555555555556	0.181551976574	0.0614035087719	0.0706638115632	0.134897360704	0.125567322239	0.0483162518302	0.0814814814815
FBgn0023416	0.0754811297176	0.083950617284	0.138888888889	0.102489019034	0.0438596491228	0.0321199143469	0.099706744868	0.101361573374	0.0263543191801	0.0518518518519
FBgn0023458	0.108972756811	0.106172839506	0.259259259259	0.0673499267936	0.171052631579	0.051391862955	0.0527859237537	0.0937972768533	0.0175695461201	0.0555555555556
FBgn0023477	0.096975756061	0.0888888888889	0.231481481481	0.0878477306003	0.0526315789474	0.0449678800857	0.0527859237537	0.11497730711	0.0263543191801	0.0481481481481
FBgn0023479	0.078480379905	0.0987654320988	0.12962962963	0.0790629575403	0.0394736842105	0.0321199143469	0.0879765395894	0.0998487140696	0.0263543191801	0.0333333333333
FBgn0023496	0.0829792551862	0.106172839506	0.111111111111	0.108345534407	0.0526315789474	0.0321199143469	0.105571847507	0.131618759455	0.0307467057101	0.0259259259259
FBgn0023506	0.0919770057486	0.106172839506	0.212962962963	0.0644216691069	0.0219298245614	0.0256959314775	0.105571847507	0.121028744327	0.0307467057101	0.037037037037
FBgn0023507	0.0789802549363	0.0888888888889	0.138888888889	0.102489019034	0.0570175438596	0.051391862955	0.117302052786	0.0953101361573	0.0263543191801	0.0481481481481
FBgn0023510	0.111472131967	0.133333333333	0.12962962963	0.0937042459736	0.144736842105	0.0256959314775	0.0410557184751	0.105900151286	0.01317715959	0.0296296296296
FBgn0023511	0.111472131967	0.135802469136	0.0833333333333	0.0849194729136	0.0438596491228	0.0642398286938	0.0703812316716	0.119515885023	0.0219619326501	0.0481481481481
FBgn0023512	0.135966008498	0.17037037037	0.111111111111	0.152269399707	0.0964912280702	0.0385438972163	0.129032258065	0.155824508321	0.0175695461201	0.0555555555556
FBgn0023513	0.120469882529	0.116049382716	0.0462962962963	0.1317715959	0.030701754386	0.0256959314775	0.152492668622	0.116490166415	0.0483162518302	0.0407407407407
FBgn0023517	0.136465883529	0.155555555556	0.185185185185	0.1317715959	0.0789473684211	0.0256959314775	0.117302052786	0.146747352496	0.0395314787701	0.0259259259259
FBgn0023518	0.129467633092	0.175308641975	0.148148148148	0.10541727672	0.0526315789474	0.0578158458244	0.0879765395894	0.164901664145	0.0219619326501	0.0407407407407
FBgn0023519	0.132466883279	0.108641975309	0.138888888889	0.0527086383602	0.0350877192982	0.0642398286938	0.111436950147	0.116490166415	0.0263543191801	0.0740740740741
FBgn0023520	0.117970507373	0.148148148148	0.157407407407	0.102489019034	0.0438596491228	0.0578158458244	0.0645161290323	0.14069591528	0.0307467057101	0.0592592592593
FBgn0023523	0.0994751312172	0.106172839506	0.166666666667	0.120058565154	0.0745614035088	0.051391862955	0.1642228739	0.116490166415	0.0439238653001	0.0407407407407
FBgn0023524	0.111972006998	0.0938271604938	0.0833333333333	0.12298682284	0.149122807018	0.0385438972163	0.0703812316716	0.0968229954614	0.0263543191801	0.0518518518519
FBgn0023526	0.0789802549363	0.0913580246914	0.212962962963	0.0468521229868	0.0701754385965	0.00642398286938	0.0821114369501	0.102874432678	0.0439238653001	0.00740740740741
FBgn0023530	0.130467383154	0.158024691358	0.166666666667	0.0819912152269	0.0350877192982	0.0385438972163	0.0762463343109	0.143721633888	0.01317715959	0.037037037037
FBgn0023536	0.0939765058735	0.0864197530864	0.212962962963	0.0761346998536	0.0438596491228	0.0256959314775	0.0821114369501	0.0937972768533	0.0219619326501	0.0444444444444
FBgn0023537	0.0944763809048	0.123456790123	0.12037037037	0.0849194729136	0.0614035087719	0.0706638115632	0.129032258065	0.119515885023	0.0439238653001	0.0592592592593
FBgn0023540	0.118970257436	0.103703703704	0.037037037037	0.125915080527	0.0438596491228	0.0449678800857	0.134897360704	0.0968229954614	0.0263543191801	0.037037037037
FBgn0023541	0.0919770057486	0.101234567901	0.0462962962963	0.10541727672	0.0263157894737	0.0321199143469	0.0938416422287	0.10741301059	0.0527086383602	0.0444444444444
FBgn0023542	0.117470632342	0.143209876543	0.12037037037	0.102489019034	0.0833333333333	0.0256959314775	0.0938416422287	0.116490166415	0.0307467057101	0.0296296296296
FBgn0023549	0.13296675831	0.155555555556	0.0555555555556	0.202049780381	0.0877192982456	0.0256959314775	0.099706744868	0.137670196672	0.0351390922401	0.037037037037
FBgn0023550	0.112471882029	0.165432098765	0.0833333333333	0.146412884334	0.0657894736842	0.0385438972163	0.134897360704	0.14069591528	0.0571010248902	0.0481481481481
FBgn0024179	0.0924768807798	0.113580246914	0.157407407407	0.0819912152269	0.0614035087719	0.00642398286938	0.0821114369501	0.0968229954614	0.0307467057101	0.037037037037
FBgn0024182	0.094976255936	0.128395061728	0.194444444444	0.102489019034	0.0526315789474	0.0578158458244	0.0938416422287	0.116490166415	0.0307467057101	0.0518518518519
FBgn0024183	0.098975256186	0.0716049382716	0.0555555555556	0.111273792094	0.0438596491228	0.0449678800857	0.1642228739	0.0847201210287	0.0307467057101	0.0555555555556
FBgn0024187	0.0734816295926	0.0913580246914	0.12962962963	0.0614934114202	0.105263157895	0.0385438972163	0.0527859237537	0.0801815431165	0.00878477306003	0.0407407407407
FBgn0024188	0.0959760059985	0.113580246914	0.185185185185	0.0673499267936	0.0482456140351	0.0321199143469	0.123167155425	0.105900151286	0.0263543191801	0.0407407407407
FBgn0024191	0.116970757311	0.135802469136	0.259259259259	0.10541727672	0.0219298245614	0.0449678800857	0.0645161290323	0.137670196672	0.00878477306003	0.0407407407407
FBgn0024194	0.115471132217	0.0938271604938	0.203703703704	0.117130307467	0.0701754385965	0.0578158458244	0.129032258065	0.10741301059	0.0351390922401	0.062962962963
FBgn0024222	0.101974506373	0.0814814814815	0.148148148148	0.090775988287	0.0526315789474	0.0449678800857	0.111436950147	0.089258698941	0.0307467057101	0.0481481481481
FBgn0024227	0.113971507123	0.143209876543	0.361111111111	0.0497803806735	0.0350877192982	0.051391862955	0.0938416422287	0.142208774584	0.0263543191801	0.0444444444444
FBgn0024230	0.0954761309673	0.0716049382716	0.157407407407	0.10541727672	0.0526315789474	0.0449678800857	0.158357771261	0.0741301059002	0.0483162518302	0.0555555555556
FBgn0024238	0.0944763809048	0.0888888888889	0.203703703704	0.0585651537335	0.030701754386	0.00642398286938	0.0527859237537	0.0983358547655	0.00439238653001	0.0259259259259
FBgn0024244	0.0899775056236	0.128395061728	0.101851851852	0.0732064421669	0.0438596491228	0.0192719486081	0.129032258065	0.124054462935	0.0219619326501	0.0148148148148
FBgn0024245	0.0904773806548	0.128395061728	0.259259259259	0.0644216691069	0.0833333333333	0.0385438972163	0.123167155425	0.104387291982	0.00439238653001	0.0444444444444
FBgn0024248	0.0829792551862	0.123456790123	0.268518518519	0.0790629575403	0.0350877192982	0.0770877944325	0.0527859237537	0.113464447806	0.01317715959	0.0888888888889
FBgn0024251	0.094976255936	0.128395061728	0.194444444444	0.102489019034	0.0526315789474	0.0578158458244	0.0938416422287	0.116490166415	0.0307467057101	0.0518518518519
FBgn0024273	0.0939765058735	0.101234567901	0.194444444444	0.0966325036603	0.0833333333333	0.0449678800857	0.0469208211144	0.10741301059	0.0263543191801	0.0407407407407
FBgn0024289	0.0754811297176	0.0543209876543	0.0740740740741	0.0819912152269	0.0526315789474	0.0321199143469	0.099706744868	0.0832072617247	0.0351390922401	0.0444444444444
FBgn0024291	0.117970507373	0.128395061728	0.259259259259	0.0673499267936	0.0745614035088	0.0321199143469	0.0469208211144	0.137670196672	0.00439238653001	0.0296296296296
FBgn0024294	0.096975756061	0.133333333333	0.25	0.111273792094	0.0570175438596	0.0321199143469	0.175953079179	0.122541603631	0.0527086383602	0.0259259259259
FBgn0024314	0.119470132467	0.0888888888889	0.101851851852	0.0556368960469	0.030701754386	0.0256959314775	0.0821114369501	0.102874432678	0.0263543191801	0.0296296296296
FBgn0024315	0.0849787553112	0.106172839506	0.138888888889	0.0614934114202	0.0877192982456	0.0256959314775	0.0879765395894	0.0922844175492	0.0263543191801	0.037037037037
FBgn0024320	0.0809797550612	0.0666666666667	0.12962962963	0.0702781844802	0.0438596491228	0.0449678800857	0.111436950147	0.0816944024206	0.01317715959	0.0407407407407
FBgn0024321	0.0749812546863	0.079012345679	0.101851851852	0.0497803806735	0.030701754386	0.0449678800857	0.0762463343109	0.0756429652042	0.0175695461201	0.0333333333333
FBgn0024326	0.116470882279	0.125925925926	0.148148148148	0.0966325036603	0.0438596491228	0.0321199143469	0.0703812316716	0.119515885023	0.0219619326501	0.0296296296296
FBgn0024329	0.100974756311	0.106172839506	0.138888888889	0.0556368960469	0.0877192982456	0.0128479657388	0.105571847507	0.0953101361573	0.0175695461201	0.0259259259259
FBgn0024330	0.110472381905	0.0888888888889	0.037037037037	0.14055636896	0.0394736842105	0.0321199143469	0.129032258065	0.102874432678	0.0483162518302	0.0333333333333
FBgn0024352	0.122469382654	0.118518518519	0.296296296296	0.0790629575403	0.0263157894737	0.0192719486081	0.0938416422287	0.127080181543	0.0263543191801	0.0444444444444
FBgn0024360	0.117470632342	0.130864197531	0.148148148148	0.099560761347	0.0614035087719	0.051391862955	0.105571847507	0.128593040847	0.0351390922401	0.0407407407407
FBgn0024362	0.10847288178	0.113580246914	0.287037037037	0.0673499267936	0.0877192982456	0.0385438972163	0.0410557184751	0.116490166415	0.00439238653001	0.0555555555556
FBgn0024364	0.158460384904	0.167901234568	0.037037037037	0.146412884334	0.030701754386	0.0385438972163	0.0645161290323	0.175491679274	0.0175695461201	0.0296296296296
FBgn0024365	0.157460634841	0.177777777778	0	0.0937042459736	0.0701754385965	0.0321199143469	0.099706744868	0.170953101362	0.0527086383602	0.0333333333333
FBgn0024366	0.10447388153	0.083950617284	0.222222222222	0.0380673499268	0.0701754385965	0.0321199143469	0.117302052786	0.102874432678	0.0351390922401	0.0407407407407
FBgn0024432	0.10047488128	0.120987654321	0.185185185185	0.0585651537335	0.0438596491228	0.0321199143469	0.0879765395894	0.104387291982	0.0263543191801	0.0407407407407
FBgn0024509	0.107473131717	0.0962962962963	0.175925925926	0.0351390922401	0.0438596491228	0.0578158458244	0.140762463343	0.0801815431165	0.0351390922401	0.0407407407407
FBgn0024510	0.0854786303424	0.0740740740741	0.166666666667	0.0732064421669	0.131578947368	0.051391862955	0.0938416422287	0.0741301059002	0.01317715959	0.0407407407407
FBgn0024689	0.0934766308423	0.101234567901	0.138888888889	0.090775988287	0.0394736842105	0.0449678800857	0.0938416422287	0.0877458396369	0.0219619326501	0.0444444444444
FBgn0024698	0.10047488128	0.140740740741	0.342592592593	0.0644216691069	0.0833333333333	0.0706638115632	0.0879765395894	0.125567322239	0.00878477306003	0.0666666666667
FBgn0024728	0.0719820044989	0.0864197530864	0.212962962963	0.0497803806735	0.030701754386	0.0706638115632	0.0527859237537	0.0786686838124	0.0175695461201	0.0555555555556
FBgn0024733	0.0714821294676	0.0765432098765	0.240740740741	0.0527086383602	0.0570175438596	0.051391862955	0.111436950147	0.0756429652042	0.0219619326501	0.0481481481481
FBgn0024734	0.0904773806548	0.108641975309	0.268518518519	0.0351390922401	0.140350877193	0.0256959314775	0.0938416422287	0.0801815431165	0.01317715959	0.0259259259259
FBgn0024754	0.0954761309673	0.106172839506	0.194444444444	0.0585651537335	0.0614035087719	0.0321199143469	0.117302052786	0.0968229954614	0.0307467057101	0.0444444444444
FBgn0024804	0.0539865033742	0.0469135802469	0.268518518519	0.0585651537335	0.0219298245614	0.0642398286938	0.117302052786	0.0393343419062	0.0219619326501	0.0592592592593
FBgn0024806	0.0964758810297	0.0962962962963	0.175925925926	0.0702781844802	0.0877192982456	0.0449678800857	0.0938416422287	0.105900151286	0.0219619326501	0.037037037037
FBgn0024807	0.0774806298425	0.0691358024691	0.157407407407	0.0263543191801	0.0789473684211	0.0385438972163	0.0469208211144	0.0786686838124	0.01317715959	0.037037037037
FBgn0024811	0.0609847538115	0.0518518518519	0.203703703704	0.0702781844802	0.0570175438596	0.0449678800857	0.0821114369501	0.0484114977307	0.0263543191801	0.0518518518519
FBgn0024833	0.124468882779	0.128395061728	0.166666666667	0.0966325036603	0.0350877192982	0.0256959314775	0.099706744868	0.143721633888	0.0439238653001	0.0296296296296
FBgn0024836	0.0864783804049	0.128395061728	0.0648148148148	0.0819912152269	0.0526315789474	0.00642398286938	0.099706744868	0.11497730711	0.0263543191801	0.0222222222222
FBgn0024846	0.112471882029	0.118518518519	0.25	0.0556368960469	0.0482456140351	0.0449678800857	0.0527859237537	0.134644478064	0.01317715959	0.0444444444444
FBgn0024897	0.123469132717	0.18024691358	0.0648148148148	0.146412884334	0.0526315789474	0.0256959314775	0.0879765395894	0.152798789713	0.0395314787701	0.0222222222222
FBgn0024909	0.110472381905	0.106172839506	0.0740740740741	0.0819912152269	0.0570175438596	0.0578158458244	0.105571847507	0.110438729198	0.0395314787701	0.0592592592593
FBgn0024913	0.0789802549363	0.0641975308642	0.185185185185	0.0468521229868	0.0526315789474	0.0449678800857	0.117302052786	0.0665658093797	0.0263543191801	0.0481481481481
FBgn0024920	0.100974756311	0.153086419753	0.194444444444	0.102489019034	0.0394736842105	0.0706638115632	0.0879765395894	0.137670196672	0.0263543191801	0.062962962963
FBgn0024921	0.101974506373	0.0938271604938	0.12037037037	0.102489019034	0.0745614035088	0.0192719486081	0.111436950147	0.101361573374	0.00878477306003	0.0296296296296
FBgn0024944	0.0909772556861	0.143209876543	0.0833333333333	0.0790629575403	0.140350877193	0.0128479657388	0.0879765395894	0.118003025719	0.0175695461201	0.0333333333333
FBgn0024945	0.116970757311	0.116049382716	0.0925925925926	0.10541727672	0.0526315789474	0.0321199143469	0.111436950147	0.11497730711	0.0263543191801	0.0333333333333
FBgn0024956	0.0964758810297	0.133333333333	0.212962962963	0.11420204978	0.0570175438596	0.0835117773019	0.058651026393	0.133131618759	0.00878477306003	0.062962962963
FBgn0024975	0.134466383404	0.133333333333	0.12962962963	0.099560761347	0.0394736842105	0.0321199143469	0.152492668622	0.119515885023	0.0351390922401	0.037037037037
FBgn0024980	0.0764808797801	0.0740740740741	0.194444444444	0.0556368960469	0.0614035087719	0.051391862955	0.123167155425	0.0771558245083	0.0219619326501	0.037037037037
FBgn0024983	0.117470632342	0.0913580246914	0.037037037037	0.14055636896	0.0394736842105	0.0835117773019	0.0938416422287	0.113464447806	0.0439238653001	0.0592592592593
FBgn0024984	0.124468882779	0.155555555556	0.212962962963	0.1317715959	0.030701754386	0.0385438972163	0.111436950147	0.133131618759	0.0175695461201	0.0444444444444
FBgn0024986	0.127968007998	0.138271604938	0.148148148148	0.0966325036603	0.0482456140351	0.0192719486081	0.0762463343109	0.121028744327	0.0307467057101	0.037037037037
FBgn0024987	0.127468132967	0.148148148148	0.166666666667	0.0937042459736	0.0921052631579	0.0321199143469	0.117302052786	0.152798789713	0.0263543191801	0.0222222222222
FBgn0024992	0.117970507373	0.125925925926	0.185185185185	0.128843338214	0.0701754385965	0.0256959314775	0.0879765395894	0.122541603631	0.0395314787701	0.0444444444444
FBgn0024993	0.113971507123	0.116049382716	0.185185185185	0.099560761347	0.0526315789474	0.0449678800857	0.0879765395894	0.0862329803328	0.0307467057101	0.0407407407407
FBgn0024994	0.114971257186	0.128395061728	0.157407407407	0.0878477306003	0.0438596491228	0.0449678800857	0.117302052786	0.110438729198	0.00878477306003	0.037037037037
FBgn0024995	0.127968007998	0.150617283951	0.157407407407	0.155197657394	0.0526315789474	0.0578158458244	0.0703812316716	0.143721633888	0.0219619326501	0.037037037037
FBgn0024996	0.107973006748	0.0987654320988	0.157407407407	0.090775988287	0.0482456140351	0.0385438972163	0.0938416422287	0.111951588502	0.0219619326501	0.0333333333333
FBgn0024997	0.127968007998	0.150617283951	0.0648148148148	0.178623718887	0.0350877192982	0.0321199143469	0.111436950147	0.1482602118	0.0307467057101	0.037037037037
FBgn0025109	0.0904773806548	0.118518518519	0.314814814815	0.0819912152269	0.0570175438596	0.0385438972163	0.152492668622	0.127080181543	0.0307467057101	0.0481481481481
FBgn0025115	0.0694826293427	0.106172839506	0.212962962963	0.099560761347	0.0482456140351	0.0706638115632	0.0703812316716	0.0937972768533	0.0219619326501	0.0666666666667
FBgn0025118	0.0959760059985	0.106172839506	0.12962962963	0.10541727672	0.0394736842105	0.0192719486081	0.099706744868	0.10741301059	0.0307467057101	0.0185185185185
FBgn0025185	0.0959760059985	0.0962962962963	0.240740740741	0.099560761347	0.0526315789474	0.0578158458244	0.0938416422287	0.108925869894	0.01317715959	0.0518518518519
FBgn0025334	0.0644838790302	0.113580246914	0.0555555555556	0.0849194729136	0.0482456140351	0.0578158458244	0.123167155425	0.089258698941	0.0307467057101	0.0444444444444
FBgn0025335	0.119970007498	0.0938271604938	0.0555555555556	0.10541727672	0.144736842105	0.0385438972163	0.117302052786	0.0953101361573	0.0175695461201	0.0407407407407
FBgn0025352	0.107973006748	0.116049382716	0.175925925926	0.0878477306003	0.0482456140351	0.0706638115632	0.0821114369501	0.119515885023	0.0219619326501	0.0555555555556
FBgn0025355	0.0894776305924	0.118518518519	0.138888888889	0.0527086383602	0.0570175438596	0.0385438972163	0.105571847507	0.10741301059	0.0351390922401	0.0444444444444
FBgn0025366	0.0764808797801	0.0864197530864	0.175925925926	0.0585651537335	0.0350877192982	0.0449678800857	0.0703812316716	0.0907715582451	0.0219619326501	0.0592592592593
FBgn0025373	0.0984753811547	0.106172839506	0.212962962963	0.0585651537335	0.0614035087719	0.0321199143469	0.123167155425	0.0983358547655	0.0483162518302	0.062962962963
FBgn0025378	0.115471132217	0.123456790123	0.0833333333333	0.120058565154	0.0657894736842	0.0449678800857	0.099706744868	0.134644478064	0.0263543191801	0.037037037037
FBgn0025381	0.16095976006	0.158024691358	0.148148148148	0.102489019034	0.0394736842105	0.0192719486081	0.0821114369501	0.163388804841	0.0219619326501	0.0111111111111
FBgn0025382	0.151462134466	0.182716049383	0.0462962962963	0.108345534407	0.0526315789474	0.0192719486081	0.152492668622	0.157337367625	0.0395314787701	0.0185185185185
FBgn0025387	0.0919770057486	0.108641975309	0.185185185185	0.1317715959	0.0219298245614	0.0449678800857	0.0293255131965	0.108925869894	0.0219619326501	0.0407407407407
FBgn0025390	0.129967508123	0.145679012346	0.12962962963	0.155197657394	0.0657894736842	0.0449678800857	0.146627565982	0.134644478064	0.0527086383602	0.0333333333333
FBgn0025393	0.112471882029	0.116049382716	0.175925925926	0.111273792094	0.0833333333333	0.0642398286938	0.1642228739	0.0998487140696	0.0395314787701	0.0592592592593
FBgn0025394	0.129967508123	0.143209876543	0.0740740740741	0.102489019034	0.0877192982456	0.0321199143469	0.0938416422287	0.108925869894	0.01317715959	0.0407407407407
FBgn0025454	0.0984753811547	0.0543209876543	0.25	0.0527086383602	0.0482456140351	0.0192719486081	0.0938416422287	0.0756429652042	0.0175695461201	0.037037037037
FBgn0025455	0.0944763809048	0.145679012346	0.287037037037	0.0585651537335	0.0745614035088	0.0385438972163	0.058651026393	0.1482602118	0.0219619326501	0.0296296296296
FBgn0025456	0.0634841289678	0.111111111111	0.203703703704	0.0732064421669	0.0350877192982	0.051391862955	0.058651026393	0.0907715582451	0.0219619326501	0.0444444444444
FBgn0025457	0.102474381405	0.106172839506	0.175925925926	0.0849194729136	0.0789473684211	0.0578158458244	0.134897360704	0.111951588502	0.0395314787701	0.062962962963
FBgn0025463	0.126468382904	0.158024691358	0.185185185185	0.0585651537335	0.0614035087719	0.0321199143469	0.0762463343109	0.151285930408	0.0439238653001	0.0296296296296
FBgn0025469	0.0874781304674	0.0987654320988	0.148148148148	0.128843338214	0.0614035087719	0.00642398286938	0.0762463343109	0.0847201210287	0.0175695461201	0.0148148148148
FBgn0025558	0.107473131717	0.111111111111	0.240740740741	0.117130307467	0.0350877192982	0.0321199143469	0.0879765395894	0.0877458396369	0.0395314787701	0.037037037037
FBgn0025571	0.126468382904	0.150617283951	0.203703703704	0.0849194729136	0.0482456140351	0.0321199143469	0.105571847507	0.158850226929	0.0263543191801	0.0259259259259
FBgn0025573	0.0684828792802	0.0913580246914	0.0833333333333	0.166910688141	0.0438596491228	0.0385438972163	0.129032258065	0.0953101361573	0.0219619326501	0.0333333333333
FBgn0025574	0.096975756061	0.138271604938	0.203703703704	0.0673499267936	0.0789473684211	0.0321199143469	0.0703812316716	0.113464447806	0.0219619326501	0.0222222222222
FBgn0025578	0.10047488128	0.0962962962963	0.12962962963	0.11420204978	0.0570175438596	0.0449678800857	0.123167155425	0.0968229954614	0.0263543191801	0.0481481481481
FBgn0025582	0.0954761309673	0.111111111111	0.138888888889	0.10541727672	0.0526315789474	0.0449678800857	0.123167155425	0.113464447806	0.0175695461201	0.0481481481481
FBgn0025595	0.0954761309673	0.133333333333	0.203703703704	0.111273792094	0.0877192982456	0.0128479657388	0.0645161290323	0.110438729198	0.0219619326501	0.0111111111111
FBgn0025608	0.12896775806	0.0938271604938	0.0833333333333	0.0614934114202	0.030701754386	0.0256959314775	0.0645161290323	0.105900151286	0.0263543191801	0.0444444444444
FBgn0025612	0.109972506873	0.0888888888889	0.148148148148	0.0702781844802	0.0745614035088	0.0256959314775	0.0645161290323	0.10741301059	0.0483162518302	0.0333333333333
FBgn0025613	0.101474631342	0.0938271604938	0.111111111111	0.0966325036603	0.0526315789474	0.0128479657388	0.0703812316716	0.0983358547655	0.0263543191801	0.0222222222222
FBgn0025615	0.127968007998	0.120987654321	0.0555555555556	0.099560761347	0.0482456140351	0.0706638115632	0.152492668622	0.118003025719	0.0614934114202	0.0592592592593
FBgn0025621	0.113471632092	0.130864197531	0.12962962963	0.111273792094	0.0526315789474	0.0321199143469	0.129032258065	0.128593040847	0.0263543191801	0.0444444444444
FBgn0025624	0.116970757311	0.123456790123	0.148148148148	0.0937042459736	0.0877192982456	0.0256959314775	0.134897360704	0.125567322239	0.0395314787701	0.0259259259259
FBgn0025626	0.128467883029	0.148148148148	0.175925925926	0.102489019034	0.0438596491228	0.0321199143469	0.123167155425	0.131618759455	0.0483162518302	0.0444444444444
FBgn0025628	0.125468632842	0.0938271604938	0.0555555555556	0.120058565154	0.0482456140351	0.0256959314775	0.134897360704	0.102874432678	0.0395314787701	0.0444444444444
FBgn0025629	0.120969757561	0.135802469136	0.148148148148	0.0937042459736	0.0614035087719	0.0578158458244	0.152492668622	0.122541603631	0.0351390922401	0.0592592592593
FBgn0025630	0.117470632342	0.0962962962963	0.0925925925926	0.0790629575403	0.0263157894737	0.0385438972163	0.123167155425	0.102874432678	0.0571010248902	0.0555555555556
FBgn0025631	0.121469632592	0.123456790123	0.0555555555556	0.102489019034	0.0570175438596	0.0128479657388	0.105571847507	0.121028744327	0.0483162518302	0.0222222222222
FBgn0025632	0.127468132967	0.130864197531	0.111111111111	0.0819912152269	0.0526315789474	0.051391862955	0.0938416422287	0.101361573374	0.0439238653001	0.0555555555556
FBgn0025634	0.113471632092	0.128395061728	0.0648148148148	0.11420204978	0.0263157894737	0.0385438972163	0.099706744868	0.131618759455	0.0614934114202	0.0333333333333
FBgn0025635	0.131967008248	0.123456790123	0.166666666667	0.10541727672	0.0438596491228	0.051391862955	0.105571847507	0.116490166415	0.0351390922401	0.0518518518519
FBgn0025638	0.0944763809048	0.116049382716	0.240740740741	0.0937042459736	0.0745614035088	0.051391862955	0.0879765395894	0.0968229954614	0.0307467057101	0.0555555555556
FBgn0025639	0.0959760059985	0.140740740741	0.0925925925926	0.0937042459736	0.0657894736842	0.0321199143469	0.099706744868	0.118003025719	0.00878477306003	0.0333333333333
FBgn0025640	0.120469882529	0.148148148148	0.296296296296	0.0732064421669	0.0745614035088	0.0256959314775	0.17008797654	0.151285930408	0.0263543191801	0.0259259259259
FBgn0025641	0.105973506623	0.120987654321	0.0833333333333	0.161054172767	0.127192982456	0.0128479657388	0.0703812316716	0.119515885023	0.0263543191801	0.0111111111111
FBgn0025643	0.0914771307173	0.145679012346	0.111111111111	0.0819912152269	0.0526315789474	0.0256959314775	0.0879765395894	0.116490166415	0.0219619326501	0.0259259259259
FBgn0025644	0.0849787553112	0.0765432098765	0.101851851852	0.0790629575403	0.0570175438596	0.051391862955	0.0645161290323	0.121028744327	0.0307467057101	0.0444444444444
FBgn0025645	0.0864783804049	0.120987654321	0.0555555555556	0.146412884334	0.0614035087719	0.0578158458244	0.111436950147	0.139183055976	0.0439238653001	0.0740740740741
FBgn0025676	0.0714821294676	0.0740740740741	0.296296296296	0.0585651537335	0.0175438596491	0.0449678800857	0.0703812316716	0.0695915279879	0.0307467057101	0.062962962963
FBgn0025680	0.0829792551862	0.083950617284	0.240740740741	0.0937042459736	0.0219298245614	0.0385438972163	0.099706744868	0.0922844175492	0.0263543191801	0.037037037037
FBgn0025681	0.125968507873	0.0913580246914	0.0833333333333	0.102489019034	0.0964912280702	0.0385438972163	0.117302052786	0.125567322239	0.01317715959	0.0444444444444
FBgn0025682	0.115471132217	0.118518518519	0.212962962963	0.0966325036603	0.0350877192982	0.0256959314775	0.0938416422287	0.134644478064	0.0263543191801	0.0407407407407
FBgn0025683	0.0894776305924	0.0765432098765	0.148148148148	0.0966325036603	0.030701754386	0.0385438972163	0.099706744868	0.0726172465961	0.0263543191801	0.0259259259259
FBgn0025684	0.102974256436	0.101234567901	0.222222222222	0.0966325036603	0.0570175438596	0.0642398286938	0.099706744868	0.105900151286	0.0175695461201	0.0518518518519
FBgn0025686	0.0779805048738	0.0444444444444	0.185185185185	0.0819912152269	0.0350877192982	0.0899357601713	0.105571847507	0.0590015128593	0.0175695461201	0.0666666666667
FBgn0025687	0.0899775056236	0.108641975309	0.0925925925926	0.0732064421669	0.0482456140351	0.0449678800857	0.0762463343109	0.0847201210287	0.01317715959	0.0555555555556
FBgn0025692	0.0899775056236	0.0765432098765	0.231481481481	0.0702781844802	0.0482456140351	0.0192719486081	0.111436950147	0.0771558245083	0.01317715959	0.0259259259259
FBgn0025702	0.109472631842	0.138271604938	0.148148148148	0.11420204978	0.0701754385965	0.0256959314775	0.0938416422287	0.154311649017	0.0175695461201	0.0407407407407
FBgn0025709	0.0614846288428	0.0765432098765	0.240740740741	0.0497803806735	0.0482456140351	0.0321199143469	0.0703812316716	0.0801815431165	0.0263543191801	0.0407407407407
FBgn0025712	0.100974756311	0.145679012346	0.138888888889	0.11420204978	0.0745614035088	0.0321199143469	0.117302052786	0.11497730711	0.0307467057101	0.0296296296296
FBgn0025716	0.112971757061	0.130864197531	0.166666666667	0.108345534407	0.0438596491228	0.0321199143469	0.0821114369501	0.125567322239	0.0263543191801	0.0592592592593
FBgn0025720	0.117470632342	0.133333333333	0.25	0.090775988287	0.0394736842105	0.0899357601713	0.111436950147	0.121028744327	0.0175695461201	0.0666666666667
FBgn0025725	0.115471132217	0.120987654321	0.25	0.0732064421669	0.0745614035088	0.0449678800857	0.099706744868	0.136157337368	0.0351390922401	0.0518518518519
FBgn0025726	0.0899775056236	0.0814814814815	0.101851851852	0.090775988287	0.0526315789474	0.0706638115632	0.0469208211144	0.0801815431165	0.01317715959	0.0592592592593
FBgn0025739	0.112471882029	0.103703703704	0.268518518519	0.0761346998536	0.0263157894737	0.051391862955	0.129032258065	0.122541603631	0.0351390922401	0.0481481481481
FBgn0025740	0.0564858785304	0.0493827160494	0.111111111111	0.0527086383602	0.030701754386	0.0706638115632	0.0821114369501	0.0650529500756	0.0351390922401	0.0703703703704
FBgn0025741	0.061984503874	0.0444444444444	0.222222222222	0.0409956076135	0.0701754385965	0.0578158458244	0.0410557184751	0.0499243570348	0.0175695461201	0.0740740740741
FBgn0025742	0.133466633342	0.133333333333	0.0555555555556	0.108345534407	0.0614035087719	0.0449678800857	0.117302052786	0.158850226929	0.0263543191801	0.0296296296296
FBgn0025776	0.0849787553112	0.0962962962963	0.0833333333333	0.11420204978	0.0219298245614	0.0321199143469	0.117302052786	0.101361573374	0.0395314787701	0.0296296296296
FBgn0025777	0.107473131717	0.116049382716	0.185185185185	0.0556368960469	0.0964912280702	0.051391862955	0.0938416422287	0.116490166415	0.0219619326501	0.0518518518519
FBgn0025781	0.0914771307173	0.0567901234568	0.101851851852	0.0819912152269	0.0482456140351	0.0449678800857	0.0821114369501	0.0635400907716	0.0307467057101	0.0703703703704
FBgn0025800	0.107973006748	0.128395061728	0.175925925926	0.0527086383602	0.149122807018	0.0256959314775	0.129032258065	0.110438729198	0.0219619326501	0.0222222222222
FBgn0025807	0.0879780054986	0.0592592592593	0.138888888889	0.0732064421669	0.0438596491228	0.0642398286938	0.0527859237537	0.0801815431165	0.0175695461201	0.0666666666667
FBgn0025808	0.08047988003	0.0888888888889	0.203703703704	0.0497803806735	0.0657894736842	0.0770877944325	0.117302052786	0.0862329803328	0.0175695461201	0.0555555555556
FBgn0025814	0.0839790052487	0.0666666666667	0.203703703704	0.0292825768668	0.0219298245614	0.0449678800857	0.099706744868	0.0786686838124	0.0219619326501	0.0666666666667
FBgn0025821	0.096975756061	0.079012345679	0.12962962963	0.0702781844802	0.0131578947368	0.051391862955	0.0821114369501	0.071104387292	0.0263543191801	0.0407407407407
FBgn0025825	0.128467883029	0.123456790123	0.185185185185	0.117130307467	0.0570175438596	0.0449678800857	0.111436950147	0.139183055976	0.0307467057101	0.0407407407407
FBgn0025833	0.0859785053737	0.123456790123	0.0740740740741	0.1317715959	0.0701754385965	0.0128479657388	0.105571847507	0.0998487140696	0.0219619326501	0.0148148148148
FBgn0025835	0.0694826293427	0.0691358024691	0.0833333333333	0.0673499267936	0.0263157894737	0.0256959314775	0.140762463343	0.071104387292	0.0307467057101	0.0222222222222
FBgn0025838	0.138965258685	0.165432098765	0.101851851852	0.102489019034	0.0833333333333	0.0706638115632	0.0879765395894	0.136157337368	0.0351390922401	0.0814814814815
FBgn0025864	0.103474131467	0.0987654320988	0.185185185185	0.0644216691069	0.105263157895	0.0256959314775	0.0938416422287	0.0907715582451	0.01317715959	0.0259259259259
FBgn0025874	0.078480379905	0.0716049382716	0.296296296296	0.0761346998536	0.0350877192982	0.0770877944325	0.134897360704	0.0922844175492	0.0614934114202	0.0740740740741
FBgn0025878	0.0919770057486	0.106172839506	0.166666666667	0.090775988287	0.0657894736842	0.0256959314775	0.0938416422287	0.0877458396369	0.0351390922401	0.037037037037
FBgn0025879	0.0714821294676	0.083950617284	0.12962962963	0.0614934114202	0.0657894736842	0.00642398286938	0.0645161290323	0.0877458396369	0.0175695461201	0.0185185185185
FBgn0025881	0.0889777555611	0.0592592592593	0.231481481481	0.0732064421669	0.030701754386	0.0835117773019	0.105571847507	0.054462934947	0.0263543191801	0.0888888888889
FBgn0025882	0.101474631342	0.101234567901	0.0925925925926	0.090775988287	0.0438596491228	0.0449678800857	0.117302052786	0.11497730711	0.0658857979502	0.0407407407407
FBgn0025885	0.0894776305924	0.101234567901	0.0925925925926	0.090775988287	0.0394736842105	0.051391862955	0.0762463343109	0.111951588502	0.0219619326501	0.062962962963
FBgn0026015	0.142964258935	0.138271604938	0.0462962962963	0.155197657394	0.114035087719	0.0578158458244	0.0762463343109	0.149773071104	0.0307467057101	0.0518518518519
FBgn0026056	0.0964758810297	0.0987654320988	0.472222222222	0.102489019034	0.0438596491228	0.0321199143469	0.0703812316716	0.118003025719	0.0175695461201	0.0222222222222
FBgn0026059	0.0984753811547	0.0666666666667	0.25	0.0468521229868	0.118421052632	0.0385438972163	0.117302052786	0.0695915279879	0.0263543191801	0.062962962963
FBgn0026061	0.0769807548113	0.0444444444444	0.111111111111	0.0790629575403	0.0263157894737	0.0578158458244	0.111436950147	0.0635400907716	0.01317715959	0.062962962963
FBgn0026063	0.0899775056236	0.113580246914	0.0925925925926	0.0819912152269	0.0789473684211	0.0449678800857	0.0938416422287	0.089258698941	0.0175695461201	0.0592592592593
FBgn0026064	0.0899775056236	0.113580246914	0.0925925925926	0.0819912152269	0.0789473684211	0.0449678800857	0.0938416422287	0.089258698941	0.0175695461201	0.0592592592593
FBgn0026076	0.0829792551862	0.0765432098765	0.194444444444	0.0497803806735	0.0570175438596	0.0706638115632	0.0527859237537	0.0832072617247	0.00878477306003	0.062962962963
FBgn0026079	0.119470132467	0.118518518519	0.222222222222	0.0761346998536	0.0482456140351	0.0321199143469	0.0703812316716	0.125567322239	0.0351390922401	0.0296296296296
FBgn0026080	0.111972006998	0.108641975309	0.0833333333333	0.0790629575403	0.030701754386	0.0192719486081	0.111436950147	0.116490166415	0.0219619326501	0.037037037037
FBgn0026085	0.119470132467	0.0962962962963	0.0925925925926	0.0849194729136	0.0263157894737	0.0256959314775	0.117302052786	0.105900151286	0.0351390922401	0.0333333333333
FBgn0026086	0.0759810047488	0.113580246914	0.222222222222	0.0527086383602	0.131578947368	0.051391862955	0.0410557184751	0.101361573374	0.00439238653001	0.0481481481481
FBgn0026089	0.117970507373	0.113580246914	0.0185185185185	0.10541727672	0.0219298245614	0.0449678800857	0.105571847507	0.0968229954614	0.0614934114202	0.0444444444444
FBgn0026090	0.118470382404	0.113580246914	0.203703703704	0.090775988287	0.0438596491228	0.0385438972163	0.0703812316716	0.118003025719	0.01317715959	0.037037037037
FBgn0026136	0.0864783804049	0.0740740740741	0.0555555555556	0.184480234261	0.0526315789474	0.0449678800857	0.134897360704	0.0680786686838	0.0571010248902	0.0666666666667
FBgn0026141	0.0859785053737	0.116049382716	0.203703703704	0.0585651537335	0.0263157894737	0.0321199143469	0.058651026393	0.110438729198	0.0219619326501	0.0296296296296
FBgn0026143	0.10847288178	0.128395061728	0.0648148148148	0.099560761347	0.0789473684211	0.0321199143469	0.0879765395894	0.128593040847	0.0219619326501	0.0481481481481
FBgn0026144	0.0704823794051	0.0987654320988	0.157407407407	0.0439238653001	0.0394736842105	0.0128479657388	0.0469208211144	0.0816944024206	0.0263543191801	0.0222222222222
FBgn0026149	0.111972006998	0.135802469136	0.185185185185	0.0819912152269	0.0526315789474	0.0192719486081	0.0703812316716	0.122541603631	0.00439238653001	0.0333333333333
FBgn0026150	0.101974506373	0.116049382716	0.157407407407	0.0819912152269	0.0657894736842	0.051391862955	0.0938416422287	0.102874432678	0.0263543191801	0.0518518518519
FBgn0026160	0.0749812546863	0.079012345679	0.166666666667	0.0614934114202	0.0482456140351	0.00642398286938	0.058651026393	0.0695915279879	0.0219619326501	0.0148148148148
FBgn0026162	0.0734816295926	0.106172839506	0.240740740741	0.111273792094	0.0175438596491	0.0321199143469	0.0938416422287	0.0877458396369	0.0219619326501	0.0333333333333
FBgn0026163	0.0719820044989	0.083950617284	0.342592592593	0.0644216691069	0.0614035087719	0.0385438972163	0.0821114369501	0.0847201210287	0.0263543191801	0.0407407407407
FBgn0026169	0.0894776305924	0.0913580246914	0.0555555555556	0.12298682284	0.0701754385965	0.0642398286938	0.117302052786	0.0801815431165	0.0439238653001	0.0740740740741
FBgn0026174	0.0764808797801	0.101234567901	0.222222222222	0.0849194729136	0.0350877192982	0.051391862955	0.123167155425	0.0832072617247	0.0395314787701	0.0333333333333
FBgn0026176	0.113471632092	0.108641975309	0.259259259259	0.0790629575403	0.0482456140351	0.0128479657388	0.0762463343109	0.101361573374	0.01317715959	0.0222222222222
FBgn0026179	0.0939765058735	0.135802469136	0.231481481481	0.0497803806735	0.0701754385965	0.0321199143469	0.105571847507	0.0998487140696	0.0263543191801	0.0555555555556
FBgn0026181	0.112471882029	0.148148148148	0.259259259259	0.0556368960469	0.114035087719	0.0128479657388	0.0879765395894	0.131618759455	0.0219619326501	0.0111111111111
FBgn0026190	0.0904773806548	0.0913580246914	0.0833333333333	0.0937042459736	0.0263157894737	0.0256959314775	0.105571847507	0.0953101361573	0.0571010248902	0.0555555555556
FBgn0026192	0.0984753811547	0.113580246914	0.231481481481	0.0849194729136	0.0833333333333	0.0128479657388	0.0879765395894	0.0953101361573	0.0175695461201	0.0259259259259
FBgn0026196	0.111972006998	0.130864197531	0.277777777778	0.102489019034	0.0526315789474	0.0256959314775	0.117302052786	0.124054462935	0.01317715959	0.0444444444444
FBgn0026197	0.0914771307173	0.106172839506	0.0462962962963	0.161054172767	0.0745614035088	0.0385438972163	0.0938416422287	0.11497730711	0.0263543191801	0.037037037037
FBgn0026199	0.0609847538115	0.0543209876543	0.259259259259	0.0439238653001	0.0350877192982	0.051391862955	0.0762463343109	0.0620272314675	0.00878477306003	0.1
FBgn0026206	0.107973006748	0.111111111111	0.305555555556	0.0702781844802	0.127192982456	0.00642398286938	0.0762463343109	0.113464447806	0.0175695461201	0.0111111111111
FBgn0026207	0.0964758810297	0.138271604938	0.268518518519	0.0878477306003	0.0833333333333	0.0321199143469	0.146627565982	0.122541603631	0.0263543191801	0.0333333333333
FBgn0026239	0.115471132217	0.143209876543	0.203703703704	0.111273792094	0.105263157895	0.0192719486081	0.0527859237537	0.160363086233	0.0175695461201	0.0333333333333
FBgn0026250	0.0939765058735	0.101234567901	0.185185185185	0.0585651537335	0.0570175438596	0.0321199143469	0.0645161290323	0.0816944024206	0.0263543191801	0.037037037037
FBgn0026255	0.0794801299675	0.0691358024691	0.175925925926	0.0966325036603	0.0350877192982	0.051391862955	0.146627565982	0.0695915279879	0.0395314787701	0.0518518518519
FBgn0026257	0.0894776305924	0.116049382716	0.185185185185	0.099560761347	0.0394736842105	0.0128479657388	0.199413489736	0.105900151286	0.0439238653001	0.0222222222222
FBgn0026259	0.0939765058735	0.0987654320988	0.194444444444	0.0468521229868	0.0526315789474	0.051391862955	0.0879765395894	0.0953101361573	0.0307467057101	0.0296296296296
FBgn0026262	0.0604848787803	0.0592592592593	0.185185185185	0.0614934114202	0.0394736842105	0.0449678800857	0.0762463343109	0.0650529500756	0.0263543191801	0.0555555555556
FBgn0026263	0.0794801299675	0.103703703704	0.240740740741	0.0644216691069	0.0482456140351	0.051391862955	0.0879765395894	0.102874432678	0.0307467057101	0.0555555555556
FBgn0026268	0.0964758810297	0.17037037037	0.157407407407	0.134699853587	0.0614035087719	0.0321199143469	0.0938416422287	0.137670196672	0.0263543191801	0.0444444444444
FBgn0026313	0.107473131717	0.123456790123	0.185185185185	0.0966325036603	0.114035087719	0.0449678800857	0.0645161290323	0.104387291982	0.01317715959	0.0296296296296
FBgn0026314	0.0819795051237	0.083950617284	0.138888888889	0.099560761347	0.0394736842105	0.0835117773019	0.099706744868	0.0907715582451	0.0263543191801	0.0740740740741
FBgn0026316	0.105973506623	0.135802469136	0.157407407407	0.0702781844802	0.0394736842105	0.0256959314775	0.0762463343109	0.113464447806	0.0395314787701	0.0222222222222
FBgn0026317	0.0939765058735	0.0938271604938	0.101851851852	0.099560761347	0.0614035087719	0.0321199143469	0.0410557184751	0.0968229954614	0.0263543191801	0.037037037037
FBgn0026320	0.0774806298425	0.130864197531	0.138888888889	0.0849194729136	0.0394736842105	0.0449678800857	0.111436950147	0.0953101361573	0.0351390922401	0.0481481481481
FBgn0026326	0.102474381405	0.103703703704	0.166666666667	0.0644216691069	0.00438596491228	0.0321199143469	0.123167155425	0.116490166415	0.0219619326501	0.0333333333333
FBgn0026361	0.130467383154	0.106172839506	0.148148148148	0.0966325036603	0.0394736842105	0.0321199143469	0.105571847507	0.125567322239	0.00878477306003	0.0333333333333
FBgn0026369	0.092976755811	0.0814814814815	0.185185185185	0.0732064421669	0.0614035087719	0.0449678800857	0.0938416422287	0.0953101361573	0.0219619326501	0.0444444444444
FBgn0026372	0.102974256436	0.128395061728	0.138888888889	0.0644216691069	0.0657894736842	0.0578158458244	0.0351906158358	0.136157337368	0.0263543191801	0.0407407407407
FBgn0026373	0.115971007248	0.165432098765	0.101851851852	0.0761346998536	0.0745614035088	0.0192719486081	0.123167155425	0.139183055976	0.0307467057101	0.0296296296296
FBgn0026374	0.0909772556861	0.0814814814815	0.351851851852	0.0790629575403	0.0921052631579	0.0321199143469	0.0762463343109	0.0832072617247	0.00439238653001	0.062962962963
FBgn0026376	0.0729817545614	0.0864197530864	0.157407407407	0.10541727672	0.0877192982456	0.0385438972163	0.0469208211144	0.0832072617247	0.0175695461201	0.0333333333333
FBgn0026380	0.125468632842	0.130864197531	0.148148148148	0.111273792094	0.0482456140351	0.0256959314775	0.117302052786	0.122541603631	0.0307467057101	0.0481481481481
FBgn0026384	0.0944763809048	0.108641975309	0.12037037037	0.137628111274	0.0877192982456	0.0256959314775	0.146627565982	0.110438729198	0.0702781844802	0.037037037037
FBgn0026385	0.0889777555611	0.0987654320988	0.12037037037	0.0937042459736	0.0570175438596	0.0578158458244	0.123167155425	0.0937972768533	0.0439238653001	0.0555555555556
FBgn0026386	0.078480379905	0.0641975308642	0.25	0.0790629575403	0.0482456140351	0.0706638115632	0.134897360704	0.0680786686838	0.0483162518302	0.0703703703704
FBgn0026389	0.0799800049988	0.116049382716	0.0740740740741	0.10541727672	0.0789473684211	0.051391862955	0.1642228739	0.0983358547655	0.0395314787701	0.037037037037
FBgn0026392	0.0534866283429	0.0864197530864	0.268518518519	0.0937042459736	0.0394736842105	0.0192719486081	0.129032258065	0.0665658093797	0.0175695461201	0.0296296296296
FBgn0026393	0.0984753811547	0.118518518519	0.175925925926	0.0761346998536	0.0482456140351	0.0578158458244	0.152492668622	0.0983358547655	0.0439238653001	0.0481481481481
FBgn0026394	0.0679830042489	0.0567901234568	0.111111111111	0.0966325036603	0.0394736842105	0.0706638115632	0.111436950147	0.0680786686838	0.0702781844802	0.0740740740741
FBgn0026396	0.102474381405	0.128395061728	0.194444444444	0.166910688141	0.0789473684211	0.0128479657388	0.146627565982	0.142208774584	0.0483162518302	0.0333333333333
FBgn0026397	0.0764808797801	0.0814814814815	0.157407407407	0.090775988287	0.0438596491228	0.0321199143469	0.0938416422287	0.0877458396369	0.0307467057101	0.0703703703704
FBgn0026398	0.0704823794051	0.0740740740741	0.12962962963	0.102489019034	0.0394736842105	0.0578158458244	0.0879765395894	0.0832072617247	0.0351390922401	0.0592592592593
FBgn0026399	0.0869782554361	0.113580246914	0.212962962963	0.12298682284	0.0526315789474	0.0835117773019	0.117302052786	0.0937972768533	0.0614934114202	0.0888888888889
FBgn0026401	0.0774806298425	0.0518518518519	0.157407407407	0.0673499267936	0.0350877192982	0.0256959314775	0.0703812316716	0.0559757942511	0.0219619326501	0.0444444444444
FBgn0026402	0.0979755061235	0.0691358024691	0.212962962963	0.0673499267936	0.0350877192982	0.051391862955	0.146627565982	0.0756429652042	0.0263543191801	0.0444444444444
FBgn0026403	0.0939765058735	0.118518518519	0.12962962963	0.0878477306003	0.0614035087719	0.0192719486081	0.0879765395894	0.11497730711	0.0307467057101	0.0296296296296
FBgn0026404	0.0829792551862	0.128395061728	0.111111111111	0.111273792094	0.0482456140351	0.0449678800857	0.0821114369501	0.105900151286	0.0483162518302	0.0592592592593
FBgn0026409	0.092976755811	0.138271604938	0.203703703704	0.0644216691069	0.0657894736842	0.0321199143469	0.123167155425	0.130105900151	0.0483162518302	0.037037037037
FBgn0026415	0.0854786303424	0.083950617284	0.111111111111	0.0380673499268	0.0350877192982	0.0385438972163	0.123167155425	0.0726172465961	0.0307467057101	0.037037037037
FBgn0026417	0.08047988003	0.103703703704	0.305555555556	0.0585651537335	0.0789473684211	0.0449678800857	0.105571847507	0.0862329803328	0.0219619326501	0.0518518518519
FBgn0026418	0.107473131717	0.120987654321	0.240740740741	0.0673499267936	0.0833333333333	0.0321199143469	0.0703812316716	0.118003025719	0.01317715959	0.0259259259259
FBgn0026427	0.109472631842	0.153086419753	0.296296296296	0.0673499267936	0.0438596491228	0.051391862955	0.0938416422287	0.118003025719	0.01317715959	0.0444444444444
FBgn0026430	0.131967008248	0.111111111111	0.222222222222	0.0439238653001	0.0482456140351	0.0449678800857	0.099706744868	0.116490166415	0.0175695461201	0.0333333333333
FBgn0026432	0.0849787553112	0.0716049382716	0.166666666667	0.0819912152269	0.0526315789474	0.0963597430407	0.111436950147	0.0877458396369	0.0219619326501	0.0740740740741
FBgn0026433	0.125468632842	0.133333333333	0.0555555555556	0.134699853587	0.0263157894737	0.0449678800857	0.0821114369501	0.124054462935	0.0527086383602	0.0518518518519
FBgn0026438	0.0889777555611	0.116049382716	0.0833333333333	0.14055636896	0.0394736842105	0.0256959314775	0.0879765395894	0.0998487140696	0.0307467057101	0.0222222222222
FBgn0026439	0.0739815046238	0.0987654320988	0.0833333333333	0.0937042459736	0.0701754385965	0.0128479657388	0.117302052786	0.0907715582451	0.0395314787701	0.0222222222222
FBgn0026441	0.123969007748	0.0962962962963	0.0740740740741	0.0790629575403	0.0614035087719	0.051391862955	0.0821114369501	0.128593040847	0.0263543191801	0.0407407407407
FBgn0026479	0.0934766308423	0.118518518519	0.175925925926	0.102489019034	0.0657894736842	0.0192719486081	0.0879765395894	0.116490166415	0.0307467057101	0.037037037037
FBgn0026533	0.10847288178	0.138271604938	0.305555555556	0.0966325036603	0.114035087719	0.0706638115632	0.0821114369501	0.134644478064	0.01317715959	0.062962962963
FBgn0026562	0.0794801299675	0.079012345679	0.12962962963	0.0702781844802	0.0570175438596	0.0385438972163	0.099706744868	0.0741301059002	0.0219619326501	0.0444444444444
FBgn0026566	0.0964758810297	0.118518518519	0.287037037037	0.099560761347	0.0789473684211	0.0321199143469	0.0938416422287	0.131618759455	0.0351390922401	0.037037037037
FBgn0026570	0.0859785053737	0.0691358024691	0.203703703704	0.0322108345534	0.0350877192982	0.0385438972163	0.0821114369501	0.0832072617247	0.00878477306003	0.0518518518519
FBgn0026576	0.092976755811	0.0592592592593	0.0740740740741	0.0644216691069	0.0350877192982	0.0128479657388	0.0703812316716	0.0665658093797	0.0439238653001	0.0222222222222
FBgn0026577	0.0849787553112	0.120987654321	0.305555555556	0.0556368960469	0.0701754385965	0.0385438972163	0.117302052786	0.0968229954614	0.0395314787701	0.0481481481481
FBgn0026582	0.119970007498	0.123456790123	0.25	0.0761346998536	0.0263157894737	0.0449678800857	0.0645161290323	0.133131618759	0.0175695461201	0.0407407407407
FBgn0026593	0.0809797550612	0.108641975309	0.175925925926	0.0702781844802	0.0219298245614	0.0385438972163	0.0879765395894	0.101361573374	0.0175695461201	0.0407407407407
FBgn0026598	0.101974506373	0.120987654321	0.203703703704	0.0790629575403	0.0263157894737	0.0256959314775	0.1642228739	0.118003025719	0.0395314787701	0.0444444444444
FBgn0026602	0.106473381655	0.130864197531	0.185185185185	0.0497803806735	0.030701754386	0.0256959314775	0.0762463343109	0.0937972768533	0.00878477306003	0.0222222222222
FBgn0026616	0.0974756310922	0.120987654321	0.231481481481	0.0673499267936	0.0833333333333	0.0449678800857	0.0410557184751	0.0998487140696	0.0307467057101	0.0444444444444
FBgn0026619	0.106473381655	0.103703703704	0.0740740740741	0.111273792094	0.0482456140351	0.0449678800857	0.0879765395894	0.0832072617247	0.0395314787701	0.0444444444444
FBgn0026620	0.0649837540615	0.113580246914	0.240740740741	0.090775988287	0.0438596491228	0.0642398286938	0.0879765395894	0.0832072617247	0.0263543191801	0.0592592592593
FBgn0026630	0.08047988003	0.0987654320988	0.342592592593	0.0497803806735	0.0482456140351	0.051391862955	0.146627565982	0.0741301059002	0.0439238653001	0.0444444444444
FBgn0026713	0.166458385404	0.204938271605	0.268518518519	0.12298682284	0.0394736842105	0.0449678800857	0.0703812316716	0.213313161876	0.01317715959	0.0259259259259
FBgn0026718	0.0909772556861	0.0938271604938	0.212962962963	0.0761346998536	0.0438596491228	0.0385438972163	0.0938416422287	0.0756429652042	0.0219619326501	0.0481481481481
FBgn0026721	0.0839790052487	0.103703703704	0.231481481481	0.12298682284	0.0350877192982	0.0578158458244	0.0938416422287	0.0907715582451	0.0263543191801	0.0666666666667
FBgn0026722	0.109472631842	0.113580246914	0.0648148148148	0.0849194729136	0.0263157894737	0.051391862955	0.140762463343	0.134644478064	0.0702781844802	0.0555555555556
FBgn0026737	0.104973756561	0.0962962962963	0.222222222222	0.0527086383602	0.0394736842105	0.0642398286938	0.0879765395894	0.102874432678	0.0307467057101	0.0592592592593
FBgn0026738	0.0764808797801	0.0962962962963	0.222222222222	0.125915080527	0.0394736842105	0.0449678800857	0.0762463343109	0.0907715582451	0.0175695461201	0.0481481481481
FBgn0026741	0.107473131717	0.0888888888889	0.0833333333333	0.128843338214	0.0394736842105	0.0192719486081	0.117302052786	0.0968229954614	0.0263543191801	0.037037037037
FBgn0026751	0.128467883029	0.130864197531	0.25	0.0439238653001	0.0394736842105	0.0642398286938	0.0645161290323	0.1482602118	0.0175695461201	0.0444444444444
FBgn0026755	0.0754811297176	0.0765432098765	0.240740740741	0.099560761347	0.0877192982456	0.0706638115632	0.099706744868	0.0756429652042	0.0439238653001	0.0740740740741
FBgn0026756	0.0839790052487	0.0617283950617	0.185185185185	0.0966325036603	0.0350877192982	0.051391862955	0.0821114369501	0.071104387292	0.0263543191801	0.0555555555556
FBgn0026787	0.0964758810297	0.0962962962963	0.222222222222	0.0790629575403	0.0394736842105	0.0578158458244	0.0762463343109	0.0998487140696	0.00878477306003	0.0555555555556
FBgn0026869	0.0714821294676	0.111111111111	0.111111111111	0.0614934114202	0.0921052631579	0.0449678800857	0.099706744868	0.0937972768533	0.0219619326501	0.0555555555556
FBgn0026872	0.153461634591	0.0938271604938	0	0.12298682284	0.0482456140351	0.0385438972163	0.0703812316716	0.11497730711	0.0395314787701	0.0444444444444
FBgn0026873	0.12896775806	0.118518518519	0.0833333333333	0.11420204978	0.0482456140351	0.051391862955	0.146627565982	0.116490166415	0.0395314787701	0.0740740740741
FBgn0026874	0.114971257186	0.133333333333	0.148148148148	0.125915080527	0.0657894736842	0.051391862955	0.152492668622	0.113464447806	0.0658857979502	0.0481481481481
FBgn0027052	0.0679830042489	0.079012345679	0.222222222222	0.0644216691069	0.0482456140351	0.0449678800857	0.099706744868	0.0741301059002	0	0.0555555555556
FBgn0027054	0.10447388153	0.0814814814815	0.12037037037	0.0497803806735	0.030701754386	0.0578158458244	0.0762463343109	0.0998487140696	0.0307467057101	0.0481481481481
FBgn0027055	0.0984753811547	0.138271604938	0.25	0.0732064421669	0.0570175438596	0.0192719486081	0.129032258065	0.130105900151	0.0219619326501	0.0333333333333
FBgn0027057	0.111472131967	0.120987654321	0.25	0.0585651537335	0.0570175438596	0.0385438972163	0.0645161290323	0.105900151286	0.01317715959	0.0481481481481
FBgn0027066	0.0964758810297	0.111111111111	0.25	0.0556368960469	0.166666666667	0.0321199143469	0.0938416422287	0.101361573374	0.0351390922401	0.0296296296296
FBgn0027080	0.103974006498	0.128395061728	0.259259259259	0.0790629575403	0.0438596491228	0.0578158458244	0.129032258065	0.121028744327	0.0395314787701	0.0444444444444
FBgn0027081	0.118470382404	0.079012345679	0.222222222222	0.0761346998536	0.0657894736842	0.051391862955	0.0703812316716	0.0877458396369	0.0175695461201	0.0518518518519
FBgn0027082	0.0894776305924	0.0592592592593	0.231481481481	0.0702781844802	0.0350877192982	0.0642398286938	0.0762463343109	0.0635400907716	0.0307467057101	0.0555555555556
FBgn0027083	0.107473131717	0.0864197530864	0.231481481481	0.0673499267936	0.0394736842105	0.0642398286938	0.105571847507	0.102874432678	0.0175695461201	0.0555555555556
FBgn0027084	0.134966258435	0.120987654321	0.0648148148148	0.0878477306003	0.0526315789474	0.0642398286938	0.099706744868	0.143721633888	0.01317715959	0.0518518518519
FBgn0027085	0.101474631342	0.0938271604938	0.0740740740741	0.108345534407	0.0701754385965	0.0578158458244	0.099706744868	0.108925869894	0.0351390922401	0.0703703703704
FBgn0027088	0.0909772556861	0.108641975309	0.222222222222	0.0409956076135	0.0394736842105	0.00642398286938	0.0821114369501	0.0937972768533	0.0307467057101	0.0222222222222
FBgn0027090	0.107473131717	0.118518518519	0.0555555555556	0.1317715959	0.0482456140351	0.0578158458244	0.152492668622	0.111951588502	0.0263543191801	0.0481481481481
FBgn0027091	0.10047488128	0.130864197531	0.157407407407	0.0966325036603	0.0526315789474	0.0449678800857	0.123167155425	0.121028744327	0.0439238653001	0.0555555555556
FBgn0027093	0.107973006748	0.0938271604938	0.175925925926	0.0585651537335	0.030701754386	0.0642398286938	0.099706744868	0.0937972768533	0.0219619326501	0.0444444444444
FBgn0027094	0.110472381905	0.0938271604938	0.12962962963	0.0819912152269	0.0657894736842	0.0192719486081	0.0938416422287	0.111951588502	0.0175695461201	0.0296296296296
FBgn0027095	0.0919770057486	0.123456790123	0.138888888889	0.111273792094	0.0438596491228	0.051391862955	0.0879765395894	0.105900151286	0.0307467057101	0.0481481481481
FBgn0027101	0.0554861284679	0.0444444444444	0.194444444444	0.0556368960469	0.030701754386	0.0706638115632	0.0821114369501	0.0453857791225	0.01317715959	0.062962962963
FBgn0027106	0.0884778805299	0.120987654321	0.12962962963	0.108345534407	0.0526315789474	0.0321199143469	0.0762463343109	0.116490166415	0.0527086383602	0.037037037037
FBgn0027108	0.104973756561	0.145679012346	0.0833333333333	0.0790629575403	0.0789473684211	0.0128479657388	0.111436950147	0.142208774584	0.0175695461201	0.0259259259259
FBgn0027111	0.0774806298425	0.0864197530864	0.212962962963	0.099560761347	0.0833333333333	0.051391862955	0.0938416422287	0.0816944024206	0.0263543191801	0.0481481481481
FBgn0027259	0.106473381655	0.123456790123	0.203703703704	0.0819912152269	0.0526315789474	0.0321199143469	0.099706744868	0.0968229954614	0.0307467057101	0.0555555555556
FBgn0027279	0.0729817545614	0.103703703704	0.333333333333	0.0439238653001	0.0570175438596	0.00642398286938	0.0527859237537	0.089258698941	0.0351390922401	0.0185185185185
FBgn0027287	0.112971757061	0.0938271604938	0.222222222222	0.0497803806735	0.030701754386	0.0192719486081	0.0879765395894	0.0968229954614	0.0175695461201	0.0185185185185
FBgn0027330	0.107473131717	0.128395061728	0.111111111111	0.090775988287	0.0745614035088	0.051391862955	0.0645161290323	0.128593040847	0.0175695461201	0.0518518518519
FBgn0027334	0.126468382904	0.19012345679	0.157407407407	0.111273792094	0.0657894736842	0.0256959314775	0.058651026393	0.17397881997	0.0219619326501	0.0222222222222
FBgn0027335	0.114971257186	0.135802469136	0.212962962963	0.0673499267936	0.105263157895	0.00642398286938	0.0938416422287	0.11497730711	0.0263543191801	0.0148148148148
FBgn0027338	0.118470382404	0.101234567901	0.194444444444	0.0556368960469	0.0614035087719	0.0321199143469	0.099706744868	0.105900151286	0.0351390922401	0.0444444444444
FBgn0027339	0.102474381405	0.125925925926	0.0555555555556	0.134699853587	0.0789473684211	0.0321199143469	0.17008797654	0.124054462935	0.0175695461201	0.0259259259259
FBgn0027341	0.0579855036241	0.0666666666667	0.148148148148	0.0468521229868	0.0219298245614	0	0.0762463343109	0.0650529500756	0.0307467057101	0.0148148148148
FBgn0027343	0.101974506373	0.130864197531	0.0648148148148	0.0673499267936	0.0833333333333	0.0321199143469	0.117302052786	0.0983358547655	0.0834553440703	0.037037037037
FBgn0027358	0.145463634091	0.135802469136	0.268518518519	0.0702781844802	0.0526315789474	0.0385438972163	0.134897360704	0.14069591528	0.0263543191801	0.0481481481481
FBgn0027359	0.119470132467	0.140740740741	0.175925925926	0.0702781844802	0.0350877192982	0.0385438972163	0.0762463343109	0.110438729198	0.0395314787701	0.0333333333333
FBgn0027360	0.0979755061235	0.113580246914	0.240740740741	0.0673499267936	0.0526315789474	0.0321199143469	0.0703812316716	0.116490166415	0.0175695461201	0.0592592592593
FBgn0027363	0.120969757561	0.111111111111	0.333333333333	0.0790629575403	0.0350877192982	0.0256959314775	0.0351906158358	0.102874432678	0.00878477306003	0.037037037037
FBgn0027364	0.0714821294676	0.0913580246914	0.0555555555556	0.0761346998536	0.0350877192982	0.0192719486081	0.0410557184751	0.071104387292	0.0307467057101	0.037037037037
FBgn0027375	0.0889777555611	0.0814814814815	0.277777777778	0.0673499267936	0.0482456140351	0.051391862955	0.111436950147	0.0816944024206	0.0219619326501	0.0444444444444
FBgn0027376	0.0974756310922	0.116049382716	0.259259259259	0.0966325036603	0.0745614035088	0.0192719486081	0.117302052786	0.0983358547655	0.0439238653001	0.0296296296296
FBgn0027453	0.113971507123	0.108641975309	0.111111111111	0.14055636896	0.0614035087719	0.0256959314775	0.0645161290323	0.11497730711	0.0395314787701	0.0444444444444
FBgn0027490	0.111472131967	0.153086419753	0.0277777777778	0.099560761347	0.0394736842105	0.0256959314775	0.0762463343109	0.139183055976	0.0395314787701	0.0222222222222
FBgn0027491	0.082479380155	0.0666666666667	0.157407407407	0.0527086383602	0.0570175438596	0.0385438972163	0.111436950147	0.089258698941	0.0263543191801	0.0407407407407
FBgn0027492	0.106973256686	0.138271604938	0.194444444444	0.0614934114202	0.122807017544	0.0128479657388	0.0938416422287	0.125567322239	0.0175695461201	0.0111111111111
FBgn0027493	0.0979755061235	0.16049382716	0.314814814815	0.099560761347	0.0877192982456	0.0449678800857	0.0645161290323	0.113464447806	0.0263543191801	0.0444444444444
FBgn0027494	0.0859785053737	0.120987654321	0.0833333333333	0.0937042459736	0.0614035087719	0.0321199143469	0.158357771261	0.10741301059	0.0307467057101	0.0444444444444
FBgn0027495	0.116470882279	0.133333333333	0.268518518519	0.090775988287	0.0394736842105	0.0128479657388	0.0645161290323	0.139183055976	0.0219619326501	0.0259259259259
FBgn0027497	0.127968007998	0.192592592593	0.157407407407	0.128843338214	0.0921052631579	0.0385438972163	0.0351906158358	0.186081694402	0.01317715959	0.037037037037
FBgn0027499	0.0869782554361	0.0864197530864	0.305555555556	0.0673499267936	0.0350877192982	0.0192719486081	0.0410557184751	0.0937972768533	0.0175695461201	0.037037037037
FBgn0027500	0.120969757561	0.125925925926	0.25	0.108345534407	0.0263157894737	0.0321199143469	0.111436950147	0.128593040847	0.0219619326501	0.0259259259259
FBgn0027503	0.107473131717	0.148148148148	0.277777777778	0.0439238653001	0.0438596491228	0.051391862955	0.0879765395894	0.133131618759	0.00878477306003	0.0666666666667
FBgn0027505	0.0884778805299	0.079012345679	0.259259259259	0.0790629575403	0.0614035087719	0.0578158458244	0.117302052786	0.105900151286	0.0307467057101	0.0592592592593
FBgn0027509	0.0919770057486	0.0691358024691	0.157407407407	0.099560761347	0.0438596491228	0.0385438972163	0.0938416422287	0.071104387292	0.0263543191801	0.0518518518519
FBgn0027512	0.0919770057486	0.0938271604938	0.175925925926	0.0673499267936	0.0526315789474	0.0449678800857	0.099706744868	0.108925869894	0.0219619326501	0.0444444444444
FBgn0027514	0.127468132967	0.125925925926	0.12962962963	0.102489019034	0.0438596491228	0.051391862955	0.0762463343109	0.125567322239	0.00878477306003	0.062962962963
FBgn0027518	0.103974006498	0.108641975309	0.0740740740741	0.0937042459736	0.0482456140351	0.0449678800857	0.140762463343	0.0998487140696	0.0175695461201	0.0444444444444
FBgn0027521	0.0854786303424	0.0962962962963	0.268518518519	0.0790629575403	0.0482456140351	0.051391862955	0.0879765395894	0.101361573374	0.0263543191801	0.0481481481481
FBgn0027525	0.107973006748	0.118518518519	0.203703703704	0.0937042459736	0.0526315789474	0.0321199143469	0.105571847507	0.131618759455	0.0351390922401	0.0555555555556
FBgn0027526	0.130467383154	0.111111111111	0.0833333333333	0.0937042459736	0.0877192982456	0.0256959314775	0.117302052786	0.124054462935	0.0219619326501	0.0407407407407
FBgn0027528	0.0874781304674	0.111111111111	0.240740740741	0.0439238653001	0.0877192982456	0.0256959314775	0.058651026393	0.10741301059	0.0263543191801	0.037037037037
FBgn0027529	0.10847288178	0.0962962962963	0.166666666667	0.0380673499268	0.0482456140351	0.0192719486081	0.134897360704	0.0937972768533	0.01317715959	0.0296296296296
FBgn0027532	0.092976755811	0.111111111111	0.25	0.0819912152269	0.030701754386	0.0578158458244	0.0703812316716	0.121028744327	0.0219619326501	0.0518518518519
FBgn0027535	0.0914771307173	0.101234567901	0.138888888889	0.0819912152269	0.0350877192982	0.0706638115632	0.129032258065	0.0998487140696	0.0439238653001	0.0555555555556
FBgn0027537	0.115471132217	0.113580246914	0.231481481481	0.0937042459736	0.0701754385965	0.0449678800857	0.0938416422287	0.125567322239	0.0175695461201	0.0407407407407
FBgn0027538	0.102974256436	0.123456790123	0.231481481481	0.0966325036603	0.0263157894737	0.0449678800857	0.140762463343	0.116490166415	0.0483162518302	0.0407407407407
FBgn0027544	0.0749812546863	0.108641975309	0.287037037037	0.128843338214	0.0657894736842	0.0449678800857	0.152492668622	0.0983358547655	0.0307467057101	0.0444444444444
FBgn0027547	0.082479380155	0.0987654320988	0.0833333333333	0.0790629575403	0.0701754385965	0.0192719486081	0.0469208211144	0.0771558245083	0.00878477306003	0.0296296296296
FBgn0027549	0.0954761309673	0.120987654321	0.25	0.0702781844802	0.0350877192982	0.051391862955	0.111436950147	0.113464447806	0.0263543191801	0.0444444444444
FBgn0027550	0.0939765058735	0.0987654320988	0.203703703704	0.0966325036603	0.0701754385965	0.0256959314775	0.0703812316716	0.118003025719	0.0263543191801	0.0296296296296
FBgn0027552	0.0899775056236	0.111111111111	0.277777777778	0.120058565154	0.0701754385965	0.0385438972163	0.0703812316716	0.0968229954614	0.0219619326501	0.0666666666667
FBgn0027554	0.10047488128	0.103703703704	0.175925925926	0.0937042459736	0.0350877192982	0.0192719486081	0.0703812316716	0.0907715582451	0.0175695461201	0.037037037037
FBgn0027558	0.098975256186	0.125925925926	0.148148148148	0.0585651537335	0.030701754386	0.0385438972163	0.0645161290323	0.10741301059	0.0175695461201	0.0444444444444
FBgn0027560	0.112971757061	0.118518518519	0.101851851852	0.134699853587	0.0394736842105	0.0321199143469	0.152492668622	0.111951588502	0.0263543191801	0.0333333333333
FBgn0027561	0.120469882529	0.113580246914	0.277777777778	0.0409956076135	0.0789473684211	0.0321199143469	0.058651026393	0.111951588502	0.0219619326501	0.0407407407407
FBgn0027562	0.10047488128	0.106172839506	0.0925925925926	0.10541727672	0.0394736842105	0.0128479657388	0.0645161290323	0.108925869894	0.00439238653001	0.0296296296296
FBgn0027563	0.0884778805299	0.079012345679	0.222222222222	0.12298682284	0.0701754385965	0.0385438972163	0.140762463343	0.104387291982	0.0307467057101	0.0481481481481
FBgn0027575	0.0834791302174	0.0913580246914	0.12962962963	0.125915080527	0.030701754386	0.051391862955	0.134897360704	0.0847201210287	0.0746705710102	0.0444444444444
FBgn0027578	0.102474381405	0.128395061728	0.194444444444	0.090775988287	0.0263157894737	0.0578158458244	0.140762463343	0.119515885023	0.0263543191801	0.0518518518519
FBgn0027579	0.133966508373	0.17037037037	0.138888888889	0.0878477306003	0.0175438596491	0.0449678800857	0.0821114369501	0.14069591528	0.01317715959	0.0333333333333
FBgn0027582	0.115971007248	0.113580246914	0.296296296296	0.0849194729136	0.0614035087719	0.0449678800857	0.105571847507	0.122541603631	0.0307467057101	0.0481481481481
FBgn0027583	0.0954761309673	0.0962962962963	0.12962962963	0.120058565154	0.0789473684211	0.0578158458244	0.0762463343109	0.0907715582451	0.0351390922401	0.0555555555556
FBgn0027584	0.0694826293427	0.103703703704	0.212962962963	0.090775988287	0.0789473684211	0.0706638115632	0.123167155425	0.0937972768533	0.0263543191801	0.0592592592593
FBgn0027585	0.105973506623	0.145679012346	0.037037037037	0.0849194729136	0.0263157894737	0	0.0821114369501	0.14069591528	0.0219619326501	0.00740740740741
FBgn0027586	0.0774806298425	0.0691358024691	0.138888888889	0.0819912152269	0.0350877192982	0.0321199143469	0.0762463343109	0.052950075643	0.0175695461201	0.0259259259259
FBgn0027588	0.110472381905	0.083950617284	0.175925925926	0.0732064421669	0.0394736842105	0.0128479657388	0.0821114369501	0.0922844175492	0.01317715959	0.0222222222222
FBgn0027589	0.0939765058735	0.113580246914	0.0555555555556	0.125915080527	0.0833333333333	0.0321199143469	0.0703812316716	0.105900151286	0.0263543191801	0.0333333333333
FBgn0027594	0.104973756561	0.0864197530864	0.101851851852	0.0702781844802	0.100877192982	0	0.0703812316716	0.0907715582451	0.01317715959	0.0185185185185
FBgn0027598	0.0884778805299	0.172839506173	0.277777777778	0.10541727672	0.0921052631579	0.0128479657388	0.0351906158358	0.136157337368	0.01317715959	0.0148148148148
FBgn0027599	0.110472381905	0.140740740741	0.166666666667	0.0878477306003	0.0350877192982	0.0449678800857	0.129032258065	0.136157337368	0.0307467057101	0.0518518518519
FBgn0027607	0.112471882029	0.135802469136	0.194444444444	0.137628111274	0.0745614035088	0.0321199143469	0.111436950147	0.130105900151	0.0219619326501	0.0333333333333
FBgn0027608	0.106473381655	0.0765432098765	0.277777777778	0.0585651537335	0.0745614035088	0.051391862955	0.0645161290323	0.0953101361573	0.01317715959	0.0592592592593
FBgn0027615	0.0874781304674	0.079012345679	0.175925925926	0.0263543191801	0.0263157894737	0.0321199143469	0.0645161290323	0.089258698941	0.01317715959	0.0444444444444
FBgn0027619	0.0879780054986	0.106172839506	0.259259259259	0.0966325036603	0.0482456140351	0.0256959314775	0.0645161290323	0.0998487140696	0.0351390922401	0.0259259259259
FBgn0027620	0.128467883029	0.140740740741	0.185185185185	0.0790629575403	0.0877192982456	0.00642398286938	0.0645161290323	0.136157337368	0.01317715959	0.0148148148148
FBgn0027621	0.118970257436	0.123456790123	0.166666666667	0.108345534407	0.118421052632	0.0321199143469	0.111436950147	0.130105900151	0.00878477306003	0.0333333333333
FBgn0027654	0.0739815046238	0.0765432098765	0.175925925926	0.0673499267936	0.0570175438596	0.0128479657388	0.0703812316716	0.0847201210287	0.01317715959	0.0111111111111
FBgn0027655	0.0834791302174	0.0987654320988	0.194444444444	0.10541727672	0.0482456140351	0.0449678800857	0.058651026393	0.0847201210287	0.01317715959	0.062962962963
FBgn0027657	0.0614846288428	0.0592592592593	0.12037037037	0.0585651537335	0.0701754385965	0.0256959314775	0.0645161290323	0.0620272314675	0.0175695461201	0.0222222222222
FBgn0027660	0.0849787553112	0.130864197531	0.25	0.0614934114202	0.0789473684211	0.0578158458244	0.099706744868	0.108925869894	0.0307467057101	0.0555555555556
FBgn0027780	0.0764808797801	0.0888888888889	0.203703703704	0.0644216691069	0.0350877192982	0.051391862955	0.0762463343109	0.0801815431165	0.0395314787701	0.0518518518519
FBgn0027784	0.106973256686	0.116049382716	0.166666666667	0.0937042459736	0.0438596491228	0.0192719486081	0.099706744868	0.11497730711	0.0263543191801	0.037037037037
FBgn0027790	0.0869782554361	0.0938271604938	0.0740740740741	0.0819912152269	0.0526315789474	0.0578158458244	0.0645161290323	0.0998487140696	0.0263543191801	0.0555555555556
FBgn0027791	0.152461884529	0.167901234568	0.157407407407	0.152269399707	0.0394736842105	0.0449678800857	0.146627565982	0.193645990923	0.0395314787701	0.037037037037
FBgn0027793	0.150962259435	0.148148148148	0.157407407407	0.11420204978	0.109649122807	0.0642398286938	0.140762463343	0.143721633888	0.0219619326501	0.0407407407407
FBgn0027795	0.148462884279	0.162962962963	0.166666666667	0.10541727672	0.0263157894737	0.0321199143469	0.111436950147	0.167927382753	0.0527086383602	0.0333333333333
FBgn0027835	0.0979755061235	0.167901234568	0.259259259259	0.0937042459736	0.0789473684211	0.0192719486081	0.0469208211144	0.133131618759	0.00878477306003	0.0148148148148
FBgn0027836	0.0864783804049	0.0765432098765	0.277777777778	0.0790629575403	0.0263157894737	0.0385438972163	0.111436950147	0.0786686838124	0.00878477306003	0.0518518518519
FBgn0027841	0.0974756310922	0.0913580246914	0.175925925926	0.128843338214	0.0526315789474	0.0385438972163	0.099706744868	0.110438729198	0.0219619326501	0.0740740740741
FBgn0027844	0.107473131717	0.143209876543	0.111111111111	0.0732064421669	0.0219298245614	0.00642398286938	0.058651026393	0.125567322239	0.0263543191801	0.0111111111111
FBgn0027864	0.078480379905	0.0740740740741	0.222222222222	0.0849194729136	0.0438596491228	0.0578158458244	0.111436950147	0.0801815431165	0.0307467057101	0.0555555555556
FBgn0027865	0.0814796300925	0.113580246914	0.240740740741	0.11420204978	0.0921052631579	0.0192719486081	0.058651026393	0.089258698941	0.0219619326501	0.0296296296296
FBgn0027866	0.110472381905	0.207407407407	0.212962962963	0.117130307467	0.0175438596491	0.0321199143469	0.0938416422287	0.172465960666	0.0219619326501	0.0444444444444
FBgn0027873	0.109472631842	0.0888888888889	0.222222222222	0.090775988287	0.0482456140351	0.0578158458244	0.111436950147	0.0937972768533	0.0307467057101	0.062962962963
FBgn0027903	0.119970007498	0.083950617284	0.268518518519	0.0790629575403	0.0570175438596	0.0256959314775	0.123167155425	0.104387291982	0.0527086383602	0.0259259259259
FBgn0027929	0.098975256186	0.120987654321	0.361111111111	0.0644216691069	0.0614035087719	0.051391862955	0.099706744868	0.133131618759	0.01317715959	0.0703703703704
FBgn0027945	0.0954761309673	0.120987654321	0.203703703704	0.0849194729136	0.0657894736842	0.0321199143469	0.0879765395894	0.0953101361573	0.0263543191801	0.0407407407407
FBgn0027948	0.105973506623	0.130864197531	0.12037037037	0.0966325036603	0.0964912280702	0.0192719486081	0.111436950147	0.116490166415	0.0307467057101	0.0333333333333
FBgn0027950	0.12896775806	0.103703703704	0.111111111111	0.0819912152269	0.0263157894737	0.0321199143469	0.0821114369501	0.0983358547655	0.0219619326501	0.0333333333333
FBgn0027951	0.118470382404	0.111111111111	0.25	0.0497803806735	0.210526315789	0.0642398286938	0.0821114369501	0.110438729198	0.01317715959	0.0555555555556
FBgn0028327	0.102974256436	0.123456790123	0.194444444444	0.0497803806735	0.0833333333333	0.0578158458244	0.123167155425	0.113464447806	0.0439238653001	0.0555555555556
FBgn0028336	0.113971507123	0.118518518519	0.175925925926	0.0878477306003	0.0438596491228	0.0642398286938	0.0879765395894	0.105900151286	0.0175695461201	0.0555555555556
FBgn0028341	0.0984753811547	0.111111111111	0.0185185185185	0.0790629575403	0.109649122807	0.0578158458244	0.0645161290323	0.0998487140696	0.0351390922401	0.0518518518519
FBgn0028342	0.082479380155	0.123456790123	0.259259259259	0.0585651537335	0.0438596491228	0.0321199143469	0.123167155425	0.111951588502	0.0307467057101	0.0407407407407
FBgn0028343	0.082479380155	0.128395061728	0.166666666667	0.0585651537335	0.100877192982	0.0321199143469	0.0762463343109	0.11497730711	0.0395314787701	0.0296296296296
FBgn0028360	0.109472631842	0.108641975309	0.185185185185	0.102489019034	0.0350877192982	0.051391862955	0.0527859237537	0.122541603631	0.00439238653001	0.0444444444444
FBgn0028369	0.0924768807798	0.0913580246914	0.268518518519	0.0204978038067	0.0789473684211	0.115631691649	0.0938416422287	0.0741301059002	0.0395314787701	0.0962962962963
FBgn0028370	0.0734816295926	0.116049382716	0.0555555555556	0.125915080527	0.0745614035088	0.0449678800857	0.0703812316716	0.0877458396369	0.0307467057101	0.0407407407407
FBgn0028371	0.082479380155	0.111111111111	0.037037037037	0.0849194729136	0.0877192982456	0.0385438972163	0.123167155425	0.101361573374	0.01317715959	0.037037037037
FBgn0028372	0.106473381655	0.128395061728	0.314814814815	0.0878477306003	0.0350877192982	0.0642398286938	0.0703812316716	0.131618759455	0.0307467057101	0.0518518518519
FBgn0028375	0.0919770057486	0.113580246914	0.231481481481	0.0761346998536	0.0614035087719	0.0256959314775	0.0703812316716	0.11497730711	0.0219619326501	0.0333333333333
FBgn0028379	0.0869782554361	0.083950617284	0.212962962963	0.0527086383602	0.0438596491228	0.0578158458244	0.0762463343109	0.0786686838124	0.0219619326501	0.0666666666667
FBgn0028380	0.0664833791552	0.111111111111	0.212962962963	0.0585651537335	0.0526315789474	0.0385438972163	0.111436950147	0.0816944024206	0.0483162518302	0.0407407407407
FBgn0028381	0.0954761309673	0.133333333333	0.0833333333333	0.137628111274	0.0219298245614	0.0449678800857	0.0821114369501	0.111951588502	0.0219619326501	0.0481481481481
FBgn0028382	0.111472131967	0.133333333333	0.157407407407	0.0878477306003	0.0438596491228	0.0706638115632	0.0938416422287	0.108925869894	0.0307467057101	0.0592592592593
FBgn0028387	0.0994751312172	0.135802469136	0.194444444444	0.0878477306003	0.0131578947368	0.0192719486081	0.0879765395894	0.125567322239	0.0351390922401	0.0333333333333
FBgn0028394	0.102474381405	0.101234567901	0.157407407407	0.0790629575403	0.0877192982456	0.0192719486081	0.0703812316716	0.0862329803328	0.0219619326501	0.0222222222222
FBgn0028396	0.0594851287178	0.0592592592593	0.25	0.0556368960469	0.0350877192982	0.051391862955	0.140762463343	0.0559757942511	0.0219619326501	0.0518518518519
FBgn0028399	0.0899775056236	0.0543209876543	0.138888888889	0.0614934114202	0.0219298245614	0.051391862955	0.111436950147	0.071104387292	0.00439238653001	0.0555555555556
FBgn0028400	0.0799800049988	0.0740740740741	0.157407407407	0.0790629575403	0.118421052632	0.0385438972163	0.0879765395894	0.071104387292	0.0219619326501	0.0407407407407
FBgn0028402	0.111972006998	0.120987654321	0.333333333333	0.0849194729136	0.0657894736842	0.051391862955	0.0821114369501	0.136157337368	0.0263543191801	0.0518518518519
FBgn0028406	0.103974006498	0.079012345679	0.259259259259	0.0732064421669	0.0219298245614	0.0578158458244	0.0879765395894	0.0937972768533	0.01317715959	0.0703703703704
FBgn0028408	0.0979755061235	0.083950617284	0.240740740741	0.0468521229868	0.0789473684211	0.0321199143469	0.0527859237537	0.0968229954614	0	0.0333333333333
FBgn0028410	0.0729817545614	0.0691358024691	0.175925925926	0.0819912152269	0.0350877192982	0.0385438972163	0.117302052786	0.0847201210287	0.0571010248902	0.0518518518519
FBgn0028411	0.131467133217	0.106172839506	0.12037037037	0.0966325036603	0.0219298245614	0.0385438972163	0.111436950147	0.122541603631	0.0263543191801	0.037037037037
FBgn0028412	0.0749812546863	0.0740740740741	0.037037037037	0.0849194729136	0.030701754386	0.0385438972163	0.105571847507	0.0801815431165	0.0439238653001	0.0407407407407
FBgn0028415	0.0769807548113	0.0691358024691	0.101851851852	0.099560761347	0.030701754386	0.0770877944325	0.140762463343	0.0650529500756	0.0527086383602	0.0814814814815
FBgn0028416	0.0714821294676	0.0641975308642	0.0833333333333	0.11420204978	0.0263157894737	0.0706638115632	0.140762463343	0.0514372163389	0.0483162518302	0.0740740740741
FBgn0028418	0.078480379905	0.118518518519	0.138888888889	0.175695461201	0.0657894736842	0.0449678800857	0.158357771261	0.0877458396369	0.0395314787701	0.037037037037
FBgn0028422	0.094976255936	0.0814814814815	0.212962962963	0.090775988287	0.0657894736842	0.051391862955	0.0938416422287	0.0907715582451	0.0175695461201	0.0481481481481
FBgn0028425	0.0924768807798	0.0938271604938	0.185185185185	0.0527086383602	0.0482456140351	0.0321199143469	0.111436950147	0.0877458396369	0.00439238653001	0.0333333333333
FBgn0028426	0.0994751312172	0.120987654321	0.25	0.0702781844802	0.0482456140351	0.0449678800857	0.123167155425	0.105900151286	0.0395314787701	0.0407407407407
FBgn0028429	0.105973506623	0.118518518519	0.185185185185	0.0790629575403	0.0701754385965	0.0385438972163	0.0645161290323	0.10741301059	0.0263543191801	0.037037037037
FBgn0028430	0.0684828792802	0.0518518518519	0.212962962963	0.0409956076135	0.0175438596491	0.0385438972163	0.0762463343109	0.0559757942511	0.0307467057101	0.0444444444444
FBgn0028436	0.103474131467	0.111111111111	0.138888888889	0.0849194729136	0.0394736842105	0.0385438972163	0.0879765395894	0.119515885023	0.0263543191801	0.0703703703704
FBgn0028468	0.101474631342	0.118518518519	0.324074074074	0.0849194729136	0.0438596491228	0.051391862955	0.099706744868	0.10741301059	0.0175695461201	0.0444444444444
FBgn0028473	0.110472381905	0.120987654321	0.222222222222	0.0673499267936	0.0745614035088	0.0578158458244	0.0821114369501	0.118003025719	0.0439238653001	0.037037037037
FBgn0028474	0.143464133967	0.17037037037	0.0833333333333	0.0849194729136	0.0921052631579	0.0192719486081	0.0938416422287	0.142208774584	0.0351390922401	0.0333333333333
FBgn0028475	0.103474131467	0.106172839506	0.101851851852	0.169838945827	0.0263157894737	0.00642398286938	0.134897360704	0.11497730711	0.0307467057101	0.0148148148148
FBgn0028480	0.130467383154	0.185185185185	0.194444444444	0.0702781844802	0.0350877192982	0.0256959314775	0.0469208211144	0.1482602118	0.0219619326501	0.0333333333333
FBgn0028482	0.0934766308423	0.123456790123	0.0740740740741	0.0878477306003	0.0570175438596	0.0128479657388	0.105571847507	0.118003025719	0.0395314787701	0.0259259259259
FBgn0028484	0.0914771307173	0.130864197531	0.287037037037	0.0556368960469	0.0789473684211	0.0256959314775	0.0762463343109	0.121028744327	0.00439238653001	0.0185185185185
FBgn0028487	0.105473631592	0.0938271604938	0.0648148148148	0.12298682284	0.0877192982456	0.051391862955	0.0879765395894	0.0786686838124	0.0351390922401	0.037037037037
FBgn0028490	0.0694826293427	0.0716049382716	0.296296296296	0.0468521229868	0.030701754386	0.0192719486081	0.0821114369501	0.0635400907716	0.00878477306003	0.0481481481481
FBgn0028496	0.096975756061	0.103703703704	0.0740740740741	0.108345534407	0.0350877192982	0.0192719486081	0.0410557184751	0.0953101361573	0.0351390922401	0.0481481481481
FBgn0028499	0.0964758810297	0.106172839506	0.203703703704	0.099560761347	0.0394736842105	0.051391862955	0.0879765395894	0.089258698941	0.0175695461201	0.0555555555556
FBgn0028515	0.0889777555611	0.0987654320988	0.111111111111	0.0497803806735	0.0219298245614	0.0256959314775	0.111436950147	0.125567322239	0.0175695461201	0.0333333333333
FBgn0028517	0.0669832541865	0.0518518518519	0.157407407407	0.0614934114202	0.0701754385965	0.051391862955	0.0879765395894	0.054462934947	0.0175695461201	0.037037037037
FBgn0028518	0.0769807548113	0.0617283950617	0.166666666667	0.0497803806735	0.0394736842105	0.0642398286938	0.134897360704	0.0695915279879	0.01317715959	0.0592592592593
FBgn0028519	0.0959760059985	0.138271604938	0.314814814815	0.125915080527	0.0570175438596	0.0385438972163	0.117302052786	0.131618759455	0.0483162518302	0.0259259259259
FBgn0028525	0.0814796300925	0.0740740740741	0.194444444444	0.0644216691069	0.0219298245614	0.0770877944325	0.0879765395894	0.0756429652042	0.0175695461201	0.0592592592593
FBgn0028526	0.0744813796551	0.0864197530864	0.185185185185	0.0585651537335	0.0219298245614	0.0449678800857	0.175953079179	0.0816944024206	0.01317715959	0.0481481481481
FBgn0028532	0.0859785053737	0.083950617284	0.185185185185	0.11420204978	0.0614035087719	0.0578158458244	0.158357771261	0.0650529500756	0.0439238653001	0.0444444444444
FBgn0028533	0.0889777555611	0.116049382716	0.0462962962963	0.12298682284	0.0614035087719	0.0192719486081	0.105571847507	0.11497730711	0.0263543191801	0.0333333333333
FBgn0028534	0.0874781304674	0.079012345679	0.12962962963	0.10541727672	0.0657894736842	0.051391862955	0.129032258065	0.0862329803328	0.0614934114202	0.0407407407407
FBgn0028537	0.0769807548113	0.0666666666667	0.138888888889	0.128843338214	0.0482456140351	0.0192719486081	0.058651026393	0.0801815431165	0.0263543191801	0.0333333333333
FBgn0028539	0.0854786303424	0.0666666666667	0.240740740741	0.0468521229868	0.0263157894737	0.0449678800857	0.1642228739	0.0771558245083	0.0263543191801	0.0518518518519
FBgn0028540	0.109972506873	0.130864197531	0.277777777778	0.0556368960469	0.105263157895	0.0321199143469	0.0762463343109	0.124054462935	0.01317715959	0.0407407407407
FBgn0028542	0.115471132217	0.128395061728	0.259259259259	0.0790629575403	0.0789473684211	0.00642398286938	0.1642228739	0.142208774584	0.0571010248902	0.0222222222222
FBgn0028544	0.0819795051237	0.0469135802469	0.111111111111	0.0644216691069	0.0570175438596	0.0256959314775	0.129032258065	0.0756429652042	0.00439238653001	0.0444444444444
FBgn0028550	0.117470632342	0.167901234568	0.185185185185	0.102489019034	0.0350877192982	0.0128479657388	0.134897360704	0.14069591528	0.0219619326501	0.0185185185185
FBgn0028552	0.0799800049988	0.0567901234568	0.157407407407	0.0732064421669	0.0482456140351	0.0449678800857	0.0938416422287	0.0741301059002	0.0219619326501	0.0481481481481
FBgn0028554	0.115471132217	0.19012345679	0.268518518519	0.10541727672	0.114035087719	0.0256959314775	0.0762463343109	0.14069591528	0.01317715959	0.0296296296296
FBgn0028561	0.0819795051237	0.0913580246914	0.12962962963	0.108345534407	0.0833333333333	0.0963597430407	0.099706744868	0.0968229954614	0.0439238653001	0.0703703703704
FBgn0028562	0.0869782554361	0.106172839506	0.25	0.108345534407	0.0482456140351	0.0706638115632	0.152492668622	0.0968229954614	0.0307467057101	0.062962962963
FBgn0028563	0.0914771307173	0.113580246914	0.212962962963	0.102489019034	0.0701754385965	0.00642398286938	0.123167155425	0.0847201210287	0.0219619326501	0.0185185185185
FBgn0028567	0.0914771307173	0.079012345679	0.287037037037	0.0732064421669	0.0570175438596	0.0321199143469	0.105571847507	0.0816944024206	0.0351390922401	0.0407407407407
FBgn0028569	0.109472631842	0.118518518519	0.194444444444	0.108345534407	0.0701754385965	0.0642398286938	0.105571847507	0.110438729198	0.0263543191801	0.0444444444444
FBgn0028570	0.0944763809048	0.0987654320988	0.101851851852	0.090775988287	0.0482456140351	0.0642398286938	0.123167155425	0.0922844175492	0.0263543191801	0.0703703703704
FBgn0028573	0.0649837540615	0.0469135802469	0.0740740740741	0.0761346998536	0.0745614035088	0.0706638115632	0.058651026393	0.0650529500756	0.0439238653001	0.0666666666667
FBgn0028577	0.104973756561	0.120987654321	0.138888888889	0.0966325036603	0.0526315789474	0.0192719486081	0.0879765395894	0.11497730711	0.00878477306003	0.0296296296296
FBgn0028581	0.0654836290927	0.108641975309	0.240740740741	0.0702781844802	0.0219298245614	0.0256959314775	0.0821114369501	0.0756429652042	0.0175695461201	0.0222222222222
FBgn0028582	0.0959760059985	0.0962962962963	0.277777777778	0.0556368960469	0.0657894736842	0	0.0410557184751	0.101361573374	0.01317715959	0.0037037037037
FBgn0028644	0.0734816295926	0.106172839506	0.277777777778	0.0673499267936	0.0482456140351	0.0256959314775	0.17008797654	0.089258698941	0.0395314787701	0.0296296296296
FBgn0028646	0.0809797550612	0.0864197530864	0.157407407407	0.0966325036603	0.0482456140351	0.0192719486081	0.129032258065	0.0847201210287	0.0658857979502	0.0296296296296
FBgn0028647	0.112471882029	0.0913580246914	0.101851851852	0.0614934114202	0.0701754385965	0.0256959314775	0.158357771261	0.105900151286	0.0571010248902	0.0444444444444
FBgn0028648	0.0999750062484	0.113580246914	0.240740740741	0.0409956076135	0.0219298245614	0.0449678800857	0.0938416422287	0.108925869894	0.0439238653001	0.037037037037
FBgn0028658	0.10047488128	0.106172839506	0.166666666667	0.0966325036603	0.0570175438596	0.051391862955	0.0821114369501	0.0937972768533	0.0351390922401	0.0703703703704
FBgn0028662	0.0924768807798	0.153086419753	0.203703703704	0.099560761347	0.105263157895	0.0321199143469	0.105571847507	0.142208774584	0.0439238653001	0.0222222222222
FBgn0028663	0.0834791302174	0.083950617284	0.277777777778	0.0966325036603	0.0394736842105	0.051391862955	0.146627565982	0.0726172465961	0.0395314787701	0.0703703703704
FBgn0028664	0.0819795051237	0.079012345679	0.296296296296	0.0819912152269	0.030701754386	0.0256959314775	0.134897360704	0.0650529500756	0.0351390922401	0.0222222222222
FBgn0028667	0.0764808797801	0.0987654320988	0.111111111111	0.117130307467	0.030701754386	0.0770877944325	0.099706744868	0.0922844175492	0.0263543191801	0.0740740740741
FBgn0028668	0.0849787553112	0.103703703704	0.231481481481	0.108345534407	0.0219298245614	0.0642398286938	0.0762463343109	0.0998487140696	0.0351390922401	0.0555555555556
FBgn0028669	0.0829792551862	0.083950617284	0.12037037037	0.12298682284	0.0614035087719	0.0449678800857	0.0879765395894	0.089258698941	0.0175695461201	0.0555555555556
FBgn0028671	0.103974006498	0.111111111111	0.157407407407	0.090775988287	0.0263157894737	0.0192719486081	0.0821114369501	0.10741301059	0.0307467057101	0.0555555555556
FBgn0028683	0.102474381405	0.0938271604938	0.111111111111	0.0878477306003	0.0482456140351	0.0321199143469	0.117302052786	0.119515885023	0.0263543191801	0.0333333333333
FBgn0028685	0.144463884029	0.133333333333	0.101851851852	0.0966325036603	0.0570175438596	0.0385438972163	0.105571847507	0.155824508321	0.0175695461201	0.0444444444444
FBgn0028689	0.0994751312172	0.111111111111	0.240740740741	0.0878477306003	0.0701754385965	0.0256959314775	0.117302052786	0.122541603631	0.0307467057101	0.0296296296296
FBgn0028690	0.102974256436	0.103703703704	0.148148148148	0.0644216691069	0.0350877192982	0.0192719486081	0.058651026393	0.10741301059	0.0351390922401	0.0259259259259
FBgn0028691	0.0884778805299	0.106172839506	0.101851851852	0.0849194729136	0.0438596491228	0.0256959314775	0.123167155425	0.0998487140696	0.00878477306003	0.037037037037
FBgn0028692	0.123969007748	0.128395061728	0.0740740740741	0.0878477306003	0.0570175438596	0.0385438972163	0.0879765395894	0.121028744327	0.0175695461201	0.0444444444444
FBgn0028693	0.117470632342	0.120987654321	0.231481481481	0.0614934114202	0.0570175438596	0.0385438972163	0.140762463343	0.116490166415	0.0395314787701	0.0407407407407
FBgn0028694	0.094976255936	0.165432098765	0.314814814815	0.0527086383602	0.0570175438596	0.0256959314775	0.111436950147	0.136157337368	0.0307467057101	0.0481481481481
FBgn0028700	0.118970257436	0.0864197530864	0.0648148148148	0.0527086383602	0.0263157894737	0.0449678800857	0.0351906158358	0.11497730711	0.0263543191801	0.0407407407407
FBgn0028703	0.108972756811	0.133333333333	0.175925925926	0.111273792094	0.0438596491228	0.0321199143469	0.105571847507	0.124054462935	0.0263543191801	0.0333333333333
FBgn0028704	0.0834791302174	0.113580246914	0.12037037037	0.102489019034	0.206140350877	0.0321199143469	0.0762463343109	0.0907715582451	0.0483162518302	0.037037037037
FBgn0028707	0.115471132217	0.101234567901	0.0185185185185	0.108345534407	0.0657894736842	0.0899357601713	0.0703812316716	0.0998487140696	0.0658857979502	0.0666666666667
FBgn0028708	0.0999750062484	0.0740740740741	0.203703703704	0.0556368960469	0.0570175438596	0.0706638115632	0.152492668622	0.0816944024206	0.0307467057101	0.062962962963
FBgn0028717	0.0939765058735	0.108641975309	0.175925925926	0.0585651537335	0.166666666667	0.0449678800857	0.0703812316716	0.0953101361573	0.0263543191801	0.0555555555556
FBgn0028734	0.102974256436	0.138271604938	0.12037037037	0.0497803806735	0.0657894736842	0	0.0469208211144	0.121028744327	0.0175695461201	0.0148148148148
FBgn0028737	0.113471632092	0.155555555556	0.259259259259	0.0702781844802	0.0482456140351	0.0642398286938	0.111436950147	0.121028744327	0.0351390922401	0.0666666666667
FBgn0028740	0.115471132217	0.118518518519	0.157407407407	0.134699853587	0.0350877192982	0.0578158458244	0.123167155425	0.122541603631	0.0571010248902	0.0518518518519
FBgn0028746	0.0794801299675	0.108641975309	0.138888888889	0.10541727672	0.0394736842105	0.0256959314775	0.0879765395894	0.0907715582451	0.0219619326501	0.0407407407407
FBgn0028833	0.112971757061	0.175308641975	0.212962962963	0.120058565154	0.0570175438596	0.0256959314775	0.0469208211144	0.14069591528	0.01317715959	0.0296296296296
FBgn0028836	0.0864783804049	0.0962962962963	0.25	0.0849194729136	0.030701754386	0.0578158458244	0.105571847507	0.0937972768533	0.0263543191801	0.0481481481481
FBgn0028837	0.113471632092	0.120987654321	0.259259259259	0.0878477306003	0.0614035087719	0.0385438972163	0.0821114369501	0.136157337368	0.00439238653001	0.037037037037
FBgn0028838	0.0984753811547	0.0740740740741	0.0648148148148	0.090775988287	0.0482456140351	0.0578158458244	0.105571847507	0.0862329803328	0.0307467057101	0.0703703703704
FBgn0028847	0.0869782554361	0.111111111111	0.0740740740741	0.0937042459736	0.0657894736842	0.051391862955	0.105571847507	0.127080181543	0.0263543191801	0.0555555555556
FBgn0028852	0.0889777555611	0.125925925926	0.222222222222	0.0556368960469	0.0394736842105	0.0449678800857	0.105571847507	0.110438729198	0.0263543191801	0.0481481481481
FBgn0028853	0.0704823794051	0.0962962962963	0.231481481481	0.0819912152269	0.0394736842105	0.0642398286938	0.0879765395894	0.0801815431165	0.0351390922401	0.0555555555556
FBgn0028856	0.0714821294676	0.0691358024691	0.231481481481	0.0497803806735	0.0219298245614	0.0385438972163	0.117302052786	0.0741301059002	0.0395314787701	0.0444444444444
FBgn0028862	0.0914771307173	0.158024691358	0.268518518519	0.102489019034	0.0526315789474	0.0578158458244	0.0703812316716	0.11497730711	0.0219619326501	0.0444444444444
FBgn0028863	0.08047988003	0.133333333333	0.111111111111	0.090775988287	0.0570175438596	0.0385438972163	0.0703812316716	0.110438729198	0.01317715959	0.0259259259259
FBgn0028866	0.0739815046238	0.0888888888889	0.240740740741	0.0819912152269	0.030701754386	0.0578158458244	0.134897360704	0.089258698941	0.0395314787701	0.0555555555556
FBgn0028868	0.0779805048738	0.103703703704	0.175925925926	0.0937042459736	0.0877192982456	0.0578158458244	0.0762463343109	0.113464447806	0.0219619326501	0.0481481481481
FBgn0028870	0.0899775056236	0.130864197531	0.12037037037	0.090775988287	0.0263157894737	0.051391862955	0.134897360704	0.131618759455	0.0175695461201	0.0518518518519
FBgn0028871	0.0944763809048	0.118518518519	0.138888888889	0.10541727672	0.0219298245614	0.0578158458244	0.117302052786	0.101361573374	0.0395314787701	0.0777777777778
FBgn0028872	0.0594851287178	0.0617283950617	0.148148148148	0.099560761347	0.0350877192982	0.0385438972163	0.17008797654	0.0514372163389	0.0439238653001	0.0407407407407
FBgn0028875	0.078480379905	0.128395061728	0.0648148148148	0.134699853587	0.206140350877	0.0192719486081	0.123167155425	0.10741301059	0.0483162518302	0.0185185185185
FBgn0028880	0.0764808797801	0.079012345679	0.0740740740741	0.120058565154	0.0263157894737	0.0706638115632	0.0879765395894	0.0756429652042	0.0175695461201	0.0555555555556
FBgn0028884	0.0739815046238	0.0740740740741	0.222222222222	0.0849194729136	0.0219298245614	0.0963597430407	0.0821114369501	0.0756429652042	0.00878477306003	0.0925925925926
FBgn0028887	0.0854786303424	0.0913580246914	0.166666666667	0.0644216691069	0.030701754386	0.0192719486081	0.0469208211144	0.0937972768533	0.01317715959	0.037037037037
FBgn0028888	0.0744813796551	0.118518518519	0.0648148148148	0.125915080527	0.0526315789474	0.051391862955	0.058651026393	0.0968229954614	0.0263543191801	0.037037037037
FBgn0028889	0.0654836290927	0.0666666666667	0.185185185185	0.0614934114202	0.0131578947368	0.051391862955	0.099706744868	0.0665658093797	0.0263543191801	0.0444444444444
FBgn0028892	0.0874781304674	0.083950617284	0.101851851852	0.128843338214	0.030701754386	0.0321199143469	0.140762463343	0.0922844175492	0.0527086383602	0.0555555555556
FBgn0028894	0.0814796300925	0.0765432098765	0.259259259259	0.0439238653001	0.0701754385965	0.0385438972163	0.0703812316716	0.0832072617247	0.0307467057101	0.0592592592593
FBgn0028895	0.0889777555611	0.0617283950617	0.0740740740741	0.0527086383602	0.0263157894737	0.0578158458244	0.0469208211144	0.0816944024206	0.0351390922401	0.0740740740741
FBgn0028896	0.102474381405	0.103703703704	0.268518518519	0.090775988287	0.030701754386	0.051391862955	0.0938416422287	0.102874432678	0.01317715959	0.0481481481481
FBgn0028900	0.0779805048738	0.0938271604938	0.25	0.0732064421669	0.0219298245614	0.0256959314775	0.0821114369501	0.0832072617247	0.0175695461201	0.0296296296296
FBgn0028901	0.0789802549363	0.0888888888889	0.0740740740741	0.0966325036603	0.00877192982456	0.0835117773019	0.0762463343109	0.0801815431165	0.0175695461201	0.0962962962963
FBgn0028902	0.0959760059985	0.0765432098765	0.12037037037	0.0702781844802	0.0219298245614	0.0256959314775	0.0645161290323	0.0937972768533	0.0263543191801	0.0444444444444
FBgn0028903	0.0789802549363	0.0716049382716	0.0833333333333	0.0878477306003	0.0438596491228	0.0449678800857	0.123167155425	0.0907715582451	0.0175695461201	0.0592592592593
FBgn0028909	0.0614846288428	0.0641975308642	0.342592592593	0.0644216691069	0.0219298245614	0.0449678800857	0.129032258065	0.0620272314675	0.0175695461201	0.037037037037
FBgn0028911	0.0734816295926	0.0716049382716	0.101851851852	0.090775988287	0.030701754386	0.0706638115632	0.0938416422287	0.0726172465961	0.0219619326501	0.062962962963
FBgn0028912	0.0689827543114	0.0740740740741	0.0648148148148	0.0849194729136	0.0175438596491	0.0385438972163	0.0762463343109	0.0650529500756	0.0263543191801	0.0259259259259
FBgn0028913	0.0919770057486	0.0666666666667	0.12962962963	0.12298682284	0.0482456140351	0.051391862955	0.0879765395894	0.0953101361573	0.0307467057101	0.0555555555556
FBgn0028916	0.078480379905	0.113580246914	0.25	0.0761346998536	0.0394736842105	0.0321199143469	0.0879765395894	0.089258698941	0.0175695461201	0.037037037037
FBgn0028919	0.098975256186	0.0938271604938	0.00925925925926	0.0878477306003	0.0394736842105	0.0321199143469	0.140762463343	0.104387291982	0.0307467057101	0.0407407407407
FBgn0028920	0.0764808797801	0.111111111111	0.166666666667	0.090775988287	0.0745614035088	0.0449678800857	0.111436950147	0.104387291982	0.0395314787701	0.0481481481481
FBgn0028926	0.111472131967	0.125925925926	0.231481481481	0.0614934114202	0.0438596491228	0.0256959314775	0.117302052786	0.113464447806	0.01317715959	0.0407407407407
FBgn0028931	0.107973006748	0.113580246914	0.231481481481	0.0878477306003	0.0263157894737	0.0835117773019	0.0703812316716	0.116490166415	0.0219619326501	0.0740740740741
FBgn0028935	0.0744813796551	0.0543209876543	0.12962962963	0.0409956076135	0.0350877192982	0.0642398286938	0.117302052786	0.0650529500756	0.0307467057101	0.0703703703704
FBgn0028938	0.0939765058735	0.123456790123	0.0462962962963	0.111273792094	0.0614035087719	0.0449678800857	0.0527859237537	0.121028744327	0.0307467057101	0.0481481481481
FBgn0028940	0.0849787553112	0.106172839506	0.222222222222	0.0761346998536	0.0526315789474	0.0642398286938	0.111436950147	0.102874432678	0.0263543191801	0.0518518518519
FBgn0028941	0.0959760059985	0.111111111111	0.12962962963	0.0761346998536	0.030701754386	0.0321199143469	0.117302052786	0.118003025719	0.0439238653001	0.0592592592593
FBgn0028943	0.0769807548113	0.0913580246914	0.175925925926	0.0878477306003	0.0350877192982	0.0642398286938	0.099706744868	0.0726172465961	0.0219619326501	0.0814814814815
FBgn0028944	0.0709822544364	0.079012345679	0.333333333333	0.0732064421669	0.0438596491228	0.0706638115632	0.117302052786	0.0786686838124	0.0307467057101	0.062962962963
FBgn0028945	0.063984003999	0.0740740740741	0.185185185185	0.0732064421669	0.0526315789474	0.0642398286938	0.123167155425	0.0650529500756	0.01317715959	0.0592592592593
FBgn0028946	0.0674831292177	0.083950617284	0.166666666667	0.11420204978	0.030701754386	0.0578158458244	0.123167155425	0.0665658093797	0.0351390922401	0.0703703703704
FBgn0028948	0.0669832541865	0.0888888888889	0.287037037037	0.0585651537335	0.0438596491228	0.051391862955	0.0938416422287	0.0756429652042	0.0351390922401	0.0740740740741
FBgn0028949	0.0669832541865	0.0814814814815	0.240740740741	0.0819912152269	0.0131578947368	0.0321199143469	0.134897360704	0.0726172465961	0.0483162518302	0.0481481481481
FBgn0028950	0.08047988003	0.103703703704	0.166666666667	0.1317715959	0.0526315789474	0.0578158458244	0.140762463343	0.0983358547655	0.0439238653001	0.0592592592593
FBgn0028952	0.0854786303424	0.0765432098765	0.0833333333333	0.099560761347	0.0263157894737	0.0449678800857	0.123167155425	0.071104387292	0.0527086383602	0.0333333333333
FBgn0028953	0.0974756310922	0.145679012346	0.231481481481	0.0761346998536	0.0701754385965	0.0385438972163	0.0293255131965	0.154311649017	0.0175695461201	0.0518518518519
FBgn0028962	0.119970007498	0.118518518519	0.037037037037	0.0937042459736	0.0833333333333	0.0449678800857	0.0938416422287	0.116490166415	0.0307467057101	0.0407407407407
FBgn0028965	0.0794801299675	0.138271604938	0.231481481481	0.0966325036603	0.0350877192982	0.051391862955	0.0703812316716	0.146747352496	0.00878477306003	0.037037037037
FBgn0028968	0.116470882279	0.120987654321	0.157407407407	0.0497803806735	0.0482456140351	0.0385438972163	0.0821114369501	0.110438729198	0.0263543191801	0.0407407407407
FBgn0028970	0.116470882279	0.153086419753	0.0648148148148	0.128843338214	0.0657894736842	0.0642398286938	0.099706744868	0.146747352496	0.0351390922401	0.0444444444444
FBgn0028974	0.121469632592	0.148148148148	0.259259259259	0.0673499267936	0.0394736842105	0.0449678800857	0.099706744868	0.151285930408	0.0395314787701	0.0555555555556
FBgn0028978	0.096975756061	0.140740740741	0.0833333333333	0.0732064421669	0.0219298245614	0.0192719486081	0.0410557184751	0.151285930408	0.00878477306003	0.0296296296296
FBgn0028979	0.0984753811547	0.140740740741	0.0648148148148	0.090775988287	0.0789473684211	0.0256959314775	0.17008797654	0.136157337368	0.0483162518302	0.0222222222222
FBgn0028981	0.0789802549363	0.0888888888889	0.194444444444	0.0732064421669	0.0526315789474	0.051391862955	0.105571847507	0.0983358547655	0.0175695461201	0.0666666666667
FBgn0028983	0.0939765058735	0.135802469136	0.157407407407	0.0966325036603	0.0394736842105	0.0385438972163	0.099706744868	0.101361573374	0.0219619326501	0.037037037037
FBgn0028984	0.0789802549363	0.0716049382716	0.185185185185	0.0556368960469	0.0482456140351	0.0321199143469	0.058651026393	0.0862329803328	0.00439238653001	0.037037037037
FBgn0028986	0.0704823794051	0.0913580246914	0.259259259259	0.0790629575403	0.0482456140351	0.0706638115632	0.111436950147	0.0847201210287	0.0263543191801	0.0592592592593
FBgn0028988	0.098975256186	0.0938271604938	0.0555555555556	0.0732064421669	0.0394736842105	0.0578158458244	0.0879765395894	0.0968229954614	0.00878477306003	0.0444444444444
FBgn0028990	0.117470632342	0.177777777778	0.175925925926	0.10541727672	0.0614035087719	0.0321199143469	0.099706744868	0.160363086233	0.0175695461201	0.0296296296296
FBgn0028992	0.0724818795301	0.079012345679	0.0833333333333	0.0497803806735	0.0482456140351	0.0128479657388	0.058651026393	0.0832072617247	0.00439238653001	0.0222222222222
FBgn0028993	0.0669832541865	0.037037037037	0.138888888889	0.0497803806735	0.0482456140351	0.0385438972163	0.0821114369501	0.0484114977307	0.0351390922401	0.0555555555556
FBgn0028996	0.0754811297176	0.083950617284	0.175925925926	0.0966325036603	0.0745614035088	0.0578158458244	0.0762463343109	0.0771558245083	0.0175695461201	0.0555555555556
FBgn0028997	0.10047488128	0.0888888888889	0.212962962963	0.0878477306003	0.0394736842105	0.0578158458244	0.099706744868	0.0922844175492	0.0307467057101	0.0592592592593
FBgn0028999	0.113471632092	0.133333333333	0.0462962962963	0.111273792094	0.0438596491228	0.0385438972163	0.0821114369501	0.14069591528	0.0307467057101	0.037037037037
FBgn0029002	0.0769807548113	0.103703703704	0.166666666667	0.0702781844802	0.0570175438596	0.0835117773019	0.146627565982	0.0862329803328	0.0351390922401	0.0592592592593
FBgn0029006	0.0919770057486	0.103703703704	0.194444444444	0.0439238653001	0.122807017544	0.0256959314775	0.058651026393	0.0937972768533	0.00878477306003	0.0259259259259
FBgn0029067	0.126468382904	0.113580246914	0.12037037037	0.090775988287	0.100877192982	0.0321199143469	0.0821114369501	0.113464447806	0.01317715959	0.0185185185185
FBgn0029079	0.110472381905	0.0938271604938	0.157407407407	0.0849194729136	0.0570175438596	0.0321199143469	0.123167155425	0.10741301059	0.0395314787701	0.062962962963
FBgn0029082	0.0709822544364	0.083950617284	0.314814814815	0.0497803806735	0.0789473684211	0.0321199143469	0.099706744868	0.0786686838124	0.0219619326501	0.0555555555556
FBgn0029088	0.0974756310922	0.079012345679	0.194444444444	0.0732064421669	0.030701754386	0.0128479657388	0.117302052786	0.071104387292	0.0307467057101	0.037037037037
FBgn0029091	0.0909772556861	0.145679012346	0.138888888889	0.12298682284	0.0657894736842	0.0770877944325	0.146627565982	0.121028744327	0.0395314787701	0.0518518518519
FBgn0029092	0.0924768807798	0.0938271604938	0.157407407407	0.090775988287	0.0701754385965	0.0449678800857	0.0821114369501	0.110438729198	0.0219619326501	0.0555555555556
FBgn0029093	0.094976255936	0.135802469136	0.212962962963	0.0702781844802	0.0657894736842	0.0321199143469	0.099706744868	0.125567322239	0.0219619326501	0.0296296296296
FBgn0029094	0.0939765058735	0.135802469136	0.148148148148	0.0527086383602	0.0614035087719	0.0128479657388	0.0938416422287	0.116490166415	0.0175695461201	0.0259259259259
FBgn0029105	0.122469382654	0.103703703704	0.12962962963	0.0673499267936	0.0219298245614	0.0321199143469	0.181818181818	0.124054462935	0.0219619326501	0.0407407407407
FBgn0029114	0.096975756061	0.106172839506	0.0648148148148	0.0614934114202	0.0438596491228	0.0321199143469	0.0410557184751	0.108925869894	0.0175695461201	0.037037037037
FBgn0029117	0.106473381655	0.083950617284	0.157407407407	0.0819912152269	0.0438596491228	0.0385438972163	0.0879765395894	0.110438729198	0.0395314787701	0.0333333333333
FBgn0029118	0.0919770057486	0.0864197530864	0.0648148148148	0.0849194729136	0.0745614035088	0.0256959314775	0.105571847507	0.0847201210287	0.0219619326501	0.037037037037
FBgn0029123	0.124468882779	0.167901234568	0.0925925925926	0.0790629575403	0.0482456140351	0	0.058651026393	0.142208774584	0.0263543191801	0.0037037037037
FBgn0029131	0.092976755811	0.153086419753	0.212962962963	0.0732064421669	0.0570175438596	0.0385438972163	0.123167155425	0.136157337368	0.0219619326501	0.0333333333333
FBgn0029133	0.0914771307173	0.118518518519	0.203703703704	0.0702781844802	0.0394736842105	0.0128479657388	0.111436950147	0.119515885023	0.0175695461201	0.0259259259259
FBgn0029147	0.110972256936	0.123456790123	0.185185185185	0.090775988287	0.0438596491228	0.0385438972163	0.1642228739	0.11497730711	0.0395314787701	0.0444444444444
FBgn0029148	0.078480379905	0.111111111111	0.194444444444	0.0966325036603	0.0526315789474	0.0706638115632	0.0879765395894	0.0816944024206	0.0175695461201	0.0481481481481
FBgn0029152	0.0899775056236	0.108641975309	0.240740740741	0.0673499267936	0.0789473684211	0.0449678800857	0.0938416422287	0.119515885023	0.0263543191801	0.0407407407407
FBgn0029153	0.0859785053737	0.083950617284	0.0740740740741	0.0849194729136	0.0570175438596	0.0385438972163	0.0938416422287	0.0907715582451	0.0395314787701	0.0481481481481
FBgn0029154	0.0859785053737	0.083950617284	0.0740740740741	0.0849194729136	0.0570175438596	0.0385438972163	0.0938416422287	0.0907715582451	0.0395314787701	0.0481481481481
FBgn0029155	0.102974256436	0.150617283951	0.342592592593	0.0761346998536	0.0657894736842	0.0192719486081	0.0762463343109	0.122541603631	0.0263543191801	0.0222222222222
FBgn0029157	0.113471632092	0.140740740741	0.175925925926	0.0702781844802	0.105263157895	0.0192719486081	0.0879765395894	0.139183055976	0.0351390922401	0.0296296296296
FBgn0029158	0.0999750062484	0.106172839506	0.175925925926	0.0673499267936	0.0438596491228	0.0449678800857	0.058651026393	0.104387291982	0.00439238653001	0.0481481481481
FBgn0029161	0.139465133717	0.153086419753	0.0925925925926	0.111273792094	0.0350877192982	0.0706638115632	0.099706744868	0.155824508321	0.0527086383602	0.0518518518519
FBgn0029170	0.0964758810297	0.158024691358	0.0925925925926	0.0644216691069	0.122807017544	0.0192719486081	0.105571847507	0.139183055976	0.0307467057101	0.0148148148148
FBgn0029172	0.0874781304674	0.118518518519	0.138888888889	0.0849194729136	0.0745614035088	0.051391862955	0.111436950147	0.108925869894	0.01317715959	0.0592592592593
FBgn0029174	0.0934766308423	0.116049382716	0.25	0.0849194729136	0.0394736842105	0.0385438972163	0.117302052786	0.11497730711	0.0395314787701	0.062962962963
FBgn0029175	0.0964758810297	0.0913580246914	0.148148148148	0.11420204978	0.030701754386	0.051391862955	0.129032258065	0.102874432678	0.0395314787701	0.0444444444444
FBgn0029501	0.112471882029	0.118518518519	0.157407407407	0.0966325036603	0.0482456140351	0.0642398286938	0.0821114369501	0.130105900151	0.0483162518302	0.0703703703704
FBgn0029502	0.115971007248	0.113580246914	0.194444444444	0.0673499267936	0.0570175438596	0.0706638115632	0.123167155425	0.111951588502	0.0175695461201	0.0592592592593
FBgn0029503	0.0964758810297	0.108641975309	0.12037037037	0.0732064421669	0.0394736842105	0.0578158458244	0.111436950147	0.0983358547655	0.0307467057101	0.0481481481481
FBgn0029504	0.0634841289678	0.0691358024691	0.148148148148	0.0819912152269	0.030701754386	0.0835117773019	0.0762463343109	0.0680786686838	0.0307467057101	0.0703703703704
FBgn0029506	0.0864783804049	0.118518518519	0.25	0.108345534407	0.0657894736842	0.0256959314775	0.0879765395894	0.119515885023	0.00439238653001	0.0296296296296
FBgn0029507	0.0919770057486	0.0888888888889	0.296296296296	0.0614934114202	0.0482456140351	0.0449678800857	0.111436950147	0.0832072617247	0.0263543191801	0.0703703703704
FBgn0029512	0.122469382654	0.120987654321	0.259259259259	0.090775988287	0.0657894736842	0.0256959314775	0.111436950147	0.122541603631	0.0219619326501	0.0296296296296
FBgn0029514	0.0979755061235	0.120987654321	0.277777777778	0.0644216691069	0.0701754385965	0.0192719486081	0.0762463343109	0.116490166415	0.0219619326501	0.0296296296296
FBgn0029521	0.0594851287178	0.0716049382716	0.203703703704	0.0878477306003	0.0701754385965	0.0578158458244	0.152492668622	0.071104387292	0.0483162518302	0.0740740740741
FBgn0029523	0.092976755811	0.0987654320988	0.0925925925926	0.0878477306003	0.0394736842105	0.0256959314775	0.181818181818	0.0832072617247	0.0263543191801	0.0407407407407
FBgn0029525	0.092976755811	0.116049382716	0.175925925926	0.0937042459736	0.0394736842105	0.0256959314775	0.0879765395894	0.104387291982	0.0219619326501	0.0444444444444
FBgn0029526	0.0889777555611	0.0864197530864	0.0740740740741	0.0819912152269	0.0526315789474	0.0256959314775	0.1642228739	0.0877458396369	0.0219619326501	0.0481481481481
FBgn0029532	0.078480379905	0.0962962962963	0.194444444444	0.10541727672	0.0175438596491	0.051391862955	0.158357771261	0.0983358547655	0.0439238653001	0.062962962963
FBgn0029539	0.100974756311	0.128395061728	0.0648148148148	0.0819912152269	0.030701754386	0.0321199143469	0.0762463343109	0.108925869894	0.0439238653001	0.0333333333333
FBgn0029568	0.092976755811	0.0913580246914	0.101851851852	0.10541727672	0.030701754386	0.0321199143469	0.0938416422287	0.0968229954614	0.0307467057101	0.0407407407407
FBgn0029573	0.103474131467	0.0913580246914	0.0833333333333	0.090775988287	0.0438596491228	0.0578158458244	0.0645161290323	0.0937972768533	0.0175695461201	0.0444444444444
FBgn0029580	0.142464383904	0.16049382716	0.0925925925926	0.0819912152269	0.0394736842105	0.051391862955	0.105571847507	0.143721633888	0.0571010248902	0.0444444444444
FBgn0029587	0.101474631342	0.158024691358	0.12037037037	0.14055636896	0.030701754386	0.051391862955	0.146627565982	0.133131618759	0.0395314787701	0.0555555555556
FBgn0029588	0.125968507873	0.130864197531	0.0740740740741	0.14934114202	0.0614035087719	0.0449678800857	0.123167155425	0.110438729198	0.0439238653001	0.0407407407407
FBgn0029589	0.0879780054986	0.111111111111	0.12037037037	0.0585651537335	0.0394736842105	0.0385438972163	0.0821114369501	0.101361573374	0.0307467057101	0.0962962962963
FBgn0029590	0.0714821294676	0.113580246914	0.166666666667	0.0556368960469	0.0394736842105	0.0578158458244	0.0703812316716	0.10741301059	0.0175695461201	0.0481481481481
FBgn0029596	0.136465883529	0.113580246914	0.194444444444	0.0849194729136	0.030701754386	0.0449678800857	0.140762463343	0.113464447806	0.0439238653001	0.037037037037
FBgn0029606	0.0974756310922	0.111111111111	0.0462962962963	0.146412884334	0.0657894736842	0.0385438972163	0.129032258065	0.116490166415	0.0483162518302	0.0296296296296
[truncated: 15,395 more rows]
