# Supplementary material for: Identification of long regulatory elements in the genome of Plasmodium falciparum and other eukaryotes
Source: PLoS Comput Biol. 2021 Apr 16;17(4):e1008909. doi: 10.1371/journal.pcbi.1008909 (PMC8081344; doi:10.1371/journal.pcbi.1008909)
Supplement: S1 Appendix — This zip file is an archive that contains the most important cLREs identified in the different experiments for P. falciparum, P. berghei, T. gondii, S. cerevisiae, human, A. thaliana, Drosophila, C. elegans, D. discoideum and T. thermophila. Each file is a table (in text mode) where genes are in rows, and cLREs in columns. These tables can be used to rank the genes with respect to a chosen cLRE in order to identify the genes for which the k-mer frequency is the highest/lowest in the associated region. (ZIP) [file pcbi.1008909.s013.zip › Human/GSE101571/best.features.tsv]

CA_-125_2000	TTG_685_2000	GT_-2000_2000	TCG_-1196_1196	CA_-125_684	TAG_685_2000	CG_-125_341	TCG_-684_684	ATG_-125_684	CA_-125_1196
1	0.158043273754	0.0341945288754	0.105973506623	0.00877559548684	0.16049382716	0.00683890577508	0.0728051391863	0.00657414170928	0.0407407407407	0.157337367625
503538	0.140169332079	0.0706686930091	0.0889777555611	0.0263267864605	0.148148148148	0.0364741641337	0.132762312634	0.0416362308254	0.0259259259259	0.133131618759
144571	0.155221072437	0.0683890577508	0.0894776305924	0.0175511909737	0.172839506173	0.0227963525836	0.0899357601713	0.0197224251278	0.0259259259259	0.157337367625
3	0.122295390405	0.0341945288754	0.105473631592	0.00877559548684	0.111111111111	0.0478723404255	0.017130620985	0.00657414170928	0.062962962963	0.118003025719
53947	0.169332079022	0.0250759878419	0.112471882029	0.0125365649812	0.162962962963	0.0136778115502	0.0471092077088	0.0153396639883	0.037037037037	0.166414523449
51146	0.110065851364	0.0729483282675	0.103974006498	0.00250731299624	0.103703703704	0.0364741641337	0.0128479657388	0.00438276113952	0.062962962963	0.108925869894
8086	0.119473189087	0.0775075987842	0.102474381405	0.0238194734643	0.128395061728	0.0478723404255	0.0770877944325	0.0306793279766	0.0407407407407	0.121028744327
65985	0.126058325494	0.0661094224924	0.10447388153	0.0263267864605	0.0888888888889	0.0296352583587	0.235546038544	0.0306793279766	0.0259259259259	0.110438729198
13	0.119473189087	0.0661094224924	0.0819795051237	0.00376096949436	0.123456790123	0.0341945288754	0.0256959314775	0.00438276113952	0.062962962963	0.124054462935
344752	0.115710253998	0.0661094224924	0.107973006748	0.00250731299624	0.0987654320988	0.0410334346505	0.0128479657388	0.00438276113952	0.0666666666667	0.113464447806
126767	0.138287864534	0.0661094224924	0.105473631592	0.00376096949436	0.143209876543	0.0592705167173	0.03426124197	0.00657414170928	0.0444444444444	0.121028744327
51166	0.130761994356	0.0364741641337	0.0974756310922	0.0238194734643	0.103703703704	0.0478723404255	0.184154175589	0.0241051862673	0.0333333333333	0.124054462935
28971	0.105362182502	0.0387537993921	0.082479380155	0.0225658169662	0.0913580246914	0.0455927051672	0.119914346895	0.0350620891161	0.0333333333333	0.0998487140696
14	0.123236124177	0.0592705167173	0.0909772556861	0.0238194734643	0.101234567901	0.0364741641337	0.149892933619	0.0306793279766	0.037037037037	0.121028744327
15	0.149576669802	0.0296352583587	0.107973006748	0.00877559548684	0.130864197531	0.00911854103343	0.0428265524625	0.00657414170928	0.0407407407407	0.149773071104
441376	0.124176857949	0.0478723404255	0.0904773806548	0.0137902214793	0.0987654320988	0.0364741641337	0.179871520343	0.0175310445581	0.037037037037	0.116490166415
80755	0.139228598307	0.0410334346505	0.117470632342	0.0288340994567	0.135802469136	0.0478723404255	0.13704496788	0.0262965668371	0.0407407407407	0.131618759455
132949	0.101599247413	0.0615501519757	0.0924768807798	0.0263267864605	0.0987654320988	0.0387537993921	0.158458244111	0.0284879474069	0.0222222222222	0.0983358547655
10157	0.107243650047	0.0797872340426	0.105973506623	0.0225658169662	0.0888888888889	0.0182370820669	0.197002141328	0.0328707085464	0.0222222222222	0.0907715582451
26574	0.0978363123236	0.0706686930091	0.107473131717	0.0263267864605	0.0814814814815	0.056990881459	0.244111349036	0.0372534696859	0.0222222222222	0.0816944024206
9625	0.122295390405	0.0296352583587	0.0954761309673	0.0175511909737	0.111111111111	0.0159574468085	0.261241970021	0.0262965668371	0.0259259259259	0.125567322239
388428	0.141110065851	0.0433130699088	0.0744813796551	0.0125365649812	0.133333333333	0.0182370820669	0.0813704496788	0.0109569028488	0.0148148148148	0.119515885023
19	0.0874882408278	0.0592705167173	0.108972756811	0.0238194734643	0.0888888888889	0.0341945288754	0.13704496788	0.0262965668371	0.0148148148148	0.0907715582451
10349	0.109125117592	0.0547112462006	0.102474381405	0.00250731299624	0.103703703704	0.0364741641337	0	0	0.0518518518519	0.10741301059
79963	0.125117591722	0.063829787234	0.122969257686	0.0200585039699	0.101234567901	0.0455927051672	0.145610278373	0.0262965668371	0.0333333333333	0.11497730711
26154	0.118532455315	0.0729483282675	0.110472381905	0.00501462599248	0.123456790123	0.0455927051672	0.0214132762313	0.00438276113952	0.0518518518519	0.118003025719
154664	0.142991533396	0.0683890577508	0.104973756561	0.0062682824906	0.175308641975	0.0296352583587	0.0128479657388	0.00657414170928	0.0407407407407	0.1482602118
650655	0.114769520226	0.031914893617	0.0944763809048	0.0438779774342	0.0987654320988	0.031914893617	0.23982869379	0.0525931336742	0.0259259259259	0.0983358547655
20	0.113828786453	0.0387537993921	0.0894776305924	0.0363560384455	0.0888888888889	0.00683890577508	0.17130620985	0.0394448502557	0.0148148148148	0.089258698941
23461	0.100658513641	0.0729483282675	0.109472631842	0.0200585039699	0.0814814814815	0.0524316109422	0.256959314775	0.0262965668371	0.0222222222222	0.0832072617247
23460	0.129821260583	0.0478723404255	0.109972506873	0.00250731299624	0.111111111111	0.0387537993921	0.00856531049251	0.00438276113952	0.037037037037	0.118003025719
10347	0.127939793039	0.0273556231003	0.0984753811547	0.0238194734643	0.101234567901	0.0136778115502	0.132762312634	0.0241051862673	0.0222222222222	0.102874432678
10351	0.118532455315	0.0706686930091	0.101474631342	0.00376096949436	0.116049382716	0.0547112462006	0.00856531049251	0.00219138056976	0.0555555555556	0.116490166415
10350	0.127939793039	0.0478723404255	0.10047488128	0.00250731299624	0.103703703704	0.0410334346505	0.017130620985	0.00219138056976	0.062962962963	0.128593040847
23456	0.137347130762	0.056990881459	0.126468382904	0.00501462599248	0.118518518519	0.0592705167173	0.0128479657388	0.00438276113952	0.0555555555556	0.130105900151
8647	0.154280338664	0.0661094224924	0.104973756561	0.0062682824906	0.175308641975	0.0478723404255	0.017130620985	0.00657414170928	0.0777777777778	0.167927382753
5244	0.119473189087	0.0592705167173	0.10447388153	0.0200585039699	0.0913580246914	0.0478723404255	0.248394004283	0.0262965668371	0.0185185185185	0.104387291982
340273	0.127939793039	0.0775075987842	0.101474631342	0.00501462599248	0.130864197531	0.0410334346505	0.0128479657388	0.00438276113952	0.037037037037	0.133131618759
10058	0.127939793039	0.0455927051672	0.120469882529	0.0225658169662	0.108641975309	0.031914893617	0.111349036403	0.0219138056976	0.0296296296296	0.122541603631
11194	0.140169332079	0.0455927051672	0.104973756561	0.0288340994567	0.135802469136	0.0364741641337	0.128479657388	0.0284879474069	0.0333333333333	0.137670196672
23457	0.134524929445	0.0547112462006	0.0954761309673	0.0200585039699	0.135802469136	0.0364741641337	0.175588865096	0.0284879474069	0.0148148148148	0.149773071104
85320	0.157102539981	0.0547112462006	0.0889777555611	0.00501462599248	0.125925925926	0.0250759878419	0.0214132762313	0.00219138056976	0.0407407407407	0.149773071104
94160	0.154280338664	0.0547112462006	0.0919770057486	0.0162975344756	0.153086419753	0.0205167173252	0.017130620985	0.0131482834186	0.037037037037	0.14069591528
1244	0.146754468485	0.0501519756839	0.113971507123	0.00877559548684	0.135802469136	0.0501519756839	0.017130620985	0.00657414170928	0.0777777777778	0.14069591528
10257	0.111006585136	0.063829787234	0.0944763809048	0.0300877559549	0.0913580246914	0.0250759878419	0.265524625268	0.0350620891161	0.00740740740741	0.104387291982
100873982	0.160865475071	0.0501519756839	0.0854786303424	0.00501462599248	0.148148148148	0.0250759878419	0.0214132762313	0.00438276113952	0.0518518518519	0.149773071104
730013	0.141110065851	0.0547112462006	0.103474131467	0.0175511909737	0.130864197531	0.0341945288754	0.115631691649	0.0197224251278	0.0185185185185	0.133131618759
215	0.138287864534	0.0524316109422	0.0774806298425	0.0325950689511	0.113580246914	0.0205167173252	0.158458244111	0.0460189919649	0.0222222222222	0.128593040847
225	0.135465663217	0.0478723404255	0.0869782554361	0.0225658169662	0.140740740741	0.0433130699088	0.0471092077088	0.0306793279766	0.0518518518519	0.139183055976
5825	0.106302916275	0.0729483282675	0.113471632092	0.0275804429586	0.083950617284	0.0592705167173	0.269807280514	0.0306793279766	0.0222222222222	0.0907715582451
5826	0.119473189087	0.0683890577508	0.105973506623	0.0275804429586	0.0888888888889	0.031914893617	0.17130620985	0.0372534696859	0.0148148148148	0.101361573374
6059	0.119473189087	0.0843465045593	0.10447388153	0.0238194734643	0.118518518519	0.0455927051672	0.175588865096	0.0328707085464	0.0555555555556	0.122541603631
23	0.122295390405	0.0387537993921	0.101974506373	0.0200585039699	0.116049382716	0.0455927051672	0.209850107066	0.0350620891161	0.0444444444444	0.128593040847
55324	0.101599247413	0.0775075987842	0.109972506873	0.0225658169662	0.0938271604938	0.0433130699088	0.20556745182	0.0328707085464	0.0333333333333	0.0998487140696
9619	0.153339604892	0.0524316109422	0.106473381655	0.00752193898872	0.133333333333	0.0364741641337	0.0128479657388	0.00438276113952	0.0666666666667	0.139183055976
9429	0.111947318909	0.100303951368	0.121969507623	0.0250731299624	0.125925925926	0.0364741641337	0.175588865096	0.0241051862673	0.00740740740741	0.111951588502
64137	0.105362182502	0.0410334346505	0.101974506373	0.0200585039699	0.0716049382716	0.031914893617	0.222698072805	0.0219138056976	0.0111111111111	0.0877458396369
64241	0.158984007526	0.0410334346505	0.0924768807798	0.0125365649812	0.150617283951	0.0250759878419	0.0599571734475	0.0109569028488	0.0407407407407	0.154311649017
84696	0.138287864534	0.0478723404255	0.102974256436	0.0188048474718	0.138271604938	0.0410334346505	0.141327623126	0.0219138056976	0.0407407407407	0.127080181543
83451	0.145813734713	0.031914893617	0.0854786303424	0.0250731299624	0.101234567901	0.0273556231003	0.179871520343	0.0284879474069	0.0185185185185	0.127080181543
84945	0.114769520226	0.056990881459	0.104973756561	0.0288340994567	0.079012345679	0.063829787234	0.23982869379	0.0372534696859	0.0222222222222	0.0937972768533
95	0.131702728128	0.031914893617	0.094976255936	0.0137902214793	0.108641975309	0.0273556231003	0.158458244111	0.0241051862673	0.0222222222222	0.128593040847
84836	0.133584195673	0.0433130699088	0.0809797550612	0.0188048474718	0.148148148148	0.0273556231003	0.0899357601713	0.0219138056976	0.037037037037	0.137670196672
140701	0.12041392286	0.0273556231003	0.092976755811	0.021312160468	0.125925925926	0.00683890577508	0.201284796574	0.0241051862673	0.0296296296296	0.127080181543
81926	0.10442144873	0.063829787234	0.112471882029	0.0263267864605	0.0864197530864	0.0227963525836	0.248394004283	0.0372534696859	0.0185185185185	0.0937972768533
51104	0.0799623706491	0.0934650455927	0.107473131717	0.0376096949436	0.0543209876543	0.0478723404255	0.23982869379	0.0394448502557	0.0185185185185	0.054462934947
11057	0.140169332079	0.0478723404255	0.0999750062484	0.0238194734643	0.123456790123	0.0501519756839	0.128479657388	0.0241051862673	0.0185185185185	0.124054462935
171586	0.0997177798683	0.0706686930091	0.098975256186	0.0388633514417	0.0913580246914	0.0296352583587	0.222698072805	0.0460189919649	0.0185185185185	0.0937972768533
63874	0.118532455315	0.0661094224924	0.103974006498	0.0188048474718	0.0962962962963	0.056990881459	0.132762312634	0.0284879474069	0.0444444444444	0.105900151286
57406	0.105362182502	0.0364741641337	0.0974756310922	0.0238194734643	0.0592592592593	0.0410334346505	0.261241970021	0.0328707085464	0.0111111111111	0.0922844175492
79575	0.149576669802	0.0296352583587	0.0884778805299	0.0250731299624	0.103703703704	0.0410334346505	0.209850107066	0.0350620891161	0.0333333333333	0.10741301059
10006	0.0874882408278	0.0797872340426	0.112471882029	0.0238194734643	0.0814814814815	0.0410334346505	0.13704496788	0.0284879474069	0.0185185185185	0.0847201210287
10152	0.0752587017874	0.0592705167173	0.103474131467	0.031341412453	0.0493827160494	0.0478723404255	0.278372591006	0.0438276113952	0.0222222222222	0.0514372163389
51225	0.155221072437	0.0433130699088	0.08047988003	0.0062682824906	0.153086419753	0.0341945288754	0.0471092077088	0.0109569028488	0.0259259259259	0.157337367625
25890	0.129821260583	0.0911854103343	0.113971507123	0.00376096949436	0.125925925926	0.0364741641337	0.0256959314775	0.00219138056976	0.062962962963	0.131618759455
25	0.108184383819	0.0980243161094	0.111972006998	0.0288340994567	0.111111111111	0.0433130699088	0.0385438972163	0.0219138056976	0.0555555555556	0.102874432678
27	0.111006585136	0.0752279635258	0.111972006998	0.0137902214793	0.0962962962963	0.0455927051672	0.231263383298	0.0197224251278	0.0333333333333	0.104387291982
3983	0.127939793039	0.0592705167173	0.109472631842	0.0125365649812	0.148148148148	0.0387537993921	0.03426124197	0.0131482834186	0.0592592592593	0.139183055976
84448	0.118532455315	0.0592705167173	0.0864783804049	0.0238194734643	0.101234567901	0.0227963525836	0.252676659529	0.0241051862673	0.0148148148148	0.0998487140696
22885	0.141110065851	0.0501519756839	0.0959760059985	0.021312160468	0.138271604938	0.0273556231003	0.179871520343	0.0306793279766	0.0259259259259	0.128593040847
28	0.123236124177	0.0524316109422	0.10047488128	0.0388633514417	0.0814814814815	0.0205167173252	0.269807280514	0.0460189919649	0.0222222222222	0.108925869894
29	0.117591721543	0.0501519756839	0.0794801299675	0.031341412453	0.0913580246914	0.0410334346505	0.278372591006	0.0372534696859	0.0111111111111	0.0983358547655
137735	0.190028222013	0.056990881459	0.0874781304674	0.0150438779774	0.212345679012	0.0341945288754	0.0599571734475	0.00657414170928	0.0481481481481	0.183055975794
58527	0.111006585136	0.0547112462006	0.107973006748	0.0225658169662	0.0913580246914	0.0364741641337	0.218415417559	0.0350620891161	0.0111111111111	0.101361573374
29777	0.126058325494	0.056990881459	0.100974756311	0.0263267864605	0.113580246914	0.0182370820669	0.158458244111	0.0328707085464	0.0333333333333	0.122541603631
25841	0.154280338664	0.0455927051672	0.107973006748	0.00752193898872	0.172839506173	0.0159574468085	0.03426124197	0.00876552227904	0.0333333333333	0.157337367625
30	0.106302916275	0.056990881459	0.124968757811	0.0325950689511	0.079012345679	0.031914893617	0.158458244111	0.0416362308254	0.0222222222222	0.089258698941
32	0.155221072437	0.0683890577508	0.117970507373	0.0112829084831	0.150617283951	0.0273556231003	0.0428265524625	0.0175310445581	0.0481481481481	0.152798789713
80724	0.138287864534	0.056990881459	0.108972756811	0.0275804429586	0.108641975309	0.0592705167173	0.154175588865	0.0438276113952	0.0185185185185	0.128593040847
84129	0.111947318909	0.0775075987842	0.0899775056236	0.0300877559549	0.103703703704	0.0592705167173	0.107066381156	0.0460189919649	0.0407407407407	0.10741301059
27034	0.118532455315	0.088905775076	0.109472631842	0.0188048474718	0.103703703704	0.0478723404255	0.184154175589	0.0284879474069	0.0148148148148	0.110438729198
28976	0.129821260583	0.0706686930091	0.103974006498	0.0162975344756	0.118518518519	0.0296352583587	0.158458244111	0.0131482834186	0.0148148148148	0.122541603631
33	0.111006585136	0.0455927051672	0.096975756061	0.0188048474718	0.101234567901	0.0341945288754	0.209850107066	0.0284879474069	0.00740740740741	0.105900151286
35	0.127939793039	0.0615501519757	0.110472381905	0.0238194734643	0.123456790123	0.0524316109422	0.23982869379	0.0350620891161	0.0222222222222	0.116490166415
37	0.138287864534	0.0478723404255	0.0874781304674	0.0188048474718	0.111111111111	0.0364741641337	0.175588865096	0.0262965668371	0.0185185185185	0.113464447806
176	0.133584195673	0.056990881459	0.101974506373	0.021312160468	0.130864197531	0.0273556231003	0.188436830835	0.0328707085464	0.0222222222222	0.134644478064
9744	0.154280338664	0.0524316109422	0.0769807548113	0.0112829084831	0.140740740741	0.0296352583587	0.0471092077088	0.0153396639883	0.0148148148148	0.143721633888
23527	0.0809031044214	0.0866261398176	0.100974756311	0.0351023819473	0.0592592592593	0.0455927051672	0.269807280514	0.0438276113952	0.0185185185185	0.0756429652042
116983	0.111947318909	0.056990881459	0.116970757311	0.0263267864605	0.0691358024691	0.0227963525836	0.359743040685	0.0350620891161	0.00740740740741	0.105900151286
39	0.137347130762	0.0433130699088	0.104973756561	0.0275804429586	0.143209876543	0.0273556231003	0.132762312634	0.0350620891161	0.0333333333333	0.136157337368
59272	0.135465663217	0.0661094224924	0.0899775056236	0.00752193898872	0.133333333333	0.0273556231003	0.017130620985	0.00876552227904	0.0481481481481	0.124054462935
125981	0.140169332079	0.0592705167173	0.102974256436	0.0175511909737	0.133333333333	0.0341945288754	0.0856531049251	0.0175310445581	0.0222222222222	0.137670196672
340485	0.134524929445	0.0729483282675	0.109972506873	0.0188048474718	0.130864197531	0.0364741641337	0.175588865096	0.0284879474069	0.0185185185185	0.11497730711
43	0.107243650047	0.0182370820669	0.0919770057486	0.0275804429586	0.128395061728	0.0159574468085	0.111349036403	0.0306793279766	0.0296296296296	0.11497730711
22985	0.0893697083725	0.0797872340426	0.119470132467	0.0275804429586	0.0962962962963	0.063829787234	0.128479657388	0.0262965668371	0.0222222222222	0.0862329803328
1238	0.128880526811	0.0752279635258	0.111472131967	0.010029251985	0.125925925926	0.031914893617	0.0428265524625	0.00876552227904	0.0444444444444	0.119515885023
51554	0.14863593603	0.0478723404255	0.0909772556861	0.0062682824906	0.133333333333	0.0410334346505	0.0214132762313	0.00876552227904	0.0592592592593	0.128593040847
130013	0.121354656632	0.0592705167173	0.098975256186	0.00376096949436	0.0962962962963	0.0433130699088	0.00428265524625	0.00219138056976	0.0518518518519	0.102874432678
134526	0.1326434619	0.0410334346505	0.0899775056236	0.0238194734643	0.111111111111	0.0387537993921	0.231263383298	0.0416362308254	0.0259259259259	0.119515885023
55856	0.117591721543	0.0797872340426	0.106473381655	0.0300877559549	0.0962962962963	0.0341945288754	0.158458244111	0.0372534696859	0.0444444444444	0.101361573374
122970	0.133584195673	0.0615501519757	0.0974756310922	0.0225658169662	0.103703703704	0.0296352583587	0.158458244111	0.0241051862673	0.0111111111111	0.113464447806
11332	0.118532455315	0.056990881459	0.094976255936	0.0263267864605	0.108641975309	0.0273556231003	0.27408993576	0.0306793279766	0.0111111111111	0.110438729198
23597	0.107243650047	0.0752279635258	0.108972756811	0.0263267864605	0.0987654320988	0.0364741641337	0.218415417559	0.0350620891161	0.0222222222222	0.105900151286
51	0.112888052681	0.063829787234	0.101474631342	0.0300877559549	0.0962962962963	0.031914893617	0.20556745182	0.0416362308254	0.0407407407407	0.102874432678
8309	0.185324553151	0.0478723404255	0.0894776305924	0.00125365649812	0.172839506173	0.0387537993921	0.03426124197	0.00219138056976	0.0592592592593	0.169440242057
8310	0.119473189087	0.0683890577508	0.110972256936	0.0188048474718	0.130864197531	0.0547112462006	0.0856531049251	0.0219138056976	0.0592592592593	0.118003025719
54	0.185324553151	0.0250759878419	0.0979755061235	0.0225658169662	0.103703703704	0.0205167173252	0.175588865096	0.0262965668371	0.0333333333333	0.202723146747
51205	0.110065851364	0.0729483282675	0.116970757311	0.031341412453	0.106172839506	0.0455927051672	0.132762312634	0.0372534696859	0.0222222222222	0.11497730711
55	0.11665098777	0.0547112462006	0.104973756561	0.00752193898872	0.130864197531	0.0433130699088	0.0128479657388	0.00438276113952	0.0259259259259	0.111951588502
49	0.162746942615	0.0296352583587	0.101974506373	0.010029251985	0.17037037037	0.0136778115502	0.03426124197	0.00876552227904	0.0222222222222	0.170953101362
84519	0.13640639699	0.0387537993921	0.0959760059985	0.021312160468	0.0962962962963	0.0182370820669	0.158458244111	0.0284879474069	0.0185185185185	0.131618759455
93953	0.110065851364	0.0547112462006	0.155961009748	0.0137902214793	0.0888888888889	0.0433130699088	0.0471092077088	0.0175310445581	0.0407407407407	0.0953101361573
23205	0.156161806209	0.0547112462006	0.0974756310922	0.0137902214793	0.167901234568	0.0136778115502	0.0813704496788	0.0153396639883	0.037037037037	0.145234493192
81616	0.150517403575	0.0455927051672	0.0979755061235	0.0150438779774	0.172839506173	0.0273556231003	0.0214132762313	0.0109569028488	0.0666666666667	0.158850226929
80221	0.135465663217	0.0410334346505	0.0819795051237	0.0200585039699	0.0913580246914	0.0250759878419	0.214132762313	0.0328707085464	0.0185185185185	0.124054462935
197322	0.112888052681	0.0683890577508	0.10447388153	0.0225658169662	0.0691358024691	0.0296352583587	0.372591006424	0.0284879474069	0.0111111111111	0.102874432678
2180	0.108184383819	0.0683890577508	0.098975256186	0.0238194734643	0.0765432098765	0.0341945288754	0.325481798715	0.0350620891161	0.0037037037037	0.0968229954614
51703	0.125117591722	0.0364741641337	0.110972256936	0.0162975344756	0.118518518519	0.031914893617	0.0299785867238	0.0197224251278	0.0333333333333	0.128593040847
23305	0.122295390405	0.0410334346505	0.0994751312172	0.0225658169662	0.0938271604938	0.0250759878419	0.145610278373	0.0328707085464	0.0222222222222	0.102874432678
116285	0.14863593603	0.0501519756839	0.121969507623	0.0062682824906	0.138271604938	0.0820668693009	0.017130620985	0.0109569028488	0.062962962963	0.1482602118
123876	0.124176857949	0.056990881459	0.105473631592	0.00125365649812	0.130864197531	0.0364741641337	0.00428265524625	0	0.062962962963	0.124054462935
348158	0.122295390405	0.056990881459	0.106973256686	0.00125365649812	0.133333333333	0.0364741641337	0.00856531049251	0	0.0592592592593	0.124054462935
54988	0.139228598307	0.0683890577508	0.101474631342	0.010029251985	0.113580246914	0.031914893617	0.00856531049251	0.00876552227904	0.0333333333333	0.130105900151
84532	0.124176857949	0.0683890577508	0.092976755811	0.0376096949436	0.118518518519	0.0227963525836	0.201284796574	0.0394448502557	0.0148148148148	0.104387291982
55902	0.141110065851	0.0455927051672	0.0974756310922	0.0200585039699	0.135802469136	0.0478723404255	0.154175588865	0.0350620891161	0.0148148148148	0.142208774584
79611	0.119473189087	0.063829787234	0.0984753811547	0.0275804429586	0.0888888888889	0.0433130699088	0.0985010706638	0.0262965668371	0.0444444444444	0.104387291982
58	0.127939793039	0.00911854103343	0.0844788802799	0.0263267864605	0.153086419753	0.0136778115502	0.119914346895	0.0241051862673	0.037037037037	0.128593040847
59	0.141110065851	0.0615501519757	0.0964758810297	0.0137902214793	0.143209876543	0.0433130699088	0.167023554604	0.0131482834186	0.0111111111111	0.134644478064
60	0.141110065851	0.0592705167173	0.103974006498	0.0275804429586	0.150617283951	0.0433130699088	0.124197002141	0.0241051862673	0.0222222222222	0.145234493192
345651	0.153339604892	0.0364741641337	0.103974006498	0.0125365649812	0.162962962963	0.031914893617	0.051391862955	0.0175310445581	0.1	0.169440242057
70	0.142991533396	0.0433130699088	0.119970007498	0.00877559548684	0.118518518519	0.0364741641337	0.03426124197	0.0131482834186	0.062962962963	0.134644478064
71	0.0959548447789	0.0113981762918	0.0839790052487	0.0351023819473	0.0888888888889	0.00911854103343	0.218415417559	0.0416362308254	0.0037037037037	0.10741301059
72	0.145813734713	0.0524316109422	0.0944763809048	0.0062682824906	0.125925925926	0.0205167173252	0.0471092077088	0.00438276113952	0.0481481481481	0.155824508321
170487	0.125117591722	0.0227963525836	0.0844788802799	0.0200585039699	0.118518518519	0.00911854103343	0.0599571734475	0.0219138056976	0.0222222222222	0.110438729198
86	0.102539981185	0.0615501519757	0.105973506623	0.031341412453	0.0617283950617	0.0615501519757	0.167023554604	0.0460189919649	0.0111111111111	0.0862329803328
51412	0.133584195673	0.0296352583587	0.0864783804049	0.031341412453	0.111111111111	0.00683890577508	0.218415417559	0.0438276113952	0.0111111111111	0.125567322239
81569	0.130761994356	0.0683890577508	0.121969507623	0.010029251985	0.130864197531	0.0455927051672	0.0728051391863	0.0131482834186	0.0296296296296	0.143721633888
284382	0.171213546566	0.0205167173252	0.0854786303424	0.0263267864605	0.175308641975	0.0159574468085	0.111349036403	0.0306793279766	0.0222222222222	0.157337367625
87	0.110065851364	0.0273556231003	0.0994751312172	0.0300877559549	0.118518518519	0.0227963525836	0.162740899358	0.0306793279766	0.0148148148148	0.102874432678
161159	0.150517403575	0.0296352583587	0.0724818795301	0.0188048474718	0.135802469136	0.0227963525836	0.119914346895	0.0219138056976	0.0296296296296	0.136157337368
88	0.111947318909	0.0592705167173	0.0994751312172	0.0137902214793	0.0888888888889	0.0478723404255	0.27408993576	0.0241051862673	0.0148148148148	0.113464447806
89	0.158043273754	0.0410334346505	0.0839790052487	0.0175511909737	0.118518518519	0.0227963525836	0.154175588865	0.0175310445581	0.0259259259259	0.145234493192
81	0.0573847601129	0.0752279635258	0.117970507373	0.0175511909737	0.0641975308642	0.0296352583587	0.235546038544	0.0241051862673	0.037037037037	0.052950075643
55860	0.105362182502	0.0547112462006	0.0839790052487	0.0288340994567	0.0938271604938	0.0455927051672	0.218415417559	0.0394448502557	0.0333333333333	0.101361573374
10121	0.110065851364	0.0820668693009	0.10047488128	0.0263267864605	0.0814814814815	0.0364741641337	0.13704496788	0.0328707085464	0.0222222222222	0.0968229954614
10096	0.0874882408278	0.0455927051672	0.0919770057486	0.0275804429586	0.0716049382716	0.0729483282675	0.154175588865	0.0328707085464	0.0185185185185	0.0862329803328
57180	0.0968955785513	0.11170212766	0.109472631842	0.0288340994567	0.0864197530864	0.0547112462006	0.286937901499	0.0350620891161	0.00740740740741	0.0832072617247
440888	0.152398871119	0.0410334346505	0.10447388153	0.00250731299624	0.155555555556	0.0387537993921	0.00428265524625	0.00219138056976	0.0777777777778	0.163388804841
79913	0.110065851364	0.0683890577508	0.117970507373	0.0263267864605	0.101234567901	0.0547112462006	0.282655246253	0.0350620891161	0.0185185185185	0.104387291982
93973	0.149576669802	0.063829787234	0.116470882279	0.0125365649812	0.128395061728	0.0478723404255	0.141327623126	0.0175310445581	0.0259259259259	0.136157337368
140625	0.137347130762	0.0364741641337	0.102974256436	0.0175511909737	0.120987654321	0.0250759878419	0.0599571734475	0.0153396639883	0.0333333333333	0.142208774584
84517	0.123236124177	0.0524316109422	0.0624843789053	0.0150438779774	0.106172839506	0.0159574468085	0.115631691649	0.0153396639883	0.0185185185185	0.122541603631
90	0.098777046096	0.0775075987842	0.0874781304674	0.0288340994567	0.083950617284	0.0455927051672	0.209850107066	0.0328707085464	0.0148148148148	0.0968229954614
91	0.0931326434619	0.0706686930091	0.096975756061	0.0200585039699	0.0716049382716	0.0159574468085	0.304068522484	0.0306793279766	0.0148148148148	0.0922844175492
130399	0.105362182502	0.0729483282675	0.110472381905	0.0200585039699	0.0888888888889	0.0364741641337	0.218415417559	0.0241051862673	0.0296296296296	0.0998487140696
93	0.0978363123236	0.0410334346505	0.109972506873	0.0300877559549	0.0864197530864	0.0227963525836	0.278372591006	0.0350620891161	0.0185185185185	0.0862329803328
100128640	0.129821260583	0.0387537993921	0.0719820044989	0.0238194734643	0.128395061728	0.0159574468085	0.154175588865	0.0306793279766	0.0222222222222	0.111951588502
94	0.129821260583	0.056990881459	0.0994751312172	0.0125365649812	0.108641975309	0.0250759878419	0.218415417559	0.0219138056976	0.0148148148148	0.125567322239
91703	0.1768579492	0.0296352583587	0.0814796300925	0.00877559548684	0.172839506173	0.0159574468085	0.0428265524625	0.00876552227904	0.0259259259259	0.178517397882
97	0.134524929445	0.0433130699088	0.105473631592	0.0150438779774	0.116049382716	0.031914893617	0.124197002141	0.0197224251278	0.0407407407407	0.121028744327
100	0.110065851364	0.0455927051672	0.108972756811	0.0238194734643	0.0938271604938	0.0296352583587	0.197002141328	0.0241051862673	0.0222222222222	0.102874432678
132612	0.122295390405	0.0615501519757	0.103474131467	0.0162975344756	0.133333333333	0.0501519756839	0.0642398286938	0.0175310445581	0.0222222222222	0.128593040847
161931	0.135465663217	0.0775075987842	0.108972756811	0.0137902214793	0.145679012346	0.0227963525836	0.188436830835	0.0219138056976	0.0222222222222	0.134644478064
161823	0.105362182502	0.0683890577508	0.110472381905	0.021312160468	0.113580246914	0.0433130699088	0.0770877944325	0.0197224251278	0.0222222222222	0.111951588502
102	0.0837253057385	0.0752279635258	0.112971757061	0.0338487254492	0.0592592592593	0.0478723404255	0.17130620985	0.0306793279766	0.0111111111111	0.071104387292
4185	0.134524929445	0.0410334346505	0.0924768807798	0.0137902214793	0.103703703704	0.0250759878419	0.218415417559	0.0241051862673	0.0296296296296	0.134644478064
8038	0.108184383819	0.0501519756839	0.094976255936	0.0288340994567	0.0962962962963	0.0273556231003	0.248394004283	0.0328707085464	0.0111111111111	0.113464447806
8751	0.0856067732832	0.0364741641337	0.105973506623	0.0238194734643	0.0765432098765	0.0250759878419	0.231263383298	0.0241051862673	0.00740740740741	0.0756429652042
6868	0.0856067732832	0.0797872340426	0.115971007248	0.031341412453	0.0592592592593	0.056990881459	0.201284796574	0.0460189919649	0.0296296296296	0.0605143721634
8749	0.131702728128	0.0661094224924	0.0974756310922	0.0062682824906	0.128395061728	0.0250759878419	0.0770877944325	0.0109569028488	0.037037037037	0.139183055976
8728	0.115710253998	0.0478723404255	0.0934766308423	0.0175511909737	0.0740740740741	0.0273556231003	0.218415417559	0.0197224251278	0.0185185185185	0.0983358547655
2515	0.127939793039	0.0661094224924	0.0884778805299	0.0162975344756	0.153086419753	0.0501519756839	0.0899357601713	0.0197224251278	0.0185185185185	0.14069591528
8748	0.147695202258	0.0683890577508	0.123469132717	0.0062682824906	0.158024691358	0.0387537993921	0	0.00219138056976	0.0555555555556	0.145234493192
145241	0.167450611477	0.0729483282675	0.102474381405	0.00376096949436	0.162962962963	0.0227963525836	0.0214132762313	0.00219138056976	0.0592592592593	0.167927382753
53616	0.106302916275	0.0615501519757	0.104973756561	0.0300877559549	0.0888888888889	0.031914893617	0.214132762313	0.0328707085464	0.037037037037	0.0907715582451
8745	0.113828786453	0.0706686930091	0.0959760059985	0.0263267864605	0.0938271604938	0.0364741641337	0.27408993576	0.0350620891161	0.0333333333333	0.102874432678
10863	0.124176857949	0.0683890577508	0.0979755061235	0.00376096949436	0.145679012346	0.0296352583587	0.0299785867238	0.00219138056976	0.0407407407407	0.118003025719
11085	0.128880526811	0.063829787234	0.101474631342	0.0125365649812	0.123456790123	0.0387537993921	0.119914346895	0.0109569028488	0.0444444444444	0.116490166415
203102	0.1326434619	0.0433130699088	0.110972256936	0.0137902214793	0.120987654321	0.0296352583587	0.192719486081	0.0153396639883	0.0185185185185	0.122541603631
80332	0.1326434619	0.0296352583587	0.0894776305924	0.0275804429586	0.0987654320988	0.0273556231003	0.197002141328	0.0350620891161	0.0148148148148	0.118003025719
1587	0.153339604892	0.0547112462006	0.118470382404	0.010029251985	0.135802469136	0.0455927051672	0.128479657388	0.0175310445581	0.0518518518519	0.137670196672
8756	0.152398871119	0.0524316109422	0.0944763809048	0.00752193898872	0.150617283951	0.031914893617	0.0128479657388	0.00876552227904	0.0703703703704	0.160363086233
101	0.108184383819	0.0387537993921	0.0964758810297	0.0175511909737	0.083950617284	0.0113981762918	0.209850107066	0.0197224251278	0.0148148148148	0.105900151286
8754	0.0761994355597	0.0934650455927	0.110472381905	0.0438779774342	0.0518518518519	0.0387537993921	0.252676659529	0.063550036523	0.0296296296296	0.0695915279879
27299	0.152398871119	0.0478723404255	0.0904773806548	0.0062682824906	0.145679012346	0.0410334346505	0.0214132762313	0.00876552227904	0.0740740740741	0.157337367625
9510	0.127939793039	0.0661094224924	0.096975756061	0.0238194734643	0.101234567901	0.031914893617	0.0942184154176	0.0241051862673	0.0185185185185	0.105900151286
81794	0.1326434619	0.0364741641337	0.147463134216	0.0137902214793	0.0617283950617	0.00683890577508	0.218415417559	0.0131482834186	0.0407407407407	0.0665658093797
81792	0.146754468485	0.0752279635258	0.105973506623	0.010029251985	0.108641975309	0.0410334346505	0.0813704496788	0.0175310445581	0.0296296296296	0.113464447806
11093	0.124176857949	0.0592705167173	0.116970757311	0.00877559548684	0.140740740741	0.0205167173252	0.0599571734475	0.00876552227904	0.0296296296296	0.124054462935
140766	0.145813734713	0.0478723404255	0.10047488128	0.0137902214793	0.155555555556	0.0205167173252	0.175588865096	0.0153396639883	0.0222222222222	0.152798789713
170689	0.113828786453	0.0683890577508	0.110472381905	0.0263267864605	0.0962962962963	0.031914893617	0.184154175589	0.0350620891161	0.0148148148148	0.116490166415
170690	0.111947318909	0.0501519756839	0.0934766308423	0.021312160468	0.0666666666667	0.0364741641337	0.265524625268	0.0241051862673	0.037037037037	0.0953101361573
9509	0.0780809031044	0.031914893617	0.0874781304674	0.0426243209361	0.0518518518519	0.00911854103343	0.27408993576	0.0504017531045	0.00740740740741	0.0695915279879
80070	0.118532455315	0.0524316109422	0.114471382154	0.0351023819473	0.0962962962963	0.0273556231003	0.192719486081	0.0328707085464	0.0148148148148	0.113464447806
9508	0.103480714958	0.0547112462006	0.104973756561	0.0325950689511	0.106172839506	0.0433130699088	0.0599571734475	0.0394448502557	0.0111111111111	0.101361573374
9507	0.151458137347	0.0227963525836	0.0769807548113	0.0112829084831	0.167901234568	0.0273556231003	0.0385438972163	0.0131482834186	0.0148148148148	0.152798789713
11096	0.140169332079	0.0455927051672	0.0894776305924	0.031341412453	0.130864197531	0.031914893617	0.167023554604	0.0372534696859	0.0111111111111	0.1482602118
11173	0.0959548447789	0.056990881459	0.0959760059985	0.0275804429586	0.0814814814815	0.031914893617	0.235546038544	0.0394448502557	0.00740740740741	0.0756429652042
11095	0.165569143932	0.0478723404255	0.101974506373	0.00877559548684	0.197530864198	0.0410334346505	0.0214132762313	0.0131482834186	0.0703703703704	0.180030257186
56999	0.118532455315	0.0387537993921	0.0779805048738	0.0225658169662	0.118518518519	0.0296352583587	0.20556745182	0.0241051862673	0.0148148148148	0.118003025719
101929335	0.130761994356	0.0706686930091	0.0874781304674	0.0112829084831	0.123456790123	0.031914893617	0.0728051391863	0.0175310445581	0.0444444444444	0.122541603631
92949	0.130761994356	0.0752279635258	0.0999750062484	0.0137902214793	0.125925925926	0.0478723404255	0.0299785867238	0.0175310445581	0.0703703703704	0.139183055976
9719	0.126999059266	0.0387537993921	0.107973006748	0.0137902214793	0.130864197531	0.0159574468085	0.149892933619	0.0175310445581	0.00740740740741	0.131618759455
339366	0.126999059266	0.0364741641337	0.0909772556861	0.0188048474718	0.0913580246914	0.0296352583587	0.231263383298	0.0197224251278	0.0111111111111	0.110438729198
55803	0.131702728128	0.0250759878419	0.0879780054986	0.0200585039699	0.123456790123	0.0273556231003	0.145610278373	0.0175310445581	0.0222222222222	0.122541603631
103	0.125117591722	0.0866261398176	0.102974256436	0.0150438779774	0.111111111111	0.0410334346505	0.154175588865	0.0219138056976	0.0185185185185	0.11497730711
104	0.0743179680151	0.0706686930091	0.0979755061235	0.031341412453	0.0543209876543	0.0205167173252	0.394004282655	0.0438276113952	0.00740740740741	0.0605143721634
105	0.143932267168	0	0.0909772556861	0.00250731299624	0.165432098765	0	0.0556745182013	0.00219138056976	0.0185185185185	0.154311649017
642394	0.14863593603	0.0547112462006	0.141964508873	0.0112829084831	0.16049382716	0.0182370820669	0.0556745182013	0.0153396639883	0.0518518518519	0.160363086233
134637	0.124176857949	0.0410334346505	0.0984753811547	0.0225658169662	0.120987654321	0.0524316109422	0.132762312634	0.0262965668371	0.0444444444444	0.125567322239
113179	0.140169332079	0.0205167173252	0.128467883029	0.0200585039699	0.130864197531	0.0159574468085	0.132762312634	0.0262965668371	0.0148148148148	0.136157337368
107	0.108184383819	0.0387537993921	0.0869782554361	0.0401170079398	0.0864197530864	0.0182370820669	0.372591006424	0.0460189919649	0.0111111111111	0.0968229954614
221442	0.115710253998	0.056990881459	0.114971257186	0.0250731299624	0.0864197530864	0.0478723404255	0.175588865096	0.0328707085464	0.0407407407407	0.110438729198
108	0.10442144873	0.0683890577508	0.0964758810297	0.021312160468	0.0765432098765	0.0433130699088	0.312633832976	0.0306793279766	0.0185185185185	0.0877458396369
109	0.113828786453	0.0524316109422	0.0904773806548	0.0325950689511	0.0888888888889	0.0113981762918	0.235546038544	0.0372534696859	0.0259259259259	0.0937972768533
196883	0.110065851364	0.0501519756839	0.0749812546863	0.0225658169662	0.083950617284	0.0273556231003	0.162740899358	0.0350620891161	0.0111111111111	0.0998487140696
112	0.131702728128	0.0159574468085	0.111972006998	0.0137902214793	0.133333333333	0.0273556231003	0.0556745182013	0.00876552227904	0.0296296296296	0.131618759455
115	0.112888052681	0.0706686930091	0.108972756811	0.031341412453	0.145679012346	0.0410334346505	0.0856531049251	0.0306793279766	0.0703703703704	0.119515885023
116	0.110065851364	0.0387537993921	0.08047988003	0.0238194734643	0.125925925926	0.0227963525836	0.115631691649	0.0328707085464	0.0222222222222	0.111951588502
117	0.123236124177	0.0592705167173	0.0839790052487	0.0263267864605	0.108641975309	0.0205167173252	0.316916488223	0.0350620891161	0.0148148148148	0.10741301059
119	0.103480714958	0.0501519756839	0.10047488128	0.0225658169662	0.0938271604938	0.0387537993921	0.175588865096	0.0219138056976	0.0259259259259	0.089258698941
79747	0.146754468485	0.0478723404255	0.0999750062484	0.0162975344756	0.143209876543	0.0478723404255	0.128479657388	0.0241051862673	0.037037037037	0.137670196672
124	0.14863593603	0.0592705167173	0.0889777555611	0.00125365649812	0.135802469136	0.0478723404255	0.00428265524625	0.00219138056976	0.0777777777778	0.154311649017
126	0.142991533396	0.056990881459	0.0979755061235	0.00501462599248	0.120987654321	0.0410334346505	0.0128479657388	0.00657414170928	0.0592592592593	0.145234493192
127	0.122295390405	0.0592705167173	0.0879780054986	0.00250731299624	0.120987654321	0.0433130699088	0.00856531049251	0.00219138056976	0.0777777777778	0.124054462935
130	0.158043273754	0.0410334346505	0.0869782554361	0.00376096949436	0.153086419753	0.056990881459	0.0128479657388	0.00219138056976	0.0296296296296	0.142208774584
149685	0.150517403575	0.0547112462006	0.106973256686	0.00877559548684	0.148148148148	0.0364741641337	0.0256959314775	0.0109569028488	0.0333333333333	0.154311649017
9370	0.145813734713	0.0478723404255	0.10447388153	0.00752193898872	0.148148148148	0.0364741641337	0.0256959314775	0.00657414170928	0.062962962963	0.131618759455
51094	0.108184383819	0.0592705167173	0.0999750062484	0.0162975344756	0.0888888888889	0.0524316109422	0.235546038544	0.0197224251278	0.0111111111111	0.0922844175492
79602	0.0865475070555	0.0934650455927	0.108972756811	0.0288340994567	0.0592592592593	0.0387537993921	0.269807280514	0.0416362308254	0.0111111111111	0.0756429652042
10974	0.160865475071	0.0205167173252	0.0904773806548	0.0200585039699	0.143209876543	0.0227963525836	0.167023554604	0.0284879474069	0.0222222222222	0.145234493192
132	0.115710253998	0.0615501519757	0.0829792551862	0.0162975344756	0.108641975309	0.0410334346505	0.132762312634	0.0197224251278	0.037037037037	0.119515885023
133	0.11665098777	0.0296352583587	0.0974756310922	0.0338487254492	0.116049382716	0.0136778115502	0.0856531049251	0.0306793279766	0.00740740740741	0.104387291982
79924	0.156161806209	0.0159574468085	0.0954761309673	0.0263267864605	0.123456790123	0.0113981762918	0.222698072805	0.0262965668371	0.0111111111111	0.14069591528
22850	0.0874882408278	0.0911854103343	0.113471632092	0.0162975344756	0.0691358024691	0.0410334346505	0.265524625268	0.0197224251278	0.0148148148148	0.0786686838124
84890	0.12041392286	0.0410334346505	0.0829792551862	0.0150438779774	0.128395061728	0.0273556231003	0.286937901499	0.0153396639883	0.0333333333333	0.122541603631
134	0.119473189087	0.0341945288754	0.10447388153	0.00877559548684	0.101234567901	0.00911854103343	0.0214132762313	0.00438276113952	0.0518518518519	0.11497730711
135	0.11665098777	0.00911854103343	0.094976255936	0.0137902214793	0.16049382716	0.00911854103343	0.017130620985	0.0109569028488	0.0259259259259	0.136157337368
646023	0.117591721543	0.0706686930091	0.109472631842	0.0300877559549	0.083950617284	0.0227963525836	0.192719486081	0.0438276113952	0.0185185185185	0.104387291982
140	0.105362182502	0.0433130699088	0.0984753811547	0.00877559548684	0.165432098765	0.0364741641337	0.0214132762313	0.0109569028488	0.0444444444444	0.133131618759
100287559	0.159924741298	0.0592705167173	0.0894776305924	0.0150438779774	0.148148148148	0.0364741641337	0.00856531049251	0.00657414170928	0.037037037037	0.152798789713
141	0.142050799624	0.0364741641337	0.0884778805299	0.0188048474718	0.148148148148	0.0410334346505	0.17130620985	0.0262965668371	0.0185185185185	0.154311649017
113622	0.153339604892	0.0547112462006	0.112971757061	0.0137902214793	0.133333333333	0.0273556231003	0.0985010706638	0.0175310445581	0.0333333333333	0.143721633888
54936	0.115710253998	0.0341945288754	0.0964758810297	0.0238194734643	0.083950617284	0.0410334346505	0.261241970021	0.0262965668371	0.0259259259259	0.0983358547655
56985	0.0997177798683	0.0729483282675	0.105973506623	0.0325950689511	0.0888888888889	0.0455927051672	0.188436830835	0.0394448502557	0.0185185185185	0.089258698941
154	0.149576669802	0.0410334346505	0.133466633342	0.0125365649812	0.158024691358	0.00911854103343	0.03426124197	0.00876552227904	0.0444444444444	0.14069591528
11047	0.0903104421449	0.0615501519757	0.0934766308423	0.0438779774342	0.0666666666667	0.00911854103343	0.295503211991	0.0394448502557	0.0111111111111	0.0695915279879
158	0.113828786453	0.0661094224924	0.116470882279	0.0150438779774	0.123456790123	0.0729483282675	0.17130620985	0.0197224251278	0.0259259259259	0.128593040847
159	0.11665098777	0.0843465045593	0.115471132217	0.00501462599248	0.111111111111	0.0455927051672	0.00856531049251	0.00219138056976	0.0740740740741	0.108925869894
84830	0.145813734713	0.0729483282675	0.102974256436	0.00752193898872	0.165432098765	0.0182370820669	0.0214132762313	0.00438276113952	0.0740740740741	0.157337367625
121536	0.143932267168	0.0455927051672	0.117970507373	0.0188048474718	0.145679012346	0.031914893617	0.0770877944325	0.0219138056976	0.0111111111111	0.139183055976
64782	0.12041392286	0.0775075987842	0.106973256686	0.0263267864605	0.113580246914	0.0387537993921	0.218415417559	0.0394448502557	0.0148148148148	0.119515885023
60312	0.0837253057385	0.0478723404255	0.104973756561	0.0275804429586	0.0617283950617	0.0227963525836	0.27408993576	0.0372534696859	0	0.052950075643
84632	0.100658513641	0.0775075987842	0.0939765058735	0.0238194734643	0.0962962962963	0.0182370820669	0.226980728051	0.0328707085464	0.0148148148148	0.089258698941
4299	0.0856067732832	0.0683890577508	0.102474381405	0.0263267864605	0.083950617284	0.0433130699088	0.278372591006	0.0284879474069	0.0111111111111	0.0832072617247
2334	0.103480714958	0.0615501519757	0.0914771307173	0.0238194734643	0.0641975308642	0.0341945288754	0.329764453961	0.0241051862673	0.0222222222222	0.0907715582451
3899	0.159924741298	0.0615501519757	0.141464633842	0.00501462599248	0.155555555556	0.0410334346505	0.0428265524625	0.00657414170928	0.0555555555556	0.161875945537
27125	0.102539981185	0.0752279635258	0.111972006998	0.0338487254492	0.118518518519	0.0273556231003	0.23982869379	0.0350620891161	0.0148148148148	0.101361573374
10939	0.113828786453	0.0524316109422	0.111972006998	0.0463852904304	0.106172839506	0.0341945288754	0.244111349036	0.054784514244	0.0259259259259	0.113464447806
173	0.11665098777	0.0934650455927	0.119970007498	0.00125365649812	0.123456790123	0.0455927051672	0.017130620985	0.00219138056976	0.0481481481481	0.11497730711
174	0.127939793039	0.0683890577508	0.10047488128	0.00250731299624	0.113580246914	0.0455927051672	0	0.00438276113952	0.0740740740741	0.125567322239
54812	0.112888052681	0.0729483282675	0.109972506873	0.021312160468	0.0962962962963	0.0524316109422	0.192719486081	0.0284879474069	0.0185185185185	0.0968229954614
100506749	0.125117591722	0.0729483282675	0.134466383404	0.0112829084831	0.125925925926	0.0273556231003	0.0471092077088	0.0109569028488	0.0259259259259	0.137670196672
116986	0.109125117592	0.0433130699088	0.0734816295926	0.0200585039699	0.108641975309	0.0250759878419	0.23982869379	0.0131482834186	0.0148148148148	0.113464447806
116988	0.103480714958	0.0205167173252	0.0864783804049	0.0275804429586	0.108641975309	0.0136778115502	0.10278372591	0.0219138056976	0.0259259259259	0.111951588502
119016	0.133584195673	0.0683890577508	0.122469382654	0.0200585039699	0.16049382716	0.0273556231003	0.0599571734475	0.0219138056976	0.0296296296296	0.152798789713
101060581	0.13640639699	0.0683890577508	0.118470382404	0.0188048474718	0.165432098765	0.0250759878419	0.0556745182013	0.0197224251278	0.0259259259259	0.155824508321
729092	0.129821260583	0.0661094224924	0.123969007748	0.0125365649812	0.150617283951	0.0341945288754	0.0728051391863	0.0197224251278	0.0407407407407	0.134644478064
414189	0.133584195673	0.0683890577508	0.122469382654	0.0200585039699	0.16049382716	0.0273556231003	0.0599571734475	0.0219138056976	0.0296296296296	0.152798789713
642517	0.125117591722	0.0706686930091	0.125468632842	0.0188048474718	0.145679012346	0.031914893617	0.0899357601713	0.0284879474069	0.037037037037	0.133131618759
123624	0.146754468485	0.0683890577508	0.110472381905	0.0137902214793	0.145679012346	0.0501519756839	0.0256959314775	0.0131482834186	0.0481481481481	0.131618759455
340351	0.0856067732832	0.0980243161094	0.10847288178	0.0175511909737	0.0913580246914	0.0592705167173	0.188436830835	0.0241051862673	0.0296296296296	0.0877458396369
84871	0.111947318909	0.0615501519757	0.130967258185	0.0150438779774	0.103703703704	0.031914893617	0.179871520343	0.0262965668371	0.037037037037	0.104387291982
100874313	0.121354656632	0.0706686930091	0.0959760059985	0.00752193898872	0.130864197531	0.0729483282675	0.00428265524625	0.0109569028488	0.0333333333333	0.121028744327
60509	0.119473189087	0.0387537993921	0.0974756310922	0.0401170079398	0.128395061728	0.0410334346505	0.0856531049251	0.0460189919649	0.0481481481481	0.11497730711
3267	0.0846660395108	0.0683890577508	0.113971507123	0.0250731299624	0.079012345679	0.0364741641337	0.265524625268	0.0219138056976	0.0259259259259	0.0680786686838
3268	0.105362182502	0.0661094224924	0.100974756311	0.0288340994567	0.0740740740741	0.0433130699088	0.188436830835	0.0372534696859	0.0148148148148	0.0832072617247
55750	0.13640639699	0.0455927051672	0.0979755061235	0.0225658169662	0.113580246914	0.0364741641337	0.222698072805	0.0306793279766	0.0296296296296	0.133131618759
178	0.101599247413	0.0866261398176	0.0994751312172	0.0300877559549	0.106172839506	0.0387537993921	0.0728051391863	0.0460189919649	0.0296296296296	0.0953101361573
79814	0.125117591722	0.0455927051672	0.0914771307173	0.0225658169662	0.103703703704	0.031914893617	0.218415417559	0.0262965668371	0.0333333333333	0.113464447806
392636	0.129821260583	0.0706686930091	0.109972506873	0.0162975344756	0.143209876543	0.0524316109422	0.051391862955	0.0131482834186	0.0666666666667	0.139183055976
26523	0.0997177798683	0.0455927051672	0.115471132217	0.0137902214793	0.0888888888889	0.0433130699088	0.201284796574	0.0197224251278	0.0407407407407	0.0907715582451
10554	0.111947318909	0.0364741641337	0.0794801299675	0.031341412453	0.111111111111	0.031914893617	0.0770877944325	0.0306793279766	0.0259259259259	0.105900151286
10555	0.0931326434619	0.0341945288754	0.10047488128	0.0200585039699	0.0740740740741	0.0182370820669	0.278372591006	0.0284879474069	0.00740740740741	0.0741301059002
56894	0.127939793039	0.0729483282675	0.102474381405	0.0200585039699	0.123456790123	0.031914893617	0.051391862955	0.0153396639883	0.0148148148148	0.124054462935
56895	0.108184383819	0.0433130699088	0.104973756561	0.0162975344756	0.108641975309	0.0410334346505	0.0642398286938	0.0153396639883	0.0407407407407	0.104387291982
55326	0.098777046096	0.0752279635258	0.106973256686	0.021312160468	0.0814814814815	0.0364741641337	0.222698072805	0.0284879474069	0.0259259259259	0.0801815431165
10551	0.147695202258	0.063829787234	0.106473381655	0.00752193898872	0.150617283951	0.0592705167173	0.0256959314775	0.0109569028488	0.0333333333333	0.145234493192
186	0.115710253998	0.063829787234	0.0974756310922	0.00376096949436	0.111111111111	0.0455927051672	0.0128479657388	0.00438276113952	0.0555555555556	0.101361573374
57085	0.131702728128	0.063829787234	0.111472131967	0.0137902214793	0.120987654321	0.0296352583587	0.145610278373	0.0131482834186	0.0148148148148	0.127080181543
189	0.187206020696	0.031914893617	0.0884778805299	0.0162975344756	0.17037037037	0.00683890577508	0.0599571734475	0.0219138056976	0.0407407407407	0.178517397882
25909	0.0959548447789	0.0661094224924	0.0954761309673	0.031341412453	0.0716049382716	0.0250759878419	0.304068522484	0.0372534696859	0.0259259259259	0.0786686838124
191	0.11665098777	0.0729483282675	0.102474381405	0.0200585039699	0.103703703704	0.0501519756839	0.209850107066	0.0284879474069	0.0222222222222	0.111951588502
79026	0.102539981185	0.0364741641337	0.120969757561	0.0275804429586	0.103703703704	0.0205167173252	0.235546038544	0.0350620891161	0.0111111111111	0.0953101361573
113146	0.167450611477	0.0250759878419	0.110472381905	0.0062682824906	0.145679012346	0.0182370820669	0.0642398286938	0.00657414170928	0.0296296296296	0.155824508321
57491	0.135465663217	0.0433130699088	0.166958260435	0.00877559548684	0.106172839506	0.0364741641337	0.0556745182013	0.00876552227904	0.0407407407407	0.121028744327
10598	0.101599247413	0.0911854103343	0.120969757561	0.0162975344756	0.0888888888889	0.0273556231003	0.141327623126	0.0131482834186	0.0148148148148	0.089258698941
197	0.169332079022	0.0547112462006	0.103974006498	0.00501462599248	0.167901234568	0.0227963525836	0.0256959314775	0.00219138056976	0.0555555555556	0.161875945537
64853	0.107243650047	0.0661094224924	0.092976755811	0.0351023819473	0.0938271604938	0.0273556231003	0.192719486081	0.0394448502557	0.0333333333333	0.0937972768533
199	0.129821260583	0.0455927051672	0.0869782554361	0.00250731299624	0.116049382716	0.0227963525836	0.017130620985	0.00438276113952	0.0407407407407	0.119515885023
83543	0.131702728128	0.0524316109422	0.0959760059985	0.0225658169662	0.083950617284	0.0227963525836	0.252676659529	0.0284879474069	0.00740740740741	0.11497730711
9131	0.11665098777	0.0866261398176	0.110972256936	0.0275804429586	0.108641975309	0.0364741641337	0.184154175589	0.0284879474069	0.0259259259259	0.116490166415
84883	0.113828786453	0.0524316109422	0.110972256936	0.021312160468	0.083950617284	0.0296352583587	0.256959314775	0.0306793279766	0.0148148148148	0.113464447806
150209	0.139228598307	0.031914893617	0.0899775056236	0.0175511909737	0.103703703704	0.0227963525836	0.256959314775	0.0241051862673	0.0111111111111	0.131618759455
51390	0.1326434619	0.0729483282675	0.094976255936	0.0162975344756	0.108641975309	0.0341945288754	0.226980728051	0.0284879474069	0.0259259259259	0.127080181543
202	0.135465663217	0.0364741641337	0.0974756310922	0.0263267864605	0.140740740741	0.0182370820669	0.141327623126	0.0197224251278	0.0148148148148	0.14069591528
55057	0.110065851364	0.0615501519757	0.123469132717	0.010029251985	0.140740740741	0.0410334346505	0.0471092077088	0.0131482834186	0.0148148148148	0.127080181543
9255	0.124176857949	0.0501519756839	0.0889777555611	0.021312160468	0.148148148148	0.0478723404255	0.0556745182013	0.0175310445581	0.0148148148148	0.127080181543
7965	0.129821260583	0.0547112462006	0.0909772556861	0.0288340994567	0.118518518519	0.0273556231003	0.209850107066	0.0416362308254	0.0185185185185	0.124054462935
9049	0.155221072437	0.0433130699088	0.0994751312172	0.0200585039699	0.120987654321	0.0205167173252	0.158458244111	0.0306793279766	0.0296296296296	0.133131618759
23746	0.142991533396	0.0410334346505	0.107973006748	0.0200585039699	0.138271604938	0.0296352583587	0.0899357601713	0.0131482834186	0.037037037037	0.145234493192
326	0.152398871119	0.0136778115502	0.0754811297176	0.0175511909737	0.150617283951	0.00683890577508	0.235546038544	0.0197224251278	0.0296296296296	0.143721633888
100271873	0.1768579492	0.0159574468085	0.0809797550612	0.00877559548684	0.21975308642	0.0227963525836	0.00428265524625	0.00219138056976	0.0888888888889	0.199697428139
203	0.149576669802	0.0478723404255	0.120469882529	0.0238194734643	0.116049382716	0.0273556231003	0.184154175589	0.0328707085464	0.0148148148148	0.133131618759
204	0.101599247413	0.100303951368	0.113471632092	0.0225658169662	0.0962962962963	0.0455927051672	0.167023554604	0.0328707085464	0.0222222222222	0.089258698941
205	0.0743179680151	0.0364741641337	0.0964758810297	0.0288340994567	0.0691358024691	0.0227963525836	0.261241970021	0.0350620891161	0.0148148148148	0.0771558245083
122481	0.141110065851	0.0478723404255	0.0864783804049	0.0300877559549	0.138271604938	0.031914893617	0.13704496788	0.0284879474069	0.0148148148148	0.133131618759
221264	0.113828786453	0.0478723404255	0.0999750062484	0.0137902214793	0.103703703704	0.0592705167173	0.0942184154176	0.0175310445581	0.037037037037	0.104387291982
8165	0.0837253057385	0.0478723404255	0.098975256186	0.0388633514417	0.083950617284	0.0478723404255	0.291220556745	0.0394448502557	0.0111111111111	0.0816944024206
11216	0.0997177798683	0.0729483282675	0.100974756311	0.0200585039699	0.0691358024691	0.0273556231003	0.214132762313	0.0241051862673	0.0333333333333	0.0907715582451
9590	0.098777046096	0.0524316109422	0.0974756310922	0.0413706644379	0.0938271604938	0.0341945288754	0.222698072805	0.0416362308254	0.0222222222222	0.104387291982
11214	0.0921919096896	0.0957446808511	0.121969507623	0.0300877559549	0.0666666666667	0.0250759878419	0.23982869379	0.0372534696859	0.0111111111111	0.071104387292
158798	0.13640639699	0.0478723404255	0.0909772556861	0.0137902214793	0.138271604938	0.0341945288754	0.00856531049251	0.00657414170928	0.0296296296296	0.14069591528
8227	0.0705550329257	0.056990881459	0.107473131717	0.0275804429586	0.0345679012346	0.0113981762918	0.265524625268	0.0306793279766	0.0111111111111	0.0559757942511
11217	0.0978363123236	0.0455927051672	0.0954761309673	0.0188048474718	0.0765432098765	0.0205167173252	0.167023554604	0.0284879474069	0.0185185185185	0.0847201210287
445815	0.126999059266	0.0934650455927	0.105973506623	0.021312160468	0.120987654321	0.0250759878419	0.0813704496788	0.0219138056976	0.0407407407407	0.127080181543
8852	0.123236124177	0.0478723404255	0.0979755061235	0.00376096949436	0.128395061728	0.0433130699088	0.00428265524625	0.00438276113952	0.037037037037	0.110438729198
9495	0.155221072437	0.0387537993921	0.0914771307173	0.00752193898872	0.130864197531	0.0410334346505	0.017130620985	0.00219138056976	0.0851851851852	0.143721633888
9465	0.110065851364	0.0615501519757	0.113471632092	0.0250731299624	0.116049382716	0.0524316109422	0.214132762313	0.0372534696859	0.0333333333333	0.104387291982
10270	0.0931326434619	0.0524316109422	0.118970257436	0.0325950689511	0.0617283950617	0.0478723404255	0.248394004283	0.0394448502557	0.0185185185185	0.0726172465961
26993	0.12041392286	0.063829787234	0.119470132467	0.0275804429586	0.130864197531	0.0433130699088	0.132762312634	0.0416362308254	0.037037037037	0.11497730711
10142	0.100658513641	0.0775075987842	0.119470132467	0.0188048474718	0.0888888888889	0.0455927051672	0.192719486081	0.0284879474069	0.0111111111111	0.0983358547655
79647	0.112888052681	0.0478723404255	0.0884778805299	0.0125365649812	0.0962962962963	0.0501519756839	0.235546038544	0.0131482834186	0.0296296296296	0.0953101361573
55122	0.0997177798683	0.109422492401	0.103974006498	0.0376096949436	0.0938271604938	0.0478723404255	0.17130620985	0.0482103725347	0.037037037037	0.0968229954614
80709	0.126058325494	0.0524316109422	0.106973256686	0.0150438779774	0.130864197531	0.0273556231003	0.0899357601713	0.0175310445581	0.0222222222222	0.133131618759
57016	0.157102539981	0.063829787234	0.0934766308423	0.00752193898872	0.17037037037	0.0341945288754	0.0385438972163	0.00876552227904	0.0185185185185	0.163388804841
441282	0.175917215428	0.0661094224924	0.0914771307173	0.0062682824906	0.18024691358	0.0273556231003	0.017130620985	0.00438276113952	0.0407407407407	0.183055975794
1645	0.123236124177	0.0706686930091	0.115471132217	0.00376096949436	0.138271604938	0.0387537993921	0.017130620985	0.00438276113952	0.0666666666667	0.122541603631
8644	0.138287864534	0.0478723404255	0.0979755061235	0.0112829084831	0.128395061728	0.0364741641337	0.051391862955	0.0131482834186	0.0666666666667	0.128593040847
6718	0.142050799624	0.0547112462006	0.0979755061235	0.0062682824906	0.116049382716	0.0433130699088	0.0128479657388	0.00657414170928	0.0592592592593	0.133131618759
22977	0.142050799624	0.0547112462006	0.114471382154	0.0162975344756	0.148148148148	0.0341945288754	0.0942184154176	0.0197224251278	0.0259259259259	0.146747352496
207	0.0903104421449	0.0524316109422	0.0999750062484	0.0225658169662	0.0567901234568	0.0250759878419	0.402569593148	0.0241051862673	0.0148148148148	0.0680786686838
208	0.0950141110066	0.0775075987842	0.112471882029	0.0188048474718	0.0617283950617	0.0296352583587	0.235546038544	0.0262965668371	0.0148148148148	0.0650529500756
10000	0.0921919096896	0.0934650455927	0.114471382154	0.0188048474718	0.0617283950617	0.0524316109422	0.184154175589	0.0175310445581	0.0111111111111	0.0756429652042
210	0.142050799624	0.031914893617	0.092976755811	0.0188048474718	0.0888888888889	0.031914893617	0.17130620985	0.0219138056976	0.0148148148148	0.122541603631
211	0.133584195673	0.0729483282675	0.0974756310922	0.021312160468	0.0987654320988	0.0341945288754	0.214132762313	0.0328707085464	0.0111111111111	0.108925869894
212	0.119473189087	0.0524316109422	0.10447388153	0.0062682824906	0.101234567901	0.0455927051672	0.017130620985	0.00876552227904	0.0407407407407	0.10741301059
213	0.113828786453	0.063829787234	0.117470632342	0.010029251985	0.101234567901	0.0410334346505	0.0299785867238	0.0109569028488	0.0296296296296	0.104387291982
214	0.105362182502	0.0501519756839	0.108972756811	0.0200585039699	0.120987654321	0.0296352583587	0.132762312634	0.0153396639883	0.00740740740741	0.108925869894
126133	0.140169332079	0.0433130699088	0.0884778805299	0.0363560384455	0.101234567901	0.0273556231003	0.20556745182	0.0438276113952	0.0185185185185	0.131618759455
5832	0.129821260583	0.0706686930091	0.112971757061	0.0150438779774	0.0962962962963	0.0410334346505	0.252676659529	0.0175310445581	0.037037037037	0.134644478064
216	0.153339604892	0.0592705167173	0.094976255936	0.00752193898872	0.125925925926	0.0364741641337	0.0128479657388	0.00438276113952	0.0481481481481	0.139183055976
8854	0.142050799624	0.0683890577508	0.111472131967	0.0062682824906	0.130864197531	0.031914893617	0.0128479657388	0.00876552227904	0.0518518518519	0.142208774584
220	0.0893697083725	0.0364741641337	0.08047988003	0.0325950689511	0.0864197530864	0.0159574468085	0.334047109208	0.0306793279766	0.00740740740741	0.0786686838124
219	0.134524929445	0.0615501519757	0.0874781304674	0.00877559548684	0.108641975309	0.0273556231003	0.175588865096	0.0153396639883	0.0148148148148	0.122541603631
10840	0.117591721543	0.0706686930091	0.0974756310922	0.00877559548684	0.113580246914	0.0478723404255	0.0385438972163	0.0109569028488	0.0296296296296	0.124054462935
100874204	0.177798682973	0.0387537993921	0.0854786303424	0.0125365649812	0.2	0.00911854103343	0.0471092077088	0.0153396639883	0.0296296296296	0.184568835098
100862662	0.141110065851	0.056990881459	0.102974256436	0.0188048474718	0.130864197531	0.0250759878419	0.13704496788	0.0262965668371	0.0222222222222	0.131618759455
160428	0.134524929445	0.0547112462006	0.0954761309673	0.0162975344756	0.145679012346	0.031914893617	0.175588865096	0.0131482834186	0.0407407407407	0.134644478064
218	0.191909689558	0.0364741641337	0.0914771307173	0.0125365649812	0.167901234568	0.0227963525836	0.0385438972163	0.00876552227904	0.0444444444444	0.164901664145
221	0.162746942615	0.0433130699088	0.0899775056236	0.0137902214793	0.175308641975	0.0205167173252	0.0813704496788	0.00876552227904	0.0222222222222	0.157337367625
222	0.158043273754	0.0433130699088	0.109472631842	0.0112829084831	0.172839506173	0.0182370820669	0.0428265524625	0.00657414170928	0.037037037037	0.167927382753
7915	0.117591721543	0.0410334346505	0.0914771307173	0.0188048474718	0.083950617284	0.0296352583587	0.27408993576	0.0284879474069	0.0111111111111	0.0937972768533
4329	0.118532455315	0.056990881459	0.0974756310922	0.0200585039699	0.101234567901	0.0478723404255	0.107066381156	0.0241051862673	0.0222222222222	0.125567322239
501	0.105362182502	0.0775075987842	0.112471882029	0.021312160468	0.123456790123	0.0364741641337	0.0985010706638	0.0241051862673	0.037037037037	0.110438729198
226	0.111947318909	0.0524316109422	0.092976755811	0.0225658169662	0.0987654320988	0.031914893617	0.188436830835	0.0175310445581	0.0259259259259	0.111951588502
229	0.142050799624	0.0592705167173	0.0879780054986	0.00501462599248	0.128395061728	0.063829787234	0.00428265524625	0.00657414170928	0.0518518518519	0.133131618759
230	0.1326434619	0.0547112462006	0.0914771307173	0.0062682824906	0.123456790123	0.0387537993921	0.107066381156	0.00876552227904	0.0148148148148	0.134644478064
84920	0.113828786453	0.0866261398176	0.10447388153	0.0125365649812	0.113580246914	0.0364741641337	0.124197002141	0.0197224251278	0.0259259259259	0.119515885023
144245	0.115710253998	0.088905775076	0.105973506623	0.0150438779774	0.113580246914	0.0341945288754	0.115631691649	0.0219138056976	0.0296296296296	0.121028744327
440138	0.112888052681	0.063829787234	0.105473631592	0.0225658169662	0.0962962962963	0.0410334346505	0.0942184154176	0.0241051862673	0.037037037037	0.105900151286
79868	0.105362182502	0.0729483282675	0.113971507123	0.0275804429586	0.120987654321	0.0547112462006	0.154175588865	0.0262965668371	0.0037037037037	0.110438729198
199857	0.145813734713	0.0615501519757	0.114971257186	0.0175511909737	0.125925925926	0.0387537993921	0.141327623126	0.0241051862673	0.0518518518519	0.137670196672
200810	0.145813734713	0.0433130699088	0.109972506873	0.010029251985	0.150617283951	0.0227963525836	0.0256959314775	0.0131482834186	0.0333333333333	0.146747352496
85365	0.106302916275	0.0729483282675	0.110972256936	0.021312160468	0.0938271604938	0.0433130699088	0.226980728051	0.0241051862673	0.0185185185185	0.0968229954614
29880	0.117591721543	0.107142857143	0.104973756561	0.0300877559549	0.0913580246914	0.0410334346505	0.209850107066	0.0306793279766	0.0259259259259	0.102874432678
79053	0.124176857949	0.0797872340426	0.109472631842	0.0162975344756	0.101234567901	0.0364741641337	0.154175588865	0.0219138056976	0.0407407407407	0.111951588502
79796	0.115710253998	0.0547112462006	0.10447388153	0.010029251985	0.116049382716	0.0410334346505	0.184154175589	0.0153396639883	0.0296296296296	0.104387291982
8846	0.118532455315	0.0387537993921	0.0979755061235	0.021312160468	0.083950617284	0.0410334346505	0.175588865096	0.0262965668371	0.0148148148148	0.10741301059
221120	0.101599247413	0.0820668693009	0.107473131717	0.00877559548684	0.0913580246914	0.0433130699088	0.145610278373	0.0153396639883	0.0296296296296	0.089258698941
100507300	0.169332079022	0.0478723404255	0.104973756561	0.00376096949436	0.16049382716	0.0524316109422	0.0256959314775	0	0.0444444444444	0.163388804841
54784	0.142991533396	0.0524316109422	0.0839790052487	0.0300877559549	0.0962962962963	0.0159574468085	0.20556745182	0.0416362308254	0.0296296296296	0.11497730711
54890	0.133584195673	0.0683890577508	0.104973756561	0.0325950689511	0.135802469136	0.0478723404255	0.218415417559	0.0350620891161	0.0222222222222	0.122541603631
84266	0.142991533396	0.031914893617	0.0909772556861	0.021312160468	0.106172839506	0.0113981762918	0.132762312634	0.0219138056976	0.0481481481481	0.128593040847
55821	0.124176857949	0.0478723404255	0.104973756561	0.010029251985	0.111111111111	0.0364741641337	0.0214132762313	0.0109569028488	0.0592592592593	0.119515885023
7840	0.110065851364	0.0706686930091	0.107973006748	0.0162975344756	0.0814814814815	0.0410334346505	0.20556745182	0.0219138056976	0.00740740740741	0.0937972768533
239	0.131702728128	0.0250759878419	0.0884778805299	0.0225658169662	0.130864197531	0.0478723404255	0.107066381156	0.0197224251278	0.037037037037	0.128593040847
242	0.126999059266	0.0433130699088	0.0904773806548	0.0263267864605	0.118518518519	0.0250759878419	0.20556745182	0.0284879474069	0.0222222222222	0.116490166415
241	0.143932267168	0.0501519756839	0.108972756811	0.00250731299624	0.133333333333	0.0387537993921	0.017130620985	0.00438276113952	0.0407407407407	0.130105900151
59344	0.142991533396	0.0524316109422	0.107473131717	0.0200585039699	0.167901234568	0.0410334346505	0.06852248394	0.0175310445581	0.0296296296296	0.143721633888
248	0.190028222013	0.0227963525836	0.102974256436	0.0162975344756	0.175308641975	0.00911854103343	0.0428265524625	0.0109569028488	0.0296296296296	0.199697428139
80216	0.100658513641	0.0752279635258	0.096975756061	0.00376096949436	0.0962962962963	0.0341945288754	0.017130620985	0.00438276113952	0.0444444444444	0.104387291982
57679	0.102539981185	0.0752279635258	0.110972256936	0.0238194734643	0.0913580246914	0.0341945288754	0.184154175589	0.0262965668371	0.0148148148148	0.101361573374
151254	0.133584195673	0.116261398176	0.137965508623	0.0150438779774	0.162962962963	0.056990881459	0.132762312634	0.0175310445581	0.0481481481481	0.158850226929
130540	0.153339604892	0.0547112462006	0.098975256186	0.00877559548684	0.138271604938	0.0341945288754	0.00856531049251	0.00657414170928	0.0518518518519	0.149773071104
257	0.0997177798683	0.0227963525836	0.0769807548113	0.0162975344756	0.0864197530864	0.0136778115502	0.261241970021	0.0175310445581	0.0185185185185	0.0907715582451
60529	0.130761994356	0.0387537993921	0.0789802549363	0.0451316339323	0.138271604938	0.0273556231003	0.179871520343	0.0438276113952	0.0148148148148	0.116490166415
23600	0.098777046096	0.0455927051672	0.114971257186	0.021312160468	0.0641975308642	0.0455927051672	0.218415417559	0.0284879474069	0.0148148148148	0.108925869894
258	0.122295390405	0.0661094224924	0.0919770057486	0.0062682824906	0.128395061728	0.0524316109422	0.017130620985	0.00219138056976	0.0666666666667	0.118003025719
144193	0.145813734713	0.0797872340426	0.0889777555611	0.0200585039699	0.138271604938	0.0205167173252	0.124197002141	0.0175310445581	0.0185185185185	0.154311649017
752014	0.200376293509	0.0113981762918	0.0909772556861	0.0137902214793	0.195061728395	0.0136778115502	0.03426124197	0.0175310445581	0.037037037037	0.198184568835
265	0.142991533396	0.0683890577508	0.0859785053737	0.00376096949436	0.148148148148	0.0478723404255	0.00428265524625	0.00219138056976	0.0518518518519	0.142208774584
266	0.142050799624	0.0547112462006	0.0899775056236	0.00501462599248	0.128395061728	0.0273556231003	0.00856531049251	0.00438276113952	0.0592592592593	0.130105900151
205147	0.124176857949	0.0524316109422	0.0964758810297	0.0188048474718	0.113580246914	0.0159574468085	0.111349036403	0.0197224251278	0	0.113464447806
268	0.125117591722	0.0159574468085	0.0789802549363	0.010029251985	0.138271604938	0.0113981762918	0.06852248394	0.00876552227904	0.0148148148148	0.143721633888
57463	0.146754468485	0.0273556231003	0.101474631342	0.0137902214793	0.118518518519	0.0113981762918	0.312633832976	0.0197224251278	0.0037037037037	0.134644478064
347902	0.126999059266	0.0501519756839	0.100974756311	0.0162975344756	0.108641975309	0.0205167173252	0.235546038544	0.0109569028488	0.0222222222222	0.122541603631
386724	0.142050799624	0.0273556231003	0.0899775056236	0.0275804429586	0.113580246914	0.0182370820669	0.13704496788	0.0284879474069	0.0296296296296	0.121028744327
83607	0.112888052681	0.0706686930091	0.096975756061	0.0263267864605	0.0987654320988	0.0478723404255	0.0385438972163	0.0306793279766	0.0444444444444	0.0998487140696
154810	0.0818438381938	0.0478723404255	0.103474131467	0.0200585039699	0.0716049382716	0.0364741641337	0.209850107066	0.0197224251278	0.0148148148148	0.0801815431165
51421	0.123236124177	0.0547112462006	0.0919770057486	0.031341412453	0.135802469136	0.031914893617	0.154175588865	0.0372534696859	0.0222222222222	0.119515885023
270	0.1326434619	0.0478723404255	0.115971007248	0.00752193898872	0.135802469136	0.0410334346505	0.00856531049251	0.00438276113952	0.062962962963	0.143721633888
273	0.128880526811	0.0729483282675	0.092976755811	0.021312160468	0.108641975309	0.0341945288754	0.278372591006	0.0284879474069	0.00740740740741	0.124054462935
401138	0.141110065851	0.0433130699088	0.101474631342	0.00501462599248	0.133333333333	0.0501519756839	0.0128479657388	0.00657414170928	0.0592592592593	0.137670196672
279	0.109125117592	0.056990881459	0.116970757311	0.0062682824906	0.118518518519	0.0501519756839	0.0214132762313	0.00438276113952	0.0740740740741	0.10741301059
280	0.0846660395108	0.0775075987842	0.135466133467	0.00376096949436	0.0716049382716	0.0775075987842	0.00856531049251	0.00438276113952	0.0518518518519	0.0832072617247
155185	0.113828786453	0.0387537993921	0.101474631342	0.0137902214793	0.0888888888889	0.0227963525836	0.282655246253	0.0197224251278	0.0148148148148	0.0998487140696
51321	0.131702728128	0.056990881459	0.10847288178	0.0275804429586	0.0913580246914	0.0478723404255	0.261241970021	0.0350620891161	0.0259259259259	0.116490166415
10393	0.139228598307	0.0547112462006	0.111472131967	0.0162975344756	0.138271604938	0.0501519756839	0.184154175589	0.0241051862673	0.0148148148148	0.142208774584
51529	0.126999059266	0.0775075987842	0.0914771307173	0.0388633514417	0.0938271604938	0.0182370820669	0.312633832976	0.0438276113952	0.0222222222222	0.119515885023
25847	0.115710253998	0.0683890577508	0.102974256436	0.0225658169662	0.103703703704	0.0341945288754	0.167023554604	0.0262965668371	0.0259259259259	0.10741301059
25906	0.146754468485	0.0364741641337	0.092976755811	0.0175511909737	0.125925925926	0.031914893617	0.128479657388	0.0219138056976	0.0222222222222	0.128593040847
119504	0.103480714958	0.0410334346505	0.0959760059985	0.0300877559549	0.0691358024691	0.0364741641337	0.179871520343	0.0328707085464	0.0222222222222	0.104387291982
29882	0.129821260583	0.0683890577508	0.109472631842	0.0263267864605	0.108641975309	0.0341945288754	0.244111349036	0.0328707085464	0.0222222222222	0.116490166415
29945	0.11665098777	0.0843465045593	0.126968257936	0.0225658169662	0.106172839506	0.0433130699088	0.184154175589	0.0306793279766	0.037037037037	0.122541603631
283	0.142991533396	0.0501519756839	0.114471382154	0.0250731299624	0.133333333333	0.0364741641337	0.107066381156	0.0241051862673	0.0148148148148	0.154311649017
90806	0.100658513641	0.0706686930091	0.116970757311	0.021312160468	0.0938271604938	0.056990881459	0.145610278373	0.0219138056976	0.0333333333333	0.105900151286
51378	0.167450611477	0.0296352583587	0.0979755061235	0.010029251985	0.214814814815	0.0296352583587	0.0428265524625	0.0109569028488	0.0185185185185	0.186081694402
9068	0.142050799624	0.0501519756839	0.0909772556861	0.00376096949436	0.158024691358	0.0387537993921	0.0128479657388	0.00438276113952	0.062962962963	0.154311649017
27329	0.145813734713	0.031914893617	0.0794801299675	0.00125365649812	0.130864197531	0.0387537993921	0.00428265524625	0	0.0555555555556	0.131618759455
253935	0.0931326434619	0.0410334346505	0.105973506623	0.0062682824906	0.0938271604938	0.0683890577508	0.00856531049251	0.00438276113952	0.062962962963	0.0968229954614
83854	0.133584195673	0.0524316109422	0.113471632092	0.0200585039699	0.135802469136	0.031914893617	0.0385438972163	0.0153396639883	0.0185185185185	0.130105900151
10218	0.150517403575	0.0387537993921	0.0914771307173	0.00501462599248	0.165432098765	0.0273556231003	0.051391862955	0.00438276113952	0.0333333333333	0.158850226929
287	0.123236124177	0.0706686930091	0.108972756811	0.00501462599248	0.108641975309	0.0501519756839	0.0556745182013	0.00438276113952	0.0444444444444	0.110438729198
348094	0.135465663217	0.0501519756839	0.104973756561	0.010029251985	0.118518518519	0.031914893617	0.214132762313	0.0153396639883	0.0333333333333	0.121028744327
728780	0.124176857949	0.0547112462006	0.105473631592	0.0112829084831	0.108641975309	0.0478723404255	0.141327623126	0.0153396639883	0.0185185185185	0.122541603631
63926	0.160865475071	0.0547112462006	0.105473631592	0.0112829084831	0.16049382716	0.0364741641337	0.188436830835	0.0153396639883	0.0296296296296	0.160363086233
162282	0.128880526811	0.0524316109422	0.105973506623	0.00877559548684	0.123456790123	0.0410334346505	0.0385438972163	0.0153396639883	0.0592592592593	0.116490166415
51479	0.111006585136	0.0752279635258	0.105973506623	0.0263267864605	0.0888888888889	0.0364741641337	0.244111349036	0.0306793279766	0.0185185185185	0.104387291982
404734	0.174035747883	0.0729483282675	0.107973006748	0.0062682824906	0.224691358025	0.056990881459	0.0128479657388	0.00876552227904	0.0407407407407	0.205748865356
54882	0.0893697083725	0.0706686930091	0.10847288178	0.0388633514417	0.0888888888889	0.031914893617	0.214132762313	0.0372534696859	0.0111111111111	0.0801815431165
54467	0.108184383819	0.0592705167173	0.119970007498	0.00250731299624	0.123456790123	0.0661094224924	0.0128479657388	0.00219138056976	0.0518518518519	0.11497730711
255239	0.152398871119	0.0364741641337	0.0999750062484	0.00376096949436	0.16049382716	0.0296352583587	0.03426124197	0.00219138056976	0.0518518518519	0.157337367625
126549	0.11665098777	0.0364741641337	0.0834791302174	0.0288340994567	0.083950617284	0.0182370820669	0.162740899358	0.0372534696859	0.0222222222222	0.089258698941
57037	0.112888052681	0.0524316109422	0.0889777555611	0.0200585039699	0.0864197530864	0.0433130699088	0.162740899358	0.0262965668371	0.0148148148148	0.0983358547655
57763	0.110065851364	0.0524316109422	0.0889777555611	0.0288340994567	0.111111111111	0.0433130699088	0.167023554604	0.0394448502557	0.0222222222222	0.110438729198
27063	0.129821260583	0.0501519756839	0.096975756061	0.00250731299624	0.123456790123	0.0501519756839	0.0214132762313	0.00219138056976	0.0851851851852	0.124054462935
29123	0.0611476952023	0.0775075987842	0.10447388153	0.0413706644379	0.0493827160494	0.0387537993921	0.346895074946	0.0438276113952	0.0185185185185	0.0499243570348
88455	0.101599247413	0.0934650455927	0.111972006998	0.0263267864605	0.0864197530864	0.0364741641337	0.269807280514	0.0372534696859	0.0148148148148	0.0922844175492
124930	0.146754468485	0.0433130699088	0.08047988003	0.0162975344756	0.133333333333	0.0159574468085	0.167023554604	0.0153396639883	0.0185185185185	0.145234493192
81573	0.111947318909	0.109422492401	0.104973756561	0.0300877559549	0.106172839506	0.0455927051672	0.192719486081	0.0372534696859	0.0259259259259	0.113464447806
54522	0.121354656632	0.0387537993921	0.0779805048738	0.031341412453	0.0765432098765	0.0501519756839	0.235546038544	0.0241051862673	0.0037037037037	0.0922844175492
26057	0.0931326434619	0.0729483282675	0.101474631342	0.031341412453	0.0888888888889	0.0547112462006	0.244111349036	0.0394448502557	0.00740740740741	0.089258698941
253650	0.140169332079	0.063829787234	0.122469382654	0.00376096949436	0.133333333333	0.063829787234	0.00856531049251	0.00438276113952	0.0740740740741	0.1482602118
441459	0.126999059266	0.0706686930091	0.10847288178	0.00125365649812	0.140740740741	0.0478723404255	0.00856531049251	0.00219138056976	0.0666666666667	0.125567322239
84210	0.12041392286	0.0455927051672	0.0924768807798	0.0225658169662	0.111111111111	0.0341945288754	0.175588865096	0.0262965668371	0.0037037037037	0.118003025719
391267	0.124176857949	0.0501519756839	0.111972006998	0.0200585039699	0.120987654321	0.0273556231003	0.128479657388	0.0241051862673	0.0222222222222	0.119515885023
441430	0.111947318909	0.0524316109422	0.0944763809048	0.021312160468	0.101234567901	0.0364741641337	0.141327623126	0.0262965668371	0.0185185185185	0.121028744327
728747	0.115710253998	0.0478723404255	0.0934766308423	0.021312160468	0.106172839506	0.0341945288754	0.179871520343	0.0262965668371	0.0037037037037	0.110438729198
118932	0.121354656632	0.0775075987842	0.115471132217	0.00877559548684	0.103703703704	0.031914893617	0.06852248394	0.0153396639883	0.0555555555556	0.116490166415
200539	0.117591721543	0.0501519756839	0.109972506873	0.00752193898872	0.113580246914	0.0296352583587	0.0428265524625	0.0109569028488	0.0444444444444	0.118003025719
170961	0.153339604892	0.0615501519757	0.113971507123	0.00376096949436	0.158024691358	0.0227963525836	0.03426124197	0.00438276113952	0.0259259259259	0.157337367625
22852	0.128880526811	0.0455927051672	0.103474131467	0.0225658169662	0.111111111111	0.031914893617	0.188436830835	0.0284879474069	0.0333333333333	0.125567322239
84079	0.103480714958	0.063829787234	0.107973006748	0.0363560384455	0.0592592592593	0.0455927051672	0.218415417559	0.0394448502557	0.0296296296296	0.0862329803328
23243	0.114769520226	0.0980243161094	0.0994751312172	0.0288340994567	0.083950617284	0.0524316109422	0.265524625268	0.0284879474069	0.0148148148148	0.0907715582451
147463	0.105362182502	0.0615501519757	0.118970257436	0.0175511909737	0.0814814814815	0.0410334346505	0.278372591006	0.0219138056976	0.0296296296296	0.0847201210287
91074	0.12041392286	0.0455927051672	0.0889777555611	0.0225658169662	0.116049382716	0.0433130699088	0.10278372591	0.0262965668371	0.0518518518519	0.119515885023
374860	0.112888052681	0.0478723404255	0.0924768807798	0.0162975344756	0.0962962962963	0.0455927051672	0.154175588865	0.0175310445581	0.0185185185185	0.0998487140696
554226	0.125117591722	0.0364741641337	0.0899775056236	0.010029251985	0.118518518519	0.0410334346505	0.132762312634	0.0131482834186	0.0333333333333	0.118003025719
256006	0.124176857949	0.0387537993921	0.0994751312172	0.0150438779774	0.111111111111	0.0410334346505	0.167023554604	0.0175310445581	0.0222222222222	0.124054462935
341405	0.135465663217	0.0478723404255	0.0974756310922	0.0137902214793	0.111111111111	0.0159574468085	0.132762312634	0.0153396639883	0.0259259259259	0.134644478064
340120	0.122295390405	0.0433130699088	0.0939765058735	0.0288340994567	0.106172839506	0.0227963525836	0.20556745182	0.0350620891161	0.0148148148148	0.116490166415
390616	0.158043273754	0.0455927051672	0.0809797550612	0.00752193898872	0.175308641975	0.0433130699088	0.0128479657388	0.00657414170928	0.0777777777778	0.180030257186
148741	0.141110065851	0.0683890577508	0.094976255936	0.0137902214793	0.138271604938	0.0478723404255	0.0856531049251	0.0153396639883	0.0222222222222	0.160363086233
375248	0.111947318909	0.0433130699088	0.0939765058735	0.0150438779774	0.0691358024691	0.031914893617	0.188436830835	0.0219138056976	0.0407407407407	0.0968229954614
84832	0.157102539981	0.0592705167173	0.0664833791552	0.00250731299624	0.150617283951	0.0410334346505	0.00428265524625	0.00219138056976	0.0740740740741	0.170953101362
645784	0.114769520226	0.0410334346505	0.105473631592	0.0188048474718	0.0543209876543	0.0387537993921	0.132762312634	0.0262965668371	0.0518518518519	0.0937972768533
353322	0.129821260583	0.0592705167173	0.0964758810297	0.0238194734643	0.116049382716	0.0341945288754	0.256959314775	0.0241051862673	0.0111111111111	0.110438729198
51239	0.127939793039	0.0615501519757	0.0979755061235	0.0275804429586	0.108641975309	0.0387537993921	0.231263383298	0.0372534696859	0.0259259259259	0.116490166415
91369	0.1326434619	0.0524316109422	0.0884778805299	0.0200585039699	0.108641975309	0.031914893617	0.192719486081	0.0241051862673	0.0259259259259	0.119515885023
338699	0.124176857949	0.0455927051672	0.106473381655	0.0225658169662	0.108641975309	0.0227963525836	0.175588865096	0.0328707085464	0.0111111111111	0.11497730711
91526	0.107243650047	0.104863221884	0.119470132467	0.0275804429586	0.0740740740741	0.0455927051672	0.261241970021	0.0306793279766	0.0185185185185	0.0877458396369
101927547	0.153339604892	0.0455927051672	0.106973256686	0.0062682824906	0.16049382716	0.0387537993921	0.0128479657388	0.00438276113952	0.0296296296296	0.149773071104
339416	0.0950141110066	0.0683890577508	0.103474131467	0.0175511909737	0.0888888888889	0.0433130699088	0.141327623126	0.0219138056976	0.0185185185185	0.0983358547655
54851	0.111947318909	0.0752279635258	0.0964758810297	0.0188048474718	0.116049382716	0.0524316109422	0.141327623126	0.0284879474069	0.0296296296296	0.104387291982
57182	0.0997177798683	0.0843465045593	0.0959760059985	0.0188048474718	0.079012345679	0.0227963525836	0.231263383298	0.0306793279766	0.0037037037037	0.0877458396369
79998	0.155221072437	0.0341945288754	0.0974756310922	0.0238194734643	0.120987654321	0.0205167173252	0.149892933619	0.0262965668371	0.0111111111111	0.121028744327
129138	0.124176857949	0.056990881459	0.0894776305924	0.0263267864605	0.0913580246914	0.0273556231003	0.141327623126	0.0284879474069	0.0296296296296	0.10741301059
22881	0.105362182502	0.0820668693009	0.106473381655	0.0363560384455	0.0666666666667	0.0547112462006	0.286937901499	0.0460189919649	0.00740740740741	0.0847201210287
140731	0.190028222013	0.0227963525836	0.082479380155	0.0250731299624	0.116049382716	0.0136778115502	0.286937901499	0.0328707085464	0.0407407407407	0.164901664145
342850	0.113828786453	0.0775075987842	0.10847288178	0.010029251985	0.083950617284	0.0273556231003	0.0128479657388	0.0131482834186	0.0592592592593	0.0983358547655
100131244	0.117591721543	0.031914893617	0.0849787553112	0.0325950689511	0.103703703704	0.0273556231003	0.265524625268	0.0284879474069	0.0185185185185	0.102874432678
441869	0.122295390405	0.0159574468085	0.0894776305924	0.0137902214793	0.155555555556	0.0113981762918	0.0428265524625	0.0109569028488	0.0222222222222	0.133131618759
100287718	0.153339604892	0.0547112462006	0.0994751312172	0.00752193898872	0.140740740741	0.0433130699088	0.0214132762313	0.00438276113952	0.0555555555556	0.149773071104
56311	0.146754468485	0.0501519756839	0.105473631592	0.0162975344756	0.150617283951	0.0387537993921	0.0942184154176	0.0197224251278	0.0592592592593	0.14069591528
23294	0.142991533396	0.0501519756839	0.112971757061	0.0112829084831	0.172839506173	0.0113981762918	0.06852248394	0.0153396639883	0.0259259259259	0.164901664145
56899	0.110065851364	0.0729483282675	0.102974256436	0.0238194734643	0.0962962962963	0.0547112462006	0.0599571734475	0.0262965668371	0.0481481481481	0.102874432678
124401	0.127939793039	0.0661094224924	0.107473131717	0.0250731299624	0.101234567901	0.0387537993921	0.235546038544	0.0262965668371	0.0296296296296	0.110438729198
257629	0.140169332079	0.0706686930091	0.101974506373	0.00376096949436	0.120987654321	0.0547112462006	0.0385438972163	0.00657414170928	0.062962962963	0.149773071104
54443	0.121354656632	0.0615501519757	0.10847288178	0.021312160468	0.0987654320988	0.0501519756839	0.184154175589	0.0219138056976	0.0259259259259	0.113464447806
55107	0.142991533396	0.0455927051672	0.0809797550612	0.0188048474718	0.116049382716	0.031914893617	0.316916488223	0.0262965668371	0.0259259259259	0.131618759455
55129	0.102539981185	0.056990881459	0.0884778805299	0.0188048474718	0.103703703704	0.0501519756839	0.218415417559	0.0262965668371	0.00740740740741	0.10741301059
57101	0.111947318909	0.0524316109422	0.107473131717	0.0137902214793	0.111111111111	0.0159574468085	0.0214132762313	0.0131482834186	0.0481481481481	0.0998487140696
63982	0.127939793039	0.0752279635258	0.102474381405	0.0150438779774	0.130864197531	0.0364741641337	0.0214132762313	0.00876552227904	0.037037037037	0.125567322239
121601	0.122295390405	0.0752279635258	0.114471382154	0.00501462599248	0.106172839506	0.0433130699088	0.0599571734475	0.00876552227904	0.0333333333333	0.127080181543
50636	0.160865475071	0.0136778115502	0.0809797550612	0.010029251985	0.155555555556	0.0113981762918	0.0599571734475	0.00657414170928	0.0259259259259	0.146747352496
338440	0.13640639699	0.0433130699088	0.101974506373	0.0112829084831	0.133333333333	0.0227963525836	0.111349036403	0.00438276113952	0.0111111111111	0.14069591528
10541	0.0893697083725	0.0615501519757	0.0914771307173	0.0388633514417	0.0493827160494	0.0387537993921	0.299785867238	0.0460189919649	0.0037037037037	0.0665658093797
81611	0.0799623706491	0.0455927051672	0.124468882779	0.0250731299624	0.079012345679	0.0341945288754	0.0728051391863	0.0153396639883	0.0444444444444	0.0771558245083
84168	0.111947318909	0.0752279635258	0.0924768807798	0.0225658169662	0.0913580246914	0.0410334346505	0.17130620985	0.0306793279766	0.0148148148148	0.105900151286
118429	0.151458137347	0.0797872340426	0.105473631592	0.0150438779774	0.167901234568	0.0661094224924	0.0599571734475	0.0197224251278	0.0333333333333	0.155824508321
195977	0.165569143932	0.0592705167173	0.0964758810297	0.00250731299624	0.177777777778	0.0250759878419	0.017130620985	0.00219138056976	0.0444444444444	0.157337367625
301	0.122295390405	0.0592705167173	0.105473631592	0.00501462599248	0.101234567901	0.0455927051672	0	0.00219138056976	0.0444444444444	0.10741301059
311	0.117591721543	0.063829787234	0.110972256936	0.0188048474718	0.0913580246914	0.0296352583587	0.244111349036	0.0262965668371	0.0037037037037	0.0998487140696
312	0.158984007526	0.0455927051672	0.0959760059985	0.00250731299624	0.128395061728	0.0387537993921	0.0214132762313	0.00438276113952	0.0592592592593	0.134644478064
389289	0.119473189087	0.0706686930091	0.122469382654	0.0288340994567	0.130864197531	0.0273556231003	0.0985010706638	0.0241051862673	0.0185185185185	0.118003025719
308	0.100658513641	0.056990881459	0.101974506373	0.0275804429586	0.079012345679	0.0364741641337	0.248394004283	0.0328707085464	0.0111111111111	0.0937972768533
309	0.110065851364	0.056990881459	0.0919770057486	0.0137902214793	0.0765432098765	0.031914893617	0.20556745182	0.0197224251278	0.0148148148148	0.089258698941
310	0.106302916275	0.056990881459	0.110972256936	0.0200585039699	0.083950617284	0.0273556231003	0.20556745182	0.0284879474069	0.0148148148148	0.0998487140696
8416	0.168391345249	0.0364741641337	0.0909772556861	0.00501462599248	0.172839506173	0.0273556231003	0.03426124197	0.00438276113952	0.0222222222222	0.164901664145
313	0.147695202258	0.0615501519757	0.0994751312172	0.00877559548684	0.153086419753	0.0410334346505	0.0256959314775	0.0131482834186	0.0407407407407	0.143721633888
26	0.150517403575	0.0501519756839	0.0919770057486	0.0125365649812	0.153086419753	0.0227963525836	0.00856531049251	0.00876552227904	0.0777777777778	0.142208774584
314	0.145813734713	0.056990881459	0.123469132717	0.0175511909737	0.165432098765	0.0182370820669	0.03426124197	0.0153396639883	0.0407407407407	0.1482602118
8639	0.140169332079	0.056990881459	0.0964758810297	0.00877559548684	0.148148148148	0.0182370820669	0.0471092077088	0.00876552227904	0.0259259259259	0.146747352496
90586	0.152398871119	0.0433130699088	0.098975256186	0.0137902214793	0.16049382716	0.0227963525836	0.0214132762313	0.0109569028488	0.0333333333333	0.152798789713
55435	0.0978363123236	0.0980243161094	0.101474631342	0.0300877559549	0.0765432098765	0.0524316109422	0.218415417559	0.0438276113952	0.0148148148148	0.0937972768533
162	0.109125117592	0.056990881459	0.0954761309673	0.0238194734643	0.0938271604938	0.0364741641337	0.20556745182	0.0197224251278	0.0148148148148	0.113464447806
23782	0.172154280339	0.0547112462006	0.0934766308423	0.0112829084831	0.19012345679	0.0410334346505	0.051391862955	0.00657414170928	0.0222222222222	0.183055975794
164	0.0978363123236	0.0706686930091	0.120969757561	0.031341412453	0.101234567901	0.0341945288754	0.128479657388	0.0328707085464	0.00740740740741	0.0953101361573
8905	0.106302916275	0.0775075987842	0.0909772556861	0.0376096949436	0.0814814814815	0.0273556231003	0.261241970021	0.0394448502557	0.0185185185185	0.0953101361573
130340	0.111006585136	0.0683890577508	0.102974256436	0.0300877559549	0.0987654320988	0.0296352583587	0.179871520343	0.0372534696859	0.0185185185185	0.101361573374
161	0.152398871119	0.0455927051672	0.138465383654	0.010029251985	0.140740740741	0.0273556231003	0.0128479657388	0.00876552227904	0.037037037037	0.152798789713
1173	0.118532455315	0.0387537993921	0.0919770057486	0.021312160468	0.123456790123	0.0227963525836	0.214132762313	0.0241051862673	0.0185185185185	0.121028744327
1175	0.0978363123236	0.063829787234	0.103474131467	0.0200585039699	0.0814814814815	0.0296352583587	0.162740899358	0.0241051862673	0.0259259259259	0.0877458396369
8546	0.100658513641	0.0729483282675	0.108972756811	0.0238194734643	0.083950617284	0.0524316109422	0.149892933619	0.0306793279766	0.0222222222222	0.0968229954614
8120	0.125117591722	0.063829787234	0.0829792551862	0.0300877559549	0.083950617284	0.0273556231003	0.23982869379	0.0328707085464	0.0185185185185	0.111951588502
8943	0.110065851364	0.0478723404255	0.101974506373	0.0363560384455	0.108641975309	0.0159574468085	0.261241970021	0.0438276113952	0.0185185185185	0.104387291982
100526783	0.135465663217	0.0501519756839	0.101474631342	0.0137902214793	0.118518518519	0.0273556231003	0.06852248394	0.0197224251278	0.0296296296296	0.128593040847
10239	0.122295390405	0.0592705167173	0.101974506373	0.0225658169662	0.111111111111	0.0273556231003	0.188436830835	0.0350620891161	0.0333333333333	0.111951588502
10717	0.126058325494	0.0592705167173	0.10047488128	0.0225658169662	0.0888888888889	0.0387537993921	0.179871520343	0.0284879474069	0.0185185185185	0.118003025719
23431	0.10442144873	0.0661094224924	0.107473131717	0.0325950689511	0.103703703704	0.0273556231003	0.244111349036	0.0328707085464	0.0148148148148	0.0998487140696
9179	0.128880526811	0.0410334346505	0.0829792551862	0.0275804429586	0.111111111111	0.0364741641337	0.188436830835	0.0284879474069	0.0185185185185	0.134644478064
55745	0.109125117592	0.0752279635258	0.100974756311	0.0288340994567	0.0814814814815	0.0433130699088	0.162740899358	0.0328707085464	0.0518518518519	0.0922844175492
9907	0.149576669802	0.0341945288754	0.0939765058735	0.031341412453	0.120987654321	0.0205167173252	0.167023554604	0.0372534696859	0.0185185185185	0.134644478064
317	0.0997177798683	0.0866261398176	0.106973256686	0.021312160468	0.0765432098765	0.0364741641337	0.20556745182	0.0241051862673	0.0111111111111	0.0922844175492
321	0.101599247413	0.031914893617	0.0919770057486	0.0351023819473	0.0888888888889	0.0159574468085	0.291220556745	0.0350620891161	0.00740740740741	0.101361573374
322	0.1326434619	0.0455927051672	0.10047488128	0.0162975344756	0.106172839506	0.0341945288754	0.248394004283	0.0241051862673	0.0148148148148	0.118003025719
54518	0.112888052681	0.0524316109422	0.094976255936	0.0225658169662	0.113580246914	0.0364741641337	0.111349036403	0.0350620891161	0.0148148148148	0.122541603631
323	0.107243650047	0.0752279635258	0.111472131967	0.0175511909737	0.103703703704	0.0387537993921	0.209850107066	0.0153396639883	0.0037037037037	0.102874432678
102465499	0.129821260583	0.0387537993921	0.124468882779	0.0137902214793	0.130864197531	0.0182370820669	0.0385438972163	0.00219138056976	0.0592592592593	0.127080181543
10307	0.152398871119	0.031914893617	0.0999750062484	0.00752193898872	0.130864197531	0.0273556231003	0.0128479657388	0.00657414170928	0.0555555555556	0.143721633888
10297	0.131702728128	0.0273556231003	0.0869782554361	0.0238194734643	0.128395061728	0.0136778115502	0.20556745182	0.0241051862673	0.0185185185185	0.125567322239
147495	0.131702728128	0.0661094224924	0.0814796300925	0.0188048474718	0.0987654320988	0.0364741641337	0.295503211991	0.0197224251278	0.0259259259259	0.122541603631
325	0.144873000941	0.0615501519757	0.0959760059985	0.00501462599248	0.140740740741	0.0273556231003	0.0214132762313	0.00876552227904	0.0222222222222	0.122541603631
327	0.137347130762	0.0341945288754	0.098975256186	0.0275804429586	0.108641975309	0.0410334346505	0.158458244111	0.0350620891161	0.00740740740741	0.128593040847
27301	0.128880526811	0.0364741641337	0.0959760059985	0.0175511909737	0.138271604938	0.0524316109422	0.132762312634	0.0153396639883	0.0148148148148	0.137670196672
51107	0.109125117592	0.0501519756839	0.0994751312172	0.0300877559549	0.108641975309	0.0205167173252	0.115631691649	0.0416362308254	0.0111111111111	0.10741301059
83464	0.102539981185	0.0410334346505	0.10847288178	0.0137902214793	0.128395061728	0.0205167173252	0.017130620985	0.0109569028488	0.0481481481481	0.113464447806
8539	0.103480714958	0.063829787234	0.0919770057486	0.0112829084831	0.0913580246914	0.0387537993921	0.201284796574	0.0153396639883	0.0185185185185	0.0983358547655
51074	0.128880526811	0.056990881459	0.082479380155	0.0238194734643	0.079012345679	0.0433130699088	0.235546038544	0.0262965668371	0.0259259259259	0.101361573374
100526739	0.126999059266	0.0820668693009	0.105973506623	0.0376096949436	0.0888888888889	0.0205167173252	0.244111349036	0.0504017531045	0.0259259259259	0.113464447806
200558	0.0903104421449	0.0934650455927	0.13296675831	0.0188048474718	0.0666666666667	0.0433130699088	0.197002141328	0.0262965668371	0.0296296296296	0.0937972768533
8862	0.158984007526	0.0296352583587	0.0904773806548	0.0263267864605	0.125925925926	0.0227963525836	0.231263383298	0.0306793279766	0.0185185185185	0.134644478064
333	0.111006585136	0.0250759878419	0.08047988003	0.0112829084831	0.123456790123	0.0387537993921	0.244111349036	0.0131482834186	0.0222222222222	0.127080181543
57136	0.107243650047	0.0797872340426	0.103474131467	0.0275804429586	0.0962962962963	0.0524316109422	0.201284796574	0.0372534696859	0.0296296296296	0.0983358547655
335	0.142991533396	0.0205167173252	0.08047988003	0.00752193898872	0.145679012346	0.0182370820669	0.0556745182013	0.00876552227904	0.0296296296296	0.151285930408
336	0.143932267168	0.0455927051672	0.098975256186	0.00376096949436	0.155555555556	0.0433130699088	0.0128479657388	0.00438276113952	0.0333333333333	0.149773071104
337	0.16462841016	0.0341945288754	0.0909772556861	0.00752193898872	0.177777777778	0.0205167173252	0.0256959314775	0.00657414170928	0.037037037037	0.170953101362
338	0.127939793039	0.0478723404255	0.094976255936	0.0112829084831	0.108641975309	0.0364741641337	0.179871520343	0.00876552227904	0.0296296296296	0.10741301059
339	0.143932267168	0.0683890577508	0.105473631592	0.00877559548684	0.167901234568	0.0547112462006	0.0128479657388	0.00876552227904	0.0555555555556	0.1482602118
10930	0.154280338664	0.0296352583587	0.0809797550612	0.00250731299624	0.123456790123	0.0341945288754	0.0299785867238	0.00219138056976	0.0296296296296	0.133131618759
100913187	0.179680150517	0.031914893617	0.107473131717	0.00752193898872	0.192592592593	0.0136778115502	0.051391862955	0.00876552227904	0.0518518518519	0.166414523449
27350	0.142050799624	0.0455927051672	0.096975756061	0.00752193898872	0.155555555556	0.031914893617	0.0385438972163	0.00657414170928	0.037037037037	0.137670196672
140564	0.139228598307	0.0273556231003	0.0864783804049	0.010029251985	0.143209876543	0.0113981762918	0.0770877944325	0.0131482834186	0.0222222222222	0.146747352496
200316	0.126999059266	0.0296352583587	0.0979755061235	0.0112829084831	0.101234567901	0.031914893617	0.0599571734475	0.00657414170928	0.0222222222222	0.116490166415
164668	0.143932267168	0.0410334346505	0.0889777555611	0.00752193898872	0.148148148148	0.0227963525836	0.0256959314775	0.00657414170928	0.0333333333333	0.146747352496
403314	0.167450611477	0.0387537993921	0.0934766308423	0.00376096949436	0.18024691358	0.0433130699088	0.00856531049251	0	0.0518518518519	0.177004538578
55911	0.139228598307	0.0136778115502	0.0769807548113	0.00752193898872	0.125925925926	0.0205167173252	0.03426124197	0.00657414170928	0.0259259259259	0.139183055976
341	0.141110065851	0.0455927051672	0.0944763809048	0.0238194734643	0.116049382716	0.0159574468085	0.0770877944325	0.0175310445581	0.0148148148148	0.121028744327
345	0.151458137347	0.031914893617	0.0834791302174	0.00752193898872	0.162962962963	0.0205167173252	0.0256959314775	0.0109569028488	0.0259259259259	0.166414523449
346	0.138287864534	0.0250759878419	0.130967258185	0.0188048474718	0.116049382716	0.0455927051672	0.0770877944325	0.0131482834186	0.0518518518519	0.122541603631
348	0.133584195673	0.0683890577508	0.092976755811	0.0175511909737	0.0864197530864	0.0250759878419	0.0728051391863	0.0175310445581	0.0518518518519	0.0953101361573
319	0.149576669802	0.0455927051672	0.103474131467	0.00752193898872	0.16049382716	0.0273556231003	0.0214132762313	0.00876552227904	0.0481481481481	0.164901664145
350	0.133584195673	0.0501519756839	0.098975256186	0.0137902214793	0.153086419753	0.0433130699088	0.0471092077088	0.0197224251278	0.0444444444444	0.137670196672
8542	0.129821260583	0.0341945288754	0.10847288178	0.00376096949436	0.128395061728	0.0364741641337	0.0214132762313	0.00438276113952	0.0222222222222	0.128593040847
23780	0.145813734713	0.0455927051672	0.103974006498	0.0062682824906	0.133333333333	0.0227963525836	0.0299785867238	0.00657414170928	0.037037037037	0.143721633888
80833	0.115710253998	0.0911854103343	0.117470632342	0.0062682824906	0.116049382716	0.0524316109422	0.00428265524625	0.00876552227904	0.0592592592593	0.111951588502
80832	0.12041392286	0.056990881459	0.111972006998	0.00752193898872	0.108641975309	0.0364741641337	0.03426124197	0.00876552227904	0.0296296296296	0.111951588502
80831	0.154280338664	0.0683890577508	0.105473631592	0.00877559548684	0.153086419753	0.0296352583587	0.0128479657388	0.00657414170928	0.0407407407407	0.169440242057
80830	0.147695202258	0.0547112462006	0.103974006498	0.00877559548684	0.145679012346	0.0410334346505	0.0428265524625	0.0109569028488	0.0222222222222	0.14069591528
81575	0.112888052681	0.0547112462006	0.0954761309673	0.021312160468	0.0938271604938	0.0524316109422	0.132762312634	0.0284879474069	0.0518518518519	0.113464447806
55937	0.140169332079	0.0547112462006	0.0944763809048	0.0300877559549	0.148148148148	0.031914893617	0.184154175589	0.0328707085464	0.0259259259259	0.130105900151
79135	0.126999059266	0.0775075987842	0.114471382154	0.0200585039699	0.0888888888889	0.0455927051672	0.222698072805	0.0241051862673	0.0222222222222	0.0953101361573
139322	0.125117591722	0.0547112462006	0.107973006748	0.0200585039699	0.106172839506	0.0341945288754	0.0856531049251	0.0241051862673	0.0185185185185	0.119515885023
84334	0.117591721543	0.063829787234	0.094976255936	0.0363560384455	0.101234567901	0.0387537993921	0.256959314775	0.0438276113952	0.0333333333333	0.105900151286
10513	0.0931326434619	0.088905775076	0.112971757061	0.0188048474718	0.0888888888889	0.0364741641337	0.184154175589	0.0219138056976	0.0185185185185	0.0922844175492
26060	0.0940733772342	0.0980243161094	0.0939765058735	0.0275804429586	0.0691358024691	0.0273556231003	0.252676659529	0.0328707085464	0.0222222222222	0.0801815431165
353	0.131702728128	0.0296352583587	0.0884778805299	0.0263267864605	0.103703703704	0.0159574468085	0.248394004283	0.0394448502557	0.0222222222222	0.119515885023
89872	0.131702728128	0.056990881459	0.116470882279	0.010029251985	0.123456790123	0.0205167173252	0.0385438972163	0.00876552227904	0.0481481481481	0.131618759455
282679	0.113828786453	0.0592705167173	0.105973506623	0.031341412453	0.0987654320988	0.0273556231003	0.265524625268	0.0394448502557	0.0296296296296	0.122541603631
375318	0.150517403575	0.0205167173252	0.101474631342	0.0175511909737	0.133333333333	0.0159574468085	0.0899357601713	0.0197224251278	0.0259259259259	0.143721633888
359	0.168391345249	0.0478723404255	0.0914771307173	0.00501462599248	0.155555555556	0.0182370820669	0.0856531049251	0.00876552227904	0.0555555555556	0.170953101362
360	0.135465663217	0.0341945288754	0.107473131717	0.0125365649812	0.133333333333	0.0433130699088	0.158458244111	0.0153396639883	0.0222222222222	0.139183055976
361	0.142991533396	0.0478723404255	0.096975756061	0.0062682824906	0.162962962963	0.0273556231003	0.0214132762313	0.00438276113952	0.0518518518519	0.134644478064
364	0.158984007526	0.031914893617	0.0984753811547	0.0112829084831	0.16049382716	0.0250759878419	0.0471092077088	0.0131482834186	0.0259259259259	0.154311649017
343	0.144873000941	0.0547112462006	0.107973006748	0.0137902214793	0.125925925926	0.0455927051672	0.03426124197	0.0219138056976	0.0296296296296	0.133131618759
366	0.146754468485	0.063829787234	0.10447388153	0.0062682824906	0.162962962963	0.0478723404255	0.0299785867238	0.00657414170928	0.0222222222222	0.151285930408
9716	0.117591721543	0.0729483282675	0.108972756811	0.0162975344756	0.103703703704	0.0341945288754	0.13704496788	0.0197224251278	0.0407407407407	0.11497730711
116985	0.124176857949	0.0524316109422	0.109972506873	0.010029251985	0.0913580246914	0.0296352583587	0.162740899358	0.0131482834186	0.0296296296296	0.110438729198
116984	0.0893697083725	0.0866261398176	0.10847288178	0.0188048474718	0.0765432098765	0.0433130699088	0.0728051391863	0.0219138056976	0.0185185185185	0.0877458396369
23237	0.19285042333	0.0250759878419	0.0739815046238	0.0162975344756	0.20987654321	0.0113981762918	0.0813704496788	0.0131482834186	0.037037037037	0.193645990923
372	0.111006585136	0.0797872340426	0.118470382404	0.0162975344756	0.0987654320988	0.0478723404255	0.145610278373	0.0219138056976	0.0185185185185	0.108925869894
375	0.10442144873	0.0866261398176	0.10847288178	0.0376096949436	0.0592592592593	0.0433130699088	0.282655246253	0.0438276113952	0.0037037037037	0.0847201210287
377	0.10442144873	0.0866261398176	0.104973756561	0.0162975344756	0.0913580246914	0.0592705167173	0.179871520343	0.0219138056976	0.0185185185185	0.0922844175492
381	0.109125117592	0.0752279635258	0.0979755061235	0.0238194734643	0.0888888888889	0.0387537993921	0.261241970021	0.0328707085464	0.0111111111111	0.102874432678
55738	0.109125117592	0.056990881459	0.114471382154	0.0263267864605	0.083950617284	0.0341945288754	0.23982869379	0.0350620891161	0.0037037037037	0.0937972768533
26286	0.106302916275	0.063829787234	0.094976255936	0.0325950689511	0.083950617284	0.0250759878419	0.27408993576	0.0394448502557	0.0148148148148	0.0832072617247
10564	0.137347130762	0.0455927051672	0.113471632092	0.0162975344756	0.133333333333	0.031914893617	0.0385438972163	0.0153396639883	0.0592592592593	0.137670196672
27236	0.0931326434619	0.0775075987842	0.113971507123	0.0263267864605	0.0864197530864	0.0296352583587	0.154175588865	0.0306793279766	0.00740740740741	0.0816944024206
23647	0.12041392286	0.0592705167173	0.0934766308423	0.0175511909737	0.0962962962963	0.0387537993921	0.188436830835	0.0262965668371	0.037037037037	0.105900151286
10139	0.11665098777	0.0433130699088	0.0994751312172	0.0300877559549	0.083950617284	0.0159574468085	0.278372591006	0.0306793279766	0.00740740740741	0.101361573374
383	0.13640639699	0.063829787234	0.0984753811547	0.0062682824906	0.111111111111	0.0341945288754	0.0128479657388	0.00657414170928	0.0666666666667	0.124054462935
384	0.12041392286	0.0501519756839	0.107973006748	0.010029251985	0.0814814814815	0.0455927051672	0.179871520343	0.0109569028488	0.0481481481481	0.105900151286
55082	0.103480714958	0.0797872340426	0.112471882029	0.0325950689511	0.0740740740741	0.063829787234	0.256959314775	0.054784514244	0.0259259259259	0.0847201210287
392	0.112888052681	0.0615501519757	0.101474631342	0.0238194734643	0.101234567901	0.0455927051672	0.119914346895	0.0219138056976	0.0259259259259	0.105900151286
79658	0.100658513641	0.0752279635258	0.100974756311	0.0338487254492	0.083950617284	0.0433130699088	0.282655246253	0.0482103725347	0.00740740740741	0.0907715582451
89839	0.125117591722	0.0455927051672	0.0984753811547	0.00877559548684	0.133333333333	0.0205167173252	0.0385438972163	0	0.0407407407407	0.14069591528
100288637	0.125117591722	0.0455927051672	0.0984753811547	0.00877559548684	0.133333333333	0.0205167173252	0.0385438972163	0	0.0407407407407	0.14069591528
94134	0.0818438381938	0.0683890577508	0.123469132717	0.0238194734643	0.0567901234568	0.0364741641337	0.312633832976	0.0241051862673	0.00740740740741	0.0726172465961
55843	0.109125117592	0.0820668693009	0.0984753811547	0.00250731299624	0.111111111111	0.0455927051672	0.0256959314775	0.00438276113952	0.0740740740741	0.104387291982
57569	0.103480714958	0.0182370820669	0.101474631342	0.0225658169662	0.130864197531	0.0296352583587	0.10278372591	0.0153396639883	0.0296296296296	0.113464447806
57584	0.0837253057385	0.063829787234	0.0979755061235	0.0325950689511	0.0469135802469	0.0182370820669	0.3426124197	0.0350620891161	0.0037037037037	0.0756429652042
83478	0.114769520226	0.0615501519757	0.104973756561	0.0150438779774	0.106172839506	0.0455927051672	0.0856531049251	0.0197224251278	0.0222222222222	0.10741301059
9938	0.130761994356	0.0433130699088	0.125468632842	0.0137902214793	0.123456790123	0.0592705167173	0.0899357601713	0.0131482834186	0.0333333333333	0.111951588502
23092	0.102539981185	0.0683890577508	0.101474631342	0.0438779774342	0.0913580246914	0.0455927051672	0.312633832976	0.063550036523	0.0037037037037	0.0968229954614
100874239	0.212605832549	0.031914893617	0.0909772556861	0.00376096949436	0.234567901235	0.0341945288754	0.0299785867238	0.00657414170928	0.0518518518519	0.204236006051
201176	0.111947318909	0.031914893617	0.094976255936	0.0238194734643	0.0888888888889	0.0182370820669	0.209850107066	0.0197224251278	0	0.108925869894
79822	0.1326434619	0.0820668693009	0.105973506623	0.0162975344756	0.130864197531	0.0273556231003	0.167023554604	0.0262965668371	0.0481481481481	0.127080181543
9411	0.0968955785513	0.0980243161094	0.128467883029	0.0263267864605	0.0814814814815	0.0410334346505	0.295503211991	0.0306793279766	0.0185185185185	0.0786686838124
257106	0.141110065851	0.0478723404255	0.0999750062484	0.00877559548684	0.153086419753	0.0205167173252	0.0428265524625	0.00438276113952	0.0444444444444	0.130105900151
57514	0.13640639699	0.0547112462006	0.106473381655	0.010029251985	0.143209876543	0.0410334346505	0.0128479657388	0.00657414170928	0.0555555555556	0.134644478064
2909	0.142050799624	0.0592705167173	0.098975256186	0.0125365649812	0.143209876543	0.031914893617	0.0642398286938	0.0109569028488	0.0703703703704	0.157337367625
80728	0.125117591722	0.0683890577508	0.133966508373	0.0263267864605	0.130864197531	0.0296352583587	0.145610278373	0.0328707085464	0.0407407407407	0.134644478064
343578	0.127939793039	0.0615501519757	0.183454136466	0.00376096949436	0.0888888888889	0.0364741641337	0.0428265524625	0.00657414170928	0.0592592592593	0.116490166415
143872	0.106302916275	0.0706686930091	0.109972506873	0.0162975344756	0.101234567901	0.0410334346505	0.158458244111	0.0241051862673	0.0296296296296	0.0983358547655
9912	0.118532455315	0.0524316109422	0.0939765058735	0.0188048474718	0.113580246914	0.0364741641337	0.27408993576	0.0197224251278	0.0222222222222	0.10741301059
395	0.124176857949	0.0478723404255	0.0889777555611	0.0238194734643	0.120987654321	0.0205167173252	0.17130620985	0.0241051862673	0.0037037037037	0.122541603631
23779	0.121354656632	0.0683890577508	0.111972006998	0.021312160468	0.106172839506	0.031914893617	0.197002141328	0.0219138056976	0.0111111111111	0.116490166415
64333	0.127939793039	0.0296352583587	0.094976255936	0.0162975344756	0.113580246914	0.0410334346505	0.0256959314775	0.0131482834186	0.0259259259259	0.121028744327
396	0.103480714958	0.0273556231003	0.096975756061	0.0250731299624	0.0543209876543	0.0182370820669	0.338329764454	0.0328707085464	0.0111111111111	0.0847201210287
9138	0.112888052681	0.0250759878419	0.0794801299675	0.0288340994567	0.103703703704	0.0455927051672	0.209850107066	0.0306793279766	0.00740740740741	0.0968229954614
100505585	0.112888052681	0.0250759878419	0.0794801299675	0.0288340994567	0.103703703704	0.0455927051672	0.209850107066	0.0306793279766	0.00740740740741	0.0968229954614
9639	0.147695202258	0.0159574468085	0.0924768807798	0.0225658169662	0.0913580246914	0.0136778115502	0.248394004283	0.0241051862673	0.0185185185185	0.142208774584
55160	0.140169332079	0.0501519756839	0.107973006748	0.0062682824906	0.123456790123	0.0159574468085	0.0599571734475	0.00219138056976	0.0259259259259	0.134644478064
22899	0.183443085607	0.0250759878419	0.0829792551862	0.0162975344756	0.148148148148	0.00455927051672	0.0556745182013	0.0197224251278	0.0296296296296	0.143721633888
27237	0.150517403575	0.0296352583587	0.105473631592	0.0200585039699	0.135802469136	0.0136778115502	0.0856531049251	0.0284879474069	0.0296296296296	0.142208774584
9828	0.125117591722	0.0478723404255	0.101474631342	0.0175511909737	0.148148148148	0.0205167173252	0.0728051391863	0.0197224251278	0.0407407407407	0.131618759455
23370	0.11665098777	0.0729483282675	0.109972506873	0.0238194734643	0.0987654320988	0.0387537993921	0.214132762313	0.0372534696859	0.0296296296296	0.102874432678
100507524	0.124176857949	0.0661094224924	0.0919770057486	0.0238194734643	0.111111111111	0.0296352583587	0.201284796574	0.0262965668371	0.0259259259259	0.118003025719
64283	0.11665098777	0.0706686930091	0.104973756561	0.0288340994567	0.125925925926	0.0478723404255	0.214132762313	0.0416362308254	0.0148148148148	0.125567322239
50650	0.098777046096	0.0820668693009	0.117970507373	0.0275804429586	0.0888888888889	0.0455927051672	0.23982869379	0.0350620891161	0.0037037037037	0.0907715582451
100271715	0.1326434619	0.0501519756839	0.106473381655	0.00752193898872	0.125925925926	0.0455927051672	0.0128479657388	0.00219138056976	0.0666666666667	0.128593040847
54848	0.119473189087	0.0752279635258	0.107473131717	0.00501462599248	0.130864197531	0.0501519756839	0.017130620985	0.00438276113952	0.0333333333333	0.116490166415
100874374	0.115710253998	0.056990881459	0.102974256436	0.0062682824906	0.0962962962963	0.0455927051672	0.0128479657388	0.00657414170928	0.037037037037	0.102874432678
50649	0.135465663217	0.0455927051672	0.107973006748	0.0238194734643	0.118518518519	0.0205167173252	0.141327623126	0.0328707085464	0.0111111111111	0.122541603631
7984	0.113828786453	0.0524316109422	0.10447388153	0.0150438779774	0.0765432098765	0.0524316109422	0.17130620985	0.0219138056976	0.0259259259259	0.0877458396369
23229	0.144873000941	0.0547112462006	0.102974256436	0.0137902214793	0.153086419753	0.0387537993921	0.0728051391863	0.0219138056976	0.0185185185185	0.152798789713
8289	0.102539981185	0.0433130699088	0.0754811297176	0.0338487254492	0.108641975309	0.0205167173252	0.278372591006	0.0284879474069	0.0185185185185	0.113464447806
57492	0.146754468485	0.0159574468085	0.0644838790302	0.0188048474718	0.20987654321	0.00227963525836	0.235546038544	0.0197224251278	0.0296296296296	0.170953101362
1820	0.0940733772342	0.0433130699088	0.0954761309673	0.0263267864605	0.0765432098765	0.0159574468085	0.252676659529	0.0284879474069	0.00740740740741	0.0862329803328
138715	0.13640639699	0.0341945288754	0.113971507123	0.0112829084831	0.138271604938	0.0410334346505	0.0471092077088	0.0131482834186	0.037037037037	0.157337367625
51742	0.0705550329257	0.0775075987842	0.102474381405	0.0513999164229	0.079012345679	0.0250759878419	0.149892933619	0.0416362308254	0.0037037037037	0.0635400907716
10865	0.0968955785513	0.0433130699088	0.102974256436	0.0288340994567	0.0691358024691	0.0250759878419	0.269807280514	0.0306793279766	0.0148148148148	0.0741301059002
25820	0.0874882408278	0.0934650455927	0.094976255936	0.0275804429586	0.0740740740741	0.0433130699088	0.269807280514	0.0328707085464	0.0185185185185	0.071104387292
10425	0.0978363123236	0.0592705167173	0.10847288178	0.0376096949436	0.0740740740741	0.0547112462006	0.265524625268	0.0416362308254	0.0037037037037	0.0816944024206
646450	0.126999059266	0.0387537993921	0.0904773806548	0.0275804429586	0.0913580246914	0.0250759878419	0.27408993576	0.0306793279766	0.0111111111111	0.113464447806
400	0.105362182502	0.088905775076	0.10447388153	0.0413706644379	0.0962962962963	0.0455927051672	0.175588865096	0.0525931336742	0.0259259259259	0.11497730711
285598	0.163687676388	0.0501519756839	0.10047488128	0.0363560384455	0.16049382716	0.0410334346505	0.0899357601713	0.0438276113952	0.0296296296296	0.163388804841
115761	0.160865475071	0.056990881459	0.0999750062484	0.0137902214793	0.158024691358	0.0455927051672	0.0471092077088	0.0175310445581	0.0407407407407	0.172465960666
80117	0.146754468485	0.0592705167173	0.111972006998	0.00752193898872	0.155555555556	0.0501519756839	0.0128479657388	0.00876552227904	0.0555555555556	0.146747352496
54622	0.0997177798683	0.0957446808511	0.109972506873	0.0325950689511	0.0814814814815	0.0364741641337	0.132762312634	0.0504017531045	0.037037037037	0.101361573374
339231	0.0968955785513	0.056990881459	0.10047488128	0.0363560384455	0.0666666666667	0.0273556231003	0.248394004283	0.0504017531045	0.0259259259259	0.0862329803328
402	0.111947318909	0.056990881459	0.102474381405	0.0200585039699	0.083950617284	0.031914893617	0.248394004283	0.0284879474069	0.0185185185185	0.10741301059
23568	0.121354656632	0.0547112462006	0.10047488128	0.0225658169662	0.113580246914	0.0387537993921	0.218415417559	0.0241051862673	0.0259259259259	0.11497730711
403	0.110065851364	0.088905775076	0.0974756310922	0.0288340994567	0.0864197530864	0.0387537993921	0.154175588865	0.0350620891161	0.0111111111111	0.0877458396369
10124	0.110065851364	0.0729483282675	0.105973506623	0.0238194734643	0.0888888888889	0.0410334346505	0.23982869379	0.0219138056976	0.0259259259259	0.0937972768533
26225	0.109125117592	0.063829787234	0.125468632842	0.0263267864605	0.079012345679	0.0524316109422	0.23982869379	0.0372534696859	0.0259259259259	0.0922844175492
221079	0.098777046096	0.056990881459	0.115971007248	0.0338487254492	0.0641975308642	0.0296352583587	0.222698072805	0.0438276113952	0.037037037037	0.0816944024206
84100	0.131702728128	0.0478723404255	0.106973256686	0.0175511909737	0.143209876543	0.031914893617	0.132762312634	0.0219138056976	0.0407407407407	0.131618759455
51329	0.117591721543	0.00911854103343	0.0919770057486	0.0338487254492	0.111111111111	0.00911854103343	0.0899357601713	0.0241051862673	0.0222222222222	0.0998487140696
10550	0.137347130762	0.0478723404255	0.0854786303424	0.0137902214793	0.108641975309	0.0250759878419	0.162740899358	0.0197224251278	0.0222222222222	0.118003025719
127829	0.111006585136	0.0592705167173	0.0894776305924	0.0275804429586	0.0888888888889	0.0387537993921	0.295503211991	0.0416362308254	0.0111111111111	0.0907715582451
132946	0.119473189087	0.0592705167173	0.105473631592	0.0275804429586	0.0888888888889	0.0273556231003	0.115631691649	0.0262965668371	0.0185185185185	0.10741301059
83787	0.112888052681	0.0775075987842	0.0964758810297	0.0200585039699	0.0641975308642	0.0273556231003	0.226980728051	0.0241051862673	0.0148148148148	0.0877458396369
221481	0.153339604892	0.0341945288754	0.0974756310922	0.010029251985	0.155555555556	0.031914893617	0.0471092077088	0.0109569028488	0.0333333333333	0.146747352496
84071	0.11665098777	0.0592705167173	0.10447388153	0.0175511909737	0.0888888888889	0.0410334346505	0.197002141328	0.0262965668371	0.0333333333333	0.110438729198
219681	0.130761994356	0.0433130699088	0.0869782554361	0.0162975344756	0.128395061728	0.0433130699088	0.154175588865	0.0197224251278	0.0259259259259	0.128593040847
55130	0.137347130762	0.0478723404255	0.102474381405	0.0150438779774	0.155555555556	0.0341945288754	0.0256959314775	0.00657414170928	0.0592592592593	0.154311649017
93436	0.106302916275	0.0478723404255	0.0909772556861	0.0200585039699	0.0962962962963	0.0524316109422	0.295503211991	0.0241051862673	0.0222222222222	0.0922844175492
80210	0.118532455315	0.056990881459	0.111472131967	0.010029251985	0.101234567901	0.031914893617	0.256959314775	0.0131482834186	0.0185185185185	0.111951588502
64860	0.114769520226	0.0797872340426	0.098975256186	0.0175511909737	0.123456790123	0.0615501519757	0.107066381156	0.0262965668371	0.0444444444444	0.116490166415
54470	0.124176857949	0.0501519756839	0.111472131967	0.0150438779774	0.111111111111	0.0273556231003	0.10278372591	0.0175310445581	0.0185185185185	0.118003025719
405	0.0874882408278	0.0797872340426	0.105473631592	0.0188048474718	0.0617283950617	0.056990881459	0.17130620985	0.0262965668371	0.0185185185185	0.0786686838124
406	0.0884289746002	0.0296352583587	0.102474381405	0.0225658169662	0.118518518519	0.0296352583587	0.0642398286938	0.0284879474069	0.0518518518519	0.104387291982
10552	0.101599247413	0.0615501519757	0.0914771307173	0.0275804429586	0.0814814814815	0.0433130699088	0.244111349036	0.0350620891161	0.0259259259259	0.0937972768533
10095	0.118532455315	0.0387537993921	0.0864783804049	0.031341412453	0.0962962962963	0.0250759878419	0.20556745182	0.0284879474069	0.0111111111111	0.0953101361573
10094	0.141110065851	0.0455927051672	0.110472381905	0.021312160468	0.111111111111	0.0341945288754	0.167023554604	0.0219138056976	0.0037037037037	0.130105900151
10093	0.10442144873	0.0501519756839	0.101474631342	0.0288340994567	0.079012345679	0.0341945288754	0.154175588865	0.0350620891161	0.0259259259259	0.089258698941
100526693	0.125117591722	0.0547112462006	0.111972006998	0.0275804429586	0.0987654320988	0.0364741641337	0.167023554604	0.0350620891161	0.037037037037	0.102874432678
10092	0.0931326434619	0.0775075987842	0.0879780054986	0.0288340994567	0.0814814814815	0.0547112462006	0.184154175589	0.0372534696859	0.0148148148148	0.0832072617247
10776	0.0912511759172	0.0911854103343	0.132466883279	0.021312160468	0.083950617284	0.0410334346505	0.184154175589	0.0241051862673	0.0185185185185	0.0907715582451
10777	0.14863593603	0.0797872340426	0.103474131467	0.0162975344756	0.19012345679	0.0478723404255	0.154175588865	0.0197224251278	0	0.164901664145
408	0.185324553151	0.0296352583587	0.0734816295926	0.0200585039699	0.192592592593	0.0364741641337	0.278372591006	0.0306793279766	0.0148148148148	0.211800302572
27106	0.119473189087	0.0387537993921	0.0899775056236	0.0263267864605	0.148148148148	0.0136778115502	0.141327623126	0.0175310445581	0.0333333333333	0.118003025719
57561	0.111006585136	0.0683890577508	0.106473381655	0.0200585039699	0.123456790123	0.0547112462006	0.0556745182013	0.0109569028488	0.0444444444444	0.116490166415
91947	0.113828786453	0.056990881459	0.0994751312172	0.0200585039699	0.0888888888889	0.0455927051672	0.222698072805	0.0262965668371	0.0185185185185	0.0907715582451
645432	0.157102539981	0.056990881459	0.0939765058735	0.0162975344756	0.16049382716	0.0250759878419	0.051391862955	0.0153396639883	0.0481481481481	0.161875945537
410	0.122295390405	0.0387537993921	0.0799800049988	0.0150438779774	0.0987654320988	0.0205167173252	0.226980728051	0.0219138056976	0.0185185185185	0.110438729198
22901	0.152398871119	0.056990881459	0.126468382904	0.0150438779774	0.140740740741	0.031914893617	0.0642398286938	0.0197224251278	0.0444444444444	0.146747352496
347527	0.133584195673	0.0410334346505	0.113971507123	0.0062682824906	0.130864197531	0.0341945288754	0.0299785867238	0.00657414170928	0.0481481481481	0.139183055976
79642	0.112888052681	0.0364741641337	0.0884778805299	0.0162975344756	0.0888888888889	0.031914893617	0.128479657388	0.0197224251278	0.0037037037037	0.102874432678
153642	0.113828786453	0.0683890577508	0.110972256936	0.0250731299624	0.116049382716	0.0387537993921	0.162740899358	0.0350620891161	0.0333333333333	0.104387291982
417	0.162746942615	0.0547112462006	0.0939765058735	0.0125365649812	0.172839506173	0.0227963525836	0.0214132762313	0.00876552227904	0.0481481481481	0.154311649017
419	0.121354656632	0.0592705167173	0.10047488128	0.0175511909737	0.118518518519	0.0387537993921	0.111349036403	0.0219138056976	0.0259259259259	0.111951588502
420	0.146754468485	0.0501519756839	0.104973756561	0.00501462599248	0.148148148148	0.0433130699088	0.0128479657388	0.00657414170928	0.0592592592593	0.145234493192
116969	0.137347130762	0.056990881459	0.08047988003	0.0175511909737	0.113580246914	0.0250759878419	0.175588865096	0.0241051862673	0.0111111111111	0.133131618759
9048	0.146754468485	0.0273556231003	0.0759810047488	0.0150438779774	0.140740740741	0.0478723404255	0.107066381156	0.0175310445581	0.00740740740741	0.143721633888
170302	0.101599247413	0.0455927051672	0.0779805048738	0.0300877559549	0.128395061728	0.0227963525836	0.149892933619	0.0284879474069	0.0185185185185	0.111951588502
57412	0.142050799624	0.0387537993921	0.0939765058735	0.0238194734643	0.116049382716	0.0341945288754	0.17130620985	0.0306793279766	0.0185185185185	0.136157337368
56624	0.137347130762	0.063829787234	0.106473381655	0.0062682824906	0.140740740741	0.0547112462006	0.017130620985	0.0109569028488	0.0518518518519	0.143721633888
8853	0.0912511759172	0.0387537993921	0.0954761309673	0.031341412453	0.0641975308642	0.0296352583587	0.381156316916	0.0372534696859	0.0148148148148	0.071104387292
55616	0.105362182502	0.0547112462006	0.0959760059985	0.0325950689511	0.0691358024691	0.0227963525836	0.17130620985	0.0306793279766	0.0259259259259	0.0877458396369
51665	0.1326434619	0.0729483282675	0.0999750062484	0.0263267864605	0.101234567901	0.0387537993921	0.27408993576	0.0284879474069	0.0148148148148	0.130105900151
136371	0.152398871119	0.0341945288754	0.0879780054986	0.0125365649812	0.158024691358	0.0136778115502	0.06852248394	0.0153396639883	0.037037037037	0.149773071104
142689	0.125117591722	0.0547112462006	0.104973756561	0.0062682824906	0.101234567901	0.0387537993921	0.0642398286938	0.0109569028488	0.037037037037	0.125567322239
79754	0.127939793039	0.0592705167173	0.0849787553112	0.0162975344756	0.103703703704	0.0364741641337	0.291220556745	0.0241051862673	0.0185185185185	0.122541603631
142686	0.122295390405	0.0547112462006	0.110972256936	0.00501462599248	0.113580246914	0.056990881459	0	0.00219138056976	0.0740740740741	0.130105900151
92591	0.165569143932	0.0547112462006	0.0899775056236	0.0125365649812	0.17037037037	0.0273556231003	0.0813704496788	0.0131482834186	0.037037037037	0.163388804841
339201	0.131702728128	0.0501519756839	0.0974756310922	0.0238194734643	0.111111111111	0.0341945288754	0.111349036403	0.0306793279766	0.0111111111111	0.119515885023
127247	0.141110065851	0.0273556231003	0.110472381905	0.00752193898872	0.123456790123	0.0547112462006	0.00856531049251	0.00657414170928	0.062962962963	0.130105900151
401036	0.146754468485	0.0820668693009	0.0964758810297	0.00752193898872	0.148148148148	0.0478723404255	0.0642398286938	0.00876552227904	0.0592592592593	0.1482602118
140458	0.130761994356	0.0547112462006	0.101474631342	0.00877559548684	0.128395061728	0.0592705167173	0.051391862955	0.0131482834186	0.0481481481481	0.133131618759
140461	0.130761994356	0.0478723404255	0.0994751312172	0.0150438779774	0.111111111111	0.0387537993921	0.128479657388	0.0197224251278	0	0.119515885023
140462	0.147695202258	0.063829787234	0.114971257186	0.0137902214793	0.167901234568	0.0273556231003	0.0471092077088	0.00876552227904	0.0444444444444	0.160363086233
51008	0.118532455315	0.0820668693009	0.0964758810297	0.0401170079398	0.123456790123	0.0341945288754	0.167023554604	0.0350620891161	0.0148148148148	0.121028744327
430	0.0874882408278	0.0273556231003	0.078480379905	0.0263267864605	0.079012345679	0.00911854103343	0.222698072805	0.0241051862673	0.0185185185185	0.0847201210287
56676	0.142991533396	0.0501519756839	0.092976755811	0.0125365649812	0.153086419753	0.0296352583587	0.051391862955	0.00657414170928	0.0555555555556	0.146747352496
121549	0.117591721543	0.0524316109422	0.0859785053737	0.0125365649812	0.125925925926	0.00455927051672	0.051391862955	0.0109569028488	0.0333333333333	0.118003025719
647219	0.113828786453	0.0592705167173	0.0939765058735	0.0175511909737	0.0938271604938	0.031914893617	0.167023554604	0.0241051862673	0.0222222222222	0.101361573374
25842	0.0921919096896	0.0341945288754	0.0924768807798	0.0363560384455	0.0864197530864	0.0341945288754	0.13704496788	0.0394448502557	0.0185185185185	0.0801815431165
55723	0.130761994356	0.0433130699088	0.0779805048738	0.0288340994567	0.103703703704	0.0273556231003	0.201284796574	0.0306793279766	0.0148148148148	0.119515885023
433	0.121354656632	0.0866261398176	0.187453136716	0.0150438779774	0.150617283951	0.0159574468085	0.03426124197	0.0131482834186	0.0296296296296	0.164901664145
9311	0.147695202258	0.0250759878419	0.0974756310922	0.0150438779774	0.140740740741	0.0136778115502	0.06852248394	0.0241051862673	0.0259259259259	0.143721633888
55515	0.170272812794	0.0182370820669	0.0759810047488	0.0225658169662	0.135802469136	0.0182370820669	0.119914346895	0.0262965668371	0.0222222222222	0.149773071104
51802	0.11665098777	0.0752279635258	0.0904773806548	0.00125365649812	0.125925925926	0.0478723404255	0.00428265524625	0	0.0703703703704	0.121028744327
434	0.173095014111	0.0524316109422	0.0834791302174	0.00752193898872	0.165432098765	0.0296352583587	0.0214132762313	0.00438276113952	0.0592592592593	0.161875945537
435	0.150517403575	0.0524316109422	0.0894776305924	0.0225658169662	0.145679012346	0.031914893617	0.222698072805	0.0219138056976	0.0148148148148	0.134644478064
438	0.154280338664	0.0341945288754	0.102974256436	0.0225658169662	0.172839506173	0.0387537993921	0.0642398286938	0.0262965668371	0.0407407407407	0.164901664145
8623	0.0564440263405	0.0182370820669	0.0794801299675	0.00752193898872	0.0641975308642	0.0706686930091	0.201284796574	0.00876552227904	0.0592592592593	0.0605143721634
440	0.102539981185	0.0683890577508	0.105973506623	0.0250731299624	0.0987654320988	0.0706686930091	0.20556745182	0.0328707085464	0.0259259259259	0.108925869894
54529	0.145813734713	0.0524316109422	0.0904773806548	0.0112829084831	0.135802469136	0.0364741641337	0.158458244111	0.0175310445581	0.0296296296296	0.145234493192
554235	0.14863593603	0.0364741641337	0.0894776305924	0.010029251985	0.17037037037	0.00911854103343	0.10278372591	0.0109569028488	0.0296296296296	0.158850226929
253982	0.105362182502	0.0296352583587	0.0769807548113	0.0288340994567	0.083950617284	0.0205167173252	0.158458244111	0.0241051862673	0.00740740740741	0.0907715582451
151516	0.13640639699	0.056990881459	0.105473631592	0.00752193898872	0.145679012346	0.0182370820669	0.017130620985	0	0.0740740740741	0.143721633888
79058	0.105362182502	0.0592705167173	0.106473381655	0.021312160468	0.0567901234568	0.0113981762918	0.299785867238	0.0262965668371	0.0148148148148	0.0786686838124
80150	0.0997177798683	0.0478723404255	0.107473131717	0.0288340994567	0.079012345679	0.0433130699088	0.261241970021	0.0460189919649	0.0185185185185	0.0922844175492
28990	0.126058325494	0.0775075987842	0.105473631592	0.0188048474718	0.120987654321	0.0433130699088	0.154175588865	0.0262965668371	0.0333333333333	0.119515885023
431705	0.126999059266	0.0478723404255	0.117470632342	0.00752193898872	0.108641975309	0.0113981762918	0.0385438972163	0.00438276113952	0.0333333333333	0.125567322239
460	0.158984007526	0.0615501519757	0.092976755811	0.0225658169662	0.116049382716	0.056990881459	0.145610278373	0.0394448502557	0.0148148148148	0.157337367625
55726	0.0978363123236	0.0797872340426	0.111472131967	0.0325950689511	0.0888888888889	0.0205167173252	0.162740899358	0.0460189919649	0.0185185185185	0.0847201210287
55252	0.0903104421449	0.063829787234	0.10447388153	0.0162975344756	0.101234567901	0.0661094224924	0.20556745182	0.0284879474069	0.0185185185185	0.0922844175492
84896	0.0950141110066	0.088905775076	0.129467633092	0.0275804429586	0.0913580246914	0.056990881459	0.132762312634	0.0284879474069	0.0518518518519	0.0937972768533
54454	0.0940733772342	0.0911854103343	0.100974756311	0.0351023819473	0.0641975308642	0.0273556231003	0.244111349036	0.0482103725347	0.0111111111111	0.0907715582451
83858	0.274694261524	0.0113981762918	0.0979755061235	0.0150438779774	0.158024691358	0.0113981762918	0.0642398286938	0.0131482834186	0.0259259259259	0.14069591528
55210	0.110065851364	0.0615501519757	0.10847288178	0.0376096949436	0.0864197530864	0.0227963525836	0.316916488223	0.054784514244	0.0185185185185	0.104387291982
219293	0.145813734713	0.0501519756839	0.119970007498	0.0263267864605	0.133333333333	0.0159574468085	0.0899357601713	0.0262965668371	0.0555555555556	0.134644478064
79969	0.134524929445	0.0501519756839	0.10847288178	0.0112829084831	0.113580246914	0.0341945288754	0.13704496788	0.00657414170928	0.0333333333333	0.11497730711
85300	0.119473189087	0.0410334346505	0.0879780054986	0.021312160468	0.130864197531	0.0250759878419	0.124197002141	0.0219138056976	0.0259259259259	0.119515885023
11101	0.0940733772342	0.056990881459	0.101474631342	0.0376096949436	0.0814814814815	0.0273556231003	0.222698072805	0.0416362308254	0.0185185185185	0.0771558245083
100130887	0.124176857949	0.0364741641337	0.096975756061	0.0325950689511	0.111111111111	0.0296352583587	0.209850107066	0.0438276113952	0.0222222222222	0.118003025719
466	0.0997177798683	0.0775075987842	0.106473381655	0.0325950689511	0.0666666666667	0.0364741641337	0.214132762313	0.0394448502557	0.00740740740741	0.0832072617247
1386	0.0893697083725	0.0478723404255	0.100974756311	0.021312160468	0.0814814814815	0.0364741641337	0.13704496788	0.0219138056976	0.0222222222222	0.0832072617247
467	0.123236124177	0.0547112462006	0.132466883279	0.0062682824906	0.111111111111	0.0205167173252	0.017130620985	0.0109569028488	0.0814814814815	0.11497730711
468	0.124176857949	0.0478723404255	0.0914771307173	0.0275804429586	0.101234567901	0.0364741641337	0.184154175589	0.0306793279766	0.0185185185185	0.122541603631
22809	0.0893697083725	0.0501519756839	0.0994751312172	0.0275804429586	0.0913580246914	0.0296352583587	0.154175588865	0.0306793279766	0.0259259259259	0.0937972768533
22926	0.128880526811	0.063829787234	0.110972256936	0.00501462599248	0.133333333333	0.0592705167173	0.00428265524625	0.00657414170928	0.0444444444444	0.128593040847
1388	0.111947318909	0.0775075987842	0.0979755061235	0.0112829084831	0.0987654320988	0.0250759878419	0.111349036403	0.00876552227904	0.0259259259259	0.104387291982
80063	0.0959548447789	0.0775075987842	0.107973006748	0.0263267864605	0.0691358024691	0.031914893617	0.20556745182	0.0372534696859	0.0148148148148	0.0832072617247
83734	0.117591721543	0.0820668693009	0.112471882029	0.0263267864605	0.118518518519	0.0524316109422	0.209850107066	0.0372534696859	0	0.110438729198
9140	0.111006585136	0.0752279635258	0.0869782554361	0.031341412453	0.116049382716	0.031914893617	0.188436830835	0.0372534696859	0.0148148148148	0.10741301059
55054	0.123236124177	0.0592705167173	0.115971007248	0.0238194734643	0.101234567901	0.0364741641337	0.197002141328	0.0262965668371	0.037037037037	0.10741301059
23130	0.11665098777	0.0433130699088	0.0959760059985	0.0175511909737	0.116049382716	0.0410334346505	0.162740899358	0.0219138056976	0.0185185185185	0.124054462935
55102	0.115710253998	0.0775075987842	0.121469632592	0.010029251985	0.130864197531	0.0592705167173	0.017130620985	0.0109569028488	0.0703703703704	0.118003025719
64422	0.103480714958	0.0729483282675	0.107473131717	0.0300877559549	0.106172839506	0.0455927051672	0.235546038544	0.0350620891161	0.0148148148148	0.105900151286
115201	0.128880526811	0.0592705167173	0.101474631342	0.021312160468	0.120987654321	0.0752279635258	0.154175588865	0.0350620891161	0.037037037037	0.119515885023
23192	0.105362182502	0.0729483282675	0.112971757061	0.0564145424154	0.0592592592593	0.0387537993921	0.334047109208	0.0701241782323	0.0185185185185	0.0756429652042
9474	0.101599247413	0.0752279635258	0.119470132467	0.0150438779774	0.0888888888889	0.0524316109422	0.17130620985	0.0219138056976	0.0148148148148	0.0937972768533
10533	0.123236124177	0.0706686930091	0.119470132467	0.0200585039699	0.106172839506	0.0341945288754	0.17130620985	0.0197224251278	0.0222222222222	0.11497730711
471	0.127939793039	0.0501519756839	0.0899775056236	0.021312160468	0.125925925926	0.0501519756839	0.214132762313	0.0306793279766	0.0185185185185	0.137670196672
51062	0.146754468485	0.0820668693009	0.0959760059985	0.0225658169662	0.153086419753	0.0296352583587	0.0642398286938	0.0197224251278	0.0259259259259	0.145234493192
25923	0.108184383819	0.0615501519757	0.108972756811	0.0338487254492	0.125925925926	0.0273556231003	0.154175588865	0.0394448502557	0.0222222222222	0.0998487140696
23300	0.137347130762	0.0592705167173	0.0984753811547	0.0188048474718	0.0987654320988	0.0387537993921	0.299785867238	0.0262965668371	0.0296296296296	0.14069591528
474	0.134524929445	0.0547112462006	0.082479380155	0.0238194734643	0.133333333333	0.0227963525836	0.145610278373	0.0175310445581	0.0111111111111	0.145234493192
84913	0.103480714958	0.0250759878419	0.101974506373	0.0275804429586	0.083950617284	0.0341945288754	0.231263383298	0.0350620891161	0.0185185185185	0.104387291982
475	0.146754468485	0.0706686930091	0.101474631342	0.0162975344756	0.125925925926	0.0387537993921	0.188436830835	0.0175310445581	0.0259259259259	0.145234493192
57205	0.13640639699	0.0661094224924	0.101974506373	0.0125365649812	0.148148148148	0.0455927051672	0.124197002141	0.0153396639883	0.0333333333333	0.137670196672
23250	0.0950141110066	0.0501519756839	0.103974006498	0.0225658169662	0.0740740740741	0.0364741641337	0.286937901499	0.0241051862673	0.0222222222222	0.0786686838124
100874205	0.174976481656	0.0250759878419	0.102474381405	0.0150438779774	0.17037037037	0.0227963525836	0.0599571734475	0.0219138056976	0.0333333333333	0.172465960666
23200	0.0846660395108	0.056990881459	0.0944763809048	0.0376096949436	0.0493827160494	0.0364741641337	0.299785867238	0.0372534696859	0.0148148148148	0.0680786686838
479	0.0950141110066	0.0205167173252	0.178455386153	0.0175511909737	0.113580246914	0.0250759878419	0.261241970021	0.0219138056976	0.0185185185185	0.121028744327
57130	0.124176857949	0.0478723404255	0.122969257686	0.0288340994567	0.108641975309	0.0341945288754	0.231263383298	0.0262965668371	0.0222222222222	0.11497730711
23400	0.140169332079	0.0205167173252	0.0919770057486	0.0188048474718	0.0864197530864	0.0182370820669	0.282655246253	0.0306793279766	0.0333333333333	0.130105900151
79572	0.0950141110066	0.0980243161094	0.117470632342	0.0351023819473	0.0716049382716	0.0615501519757	0.304068522484	0.0438276113952	0.0222222222222	0.0756429652042
344905	0.144873000941	0.0547112462006	0.0994751312172	0.010029251985	0.123456790123	0.056990881459	0.0256959314775	0.0131482834186	0.0555555555556	0.143721633888
477	0.13640639699	0.0455927051672	0.100974756311	0.00752193898872	0.128395061728	0.0364741641337	0.0556745182013	0.00876552227904	0.0333333333333	0.137670196672
478	0.111947318909	0.0205167173252	0.166958260435	0.0125365649812	0.0962962962963	0.0273556231003	0.256959314775	0.0131482834186	0.0333333333333	0.0922844175492
481	0.11665098777	0.0683890577508	0.0944763809048	0.0225658169662	0.0987654320988	0.0364741641337	0.244111349036	0.0241051862673	0.0037037037037	0.101361573374
482	0.114769520226	0.0524316109422	0.111472131967	0.0338487254492	0.103703703704	0.0250759878419	0.141327623126	0.0394448502557	0.00740740740741	0.0983358547655
487	0.114769520226	0.0296352583587	0.0819795051237	0.00877559548684	0.120987654321	0.0205167173252	0.0599571734475	0.00657414170928	0.0481481481481	0.11497730711
488	0.0809031044214	0.0592705167173	0.0944763809048	0.0376096949436	0.0518518518519	0.0364741641337	0.329764453961	0.0306793279766	0.0148148148148	0.0680786686838
490	0.0724365004704	0.0820668693009	0.102474381405	0.0488926034267	0.0716049382716	0.0296352583587	0.265524625268	0.0482103725347	0.00740740740741	0.0786686838124
491	0.170272812794	0.063829787234	0.0879780054986	0.00752193898872	0.158024691358	0.031914893617	0.0214132762313	0.00657414170928	0.0592592592593	0.169440242057
492	0.134524929445	0.0364741641337	0.129467633092	0.0188048474718	0.108641975309	0.0113981762918	0.299785867238	0.0241051862673	0.0111111111111	0.111951588502
493	0.108184383819	0.0501519756839	0.114971257186	0.0125365649812	0.118518518519	0.0182370820669	0.0599571734475	0.0131482834186	0.0259259259259	0.110438729198
9914	0.115710253998	0.0615501519757	0.0999750062484	0.0250731299624	0.0888888888889	0.0273556231003	0.235546038544	0.0241051862673	0.0185185185185	0.102874432678
495	0.172154280339	0.0296352583587	0.0849787553112	0.00752193898872	0.118518518519	0.0205167173252	0.0299785867238	0.00657414170928	0.0481481481481	0.134644478064
496	0.14863593603	0.0113981762918	0.0849787553112	0.0150438779774	0.120987654321	0.0205167173252	0.119914346895	0.0153396639883	0.0481481481481	0.133131618759
498	0.142050799624	0.0501519756839	0.0934766308423	0.0250731299624	0.113580246914	0.0387537993921	0.0942184154176	0.0284879474069	0.0222222222222	0.122541603631
509	0.111006585136	0.0592705167173	0.101474631342	0.0325950689511	0.103703703704	0.0455927051672	0.179871520343	0.0460189919649	0.0259259259259	0.0998487140696
514	0.138287864534	0.0592705167173	0.106973256686	0.0263267864605	0.125925925926	0.0478723404255	0.235546038544	0.0438276113952	0.0259259259259	0.130105900151
517	0.101599247413	0.0501519756839	0.0899775056236	0.0300877559549	0.083950617284	0.031914893617	0.17130620985	0.0350620891161	0.0259259259259	0.102874432678
10476	0.112888052681	0.0615501519757	0.101974506373	0.0275804429586	0.103703703704	0.0227963525836	0.141327623126	0.0372534696859	0.0111111111111	0.118003025719
521	0.117591721543	0.0547112462006	0.094976255936	0.0300877559549	0.0864197530864	0.0227963525836	0.248394004283	0.0372534696859	0.0222222222222	0.105900151286
522	0.117591721543	0.0524316109422	0.0919770057486	0.0263267864605	0.130864197531	0.0524316109422	0.197002141328	0.0284879474069	0.0111111111111	0.118003025719
9551	0.127939793039	0.056990881459	0.114471382154	0.0300877559549	0.125925925926	0.0547112462006	0.128479657388	0.0284879474069	0.0444444444444	0.127080181543
100526740	0.126999059266	0.056990881459	0.113971507123	0.0288340994567	0.125925925926	0.0547112462006	0.128479657388	0.0262965668371	0.0481481481481	0.124054462935
10632	0.125117591722	0.0524316109422	0.0884778805299	0.021312160468	0.0864197530864	0.0410334346505	0.149892933619	0.0241051862673	0.0481481481481	0.0968229954614
267020	0.149576669802	0.0592705167173	0.111972006998	0.0150438779774	0.148148148148	0.0250759878419	0.0471092077088	0.0131482834186	0.0296296296296	0.149773071104
27109	0.126999059266	0.0752279635258	0.105973506623	0.0250731299624	0.083950617284	0.0455927051672	0.226980728051	0.0350620891161	0.0222222222222	0.102874432678
55101	0.108184383819	0.0775075987842	0.0934766308423	0.0162975344756	0.128395061728	0.0250759878419	0.0299785867238	0.0175310445581	0.0296296296296	0.11497730711
537	0.127939793039	0.0752279635258	0.112971757061	0.0363560384455	0.111111111111	0.0433130699088	0.231263383298	0.0416362308254	0.0481481481481	0.121028744327
92270	0.126999059266	0.0661094224924	0.117470632342	0.00752193898872	0.125925925926	0.0524316109422	0.03426124197	0.0109569028488	0.0407407407407	0.110438729198
10159	0.111947318909	0.0820668693009	0.117470632342	0.021312160468	0.0814814814815	0.031914893617	0.269807280514	0.0328707085464	0.0296296296296	0.108925869894
23545	0.127939793039	0.0661094224924	0.115471132217	0.0388633514417	0.101234567901	0.0182370820669	0.269807280514	0.0482103725347	0.0111111111111	0.10741301059
527	0.0893697083725	0.0706686930091	0.106473381655	0.0338487254492	0.0740740740741	0.0296352583587	0.291220556745	0.0460189919649	0.0222222222222	0.0771558245083
9114	0.115710253998	0.0478723404255	0.103474131467	0.0263267864605	0.0962962962963	0.0296352583587	0.188436830835	0.0306793279766	0.0111111111111	0.104387291982
245972	0.162746942615	0.0592705167173	0.0954761309673	0.00376096949436	0.153086419753	0.0364741641337	0.03426124197	0.00219138056976	0.0592592592593	0.164901664145
8992	0.108184383819	0.0775075987842	0.107473131717	0.0175511909737	0.111111111111	0.0364741641337	0.179871520343	0.0219138056976	0.0222222222222	0.101361573374
401431	0.118532455315	0.0478723404255	0.0884778805299	0.0238194734643	0.0962962962963	0.0433130699088	0.252676659529	0.0306793279766	0.0259259259259	0.111951588502
523	0.100658513641	0.0820668693009	0.109472631842	0.0300877559549	0.113580246914	0.0501519756839	0.10278372591	0.0219138056976	0.0296296296296	0.102874432678
525	0.157102539981	0.0250759878419	0.124468882779	0.00125365649812	0.162962962963	0.0227963525836	0.0428265524625	0.00219138056976	0.0222222222222	0.161875945537
526	0.109125117592	0.0775075987842	0.106973256686	0.0250731299624	0.083950617284	0.056990881459	0.179871520343	0.0306793279766	0.0222222222222	0.101361573374
528	0.0997177798683	0.0478723404255	0.119970007498	0.0150438779774	0.0740740740741	0.0524316109422	0.17130620985	0.0241051862673	0.037037037037	0.0998487140696
245973	0.112888052681	0.0706686930091	0.103474131467	0.021312160468	0.0987654320988	0.0250759878419	0.256959314775	0.0284879474069	0.0111111111111	0.102874432678
51382	0.0978363123236	0.063829787234	0.102474381405	0.0325950689511	0.0987654320988	0.0410334346505	0.162740899358	0.0350620891161	0.0444444444444	0.0983358547655
529	0.122295390405	0.0455927051672	0.105973506623	0.0175511909737	0.108641975309	0.0250759878419	0.13704496788	0.0175310445581	0.0259259259259	0.111951588502
90423	0.142050799624	0.0683890577508	0.0854786303424	0.0263267864605	0.155555555556	0.0364741641337	0.0942184154176	0.0284879474069	0.0222222222222	0.143721633888
9296	0.128880526811	0.0273556231003	0.110972256936	0.0275804429586	0.111111111111	0.0387537993921	0.167023554604	0.0350620891161	0.0259259259259	0.122541603631
9550	0.111947318909	0.0615501519757	0.13296675831	0.0238194734643	0.108641975309	0.0387537993921	0.158458244111	0.0241051862673	0.0296296296296	0.113464447806
127124	0.158984007526	0.0387537993921	0.0864783804049	0.0062682824906	0.165432098765	0.0478723404255	0	0.00657414170928	0.0592592592593	0.157337367625
538	0.112888052681	0.0501519756839	0.110972256936	0.0200585039699	0.0888888888889	0.0455927051672	0.10278372591	0.0219138056976	0.0259259259259	0.101361573374
540	0.124176857949	0.0661094224924	0.107473131717	0.0188048474718	0.116049382716	0.0661094224924	0.162740899358	0.0241051862673	0.0444444444444	0.127080181543
51761	0.140169332079	0.0547112462006	0.105473631592	0.0175511909737	0.133333333333	0.0501519756839	0.179871520343	0.0219138056976	0.0296296296296	0.139183055976
148229	0.126999059266	0.0364741641337	0.0899775056236	0.0238194734643	0.108641975309	0.031914893617	0.192719486081	0.0284879474069	0.0111111111111	0.125567322239
79895	0.108184383819	0.0752279635258	0.111472131967	0	0.101234567901	0.0273556231003	0.00856531049251	0	0.0518518518519	0.104387291982
158381	0.117591721543	0.0478723404255	0.0979755061235	0.0162975344756	0.125925925926	0.056990881459	0.0770877944325	0.0219138056976	0.0296296296296	0.128593040847
374868	0.105362182502	0.0980243161094	0.145963509123	0.0351023819473	0.0864197530864	0.0501519756839	0.265524625268	0.0372534696859	0.0148148148148	0.0937972768533
91647	0.118532455315	0.0524316109422	0.113471632092	0.021312160468	0.0987654320988	0.0410334346505	0.235546038544	0.0284879474069	0.0407407407407	0.116490166415
93974	0.123236124177	0.0843465045593	0.096975756061	0.0288340994567	0.130864197531	0.0478723404255	0.192719486081	0.0372534696859	0.0185185185185	0.124054462935
51374	0.106302916275	0.0501519756839	0.0839790052487	0.0463852904304	0.0814814814815	0.0341945288754	0.231263383298	0.054784514244	0.0148148148148	0.0816944024206
8455	0.100658513641	0.0820668693009	0.112971757061	0.0275804429586	0.0888888888889	0.0501519756839	0.23982869379	0.0394448502557	0.0296296296296	0.0937972768533
26033	0.0931326434619	0.0615501519757	0.0939765058735	0.0413706644379	0.0691358024691	0.0455927051672	0.286937901499	0.0372534696859	0.0111111111111	0.0832072617247
6310	0.0780809031044	0.031914893617	0.10447388153	0.031341412453	0.113580246914	0.0136778115502	0.0942184154176	0.0241051862673	0.00740740740741	0.089258698941
342371	0.103480714958	0.0706686930091	0.109972506873	0.0275804429586	0.0765432098765	0.0387537993921	0.197002141328	0.0284879474069	0.0185185185185	0.0847201210287
6311	0.0921919096896	0.0182370820669	0.103974006498	0.0363560384455	0.0962962962963	0.0205167173252	0.265524625268	0.0350620891161	0.0111111111111	0.101361573374
11273	0.100658513641	0.0547112462006	0.0864783804049	0.0363560384455	0.103703703704	0.031914893617	0.231263383298	0.0306793279766	0.0037037037037	0.0937972768533
92552	0.152398871119	0.0501519756839	0.100974756311	0.00877559548684	0.17037037037	0.0410334346505	0.017130620985	0.00876552227904	0.0592592592593	0.178517397882
127002	0.122295390405	0.0592705167173	0.0899775056236	0.0300877559549	0.103703703704	0.0341945288754	0.252676659529	0.0350620891161	0.0111111111111	0.111951588502
56970	0.0865475070555	0.0501519756839	0.0814796300925	0.0275804429586	0.0567901234568	0.0387537993921	0.321199143469	0.0284879474069	0.00740740740741	0.0635400907716
549	0.113828786453	0.0706686930091	0.103974006498	0.0150438779774	0.101234567901	0.0501519756839	0.261241970021	0.0197224251278	0.0148148148148	0.104387291982
79000	0.106302916275	0.0524316109422	0.103474131467	0.0200585039699	0.079012345679	0.0433130699088	0.201284796574	0.0306793279766	0.037037037037	0.102874432678
54998	0.108184383819	0.0296352583587	0.102474381405	0.0263267864605	0.0913580246914	0.0159574468085	0.269807280514	0.0350620891161	0.0222222222222	0.0983358547655
9212	0.113828786453	0.0706686930091	0.0919770057486	0.0125365649812	0.120987654321	0.0341945288754	0.132762312634	0.0219138056976	0.0407407407407	0.118003025719
6795	0.118532455315	0.0501519756839	0.0994751312172	0.0238194734643	0.116049382716	0.0182370820669	0.119914346895	0.0175310445581	0.0111111111111	0.113464447806
26053	0.0912511759172	0.0615501519757	0.0964758810297	0.0463852904304	0.0740740740741	0.0227963525836	0.145610278373	0.054784514244	0.0296296296296	0.0786686838124
23080	0.125117591722	0.0797872340426	0.0959760059985	0.0288340994567	0.108641975309	0.0524316109422	0.197002141328	0.0438276113952	0.0259259259259	0.118003025719
551	0.131702728128	0.0136778115502	0.092976755811	0.010029251985	0.155555555556	0.0250759878419	0.0813704496788	0.0109569028488	0.0481481481481	0.149773071104
552	0.124176857949	0.0797872340426	0.105473631592	0.0300877559549	0.128395061728	0.0524316109422	0.149892933619	0.0394448502557	0.0481481481481	0.128593040847
553	0.155221072437	0.0341945288754	0.0934766308423	0.0275804429586	0.133333333333	0.0273556231003	0.119914346895	0.0284879474069	0.0185185185185	0.145234493192
554	0.154280338664	0.0273556231003	0.127468132967	0.010029251985	0.17037037037	0.0205167173252	0.0556745182013	0.0109569028488	0.037037037037	0.157337367625
158833	0.156161806209	0.0410334346505	0.106473381655	0.00125365649812	0.130864197531	0.0501519756839	0.0128479657388	0	0.0703703703704	0.127080181543
158835	0.14863593603	0.0501519756839	0.0994751312172	0.00376096949436	0.165432098765	0.0227963525836	0.0385438972163	0.00438276113952	0.0518518518519	0.154311649017
126859	0.122295390405	0.056990881459	0.0939765058735	0.0225658169662	0.0938271604938	0.0296352583587	0.132762312634	0.0262965668371	0.037037037037	0.10741301059
8312	0.0968955785513	0.0797872340426	0.0884778805299	0.0351023819473	0.037037037037	0.031914893617	0.355460385439	0.054784514244	0.00740740740741	0.0756429652042
8313	0.0583254938852	0.0433130699088	0.0874781304674	0.0275804429586	0.0493827160494	0.0182370820669	0.265524625268	0.0219138056976	0.0037037037037	0.0453857791225
558	0.128880526811	0.0296352583587	0.107973006748	0.00752193898872	0.113580246914	0.0113981762918	0.06852248394	0.00657414170928	0.0296296296296	0.113464447806
563	0.143932267168	0.063829787234	0.108972756811	0.0062682824906	0.130864197531	0.0364741641337	0.017130620985	0.00657414170928	0.0444444444444	0.145234493192
646282	0.142991533396	0.0410334346505	0.098975256186	0.00877559548684	0.138271604938	0.0296352583587	0.00856531049251	0.00657414170928	0.0444444444444	0.139183055976
64343	0.118532455315	0.0592705167173	0.0894776305924	0.0388633514417	0.0962962962963	0.0387537993921	0.244111349036	0.0460189919649	0.0148148148148	0.102874432678
51582	0.139228598307	0.0524316109422	0.105473631592	0.00877559548684	0.125925925926	0.0524316109422	0.0214132762313	0.0109569028488	0.0481481481481	0.143721633888
566	0.115710253998	0.0159574468085	0.0874781304674	0.0137902214793	0.118518518519	0.00683890577508	0.107066381156	0.0109569028488	0.0148148148148	0.11497730711
8706	0.123236124177	0.0547112462006	0.094976255936	0.0137902214793	0.0987654320988	0.0273556231003	0.226980728051	0.0197224251278	0.0148148148148	0.104387291982
148789	0.0733772342427	0.0820668693009	0.111472131967	0.0488926034267	0.0592592592593	0.0706686930091	0.256959314775	0.0504017531045	0.00740740740741	0.0620272314675
8705	0.187206020696	0.00911854103343	0.0779805048738	0.0175511909737	0.185185185185	0.00911854103343	0.0214132762313	0.0153396639883	0.0444444444444	0.177004538578
10317	0.126999059266	0.0934650455927	0.117470632342	0.0125365649812	0.133333333333	0.0364741641337	0.0299785867238	0.0109569028488	0.103703703704	0.139183055976
126792	0.0912511759172	0.0387537993921	0.0979755061235	0.0300877559549	0.0567901234568	0	0.37687366167	0.0350620891161	0.0111111111111	0.0786686838124
27087	0.13640639699	0.0387537993921	0.094976255936	0.0351023819473	0.0962962962963	0.0364741641337	0.278372591006	0.0525931336742	0.0148148148148	0.128593040847
135152	0.125117591722	0.0524316109422	0.0829792551862	0.0263267864605	0.16049382716	0.031914893617	0.184154175589	0.0306793279766	0.0148148148148	0.130105900151
10331	0.13640639699	0.0478723404255	0.101474631342	0.0238194734643	0.0962962962963	0.0250759878419	0.128479657388	0.0306793279766	0.0222222222222	0.116490166415
84002	0.071495766698	0.0478723404255	0.105973506623	0.0263267864605	0.0691358024691	0.00911854103343	0.162740899358	0.0306793279766	0.0111111111111	0.0635400907716
192134	0.149576669802	0.0478723404255	0.0764808797801	0.0062682824906	0.125925925926	0.0296352583587	0.0128479657388	0.00657414170928	0.0518518518519	0.130105900151
93010	0.154280338664	0.0159574468085	0.0889777555611	0.0162975344756	0.145679012346	0.0113981762918	0.0385438972163	0.00876552227904	0.0259259259259	0.155824508321
374907	0.123236124177	0.0296352583587	0.078480379905	0.0112829084831	0.0962962962963	0.00911854103343	0.0599571734475	0.0131482834186	0.0222222222222	0.119515885023
84752	0.106302916275	0.031914893617	0.0919770057486	0.0175511909737	0.103703703704	0.00911854103343	0.119914346895	0.0197224251278	0.0222222222222	0.102874432678
146712	0.146754468485	0.056990881459	0.0849787553112	0.0300877559549	0.116049382716	0.0205167173252	0.248394004283	0.0350620891161	0.0111111111111	0.170953101362
124872	0.139228598307	0.063829787234	0.104973756561	0.0250731299624	0.083950617284	0.0250759878419	0.201284796574	0.0284879474069	0.0148148148148	0.127080181543
283358	0.103480714958	0.0341945288754	0.094976255936	0.0426243209361	0.0691358024691	0.0296352583587	0.248394004283	0.0460189919649	0.00740740740741	0.0877458396369
2683	0.10442144873	0.0752279635258	0.101974506373	0.0413706644379	0.0888888888889	0.0387537993921	0.248394004283	0.0591672753835	0.00740740740741	0.0862329803328
8704	0.0978363123236	0.0387537993921	0.153961509623	0.0150438779774	0.0740740740741	0.0227963525836	0.351177730193	0.0241051862673	0.00740740740741	0.0937972768533
8702	0.103480714958	0.0706686930091	0.0934766308423	0.0125365649812	0.0913580246914	0.0387537993921	0.27408993576	0.0131482834186	0.0111111111111	0.0862329803328
9334	0.0912511759172	0.0387537993921	0.0839790052487	0.0250731299624	0.0469135802469	0.0433130699088	0.316916488223	0.0350620891161	0.0111111111111	0.0862329803328
11285	0.117591721543	0.0524316109422	0.111472131967	0.0238194734643	0.0814814814815	0.0433130699088	0.265524625268	0.0306793279766	0.0222222222222	0.101361573374
27077	0.127939793039	0.056990881459	0.103974006498	0.0325950689511	0.101234567901	0.0387537993921	0.149892933619	0.0284879474069	0.0407407407407	0.128593040847
29086	0.13640639699	0.0364741641337	0.0924768807798	0.0250731299624	0.133333333333	0.0273556231003	0.0813704496788	0.0284879474069	0.00740740740741	0.127080181543
25825	0.0856067732832	0.0524316109422	0.0694826293427	0.0325950689511	0.0493827160494	0.0227963525836	0.226980728051	0.0306793279766	0.00740740740741	0.0620272314675
100379661	0.152398871119	0.0524316109422	0.0914771307173	0.010029251985	0.162962962963	0.0273556231003	0.0256959314775	0.0131482834186	0.062962962963	0.158850226929
571	0.152398871119	0.0524316109422	0.0914771307173	0.010029251985	0.162962962963	0.0273556231003	0.0256959314775	0.0131482834186	0.062962962963	0.158850226929
60468	0.0978363123236	0.0341945288754	0.0809797550612	0.0263267864605	0.0888888888889	0.0250759878419	0.278372591006	0.0262965668371	0.0185185185185	0.113464447806
573	0.109125117592	0.0820668693009	0.127468132967	0.0225658169662	0.0864197530864	0.0341945288754	0.244111349036	0.0306793279766	0.0222222222222	0.0816944024206
9532	0.0997177798683	0.0547112462006	0.119470132467	0.0376096949436	0.0617283950617	0.0478723404255	0.235546038544	0.0460189919649	0.0148148148148	0.0832072617247
9531	0.138287864534	0.0410334346505	0.105473631592	0.010029251985	0.148148148148	0.0159574468085	0.0256959314775	0.00876552227904	0.0592592592593	0.142208774584
9530	0.0921919096896	0.0661094224924	0.0999750062484	0.0363560384455	0.0740740740741	0.0341945288754	0.184154175589	0.0525931336742	0.0222222222222	0.0771558245083
9529	0.0978363123236	0.0524316109422	0.103974006498	0.0351023819473	0.0814814814815	0.0524316109422	0.304068522484	0.0460189919649	0.00740740740741	0.0832072617247
7917	0.0921919096896	0.0615501519757	0.134966258435	0.0438779774342	0.079012345679	0.0547112462006	0.188436830835	0.0482103725347	0.0111111111111	0.0801815431165
85317	0.127939793039	0.056990881459	0.109472631842	0.021312160468	0.108641975309	0.0273556231003	0.0899357601713	0.0219138056976	0.0259259259259	0.122541603631
10458	0.0940733772342	0.056990881459	0.0964758810297	0.0338487254492	0.0691358024691	0.0227963525836	0.278372591006	0.0416362308254	0.0222222222222	0.0922844175492
55971	0.0856067732832	0.0729483282675	0.0954761309673	0.0263267864605	0.0765432098765	0.0410334346505	0.248394004283	0.0262965668371	0.0037037037037	0.0756429652042
578	0.134524929445	0.0478723404255	0.0984753811547	0.0162975344756	0.153086419753	0.0250759878419	0.06852248394	0.0175310445581	0.0333333333333	0.134644478064
8815	0.0912511759172	0.0592705167173	0.106473381655	0.021312160468	0.0592592592593	0.0205167173252	0.162740899358	0.0175310445581	0.0037037037037	0.0771558245083
140836	0.163687676388	0.0296352583587	0.098975256186	0.00501462599248	0.182716049383	0.0410334346505	0.0128479657388	0.00219138056976	0.037037037037	0.17397881997
55024	0.135465663217	0.0524316109422	0.098975256186	0.00250731299624	0.143209876543	0.0410334346505	0.00856531049251	0.00438276113952	0.037037037037	0.136157337368
54971	0.121354656632	0.0433130699088	0.0869782554361	0.0288340994567	0.165432098765	0.0227963525836	0.111349036403	0.0328707085464	0.0296296296296	0.143721633888
56751	0.150517403575	0.0387537993921	0.0754811297176	0.0300877559549	0.138271604938	0.0136778115502	0.128479657388	0.0284879474069	0.0296296296296	0.151285930408
56033	0.131702728128	0.0182370820669	0.0724818795301	0.0363560384455	0.135802469136	0.00911854103343	0.154175588865	0.0328707085464	0.00740740740741	0.142208774584
8538	0.149576669802	0.0729483282675	0.0939765058735	0.00877559548684	0.133333333333	0.0227963525836	0.017130620985	0.0131482834186	0.0444444444444	0.158850226929
10409	0.0903104421449	0.0341945288754	0.0924768807798	0.0263267864605	0.0864197530864	0.00683890577508	0.162740899358	0.0306793279766	0.0185185185185	0.0953101361573
10538	0.149576669802	0.0524316109422	0.0869782554361	0.010029251985	0.150617283951	0.0524316109422	0.0428265524625	0.0131482834186	0.037037037037	0.137670196672
116071	0.151458137347	0.0524316109422	0.0884778805299	0.010029251985	0.138271604938	0.0205167173252	0.0385438972163	0.0131482834186	0.037037037037	0.143721633888
55509	0.153339604892	0.056990881459	0.109472631842	0.010029251985	0.130864197531	0.0296352583587	0.017130620985	0.0109569028488	0.0740740740741	0.124054462935
581	0.1326434619	0.0433130699088	0.0904773806548	0.0188048474718	0.101234567901	0.0159574468085	0.23982869379	0.0197224251278	0.0111111111111	0.124054462935
9031	0.0827845719661	0.0797872340426	0.094976255936	0.0275804429586	0.083950617284	0.0296352583587	0.256959314775	0.0306793279766	0.00740740740741	0.0756429652042
11176	0.118532455315	0.0273556231003	0.0959760059985	0.010029251985	0.143209876543	0.0273556231003	0.0256959314775	0.00657414170928	0.0185185185185	0.137670196672
100422899	0.175917215428	0.0159574468085	0.0764808797801	0.0200585039699	0.162962962963	0.00911854103343	0.0599571734475	0.0219138056976	0.0222222222222	0.160363086233
27113	0.124176857949	0.0410334346505	0.146963259185	0.00877559548684	0.155555555556	0.0182370820669	0.03426124197	0.00876552227904	0.062962962963	0.131618759455
8424	0.138287864534	0.0706686930091	0.105973506623	0.00376096949436	0.148148148148	0.031914893617	0.00428265524625	0.00438276113952	0.0222222222222	0.145234493192
79738	0.151458137347	0.0706686930091	0.103974006498	0.0200585039699	0.123456790123	0.0433130699088	0.13704496788	0.0241051862673	0.0444444444444	0.124054462935
583	0.142991533396	0.0524316109422	0.109972506873	0.0238194734643	0.138271604938	0.0410334346505	0.192719486081	0.0153396639883	0.00740740740741	0.136157337368
585	0.105362182502	0.0524316109422	0.109472631842	0.021312160468	0.083950617284	0.056990881459	0.13704496788	0.0262965668371	0.0259259259259	0.0907715582451
129880	0.110065851364	0.0455927051672	0.10447388153	0.0351023819473	0.106172839506	0.0683890577508	0.235546038544	0.0460189919649	0.037037037037	0.101361573374
55212	0.134524929445	0.056990881459	0.0829792551862	0.0238194734643	0.108641975309	0.0410334346505	0.158458244111	0.0241051862673	0.0222222222222	0.116490166415
63827	0.134524929445	0.0501519756839	0.0899775056236	0.0263267864605	0.108641975309	0.0433130699088	0.197002141328	0.0328707085464	0.0111111111111	0.130105900151
55973	0.0940733772342	0.0615501519757	0.107973006748	0.0175511909737	0.0641975308642	0.0501519756839	0.27408993576	0.0219138056976	0.0185185185185	0.0816944024206
10134	0.0724365004704	0.0615501519757	0.0954761309673	0.0351023819473	0.0320987654321	0.0182370820669	0.282655246253	0.0482103725347	0.0111111111111	0.0453857791225
9564	0.0997177798683	0.0205167173252	0.0809797550612	0.0162975344756	0.120987654321	0.0159574468085	0.06852248394	0.0175310445581	0.0481481481481	0.0937972768533
400500	0.107243650047	0.0501519756839	0.100974756311	0.0175511909737	0.0938271604938	0.0433130699088	0.0256959314775	0.0219138056976	0.037037037037	0.0998487140696
8537	0.14863593603	0.0433130699088	0.110972256936	0.00752193898872	0.167901234568	0.0250759878419	0.0256959314775	0.00219138056976	0.037037037037	0.161875945537
10286	0.115710253998	0.0455927051672	0.116470882279	0.0137902214793	0.0987654320988	0.0547112462006	0.0985010706638	0.0197224251278	0.0333333333333	0.0983358547655
54828	0.106302916275	0.0843465045593	0.121969507623	0.0200585039699	0.0814814814815	0.0364741641337	0.124197002141	0.0328707085464	0.0296296296296	0.0998487140696
55653	0.129821260583	0.0478723404255	0.0819795051237	0.0275804429586	0.0814814814815	0.0273556231003	0.252676659529	0.0306793279766	0.0148148148148	0.10741301059
586	0.115710253998	0.056990881459	0.110472381905	0.0238194734643	0.0987654320988	0.0592705167173	0.158458244111	0.0372534696859	0.0333333333333	0.111951588502
587	0.107243650047	0.0433130699088	0.105473631592	0.0200585039699	0.0913580246914	0.0433130699088	0.192719486081	0.0241051862673	0.0407407407407	0.101361573374
56647	0.126999059266	0.0501519756839	0.0964758810297	0.0300877559549	0.113580246914	0.0501519756839	0.107066381156	0.0306793279766	0.0296296296296	0.124054462935
100286844	0.130761994356	0.0615501519757	0.0899775056236	0.0112829084831	0.116049382716	0.0478723404255	0.13704496788	0.0153396639883	0.0407407407407	0.113464447806
590	0.112888052681	0.0775075987842	0.103474131467	0.00376096949436	0.138271604938	0.0455927051672	0.0214132762313	0.00657414170928	0.0481481481481	0.11497730711
10295	0.126999059266	0.0296352583587	0.0894776305924	0.0300877559549	0.103703703704	0.0182370820669	0.214132762313	0.0175310445581	0.0111111111111	0.108925869894
8915	0.121354656632	0.0729483282675	0.113971507123	0.021312160468	0.123456790123	0.0296352583587	0.201284796574	0.0262965668371	0.0148148148148	0.127080181543
53335	0.112888052681	0.0387537993921	0.0789802549363	0.031341412453	0.118518518519	0.0136778115502	0.13704496788	0.0219138056976	0.0444444444444	0.0968229954614
597	0.149576669802	0.0592705167173	0.116470882279	0.0062682824906	0.162962962963	0.0501519756839	0.0256959314775	0.00438276113952	0.0592592592593	0.161875945537
598	0.10442144873	0.0410334346505	0.0849787553112	0.0250731299624	0.079012345679	0.0205167173252	0.214132762313	0.0306793279766	0.0259259259259	0.0968229954614
10017	0.109125117592	0.0501519756839	0.105473631592	0.021312160468	0.111111111111	0.0455927051672	0.20556745182	0.0262965668371	0.0148148148148	0.11497730711
10018	0.0827845719661	0.0455927051672	0.0864783804049	0.0376096949436	0.0864197530864	0.0136778115502	0.248394004283	0.0438276113952	0.00740740740741	0.0862329803328
83596	0.122295390405	0.0524316109422	0.092976755811	0.0238194734643	0.148148148148	0.0205167173252	0.051391862955	0.0284879474069	0.0148148148148	0.130105900151
23786	0.140169332079	0.0478723404255	0.092976755811	0.0250731299624	0.0938271604938	0.0387537993921	0.0899357601713	0.0262965668371	0.0296296296296	0.127080181543
79370	0.130761994356	0.0433130699088	0.161459635091	0.0112829084831	0.116049382716	0.0615501519757	0.0299785867238	0.0109569028488	0.0555555555556	0.118003025719
599	0.130761994356	0.0501519756839	0.103474131467	0.00752193898872	0.113580246914	0.0205167173252	0.0813704496788	0.00657414170928	0.0111111111111	0.119515885023
602	0.135465663217	0.0182370820669	0.0649837540615	0.0162975344756	0.155555555556	0.0136778115502	0.10278372591	0.0175310445581	0.0222222222222	0.127080181543
102465879	0.154280338664	0.0455927051672	0.092976755811	0.0125365649812	0.16049382716	0.0136778115502	0.0471092077088	0.00876552227904	0.0222222222222	0.163388804841
604	0.0630291627469	0.0706686930091	0.0849787553112	0.0300877559549	0.0864197530864	0.0159574468085	0.10278372591	0.0219138056976	0.0407407407407	0.0665658093797
255877	0.145813734713	0.0341945288754	0.0854786303424	0.0388633514417	0.101234567901	0.0205167173252	0.107066381156	0.0438276113952	0.0111111111111	0.110438729198
9275	0.101599247413	0.0547112462006	0.10447388153	0.0225658169662	0.0716049382716	0.0341945288754	0.291220556745	0.0284879474069	0.0111111111111	0.0922844175492
9274	0.135465663217	0.0227963525836	0.111472131967	0.0263267864605	0.113580246914	0.0296352583587	0.30835117773	0.0416362308254	0.0148148148148	0.137670196672
607	0.105362182502	0.0706686930091	0.113471632092	0.0112829084831	0.106172839506	0.0273556231003	0.0299785867238	0.0109569028488	0.0296296296296	0.125567322239
283149	0.111947318909	0.0478723404255	0.116970757311	0.00752193898872	0.138271604938	0.031914893617	0.158458244111	0.00657414170928	0.0148148148148	0.102874432678
9774	0.100658513641	0.0775075987842	0.113471632092	0.0300877559549	0.0913580246914	0.0478723404255	0.192719486081	0.0284879474069	0.0185185185185	0.0877458396369
63035	0.0912511759172	0.0341945288754	0.0829792551862	0.0338487254492	0.106172839506	0.0136778115502	0.13704496788	0.0394448502557	0.0259259259259	0.0937972768533
286554	0.102539981185	0.0706686930091	0.115471132217	0.0325950689511	0.0888888888889	0.0706686930091	0.115631691649	0.0394448502557	0.0222222222222	0.0922844175492
617	0.114769520226	0.0592705167173	0.0939765058735	0.0250731299624	0.125925925926	0.0364741641337	0.0770877944325	0.0306793279766	0.0259259259259	0.116490166415
622	0.142050799624	0.056990881459	0.102974256436	0.00752193898872	0.135802469136	0.0250759878419	0.0214132762313	0.00657414170928	0.0296296296296	0.121028744327
56898	0.142050799624	0.0501519756839	0.101474631342	0.010029251985	0.116049382716	0.0433130699088	0.0299785867238	0.0109569028488	0.0518518518519	0.128593040847
623	0.149576669802	0.0250759878419	0.0884778805299	0.00877559548684	0.140740740741	0.0296352583587	0.0214132762313	0.00876552227904	0.0555555555556	0.151285930408
624	0.141110065851	0.063829787234	0.112471882029	0.00877559548684	0.135802469136	0.0296352583587	0.0856531049251	0.0109569028488	0.0148148148148	0.131618759455
497258	0.140169332079	0.0797872340426	0.119970007498	0.0162975344756	0.111111111111	0.0296352583587	0.115631691649	0.0241051862673	0.0259259259259	0.139183055976
55814	0.105362182502	0.0775075987842	0.121469632592	0.0162975344756	0.111111111111	0.0501519756839	0.158458244111	0.0219138056976	0.0407407407407	0.105900151286
146227	0.110065851364	0.0387537993921	0.0809797550612	0.0401170079398	0.0691358024691	0.0136778115502	0.3426124197	0.0569758948137	0.00740740740741	0.089258698941
57596	0.0809031044214	0.0159574468085	0.092976755811	0.0137902214793	0.0913580246914	0.00455927051672	0.0556745182013	0.00657414170928	0.0259259259259	0.0832072617247
139105	0.102539981185	0.118541033435	0.120969757561	0.0250731299624	0.118518518519	0.0136778115502	0.124197002141	0.0306793279766	0.0259259259259	0.119515885023
57673	0.115710253998	0.0661094224924	0.0984753811547	0.0250731299624	0.0913580246914	0.0410334346505	0.20556745182	0.0328707085464	0.037037037037	0.104387291982
79656	0.108184383819	0.063829787234	0.0889777555611	0.0112829084831	0.079012345679	0.0547112462006	0.226980728051	0.0175310445581	0.00740740740741	0.101361573374
221336	0.141110065851	0.0843465045593	0.0814796300925	0.0250731299624	0.111111111111	0.0341945288754	0.175588865096	0.0284879474069	0.0185185185185	0.111951588502
222389	0.137347130762	0.0478723404255	0.117970507373	0.010029251985	0.130864197531	0.0364741641337	0.0256959314775	0.0109569028488	0.0518518518519	0.136157337368
7439	0.170272812794	0.031914893617	0.0934766308423	0.00376096949436	0.195061728395	0.0387537993921	0.0214132762313	0.00657414170928	0.0296296296296	0.175491679274
54831	0.13640639699	0.0296352583587	0.117970507373	0.00877559548684	0.128395061728	0.0250759878419	0.051391862955	0.0109569028488	0.0222222222222	0.125567322239
144453	0.127939793039	0.0797872340426	0.092976755811	0.0125365649812	0.116049382716	0.0341945288754	0.03426124197	0.0131482834186	0.0444444444444	0.122541603631
266675	0.144873000941	0.0250759878419	0.105473631592	0.0112829084831	0.143209876543	0.0136778115502	0.0556745182013	0.0109569028488	0.0148148148148	0.1482602118
55859	0.118532455315	0.056990881459	0.0984753811547	0.0137902214793	0.133333333333	0.0433130699088	0.158458244111	0.0153396639883	0.0037037037037	0.119515885023
84707	0.109125117592	0.0592705167173	0.108972756811	0.0175511909737	0.0987654320988	0.0364741641337	0.192719486081	0.0175310445581	0.0259259259259	0.0998487140696
56271	0.115710253998	0.0524316109422	0.0914771307173	0.021312160468	0.0864197530864	0.031914893617	0.201284796574	0.0262965668371	0.0185185185185	0.105900151286
340542	0.101599247413	0.063829787234	0.102974256436	0.0175511909737	0.113580246914	0.0387537993921	0.06852248394	0.0219138056976	0.0407407407407	0.108925869894
51283	0.114769520226	0.0706686930091	0.101474631342	0.0300877559549	0.0888888888889	0.0387537993921	0.175588865096	0.0306793279766	0.0185185185185	0.0937972768533
632	0.159924741298	0.031914893617	0.096975756061	0.0150438779774	0.177777777778	0.0387537993921	0.051391862955	0.00876552227904	0.0444444444444	0.152798789713
633	0.144873000941	0.0273556231003	0.0924768807798	0.0238194734643	0.128395061728	0.0159574468085	0.128479657388	0.0284879474069	0.0111111111111	0.131618759455
168620	0.157102539981	0.0547112462006	0.100974756311	0.0125365649812	0.187654320988	0.0159574468085	0.154175588865	0.00876552227904	0.0148148148148	0.175491679274
27319	0.105362182502	0.031914893617	0.0874781304674	0.021312160468	0.0864197530864	0.0341945288754	0.175588865096	0.0284879474069	0.0296296296296	0.0983358547655
100507582	0.0931326434619	0.0364741641337	0.101974506373	0.0137902214793	0.0814814814815	0.0159574468085	0.141327623126	0.0219138056976	0.037037037037	0.0801815431165
635	0.1326434619	0.0547112462006	0.10047488128	0.0200585039699	0.128395061728	0.0341945288754	0.124197002141	0.0219138056976	0.0148148148148	0.124054462935
23743	0.1326434619	0.0296352583587	0.0914771307173	0.0238194734643	0.123456790123	0.0387537993921	0.179871520343	0.0350620891161	0.0148148148148	0.130105900151
80114	0.140169332079	0.0524316109422	0.107973006748	0.00376096949436	0.125925925926	0.0752279635258	0.017130620985	0.00219138056976	0.0592592592593	0.130105900151
23299	0.110065851364	0.0592705167173	0.117470632342	0.031341412453	0.083950617284	0.031914893617	0.252676659529	0.0416362308254	0.0259259259259	0.0937972768533
637	0.109125117592	0.0273556231003	0.096975756061	0.0225658169662	0.0716049382716	0.0136778115502	0.222698072805	0.0241051862673	0.00740740740741	0.0998487140696
274	0.10442144873	0.0296352583587	0.0849787553112	0.0300877559549	0.079012345679	0.00911854103343	0.282655246253	0.0394448502557	0.00740740740741	0.0937972768533
51411	0.1326434619	0.0661094224924	0.0909772556861	0.0225658169662	0.130864197531	0.0364741641337	0.141327623126	0.0306793279766	0.0333333333333	0.127080181543
55909	0.129821260583	0.0683890577508	0.0984753811547	0.0150438779774	0.106172839506	0.0455927051672	0.201284796574	0.0197224251278	0.00740740740741	0.124054462935
329	0.0903104421449	0.0683890577508	0.111972006998	0.0351023819473	0.0716049382716	0.056990881459	0.269807280514	0.0438276113952	0.0185185185185	0.0832072617247
332	0.112888052681	0.063829787234	0.107973006748	0.0188048474718	0.108641975309	0.0250759878419	0.201284796574	0.0197224251278	0.0259259259259	0.119515885023
79444	0.158043273754	0.0273556231003	0.094976255936	0.0062682824906	0.153086419753	0.0159574468085	0.0642398286938	0.00219138056976	0.0296296296296	0.152798789713
54841	0.101599247413	0.0364741641337	0.0799800049988	0.0363560384455	0.128395061728	0.0205167173252	0.149892933619	0.0394448502557	0.0333333333333	0.122541603631
10904	0.117591721543	0.056990881459	0.103474131467	0.021312160468	0.0962962962963	0.031914893617	0.158458244111	0.0262965668371	0.0259259259259	0.102874432678
640	0.152398871119	0.0615501519757	0.115971007248	0.0125365649812	0.145679012346	0.0387537993921	0.0471092077088	0.0131482834186	0.0481481481481	0.143721633888
641	0.122295390405	0.0387537993921	0.115471132217	0.0200585039699	0.106172839506	0.0524316109422	0.184154175589	0.0262965668371	0.0333333333333	0.11497730711
642	0.126999059266	0.063829787234	0.107973006748	0.0238194734643	0.0938271604938	0.0547112462006	0.27408993576	0.0306793279766	0.0259259259259	0.10741301059
29760	0.13640639699	0.0501519756839	0.112971757061	0.00752193898872	0.123456790123	0.0501519756839	0.0256959314775	0.00876552227904	0.0444444444444	0.139183055976
2647	0.135465663217	0.0478723404255	0.0869782554361	0.0188048474718	0.108641975309	0.031914893617	0.119914346895	0.0197224251278	0.0185185185185	0.122541603631
55330	0.0940733772342	0.0592705167173	0.119970007498	0.031341412453	0.0888888888889	0.0478723404255	0.27408993576	0.0394448502557	0.0444444444444	0.0998487140696
63915	0.105362182502	0.0866261398176	0.111972006998	0.0150438779774	0.120987654321	0.0433130699088	0.175588865096	0.0197224251278	0.0185185185185	0.118003025719
644	0.11665098777	0.0524316109422	0.0934766308423	0.0238194734643	0.0888888888889	0.0478723404255	0.244111349036	0.0372534696859	0.0222222222222	0.101361573374
645	0.141110065851	0.0547112462006	0.100974756311	0.0188048474718	0.153086419753	0.0250759878419	0.149892933619	0.0197224251278	0.0555555555556	0.14069591528
8548	0.0978363123236	0.0683890577508	0.117970507373	0.0288340994567	0.0864197530864	0.0547112462006	0.111349036403	0.0328707085464	0.0185185185185	0.0832072617247
649	0.108184383819	0.0341945288754	0.0849787553112	0.0263267864605	0.0592592592593	0.0296352583587	0.235546038544	0.0372534696859	0.0111111111111	0.0816944024206
27302	0.118532455315	0.0934650455927	0.107473131717	0.0062682824906	0.150617283951	0.0524316109422	0.0256959314775	0.00876552227904	0.0555555555556	0.145234493192
9210	0.126999059266	0.0775075987842	0.105973506623	0.0062682824906	0.120987654321	0.056990881459	0.0385438972163	0.00438276113952	0.0481481481481	0.118003025719
650	0.0968955785513	0.0524316109422	0.0964758810297	0.0351023819473	0.0962962962963	0.0250759878419	0.364025695931	0.0394448502557	0.0148148148148	0.0953101361573
55589	0.0931326434619	0.0934650455927	0.107973006748	0.0300877559549	0.0691358024691	0.0547112462006	0.295503211991	0.0482103725347	0.0148148148148	0.0862329803328
651	0.125117591722	0.0455927051672	0.0909772556861	0.0263267864605	0.125925925926	0.0341945288754	0.222698072805	0.0262965668371	0.0111111111111	0.11497730711
652	0.0837253057385	0.0455927051672	0.092976755811	0.0175511909737	0.0765432098765	0.0205167173252	0.107066381156	0.0153396639883	0.0185185185185	0.0801815431165
654	0.117591721543	0.0387537993921	0.0834791302174	0.0351023819473	0.106172839506	0.0159574468085	0.23982869379	0.0438276113952	0.0148148148148	0.111951588502
353500	0.123236124177	0.0227963525836	0.094976255936	0.0263267864605	0.0765432098765	0.0182370820669	0.304068522484	0.0350620891161	0.0222222222222	0.0937972768533
168667	0.0846660395108	0.0752279635258	0.0874781304674	0.0376096949436	0.0913580246914	0.0273556231003	0.222698072805	0.0394448502557	0	0.0756429652042
657	0.128880526811	0.0524316109422	0.107473131717	0.00752193898872	0.130864197531	0.0478723404255	0.00428265524625	0.00876552227904	0.062962962963	0.14069591528
659	0.105362182502	0.0820668693009	0.0849787553112	0.0263267864605	0.106172839506	0.0524316109422	0.124197002141	0.0241051862673	0.037037037037	0.101361573374
399761	0.130761994356	0.0706686930091	0.120469882529	0.00752193898872	0.133333333333	0.0250759878419	0.00856531049251	0.00657414170928	0.0666666666667	0.127080181543
646	0.0921919096896	0.0433130699088	0.0909772556861	0.021312160468	0.0740740740741	0.0136778115502	0.351177730193	0.0262965668371	0.00740740740741	0.0847201210287
54796	0.102539981185	0.0615501519757	0.0994751312172	0.0275804429586	0.0641975308642	0.0341945288754	0.218415417559	0.0219138056976	0.0185185185185	0.0726172465961
662	0.122295390405	0.0547112462006	0.106473381655	0.0238194734643	0.111111111111	0.0410334346505	0.119914346895	0.0197224251278	0.0148148148148	0.102874432678
664	0.110065851364	0.0501519756839	0.0834791302174	0.031341412453	0.113580246914	0.0273556231003	0.265524625268	0.0394448502557	0.0296296296296	0.124054462935
665	0.106302916275	0.0683890577508	0.109972506873	0.0200585039699	0.0814814814815	0.0455927051672	0.175588865096	0.0262965668371	0.0259259259259	0.101361573374
149428	0.125117591722	0.0501519756839	0.112971757061	0.00501462599248	0.120987654321	0.0387537993921	0.0128479657388	0.00657414170928	0.0481481481481	0.119515885023
91653	0.126999059266	0.0661094224924	0.108972756811	0.0188048474718	0.138271604938	0.0113981762918	0.158458244111	0.0219138056976	0.00740740740741	0.125567322239
91272	0.123236124177	0.0729483282675	0.105473631592	0.0200585039699	0.113580246914	0.0729483282675	0.188436830835	0.0262965668371	0.0148148148148	0.127080181543
259282	0.124176857949	0.0729483282675	0.107973006748	0.0288340994567	0.130864197531	0.0455927051672	0.244111349036	0.0460189919649	0.0222222222222	0.127080181543
284257	0.162746942615	0.0615501519757	0.108972756811	0.0162975344756	0.165432098765	0.031914893617	0.17130620985	0.0197224251278	0.0222222222222	0.178517397882
666	0.102539981185	0.0227963525836	0.0974756310922	0.031341412453	0.0716049382716	0.0182370820669	0.269807280514	0.0416362308254	0.0111111111111	0.0832072617247
654483	0.12041392286	0.0775075987842	0.105973506623	0.0288340994567	0.108641975309	0.0547112462006	0.149892933619	0.0416362308254	0.0185185185185	0.116490166415
552900	0.11665098777	0.056990881459	0.100974756311	0.0288340994567	0.101234567901	0.0547112462006	0.167023554604	0.0350620891161	0.0111111111111	0.104387291982
66037	0.114769520226	0.0547112462006	0.0999750062484	0.031341412453	0.113580246914	0.0341945288754	0.188436830835	0.0328707085464	0.0111111111111	0.119515885023
23246	0.110065851364	0.063829787234	0.107473131717	0.0238194734643	0.0864197530864	0.0387537993921	0.27408993576	0.0284879474069	0.0259259259259	0.10741301059
79866	0.115710253998	0.0661094224924	0.104973756561	0.0275804429586	0.0913580246914	0.063829787234	0.188436830835	0.0350620891161	0.0222222222222	0.0937972768533
669	0.10442144873	0.063829787234	0.114471382154	0.0238194734643	0.079012345679	0.0478723404255	0.0942184154176	0.0241051862673	0.0481481481481	0.0922844175492
670	0.12041392286	0.0592705167173	0.10047488128	0.021312160468	0.101234567901	0.0455927051672	0.201284796574	0.0350620891161	0.0296296296296	0.113464447806
51297	0.142991533396	0.0752279635258	0.119470132467	0.00752193898872	0.153086419753	0.0182370820669	0.017130620985	0.00657414170928	0.0444444444444	0.154311649017
140683	0.13640639699	0.0524316109422	0.101974506373	0.00752193898872	0.155555555556	0.0250759878419	0.0256959314775	0.0109569028488	0.0481481481481	0.143721633888
128861	0.156161806209	0.0729483282675	0.106473381655	0.00501462599248	0.17037037037	0.0273556231003	0.0128479657388	0.00657414170928	0.0481481481481	0.167927382753
92747	0.169332079022	0.031914893617	0.092976755811	0.010029251985	0.130864197531	0.0182370820669	0.051391862955	0.00876552227904	0.0259259259259	0.14069591528
359710	0.133584195673	0.0797872340426	0.105973506623	0.00752193898872	0.133333333333	0.0341945288754	0.0385438972163	0.0109569028488	0.0444444444444	0.139183055976
149954	0.127939793039	0.0478723404255	0.121469632592	0.0062682824906	0.135802469136	0.0159574468085	0.0256959314775	0.00438276113952	0.0666666666667	0.136157337368
2186	0.123236124177	0.0843465045593	0.0854786303424	0.031341412453	0.106172839506	0.0296352583587	0.265524625268	0.0394448502557	0.0259259259259	0.125567322239
9083	0.158043273754	0.0820668693009	0.107973006748	0.0062682824906	0.118518518519	0.0296352583587	0.0128479657388	0.00876552227904	0.0814814814815	0.146747352496
442868	0.158984007526	0.0820668693009	0.107973006748	0.0062682824906	0.118518518519	0.0296352583587	0.0128479657388	0.00876552227904	0.0814814814815	0.146747352496
673	0.107243650047	0.0980243161094	0.094976255936	0.0250731299624	0.079012345679	0.0250759878419	0.231263383298	0.0284879474069	0.0333333333333	0.0968229954614
221927	0.139228598307	0.0501519756839	0.094976255936	0.021312160468	0.113580246914	0.0273556231003	0.197002141328	0.0328707085464	0.0148148148148	0.145234493192
672	0.102539981185	0.0729483282675	0.0899775056236	0.0200585039699	0.0814814814815	0.0364741641337	0.10278372591	0.0197224251278	0.0185185185185	0.0983358547655
23774	0.119473189087	0.0501519756839	0.118470382404	0.0200585039699	0.128395061728	0.0296352583587	0.0299785867238	0.0241051862673	0.0185185185185	0.122541603631
8019	0.0705550329257	0.0592705167173	0.0879780054986	0.0300877559549	0.0395061728395	0.0205167173252	0.394004282655	0.0284879474069	0.0111111111111	0.0574886535552
29117	0.106302916275	0.0729483282675	0.0859785053737	0.0288340994567	0.0641975308642	0.0296352583587	0.312633832976	0.0394448502557	0.00740740740741	0.101361573374
10902	0.117591721543	0.0592705167173	0.0934766308423	0.0225658169662	0.108641975309	0.0501519756839	0.0899357601713	0.0306793279766	0.0148148148148	0.104387291982
65980	0.106302916275	0.0273556231003	0.125468632842	0.0413706644379	0.106172839506	0.0227963525836	0.269807280514	0.0613586559533	0.00740740740741	0.10741301059
9577	0.108184383819	0.0911854103343	0.116970757311	0.0275804429586	0.0987654320988	0.0683890577508	0.214132762313	0.0416362308254	0.037037037037	0.10741301059
55290	0.126058325494	0.0547112462006	0.103974006498	0.0112829084831	0.123456790123	0.0341945288754	0.141327623126	0.00876552227904	0.0222222222222	0.116490166415
140707	0.0884289746002	0.0866261398176	0.10047488128	0.0263267864605	0.0888888888889	0.0364741641337	0.321199143469	0.0306793279766	0.00740740740741	0.0801815431165
1620	0.0959548447789	0.063829787234	0.0979755061235	0.0225658169662	0.0864197530864	0.0273556231003	0.222698072805	0.0350620891161	0.0222222222222	0.0847201210287
57795	0.142991533396	0.063829787234	0.102474381405	0.0162975344756	0.140740740741	0.0205167173252	0.0385438972163	0.0262965668371	0.037037037037	0.154311649017
55299	0.110065851364	0.056990881459	0.0984753811547	0.0175511909737	0.103703703704	0.0615501519757	0.184154175589	0.0175310445581	0.0185185185185	0.105900151286
55845	0.13640639699	0.0615501519757	0.107973006748	0.0238194734643	0.130864197531	0.0524316109422	0.167023554604	0.0306793279766	0.0148148148148	0.122541603631
25855	0.126058325494	0.0729483282675	0.109472631842	0.0188048474718	0.113580246914	0.0410334346505	0.201284796574	0.0241051862673	0.0296296296296	0.121028744327
27154	0.0893697083725	0.0820668693009	0.096975756061	0.0288340994567	0.0765432098765	0.056990881459	0.218415417559	0.0350620891161	0.0148148148148	0.0771558245083
680	0.138287864534	0.0706686930091	0.114471382154	0.00752193898872	0.182716049383	0.0410334346505	0.0299785867238	0.0109569028488	0.0444444444444	0.154311649017
84446	0.133584195673	0.0341945288754	0.0974756310922	0.00752193898872	0.17037037037	0.00911854103343	0.0299785867238	0.0109569028488	0.0259259259259	0.157337367625
9024	0.0940733772342	0.0250759878419	0.0829792551862	0.0702047638947	0.0493827160494	0.0159574468085	0.37687366167	0.107377647918	0.0148148148148	0.0665658093797
54014	0.0837253057385	0.0980243161094	0.105973506623	0.0413706644379	0.0641975308642	0.0273556231003	0.299785867238	0.054784514244	0.00740740740741	0.0695915279879
100874093	0.166509877705	0.0410334346505	0.098975256186	0.0112829084831	0.143209876543	0.0410334346505	0.0428265524625	0.0131482834186	0.0740740740741	0.154311649017
254065	0.0884289746002	0.0729483282675	0.0999750062484	0.0275804429586	0.0765432098765	0.0341945288754	0.111349036403	0.0372534696859	0.0333333333333	0.0801815431165
26580	0.139228598307	0.0296352583587	0.0994751312172	0.0225658169662	0.083950617284	0.0205167173252	0.132762312634	0.0350620891161	0.0333333333333	0.113464447806
55108	0.133584195673	0.0661094224924	0.108972756811	0.0188048474718	0.113580246914	0.0524316109422	0.145610278373	0.0306793279766	0.037037037037	0.128593040847
682	0.0950141110066	0.0341945288754	0.113971507123	0.0300877559549	0.123456790123	0.0159574468085	0.149892933619	0.0306793279766	0.0222222222222	0.122541603631
100132677	0.118532455315	0.0433130699088	0.0984753811547	0.031341412453	0.106172839506	0.0547112462006	0.175588865096	0.0460189919649	0.037037037037	0.105900151286
100131137	0.0874882408278	0.0410334346505	0.0834791302174	0.0200585039699	0.0666666666667	0.0273556231003	0.0214132762313	0.0109569028488	0.0259259259259	0.0756429652042
54836	0.10442144873	0.0478723404255	0.098975256186	0.0200585039699	0.079012345679	0.0250759878419	0.278372591006	0.0153396639883	0.0148148148148	0.0877458396369
683	0.0649106302916	0.0387537993921	0.215446138465	0.0125365649812	0.0716049382716	0.0775075987842	0.192719486081	0.0197224251278	0.0296296296296	0.0499243570348
684	0.127939793039	0.0478723404255	0.0944763809048	0.0162975344756	0.130864197531	0.0205167173252	0.0556745182013	0.0219138056976	0.0333333333333	0.124054462935
390259	0.139228598307	0.0547112462006	0.0764808797801	0.021312160468	0.148148148148	0.031914893617	0.0856531049251	0.0306793279766	0.0259259259259	0.154311649017
9044	0.124176857949	0.063829787234	0.121469632592	0.0062682824906	0.125925925926	0.0524316109422	0.017130620985	0.00657414170928	0.0407407407407	0.116490166415
53339	0.118532455315	0.088905775076	0.0959760059985	0.0263267864605	0.0864197530864	0.0455927051672	0.244111349036	0.0372534696859	0.0296296296296	0.0998487140696
84280	0.109125117592	0.0455927051672	0.10047488128	0.0200585039699	0.083950617284	0.0433130699088	0.175588865096	0.0306793279766	0.00740740740741	0.0968229954614
121551	0.121354656632	0.0205167173252	0.0899775056236	0.0225658169662	0.0888888888889	0.00911854103343	0.17130620985	0.0241051862673	0.0185185185185	0.101361573374
118663	0.149576669802	0.0661094224924	0.10047488128	0.0137902214793	0.158024691358	0.0364741641337	0.0471092077088	0.0197224251278	0.0333333333333	0.161875945537
149478	0.131702728128	0.0455927051672	0.0959760059985	0.0150438779774	0.128395061728	0.0296352583587	0.0471092077088	0.0219138056976	0.0333333333333	0.127080181543
55643	0.152398871119	0.0205167173252	0.0914771307173	0.0112829084831	0.16049382716	0.0227963525836	0.0942184154176	0.0109569028488	0.0222222222222	0.154311649017
22903	0.0950141110066	0.0615501519757	0.0979755061235	0.0263267864605	0.0666666666667	0.0273556231003	0.286937901499	0.0306793279766	0.00740740740741	0.0801815431165
90135	0.126999059266	0.031914893617	0.0879780054986	0.0288340994567	0.103703703704	0.0113981762918	0.321199143469	0.0328707085464	0.0185185185185	0.108925869894
55727	0.0874882408278	0.0820668693009	0.110972256936	0.0137902214793	0.0518518518519	0.0433130699088	0.248394004283	0.0197224251278	0.00740740740741	0.0786686838124
284697	0.112888052681	0.0387537993921	0.0959760059985	0.0275804429586	0.0987654320988	0.0433130699088	0.154175588865	0.0394448502557	0.0185185185185	0.104387291982
114781	0.0959548447789	0.0752279635258	0.116470882279	0.0225658169662	0.0913580246914	0.0752279635258	0.27408993576	0.0372534696859	0.0037037037037	0.0983358547655
685	0.131702728128	0.0797872340426	0.113971507123	0.0062682824906	0.125925925926	0.0478723404255	0	0.00219138056976	0.0555555555556	0.127080181543
686	0.146754468485	0.0364741641337	0.10047488128	0.0225658169662	0.130864197531	0.031914893617	0.149892933619	0.0350620891161	0.0222222222222	0.130105900151
689	0.101599247413	0.0957446808511	0.109472631842	0.0325950689511	0.0864197530864	0.056990881459	0.175588865096	0.0350620891161	0.0111111111111	0.0937972768533
91408	0.122295390405	0.0866261398176	0.107973006748	0.0238194734643	0.128395061728	0.0410334346505	0.197002141328	0.0284879474069	0.0185185185185	0.127080181543
694	0.122295390405	0.0661094224924	0.0984753811547	0.0351023819473	0.111111111111	0.0455927051672	0.209850107066	0.0438276113952	0.00740740740741	0.128593040847
10950	0.0978363123236	0.063829787234	0.107473131717	0.0325950689511	0.079012345679	0.031914893617	0.312633832976	0.0460189919649	0.0111111111111	0.089258698941
151888	0.141110065851	0.0524316109422	0.0879780054986	0.0150438779774	0.123456790123	0.0433130699088	0.03426124197	0.0153396639883	0.0592592592593	0.136157337368
11120	0.1326434619	0.0592705167173	0.0944763809048	0.0150438779774	0.0888888888889	0.0273556231003	0.0770877944325	0.0219138056976	0.0222222222222	0.108925869894
10385	0.118532455315	0.063829787234	0.0954761309673	0.0125365649812	0.0814814814815	0.0364741641337	0.0599571734475	0.0219138056976	0.0296296296296	0.10741301059
54718	0.152398871119	0.0592705167173	0.0954761309673	0.0112829084831	0.16049382716	0.0227963525836	0.0128479657388	0.0109569028488	0.0444444444444	0.152798789713
11119	0.143932267168	0.0683890577508	0.0954761309673	0.00877559548684	0.145679012346	0.0387537993921	0.0299785867238	0.00657414170928	0.0592592592593	0.146747352496
11118	0.143932267168	0.0478723404255	0.0934766308423	0.00376096949436	0.138271604938	0.0524316109422	0.03426124197	0.00438276113952	0.0666666666667	0.14069591528
10384	0.142050799624	0.0661094224924	0.0979755061235	0.00376096949436	0.150617283951	0.031914893617	0.017130620985	0.00657414170928	0.0555555555556	0.143721633888
56244	0.161806208843	0.0524316109422	0.109472631842	0.0062682824906	0.153086419753	0.0387537993921	0.017130620985	0.00657414170928	0.0481481481481	0.161875945537
10917	0.172154280339	0.0433130699088	0.113471632092	0.00752193898872	0.177777777778	0.0433130699088	0.017130620985	0.00657414170928	0.062962962963	0.167927382753
153579	0.146754468485	0.0524316109422	0.107473131717	0.0125365649812	0.167901234568	0.0364741641337	0.03426124197	0.0175310445581	0.0259259259259	0.163388804841
9184	0.102539981185	0.0911854103343	0.109972506873	0.0175511909737	0.0962962962963	0.0683890577508	0.179871520343	0.0262965668371	0.0296296296296	0.0937972768533
8896	0.107243650047	0.0706686930091	0.0864783804049	0.0263267864605	0.0864197530864	0.031914893617	0.192719486081	0.0328707085464	0.0296296296296	0.0877458396369
11149	0.098777046096	0.0683890577508	0.101474631342	0.0351023819473	0.0962962962963	0.0661094224924	0.231263383298	0.0438276113952	0.0259259259259	0.0953101361573
154442	0.117591721543	0.056990881459	0.0909772556861	0.0413706644379	0.106172839506	0.0387537993921	0.235546038544	0.0460189919649	0.0222222222222	0.105900151286
705	0.140169332079	0.0547112462006	0.0849787553112	0.0225658169662	0.118518518519	0.0478723404255	0.188436830835	0.0284879474069	0.0444444444444	0.121028744327
28969	0.114769520226	0.0729483282675	0.098975256186	0.0351023819473	0.101234567901	0.0547112462006	0.179871520343	0.0438276113952	0.0333333333333	0.0953101361573
11067	0.155221072437	0.0182370820669	0.0889777555611	0.00752193898872	0.128395061728	0.0205167173252	0.03426124197	0.00657414170928	0.0222222222222	0.152798789713
414152	0.138287864534	0.0478723404255	0.096975756061	0.0062682824906	0.145679012346	0.0387537993921	0.0256959314775	0.00657414170928	0.0148148148148	0.14069591528
219621	0.122295390405	0.056990881459	0.0959760059985	0.0137902214793	0.0938271604938	0.0410334346505	0.222698072805	0.0175310445581	0.0333333333333	0.10741301059
83938	0.103480714958	0.0729483282675	0.112971757061	0.00250731299624	0.111111111111	0.0387537993921	0.0128479657388	0	0.0592592592593	0.0998487140696
387638	0.138287864534	0.0752279635258	0.107473131717	0.00376096949436	0.135802469136	0.0364741641337	0.017130620985	0.00219138056976	0.0925925925926	0.146747352496
26148	0.169332079022	0.0296352583587	0.0979755061235	0.0200585039699	0.175308641975	0.0250759878419	0.0128479657388	0.0241051862673	0.0666666666667	0.18154311649
170371	0.154280338664	0.0410334346505	0.10447388153	0.00501462599248	0.133333333333	0.0364741641337	0.0214132762313	0.00657414170928	0.062962962963	0.154311649017
56652	0.106302916275	0.0547112462006	0.0964758810297	0.0275804429586	0.0765432098765	0.0136778115502	0.154175588865	0.0372534696859	0.0444444444444	0.104387291982
219738	0.126999059266	0.056990881459	0.100974756311	0.0125365649812	0.113580246914	0.0341945288754	0.261241970021	0.0153396639883	0.037037037037	0.110438729198
282966	0.124176857949	0.0547112462006	0.0979755061235	0.0112829084831	0.125925925926	0.0433130699088	0.132762312634	0.0109569028488	0.0444444444444	0.119515885023
64115	0.150517403575	0.0273556231003	0.131967008248	0.010029251985	0.172839506173	0.0113981762918	0.0985010706638	0.0153396639883	0.0592592592593	0.167927382753
414236	0.168391345249	0.031914893617	0.0939765058735	0.0125365649812	0.172839506173	0.0387537993921	0.0471092077088	0.0197224251278	0.037037037037	0.166414523449
414157	0.174035747883	0.0410334346505	0.0869782554361	0.00376096949436	0.195061728395	0.0250759878419	0.0299785867238	0.00438276113952	0.0333333333333	0.201210287443
118461	0.135465663217	0.063829787234	0.114471382154	0.010029251985	0.133333333333	0.0410334346505	0.0770877944325	0.0175310445581	0.0407407407407	0.137670196672
79591	0.0893697083725	0.0752279635258	0.107973006748	0.0288340994567	0.0641975308642	0.0341945288754	0.244111349036	0.0372534696859	0.00740740740741	0.0726172465961
143379	0.151458137347	0.0547112462006	0.110472381905	0.0062682824906	0.140740740741	0.0250759878419	0.0599571734475	0.00438276113952	0.0333333333333	0.145234493192
80007	0.102539981185	0.063829787234	0.104973756561	0.0238194734643	0.0987654320988	0.0501519756839	0.175588865096	0.0394448502557	0.0259259259259	0.102874432678
387695	0.298212605833	0.0113981762918	0.08047988003	0.00752193898872	0.187654320988	0.0136778115502	0.0128479657388	0.00876552227904	0.0481481481481	0.193645990923
56673	0.152398871119	0.0683890577508	0.098975256186	0.00501462599248	0.135802469136	0.0205167173252	0.051391862955	0.00657414170928	0.0259259259259	0.139183055976
29125	0.174035747883	0.0250759878419	0.0864783804049	0.0175511909737	0.125925925926	0.0113981762918	0.0599571734475	0.0197224251278	0.0333333333333	0.143721633888
143501	0.126999059266	0.0478723404255	0.106973256686	0.00501462599248	0.162962962963	0.056990881459	0.0214132762313	0.00657414170928	0.037037037037	0.143721633888
219833	0.129821260583	0.0524316109422	0.107973006748	0.0188048474718	0.111111111111	0.031914893617	0.13704496788	0.0219138056976	0.0037037037037	0.119515885023
79096	0.128880526811	0.0706686930091	0.107473131717	0.0150438779774	0.103703703704	0.0478723404255	0.115631691649	0.0131482834186	0.037037037037	0.121028744327
341032	0.16462841016	0.0410334346505	0.0984753811547	0.00376096949436	0.153086419753	0.0296352583587	0.0214132762313	0.00438276113952	0.062962962963	0.158850226929
55216	0.111947318909	0.0683890577508	0.111972006998	0.0062682824906	0.0888888888889	0.0615501519757	0.107066381156	0.0109569028488	0.0185185185185	0.0983358547655
160140	0.131702728128	0.0661094224924	0.0994751312172	0.0162975344756	0.116049382716	0.0364741641337	0.115631691649	0.0241051862673	0.00740740740741	0.121028744327
83638	0.131702728128	0.0410334346505	0.0889777555611	0.0300877559549	0.0864197530864	0.0182370820669	0.256959314775	0.0328707085464	0.0111111111111	0.124054462935
85016	0.128880526811	0.0524316109422	0.0899775056236	0.0263267864605	0.101234567901	0.0547112462006	0.167023554604	0.0328707085464	0.0333333333333	0.125567322239
54494	0.12041392286	0.056990881459	0.0924768807798	0.0300877559549	0.120987654321	0.0478723404255	0.149892933619	0.0482103725347	0.0481481481481	0.130105900151
144097	0.152398871119	0.0592705167173	0.10847288178	0.0288340994567	0.150617283951	0.0364741641337	0.0813704496788	0.0306793279766	0.0333333333333	0.152798789713
254439	0.153339604892	0.0387537993921	0.0899775056236	0.00877559548684	0.165432098765	0.0136778115502	0.051391862955	0.00657414170928	0.0481481481481	0.158850226929
100131378	0.128880526811	0.0706686930091	0.0994751312172	0.0238194734643	0.125925925926	0.0341945288754	0.115631691649	0.0350620891161	0.0185185185185	0.121028744327
143678	0.166509877705	0.0387537993921	0.0904773806548	0.0150438779774	0.148148148148	0.0159574468085	0.06852248394	0.0197224251278	0.0259259259259	0.166414523449
387763	0.0978363123236	0.0433130699088	0.107473131717	0.0288340994567	0.0913580246914	0.00455927051672	0.321199143469	0.0284879474069	0.0185185185185	0.0937972768533
91298	0.113828786453	0.0615501519757	0.108972756811	0.010029251985	0.116049382716	0.0296352583587	0.0214132762313	0.00876552227904	0.0592592592593	0.118003025719
283461	0.114769520226	0.088905775076	0.112971757061	0.0137902214793	0.113580246914	0.056990881459	0.0813704496788	0.0153396639883	0.0296296296296	0.108925869894
374470	0.12041392286	0.0524316109422	0.0944763809048	0.0200585039699	0.116049382716	0.0341945288754	0.20556745182	0.0306793279766	0.0259259259259	0.116490166415
64897	0.14863593603	0.0683890577508	0.103974006498	0.0137902214793	0.143209876543	0.0410334346505	0.111349036403	0.0153396639883	0.0555555555556	0.149773071104
121053	0.106302916275	0.0820668693009	0.114471382154	0.0112829084831	0.118518518519	0.0501519756839	0.197002141328	0.0197224251278	0.0222222222222	0.113464447806
160419	0.123236124177	0.0364741641337	0.098975256186	0	0.113580246914	0.056990881459	0.00856531049251	0	0.062962962963	0.111951588502
121273	0.133584195673	0.0615501519757	0.0869782554361	0.0062682824906	0.143209876543	0.0455927051672	0.00856531049251	0.00438276113952	0.0703703703704	0.124054462935
113246	0.113828786453	0.0592705167173	0.105473631592	0.0188048474718	0.111111111111	0.0205167173252	0.06852248394	0.0197224251278	0.0481481481481	0.104387291982
144608	0.108184383819	0.0843465045593	0.103974006498	0.0150438779774	0.0987654320988	0.063829787234	0.0770877944325	0.0219138056976	0.0259259259259	0.0937972768533
91574	0.13640639699	0.0501519756839	0.0859785053737	0.0263267864605	0.103703703704	0.0341945288754	0.167023554604	0.0328707085464	0.0148148148148	0.118003025719
144577	0.10442144873	0.0547112462006	0.110472381905	0.0125365649812	0.111111111111	0.056990881459	0.184154175589	0.0175310445581	0.0259259259259	0.111951588502
728568	0.125117591722	0.0524316109422	0.104973756561	0.0188048474718	0.101234567901	0.0273556231003	0.107066381156	0.0197224251278	0.0592592592593	0.11497730711
338809	0.144873000941	0.063829787234	0.103474131467	0.00877559548684	0.138271604938	0.0387537993921	0.0256959314775	0.00657414170928	0.037037037037	0.133131618759
387882	0.124176857949	0.0524316109422	0.109972506873	0.0200585039699	0.0716049382716	0.0364741641337	0.282655246253	0.0241051862673	0.00740740740741	0.110438729198
400073	0.167450611477	0.0683890577508	0.10047488128	0.0112829084831	0.175308641975	0.0273556231003	0.0471092077088	0.00876552227904	0.037037037037	0.180030257186
11161	0.122295390405	0.063829787234	0.0774806298425	0.0125365649812	0.106172839506	0.031914893617	0.162740899358	0.0175310445581	0.0444444444444	0.111951588502
55195	0.131702728128	0.056990881459	0.096975756061	0.010029251985	0.135802469136	0.0387537993921	0.0214132762313	0.0109569028488	0.0703703703704	0.14069591528
55017	0.112888052681	0.063829787234	0.0839790052487	0.0438779774342	0.083950617284	0.0364741641337	0.119914346895	0.0591672753835	0.0296296296296	0.110438729198
51637	0.115710253998	0.0820668693009	0.103974006498	0.0238194734643	0.113580246914	0.0364741641337	0.244111349036	0.0372534696859	0.0185185185185	0.10741301059
283598	0.154280338664	0.0592705167173	0.145463634091	0.00877559548684	0.158024691358	0.0387537993921	0.017130620985	0.0109569028488	0.0555555555556	0.158850226929
283579	0.121354656632	0.0706686930091	0.0979755061235	0.021312160468	0.118518518519	0.0387537993921	0.197002141328	0.0284879474069	0.037037037037	0.119515885023
400258	0.158984007526	0.0227963525836	0.0879780054986	0.0137902214793	0.16049382716	0.0136778115502	0.0770877944325	0.0153396639883	0.0185185185185	0.160363086233
9556	0.117591721543	0.0478723404255	0.101974506373	0.0225658169662	0.108641975309	0.0341945288754	0.188436830835	0.0153396639883	0.0222222222222	0.110438729198
145407	0.121354656632	0.0797872340426	0.121469632592	0.0200585039699	0.128395061728	0.0410334346505	0.269807280514	0.0241051862673	0.0148148148148	0.116490166415
317761	0.100658513641	0.0661094224924	0.10847288178	0.0200585039699	0.0765432098765	0.0661094224924	0.184154175589	0.0219138056976	0.0222222222222	0.0907715582451
60686	0.118532455315	0.063829787234	0.121969507623	0.0150438779774	0.111111111111	0.0364741641337	0.124197002141	0.0153396639883	0.0148148148148	0.102874432678
56905	0.149576669802	0.0455927051672	0.107473131717	0.00250731299624	0.167901234568	0.031914893617	0.0128479657388	0.00219138056976	0.037037037037	0.155824508321
84529	0.134524929445	0.063829787234	0.100974756311	0.0225658169662	0.143209876543	0.031914893617	0.107066381156	0.0306793279766	0.0407407407407	0.1482602118
84419	0.113828786453	0.0729483282675	0.104973756561	0.0225658169662	0.0987654320988	0.0478723404255	0.184154175589	0.0306793279766	0.062962962963	0.0983358547655
400359	0.142991533396	0.0387537993921	0.107973006748	0.00125365649812	0.150617283951	0.0547112462006	0.017130620985	0	0.0481481481481	0.137670196672
388135	0.12041392286	0.0478723404255	0.0819795051237	0.0263267864605	0.0716049382716	0.0205167173252	0.154175588865	0.0372534696859	0.00740740740741	0.10741301059
89927	0.111006585136	0.0524316109422	0.0939765058735	0.0225658169662	0.0962962962963	0.0410334346505	0.128479657388	0.0219138056976	0.0259259259259	0.102874432678
730094	0.0893697083725	0.0433130699088	0.0789802549363	0.0238194734643	0.0567901234568	0.0227963525836	0.269807280514	0.0284879474069	0.0222222222222	0.0786686838124
80178	0.130761994356	0.0387537993921	0.0894776305924	0.0150438779774	0.0913580246914	0.0136778115502	0.197002141328	0.0241051862673	0.0148148148148	0.127080181543
57020	0.118532455315	0.0729483282675	0.106473381655	0.0188048474718	0.106172839506	0.0410334346505	0.141327623126	0.0241051862673	0.0518518518519	0.10741301059
80262	0.0997177798683	0.0866261398176	0.119470132467	0.0325950689511	0.083950617284	0.0501519756839	0.197002141328	0.0328707085464	0.0185185185185	0.0877458396369
146562	0.135465663217	0.0433130699088	0.0964758810297	0.021312160468	0.0864197530864	0.0273556231003	0.214132762313	0.0306793279766	0.0222222222222	0.110438729198
29035	0.0874882408278	0.12537993921	0.0974756310922	0.0250731299624	0.083950617284	0.031914893617	0.231263383298	0.0328707085464	0.0185185185185	0.0953101361573
404550	0.12041392286	0.0227963525836	0.0744813796551	0.0200585039699	0.103703703704	0.0227963525836	0.329764453961	0.0262965668371	0.0111111111111	0.101361573374
123970	0.167450611477	0.0410334346505	0.0814796300925	0.00376096949436	0.165432098765	0.031914893617	0.0214132762313	0.00438276113952	0.0481481481481	0.163388804841
146556	0.201317027281	0.0387537993921	0.0909772556861	0.00877559548684	0.135802469136	0.0159574468085	0.051391862955	0.00657414170928	0.0259259259259	0.201210287443
283951	0.12041392286	0.0729483282675	0.10047488128	0.0351023819473	0.103703703704	0.0273556231003	0.197002141328	0.0372534696859	0.0259259259259	0.11497730711
100506581	0.174976481656	0.0433130699088	0.109472631842	0.0125365649812	0.16049382716	0.0250759878419	0.17130620985	0.0153396639883	0.0481481481481	0.169440242057
388327	0.135465663217	0.056990881459	0.10047488128	0.021312160468	0.148148148148	0.0341945288754	0.218415417559	0.0262965668371	0.0296296296296	0.134644478064
100130311	0.1326434619	0.0136778115502	0.0834791302174	0.0250731299624	0.116049382716	0.0296352583587	0.17130620985	0.0306793279766	0.0407407407407	0.131618759455
284083	0.189087488241	0.0410334346505	0.0904773806548	0.010029251985	0.212345679012	0.0364741641337	0.0214132762313	0.0153396639883	0.0333333333333	0.195158850227
124944	0.101599247413	0.0524316109422	0.111472131967	0.0300877559549	0.0962962962963	0.0250759878419	0.282655246253	0.0416362308254	0.0259259259259	0.0953101361573
146853	0.147695202258	0.0501519756839	0.0999750062484	0.00752193898872	0.167901234568	0.0387537993921	0.0214132762313	0.00876552227904	0.0407407407407	0.155824508321
339263	0.138287864534	0.0615501519757	0.0939765058735	0.0112829084831	0.111111111111	0.0410334346505	0.226980728051	0.0197224251278	0.0148148148148	0.130105900151
78995	0.129821260583	0.0729483282675	0.098975256186	0.031341412453	0.0888888888889	0.0433130699088	0.175588865096	0.0416362308254	0.0222222222222	0.113464447806
284018	0.126058325494	0.056990881459	0.0904773806548	0.0263267864605	0.0765432098765	0.0364741641337	0.325481798715	0.0350620891161	0.037037037037	0.102874432678
201243	0.163687676388	0.0227963525836	0.109972506873	0.0175511909737	0.16049382716	0.00911854103343	0.051391862955	0.00657414170928	0.0592592592593	0.166414523449
64149	0.131702728128	0.0729483282675	0.10047488128	0.010029251985	0.123456790123	0.0364741641337	0.158458244111	0.0175310445581	0.0333333333333	0.127080181543
284099	0.137347130762	0.0455927051672	0.100974756311	0.0125365649812	0.145679012346	0.0341945288754	0.0128479657388	0.0109569028488	0.0814814814815	0.145234493192
55028	0.115710253998	0.0501519756839	0.105973506623	0.0338487254492	0.0938271604938	0.0387537993921	0.124197002141	0.0372534696859	0.0037037037037	0.11497730711
100170841	0.0921919096896	0.00911854103343	0.0904773806548	0.0188048474718	0.106172839506	0	0.132762312634	0.0197224251278	0.0148148148148	0.0937972768533
388381	0.13640639699	0.0478723404255	0.098975256186	0.0288340994567	0.130864197531	0.031914893617	0.128479657388	0.0284879474069	0.0148148148148	0.142208774584
83608	0.133584195673	0.063829787234	0.0874781304674	0.0188048474718	0.116049382716	0.031914893617	0.179871520343	0.0262965668371	0.0148148148148	0.125567322239
147339	0.0950141110066	0.063829787234	0.102974256436	0.0288340994567	0.103703703704	0.031914893617	0.154175588865	0.0328707085464	0.0037037037037	0.0862329803328
497661	0.110065851364	0.0729483282675	0.117970507373	0.0275804429586	0.0740740740741	0.0387537993921	0.218415417559	0.0394448502557	0.0222222222222	0.0786686838124
644041	0.121354656632	0.0911854103343	0.0909772556861	0.0162975344756	0.116049382716	0.0547112462006	0.132762312634	0.0241051862673	0.0222222222222	0.122541603631
29919	0.115710253998	0.0547112462006	0.115471132217	0.0238194734643	0.0938271604938	0.0433130699088	0.282655246253	0.0306793279766	0.0148148148148	0.102874432678
147685	0.158043273754	0.0615501519757	0.106973256686	0.00877559548684	0.16049382716	0.0250759878419	0.017130620985	0.00657414170928	0.0481481481481	0.163388804841
55009	0.130761994356	0.0455927051672	0.104973756561	0.0338487254492	0.101234567901	0.0273556231003	0.17130620985	0.0328707085464	0.0222222222222	0.116490166415
64073	0.159924741298	0.0273556231003	0.092976755811	0.0200585039699	0.177777777778	0.00911854103343	0.0728051391863	0.0219138056976	0.0111111111111	0.17397881997
255809	0.158043273754	0.0387537993921	0.0909772556861	0.010029251985	0.133333333333	0.0364741641337	0.051391862955	0.0131482834186	0.0222222222222	0.143721633888
79002	0.113828786453	0.0592705167173	0.0954761309673	0.0376096949436	0.0691358024691	0.0387537993921	0.278372591006	0.0460189919649	0.0222222222222	0.0907715582451
374877	0.155221072437	0.0478723404255	0.0959760059985	0.0175511909737	0.19012345679	0.0296352583587	0.0299785867238	0.0131482834186	0.0444444444444	0.166414523449
126526	0.098777046096	0.0752279635258	0.116470882279	0.0225658169662	0.0691358024691	0.0341945288754	0.231263383298	0.0262965668371	0.0407407407407	0.0832072617247
84798	0.117591721543	0.0797872340426	0.119470132467	0.0300877559549	0.0814814814815	0.0341945288754	0.167023554604	0.0328707085464	0.0333333333333	0.0983358547655
90580	0.149576669802	0.0524316109422	0.0984753811547	0.0300877559549	0.133333333333	0.0364741641337	0.0856531049251	0.0350620891161	0.0407407407407	0.143721633888
284325	0.142050799624	0.0296352583587	0.107473131717	0.0200585039699	0.125925925926	0.0205167173252	0.115631691649	0.0262965668371	0.0222222222222	0.137670196672
79173	0.127939793039	0.0547112462006	0.10847288178	0.0325950689511	0.111111111111	0.0296352583587	0.226980728051	0.0504017531045	0.00740740740741	0.124054462935
55049	0.118532455315	0.0364741641337	0.0894776305924	0.0275804429586	0.0987654320988	0.0205167173252	0.20556745182	0.0284879474069	0.0111111111111	0.118003025719
646457	0.133584195673	0.0706686930091	0.113471632092	0.0150438779774	0.120987654321	0.0250759878419	0.192719486081	0.0197224251278	0.0296296296296	0.127080181543
125988	0.130761994356	0.0387537993921	0.0944763809048	0.0250731299624	0.101234567901	0.0136778115502	0.158458244111	0.0394448502557	0.0222222222222	0.113464447806
55150	0.150517403575	0.0250759878419	0.0899775056236	0.0288340994567	0.130864197531	0.0159574468085	0.261241970021	0.0350620891161	0.0185185185185	0.134644478064
342918	0.16462841016	0.0706686930091	0.0839790052487	0.00752193898872	0.172839506173	0.0410334346505	0.0128479657388	0	0.037037037037	0.17397881997
147646	0.155221072437	0.0296352583587	0.0744813796551	0.0137902214793	0.125925925926	0.0182370820669	0.0985010706638	0.0197224251278	0.0185185185185	0.134644478064
10438	0.114769520226	0.088905775076	0.121469632592	0.0200585039699	0.111111111111	0.0410334346505	0.115631691649	0.0262965668371	0.0222222222222	0.116490166415
56913	0.098777046096	0.0661094224924	0.0999750062484	0.0275804429586	0.0814814814815	0.0501519756839	0.231263383298	0.0394448502557	0.0148148148148	0.101361573374
200159	0.163687676388	0.0524316109422	0.098975256186	0.010029251985	0.158024691358	0.031914893617	0.0256959314775	0.0131482834186	0.0296296296296	0.154311649017
257044	0.117591721543	0.056990881459	0.0884778805299	0.0238194734643	0.125925925926	0.0501519756839	0.20556745182	0.0306793279766	0.0296296296296	0.127080181543
55765	0.122295390405	0.0547112462006	0.102474381405	0.0288340994567	0.118518518519	0.0273556231003	0.201284796574	0.0350620891161	0.0333333333333	0.127080181543
54955	0.134524929445	0.0478723404255	0.106473381655	0.0275804429586	0.116049382716	0.0273556231003	0.128479657388	0.0372534696859	0.0111111111111	0.118003025719
79762	0.119473189087	0.0455927051672	0.0914771307173	0.0200585039699	0.125925925926	0.0273556231003	0.0813704496788	0.0197224251278	0.037037037037	0.102874432678
79098	0.147695202258	0.0524316109422	0.102974256436	0.00501462599248	0.125925925926	0.0501519756839	0	0.00438276113952	0.037037037037	0.139183055976
127687	0.122295390405	0.0250759878419	0.0834791302174	0.0275804429586	0.128395061728	0.0227963525836	0.222698072805	0.0328707085464	0.0037037037037	0.110438729198
54987	0.123236124177	0.0615501519757	0.112471882029	0.0200585039699	0.0938271604938	0.0478723404255	0.197002141328	0.0241051862673	0.0222222222222	0.101361573374
128061	0.129821260583	0.0661094224924	0.102974256436	0.0238194734643	0.133333333333	0.0752279635258	0.158458244111	0.0350620891161	0.0259259259259	0.14069591528
407025	0.141110065851	0.0683890577508	0.117470632342	0.0150438779774	0.150617283951	0.0410334346505	0.00856531049251	0.0219138056976	0.0407407407407	0.133131618759
400757	0.167450611477	0.0433130699088	0.0974756310922	0.0062682824906	0.145679012346	0.0524316109422	0.00856531049251	0.00219138056976	0.0444444444444	0.169440242057
93190	0.163687676388	0.0683890577508	0.10047488128	0.00501462599248	0.165432098765	0.0433130699088	0.0256959314775	0.00438276113952	0.0518518518519	0.160363086233
199920	0.135465663217	0.0547112462006	0.119470132467	0.00501462599248	0.103703703704	0.031914893617	0.0214132762313	0.00438276113952	0.0296296296296	0.116490166415
339448	0.119473189087	0.100303951368	0.103974006498	0.0125365649812	0.123456790123	0.0273556231003	0.188436830835	0.0175310445581	0.0222222222222	0.122541603631
284546	0.143932267168	0.0547112462006	0.094976255936	0.0062682824906	0.0864197530864	0.031914893617	0.00856531049251	0.00438276113952	0.0518518518519	0.131618759455
440712	0.122295390405	0.0615501519757	0.101474631342	0.00877559548684	0.123456790123	0.0387537993921	0.00856531049251	0.00657414170928	0.0333333333333	0.111951588502
127003	0.12041392286	0.0410334346505	0.10047488128	0.0225658169662	0.111111111111	0.0455927051672	0.175588865096	0.0262965668371	0.0185185185185	0.119515885023
284677	0.110065851364	0.056990881459	0.105473631592	0.0238194734643	0.106172839506	0.0433130699088	0.167023554604	0.0197224251278	0.0111111111111	0.105900151286
81563	0.131702728128	0.0729483282675	0.131967008248	0.00250731299624	0.133333333333	0.031914893617	0.00856531049251	0.00438276113952	0.0666666666667	0.130105900151
149466	0.131702728128	0.063829787234	0.114471382154	0.00376096949436	0.158024691358	0.0364741641337	0.051391862955	0.00219138056976	0.037037037037	0.139183055976
127703	0.127939793039	0.0478723404255	0.0934766308423	0.0062682824906	0.106172839506	0.031914893617	0.218415417559	0.0109569028488	0.0148148148148	0.127080181543
400798	0.123236124177	0.0592705167173	0.0889777555611	0.0188048474718	0.108641975309	0.0273556231003	0.201284796574	0.0219138056976	0.0259259259259	0.121028744327
25912	0.119473189087	0.0729483282675	0.0899775056236	0.0338487254492	0.103703703704	0.0547112462006	0.154175588865	0.0394448502557	0.0296296296296	0.110438729198
148423	0.110065851364	0.0683890577508	0.10047488128	0.0225658169662	0.0913580246914	0.0455927051672	0.197002141328	0.0284879474069	0.00740740740741	0.0983358547655
388722	0.12041392286	0.056990881459	0.10847288178	0.0175511909737	0.108641975309	0.0387537993921	0.252676659529	0.0241051862673	0.0148148148148	0.0998487140696
79630	0.121354656632	0.0478723404255	0.114971257186	0.00376096949436	0.123456790123	0.0410334346505	0.0299785867238	0.00438276113952	0.0296296296296	0.116490166415
10485	0.135465663217	0.0501519756839	0.0964758810297	0.0112829084831	0.16049382716	0.0433130699088	0.03426124197	0.0131482834186	0.037037037037	0.131618759455
100129271	0.150517403575	0.0661094224924	0.0999750062484	0.00501462599248	0.158024691358	0.0410334346505	0.0128479657388	0.00657414170928	0.0703703703704	0.149773071104
148304	0.1326434619	0.0615501519757	0.106973256686	0.0137902214793	0.108641975309	0.0501519756839	0.13704496788	0.0131482834186	0.0407407407407	0.119515885023
127795	0.122295390405	0.0706686930091	0.109972506873	0.010029251985	0.128395061728	0.0524316109422	0.111349036403	0.0109569028488	0.0259259259259	0.121028744327
712	0.14863593603	0.0524316109422	0.118970257436	0.00877559548684	0.125925925926	0.0182370820669	0.0128479657388	0.00657414170928	0.0555555555556	0.127080181543
713	0.156161806209	0.0410334346505	0.0899775056236	0.0150438779774	0.155555555556	0.0250759878419	0.0599571734475	0.0131482834186	0.0296296296296	0.151285930408
708	0.110065851364	0.0478723404255	0.103974006498	0.021312160468	0.083950617284	0.0364741641337	0.265524625268	0.0350620891161	0.0148148148148	0.0907715582451
714	0.144873000941	0.0433130699088	0.0919770057486	0.00376096949436	0.123456790123	0.0296352583587	0.0428265524625	0.00219138056976	0.0333333333333	0.14069591528
10882	0.119473189087	0.0410334346505	0.082479380155	0.0225658169662	0.120987654321	0.0182370820669	0.269807280514	0.0175310445581	0.037037037037	0.125567322239
165257	0.11665098777	0.0250759878419	0.0934766308423	0.0238194734643	0.0962962962963	0.00683890577508	0.256959314775	0.0306793279766	0.0222222222222	0.110438729198
389941	0.12041392286	0.0273556231003	0.0864783804049	0.0376096949436	0.150617283951	0.0227963525836	0.192719486081	0.0460189919649	0.0296296296296	0.11497730711
338761	0.126058325494	0.0433130699088	0.0844788802799	0.0250731299624	0.118518518519	0.0296352583587	0.158458244111	0.0262965668371	0	0.116490166415
114898	0.147695202258	0.0478723404255	0.0904773806548	0.00877559548684	0.120987654321	0.0250759878419	0.179871520343	0.0131482834186	0.0407407407407	0.131618759455
114899	0.128880526811	0.107142857143	0.0999750062484	0.010029251985	0.118518518519	0.0296352583587	0.0385438972163	0.0131482834186	0.0592592592593	0.113464447806
114900	0.115710253998	0.0478723404255	0.082479380155	0.0363560384455	0.103703703704	0.0159574468085	0.192719486081	0.0460189919649	0.0222222222222	0.104387291982
114902	0.103480714958	0.0205167173252	0.0939765058735	0.0200585039699	0.0913580246914	0.0136778115502	0.141327623126	0.0175310445581	0.0148148148148	0.0832072617247
83552	0.160865475071	0.0387537993921	0.0924768807798	0.0137902214793	0.165432098765	0.0182370820669	0.0299785867238	0.0197224251278	0.0333333333333	0.175491679274
114904	0.139228598307	0.0706686930091	0.100974756311	0.0263267864605	0.140740740741	0.0250759878419	0.0428265524625	0.0153396639883	0.0555555555556	0.137670196672
390664	0.127939793039	0.0273556231003	0.0829792551862	0.0125365649812	0.140740740741	0.0159574468085	0.0385438972163	0.0131482834186	0.0037037037037	0.133131618759
387911	0.171213546566	0.031914893617	0.113471632092	0.00376096949436	0.153086419753	0.0273556231003	0.0128479657388	0.00219138056976	0.0740740740741	0.190620272315
715	0.174035747883	0.0296352583587	0.0834791302174	0.00501462599248	0.182716049383	0.0136778115502	0.051391862955	0.00219138056976	0.0407407407407	0.184568835098
51279	0.16462841016	0.0524316109422	0.0904773806548	0.0188048474718	0.17037037037	0.0227963525836	0.051391862955	0.0241051862673	0.0259259259259	0.167927382753
283314	0.138287864534	0.0433130699088	0.0964758810297	0.00752193898872	0.123456790123	0.0387537993921	0.0856531049251	0.00657414170928	0.0222222222222	0.122541603631
128653	0.163687676388	0.031914893617	0.0859785053737	0.00501462599248	0.185185185185	0.0159574468085	0.0428265524625	0.00438276113952	0.0296296296296	0.167927382753
128864	0.162746942615	0.0296352583587	0.078480379905	0.0150438779774	0.0913580246914	0.0159574468085	0.192719486081	0.0175310445581	0.0185185185185	0.130105900151
140873	0.144873000941	0.0478723404255	0.110472381905	0.00752193898872	0.138271604938	0.0250759878419	0.0299785867238	0.00657414170928	0.062962962963	0.146747352496
25943	0.152398871119	0.0797872340426	0.102474381405	0.00125365649812	0.153086419753	0.0296352583587	0.00856531049251	0	0.0296296296296	0.152798789713
149840	0.137347130762	0.0661094224924	0.105473631592	0.0188048474718	0.125925925926	0.063829787234	0.0899357601713	0.0241051862673	0.037037037037	0.137670196672
55969	0.109125117592	0.0683890577508	0.107473131717	0.0351023819473	0.079012345679	0.0296352583587	0.269807280514	0.0460189919649	0.0185185185185	0.0877458396369
128602	0.140169332079	0.0706686930091	0.094976255936	0.0125365649812	0.155555555556	0.0364741641337	0.13704496788	0.0131482834186	0.0481481481481	0.134644478064
140680	0.13640639699	0.0706686930091	0.109472631842	0.021312160468	0.108641975309	0.0433130699088	0.149892933619	0.0350620891161	0.0148148148148	0.128593040847
101928147	0.150517403575	0.0592705167173	0.107473131717	0.0112829084831	0.143209876543	0.0341945288754	0.0256959314775	0.0109569028488	0.0703703703704	0.145234493192
54149	0.0921919096896	0.088905775076	0.10047488128	0.0300877559549	0.079012345679	0.0387537993921	0.278372591006	0.0372534696859	0.0185185185185	0.0953101361573
246312	0.126999059266	0.0843465045593	0.117970507373	0.0062682824906	0.106172839506	0.0387537993921	0.00428265524625	0.00219138056976	0.0555555555556	0.118003025719
84645	0.142050799624	0.0205167173252	0.0939765058735	0.0250731299624	0.140740740741	0.0478723404255	0.149892933619	0.0262965668371	0.0333333333333	0.125567322239
79680	0.107243650047	0.031914893617	0.114471382154	0.0351023819473	0.0962962962963	0.0501519756839	0.252676659529	0.0438276113952	0.0185185185185	0.110438729198
150297	0.13640639699	0.0820668693009	0.114471382154	0.00877559548684	0.145679012346	0.0455927051672	0.0385438972163	0.00876552227904	0.0296296296296	0.136157337368
79640	0.163687676388	0.0592705167173	0.0944763809048	0.0150438779774	0.217283950617	0.0387537993921	0.0128479657388	0.0109569028488	0.037037037037	0.187594553707
25966	0.127939793039	0.0752279635258	0.0744813796551	0.0275804429586	0.103703703704	0.0205167173252	0.192719486081	0.0328707085464	0.0185185185185	0.125567322239
26005	0.119473189087	0.0615501519757	0.0934766308423	0.021312160468	0.113580246914	0.063829787234	0.154175588865	0.0219138056976	0.0333333333333	0.122541603631
145741	0.111947318909	0.0136778115502	0.0864783804049	0.0250731299624	0.148148148148	0.00683890577508	0.0899357601713	0.0262965668371	0.00740740740741	0.124054462935
388125	0.0978363123236	0.0387537993921	0.08047988003	0.0275804429586	0.118518518519	0.0113981762918	0.124197002141	0.0306793279766	0.0037037037037	0.0862329803328
100191040	0.109125117592	0.0250759878419	0.0979755061235	0.010029251985	0.140740740741	0.0182370820669	0.0214132762313	0.00876552227904	0.0259259259259	0.119515885023
9847	0.14863593603	0.0729483282675	0.10047488128	0.0325950689511	0.106172839506	0.0455927051672	0.226980728051	0.0482103725347	0.037037037037	0.163388804841
51263	0.115710253998	0.0547112462006	0.094976255936	0.0200585039699	0.101234567901	0.0250759878419	0.111349036403	0.0175310445581	0.0259259259259	0.111951588502
84226	0.182502351834	0.0455927051672	0.107973006748	0.00376096949436	0.192592592593	0.0455927051672	0.0128479657388	0.00438276113952	0.0740740740741	0.17397881997
84417	0.145813734713	0.0524316109422	0.10047488128	0.00501462599248	0.150617283951	0.0227963525836	0.0214132762313	0.00438276113952	0.0407407407407	0.139183055976
54980	0.125117591722	0.0433130699088	0.118470382404	0.0288340994567	0.111111111111	0.0410334346505	0.167023554604	0.0328707085464	0.0296296296296	0.121028744327
79568	0.140169332079	0.0752279635258	0.100974756311	0.0325950689511	0.128395061728	0.0387537993921	0.184154175589	0.0438276113952	0.0111111111111	0.139183055976
130813	0.185324553151	0.0410334346505	0.0839790052487	0.0162975344756	0.217283950617	0.0364741641337	0.0556745182013	0.0153396639883	0.037037037037	0.195158850227
79919	0.161806208843	0.0296352583587	0.124968757811	0.00877559548684	0.162962962963	0.00455927051672	0.0471092077088	0.0109569028488	0.0222222222222	0.158850226929
165100	0.210724365005	0.0227963525836	0.103474131467	0.0112829084831	0.251851851852	0.0136778115502	0.0256959314775	0.0109569028488	0.0481481481481	0.229954614221
401027	0.143932267168	0.0683890577508	0.0959760059985	0.00752193898872	0.123456790123	0.0364741641337	0.0128479657388	0.00876552227904	0.037037037037	0.137670196672
205327	0.107243650047	0.0478723404255	0.0939765058735	0.031341412453	0.111111111111	0.0661094224924	0.261241970021	0.0416362308254	0.0185185185185	0.111951588502
339778	0.131702728128	0.0615501519757	0.0964758810297	0.0200585039699	0.120987654321	0.0364741641337	0.175588865096	0.0328707085464	0.0333333333333	0.119515885023
388939	0.168391345249	0.0387537993921	0.0914771307173	0.0062682824906	0.182716049383	0.0273556231003	0.0214132762313	0.00438276113952	0.037037037037	0.167927382753
339804	0.152398871119	0.0524316109422	0.101474631342	0.0200585039699	0.135802469136	0.0341945288754	0.0899357601713	0.0219138056976	0.0518518518519	0.158850226929
388960	0.146754468485	0.0547112462006	0.0954761309673	0.0062682824906	0.135802469136	0.0341945288754	0.0214132762313	0.00876552227904	0.0333333333333	0.146747352496
388963	0.125117591722	0.0820668693009	0.098975256186	0.0288340994567	0.123456790123	0.0364741641337	0.154175588865	0.0416362308254	0.0518518518519	0.121028744327
389084	0.130761994356	0.0455927051672	0.105473631592	0.00752193898872	0.111111111111	0.0136778115502	0.0214132762313	0.0109569028488	0.0407407407407	0.133131618759
84281	0.129821260583	0.0547112462006	0.10047488128	0.00501462599248	0.130864197531	0.0478723404255	0.0813704496788	0.00876552227904	0.037037037037	0.133131618759
718	0.107243650047	0.0524316109422	0.121969507623	0.00752193898872	0.106172839506	0.0273556231003	0.00428265524625	0.00657414170928	0.0518518518519	0.101361573374
719	0.13640639699	0.0615501519757	0.0879780054986	0.00376096949436	0.0987654320988	0.0433130699088	0.00856531049251	0.00438276113952	0.0259259259259	0.125567322239
57415	0.100658513641	0.0820668693009	0.107973006748	0.0188048474718	0.0888888888889	0.0478723404255	0.158458244111	0.0241051862673	0.0407407407407	0.0998487140696
152405	0.175917215428	0.0524316109422	0.078480379905	0.010029251985	0.182716049383	0.0296352583587	0.0728051391863	0.0131482834186	0.0518518518519	0.184568835098
285315	0.126058325494	0.0797872340426	0.10847288178	0.0250731299624	0.120987654321	0.0524316109422	0.231263383298	0.0372534696859	0.0148148148148	0.131618759455
79669	0.108184383819	0.0729483282675	0.125468632842	0.021312160468	0.0938271604938	0.0524316109422	0.214132762313	0.0284879474069	0.0259259259259	0.104387291982
205428	0.101599247413	0.0683890577508	0.0979755061235	0.0513999164229	0.0987654320988	0.0410334346505	0.252676659529	0.0613586559533	0.0148148148148	0.0922844175492
100422952	0.146754468485	0.0341945288754	0.0994751312172	0.021312160468	0.148148148148	0.0250759878419	0.0214132762313	0.0219138056976	0.0407407407407	0.152798789713
200844	0.118532455315	0.056990881459	0.115971007248	0.0175511909737	0.106172839506	0.031914893617	0.218415417559	0.0153396639883	0.0407407407407	0.118003025719
285382	0.0799623706491	0.0706686930091	0.109972506873	0.0250731299624	0.0469135802469	0.056990881459	0.321199143469	0.0394448502557	0.0185185185185	0.0559757942511
646498	0.157102539981	0.0410334346505	0.107973006748	0.00752193898872	0.140740740741	0.0273556231003	0.00856531049251	0	0.0407407407407	0.155824508321
720	0.142050799624	0.031914893617	0.114971257186	0.0137902214793	0.118518518519	0.00683890577508	0.0385438972163	0.0109569028488	0.0222222222222	0.131618759455
722	0.129821260583	0.0661094224924	0.10447388153	0.0062682824906	0.143209876543	0.0455927051672	0.017130620985	0.00657414170928	0.0222222222222	0.137670196672
84103	0.144873000941	0.0478723404255	0.0984753811547	0.00125365649812	0.133333333333	0.0364741641337	0.0128479657388	0.00219138056976	0.0481481481481	0.139183055976
55286	0.111006585136	0.0706686930091	0.0999750062484	0.0150438779774	0.0888888888889	0.0410334346505	0.201284796574	0.0262965668371	0.0333333333333	0.0953101361573
152816	0.1768579492	0.0524316109422	0.0959760059985	0.010029251985	0.16049382716	0.0273556231003	0.0214132762313	0.00876552227904	0.0333333333333	0.166414523449
401152	0.130761994356	0.0547112462006	0.110472381905	0.0175511909737	0.111111111111	0.0455927051672	0.149892933619	0.0219138056976	0.0407407407407	0.125567322239
132720	0.112888052681	0.0592705167173	0.104973756561	0.0188048474718	0.079012345679	0.0478723404255	0.261241970021	0.0284879474069	0.00740740740741	0.0953101361573
132989	0.127939793039	0.0227963525836	0.0834791302174	0.0225658169662	0.153086419753	0.0227963525836	0.107066381156	0.0197224251278	0.0148148148148	0.125567322239
152940	0.150517403575	0.0775075987842	0.102474381405	0.00877559548684	0.177777777778	0.0410334346505	0.03426124197	0.00876552227904	0.0592592592593	0.157337367625
201725	0.111947318909	0.0683890577508	0.100974756311	0.0288340994567	0.0913580246914	0.0478723404255	0.179871520343	0.0416362308254	0.0185185185185	0.104387291982
441054	0.112888052681	0.056990881459	0.10047488128	0.0238194734643	0.118518518519	0.031914893617	0.132762312634	0.0328707085464	0.0296296296296	0.108925869894
401115	0.0978363123236	0.031914893617	0.0909772556861	0.0300877559549	0.041975308642	0.0159574468085	0.261241970021	0.0416362308254	0.0259259259259	0.0756429652042
727	0.150517403575	0.063829787234	0.10847288178	0.0062682824906	0.123456790123	0.031914893617	0.00856531049251	0.00438276113952	0.0407407407407	0.124054462935
728	0.147695202258	0.0410334346505	0.0999750062484	0.0175511909737	0.155555555556	0.0410334346505	0.051391862955	0.0131482834186	0.0296296296296	0.145234493192
27202	0.159924741298	0.056990881459	0.109972506873	0.0062682824906	0.155555555556	0.0273556231003	0.03426124197	0.00219138056976	0.037037037037	0.157337367625
56951	0.103480714958	0.0615501519757	0.117470632342	0.021312160468	0.0987654320988	0.0387537993921	0.158458244111	0.0306793279766	0.0333333333333	0.0937972768533
55322	0.122295390405	0.0387537993921	0.10447388153	0.021312160468	0.113580246914	0.063829787234	0.158458244111	0.0262965668371	0.0296296296296	0.116490166415
134553	0.098777046096	0.0547112462006	0.117470632342	0.0250731299624	0.0716049382716	0.0433130699088	0.261241970021	0.0284879474069	0.0111111111111	0.0847201210287
90355	0.0856067732832	0.0683890577508	0.115471132217	0.0238194734643	0.0567901234568	0.0387537993921	0.222698072805	0.0284879474069	0.0111111111111	0.0786686838124
153571	0.153339604892	0.0273556231003	0.0734816295926	0.0238194734643	0.108641975309	0.0159574468085	0.184154175589	0.0284879474069	0.0148148148148	0.121028744327
51149	0.112888052681	0.0592705167173	0.119470132467	0.0288340994567	0.0938271604938	0.0250759878419	0.218415417559	0.0350620891161	0.0296296296296	0.10741301059
133491	0.13640639699	0.0706686930091	0.105473631592	0.0275804429586	0.128395061728	0.0341945288754	0.162740899358	0.0328707085464	0.0185185185185	0.124054462935
134121	0.110065851364	0.0273556231003	0.0844788802799	0.0200585039699	0.083950617284	0.0410334346505	0.231263383298	0.0197224251278	0.0111111111111	0.0983358547655
285636	0.127939793039	0.0752279635258	0.098975256186	0.0137902214793	0.118518518519	0.0455927051672	0.145610278373	0.0197224251278	0.0444444444444	0.122541603631
133874	0.111947318909	0.0843465045593	0.106473381655	0.0162975344756	0.101234567901	0.0433130699088	0.128479657388	0.0219138056976	0.0222222222222	0.10741301059
401207	0.103480714958	0.0729483282675	0.104973756561	0.0125365649812	0.0962962962963	0.0592705167173	0.175588865096	0.0175310445581	0.0259259259259	0.101361573374
221491	0.142991533396	0.0433130699088	0.0904773806548	0.0200585039699	0.128395061728	0.0205167173252	0.188436830835	0.0328707085464	0.0296296296296	0.142208774584
10665	0.13640639699	0.0524316109422	0.105473631592	0.00250731299624	0.143209876543	0.0387537993921	0.00856531049251	0.00219138056976	0.037037037037	0.139183055976
221545	0.119473189087	0.0433130699088	0.0894776305924	0.021312160468	0.106172839506	0.0364741641337	0.175588865096	0.0262965668371	0.0037037037037	0.105900151286
135398	0.106302916275	0.0615501519757	0.0904773806548	0.021312160468	0.111111111111	0.0478723404255	0.158458244111	0.0197224251278	0.0259259259259	0.10741301059
29113	0.139228598307	0.0501519756839	0.0919770057486	0.0162975344756	0.111111111111	0.0182370820669	0.0385438972163	0.0153396639883	0.037037037037	0.121028744327
51250	0.126999059266	0.063829787234	0.103974006498	0.0250731299624	0.108641975309	0.031914893617	0.235546038544	0.0262965668371	0.0148148148148	0.125567322239
389384	0.144873000941	0.063829787234	0.127468132967	0.00877559548684	0.138271604938	0.0433130699088	0.017130620985	0.00657414170928	0.062962962963	0.130105900151
221416	0.145813734713	0.0205167173252	0.0964758810297	0	0.143209876543	0.0341945288754	0.0428265524625	0	0.0481481481481	0.154311649017
441150	0.157102539981	0.063829787234	0.112471882029	0.0175511909737	0.133333333333	0.0364741641337	0.149892933619	0.0241051862673	0.0481481481481	0.145234493192
101928603	0.13640639699	0.0706686930091	0.10447388153	0.00752193898872	0.123456790123	0.0341945288754	0.0299785867238	0.00657414170928	0.0518518518519	0.146747352496
80739	0.111006585136	0.0387537993921	0.0999750062484	0.0250731299624	0.0987654320988	0.031914893617	0.10278372591	0.0284879474069	0.0148148148148	0.0953101361573
50854	0.117591721543	0.0615501519757	0.100974756311	0.0351023819473	0.106172839506	0.0250759878419	0.149892933619	0.0350620891161	0.037037037037	0.108925869894
347744	0.130761994356	0.0706686930091	0.103474131467	0.0300877559549	0.111111111111	0.0410334346505	0.128479657388	0.0328707085464	0.00740740740741	0.122541603631
352999	0.131702728128	0.0478723404255	0.0984753811547	0.00250731299624	0.140740740741	0.0524316109422	0.00856531049251	0.00219138056976	0.062962962963	0.133131618759
730	0.128880526811	0.0683890577508	0.105973506623	0.00501462599248	0.140740740741	0.056990881459	0.0256959314775	0.00438276113952	0.0740740740741	0.143721633888
79020	0.131702728128	0.0706686930091	0.111472131967	0.0250731299624	0.0864197530864	0.0592705167173	0.248394004283	0.0328707085464	0.0148148148148	0.105900151286
79034	0.130761994356	0.0501519756839	0.107973006748	0.0225658169662	0.120987654321	0.0136778115502	0.256959314775	0.0306793279766	0.0296296296296	0.121028744327
136895	0.127939793039	0.0729483282675	0.096975756061	0.0225658169662	0.111111111111	0.0341945288754	0.214132762313	0.0306793279766	0.0148148148148	0.121028744327
202865	0.140169332079	0.0797872340426	0.0979755061235	0.00877559548684	0.120987654321	0.0410334346505	0.051391862955	0.0109569028488	0.062962962963	0.130105900151
135927	0.163687676388	0.0410334346505	0.129967508123	0.0112829084831	0.133333333333	0.0159574468085	0.03426124197	0.00876552227904	0.0666666666667	0.157337367625
55262	0.113828786453	0.0341945288754	0.0909772556861	0.0200585039699	0.0864197530864	0.0113981762918	0.248394004283	0.0306793279766	0.0148148148148	0.110438729198
136288	0.118532455315	0.0547112462006	0.116970757311	0.00877559548684	0.0765432098765	0.031914893617	0.179871520343	0.0109569028488	0.0259259259259	0.110438729198
402573	0.144873000941	0.0364741641337	0.0939765058735	0.0112829084831	0.128395061728	0.0387537993921	0.0214132762313	0.0131482834186	0.037037037037	0.14069591528
100130988	0.128880526811	0.0455927051672	0.0904773806548	0.00376096949436	0.153086419753	0.0433130699088	0	0.00438276113952	0.0666666666667	0.133131618759
401388	0.115710253998	0.0752279635258	0.107973006748	0.0175511909737	0.0962962962963	0.063829787234	0.149892933619	0.0262965668371	0.0259259259259	0.10741301059
731	0.117591721543	0.063829787234	0.107973006748	0.00250731299624	0.111111111111	0.0341945288754	0.0128479657388	0.00219138056976	0.0555555555556	0.101361573374
732	0.162746942615	0.0501519756839	0.117970507373	0.0062682824906	0.158024691358	0.0410334346505	0.00856531049251	0	0.0592592592593	0.172465960666
733	0.143932267168	0.0205167173252	0.0979755061235	0.0250731299624	0.138271604938	0.00227963525836	0.0428265524625	0.0241051862673	0.0296296296296	0.146747352496
65265	0.110065851364	0.0615501519757	0.103974006498	0.0263267864605	0.111111111111	0.0524316109422	0.256959314775	0.0306793279766	0.0222222222222	0.104387291982
116328	0.115710253998	0.0706686930091	0.0934766308423	0.0288340994567	0.130864197531	0.031914893617	0.167023554604	0.0350620891161	0.0185185185185	0.125567322239
56892	0.134524929445	0.0478723404255	0.0924768807798	0.010029251985	0.17037037037	0.0478723404255	0.051391862955	0.0131482834186	0.0518518518519	0.151285930408
56260	0.126058325494	0.0661094224924	0.108972756811	0.0225658169662	0.130864197531	0.0501519756839	0.051391862955	0.0219138056976	0.0407407407407	0.131618759455
100533105	0.126058325494	0.0661094224924	0.108972756811	0.0225658169662	0.128395061728	0.0501519756839	0.051391862955	0.0219138056976	0.0407407407407	0.131618759455
23678	0.108184383819	0.0706686930091	0.116470882279	0.0188048474718	0.0641975308642	0.0501519756839	0.286937901499	0.0328707085464	0.00740740740741	0.0937972768533
254778	0.161806208843	0.0433130699088	0.0984753811547	0.00877559548684	0.135802469136	0.0615501519757	0.0813704496788	0.00876552227904	0.0703703703704	0.152798789713
157773	0.133584195673	0.0843465045593	0.08047988003	0.0112829084831	0.145679012346	0.0478723404255	0.107066381156	0.0175310445581	0.0592592592593	0.1482602118
541565	0.122295390405	0.0341945288754	0.0734816295926	0.0501462599248	0.083950617284	0.0159574468085	0.222698072805	0.0679327976625	0.0185185185185	0.108925869894
389649	0.178739416745	0.0410334346505	0.0924768807798	0.00376096949436	0.182716049383	0.031914893617	0.0471092077088	0	0.0481481481481	0.18154311649
735	0.137347130762	0.0501519756839	0.10847288178	0.0062682824906	0.135802469136	0.0205167173252	0.00856531049251	0.00657414170928	0.0296296296296	0.143721633888
138162	0.135465663217	0.031914893617	0.0979755061235	0.0426243209361	0.106172839506	0.0410334346505	0.141327623126	0.0569758948137	0.0185185185185	0.11497730711
445577	0.151458137347	0.0501519756839	0.0919770057486	0.0137902214793	0.145679012346	0.0296352583587	0.17130620985	0.0153396639883	0.0222222222222	0.151285930408
138255	0.124176857949	0.0729483282675	0.0944763809048	0.0175511909737	0.118518518519	0.0455927051672	0.10278372591	0.0219138056976	0.0259259259259	0.122541603631
389766	0.151458137347	0.056990881459	0.10847288178	0.00501462599248	0.162962962963	0.0364741641337	0.0214132762313	0.00657414170928	0.0777777777778	0.151285930408
84688	0.126058325494	0.0706686930091	0.108972756811	0.00376096949436	0.130864197531	0.0478723404255	0.0128479657388	0	0.0666666666667	0.137670196672
375759	0.158984007526	0.0250759878419	0.098975256186	0.0137902214793	0.0962962962963	0.0250759878419	0.179871520343	0.0153396639883	0.0148148148148	0.128593040847
138240	0.137347130762	0.0615501519757	0.0964758810297	0.0125365649812	0.150617283951	0.0410334346505	0.03426124197	0.0131482834186	0.0407407407407	0.14069591528
90120	0.1326434619	0.0387537993921	0.0814796300925	0.0263267864605	0.111111111111	0.0182370820669	0.286937901499	0.0241051862673	0.0185185185185	0.137670196672
51759	0.122295390405	0.0547112462006	0.0984753811547	0.031341412453	0.101234567901	0.0341945288754	0.201284796574	0.0350620891161	0.0222222222222	0.119515885023
158401	0.109125117592	0.056990881459	0.127468132967	0.00250731299624	0.0617283950617	0.0524316109422	0.00428265524625	0.00219138056976	0.0962962962963	0.0847201210287
100129385	0.149576669802	0.0615501519757	0.103974006498	0.00501462599248	0.133333333333	0.031914893617	0.00856531049251	0.00876552227904	0.0666666666667	0.146747352496
56934	0.102539981185	0.0227963525836	0.0894776305924	0.0175511909737	0.111111111111	0.0182370820669	0.0899357601713	0.0241051862673	0.0111111111111	0.111951588502
770	0.134524929445	0.0455927051672	0.094976255936	0.0175511909737	0.16049382716	0.0227963525836	0.0599571734475	0.0131482834186	0.0259259259259	0.145234493192
771	0.133584195673	0.0410334346505	0.0994751312172	0.010029251985	0.113580246914	0.0250759878419	0.167023554604	0.0153396639883	0.0296296296296	0.146747352496
377677	0.127939793039	0.063829787234	0.101974506373	0.00877559548684	0.133333333333	0.0273556231003	0.10278372591	0.0109569028488	0.0185185185185	0.118003025719
763	0.142991533396	0.0501519756839	0.101474631342	0.0188048474718	0.140740740741	0.031914893617	0.0428265524625	0.0197224251278	0.0555555555556	0.154311649017
11238	0.128880526811	0.0866261398176	0.107973006748	0.0112829084831	0.120987654321	0.0227963525836	0.154175588865	0.0153396639883	0.0222222222222	0.104387291982
766	0.160865475071	0.0410334346505	0.114971257186	0.0150438779774	0.128395061728	0.0296352583587	0.175588865096	0.0175310445581	0.0185185185185	0.157337367625
767	0.100658513641	0.0661094224924	0.106473381655	0.031341412453	0.106172839506	0.0478723404255	0.209850107066	0.0438276113952	0.0111111111111	0.0998487140696
768	0.134524929445	0.0547112462006	0.0914771307173	0.00877559548684	0.143209876543	0.0273556231003	0.0428265524625	0.00876552227904	0.0333333333333	0.136157337368
79886	0.105362182502	0.0980243161094	0.102974256436	0.0162975344756	0.120987654321	0.0433130699088	0.226980728051	0.0219138056976	0.0222222222222	0.110438729198
51719	0.0997177798683	0.0843465045593	0.10847288178	0.0288340994567	0.079012345679	0.0478723404255	0.179871520343	0.0284879474069	0.0259259259259	0.0922844175492
81617	0.111006585136	0.088905775076	0.105473631592	0.0175511909737	0.083950617284	0.0433130699088	0.115631691649	0.0262965668371	0.0259259259259	0.0937972768533
23523	0.121354656632	0.0433130699088	0.108972756811	0.0150438779774	0.118518518519	0.0524316109422	0.175588865096	0.0153396639883	0.0185185185185	0.124054462935
81928	0.150517403575	0.0227963525836	0.105973506623	0.0125365649812	0.18024691358	0.0182370820669	0.0556745182013	0.0109569028488	0.0185185185185	0.155824508321
51475	0.158984007526	0.0387537993921	0.0689827543114	0.0112829084831	0.155555555556	0.0296352583587	0.0728051391863	0.00657414170928	0.0222222222222	0.160363086233
57010	0.150517403575	0.0410334346505	0.110972256936	0.0162975344756	0.187654320988	0.0273556231003	0.0856531049251	0.0153396639883	0.0407407407407	0.167927382753
85438	0.158043273754	0.0341945288754	0.0649837540615	0.00501462599248	0.195061728395	0.0455927051672	0.0214132762313	0.00438276113952	0.062962962963	0.160363086233
26256	0.126058325494	0.0524316109422	0.117470632342	0.031341412453	0.106172839506	0.0547112462006	0.17130620985	0.0416362308254	0.0296296296296	0.10741301059
11094	0.113828786453	0.0501519756839	0.107973006748	0.0225658169662	0.0864197530864	0.0387537993921	0.192719486081	0.0328707085464	0.0481481481481	0.101361573374
57685	0.117591721543	0.100303951368	0.110472381905	0.0137902214793	0.150617283951	0.0615501519757	0.132762312634	0.0175310445581	0.0444444444444	0.118003025719
773	0.100658513641	0.0501519756839	0.094976255936	0.0137902214793	0.123456790123	0.0205167173252	0.10278372591	0.0197224251278	0.0444444444444	0.119515885023
774	0.0912511759172	0.0182370820669	0.096975756061	0.0288340994567	0.0641975308642	0.0227963525836	0.316916488223	0.0284879474069	0.0148148148148	0.0665658093797
100652846	0.141110065851	0.0524316109422	0.094976255936	0.0288340994567	0.145679012346	0.0227963525836	0.128479657388	0.0416362308254	0.0407407407407	0.143721633888
100874234	0.172154280339	0.0729483282675	0.0999750062484	0.00376096949436	0.195061728395	0.031914893617	0.00856531049251	0	0.062962962963	0.196671709531
776	0.100658513641	0.063829787234	0.0914771307173	0.0325950689511	0.118518518519	0.031914893617	0.107066381156	0.0284879474069	0.0518518518519	0.105900151286
777	0.134524929445	0.0661094224924	0.0924768807798	0.0413706644379	0.123456790123	0.0341945288754	0.06852248394	0.054784514244	0.0296296296296	0.130105900151
778	0.190968955786	0.0227963525836	0.0834791302174	0.0188048474718	0.185185185185	0.0159574468085	0.03426124197	0.0109569028488	0.0222222222222	0.180030257186
8913	0.0921919096896	0.0341945288754	0.0934766308423	0.0388633514417	0.0666666666667	0.0296352583587	0.214132762313	0.0416362308254	0.0222222222222	0.0741301059002
779	0.129821260583	0.0433130699088	0.096975756061	0.00376096949436	0.135802469136	0.0250759878419	0.051391862955	0.00438276113952	0.0407407407407	0.124054462935
781	0.0968955785513	0.0592705167173	0.0899775056236	0.0376096949436	0.0617283950617	0.0364741641337	0.261241970021	0.0460189919649	0.0148148148148	0.0862329803328
9254	0.0997177798683	0.0478723404255	0.0939765058735	0.0137902214793	0.0740740740741	0.0182370820669	0.295503211991	0.0197224251278	0.0111111111111	0.0832072617247
100874237	0.1768579492	0.0683890577508	0.0924768807798	0.0112829084831	0.2	0.0205167173252	0.0128479657388	0.0131482834186	0.0444444444444	0.186081694402
93589	0.161806208843	0.0387537993921	0.0939765058735	0.0062682824906	0.133333333333	0.031914893617	0.0385438972163	0.00657414170928	0.0185185185185	0.136157337368
782	0.105362182502	0.0455927051672	0.0924768807798	0.0150438779774	0.0716049382716	0.0273556231003	0.192719486081	0.0175310445581	0.0333333333333	0.101361573374
785	0.0921919096896	0.063829787234	0.113971507123	0.0351023819473	0.0913580246914	0.0410334346505	0.192719486081	0.0372534696859	0.0222222222222	0.0801815431165
10369	0.149576669802	0.0364741641337	0.0964758810297	0.00877559548684	0.150617283951	0.0410334346505	0.0299785867238	0.00876552227904	0.0555555555556	0.146747352496
10368	0.127939793039	0.0455927051672	0.0899775056236	0.0162975344756	0.101234567901	0.0273556231003	0.0985010706638	0.0219138056976	0.0185185185185	0.14069591528
27091	0.170272812794	0.063829787234	0.098975256186	0.0062682824906	0.150617283951	0.0364741641337	0.0556745182013	0.00876552227904	0.062962962963	0.157337367625
59285	0.145813734713	0.0159574468085	0.0719820044989	0.0238194734643	0.118518518519	0.0136778115502	0.0428265524625	0.0306793279766	0.0111111111111	0.118003025719
59283	0.108184383819	0.0296352583587	0.0939765058735	0.0225658169662	0.083950617284	0.0159574468085	0.222698072805	0.0219138056976	0.0148148148148	0.108925869894
404665	0.138287864534	0.0273556231003	0.0664833791552	0.0175511909737	0.135802469136	0.0273556231003	0.0813704496788	0.0262965668371	0.0259259259259	0.136157337368
143384	0.11665098777	0.0752279635258	0.107973006748	0.0325950689511	0.106172839506	0.0273556231003	0.218415417559	0.0350620891161	0.0259259259259	0.119515885023
27101	0.098777046096	0.0752279635258	0.12896775806	0.0438779774342	0.0888888888889	0.0501519756839	0.162740899358	0.0525931336742	0.00740740740741	0.0968229954614
790	0.128880526811	0.0615501519757	0.122469382654	0.0162975344756	0.111111111111	0.0547112462006	0.218415417559	0.0284879474069	0.0296296296296	0.127080181543
23705	0.105362182502	0.0455927051672	0.0879780054986	0.0263267864605	0.106172839506	0.00911854103343	0.201284796574	0.0219138056976	0.0296296296296	0.0998487140696
253559	0.122295390405	0.0364741641337	0.0829792551862	0.0225658169662	0.106172839506	0.0227963525836	0.17130620985	0.0306793279766	0.0037037037037	0.139183055976
100874037	0.134524929445	0.063829787234	0.0924768807798	0.00125365649812	0.135802469136	0.0227963525836	0.017130620985	0.00219138056976	0.062962962963	0.134644478064
57863	0.0997177798683	0.0205167173252	0.103974006498	0.0200585039699	0.083950617284	0.0296352583587	0.175588865096	0.0284879474069	0.0259259259259	0.0968229954614
8618	0.121354656632	0.0273556231003	0.0834791302174	0.0426243209361	0.118518518519	0.0113981762918	0.162740899358	0.0482103725347	0.0148148148148	0.116490166415
285782	0.124176857949	0.0524316109422	0.0994751312172	0.0150438779774	0.0987654320988	0.0433130699088	0.162740899358	0.0241051862673	0.0296296296296	0.119515885023
793	0.157102539981	0.0227963525836	0.0644838790302	0.00501462599248	0.158024691358	0.0250759878419	0.03426124197	0.00438276113952	0.0185185185185	0.149773071104
796	0.158043273754	0.0455927051672	0.103474131467	0.0175511909737	0.155555555556	0.0364741641337	0.132762312634	0.0219138056976	0.0111111111111	0.158850226929
797	0.143932267168	0.0250759878419	0.112471882029	0.0325950689511	0.0913580246914	0.0296352583587	0.13704496788	0.0416362308254	0.0111111111111	0.124054462935
57658	0.11665098777	0.0592705167173	0.0959760059985	0.0112829084831	0.0987654320988	0.0410334346505	0.107066381156	0.0153396639883	0.0333333333333	0.102874432678
799	0.123236124177	0.0683890577508	0.126468382904	0.0188048474718	0.111111111111	0.0433130699088	0.10278372591	0.0219138056976	0.0259259259259	0.130105900151
10203	0.122295390405	0.0615501519757	0.0854786303424	0.00501462599248	0.153086419753	0.0387537993921	0.00428265524625	0	0.0407407407407	0.128593040847
800	0.101599247413	0.0615501519757	0.119970007498	0.0062682824906	0.0938271604938	0.0478723404255	0.0128479657388	0.00438276113952	0.0481481481481	0.0983358547655
51063	0.150517403575	0.0387537993921	0.092976755811	0.0137902214793	0.140740740741	0.0227963525836	0.124197002141	0.0131482834186	0.0296296296296	0.136157337368
801	0.100658513641	0.0547112462006	0.0944763809048	0.0300877559549	0.123456790123	0.0159574468085	0.252676659529	0.0394448502557	0.00740740740741	0.104387291982
91860	0.134524929445	0.056990881459	0.110472381905	0.010029251985	0.123456790123	0.0227963525836	0.0556745182013	0.00876552227904	0.0222222222222	0.125567322239
51806	0.0771401693321	0.0341945288754	0.187453136716	0.0137902214793	0.113580246914	0.00455927051672	0.124197002141	0.0153396639883	0.0333333333333	0.11497730711
163688	0.144873000941	0.0273556231003	0.107973006748	0.010029251985	0.167901234568	0.00911854103343	0.03426124197	0.0109569028488	0.0518518518519	0.151285930408
83698	0.119473189087	0.0729483282675	0.157960509873	0.00877559548684	0.108641975309	0.0273556231003	0.0299785867238	0.0153396639883	0.0481481481481	0.119515885023
811	0.123236124177	0.0478723404255	0.106973256686	0.0325950689511	0.079012345679	0.0182370820669	0.218415417559	0.0328707085464	0.0222222222222	0.108925869894
813	0.108184383819	0.0911854103343	0.111972006998	0.0125365649812	0.0962962962963	0.0752279635258	0.197002141328	0.0175310445581	0.0296296296296	0.089258698941
8536	0.11665098777	0.0433130699088	0.119970007498	0.010029251985	0.125925925926	0.0296352583587	0.149892933619	0.0109569028488	0.0222222222222	0.11497730711
57118	0.11665098777	0.0706686930091	0.0984753811547	0.0263267864605	0.0987654320988	0.0227963525836	0.244111349036	0.0241051862673	0.0148148148148	0.11497730711
57172	0.133584195673	0.0410334346505	0.102974256436	0.00125365649812	0.113580246914	0.0296352583587	0.0256959314775	0	0.0296296296296	0.136157337368
815	0.162746942615	0.0455927051672	0.139965008748	0.0112829084831	0.177777777778	0.0433130699088	0.0728051391863	0.0197224251278	0.037037037037	0.18154311649
817	0.110065851364	0.0592705167173	0.105473631592	0.0426243209361	0.0913580246914	0.0433130699088	0.188436830835	0.0613586559533	0.00740740740741	0.10741301059
818	0.106302916275	0.0592705167173	0.100974756311	0.0200585039699	0.0888888888889	0.0136778115502	0.269807280514	0.0284879474069	0.00740740740741	0.0968229954614
55450	0.112888052681	0.0615501519757	0.0759810047488	0.031341412453	0.0864197530864	0.0205167173252	0.175588865096	0.0306793279766	0.0148148148148	0.0922844175492
94032	0.10442144873	0.0433130699088	0.0799800049988	0.031341412453	0.106172839506	0.0182370820669	0.252676659529	0.0284879474069	0.0185185185185	0.102874432678
84254	0.124176857949	0.0455927051672	0.102974256436	0.0275804429586	0.0641975308642	0.00455927051672	0.295503211991	0.0372534696859	0.0111111111111	0.0998487140696
10645	0.119473189087	0.0159574468085	0.0984753811547	0.0250731299624	0.143209876543	0.00911854103343	0.0599571734475	0.0328707085464	0.0148148148148	0.146747352496
79823	0.115710253998	0.0661094224924	0.114971257186	0.0300877559549	0.0938271604938	0.0387537993921	0.175588865096	0.0416362308254	0.0259259259259	0.101361573374
819	0.117591721543	0.0547112462006	0.101974506373	0.0351023819473	0.113580246914	0.0478723404255	0.179871520343	0.0504017531045	0.0259259259259	0.11497730711
820	0.146754468485	0.0410334346505	0.102974256436	0.0112829084831	0.145679012346	0.031914893617	0.0299785867238	0.0153396639883	0.0444444444444	0.155824508321
157922	0.0950141110066	0.0820668693009	0.103974006498	0.031341412453	0.0592592592593	0.0501519756839	0.338329764454	0.0306793279766	0.0222222222222	0.071104387292
23271	0.113828786453	0.0683890577508	0.101474631342	0.0250731299624	0.108641975309	0.0592705167173	0.124197002141	0.0328707085464	0.0666666666667	0.10741301059
57662	0.11665098777	0.0478723404255	0.08047988003	0.0300877559549	0.0938271604938	0.0205167173252	0.304068522484	0.0262965668371	0.0037037037037	0.104387291982
23066	0.141110065851	0.0341945288754	0.0964758810297	0.0162975344756	0.135802469136	0.0478723404255	0.179871520343	0.0175310445581	0.0222222222222	0.142208774584
124583	0.142050799624	0.0433130699088	0.0954761309673	0.0137902214793	0.118518518519	0.0273556231003	0.226980728051	0.0197224251278	0.00740740740741	0.136157337368
10487	0.0968955785513	0.0547112462006	0.104973756561	0.0200585039699	0.0913580246914	0.0341945288754	0.13704496788	0.0241051862673	0.0148148148148	0.0847201210287
10486	0.0968955785513	0.0706686930091	0.0904773806548	0.0162975344756	0.079012345679	0.0683890577508	0.13704496788	0.0175310445581	0.0037037037037	0.0907715582451
823	0.103480714958	0.0250759878419	0.096975756061	0.0188048474718	0.0888888888889	0.0182370820669	0.132762312634	0.0197224251278	0.0222222222222	0.0877458396369
11131	0.160865475071	0.0182370820669	0.10047488128	0.00877559548684	0.133333333333	0.0410334346505	0.0214132762313	0.00657414170928	0.0296296296296	0.142208774584
147968	0.100658513641	0.0273556231003	0.078480379905	0.0162975344756	0.108641975309	0.0159574468085	0.051391862955	0.0175310445581	0.037037037037	0.071104387292
92291	0.143932267168	0.100303951368	0.111472131967	0.00376096949436	0.148148148148	0.0433130699088	0.0256959314775	0.00657414170928	0.0555555555556	0.139183055976
440854	0.113828786453	0.0911854103343	0.121469632592	0.00877559548684	0.123456790123	0.0433130699088	0.017130620985	0.00657414170928	0.0407407407407	0.116490166415
824	0.142991533396	0.0478723404255	0.0844788802799	0.00501462599248	0.135802469136	0.0341945288754	0.0256959314775	0.00438276113952	0.0259259259259	0.130105900151
825	0.158043273754	0.0387537993921	0.0954761309673	0.0112829084831	0.162962962963	0.0296352583587	0.03426124197	0.00876552227904	0.0444444444444	0.154311649017
827	0.133584195673	0.0866261398176	0.118470382404	0.00250731299624	0.150617283951	0.0341945288754	0.0299785867238	0.00438276113952	0.0407407407407	0.139183055976
23473	0.110065851364	0.0592705167173	0.115971007248	0.0200585039699	0.0740740740741	0.0547112462006	0.265524625268	0.0306793279766	0.0111111111111	0.102874432678
10753	0.1768579492	0.0410334346505	0.118970257436	0.00501462599248	0.177777777778	0.0273556231003	0.0471092077088	0.00219138056976	0.0222222222222	0.172465960666
826	0.105362182502	0.0410334346505	0.096975756061	0.021312160468	0.106172839506	0.0364741641337	0.226980728051	0.0241051862673	0.0259259259259	0.121028744327
4076	0.0856067732832	0.0364741641337	0.0944763809048	0.0388633514417	0.0666666666667	0.0250759878419	0.214132762313	0.0394448502557	0.00740740740741	0.0816944024206
65981	0.0884289746002	0.0615501519757	0.105973506623	0.0238194734643	0.0543209876543	0.0592705167173	0.278372591006	0.0372534696859	0.0111111111111	0.0680786686838
829	0.114769520226	0.0843465045593	0.096975756061	0.0325950689511	0.0987654320988	0.0341945288754	0.158458244111	0.0482103725347	0.0333333333333	0.118003025719
29775	0.122295390405	0.0387537993921	0.101474631342	0.0188048474718	0.0987654320988	0.0273556231003	0.265524625268	0.0219138056976	0.0111111111111	0.105900151286
79092	0.124176857949	0.0547112462006	0.114971257186	0.0112829084831	0.133333333333	0.0364741641337	0.0599571734475	0.0131482834186	0.0666666666667	0.121028744327
114769	0.129821260583	0.0706686930091	0.101474631342	0.0062682824906	0.128395061728	0.0341945288754	0.0128479657388	0.00876552227904	0.0666666666667	0.134644478064
440068	0.122295390405	0.063829787234	0.120969757561	0.00501462599248	0.125925925926	0.0273556231003	0.00856531049251	0	0.1	0.128593040847
59082	0.12041392286	0.0615501519757	0.108972756811	0.00125365649812	0.120987654321	0.0410334346505	0.00428265524625	0.00219138056976	0.0777777777778	0.116490166415
84674	0.126999059266	0.0455927051672	0.101974506373	0.00877559548684	0.111111111111	0.0615501519757	0.0299785867238	0.0109569028488	0.037037037037	0.118003025719
22900	0.1326434619	0.0843465045593	0.102474381405	0.0137902214793	0.130864197531	0.0410334346505	0.051391862955	0.0153396639883	0.037037037037	0.131618759455
79800	0.098777046096	0.0797872340426	0.0899775056236	0.0238194734643	0.0864197530864	0.0478723404255	0.167023554604	0.0350620891161	0.0222222222222	0.0907715582451
23589	0.0950141110066	0.0547112462006	0.103974006498	0.0275804429586	0.079012345679	0.0250759878419	0.167023554604	0.0328707085464	0.0037037037037	0.0847201210287
10498	0.100658513641	0.063829787234	0.101474631342	0.0338487254492	0.0666666666667	0.0182370820669	0.415417558887	0.0350620891161	0.00740740740741	0.071104387292
833	0.142991533396	0.056990881459	0.102974256436	0.0162975344756	0.0962962962963	0.0455927051672	0.184154175589	0.0175310445581	0.0148148148148	0.130105900151
79587	0.115710253998	0.0729483282675	0.0754811297176	0.0325950689511	0.148148148148	0.0227963525836	0.179871520343	0.0306793279766	0.0185185185185	0.118003025719
399726	0.098777046096	0.0159574468085	0.092976755811	0.0288340994567	0.0938271604938	0.0113981762918	0.17130620985	0.0372534696859	0.0148148148148	0.0862329803328
100270680	0.135465663217	0.0592705167173	0.101474631342	0.0150438779774	0.153086419753	0.0478723404255	0.0556745182013	0.0197224251278	0.0259259259259	0.14069591528
643714	0.152398871119	0.063829787234	0.111472131967	0.00752193898872	0.182716049383	0.063829787234	0.0214132762313	0.00657414170928	0.0592592592593	0.158850226929
101928165	0.138287864534	0.0547112462006	0.0984753811547	0.00376096949436	0.138271604938	0.0387537993921	0.00428265524625	0.00438276113952	0.0777777777778	0.136157337368
101929110	0.137347130762	0.0524316109422	0.0999750062484	0.0062682824906	0.16049382716	0.0387537993921	0.017130620985	0.00438276113952	0.0851851851852	0.142208774584
255082	0.126058325494	0.0410334346505	0.0864783804049	0.0238194734643	0.0913580246914	0.0387537993921	0.20556745182	0.0306793279766	0.0259259259259	0.11497730711
101929244	0.143932267168	0.056990881459	0.106973256686	0.00250731299624	0.153086419753	0.0410334346505	0.017130620985	0.00438276113952	0.0518518518519	0.152798789713
22794	0.146754468485	0.063829787234	0.103474131467	0.0162975344756	0.197530864198	0.0524316109422	0.197002141328	0.0219138056976	0.0222222222222	0.178517397882
113201	0.105362182502	0.0592705167173	0.102474381405	0.031341412453	0.0913580246914	0.0501519756839	0.17130620985	0.0394448502557	0.0185185185185	0.0983358547655
8573	0.0997177798683	0.107142857143	0.103974006498	0.0338487254492	0.0592592592593	0.031914893617	0.351177730193	0.0482103725347	0.0185185185185	0.0816944024206
57524	0.156161806209	0.0478723404255	0.102974256436	0.0125365649812	0.155555555556	0.0227963525836	0.111349036403	0.0153396639883	0.0518518518519	0.163388804841
57513	0.123236124177	0.0478723404255	0.0959760059985	0.0200585039699	0.0962962962963	0.0205167173252	0.188436830835	0.0197224251278	0.0037037037037	0.11497730711
843	0.133584195673	0.0797872340426	0.106473381655	0.010029251985	0.133333333333	0.0592705167173	0.017130620985	0.0131482834186	0.0444444444444	0.139183055976
100506742	0.140169332079	0.0547112462006	0.104973756561	0.00250731299624	0.150617283951	0.031914893617	0.017130620985	0.00219138056976	0.0481481481481	0.139183055976
835	0.111947318909	0.0501519756839	0.101474631342	0.0225658169662	0.083950617284	0.0341945288754	0.218415417559	0.0219138056976	0.0148148148148	0.0983358547655
836	0.100658513641	0.0501519756839	0.0934766308423	0.0300877559549	0.0592592592593	0.0410334346505	0.20556745182	0.0175310445581	0.00740740740741	0.0832072617247
837	0.123236124177	0.0729483282675	0.113971507123	0.00752193898872	0.120987654321	0.0433130699088	0.0471092077088	0.0109569028488	0.0481481481481	0.118003025719
838	0.122295390405	0.088905775076	0.12896775806	0.00376096949436	0.116049382716	0.0524316109422	0.00428265524625	0	0.0481481481481	0.128593040847
839	0.107243650047	0.0501519756839	0.100974756311	0.0238194734643	0.0864197530864	0.0455927051672	0.188436830835	0.0241051862673	0.0148148148148	0.0983358547655
840	0.113828786453	0.063829787234	0.150462384404	0.0175511909737	0.130864197531	0.0387537993921	0.111349036403	0.0109569028488	0.0259259259259	0.105900151286
842	0.0818438381938	0.0729483282675	0.111972006998	0.0162975344756	0.0320987654321	0.0250759878419	0.226980728051	0.00876552227904	0.0222222222222	0.0665658093797
844	0.308560677328	0.0182370820669	0.0794801299675	0.00877559548684	0.135802469136	0.0296352583587	0.017130620985	0.00876552227904	0.0481481481481	0.130105900151
845	0.138287864534	0.0592705167173	0.101474631342	0.00250731299624	0.130864197531	0.0524316109422	0.00428265524625	0.00438276113952	0.0666666666667	0.133131618759
846	0.138287864534	0.0478723404255	0.096975756061	0.0175511909737	0.113580246914	0.0478723404255	0.197002141328	0.0262965668371	0.0111111111111	0.136157337368
57091	0.146754468485	0.063829787234	0.114971257186	0.0062682824906	0.148148148148	0.0296352583587	0.0299785867238	0.0109569028488	0.0481481481481	0.146747352496
831	0.147695202258	0.0433130699088	0.098975256186	0.00501462599248	0.111111111111	0.0478723404255	0.0214132762313	0.00657414170928	0.0444444444444	0.131618759455
54897	0.103480714958	0.0296352583587	0.094976255936	0.0275804429586	0.133333333333	0.0296352583587	0.235546038544	0.0219138056976	0.0148148148148	0.116490166415
847	0.128880526811	0.0661094224924	0.114971257186	0.00501462599248	0.138271604938	0.031914893617	0.0256959314775	0.00438276113952	0.0481481481481	0.130105900151
117144	0.162746942615	0.0433130699088	0.092976755811	0.0137902214793	0.185185185185	0.0205167173252	0.0642398286938	0.0175310445581	0.0296296296296	0.167927382753
117155	0.119473189087	0.0615501519757	0.111972006998	0.00376096949436	0.108641975309	0.056990881459	0.0214132762313	0.00438276113952	0.037037037037	0.122541603631
347732	0.142050799624	0.0911854103343	0.106473381655	0.010029251985	0.143209876543	0.0341945288754	0.0299785867238	0.0131482834186	0.0518518518519	0.146747352496
378807	0.16462841016	0.0410334346505	0.0844788802799	0.00752193898872	0.155555555556	0.0205167173252	0.0599571734475	0.0109569028488	0.0592592592593	0.157337367625
79820	0.111006585136	0.0501519756839	0.103474131467	0.00125365649812	0.113580246914	0.0478723404255	0.0128479657388	0.00219138056976	0.0666666666667	0.102874432678
257062	0.145813734713	0.0478723404255	0.092976755811	0.0162975344756	0.148148148148	0.0273556231003	0.051391862955	0.00876552227904	0.037037037037	0.154311649017
858	0.139228598307	0.056990881459	0.094976255936	0.00752193898872	0.150617283951	0.0341945288754	0.0214132762313	0.0109569028488	0.0481481481481	0.154311649017
859	0.175917215428	0.0296352583587	0.0879780054986	0.0150438779774	0.167901234568	0.0296352583587	0.0642398286938	0.0175310445581	0.0222222222222	0.169440242057
9139	0.098777046096	0.0843465045593	0.109472631842	0.0288340994567	0.0567901234568	0.0478723404255	0.338329764454	0.0350620891161	0.0259259259259	0.0816944024206
867	0.0809031044214	0.0683890577508	0.105473631592	0.021312160468	0.0765432098765	0.0478723404255	0.244111349036	0.0284879474069	0.0259259259259	0.0801815431165
23624	0.163687676388	0.0296352583587	0.0704823794051	0.0162975344756	0.140740740741	0.0273556231003	0.162740899358	0.0197224251278	0.0111111111111	0.167927382753
147381	0.144873000941	0.0661094224924	0.106473381655	0.010029251985	0.145679012346	0.0273556231003	0.0214132762313	0.00657414170928	0.0481481481481	0.1482602118
643866	0.153339604892	0.0341945288754	0.0834791302174	0.0162975344756	0.165432098765	0.00911854103343	0.0471092077088	0.0153396639883	0.0222222222222	0.161875945537
100506428	0.142991533396	0.063829787234	0.0914771307173	0.0275804429586	0.130864197531	0.0341945288754	0.175588865096	0.0372534696859	0.0037037037037	0.127080181543
445571	0.100658513641	0.0683890577508	0.114971257186	0.010029251985	0.108641975309	0.0433130699088	0.0428265524625	0.0131482834186	0.0481481481481	0.113464447806
644019	0.102539981185	0.0661094224924	0.112471882029	0.0137902214793	0.111111111111	0.0433130699088	0.158458244111	0.0153396639883	0.0481481481481	0.104387291982
220869	0.103480714958	0.0615501519757	0.113971507123	0.0125365649812	0.108641975309	0.0410334346505	0.162740899358	0.0153396639883	0.0481481481481	0.104387291982
10951	0.0771401693321	0.0706686930091	0.109472631842	0.031341412453	0.0641975308642	0.0501519756839	0.261241970021	0.0438276113952	0.0111111111111	0.0620272314675
84733	0.0940733772342	0.063829787234	0.0874781304674	0.0300877559549	0.0543209876543	0.0227963525836	0.30835117773	0.0306793279766	0.0185185185185	0.0620272314675
11335	0.0940733772342	0.0797872340426	0.0904773806548	0.0351023819473	0.0469135802469	0.0364741641337	0.269807280514	0.0438276113952	0.0111111111111	0.0665658093797
645158	0.127939793039	0.088905775076	0.113971507123	0.0062682824906	0.0987654320988	0.0387537993921	0.0214132762313	0.00438276113952	0.0518518518519	0.10741301059
8535	0.0968955785513	0.063829787234	0.0799800049988	0.0388633514417	0.0518518518519	0.0159574468085	0.321199143469	0.0306793279766	0.0222222222222	0.0786686838124
23468	0.103480714958	0.0775075987842	0.112471882029	0.0325950689511	0.0888888888889	0.0455927051672	0.128479657388	0.0350620891161	0.0407407407407	0.0968229954614
23492	0.125117591722	0.0410334346505	0.0999750062484	0.0338487254492	0.079012345679	0.0296352583587	0.312633832976	0.0504017531045	0.0222222222222	0.0907715582451
57332	0.1326434619	0.0547112462006	0.0844788802799	0.0150438779774	0.128395061728	0.0182370820669	0.179871520343	0.0197224251278	0.00740740740741	0.130105900151
25776	0.117591721543	0.0501519756839	0.10847288178	0.0175511909737	0.0740740740741	0.0341945288754	0.197002141328	0.0262965668371	0.0259259259259	0.102874432678
646019	0.167450611477	0.0250759878419	0.092976755811	0.010029251985	0.177777777778	0.0113981762918	0.0128479657388	0.00219138056976	0.0666666666667	0.172465960666
54862	0.142991533396	0.0615501519757	0.0844788802799	0.0250731299624	0.148148148148	0.0364741641337	0.252676659529	0.0350620891161	0.0148148148148	0.1482602118
55749	0.0959548447789	0.0797872340426	0.109472631842	0.031341412453	0.079012345679	0.0387537993921	0.188436830835	0.0394448502557	0.0222222222222	0.0801815431165
57805	0.10442144873	0.0683890577508	0.106473381655	0.0200585039699	0.0691358024691	0.031914893617	0.214132762313	0.0350620891161	0.0148148148148	0.0937972768533
92922	0.162746942615	0.0159574468085	0.0809797550612	0.010029251985	0.158024691358	0.0364741641337	0.0385438972163	0.00657414170928	0.118518518519	0.145234493192
388389	0.134524929445	0.063829787234	0.0934766308423	0.0162975344756	0.128395061728	0.0205167173252	0.0813704496788	0.0219138056976	0.037037037037	0.124054462935
126402	0.166509877705	0.063829787234	0.0799800049988	0.0112829084831	0.162962962963	0.0341945288754	0.149892933619	0.0131482834186	0.0259259259259	0.161875945537
256309	0.142050799624	0.0410334346505	0.0829792551862	0.0162975344756	0.0987654320988	0.0250759878419	0.256959314775	0.0131482834186	0.0148148148148	0.125567322239
153733	0.129821260583	0.0592705167173	0.0919770057486	0.0238194734643	0.106172839506	0.0433130699088	0.214132762313	0.0241051862673	0.0185185185185	0.113464447806
93233	0.129821260583	0.0433130699088	0.10447388153	0.0300877559549	0.116049382716	0.0296352583587	0.184154175589	0.0372534696859	0.00740740740741	0.131618759455
84317	0.13640639699	0.0501519756839	0.0984753811547	0.0238194734643	0.101234567901	0.0364741641337	0.10278372591	0.0262965668371	0.0296296296296	0.122541603631
164592	0.178739416745	0.0410334346505	0.10047488128	0.0137902214793	0.16049382716	0.0296352583587	0.0942184154176	0.0175310445581	0.062962962963	0.166414523449
150275	0.11665098777	0.0592705167173	0.110972256936	0.0275804429586	0.0864197530864	0.0273556231003	0.214132762313	0.0394448502557	0.0111111111111	0.101361573374
151903	0.157102539981	0.0205167173252	0.092976755811	0.00752193898872	0.16049382716	0.0136778115502	0.0214132762313	0.00438276113952	0.0407407407407	0.160363086233
90060	0.131702728128	0.0524316109422	0.115471132217	0.00877559548684	0.143209876543	0.0205167173252	0.0214132762313	0.00657414170928	0.0333333333333	0.122541603631
79635	0.156161806209	0.0433130699088	0.0839790052487	0.0112829084831	0.143209876543	0.0205167173252	0.111349036403	0.00876552227904	0.0333333333333	0.14069591528
115098	0.139228598307	0.063829787234	0.0974756310922	0.0188048474718	0.103703703704	0.0341945288754	0.167023554604	0.0262965668371	0.0259259259259	0.133131618759
202243	0.134524929445	0.0592705167173	0.104973756561	0.0175511909737	0.106172839506	0.0433130699088	0.154175588865	0.0175310445581	0.0296296296296	0.122541603631
223075	0.124176857949	0.056990881459	0.102474381405	0.00752193898872	0.0987654320988	0.0387537993921	0.00428265524625	0.00876552227904	0.0851851851852	0.108925869894
152206	0.14863593603	0.0683890577508	0.092976755811	0.0263267864605	0.145679012346	0.0341945288754	0.192719486081	0.0306793279766	0.0222222222222	0.133131618759
81576	0.140169332079	0.0433130699088	0.100974756311	0.0250731299624	0.111111111111	0.0455927051672	0.115631691649	0.0306793279766	0.0296296296296	0.127080181543
79879	0.112888052681	0.102583586626	0.118970257436	0.0238194734643	0.079012345679	0.0478723404255	0.154175588865	0.0350620891161	0.0148148148148	0.0998487140696
64753	0.137347130762	0.0410334346505	0.0779805048738	0.0225658169662	0.0962962962963	0.0205167173252	0.222698072805	0.0284879474069	0.00740740740741	0.113464447806
339230	0.11665098777	0.0478723404255	0.105473631592	0.0376096949436	0.0962962962963	0.031914893617	0.209850107066	0.0525931336742	0.0185185185185	0.111951588502
165055	0.0959548447789	0.0843465045593	0.112971757061	0.0162975344756	0.0814814814815	0.0364741641337	0.252676659529	0.0241051862673	0.0222222222222	0.0862329803328
64770	0.123236124177	0.0455927051672	0.0924768807798	0.0275804429586	0.0864197530864	0.0524316109422	0.162740899358	0.0460189919649	0.0222222222222	0.110438729198
151278	0.103480714958	0.0273556231003	0.101974506373	0.0250731299624	0.0716049382716	0.00911854103343	0.03426124197	0.0241051862673	0.0333333333333	0.0968229954614
285025	0.147695202258	0.0501519756839	0.0924768807798	0.0062682824906	0.143209876543	0.0364741641337	0.0471092077088	0.0109569028488	0.0407407407407	0.151285930408
84865	0.124176857949	0.0501519756839	0.094976255936	0.0413706644379	0.101234567901	0.0159574468085	0.115631691649	0.0394448502557	0.0296296296296	0.10741301059
9720	0.142991533396	0.0592705167173	0.0964758810297	0.0238194734643	0.113580246914	0.0250759878419	0.111349036403	0.0241051862673	0.0222222222222	0.127080181543
57639	0.112888052681	0.0455927051672	0.103474131467	0.0200585039699	0.111111111111	0.0455927051672	0.0471092077088	0.0153396639883	0.0518518518519	0.101361573374
554201	0.143932267168	0.0524316109422	0.098975256186	0.00752193898872	0.135802469136	0.0501519756839	0.017130620985	0.00438276113952	0.0518518518519	0.139183055976
80071	0.111947318909	0.0615501519757	0.0894776305924	0.021312160468	0.113580246914	0.0615501519757	0.158458244111	0.0306793279766	0.0259259259259	0.124054462935
115948	0.152398871119	0.0661094224924	0.0979755061235	0.0162975344756	0.158024691358	0.0455927051672	0.119914346895	0.0131482834186	0.037037037037	0.151285930408
100129792	0.14863593603	0.056990881459	0.0744813796551	0.0112829084831	0.138271604938	0.031914893617	0.0770877944325	0.0131482834186	0.0148148148148	0.145234493192
645811	0.139228598307	0.0227963525836	0.10047488128	0.0288340994567	0.130864197531	0.00911854103343	0.0642398286938	0.0306793279766	0.0111111111111	0.139183055976
550631	0.125117591722	0.0364741641337	0.0819795051237	0.0250731299624	0.116049382716	0.0478723404255	0.23982869379	0.0328707085464	0.0111111111111	0.119515885023
126075	0.153339604892	0.00911854103343	0.0814796300925	0.0150438779774	0.145679012346	0.0250759878419	0.0256959314775	0.0175310445581	0.0481481481481	0.163388804841
347475	0.124176857949	0.0661094224924	0.10447388153	0.0162975344756	0.113580246914	0.0364741641337	0.20556745182	0.0153396639883	0.0148148148148	0.119515885023
728591	0.105362182502	0.0820668693009	0.122969257686	0.0137902214793	0.0962962962963	0.0433130699088	0.154175588865	0.0197224251278	0.037037037037	0.113464447806
100526761	0.105362182502	0.0820668693009	0.123469132717	0.0137902214793	0.0962962962963	0.0433130699088	0.154175588865	0.0197224251278	0.037037037037	0.113464447806
149483	0.138287864534	0.0296352583587	0.0939765058735	0.0188048474718	0.165432098765	0.0136778115502	0.051391862955	0.0109569028488	0.0296296296296	0.130105900151
80129	0.126058325494	0.0364741641337	0.102474381405	0.0125365649812	0.123456790123	0.056990881459	0.0556745182013	0.0153396639883	0.0444444444444	0.116490166415
203238	0.108184383819	0.0524316109422	0.115471132217	0.0175511909737	0.0765432098765	0.0455927051672	0.107066381156	0.0197224251278	0.0148148148148	0.0907715582451
374355	0.108184383819	0.0661094224924	0.107473131717	0.00877559548684	0.108641975309	0.063829787234	0.0599571734475	0.0131482834186	0.062962962963	0.111951588502
729665	0.117591721543	0.0478723404255	0.101974506373	0.021312160468	0.0987654320988	0.0478723404255	0.124197002141	0.0241051862673	0.0222222222222	0.110438729198
100500938	0.0997177798683	0.109422492401	0.115971007248	0.00501462599248	0.111111111111	0.0364741641337	0.0128479657388	0.00219138056976	0.0814814814815	0.102874432678
343099	0.10442144873	0.0615501519757	0.0994751312172	0.0363560384455	0.111111111111	0.0341945288754	0.141327623126	0.0306793279766	0.0185185185185	0.0968229954614
100499483	0.112888052681	0.0547112462006	0.0924768807798	0.0150438779774	0.111111111111	0.031914893617	0.111349036403	0.0197224251278	0.0222222222222	0.108925869894
57821	0.112888052681	0.0478723404255	0.0984753811547	0.00877559548684	0.101234567901	0.0478723404255	0.115631691649	0.00876552227904	0.0333333333333	0.108925869894
101927581	0.146754468485	0.0615501519757	0.104973756561	0.010029251985	0.120987654321	0.031914893617	0.0556745182013	0.0109569028488	0.0407407407407	0.121028744327
84960	0.151458137347	0.0410334346505	0.110472381905	0.0150438779774	0.145679012346	0.031914893617	0.017130620985	0.0131482834186	0.0444444444444	0.142208774584
100131193	0.110065851364	0.0205167173252	0.0839790052487	0.0225658169662	0.108641975309	0.0182370820669	0.192719486081	0.0153396639883	0.0259259259259	0.0937972768533
28952	0.172154280339	0.0501519756839	0.0974756310922	0.0188048474718	0.21975308642	0.0387537993921	0.115631691649	0.0153396639883	0.0111111111111	0.190620272315
55246	0.11665098777	0.0797872340426	0.124468882779	0.021312160468	0.116049382716	0.0501519756839	0.20556745182	0.0262965668371	0.0407407407407	0.111951588502
148870	0.165569143932	0.0478723404255	0.101474631342	0.010029251985	0.187654320988	0.0159574468085	0.0770877944325	0.0175310445581	0.0444444444444	0.163388804841
79140	0.140169332079	0.0433130699088	0.096975756061	0.0162975344756	0.143209876543	0.0387537993921	0.119914346895	0.0219138056976	0.0407407407407	0.14069591528
728621	0.127939793039	0.0775075987842	0.105973506623	0.0150438779774	0.123456790123	0.0387537993921	0.149892933619	0.0219138056976	0.0296296296296	0.125567322239
91057	0.138287864534	0.0410334346505	0.105473631592	0.0137902214793	0.118518518519	0.0592705167173	0.184154175589	0.0197224251278	0.0518518518519	0.137670196672
339834	0.118532455315	0.0387537993921	0.110472381905	0.0175511909737	0.153086419753	0.0410334346505	0.0770877944325	0.0219138056976	0.0148148148148	0.121028744327
120935	0.127939793039	0.0524316109422	0.106473381655	0.0200585039699	0.113580246914	0.0547112462006	0.128479657388	0.0197224251278	0.037037037037	0.116490166415
101928882	0.149576669802	0.031914893617	0.092976755811	0.00752193898872	0.143209876543	0.031914893617	0.0214132762313	0.00219138056976	0.0407407407407	0.134644478064
339829	0.149576669802	0.031914893617	0.092976755811	0.00752193898872	0.143209876543	0.031914893617	0.0214132762313	0.00219138056976	0.0407407407407	0.134644478064
79714	0.122295390405	0.0661094224924	0.106473381655	0.0250731299624	0.123456790123	0.0455927051672	0.111349036403	0.0350620891161	0.0518518518519	0.128593040847
51019	0.130761994356	0.0524316109422	0.102474381405	0.0137902214793	0.120987654321	0.0478723404255	0.13704496788	0.0197224251278	0.0296296296296	0.127080181543
84692	0.174976481656	0.056990881459	0.098975256186	0.00250731299624	0.185185185185	0.0250759878419	0	0.00438276113952	0.0888888888889	0.186081694402
284001	0.109125117592	0.0501519756839	0.105473631592	0.0325950689511	0.0740740740741	0.0364741641337	0.261241970021	0.0504017531045	0.00740740740741	0.101361573374
131076	0.111006585136	0.0478723404255	0.108972756811	0.0125365649812	0.0913580246914	0.0615501519757	0.107066381156	0.0109569028488	0.0407407407407	0.0968229954614
29080	0.121354656632	0.0775075987842	0.098975256186	0.0200585039699	0.130864197531	0.0455927051672	0.128479657388	0.0262965668371	0.0333333333333	0.118003025719
8030	0.135465663217	0.0683890577508	0.120469882529	0.00376096949436	0.120987654321	0.0433130699088	0.0256959314775	0.00219138056976	0.0518518518519	0.136157337368
160777	0.126058325494	0.0911854103343	0.106473381655	0.0150438779774	0.106172839506	0.0524316109422	0.0856531049251	0.0241051862673	0.0333333333333	0.102874432678
729440	0.128880526811	0.0706686930091	0.111972006998	0.0162975344756	0.0666666666667	0.0296352583587	0.10278372591	0.0197224251278	0.0518518518519	0.105900151286
84660	0.119473189087	0.0661094224924	0.116470882279	0.0175511909737	0.111111111111	0.0341945288754	0.244111349036	0.0219138056976	0.0148148148148	0.113464447806
160762	0.14863593603	0.0364741641337	0.111972006998	0.0175511909737	0.138271604938	0.0387537993921	0.17130620985	0.0262965668371	0.0111111111111	0.14069591528
285331	0.117591721543	0.0706686930091	0.126468382904	0.0188048474718	0.120987654321	0.0364741641337	0.132762312634	0.0284879474069	0.0444444444444	0.119515885023
26112	0.117591721543	0.0524316109422	0.101474631342	0.0238194734643	0.118518518519	0.0455927051672	0.184154175589	0.0372534696859	0.0148148148148	0.110438729198
79741	0.122295390405	0.0957446808511	0.0994751312172	0.021312160468	0.118518518519	0.0182370820669	0.179871520343	0.0241051862673	0.0333333333333	0.121028744327
83446	0.1768579492	0.0296352583587	0.0959760059985	0.00376096949436	0.165432098765	0.0410334346505	0.0128479657388	0.00219138056976	0.0481481481481	0.178517397882
64925	0.126999059266	0.0706686930091	0.0959760059985	0.0062682824906	0.106172839506	0.0478723404255	0.218415417559	0.0109569028488	0.0111111111111	0.110438729198
84318	0.156161806209	0.0547112462006	0.0934766308423	0.0150438779774	0.128395061728	0.0273556231003	0.149892933619	0.0197224251278	0.0148148148148	0.139183055976
124093	0.182502351834	0.00911854103343	0.0874781304674	0.0250731299624	0.143209876543	0.00911854103343	0.20556745182	0.0241051862673	0.0333333333333	0.177004538578
60494	0.152398871119	0.0615501519757	0.0889777555611	0.0200585039699	0.145679012346	0.0478723404255	0.0856531049251	0.0328707085464	0.0148148148148	0.14069591528
79780	0.101599247413	0.0615501519757	0.0959760059985	0.0188048474718	0.0567901234568	0.0433130699088	0.175588865096	0.0262965668371	0.0222222222222	0.0771558245083
338657	0.115710253998	0.0524316109422	0.109472631842	0.00877559548684	0.103703703704	0.0433130699088	0.175588865096	0.00876552227904	0.0333333333333	0.11497730711
114800	0.115710253998	0.0296352583587	0.0829792551862	0.031341412453	0.0987654320988	0.0182370820669	0.222698072805	0.0394448502557	0.0148148148148	0.101361573374
11007	0.0978363123236	0.0296352583587	0.0689827543114	0.021312160468	0.079012345679	0.0136778115502	0.0899357601713	0.0262965668371	0.0333333333333	0.0877458396369
55231	0.138287864534	0.0501519756839	0.0849787553112	0.031341412453	0.118518518519	0.0159574468085	0.188436830835	0.0284879474069	0.0148148148148	0.130105900151
283234	0.111947318909	0.0410334346505	0.102974256436	0.021312160468	0.0962962962963	0.0159574468085	0.0556745182013	0.0219138056976	0.0259259259259	0.0983358547655
220388	0.157102539981	0.0478723404255	0.0874781304674	0.00250731299624	0.135802469136	0.0547112462006	0.0385438972163	0.00438276113952	0.0518518518519	0.167927382753
26093	0.0884289746002	0.0706686930091	0.109472631842	0.0351023819473	0.083950617284	0.031914893617	0.201284796574	0.0350620891161	0.0185185185185	0.0922844175492
55297	0.121354656632	0.0364741641337	0.107473131717	0.00752193898872	0.120987654321	0.0341945288754	0.00856531049251	0.00876552227904	0.0518518518519	0.113464447806
257236	0.119473189087	0.031914893617	0.0684828792802	0.0363560384455	0.0814814814815	0.0136778115502	0.226980728051	0.0328707085464	0.0148148148148	0.10741301059
90324	0.14863593603	0.0706686930091	0.101474631342	0.0162975344756	0.130864197531	0.0273556231003	0.0471092077088	0.0153396639883	0.0185185185185	0.143721633888
643669	0.181561618062	0.0410334346505	0.0904773806548	0.0112829084831	0.212345679012	0.0159574468085	0.0599571734475	0.0109569028488	0.0481481481481	0.189107413011
54535	0.122295390405	0.0524316109422	0.094976255936	0.0188048474718	0.106172839506	0.0433130699088	0.107066381156	0.0219138056976	0.0296296296296	0.105900151286
886	0.138287864534	0.0752279635258	0.105973506623	0.0150438779774	0.143209876543	0.0182370820669	0.0642398286938	0.0131482834186	0.0444444444444	0.146747352496
6356	0.1768579492	0.0410334346505	0.10047488128	0.0062682824906	0.165432098765	0.031914893617	0.0214132762313	0.00876552227904	0.037037037037	0.170953101362
6357	0.147695202258	0.056990881459	0.0964758810297	0.0062682824906	0.177777777778	0.0478723404255	0.00856531049251	0.00438276113952	0.0333333333333	0.146747352496
6358	0.168391345249	0.0615501519757	0.0839790052487	0.00376096949436	0.172839506173	0.0296352583587	0.017130620985	0.00438276113952	0.0481481481481	0.154311649017
6359	0.158984007526	0.063829787234	0.0889777555611	0.00501462599248	0.18024691358	0.0182370820669	0.0471092077088	0.00438276113952	0.037037037037	0.166414523449
6361	0.206961429915	0.0273556231003	0.0909772556861	0.010029251985	0.162962962963	0.0182370820669	0.0385438972163	0.0109569028488	0.0592592592593	0.236006051437
6362	0.1326434619	0.0729483282675	0.0874781304674	0.0062682824906	0.135802469136	0.0410334346505	0.0128479657388	0.00657414170928	0.037037037037	0.145234493192
6364	0.14863593603	0.0524316109422	0.113971507123	0.00752193898872	0.128395061728	0.0455927051672	0.0299785867238	0.0109569028488	0.0666666666667	0.155824508321
6366	0.165569143932	0.031914893617	0.0809797550612	0.0062682824906	0.192592592593	0.0113981762918	0.0214132762313	0.00657414170928	0.0259259259259	0.186081694402
6367	0.131702728128	0.0455927051672	0.109972506873	0.0062682824906	0.128395061728	0.0273556231003	0.0299785867238	0.00876552227904	0.0296296296296	0.142208774584
6368	0.162746942615	0.0364741641337	0.0919770057486	0.00877559548684	0.172839506173	0.0364741641337	0.0214132762313	0.0109569028488	0.0481481481481	0.154311649017
6369	0.168391345249	0.0341945288754	0.0999750062484	0.00877559548684	0.148148148148	0.0364741641337	0.0471092077088	0.00657414170928	0.037037037037	0.163388804841
56477	0.147695202258	0.0501519756839	0.0794801299675	0.00752193898872	0.148148148148	0.0296352583587	0.0256959314775	0.0109569028488	0.0333333333333	0.139183055976
6348	0.150517403575	0.0387537993921	0.0894776305924	0.00877559548684	0.165432098765	0.0182370820669	0.0299785867238	0.00657414170928	0.0407407407407	0.166414523449
6349	0.158984007526	0.0410334346505	0.0919770057486	0.00501462599248	0.182716049383	0.0205167173252	0.0299785867238	0.00438276113952	0.0481481481481	0.178517397882
414062	0.158984007526	0.0410334346505	0.0919770057486	0.00501462599248	0.182716049383	0.0205167173252	0.0299785867238	0.00438276113952	0.0481481481481	0.178517397882
388372	0.149576669802	0.031914893617	0.115471132217	0.0112829084831	0.155555555556	0.0113981762918	0.0128479657388	0.0131482834186	0.0592592592593	0.152798789713
9560	0.149576669802	0.031914893617	0.115471132217	0.0112829084831	0.155555555556	0.0113981762918	0.0128479657388	0.0131482834186	0.0592592592593	0.152798789713
6352	0.149576669802	0.0433130699088	0.094976255936	0.0137902214793	0.148148148148	0.0273556231003	0.0428265524625	0.0109569028488	0.0666666666667	0.137670196672
6354	0.159924741298	0.0524316109422	0.0889777555611	0.00376096949436	0.175308641975	0.0205167173252	0	0.00438276113952	0.0296296296296	0.17397881997
6355	0.161806208843	0.0296352583587	0.0819795051237	0	0.165432098765	0.0296352583587	0.00856531049251	0	0.0259259259259	0.155824508321
83605	0.105362182502	0.0547112462006	0.112971757061	0.0275804429586	0.0716049382716	0.0592705167173	0.235546038544	0.0416362308254	0.0185185185185	0.0907715582451
890	0.114769520226	0.063829787234	0.106473381655	0.0250731299624	0.106172839506	0.0547112462006	0.197002141328	0.0394448502557	0.0148148148148	0.105900151286
57820	0.107243650047	0.0661094224924	0.113471632092	0.0162975344756	0.0987654320988	0.0478723404255	0.0471092077088	0.0175310445581	0.0185185185185	0.102874432678
595	0.0968955785513	0.0341945288754	0.0879780054986	0.0263267864605	0.111111111111	0.0113981762918	0.162740899358	0.0284879474069	0.0259259259259	0.10741301059
894	0.133584195673	0.0661094224924	0.0909772556861	0.0175511909737	0.135802469136	0.0273556231003	0.0556745182013	0.00876552227904	0.062962962963	0.127080181543
23582	0.107243650047	0.0478723404255	0.109972506873	0.031341412453	0.079012345679	0.0341945288754	0.13704496788	0.0394448502557	0.0185185185185	0.0998487140696
9134	0.109125117592	0.056990881459	0.0829792551862	0.0150438779774	0.0938271604938	0.0410334346505	0.188436830835	0.0153396639883	0.0222222222222	0.11497730711
899	0.0978363123236	0.0661094224924	0.0874781304674	0.0250731299624	0.0592592592593	0.0433130699088	0.295503211991	0.0372534696859	0.0333333333333	0.0756429652042
902	0.112888052681	0.063829787234	0.105973506623	0.0137902214793	0.118518518519	0.0387537993921	0.188436830835	0.0175310445581	0.0407407407407	0.116490166415
645121	0.124176857949	0.0478723404255	0.118470382404	0.0162975344756	0.113580246914	0.0227963525836	0.252676659529	0.0175310445581	0.0111111111111	0.110438729198
79616	0.130761994356	0.063829787234	0.106973256686	0.00752193898872	0.140740740741	0.0364741641337	0.0214132762313	0.00657414170928	0.0407407407407	0.133131618759
8812	0.0950141110066	0.0706686930091	0.0919770057486	0.0338487254492	0.0913580246914	0.0592705167173	0.17130620985	0.0350620891161	0.0222222222222	0.0786686838124
81669	0.129821260583	0.0433130699088	0.113471632092	0.0325950689511	0.0913580246914	0.0296352583587	0.252676659529	0.0438276113952	0.0296296296296	0.104387291982
10309	0.123236124177	0.031914893617	0.0869782554361	0.0238194734643	0.106172839506	0.0296352583587	0.222698072805	0.0241051862673	0.00740740740741	0.108925869894
904	0.106302916275	0.056990881459	0.117970507373	0.0325950689511	0.103703703704	0.0455927051672	0.162740899358	0.0482103725347	0.0222222222222	0.0968229954614
151195	0.0893697083725	0.063829787234	0.117470632342	0.021312160468	0.079012345679	0.0501519756839	0.244111349036	0.0241051862673	0.0148148148148	0.0832072617247
9738	0.103480714958	0.0661094224924	0.0944763809048	0.0263267864605	0.0814814814815	0.0410334346505	0.162740899358	0.0306793279766	0.0296296296296	0.0953101361573
9236	0.115710253998	0.056990881459	0.106973256686	0.0263267864605	0.103703703704	0.0478723404255	0.214132762313	0.0284879474069	0.0407407407407	0.108925869894
1230	0.156161806209	0.063829787234	0.0984753811547	0.00376096949436	0.143209876543	0.0433130699088	0.00856531049251	0.00438276113952	0.0481481481481	0.1482602118
2826	0.115710253998	0.0341945288754	0.0874781304674	0.0225658169662	0.128395061728	0.031914893617	0.141327623126	0.0153396639883	0.0222222222222	0.113464447806
729230	0.166509877705	0.0524316109422	0.0954761309673	0.00250731299624	0.172839506173	0.0478723404255	0.0128479657388	0.00438276113952	0.062962962963	0.183055975794
1233	0.147695202258	0.0661094224924	0.0844788802799	0.010029251985	0.165432098765	0.0341945288754	0.0385438972163	0.00876552227904	0.0333333333333	0.155824508321
1235	0.146754468485	0.0387537993921	0.096975756061	0.0162975344756	0.143209876543	0.0250759878419	0.0385438972163	0.0175310445581	0.0518518518519	0.146747352496
1236	0.146754468485	0.0410334346505	0.0894776305924	0.00501462599248	0.125925925926	0.0296352583587	0.03426124197	0.00219138056976	0.0481481481481	0.1482602118
1237	0.122295390405	0.088905775076	0.0974756310922	0.00125365649812	0.135802469136	0.0364741641337	0.00428265524625	0	0.0259259259259	0.122541603631
9034	0.161806208843	0.0387537993921	0.107973006748	0.0150438779774	0.167901234568	0.0250759878419	0.051391862955	0.0153396639883	0.0407407407407	0.151285930408
9973	0.131702728128	0.0433130699088	0.112971757061	0.0300877559549	0.106172839506	0.0387537993921	0.149892933619	0.0460189919649	0.037037037037	0.125567322239
126731	0.0921919096896	0.0547112462006	0.0884778805299	0.0363560384455	0.0740740740741	0.0182370820669	0.252676659529	0.0416362308254	0.00740740740741	0.0741301059002
401145	0.100658513641	0.0592705167173	0.102474381405	0.0263267864605	0.111111111111	0.031914893617	0.141327623126	0.0350620891161	0.0111111111111	0.104387291982
54462	0.0978363123236	0.0866261398176	0.101474631342	0.0175511909737	0.0716049382716	0.0433130699088	0.295503211991	0.0284879474069	0.0148148148148	0.0877458396369
10576	0.0978363123236	0.0752279635258	0.112971757061	0.0200585039699	0.0913580246914	0.0433130699088	0.158458244111	0.0175310445581	0.0259259259259	0.0922844175492
7203	0.141110065851	0.0478723404255	0.096975756061	0.00376096949436	0.138271604938	0.0227963525836	0.017130620985	0	0.0444444444444	0.136157337368
10575	0.114769520226	0.0866261398176	0.10847288178	0.0338487254492	0.133333333333	0.063829787234	0.23982869379	0.0416362308254	0.0296296296296	0.113464447806
10693	0.110065851364	0.0615501519757	0.107973006748	0.0325950689511	0.101234567901	0.0455927051672	0.179871520343	0.0394448502557	0.0444444444444	0.108925869894
643180	0.0959548447789	0.0843465045593	0.103474131467	0.0238194734643	0.0592592592593	0.0615501519757	0.244111349036	0.0328707085464	0.0222222222222	0.0786686838124
10574	0.101599247413	0.0592705167173	0.106473381655	0.0338487254492	0.125925925926	0.0387537993921	0.158458244111	0.0394448502557	0.0222222222222	0.104387291982
10694	0.0940733772342	0.0729483282675	0.102474381405	0.021312160468	0.0814814814815	0.0683890577508	0.162740899358	0.0328707085464	0.0296296296296	0.0832072617247
150160	0.156161806209	0.0455927051672	0.0984753811547	0.010029251985	0.17037037037	0.0341945288754	0.0299785867238	0.00876552227904	0.0222222222222	0.160363086233
221960	0.123236124177	0.056990881459	0.106973256686	0.0238194734643	0.125925925926	0.0364741641337	0.0770877944325	0.0241051862673	0.0148148148148	0.113464447806
51622	0.113828786453	0.0615501519757	0.116470882279	0.021312160468	0.079012345679	0.0387537993921	0.218415417559	0.0284879474069	0.0222222222222	0.111951588502
9398	0.123236124177	0.0752279635258	0.108972756811	0.00376096949436	0.125925925926	0.0433130699088	0.00428265524625	0.00438276113952	0.0740740740741	0.131618759455
135228	0.126999059266	0.056990881459	0.111972006998	0.010029251985	0.106172839506	0.0455927051672	0.115631691649	0.0109569028488	0.0333333333333	0.121028744327
977	0.125117591722	0.0341945288754	0.094976255936	0.031341412453	0.0938271604938	0.0159574468085	0.269807280514	0.0350620891161	0	0.116490166415
11126	0.143932267168	0.0410334346505	0.0924768807798	0.00752193898872	0.138271604938	0.0250759878419	0.0256959314775	0.00657414170928	0.062962962963	0.134644478064
8763	0.0931326434619	0.0615501519757	0.127968007998	0.0351023819473	0.0814814814815	0.063829787234	0.235546038544	0.0438276113952	0.0148148148148	0.0771558245083
388611	0.128880526811	0.0387537993921	0.117970507373	0.0137902214793	0.103703703704	0.0273556231003	0.149892933619	0.0197224251278	0.0222222222222	0.121028744327
57126	0.130761994356	0.0501519756839	0.094976255936	0.0175511909737	0.123456790123	0.0205167173252	0.0599571734475	0.0175310445581	0.0259259259259	0.11497730711
4064	0.133584195673	0.0615501519757	0.108972756811	0.00376096949436	0.138271604938	0.0250759878419	0.0128479657388	0.00438276113952	0.0555555555556	0.133131618759
910	0.138287864534	0.0387537993921	0.102474381405	0.00501462599248	0.140740740741	0.0501519756839	0.03426124197	0.00657414170928	0.037037037037	0.146747352496
911	0.141110065851	0.0592705167173	0.114971257186	0.00501462599248	0.16049382716	0.0524316109422	0.0256959314775	0.00657414170928	0.062962962963	0.161875945537
913	0.146754468485	0.0455927051672	0.102474381405	0.00501462599248	0.143209876543	0.0387537993921	0.0214132762313	0.00657414170928	0.0296296296296	0.160363086233
914	0.137347130762	0.0501519756839	0.0979755061235	0.00501462599248	0.130864197531	0.0433130699088	0.017130620985	0.00219138056976	0.0740740740741	0.122541603631
4345	0.123236124177	0.063829787234	0.0829792551862	0.0125365649812	0.145679012346	0.0250759878419	0.0599571734475	0.00438276113952	0.0333333333333	0.134644478064
131450	0.133584195673	0.063829787234	0.119970007498	0.00501462599248	0.108641975309	0.0683890577508	0.0256959314775	0.00438276113952	0.0222222222222	0.127080181543
933	0.150517403575	0.0387537993921	0.104973756561	0.0112829084831	0.17037037037	0.0364741641337	0.0299785867238	0.00657414170928	0.0444444444444	0.161875945537
10666	0.130761994356	0.0455927051672	0.127968007998	0.0112829084831	0.106172839506	0.0364741641337	0.03426124197	0.0131482834186	0.037037037037	0.116490166415
100133941	0.0921919096896	0.0341945288754	0.0909772556861	0.0225658169662	0.0888888888889	0.0205167173252	0.261241970021	0.0262965668371	0.0111111111111	0.101361573374
51744	0.149576669802	0.0547112462006	0.103474131467	0.0062682824906	0.153086419753	0.0364741641337	0.03426124197	0.00657414170928	0.0296296296296	0.151285930408
919	0.172154280339	0.0387537993921	0.10847288178	0.0137902214793	0.155555555556	0.0341945288754	0.0599571734475	0.0153396639883	0.0222222222222	0.175491679274
939	0.162746942615	0.056990881459	0.112971757061	0.00877559548684	0.145679012346	0.0455927051672	0.0385438972163	0.00657414170928	0.0444444444444	0.145234493192
29126	0.114769520226	0.0615501519757	0.10047488128	0.010029251985	0.108641975309	0.0433130699088	0.132762312634	0.00876552227904	0.0296296296296	0.10741301059
678655	0.138287864534	0.0547112462006	0.10047488128	0.0137902214793	0.138271604938	0.031914893617	0.0599571734475	0.0153396639883	0.0333333333333	0.136157337368
940	0.125117591722	0.0547112462006	0.104973756561	0.010029251985	0.111111111111	0.0433130699088	0.0385438972163	0.0131482834186	0.0592592592593	0.121028744327
23607	0.1326434619	0.0866261398176	0.114971257186	0.0062682824906	0.135802469136	0.0364741641337	0.0128479657388	0.00219138056976	0.0407407407407	0.137670196672
11314	0.134524929445	0.063829787234	0.238940264934	0.0137902214793	0.120987654321	0.031914893617	0.0899357601713	0.0175310445581	0.037037037037	0.113464447806
10871	0.2210724365	0.0364741641337	0.118970257436	0.00752193898872	0.172839506173	0.00683890577508	0.0214132762313	0.0109569028488	0.0185185185185	0.278366111952
100131439	0.147695202258	0.0410334346505	0.110972256936	0.0062682824906	0.162962962963	0.0410334346505	0.0256959314775	0.00657414170928	0.0703703703704	0.145234493192
146722	0.134524929445	0.056990881459	0.119970007498	0.00752193898872	0.128395061728	0.0227963525836	0.0428265524625	0.00876552227904	0.0333333333333	0.130105900151
146894	0.153339604892	0.0227963525836	0.10447388153	0.00877559548684	0.130864197531	0.0227963525836	0.0899357601713	0.0109569028488	0.0407407407407	0.157337367625
9936	0.125117591722	0.0615501519757	0.112971757061	0.021312160468	0.0913580246914	0.0273556231003	0.278372591006	0.0328707085464	0.0148148148148	0.116490166415
51293	0.133584195673	0.0501519756839	0.0959760059985	0.021312160468	0.125925925926	0.0227963525836	0.218415417559	0.0241051862673	0.0148148148148	0.131618759455
951	0.156161806209	0.0410334346505	0.0869782554361	0.0150438779774	0.150617283951	0.0227963525836	0.017130620985	0.0131482834186	0.037037037037	0.1482602118
952	0.129821260583	0.0501519756839	0.098975256186	0.021312160468	0.106172839506	0.0478723404255	0.10278372591	0.0219138056976	0.0148148148148	0.118003025719
915	0.13640639699	0.0661094224924	0.109972506873	0.00752193898872	0.153086419753	0.0341945288754	0.03426124197	0.00876552227904	0.0444444444444	0.1482602118
10849	0.138287864534	0.0478723404255	0.094976255936	0.0275804429586	0.103703703704	0.0250759878419	0.132762312634	0.0328707085464	0.0259259259259	0.11497730711
917	0.134524929445	0.0387537993921	0.0999750062484	0.00501462599248	0.140740740741	0.0387537993921	0.00856531049251	0.00657414170928	0.062962962963	0.133131618759
920	0.118532455315	0.056990881459	0.0974756310922	0.010029251985	0.128395061728	0.0455927051672	0.0471092077088	0.00876552227904	0.0259259259259	0.118003025719
959	0.122295390405	0.0615501519757	0.102974256436	0.00250731299624	0.135802469136	0.0683890577508	0.0256959314775	0.00438276113952	0.0666666666667	0.131618759455
960	0.142991533396	0.0478723404255	0.100974756311	0.0200585039699	0.128395061728	0.0387537993921	0.128479657388	0.0284879474069	0.0148148148148	0.139183055976
961	0.107243650047	0.0592705167173	0.111472131967	0.0300877559549	0.0913580246914	0.063829787234	0.286937901499	0.0328707085464	0.0148148148148	0.116490166415
921	0.117591721543	0.0159574468085	0.125968507873	0.00501462599248	0.162962962963	0.0136778115502	0.0642398286938	0.00657414170928	0.0518518518519	0.131618759455
1043	0.16462841016	0.0296352583587	0.0794801299675	0.0062682824906	0.167901234568	0.0205167173252	0.0299785867238	0.00219138056976	0.037037037037	0.184568835098
963	0.137347130762	0.0615501519757	0.10447388153	0.00877559548684	0.135802469136	0.0250759878419	0.0428265524625	0.0109569028488	0.037037037037	0.142208774584
1604	0.102539981185	0.0775075987842	0.110972256936	0.0188048474718	0.0962962962963	0.0592705167173	0.17130620985	0.0284879474069	0.0111111111111	0.108925869894
966	0.109125117592	0.0592705167173	0.107473131717	0.021312160468	0.079012345679	0.0433130699088	0.192719486081	0.0284879474069	0.0185185185185	0.0983358547655
924	0.146754468485	0.0182370820669	0.123469132717	0.0125365649812	0.16049382716	0.00911854103343	0.0642398286938	0.0109569028488	0.0222222222222	0.169440242057
970	0.106302916275	0.0159574468085	0.078480379905	0.0263267864605	0.123456790123	0.0159574468085	0.141327623126	0.0372534696859	0.037037037037	0.11497730711
971	0.142991533396	0.0501519756839	0.0919770057486	0.00501462599248	0.145679012346	0.0182370820669	0.0471092077088	0.00438276113952	0.0333333333333	0.158850226929
973	0.172154280339	0.0113981762918	0.0904773806548	0.010029251985	0.155555555556	0.00683890577508	0.0256959314775	0.00657414170928	0.0222222222222	0.163388804841
974	0.134524929445	0.0227963525836	0.0954761309673	0.0125365649812	0.111111111111	0.0273556231003	0.06852248394	0.0131482834186	0.0333333333333	0.133131618759
941	0.137347130762	0.0775075987842	0.113971507123	0.010029251985	0.123456790123	0.0273556231003	0.0128479657388	0.0109569028488	0.0259259259259	0.134644478064
975	0.130761994356	0.031914893617	0.0874781304674	0.010029251985	0.18024691358	0.00455927051672	0.051391862955	0.0109569028488	0.0555555555556	0.152798789713
101927682	0.128880526811	0.0455927051672	0.0814796300925	0.021312160468	0.0987654320988	0.0250759878419	0.222698072805	0.0262965668371	0.0222222222222	0.119515885023
8832	0.125117591722	0.0775075987842	0.096975756061	0.00752193898872	0.120987654321	0.0615501519757	0.0128479657388	0.00876552227904	0.0444444444444	0.116490166415
942	0.12041392286	0.0661094224924	0.109972506873	0.00877559548684	0.123456790123	0.031914893617	0.0128479657388	0.00219138056976	0.0555555555556	0.130105900151
925	0.127939793039	0.0273556231003	0.0879780054986	0.0238194734643	0.148148148148	0.00683890577508	0.051391862955	0.0153396639883	0.0333333333333	0.128593040847
926	0.145813734713	0.0455927051672	0.096975756061	0.0238194734643	0.108641975309	0.0205167173252	0.197002141328	0.0306793279766	0.0222222222222	0.134644478064
928	0.137347130762	0.0364741641337	0.0859785053737	0.0200585039699	0.128395061728	0.0250759878419	0.111349036403	0.0241051862673	0.0185185185185	0.121028744327
22918	0.145813734713	0.0182370820669	0.0994751312172	0.021312160468	0.138271604938	0.00683890577508	0.10278372591	0.0197224251278	0.0185185185185	0.137670196672
10225	0.123236124177	0.063829787234	0.106973256686	0.00877559548684	0.133333333333	0.0410334346505	0.0428265524625	0.0109569028488	0.0518518518519	0.127080181543
4267	0.0912511759172	0.0615501519757	0.102474381405	0.0250731299624	0.0740740740741	0.0364741641337	0.244111349036	0.0262965668371	0.0148148148148	0.0786686838124
401577	0.0705550329257	0.0547112462006	0.0884778805299	0.0200585039699	0.0864197530864	0.0136778115502	0.244111349036	0.0219138056976	0.0111111111111	0.0680786686838
978	0.14863593603	0.0752279635258	0.10847288178	0.0125365649812	0.145679012346	0.0113981762918	0.0471092077088	0.0131482834186	0.0407407407407	0.125567322239
81602	0.117591721543	0.0615501519757	0.111972006998	0.0188048474718	0.111111111111	0.0501519756839	0.132762312634	0.0306793279766	0.0296296296296	0.111951588502
8872	0.098777046096	0.0661094224924	0.0999750062484	0.0338487254492	0.0938271604938	0.056990881459	0.167023554604	0.0394448502557	0.0333333333333	0.105900151286
8556	0.0968955785513	0.031914893617	0.0999750062484	0.0225658169662	0.0888888888889	0.00911854103343	0.0985010706638	0.0197224251278	0.0407407407407	0.0877458396369
8555	0.0827845719661	0.056990881459	0.0974756310922	0.021312160468	0.083950617284	0.0364741641337	0.27408993576	0.0306793279766	0.0148148148148	0.0756429652042
8881	0.111006585136	0.0820668693009	0.114471382154	0.0300877559549	0.0962962962963	0.0341945288754	0.222698072805	0.0372534696859	0.0111111111111	0.102874432678
991	0.14863593603	0.0501519756839	0.0974756310922	0.0275804429586	0.138271604938	0.0182370820669	0.145610278373	0.0328707085464	0.0222222222222	0.14069591528
166979	0.126058325494	0.063829787234	0.101474631342	0.0150438779774	0.0864197530864	0.0478723404255	0.145610278373	0.0197224251278	0.037037037037	0.102874432678
8697	0.113828786453	0.0706686930091	0.103974006498	0.0225658169662	0.0987654320988	0.0501519756839	0.111349036403	0.0175310445581	0.0444444444444	0.108925869894
994	0.11665098777	0.0478723404255	0.0844788802799	0.0288340994567	0.0962962962963	0.0387537993921	0.295503211991	0.0284879474069	0.0333333333333	0.124054462935
995	0.1326434619	0.0661094224924	0.0894776305924	0.0238194734643	0.116049382716	0.0455927051672	0.167023554604	0.0372534696859	0.0148148148148	0.119515885023
996	0.105362182502	0.0615501519757	0.0889777555611	0.0300877559549	0.079012345679	0.0296352583587	0.149892933619	0.0504017531045	0.0333333333333	0.108925869894
997	0.0997177798683	0.0410334346505	0.0819795051237	0.0451316339323	0.0814814814815	0.0182370820669	0.278372591006	0.0591672753835	0.00740740740741	0.089258698941
11140	0.1326434619	0.0433130699088	0.101474631342	0.021312160468	0.108641975309	0.0364741641337	0.167023554604	0.0284879474069	0.0185185185185	0.122541603631
55664	0.13640639699	0.0615501519757	0.110972256936	0.021312160468	0.128395061728	0.0478723404255	0.184154175589	0.0284879474069	0.0259259259259	0.133131618759
51362	0.127939793039	0.0501519756839	0.0959760059985	0.0388633514417	0.116049382716	0.0410334346505	0.0856531049251	0.0438276113952	0.0481481481481	0.125567322239
9578	0.142050799624	0.0547112462006	0.124468882779	0.0263267864605	0.150617283951	0.031914893617	0.0985010706638	0.0262965668371	0.037037037037	0.142208774584
55561	0.152398871119	0.0433130699088	0.0934766308423	0.010029251985	0.165432098765	0.0205167173252	0.051391862955	0.0109569028488	0.037037037037	0.155824508321
11135	0.109125117592	0.0387537993921	0.0909772556861	0.0225658169662	0.0666666666667	0.0159574468085	0.30835117773	0.0241051862673	0.0148148148148	0.0756429652042
10435	0.142050799624	0.0364741641337	0.0944763809048	0.00752193898872	0.138271604938	0.0501519756839	0.0599571734475	0.00657414170928	0.0555555555556	0.142208774584
10602	0.147695202258	0.0547112462006	0.112971757061	0.0062682824906	0.135802469136	0.031914893617	0.00856531049251	0.00876552227904	0.0925925925926	0.127080181543
23580	0.0912511759172	0.0227963525836	0.0914771307173	0.0325950689511	0.103703703704	0.00683890577508	0.218415417559	0.0350620891161	0.0185185185185	0.0847201210287
56990	0.143932267168	0.0592705167173	0.0919770057486	0.0137902214793	0.150617283951	0.0524316109422	0.0256959314775	0.0153396639883	0.037037037037	0.157337367625
8318	0.098777046096	0.0797872340426	0.113471632092	0.0263267864605	0.0938271604938	0.0478723404255	0.0813704496788	0.0262965668371	0.0407407407407	0.0877458396369
990	0.106302916275	0.0524316109422	0.123469132717	0.0275804429586	0.0716049382716	0.0433130699088	0.107066381156	0.0284879474069	0.0185185185185	0.0907715582451
8317	0.119473189087	0.0797872340426	0.107473131717	0.0225658169662	0.0913580246914	0.0433130699088	0.188436830835	0.0350620891161	0.0333333333333	0.105900151286
79577	0.0959548447789	0.0775075987842	0.126468382904	0.0238194734643	0.0913580246914	0.0661094224924	0.0556745182013	0.0219138056976	0.037037037037	0.0877458396369
83461	0.158984007526	0.056990881459	0.0984753811547	0.0325950689511	0.135802469136	0.0182370820669	0.0770877944325	0.0350620891161	0.0259259259259	0.160363086233
83879	0.108184383819	0.0683890577508	0.0979755061235	0.0288340994567	0.0987654320988	0.0341945288754	0.209850107066	0.0262965668371	0.0148148148148	0.0998487140696
64866	0.0940733772342	0.0547112462006	0.108972756811	0.0263267864605	0.0740740740741	0.0387537993921	0.222698072805	0.0306793279766	0.0222222222222	0.0877458396369
200008	0.169332079022	0.0478723404255	0.0994751312172	0.0112829084831	0.16049382716	0.0273556231003	0.0556745182013	0.0109569028488	0.037037037037	0.164901664145
999	0.100658513641	0.0478723404255	0.100974756311	0.0363560384455	0.083950617284	0.0227963525836	0.188436830835	0.0438276113952	0.0111111111111	0.0786686838124
1008	0.128880526811	0.0547112462006	0.101474631342	0.0137902214793	0.120987654321	0.0387537993921	0.0256959314775	0.0219138056976	0.0481481481481	0.136157337368
1009	0.126058325494	0.0341945288754	0.092976755811	0.0162975344756	0.155555555556	0.0273556231003	0.0642398286938	0.0197224251278	0.0259259259259	0.136157337368
1010	0.13640639699	0.0478723404255	0.098975256186	0.0125365649812	0.113580246914	0.0296352583587	0.0813704496788	0.0197224251278	0.062962962963	0.128593040847
1013	0.14863593603	0.0205167173252	0.0809797550612	0.0288340994567	0.130864197531	0.00911854103343	0.154175588865	0.0394448502557	0.0037037037037	0.139183055976
1014	0.117591721543	0.0615501519757	0.100974756311	0.00752193898872	0.106172839506	0.0273556231003	0.03426124197	0.00876552227904	0.0259259259259	0.111951588502
1015	0.123236124177	0.0547112462006	0.109472631842	0.00501462599248	0.118518518519	0.0478723404255	0.0256959314775	0.00876552227904	0.0703703703704	0.122541603631
1016	0.11665098777	0.0820668693009	0.0964758810297	0.00125365649812	0.155555555556	0.0524316109422	0.0256959314775	0	0.0333333333333	0.139183055976
28513	0.133584195673	0.0455927051672	0.101474631342	0.00125365649812	0.133333333333	0.0455927051672	0.0214132762313	0.00219138056976	0.0703703703704	0.122541603631
1000	0.135465663217	0.0729483282675	0.106473381655	0.00752193898872	0.133333333333	0.0501519756839	0.00856531049251	0.00657414170928	0.0518518518519	0.142208774584
28316	0.112888052681	0.0729483282675	0.0934766308423	0.0263267864605	0.0987654320988	0.031914893617	0.162740899358	0.0394448502557	0.0259259259259	0.11497730711
64403	0.0968955785513	0.031914893617	0.0814796300925	0.0250731299624	0.0493827160494	0.0227963525836	0.231263383298	0.0416362308254	0	0.071104387292
1001	0.102539981185	0.0410334346505	0.0904773806548	0.0300877559549	0.111111111111	0.0227963525836	0.111349036403	0.0372534696859	0.0185185185185	0.105900151286
1002	0.143932267168	0.031914893617	0.104973756561	0.010029251985	0.120987654321	0.0205167173252	0.03426124197	0.00876552227904	0.0777777777778	0.118003025719
1003	0.18062088429	0.0410334346505	0.0834791302174	0.0150438779774	0.2	0.0205167173252	0.06852248394	0.0197224251278	0.0222222222222	0.190620272315
1005	0.105362182502	0.0592705167173	0.103474131467	0.0150438779774	0.0814814814815	0.0364741641337	0.256959314775	0.0175310445581	0.0148148148148	0.0998487140696
1006	0.126058325494	0.0455927051672	0.082479380155	0.0188048474718	0.125925925926	0.0227963525836	0.149892933619	0.0241051862673	0.0148148148148	0.122541603631
92211	0.130761994356	0.0433130699088	0.0864783804049	0.0188048474718	0.0888888888889	0.031914893617	0.20556745182	0.0175310445581	0.0296296296296	0.108925869894
54825	0.119473189087	0.0478723404255	0.106473381655	0.0351023819473	0.113580246914	0.0205167173252	0.179871520343	0.0394448502557	0.0296296296296	0.0998487140696
222256	0.0997177798683	0.0911854103343	0.0984753811547	0.0238194734643	0.0962962962963	0.0364741641337	0.244111349036	0.0306793279766	0.0148148148148	0.0983358547655
389118	0.16462841016	0.0387537993921	0.10447388153	0.00501462599248	0.165432098765	0.0227963525836	0.017130620985	0.00438276113952	0.0555555555556	0.172465960666
53841	0.1768579492	0.0433130699088	0.082479380155	0.0200585039699	0.140740740741	0.00911854103343	0.0985010706638	0.0219138056976	0.0222222222222	0.152798789713
29965	0.0968955785513	0.0615501519757	0.119470132467	0.0288340994567	0.0740740740741	0.0364741641337	0.201284796574	0.0328707085464	0.0148148148148	0.0771558245083
10423	0.119473189087	0.0615501519757	0.0864783804049	0.0250731299624	0.0938271604938	0.0250759878419	0.115631691649	0.0219138056976	0.0148148148148	0.113464447806
983	0.0884289746002	0.0866261398176	0.10847288178	0.0188048474718	0.0641975308642	0.0455927051672	0.167023554604	0.0306793279766	0.00740740740741	0.0741301059002
8558	0.126058325494	0.0387537993921	0.0909772556861	0.0250731299624	0.0814814814815	0.0250759878419	0.23982869379	0.0262965668371	0.0111111111111	0.104387291982
728642	0.117591721543	0.0706686930091	0.0999750062484	0.0351023819473	0.133333333333	0.0410334346505	0.184154175589	0.0394448502557	0.0185185185185	0.127080181543
984	0.115710253998	0.0683890577508	0.101474631342	0.0338487254492	0.116049382716	0.0410334346505	0.226980728051	0.0350620891161	0.0148148148148	0.121028744327
51755	0.134524929445	0.0455927051672	0.113971507123	0.0451316339323	0.128395061728	0.0433130699088	0.111349036403	0.0416362308254	0.0296296296296	0.145234493192
8621	0.113828786453	0.0250759878419	0.0874781304674	0.0351023819473	0.0740740740741	0.0227963525836	0.23982869379	0.0350620891161	0.00740740740741	0.108925869894
65061	0.140169332079	0.0501519756839	0.115471132217	0.00752193898872	0.150617283951	0.031914893617	0.0128479657388	0.00219138056976	0.0444444444444	0.145234493192
5127	0.0921919096896	0.0296352583587	0.115471132217	0.0238194734643	0.108641975309	0.0205167173252	0.13704496788	0.0262965668371	0.037037037037	0.104387291982
5129	0.119473189087	0.0341945288754	0.10047488128	0.0125365649812	0.0962962962963	0.0182370820669	0.132762312634	0.0175310445581	0.0037037037037	0.104387291982
23097	0.0761994355597	0.063829787234	0.102974256436	0.0338487254492	0.0716049382716	0.0205167173252	0.154175588865	0.0262965668371	0.0296296296296	0.0635400907716
1017	0.119473189087	0.0433130699088	0.0839790052487	0.0137902214793	0.0864197530864	0.0364741641337	0.141327623126	0.0241051862673	0.0222222222222	0.0953101361573
8099	0.0856067732832	0.0433130699088	0.0879780054986	0.031341412453	0.0888888888889	0.00683890577508	0.23982869379	0.0241051862673	0.0185185185185	0.0695915279879
10263	0.125117591722	0.0524316109422	0.0999750062484	0.0401170079398	0.120987654321	0.0182370820669	0.252676659529	0.0482103725347	0.00740740740741	0.110438729198
1018	0.107243650047	0.063829787234	0.0899775056236	0.0238194734643	0.0691358024691	0.0547112462006	0.192719486081	0.0306793279766	0.0222222222222	0.101361573374
8851	0.142991533396	0.063829787234	0.082479380155	0.0238194734643	0.175308641975	0.0250759878419	0.13704496788	0.0328707085464	0.0333333333333	0.160363086233
8941	0.115710253998	0.0273556231003	0.0814796300925	0.0238194734643	0.116049382716	0.00683890577508	0.222698072805	0.0219138056976	0.0037037037037	0.11497730711
80279	0.133584195673	0.0501519756839	0.104973756561	0.0288340994567	0.116049382716	0.0273556231003	0.0942184154176	0.0219138056976	0.0259259259259	0.122541603631
1022	0.115710253998	0.0706686930091	0.103474131467	0.0200585039699	0.108641975309	0.0273556231003	0.141327623126	0.0241051862673	0.0296296296296	0.11497730711
1025	0.0931326434619	0.0729483282675	0.0914771307173	0.0363560384455	0.0641975308642	0.0364741641337	0.222698072805	0.0416362308254	0.0185185185185	0.0786686838124
54901	0.115710253998	0.0752279635258	0.119470132467	0.0150438779774	0.111111111111	0.0341945288754	0.0813704496788	0.0241051862673	0.0555555555556	0.119515885023
8814	0.11665098777	0.0387537993921	0.0849787553112	0.0125365649812	0.130864197531	0.0364741641337	0.0856531049251	0.00657414170928	0.0185185185185	0.113464447806
8999	0.110065851364	0.0775075987842	0.107973006748	0.0288340994567	0.0962962962963	0.063829787234	0.132762312634	0.0350620891161	0.0259259259259	0.113464447806
51265	0.130761994356	0.0615501519757	0.0974756310922	0.0188048474718	0.118518518519	0.031914893617	0.0642398286938	0.0109569028488	0.0555555555556	0.118003025719
344387	0.130761994356	0.0661094224924	0.119470132467	0.00752193898872	0.125925925926	0.0455927051672	0.0128479657388	0.00876552227904	0.0481481481481	0.131618759455
1027	0.0997177798683	0.0478723404255	0.101974506373	0.0376096949436	0.083950617284	0.0296352583587	0.20556745182	0.0504017531045	0.0037037037037	0.101361573374
1028	0.0837253057385	0.0159574468085	0.0879780054986	0.0401170079398	0.101234567901	0.00683890577508	0.261241970021	0.0438276113952	0.0148148148148	0.089258698941
1029	0.124176857949	0.0387537993921	0.104973756561	0.031341412453	0.0864197530864	0.0364741641337	0.167023554604	0.0328707085464	0.0333333333333	0.0877458396369
55602	0.12041392286	0.0661094224924	0.0974756310922	0.0275804429586	0.079012345679	0.056990881459	0.252676659529	0.0438276113952	0.0148148148148	0.0907715582451
91368	0.121354656632	0.0661094224924	0.0964758810297	0.0200585039699	0.106172839506	0.0341945288754	0.192719486081	0.0284879474069	0.0407407407407	0.110438729198
1030	0.114769520226	0.0410334346505	0.0879780054986	0.0175511909737	0.0962962962963	0.0433130699088	0.197002141328	0.0306793279766	0.0185185185185	0.102874432678
100048912	0.103480714958	0.0273556231003	0.0924768807798	0.0351023819473	0.0987654320988	0.0455927051672	0.167023554604	0.0328707085464	0.0111111111111	0.0877458396369
1032	0.105362182502	0.0478723404255	0.0944763809048	0.0238194734643	0.083950617284	0.0205167173252	0.23982869379	0.0262965668371	0.00740740740741	0.0816944024206
1033	0.13640639699	0.0615501519757	0.0889777555611	0.021312160468	0.116049382716	0.0478723404255	0.218415417559	0.0328707085464	0.0185185185185	0.131618759455
1036	0.117591721543	0.0592705167173	0.100974756311	0.0300877559549	0.116049382716	0.0433130699088	0.141327623126	0.0328707085464	0.0333333333333	0.128593040847
1038	0.0818438381938	0.113981762918	0.0894776305924	0.00376096949436	0.0962962962963	0.0250759878419	0.00428265524625	0	0.0666666666667	0.0816944024206
30850	0.125117591722	0.0364741641337	0.096975756061	0.0238194734643	0.0913580246914	0.0273556231003	0.252676659529	0.0241051862673	0.0148148148148	0.0953101361573
146822	0.158043273754	0.0592705167173	0.124968757811	0.00752193898872	0.167901234568	0.0387537993921	0.0728051391863	0.0109569028488	0.0296296296296	0.163388804841
284040	0.127939793039	0.0729483282675	0.110972256936	0.0062682824906	0.116049382716	0.0455927051672	0.00856531049251	0.00876552227904	0.0444444444444	0.131618759455
94150	0.163687676388	0.0661094224924	0.0909772556861	0.0062682824906	0.18024691358	0.00911854103343	0.017130620985	0.00876552227904	0.0481481481481	0.164901664145
1040	0.103480714958	0.0752279635258	0.105473631592	0.0175511909737	0.0987654320988	0.0683890577508	0.244111349036	0.0219138056976	0.0185185185185	0.105900151286
8760	0.0931326434619	0.088905775076	0.108972756811	0.0338487254492	0.0592592592593	0.0547112462006	0.252676659529	0.0482103725347	0.0185185185185	0.0726172465961
1041	0.133584195673	0.0501519756839	0.102474381405	0.0125365649812	0.120987654321	0.0387537993921	0.051391862955	0.0109569028488	0.0592592592593	0.130105900151
1044	0.118532455315	0.0547112462006	0.0849787553112	0.0288340994567	0.0962962962963	0.0227963525836	0.231263383298	0.0460189919649	0.0185185185185	0.113464447806
1045	0.126999059266	0.0501519756839	0.101974506373	0.0363560384455	0.108641975309	0.0159574468085	0.115631691649	0.0241051862673	0.0333333333333	0.110438729198
253175	0.178739416745	0.0661094224924	0.0954761309673	0.010029251985	0.2	0.0250759878419	0.017130620985	0.0131482834186	0.062962962963	0.202723146747
9426	0.174976481656	0.063829787234	0.0944763809048	0.0125365649812	0.192592592593	0.0205167173252	0.017130620985	0.0175310445581	0.0592592592593	0.199697428139
634	0.193791157103	0.031914893617	0.0849787553112	0.00250731299624	0.197530864198	0.0296352583587	0.0299785867238	0.00438276113952	0.0407407407407	0.211800302572
388551	0.178739416745	0.0478723404255	0.092976755811	0.0125365649812	0.172839506173	0.0296352583587	0.06852248394	0.00876552227904	0.037037037037	0.189107413011
56971	0.181561618062	0.056990881459	0.094976255936	0.00501462599248	0.195061728395	0.0250759878419	0.0256959314775	0.00657414170928	0.0296296296296	0.192133131619
388550	0.126058325494	0.0455927051672	0.10047488128	0.010029251985	0.113580246914	0.031914893617	0.0214132762313	0.0109569028488	0.0814814814815	0.116490166415
1084	0.181561618062	0.0250759878419	0.0844788802799	0.00250731299624	0.19012345679	0.0227963525836	0.00428265524625	0	0.0407407407407	0.18154311649
1089	0.195672624647	0.0205167173252	0.0779805048738	0.00376096949436	0.172839506173	0.0159574468085	0.0299785867238	0.00438276113952	0.0259259259259	0.202723146747
1048	0.189087488241	0.0296352583587	0.0844788802799	0.00501462599248	0.187654320988	0.0296352583587	0.017130620985	0.00219138056976	0.0444444444444	0.193645990923
4680	0.198494825964	0.0250759878419	0.0899775056236	0.00250731299624	0.187654320988	0.0227963525836	0.0256959314775	0.00438276113952	0.0407407407407	0.211800302572
1088	0.195672624647	0.0250759878419	0.0839790052487	0.00250731299624	0.195061728395	0.0227963525836	0.0214132762313	0	0.0333333333333	0.201210287443
80054	0.108184383819	0.0341945288754	0.0779805048738	0.0388633514417	0.0691358024691	0.0273556231003	0.226980728051	0.0525931336742	0.0037037037037	0.0862329803328
1051	0.102539981185	0.0455927051672	0.0829792551862	0.0325950689511	0.111111111111	0.00227963525836	0.23982869379	0.0394448502557	0.0111111111111	0.11497730711
1053	0.145813734713	0.0341945288754	0.0794801299675	0.0125365649812	0.138271604938	0.00911854103343	0.0214132762313	0.0153396639883	0.0111111111111	0.1482602118
1054	0.100658513641	0.0934650455927	0.0964758810297	0.0388633514417	0.0938271604938	0.0478723404255	0.119914346895	0.0438276113952	0.0592592592593	0.0998487140696
10153	0.138287864534	0.0683890577508	0.0984753811547	0.0200585039699	0.108641975309	0.0387537993921	0.175588865096	0.0241051862673	0.037037037037	0.127080181543
51816	0.151458137347	0.0661094224924	0.0979755061235	0.00752193898872	0.150617283951	0.0296352583587	0.0428265524625	0.00657414170928	0.0444444444444	0.145234493192
27443	0.0649106302916	0.063829787234	0.0894776305924	0.0338487254492	0.0567901234568	0.0227963525836	0.291220556745	0.0460189919649	0.00740740740741	0.0499243570348
27442	0.147695202258	0.0592705167173	0.104973756561	0.00877559548684	0.145679012346	0.0205167173252	0.03426124197	0.00219138056976	0.0296296296296	0.149773071104
27440	0.117591721543	0.056990881459	0.101974506373	0.0250731299624	0.0641975308642	0.0387537993921	0.282655246253	0.0350620891161	0.0222222222222	0.101361573374
27439	0.112888052681	0.0227963525836	0.0779805048738	0.0463852904304	0.103703703704	0.00455927051672	0.265524625268	0.0460189919649	0.00740740740741	0.11497730711
100130418	0.098777046096	0.0820668693009	0.111472131967	0.0300877559549	0.101234567901	0.0478723404255	0.158458244111	0.0350620891161	0.0259259259259	0.0937972768533
1056	0.172154280339	0.031914893617	0.0934766308423	0.0200585039699	0.153086419753	0.00911854103343	0.051391862955	0.0175310445581	0.0444444444444	0.157337367625
1990	0.177798682973	0.0501519756839	0.0924768807798	0.0175511909737	0.158024691358	0.0364741641337	0.017130620985	0.0109569028488	0.0259259259259	0.18154311649
63036	0.163687676388	0.0524316109422	0.0964758810297	0.00752193898872	0.150617283951	0.031914893617	0.03426124197	0.00657414170928	0.037037037037	0.163388804841
51032	0.159924741298	0.0433130699088	0.0879780054986	0.00877559548684	0.155555555556	0.0296352583587	0.0256959314775	0.00657414170928	0.0407407407407	0.158850226929
23436	0.155221072437	0.0661094224924	0.101474631342	0.0062682824906	0.153086419753	0.031914893617	0.017130620985	0.00438276113952	0.0481481481481	0.142208774584
10658	0.137347130762	0.0683890577508	0.101974506373	0.0263267864605	0.0913580246914	0.0387537993921	0.197002141328	0.0328707085464	0.0037037037037	0.128593040847
414196	0.146754468485	0.0341945288754	0.105473631592	0.0225658169662	0.128395061728	0.0159574468085	0.03426124197	0.0219138056976	0.062962962963	0.137670196672
11189	0.133584195673	0.0341945288754	0.0869782554361	0.0150438779774	0.145679012346	0.0136778115502	0.0770877944325	0.0131482834186	0.0111111111111	0.128593040847
56853	0.110065851364	0.0478723404255	0.0809797550612	0.0250731299624	0.0987654320988	0.0341945288754	0.13704496788	0.0219138056976	0.0296296296296	0.089258698941
60677	0.162746942615	0.0364741641337	0.0839790052487	0.0225658169662	0.167901234568	0.031914893617	0.20556745182	0.0284879474069	0.0148148148148	0.17397881997
9620	0.169332079022	0.0296352583587	0.094976255936	0.031341412453	0.197530864198	0.0136778115502	0.149892933619	0.0197224251278	0.0444444444444	0.186081694402
1952	0.151458137347	0.0478723404255	0.111472131967	0.010029251985	0.158024691358	0.0296352583587	0.0256959314775	0.00876552227904	0.0481481481481	0.14069591528
1058	0.110065851364	0.0911854103343	0.110972256936	0.0175511909737	0.116049382716	0.0410334346505	0.218415417559	0.0262965668371	0.0111111111111	0.105900151286
92806	0.145813734713	0.063829787234	0.0874781304674	0.0351023819473	0.128395061728	0.0113981762918	0.132762312634	0.0460189919649	0.037037037037	0.14069591528
65996	0.103480714958	0.0433130699088	0.0964758810297	0.0325950689511	0.079012345679	0.0136778115502	0.20556745182	0.0416362308254	0.0407407407407	0.0771558245083
1060	0.0931326434619	0.0615501519757	0.116970757311	0.0188048474718	0.083950617284	0.0364741641337	0.162740899358	0.0306793279766	0.0259259259259	0.0968229954614
1062	0.117591721543	0.063829787234	0.0959760059985	0.0150438779774	0.125925925926	0.0501519756839	0.17130620985	0.0219138056976	0.0259259259259	0.113464447806
1063	0.0921919096896	0.0843465045593	0.102474381405	0.0125365649812	0.0691358024691	0.031914893617	0.184154175589	0.0109569028488	0.0148148148148	0.0937972768533
64946	0.112888052681	0.0615501519757	0.111972006998	0.0125365649812	0.0913580246914	0.031914893617	0.167023554604	0.0197224251278	0.0333333333333	0.110438729198
55835	0.114769520226	0.0820668693009	0.110972256936	0.0275804429586	0.0938271604938	0.031914893617	0.226980728051	0.0350620891161	0.0111111111111	0.104387291982
64105	0.124176857949	0.063829787234	0.101974506373	0.0275804429586	0.125925925926	0.0433130699088	0.128479657388	0.0350620891161	0.0333333333333	0.128593040847
91687	0.10442144873	0.063829787234	0.106473381655	0.0250731299624	0.083950617284	0.0501519756839	0.149892933619	0.0306793279766	0.0185185185185	0.0953101361573
79019	0.118532455315	0.0410334346505	0.114971257186	0.0238194734643	0.0913580246914	0.0227963525836	0.167023554604	0.0284879474069	0.0148148148148	0.0968229954614
55839	0.107243650047	0.0661094224924	0.0979755061235	0.0438779774342	0.133333333333	0.0205167173252	0.218415417559	0.0328707085464	0.0111111111111	0.108925869894
79172	0.0903104421449	0.0797872340426	0.101974506373	0.021312160468	0.0938271604938	0.056990881459	0.179871520343	0.0306793279766	0.037037037037	0.0998487140696
401541	0.117591721543	0.063829787234	0.108972756811	0.0200585039699	0.101234567901	0.0547112462006	0.192719486081	0.0241051862673	0.037037037037	0.102874432678
80152	0.127939793039	0.0433130699088	0.0834791302174	0.010029251985	0.120987654321	0.0227963525836	0.107066381156	0.0109569028488	0.0185185185185	0.121028744327
79682	0.125117591722	0.0455927051672	0.102974256436	0.021312160468	0.0938271604938	0.0273556231003	0.201284796574	0.0306793279766	0.0148148148148	0.105900151286
201161	0.0903104421449	0.0661094224924	0.0879780054986	0.0363560384455	0.079012345679	0.031914893617	0.329764453961	0.0394448502557	0.0037037037037	0.0816944024206
387103	0.119473189087	0.056990881459	0.109472631842	0.0150438779774	0.106172839506	0.0501519756839	0.13704496788	0.0197224251278	0.0333333333333	0.110438729198
201134	0.114769520226	0.0775075987842	0.106473381655	0.021312160468	0.0888888888889	0.0296352583587	0.222698072805	0.0241051862673	0.0148148148148	0.11497730711
9662	0.111006585136	0.063829787234	0.105473631592	0.0150438779774	0.103703703704	0.0455927051672	0.248394004283	0.0262965668371	0.0222222222222	0.10741301059
22995	0.115710253998	0.0683890577508	0.127968007998	0.0225658169662	0.0913580246914	0.0524316109422	0.119914346895	0.0284879474069	0.0222222222222	0.10741301059
22897	0.115710253998	0.0706686930091	0.106473381655	0.0250731299624	0.0814814814815	0.0478723404255	0.188436830835	0.0328707085464	0.0111111111111	0.102874432678
283638	0.10442144873	0.0341945288754	0.0764808797801	0.0288340994567	0.0666666666667	0.0273556231003	0.316916488223	0.0284879474069	0.00740740740741	0.0832072617247
645455	0.124176857949	0.0615501519757	0.111472131967	0.00752193898872	0.140740740741	0.0524316109422	0.00856531049251	0.00219138056976	0.0814814814815	0.130105900151
84984	0.11665098777	0.0592705167173	0.0979755061235	0.0238194734643	0.0962962962963	0.0478723404255	0.197002141328	0.0306793279766	0.00740740740741	0.105900151286
11190	0.114769520226	0.0592705167173	0.10447388153	0.0363560384455	0.0938271604938	0.0433130699088	0.175588865096	0.0482103725347	0.0185185185185	0.110438729198
80184	0.106302916275	0.0706686930091	0.10447388153	0.021312160468	0.118518518519	0.0592705167173	0.128479657388	0.0328707085464	0.0185185185185	0.10741301059
9857	0.0978363123236	0.088905775076	0.110972256936	0.0238194734643	0.083950617284	0.0433130699088	0.192719486081	0.0328707085464	0.0148148148148	0.0968229954614
80817	0.098777046096	0.0752279635258	0.104973756561	0.0250731299624	0.0938271604938	0.0433130699088	0.124197002141	0.0306793279766	0.0185185185185	0.0998487140696
55165	0.124176857949	0.0661094224924	0.103474131467	0.010029251985	0.133333333333	0.0341945288754	0.017130620985	0.0109569028488	0.062962962963	0.121028744327
9702	0.0884289746002	0.0706686930091	0.108972756811	0.0338487254492	0.103703703704	0.0866261398176	0.141327623126	0.0372534696859	0.0111111111111	0.101361573374
[truncated: 17,968 more rows]
