# Supplementary material for: Identification of long regulatory elements in the genome of Plasmodium falciparum and other eukaryotes
Source: PLoS Comput Biol. 2021 Apr 16;17(4):e1008909. doi: 10.1371/journal.pcbi.1008909 (PMC8081344; doi:10.1371/journal.pcbi.1008909)
Supplement: S1 Appendix — This zip file is an archive that contains the most important cLREs identified in the different experiments for P. falciparum, P. berghei, T. gondii, S. cerevisiae, human, A. thaliana, Drosophila, C. elegans, D. discoideum and T. thermophila. Each file is a table (in text mode) where genes are in rows, and cLREs in columns. These tables can be used to rank the genes with respect to a chosen cLRE in order to identify the genes for which the k-mer frequency is the highest/lowest in the associated region. (ZIP) [file pcbi.1008909.s013.zip › Human/GTEx/7tissues/best.features.tsv]

CA_-125_684	AT_-125_341	CA_-2000_2000	CG_-125_341	TG_-341_341	AT_-2000_2000	TG_-684_341	GT_685_2000
ENSG00000223972.4	0.153086419753	0.0728051391863	0.127468132967	0.03426124197	0.219619326501	0.0534866283429	0.210526315789	0.103343465046
ENSG00000227232.4	0.106172839506	0.0556745182013	0.134466383404	0.0813704496788	0.120058565154	0.113471632092	0.115009746589	0.113981762918
ENSG00000177757.1	0.145679012346	0.0942184154176	0.146963259185	0.051391862955	0.155197657394	0.129467633092	0.124756335283	0.12462006079
ENSG00000228794.4	0.128395061728	0.0385438972163	0.132466883279	0.0985010706638	0.117130307467	0.123469132717	0.115009746589	0.127659574468
ENSG00000230368.2	0.103703703704	0.0642398286938	0.163459135216	0.0214132762313	0.163982430454	0.0754811297176	0.171539961014	0.127659574468
ENSG00000187961.9	0.0814814814815	0.00856531049251	0.111972006998	0.325481798715	0.0497803806735	0.0299925018745	0.0545808966862	0.109422492401
ENSG00000187583.6	0.108641975309	0.0128479657388	0.137465633592	0.167023554604	0.1317715959	0.0414896275931	0.159844054581	0.11094224924
ENSG00000187642.5	0.17037037037	0.0299785867238	0.15696075981	0.0942184154176	0.143484626647	0.045488627843	0.163742690058	0.101823708207
ENSG00000187608.5	0.083950617284	0.0385438972163	0.098975256186	0.128479657388	0.146412884334	0.0359910022494	0.126705653021	0.0987841945289
ENSG00000131591.13	0.0543209876543	0.0214132762313	0.111972006998	0.265524625268	0.0790629575403	0.0429892526868	0.0818713450292	0.136778115502
ENSG00000223823.1	0.0888888888889	0.017130620985	0.131967008248	0.209850107066	0.134699853587	0.0544863784054	0.169590643275	0.101823708207
ENSG00000207730.1	0.167901234568	0.051391862955	0.14496375906	0.132762312634	0.117130307467	0.0274931267183	0.12865497076	0.0729483282675
ENSG00000207607.1	0.130864197531	0.0214132762313	0.158960259935	0.141327623126	0.10541727672	0.0304923769058	0.111111111111	0.0683890577508
ENSG00000186891.9	0.113580246914	0.0256959314775	0.137965508623	0.218415417559	0.146412884334	0.0399900024994	0.150097465887	0.107902735562
ENSG00000186827.6	0.167901234568	0.0128479657388	0.154961259685	0.124197002141	0.158125915081	0.032991752062	0.167641325536	0.115501519757
ENSG00000078808.12	0.0716049382716	0.0299785867238	0.128467883029	0.291220556745	0.0761346998536	0.047488127968	0.0779727095517	0.121580547112
ENSG00000160087.16	0.0765432098765	0.0128479657388	0.13296675831	0.304068522484	0.0761346998536	0.0429892526868	0.093567251462	0.13829787234
ENSG00000162572.15	0.175308641975	0.115631691649	0.155461134716	0.051391862955	0.134699853587	0.0644838790302	0.118908382066	0.080547112462
ENSG00000169972.7	0.111111111111	0.017130620985	0.153461634591	0.286937901499	0.0937042459736	0.032991752062	0.0857699805068	0.0957446808511
ENSG00000127054.14	0.118518518519	0.0299785867238	0.151962009498	0.261241970021	0.108345534407	0.0464883779055	0.11306042885	0.117021276596
ENSG00000224051.2	0.113580246914	0.0256959314775	0.148462884279	0.244111349036	0.0614934114202	0.0459885028743	0.0896686159844	0.0927051671733
ENSG00000169962.4	0.150617283951	0.0299785867238	0.163459135216	0.0770877944325	0.175695461201	0.0564858785304	0.171539961014	0.118541033435
ENSG00000107404.13	0.0765432098765	0.0256959314775	0.10047488128	0.316916488223	0.0644216691069	0.0209947513122	0.0643274853801	0.129179331307
ENSG00000162576.12	0.123456790123	0.03426124197	0.151462134466	0.0856531049251	0.14055636896	0.0394901274681	0.148148148148	0.115501519757
ENSG00000175756.9	0.0913580246914	0.0214132762313	0.121469632592	0.269807280514	0.108345534407	0.0559860034991	0.105263157895	0.115501519757
ENSG00000242485.1	0.133333333333	0.0428265524625	0.135966008498	0.214132762313	0.11420204978	0.0854786303424	0.101364522417	0.115501519757
ENSG00000235098.4	0.155555555556	0.0256959314775	0.122969257686	0.0428265524625	0.143484626647	0.045488627843	0.136452241715	0.0729483282675
ENSG00000179403.10	0.041975308642	0.00856531049251	0.120469882529	0.30835117773	0.184480234261	0.032991752062	0.175438596491	0.106382978723
ENSG00000215915.5	0.133333333333	0.0813704496788	0.126468382904	0.0899357601713	0.155197657394	0.0834791302174	0.150097465887	0.133738601824
ENSG00000197785.9	0.0864197530864	0.0256959314775	0.110472381905	0.316916488223	0.108345534407	0.0544863784054	0.103313840156	0.115501519757
ENSG00000160075.10	0.0888888888889	0.0299785867238	0.124968757811	0.278372591006	0.111273792094	0.0839790052487	0.115009746589	0.109422492401
ENSG00000228594.1	0.0641975308642	0.00856531049251	0.135466133467	0.381156316916	0.0819912152269	0.0389902524369	0.105263157895	0.0759878419453
ENSG00000197530.8	0.0765432098765	0.0256959314775	0.130467383154	0.244111349036	0.111273792094	0.0589852536866	0.116959064327	0.0942249240122
ENSG00000189409.8	0.101234567901	0.0214132762313	0.113971507123	0.188436830835	0.146412884334	0.0274931267183	0.124756335283	0.0577507598784
ENSG00000008128.18	0.133333333333	0.0471092077088	0.130467383154	0.184154175589	0.10541727672	0.0914771307173	0.101364522417	0.100303951368
ENSG00000215790.2	0.0765432098765	0.0256959314775	0.114971257186	0.256959314775	0.14055636896	0.0484878780305	0.132553606238	0.118541033435
ENSG00000008130.11	0.158024691358	0.0471092077088	0.138465383654	0.0428265524625	0.181551976574	0.0604848787803	0.181286549708	0.0881458966565
ENSG00000078369.13	0.0543209876543	0.0128479657388	0.096975756061	0.37687366167	0.0819912152269	0.0624843789053	0.0916179337232	0.115501519757
ENSG00000142609.13	0.106172839506	0.03426124197	0.133966508373	0.167023554604	0.137628111274	0.118970257436	0.142300194932	0.0927051671733
ENSG00000187730.6	0.0296296296296	0.0128479657388	0.127968007998	0.312633832976	0.090775988287	0.0609847538115	0.105263157895	0.0911854103343
ENSG00000067606.11	0.0641975308642	0.0256959314775	0.10047488128	0.316916488223	0.0702781844802	0.0364908772807	0.0877192982456	0.106382978723
ENSG00000162585.12	0.138271604938	0.0385438972163	0.154961259685	0.0856531049251	0.14934114202	0.0504873781555	0.126705653021	0.0866261398176
ENSG00000116151.9	0.123456790123	0.03426124197	0.14096475881	0.248394004283	0.0644216691069	0.0574856285929	0.0662768031189	0.0987841945289
ENSG00000269896.1	0.16049382716	0.0899357601713	0.183454136466	0.0770877944325	0.146412884334	0.0759810047488	0.148148148148	0.0820668693009
ENSG00000157916.14	0.0567901234568	0.00856531049251	0.117970507373	0.30835117773	0.10541727672	0.0579855036241	0.111111111111	0.135258358663
ENSG00000157911.5	0.125925925926	0.0256959314775	0.152461884529	0.252676659529	0.11420204978	0.0479880029993	0.107212475634	0.115501519757
ENSG00000149527.13	0.148148148148	0.0256959314775	0.153961509623	0.141327623126	0.128843338214	0.0394901274681	0.136452241715	0.107902735562
ENSG00000157881.9	0.0987654320988	0.0770877944325	0.142464383904	0.244111349036	0.099560761347	0.0559860034991	0.109161793372	0.112462006079
ENSG00000197921.5	0.116049382716	0.0299785867238	0.131967008248	0.269807280514	0.117130307467	0.0449887528118	0.107212475634	0.107902735562
ENSG00000157873.13	0.155555555556	0.0385438972163	0.150462384404	0.0899357601713	0.158125915081	0.0449887528118	0.167641325536	0.0957446808511
ENSG00000228037.1	0.172839506173	0.115631691649	0.151962009498	0.0428265524625	0.137628111274	0.110972256936	0.159844054581	0.112462006079
ENSG00000157870.10	0.0864197530864	0.0428265524625	0.126468382904	0.218415417559	0.0614934114202	0.0489877530617	0.0857699805068	0.117021276596
ENSG00000142606.11	0.182716049383	0.0299785867238	0.167958010497	0.03426124197	0.137628111274	0.0504873781555	0.136452241715	0.100303951368
ENSG00000215912.7	0.103703703704	0.0256959314775	0.163459135216	0.222698072805	0.166910688141	0.0654836290927	0.148148148148	0.100303951368
ENSG00000169717.5	0.120987654321	0.06852248394	0.153461634591	0.0599571734475	0.158125915081	0.0614846288428	0.167641325536	0.107902735562
ENSG00000130762.10	0.135802469136	0.0214132762313	0.160459885029	0.0856531049251	0.175695461201	0.0409897525619	0.148148148148	0.0911854103343
ENSG00000207776.1	0.133333333333	0.0299785867238	0.138465383654	0.0599571734475	0.152269399707	0.0634841289678	0.165692007797	0.121580547112
ENSG00000116213.11	0.135802469136	0.0256959314775	0.122969257686	0.188436830835	0.12298682284	0.0944763809048	0.111111111111	0.127659574468
ENSG00000078900.10	0.0765432098765	0.0214132762313	0.109972506873	0.269807280514	0.0790629575403	0.0584853786553	0.083820662768	0.106382978723
ENSG00000162592.4	0.187654320988	0.0813704496788	0.154961259685	0.0770877944325	0.12298682284	0.0779805048738	0.12865497076	0.120060790274
ENSG00000130764.5	0.130864197531	0.051391862955	0.144463884029	0.0942184154176	0.213762811127	0.0794801299675	0.187134502924	0.115501519757
ENSG00000116198.8	0.0814814814815	0.00856531049251	0.13296675831	0.20556745182	0.125915080527	0.0569857535616	0.116959064327	0.12462006079
ENSG00000198912.6	0.123456790123	0.017130620985	0.144463884029	0.188436830835	0.134699853587	0.0749812546863	0.118908382066	0.158054711246
ENSG00000235054.1	0.128395061728	0.0985010706638	0.113471632092	0.0642398286938	0.199121522694	0.163959010247	0.173489278752	0.117021276596
ENSG00000131697.13	0.0567901234568	0.0299785867238	0.107473131717	0.261241970021	0.117130307467	0.0549862534366	0.107212475634	0.120060790274
ENSG00000069424.10	0.111111111111	0.0428265524625	0.14096475881	0.231263383298	0.0878477306003	0.0564858785304	0.0701754385965	0.0851063829787
ENSG00000116254.13	0.0617283950617	0.0256959314775	0.094976255936	0.312633832976	0.102489019034	0.0424893776556	0.105263157895	0.103343465046
ENSG00000158286.8	0.106172839506	0.0214132762313	0.144463884029	0.184154175589	0.0966325036603	0.0534866283429	0.103313840156	0.112462006079
ENSG00000116237.11	0.108641975309	0.017130620985	0.127468132967	0.316916488223	0.0937042459736	0.0754811297176	0.101364522417	0.13829787234
ENSG00000173673.7	0.135802469136	0.0556745182013	0.121969507623	0.0942184154176	0.137628111274	0.0509872531867	0.157894736842	0.0683890577508
ENSG00000069812.7	0.0987654320988	0.017130620985	0.121969507623	0.248394004283	0.0849194729136	0.0414896275931	0.0877192982456	0.0759878419453
ENSG00000265392.1	0.214814814815	0.0556745182013	0.165458635341	0.0471092077088	0.128843338214	0.0654836290927	0.132553606238	0.0866261398176
ENSG00000215788.5	0.0962962962963	0.017130620985	0.127468132967	0.179871520343	0.111273792094	0.0439890027493	0.126705653021	0.0987841945289
ENSG00000171680.16	0.150617283951	0.051391862955	0.14496375906	0.0556745182013	0.178623718887	0.0854786303424	0.163742690058	0.103343465046
ENSG00000162408.10	0.0814814814815	0.0299785867238	0.122969257686	0.261241970021	0.099560761347	0.0684828792802	0.120857699805	0.112462006079
ENSG00000173662.15	0.148148148148	0.051391862955	0.135466133467	0.0471092077088	0.163982430454	0.0739815046238	0.142300194932	0.09726443769
ENSG00000204859.7	0.113580246914	0.0299785867238	0.143464133967	0.20556745182	0.1317715959	0.0564858785304	0.136452241715	0.11094224924
ENSG00000162413.12	0.0567901234568	0.00856531049251	0.0854786303424	0.269807280514	0.0263543191801	0.0419895026243	0.0389863547758	0.118541033435
ENSG00000116273.5	0.0888888888889	0.0214132762313	0.106973256686	0.252676659529	0.0556368960469	0.0504873781555	0.046783625731	0.0729483282675
ENSG00000041988.11	0.123456790123	0.0214132762313	0.129967508123	0.235546038544	0.117130307467	0.08047988003	0.134502923977	0.101823708207
ENSG00000007923.11	0.103703703704	0.0214132762313	0.140464883779	0.256959314775	0.117130307467	0.0839790052487	0.126705653021	0.13829787234
ENSG00000171735.14	0.0543209876543	0.0256959314775	0.106973256686	0.338329764454	0.102489019034	0.0734816295926	0.0896686159844	0.120060790274
ENSG00000049246.10	0.0740740740741	0.0214132762313	0.120969757561	0.226980728051	0.099560761347	0.0774806298425	0.0974658869396	0.117021276596
ENSG00000049249.4	0.113580246914	0.107066381156	0.12896775806	0.0256959314775	0.161054172767	0.111472131967	0.167641325536	0.129179331307
ENSG00000116288.8	0.106172839506	0.017130620985	0.14096475881	0.231263383298	0.14934114202	0.121469632592	0.144249512671	0.104863221884
ENSG00000142599.13	0.0814814814815	0.051391862955	0.116470882279	0.162740899358	0.0790629575403	0.117970507373	0.0643274853801	0.112462006079
ENSG00000230679.1	0.083950617284	0.0256959314775	0.126968257936	0.214132762313	0.102489019034	0.0809797550612	0.11306042885	0.0911854103343
ENSG00000131686.10	0.143209876543	0.06852248394	0.151962009498	0.0214132762313	0.202049780381	0.0849787553112	0.206627680312	0.113981762918
ENSG00000197241.3	0.138271604938	0.0642398286938	0.154461384654	0.0428265524625	0.161054172767	0.0909772556861	0.152046783626	0.0896656534954
ENSG00000142583.13	0.123456790123	0.06852248394	0.122969257686	0.0256959314775	0.161054172767	0.111972006998	0.175438596491	0.11094224924
ENSG00000049239.8	0.138271604938	0.0556745182013	0.134466383404	0.0471092077088	0.146412884334	0.110972256936	0.146198830409	0.109422492401
ENSG00000171612.6	0.0814814814815	0.017130620985	0.118970257436	0.3426124197	0.0527086383602	0.082479380155	0.0818713450292	0.117021276596
ENSG00000171608.11	0.0765432098765	0.00428265524625	0.112471882029	0.218415417559	0.137628111274	0.0649837540615	0.150097465887	0.106382978723
ENSG00000171603.12	0.0493827160494	0.0128479657388	0.104973756561	0.316916488223	0.0644216691069	0.0759810047488	0.0818713450292	0.123100303951
ENSG00000162441.7	0.101234567901	0.03426124197	0.127468132967	0.13704496788	0.111273792094	0.102474381405	0.101364522417	0.107902735562
ENSG00000265521.1	0.143209876543	0.192719486081	0.145463634091	0.0299785867238	0.128843338214	0.124968757811	0.122807017544	0.115501519757
ENSG00000130939.14	0.103703703704	0.0385438972163	0.111972006998	0.0985010706638	0.12298682284	0.109472631842	0.105263157895	0.127659574468
ENSG00000054523.12	0.0592592592593	0.00856531049251	0.0994751312172	0.295503211991	0.0966325036603	0.105973506623	0.109161793372	0.12462006079
ENSG00000175279.17	0.0962962962963	0.0256959314775	0.137465633592	0.244111349036	0.125915080527	0.0829792551862	0.146198830409	0.101823708207
ENSG00000241563.2	0.155555555556	0.128479657388	0.160459885029	0.0642398286938	0.158125915081	0.0994751312172	0.146198830409	0.0911854103343
ENSG00000142655.8	0.0962962962963	0.0385438972163	0.123469132717	0.128479657388	0.108345534407	0.108972756811	0.12865497076	0.129179331307
ENSG00000130940.10	0.133333333333	0.0471092077088	0.118970257436	0.235546038544	0.0819912152269	0.0774806298425	0.093567251462	0.107902735562
ENSG00000175262.10	0.167901234568	0.0856531049251	0.146463384154	0.051391862955	0.158125915081	0.0954761309673	0.148148148148	0.115501519757
ENSG00000120948.11	0.0691358024691	0.0299785867238	0.116970757311	0.162740899358	0.120058565154	0.094976255936	0.115009746589	0.115501519757
ENSG00000009724.12	0.158024691358	0.0385438972163	0.156460884779	0.0856531049251	0.172767203514	0.0684828792802	0.159844054581	0.0699088145897
ENSG00000116649.5	0.106172839506	0.0214132762313	0.139465133717	0.282655246253	0.102489019034	0.0624843789053	0.0955165692008	0.127659574468
ENSG00000225602.1	0.148148148148	0.0856531049251	0.146963259185	0.0214132762313	0.166910688141	0.123469132717	0.165692007797	0.107902735562
ENSG00000120942.9	0.0962962962963	0.0385438972163	0.125468632842	0.0899357601713	0.158125915081	0.101974506373	0.12865497076	0.113981762918
ENSG00000235643.1	0.197530864198	0.0471092077088	0.163459135216	0.0813704496788	0.143484626647	0.0694826293427	0.153996101365	0.0744680851064
ENSG00000116661.9	0.0938271604938	0.017130620985	0.12896775806	0.222698072805	0.0702781844802	0.0544863784054	0.0799220272904	0.100303951368
ENSG00000132879.9	0.0913580246914	0.0256959314775	0.134466383404	0.235546038544	0.102489019034	0.0564858785304	0.0955165692008	0.0851063829787
ENSG00000116663.6	0.111111111111	0.017130620985	0.129967508123	0.226980728051	0.0966325036603	0.0674831292177	0.101364522417	0.0896656534954
ENSG00000116670.10	0.143209876543	0.00856531049251	0.135966008498	0.23982869379	0.0732064421669	0.0589852536866	0.0779727095517	0.123100303951
ENSG00000177674.11	0.120987654321	0.0256959314775	0.133966508373	0.145610278373	0.143484626647	0.0904773806548	0.138401559454	0.115501519757
ENSG00000011021.17	0.123456790123	0.0299785867238	0.143464133967	0.128479657388	0.14934114202	0.082479380155	0.126705653021	0.0987841945289
ENSG00000175206.6	0.128395061728	0.06852248394	0.156460884779	0.0385438972163	0.143484626647	0.0919770057486	0.152046783626	0.0911854103343
ENSG00000199347.1	0.0864197530864	0.124197002141	0.123969007748	0.0728051391863	0.158125915081	0.0889777555611	0.142300194932	0.0851063829787
ENSG00000116685.11	0.0444444444444	0.00856531049251	0.111972006998	0.23982869379	0.178623718887	0.0649837540615	0.167641325536	0.133738601824
ENSG00000083444.12	0.108641975309	0.0428265524625	0.134966258435	0.17130620985	0.137628111274	0.08047988003	0.146198830409	0.12462006079
ENSG00000028137.12	0.0987654320988	0.017130620985	0.120969757561	0.252676659529	0.134699853587	0.0694826293427	0.134502923977	0.112462006079
ENSG00000263676.1	0.138271604938	0.03426124197	0.13696575856	0.124197002141	0.178623718887	0.0674831292177	0.185185185185	0.109422492401
ENSG00000048707.9	0.0987654320988	0.0214132762313	0.119970007498	0.256959314775	0.11420204978	0.0874781304674	0.136452241715	0.118541033435
ENSG00000239149.1	0.148148148148	0.149892933619	0.134466383404	0.0299785867238	0.128843338214	0.140464883779	0.130604288499	0.129179331307
ENSG00000162496.4	0.130864197531	0.03426124197	0.111472131967	0.051391862955	0.14934114202	0.0609847538115	0.146198830409	0.120060790274
ENSG00000204518.2	0.0864197530864	0.0642398286938	0.132466883279	0.0214132762313	0.14934114202	0.0794801299675	0.146198830409	0.117021276596
ENSG00000188984.7	0.143209876543	0.0770877944325	0.147963009248	0.03426124197	0.222547584187	0.121969507623	0.218323586745	0.106382978723
ENSG00000116726.4	0.130864197531	0.10278372591	0.139965008748	0.0214132762313	0.187408491947	0.119470132467	0.17738791423	0.12462006079
ENSG00000116721.9	0.158024691358	0.128479657388	0.149962509373	0.0471092077088	0.181551976574	0.115471132217	0.16179337232	0.103343465046
ENSG00000179172.7	0.135802469136	0.119914346895	0.145963509123	0.0728051391863	0.163982430454	0.131467133217	0.171539961014	0.103343465046
ENSG00000120952.4	0.148148148148	0.128479657388	0.149962509373	0.00856531049251	0.152269399707	0.134466383404	0.152046783626	0.115501519757
ENSG00000204510.1	0.155555555556	0.111349036403	0.147963009248	0.017130620985	0.184480234261	0.121969507623	0.189083820663	0.118541033435
ENSG00000232423.3	0.162962962963	0.132762312634	0.146463384154	0.0214132762313	0.175695461201	0.138965258685	0.17738791423	0.0987841945289
ENSG00000204502.2	0.16049382716	0.132762312634	0.146463384154	0.0256959314775	0.175695461201	0.139965008748	0.17738791423	0.0987841945289
ENSG00000182330.6	0.143209876543	0.154175588865	0.147463134216	0.00428265524625	0.143484626647	0.113971507123	0.144249512671	0.0987841945289
ENSG00000157358.7	0.158024691358	0.124197002141	0.156460884779	0.017130620985	0.169838945827	0.131967008248	0.179337231969	0.109422492401
ENSG00000162494.5	0.103703703704	0.03426124197	0.138465383654	0.197002141328	0.102489019034	0.0669832541865	0.118908382066	0.0942249240122
ENSG00000162493.12	0.106172839506	0.0299785867238	0.131467133217	0.154175588865	0.12298682284	0.0919770057486	0.111111111111	0.130699088146
ENSG00000116731.18	0.0641975308642	0.017130620985	0.113971507123	0.325481798715	0.099560761347	0.107473131717	0.109161793372	0.127659574468
ENSG00000171729.9	0.108641975309	0.0471092077088	0.125968507873	0.13704496788	0.134699853587	0.0769807548113	0.146198830409	0.0957446808511
ENSG00000142621.15	0.113580246914	0.0256959314775	0.145963509123	0.20556745182	0.102489019034	0.0944763809048	0.0955165692008	0.101823708207
ENSG00000233485.1	0.123456790123	0.13704496788	0.149962509373	0.0428265524625	0.125915080527	0.103974006498	0.148148148148	0.100303951368
ENSG00000142634.8	0.17037037037	0.051391862955	0.155961009748	0.209850107066	0.0732064421669	0.0609847538115	0.0604288499025	0.11094224924
ENSG00000162438.7	0.17037037037	0.0556745182013	0.165458635341	0.0428265524625	0.163982430454	0.0869782554361	0.155945419103	0.112462006079
ENSG00000142615.7	0.150617283951	0.107066381156	0.166958260435	0.03426124197	0.120058565154	0.115971007248	0.120857699805	0.101823708207
ENSG00000215704.5	0.155555555556	0.111349036403	0.170457385654	0.0256959314775	0.117130307467	0.118470382404	0.115009746589	0.0851063829787
ENSG00000132906.13	0.0320987654321	0.051391862955	0.082479380155	0.226980728051	0.166910688141	0.0939765058735	0.175438596491	0.123100303951
ENSG00000116138.8	0.103703703704	0.0214132762313	0.137465633592	0.188436830835	0.0849194729136	0.110972256936	0.0877192982456	0.113981762918
ENSG00000116771.5	0.103703703704	0.0299785867238	0.130967258185	0.218415417559	0.14055636896	0.10047488128	0.138401559454	0.0851063829787
ENSG00000116786.7	0.0740740740741	0.017130620985	0.0934766308423	0.338329764454	0.090775988287	0.0734816295926	0.120857699805	0.104863221884
ENSG00000162461.7	0.207407407407	0.051391862955	0.187953011747	0.0471092077088	0.14055636896	0.0539865033742	0.153996101365	0.0911854103343
ENSG00000162460.6	0.103703703704	0.0214132762313	0.150962259435	0.0642398286938	0.146412884334	0.0549862534366	0.155945419103	0.0881458966565
ENSG00000162458.8	0.162962962963	0.0556745182013	0.154961259685	0.0599571734475	0.166910688141	0.0749812546863	0.155945419103	0.0714285714286
ENSG00000179743.2	0.083950617284	0.0299785867238	0.13696575856	0.278372591006	0.0732064421669	0.0669832541865	0.0721247563353	0.0820668693009
ENSG00000065526.6	0.103703703704	0.226980728051	0.109472631842	0	0.181551976574	0.172456885779	0.175438596491	0.107902735562
ENSG00000116809.7	0.0765432098765	0.051391862955	0.126968257936	0.201284796574	0.163982430454	0.0899775056236	0.146198830409	0.107902735562
ENSG00000183888.4	0.158024691358	0.0813704496788	0.153961509623	0.0642398286938	0.14934114202	0.094976255936	0.152046783626	0.0927051671733
ENSG00000173641.13	0.165432098765	0.0599571734475	0.161459635091	0.03426124197	0.134699853587	0.0629842539365	0.144249512671	0.0714285714286
ENSG00000184908.13	0.207407407407	0.0428265524625	0.16895776056	0.0256959314775	0.193265007321	0.0569857535616	0.187134502924	0.09726443769
ENSG00000185519.8	0.116049382716	0.017130620985	0.146963259185	0.304068522484	0.11420204978	0.0629842539365	0.120857699805	0.0942249240122
ENSG00000142627.9	0.0913580246914	0.0256959314775	0.163459135216	0.226980728051	0.111273792094	0.0714821294676	0.116959064327	0.11094224924
ENSG00000142632.12	0.079012345679	0.0214132762313	0.123969007748	0.231263383298	0.0849194729136	0.0424893776556	0.0974658869396	0.109422492401
ENSG00000132881.7	0.165432098765	0.0385438972163	0.149962509373	0.0642398286938	0.152269399707	0.0914771307173	0.126705653021	0.103343465046
ENSG00000037637.6	0.113580246914	0.158458244111	0.12896775806	0.0299785867238	0.175695461201	0.127968007998	0.163742690058	0.100303951368
ENSG00000055070.12	0.0864197530864	0.0599571734475	0.118970257436	0.145610278373	0.125915080527	0.105973506623	0.126705653021	0.136778115502
ENSG00000157191.15	0.103703703704	0.0214132762313	0.121969507623	0.188436830835	0.10541727672	0.0979755061235	0.118908382066	0.113981762918
ENSG00000080947.10	0.0691358024691	0.017130620985	0.141464633842	0.291220556745	0.111273792094	0.0599850037491	0.109161793372	0.0942249240122
ENSG00000219481.6	0.0864197530864	0.0256959314775	0.113471632092	0.248394004283	0.14934114202	0.10447388153	0.146198830409	0.141337386018
ENSG00000215908.5	0.083950617284	0.0299785867238	0.146963259185	0.201284796574	0.120058565154	0.0669832541865	0.126705653021	0.104863221884
ENSG00000268869.1	0.143209876543	0.0899357601713	0.16495876031	0.0428265524625	0.196193265007	0.0914771307173	0.200779727096	0.107902735562
ENSG00000263811.1	0.143209876543	0.128479657388	0.156460884779	0.03426124197	0.172767203514	0.126468382904	0.16179337232	0.100303951368
ENSG00000228549.2	0.120987654321	0.0256959314775	0.123969007748	0.145610278373	0.143484626647	0.065983504124	0.132553606238	0.117021276596
ENSG00000159363.13	0.0864197530864	0.0128479657388	0.155461134716	0.282655246253	0.120058565154	0.0764808797801	0.138401559454	0.0927051671733
ENSG00000204362.5	0.148148148148	0.128479657388	0.149462634341	0.017130620985	0.166910688141	0.115971007248	0.171539961014	0.0896656534954
ENSG00000142623.8	0.18024691358	0.0556745182013	0.173956510872	0.03426124197	0.172767203514	0.0714821294676	0.155945419103	0.104863221884
ENSG00000142619.4	0.140740740741	0.0556745182013	0.147463134216	0.0385438972163	0.169838945827	0.0839790052487	0.152046783626	0.100303951368
ENSG00000266634.1	0.18024691358	0.0728051391863	0.155461134716	0.0299785867238	0.175695461201	0.0869782554361	0.175438596491	0.0820668693009
ENSG00000179051.9	0.103703703704	0.0214132762313	0.110972256936	0.278372591006	0.0878477306003	0.0609847538115	0.103313840156	0.117021276596
ENSG00000074964.12	0.123456790123	0.0471092077088	0.14096475881	0.0599571734475	0.204978038067	0.0979755061235	0.200779727096	0.100303951368
ENSG00000117148.6	0.130864197531	0.0728051391863	0.124968757811	0.0728051391863	0.199121522694	0.122969257686	0.208576998051	0.0987841945289
ENSG00000261781.1	0.153086419753	0.141327623126	0.154461384654	0.0256959314775	0.181551976574	0.116970757311	0.165692007797	0.0911854103343
ENSG00000117154.7	0.158024691358	0.128479657388	0.159460134966	0.03426124197	0.181551976574	0.116470882279	0.169590643275	0.0790273556231
ENSG00000179023.7	0.182716049383	0.051391862955	0.159460134966	0.0385438972163	0.14934114202	0.0714821294676	0.150097465887	0.0744680851064
ENSG00000009709.7	0.0938271604938	0.0428265524625	0.103474131467	0.17130620985	0.102489019034	0.061984503874	0.0974658869396	0.0820668693009
ENSG00000179002.5	0.140740740741	0.0770877944325	0.120969757561	0.017130620985	0.163982430454	0.135966008498	0.169590643275	0.243161094225
ENSG00000221662.1	0.145679012346	0.119914346895	0.142464383904	0.0471092077088	0.184480234261	0.101974506373	0.187134502924	0.132218844985
ENSG00000169991.6	0.106172839506	0.0813704496788	0.105973506623	0.197002141328	0.14055636896	0.0684828792802	0.140350877193	0.101823708207
ENSG00000127481.10	0.123456790123	0.13704496788	0.12896775806	0.0428265524625	0.158125915081	0.139965008748	0.144249512671	0.107902735562
ENSG00000230424.1	0.0987654320988	0.06852248394	0.135466133467	0.132762312634	0.0937042459736	0.122469382654	0.0857699805068	0.0851063829787
ENSG00000053372.4	0.113580246914	0.03426124197	0.13696575856	0.179871520343	0.111273792094	0.0954761309673	0.103313840156	0.107902735562
ENSG00000162482.4	0.148148148148	0.0471092077088	0.130967258185	0.0942184154176	0.117130307467	0.10047488128	0.12865497076	0.107902735562
ENSG00000053371.8	0.138271604938	0.0471092077088	0.137465633592	0.265524625268	0.12298682284	0.0669832541865	0.109161793372	0.113981762918
ENSG00000040487.8	0.0962962962963	0.0299785867238	0.143464133967	0.209850107066	0.117130307467	0.0654836290927	0.126705653021	0.115501519757
ENSG00000173436.9	0.103703703704	0.03426124197	0.121969507623	0.184154175589	0.11420204978	0.118470382404	0.120857699805	0.127659574468
ENSG00000158747.9	0.167901234568	0.0770877944325	0.126468382904	0.0428265524625	0.1317715959	0.0734816295926	0.132553606238	0.080547112462
ENSG00000158748.3	0.123456790123	0.03426124197	0.129467633092	0.154175588865	0.0849194729136	0.061984503874	0.0896686159844	0.0714285714286
ENSG00000162542.9	0.0987654320988	0.00428265524625	0.139465133717	0.23982869379	0.108345534407	0.065983504124	0.122807017544	0.0987841945289
ENSG00000178828.5	0.182716049383	0.0599571734475	0.160459885029	0.0471092077088	0.155197657394	0.0914771307173	0.173489278752	0.101823708207
ENSG00000169914.5	0.118518518519	0.158458244111	0.116970757311	0.0299785867238	0.193265007321	0.150462384404	0.19298245614	0.141337386018
ENSG00000188784.4	0.118518518519	0.06852248394	0.13696575856	0.0299785867238	0.204978038067	0.0664833791552	0.171539961014	0.0881458966565
ENSG00000188257.6	0.133333333333	0.0985010706638	0.133966508373	0.0214132762313	0.166910688141	0.0984753811547	0.148148148148	0.158054711246
ENSG00000127472.6	0.0938271604938	0.111349036403	0.0999750062484	0.0385438972163	0.207906295754	0.138465383654	0.214424951267	0.142857142857
ENSG00000117215.10	0.138271604938	0.0642398286938	0.160459885029	0.0128479657388	0.207906295754	0.123469132717	0.187134502924	0.0987841945289
ENSG00000158786.4	0.138271604938	0.051391862955	0.150462384404	0.0428265524625	0.169838945827	0.0904773806548	0.173489278752	0.176291793313
ENSG00000162543.5	0.133333333333	0.0256959314775	0.143464133967	0.154175588865	0.0819912152269	0.0859785053737	0.109161793372	0.155015197568
ENSG00000158816.11	0.135802469136	0.0599571734475	0.144463884029	0.0471092077088	0.231332357247	0.0779805048738	0.212475633528	0.141337386018
ENSG00000162545.5	0.0864197530864	0.0299785867238	0.0979755061235	0.175588865096	0.102489019034	0.0654836290927	0.103313840156	0.0942249240122
ENSG00000090432.5	0.130864197531	0.0385438972163	0.131467133217	0.149892933619	0.111273792094	0.122969257686	0.132553606238	0.0896656534954
ENSG00000183114.6	0.103703703704	0.0428265524625	0.142464383904	0.167023554604	0.10541727672	0.0564858785304	0.105263157895	0.0668693009119
ENSG00000158825.5	0.145679012346	0.0256959314775	0.161959510122	0.0471092077088	0.172767203514	0.0814796300925	0.16179337232	0.121580547112
ENSG00000244038.5	0.101234567901	0.0471092077088	0.116970757311	0.167023554604	0.120058565154	0.0859785053737	0.126705653021	0.120060790274
ENSG00000117245.8	0.111111111111	0.0256959314775	0.135966008498	0.244111349036	0.111273792094	0.0669832541865	0.122807017544	0.100303951368
ENSG00000189410.7	0.108641975309	0.0556745182013	0.126968257936	0.119914346895	0.152269399707	0.0574856285929	0.155945419103	0.0851063829787
ENSG00000127483.13	0.041975308642	0	0.0879780054986	0.329764453961	0.0644216691069	0.0794801299675	0.0799220272904	0.153495440729
ENSG00000221808.1	0.138271604938	0.132762312634	0.140464883779	0	0.155197657394	0.145463634091	0.136452241715	0.106382978723
ENSG00000142794.14	0.0814814814815	0.0214132762313	0.118470382404	0.23982869379	0.134699853587	0.0984753811547	0.122807017544	0.147416413374
ENSG00000162551.9	0.079012345679	0.0385438972163	0.129967508123	0.235546038544	0.0966325036603	0.0684828792802	0.093567251462	0.104863221884
ENSG00000076864.15	0.0962962962963	0.00856531049251	0.122969257686	0.209850107066	0.137628111274	0.0534866283429	0.12865497076	0.106382978723
ENSG00000187942.7	0.155555555556	0.06852248394	0.147963009248	0.00428265524625	0.178623718887	0.118470382404	0.191033138402	0.0851063829787
ENSG00000142798.12	0.158024691358	0.0899357601713	0.161959510122	0.03426124197	0.172767203514	0.0774806298425	0.187134502924	0.0896656534954
ENSG00000228397.1	0.125925925926	0.0642398286938	0.145463634091	0.0856531049251	0.0878477306003	0.0909772556861	0.105263157895	0.080547112462
ENSG00000218510.3	0.0913580246914	0.0728051391863	0.127968007998	0.0942184154176	0.117130307467	0.0819795051237	0.130604288499	0.132218844985
ENSG00000162552.10	0.0987654320988	0.00428265524625	0.136465883529	0.30835117773	0.0614934114202	0.0524868782804	0.0740740740741	0.0911854103343
ENSG00000266564.1	0.130864197531	0.0471092077088	0.138965258685	0.0299785867238	0.196193265007	0.0729817545614	0.191033138402	0.130699088146
ENSG00000184677.12	0.0913580246914	0.0556745182013	0.128467883029	0.20556745182	0.11420204978	0.110472381905	0.122807017544	0.126139817629
ENSG00000173372.12	0.125925925926	0.051391862955	0.163459135216	0.0128479657388	0.172767203514	0.078480379905	0.169590643275	0.103343465046
ENSG00000159189.7	0.123456790123	0.0556745182013	0.166458385404	0.0428265524625	0.184480234261	0.0709822544364	0.183235867446	0.103343465046
ENSG00000173369.11	0.155555555556	0.0385438972163	0.163459135216	0.0599571734475	0.146412884334	0.0909772556861	0.138401559454	0.103343465046
ENSG00000133216.12	0.0543209876543	0.0214132762313	0.110972256936	0.316916488223	0.125915080527	0.0509872531867	0.122807017544	0.127659574468
ENSG00000264014.1	0.148148148148	0.0556745182013	0.146463384154	0.0471092077088	0.166910688141	0.0939765058735	0.169590643275	0.0957446808511
ENSG00000215906.4	0.145679012346	0.111349036403	0.157460634841	0.0299785867238	0.181551976574	0.0924768807798	0.175438596491	0.106382978723
ENSG00000004487.11	0.0691358024691	0.0128479657388	0.123969007748	0.299785867238	0.099560761347	0.105973506623	0.118908382066	0.120060790274
ENSG00000263793.1	0.143209876543	0.13704496788	0.119970007498	0.0214132762313	0.134699853587	0.147963009248	0.146198830409	0.121580547112
ENSG00000169641.9	0.0765432098765	0.0299785867238	0.108972756811	0.179871520343	0.102489019034	0.0839790052487	0.103313840156	0.0942249240122
ENSG00000125945.10	0.116049382716	0.0299785867238	0.109972506873	0.124197002141	0.128843338214	0.0914771307173	0.118908382066	0.129179331307
ENSG00000249087.3	0.125925925926	0.0428265524625	0.119470132467	0.149892933619	0.0849194729136	0.078480379905	0.0916179337232	0.112462006079
ENSG00000204219.5	0.0765432098765	0.0214132762313	0.137465633592	0.192719486081	0.134699853587	0.0664833791552	0.12865497076	0.0790273556231
ENSG00000007968.6	0.130864197531	0.167023554604	0.140464883779	0.0128479657388	0.146412884334	0.114971257186	0.155945419103	0.0927051671733
ENSG00000117318.8	0.125925925926	0.0471092077088	0.124968757811	0.149892933619	0.128843338214	0.0899775056236	0.124756335283	0.11094224924
ENSG00000011007.8	0.0641975308642	0.0128479657388	0.113971507123	0.269807280514	0.10541727672	0.0864783804049	0.126705653021	0.136778115502
ENSG00000117308.10	0.0962962962963	0.0214132762313	0.125968507873	0.201284796574	0.090775988287	0.0604848787803	0.111111111111	0.103343465046
ENSG00000117305.10	0.0938271604938	0.0385438972163	0.123469132717	0.145610278373	0.134699853587	0.103974006498	0.152046783626	0.141337386018
ENSG00000188822.6	0.197530864198	0.03426124197	0.17295676081	0.0385438972163	0.158125915081	0.10447388153	0.150097465887	0.0911854103343
ENSG00000264926.1	0.16049382716	0.145610278373	0.157460634841	0.00856531049251	0.125915080527	0.109972506873	0.140350877193	0.0911854103343
ENSG00000189266.7	0.0716049382716	0.0299785867238	0.113971507123	0.231263383298	0.0849194729136	0.107973006748	0.0974658869396	0.0987841945289
ENSG00000188529.10	0.0691358024691	0.0128479657388	0.111972006998	0.235546038544	0.128843338214	0.120969757561	0.124756335283	0.141337386018
ENSG00000142661.14	0.145679012346	0.0556745182013	0.162459385154	0.03426124197	0.166910688141	0.08047988003	0.16179337232	0.0835866261398
ENSG00000185436.7	0.0913580246914	0.03426124197	0.140464883779	0.188436830835	0.0966325036603	0.0854786303424	0.107212475634	0.112462006079
ENSG00000230023.2	0.113580246914	0.132762312634	0.150962259435	0.0299785867238	0.187408491947	0.114971257186	0.210526315789	0.0987841945289
ENSG00000158055.11	0.128395061728	0.0770877944325	0.139465133717	0.0899357601713	0.128843338214	0.102474381405	0.130604288499	0.104863221884
ENSG00000001460.13	0.153086419753	0.0856531049251	0.152461884529	0.0942184154176	0.134699853587	0.106973256686	0.130604288499	0.080547112462
ENSG00000184454.6	0.175308641975	0.0856531049251	0.149462634341	0.017130620985	0.228404099561	0.106473381655	0.224171539961	0.112462006079
ENSG00000133226.12	0.145679012346	0.119914346895	0.144463884029	0.017130620985	0.190336749634	0.123969007748	0.179337231969	0.0851063829787
ENSG00000169504.10	0.0938271604938	0.0256959314775	0.120969757561	0.235546038544	0.0819912152269	0.0774806298425	0.093567251462	0.0896656534954
ENSG00000264371.1	0.17037037037	0.145610278373	0.149462634341	0.0214132762313	0.161054172767	0.0764808797801	0.169590643275	0.080547112462
ENSG00000117614.5	0.113580246914	0.0385438972163	0.129467633092	0.132762312634	0.134699853587	0.100974756311	0.120857699805	0.104863221884
ENSG00000117616.13	0.0987654320988	0.017130620985	0.120469882529	0.17130620985	0.108345534407	0.109472631842	0.111111111111	0.118541033435
ENSG00000183726.6	0.0888888888889	0.0214132762313	0.126468382904	0.231263383298	0.11420204978	0.111472131967	0.109161793372	0.109422492401
ENSG00000188672.12	0.153086419753	0.0899357601713	0.14896275931	0.0471092077088	0.146412884334	0.125968507873	0.148148148148	0.103343465046
ENSG00000204178.5	0.0617283950617	0.03426124197	0.113471632092	0.218415417559	0.0937042459736	0.112971757061	0.115009746589	0.101823708207
ENSG00000162430.12	0.101234567901	0.0128479657388	0.154461384654	0.304068522484	0.090775988287	0.0594851287178	0.115009746589	0.0927051671733
ENSG00000127423.6	0.079012345679	0.03426124197	0.129467633092	0.201284796574	0.11420204978	0.112971757061	0.11306042885	0.115501519757
ENSG00000158006.9	0.120987654321	0.0856531049251	0.139465133717	0.107066381156	0.102489019034	0.0959760059985	0.12865497076	0.0927051671733
ENSG00000158008.5	0.17037037037	0.0728051391863	0.152461884529	0.0471092077088	0.172767203514	0.0714821294676	0.16179337232	0.0729483282675
ENSG00000158014.10	0.118518518519	0.0299785867238	0.150962259435	0.256959314775	0.0702781844802	0.0709822544364	0.0779727095517	0.103343465046
ENSG00000158022.6	0.150617283951	0.10278372591	0.140464883779	0.0428265524625	0.161054172767	0.092976755811	0.167641325536	0.0927051671733
ENSG00000175087.5	0.101234567901	0.0299785867238	0.131467133217	0.248394004283	0.0761346998536	0.092976755811	0.101364522417	0.0896656534954
ENSG00000197245.4	0.140740740741	0.0428265524625	0.138465383654	0.0256959314775	0.155197657394	0.0714821294676	0.144249512671	0.103343465046
ENSG00000142675.13	0.135802469136	0.051391862955	0.156460884779	0.0813704496788	0.158125915081	0.0879780054986	0.148148148148	0.103343465046
ENSG00000188782.3	0.155555555556	0.0813704496788	0.163959010247	0.0599571734475	0.137628111274	0.0734816295926	0.159844054581	0.100303951368
ENSG00000236155.2	0.143209876543	0.0899357601713	0.153961509623	0.03426124197	0.178623718887	0.0984753811547	0.167641325536	0.123100303951
ENSG00000169442.4	0.167901234568	0.0471092077088	0.165958510372	0.0299785867238	0.12298682284	0.0819795051237	0.105263157895	0.0927051671733
ENSG00000176092.9	0.140740740741	0.0428265524625	0.13296675831	0.0471092077088	0.14055636896	0.0744813796551	0.142300194932	0.189969604863
ENSG00000176083.13	0.135802469136	0.0642398286938	0.16095976006	0.017130620985	0.169838945827	0.0974756310922	0.157894736842	0.109422492401
ENSG00000131914.6	0.0864197530864	0.03426124197	0.126968257936	0.124197002141	0.120058565154	0.0609847538115	0.153996101365	0.0987841945289
ENSG00000117682.12	0.113580246914	0.0599571734475	0.126968257936	0.115631691649	0.1317715959	0.116470882279	0.126705653021	0.106382978723
ENSG00000198830.6	0.0913580246914	0.0299785867238	0.106473381655	0.218415417559	0.0966325036603	0.0714821294676	0.109161793372	0.118541033435
ENSG00000238705.1	0.123456790123	0.0642398286938	0.132466883279	0.03426124197	0.172767203514	0.0894776305924	0.157894736842	0.118541033435
ENSG00000117713.13	0.108641975309	0.017130620985	0.0974756310922	0.278372591006	0.0556368960469	0.0434891277181	0.0623781676413	0.0896656534954
ENSG00000060642.6	0.0962962962963	0.03426124197	0.117970507373	0.197002141328	0.11420204978	0.0814796300925	0.134502923977	0.120060790274
ENSG00000142751.10	0.0888888888889	0.0256959314775	0.120969757561	0.248394004283	0.128843338214	0.0794801299675	0.140350877193	0.132218844985
ENSG00000198746.8	0.0938271604938	0.0770877944325	0.12896775806	0.0128479657388	0.172767203514	0.0944763809048	0.16179337232	0.103343465046
ENSG00000090273.9	0.108641975309	0.0428265524625	0.131467133217	0.244111349036	0.108345534407	0.0974756310922	0.134502923977	0.142857142857
ENSG00000131910.4	0.165432098765	0.0728051391863	0.16895776056	0.0599571734475	0.193265007321	0.109972506873	0.171539961014	0.104863221884
ENSG00000253368.3	0.0814814814815	0.0128479657388	0.111972006998	0.291220556745	0.128843338214	0.0589852536866	0.130604288499	0.106382978723
ENSG00000158246.7	0.101234567901	0.0214132762313	0.132466883279	0.226980728051	0.111273792094	0.0769807548113	0.120857699805	0.0911854103343
ENSG00000090020.6	0.111111111111	0.0256959314775	0.130967258185	0.0985010706638	0.0819912152269	0.0829792551862	0.0955165692008	0.103343465046
ENSG00000142784.11	0.0592592592593	0.017130620985	0.102974256436	0.226980728051	0.111273792094	0.0724818795301	0.122807017544	0.150455927052
ENSG00000186501.10	0.125925925926	0.0556745182013	0.147463134216	0.226980728051	0.10541727672	0.112471882029	0.11306042885	0.12462006079
ENSG00000142748.8	0.145679012346	0.0856531049251	0.142464383904	0.00856531049251	0.169838945827	0.0889777555611	0.169590643275	0.0957446808511
ENSG00000174950.6	0.103703703704	0.0256959314775	0.140464883779	0.149892933619	0.128843338214	0.0854786303424	0.134502923977	0.118541033435
ENSG00000181773.6	0.111111111111	0.0471092077088	0.153461634591	0.226980728051	0.10541727672	0.0759810047488	0.115009746589	0.0942249240122
ENSG00000158195.6	0.0814814814815	0.017130620985	0.109472631842	0.197002141328	0.1317715959	0.0769807548113	0.130604288499	0.168693009119
ENSG00000000938.8	0.0938271604938	0.0214132762313	0.132466883279	0.124197002141	0.11420204978	0.0579855036241	0.134502923977	0.101823708207
ENSG00000126709.10	0.111111111111	0.0899357601713	0.153461634591	0.0299785867238	0.184480234261	0.129967508123	0.179337231969	0.118541033435
ENSG00000117758.9	0.123456790123	0.03426124197	0.126968257936	0.179871520343	0.111273792094	0.121969507623	0.122807017544	0.12462006079
ENSG00000117751.13	0.0864197530864	0.0214132762313	0.115471132217	0.167023554604	0.117130307467	0.107973006748	0.120857699805	0.133738601824
ENSG00000252947.1	0.172839506173	0.128479657388	0.139465133717	0.017130620985	0.169838945827	0.157460634841	0.163742690058	0.118541033435
ENSG00000130775.11	0.0888888888889	0.0256959314775	0.128467883029	0.197002141328	0.128843338214	0.0724818795301	0.132553606238	0.126139817629
ENSG00000117748.5	0.0962962962963	0.0642398286938	0.136465883529	0.167023554604	0.166910688141	0.0869782554361	0.157894736842	0.115501519757
ENSG00000130768.10	0.125925925926	0.0428265524625	0.127468132967	0.0385438972163	0.175695461201	0.0964758810297	0.169590643275	0.113981762918
ENSG00000158156.7	0.120987654321	0.0770877944325	0.139965008748	0.0428265524625	0.213762811127	0.0839790052487	0.194931773879	0.127659574468
ENSG00000126698.6	0.101234567901	0.0471092077088	0.117470632342	0.128479657388	0.14055636896	0.107973006748	0.152046783626	0.0957446808511
ENSG00000130770.13	0.130864197531	0.0599571734475	0.132466883279	0.192719486081	0.134699853587	0.103474131467	0.130604288499	0.0942249240122
ENSG00000130772.9	0.0864197530864	0.0899357601713	0.133966508373	0.13704496788	0.108345534407	0.0939765058735	0.115009746589	0.101823708207
ENSG00000204138.8	0.111111111111	0.0256959314775	0.121469632592	0.145610278373	0.108345534407	0.0879780054986	0.138401559454	0.09726443769
ENSG00000197989.9	0.130864197531	0.0942184154176	0.126468382904	0.0299785867238	0.187408491947	0.0979755061235	0.183235867446	0.136778115502
ENSG00000270103.2	0.103703703704	0.111349036403	0.150462384404	0.06852248394	0.146412884334	0.116970757311	0.153996101365	0.0790273556231
ENSG00000162419.8	0.0518518518519	0.0128479657388	0.112471882029	0.346895074946	0.10541727672	0.0704823794051	0.107212475634	0.106382978723
ENSG00000198492.10	0.0740740740741	0.03426124197	0.0934766308423	0.20556745182	0.12298682284	0.098975256186	0.130604288499	0.101823708207
ENSG00000253304.1	0.0666666666667	0.0256959314775	0.0874781304674	0.192719486081	0.11420204978	0.0359910022494	0.116959064327	0.0927051671733
ENSG00000116353.11	0.116049382716	0.0256959314775	0.154961259685	0.17130620985	0.108345534407	0.119970007498	0.11306042885	0.117021276596
ENSG00000060656.15	0.0543209876543	0.0128479657388	0.0879780054986	0.30835117773	0.120058565154	0.0809797550612	0.130604288499	0.205167173252
ENSG00000230523.1	0.143209876543	0.0728051391863	0.161959510122	0.06852248394	0.158125915081	0.0924768807798	0.155945419103	0.080547112462
ENSG00000233399.2	0.17037037037	0.0856531049251	0.171957010747	0.0214132762313	0.161054172767	0.0984753811547	0.165692007797	0.09726443769
ENSG00000162510.5	0.145679012346	0.0471092077088	0.155461134716	0.141327623126	0.111273792094	0.0614846288428	0.11306042885	0.100303951368
ENSG00000162511.7	0.133333333333	0.051391862955	0.139965008748	0.0642398286938	0.216691068814	0.0934766308423	0.208576998051	0.12462006079
ENSG00000264773.1	0.138271604938	0.0770877944325	0.134466383404	0.0256959314775	0.216691068814	0.0869782554361	0.208576998051	0.132218844985
ENSG00000134644.11	0.113580246914	0.0599571734475	0.116970757311	0.149892933619	0.1317715959	0.126968257936	0.118908382066	0.123100303951
ENSG00000121766.10	0.0987654320988	0.0556745182013	0.127468132967	0.132762312634	0.158125915081	0.109972506873	0.144249512671	0.12462006079
ENSG00000121769.3	0.116049382716	0.0599571734475	0.142464383904	0.0985010706638	0.152269399707	0.0759810047488	0.140350877193	0.104863221884
ENSG00000168528.7	0.150617283951	0.107066381156	0.170457385654	0.0128479657388	0.187408491947	0.113471632092	0.183235867446	0.141337386018
ENSG00000228682.2	0.133333333333	0.0642398286938	0.147963009248	0.0299785867238	0.166910688141	0.0919770057486	0.163742690058	0.0835866261398
ENSG00000142910.11	0.16049382716	0.0128479657388	0.15296175956	0.0856531049251	0.10541727672	0.0694826293427	0.103313840156	0.177811550152
ENSG00000121764.7	0.079012345679	0.0128479657388	0.163459135216	0.179871520343	0.1317715959	0.0739815046238	0.132553606238	0.126139817629
ENSG00000162517.8	0.158024691358	0.051391862955	0.145963509123	0.188436830835	0.0937042459736	0.111972006998	0.0877192982456	0.136778115502
ENSG00000084636.13	0.0938271604938	0.0128479657388	0.137965508623	0.111349036403	0.0966325036603	0.0889777555611	0.103313840156	0.09726443769
ENSG00000121753.8	0.0592592592593	0.00856531049251	0.13696575856	0.394004282655	0.0527086383602	0.0754811297176	0.109161793372	0.09726443769
ENSG00000134668.8	0.130864197531	0.06852248394	0.153461634591	0.0813704496788	0.1317715959	0.098975256186	0.138401559454	0.0911854103343
ENSG00000121775.13	0.0765432098765	0.0471092077088	0.122969257686	0.214132762313	0.117130307467	0.0979755061235	0.126705653021	0.132218844985
ENSG00000266203.1	0.16049382716	0.124197002141	0.13296675831	0.0256959314775	0.169838945827	0.116970757311	0.165692007797	0.0957446808511
ENSG00000084652.11	0.111111111111	0.051391862955	0.119970007498	0.158458244111	0.146412884334	0.0879780054986	0.138401559454	0.101823708207
ENSG00000222046.2	0.172839506173	0.0642398286938	0.16495876031	0.0385438972163	0.184480234261	0.0869782554361	0.181286549708	0.0866261398176
ENSG00000084623.7	0.103703703704	0.0728051391863	0.138465383654	0.13704496788	0.117130307467	0.0909772556861	0.120857699805	0.100303951368
ENSG00000182866.12	0.135802469136	0.03426124197	0.141464633842	0.0942184154176	0.196193265007	0.0714821294676	0.202729044834	0.100303951368
ENSG00000225828.1	0.19012345679	0.111349036403	0.143464133967	0.0471092077088	0.152269399707	0.0859785053737	0.157894736842	0.103343465046
ENSG00000160058.14	0.113580246914	0.0728051391863	0.136465883529	0.145610278373	0.169838945827	0.108972756811	0.157894736842	0.12462006079
ENSG00000273274.1	0.083950617284	0.0385438972163	0.117970507373	0.192719486081	0.1317715959	0.0924768807798	0.136452241715	0.135258358663
ENSG00000160062.10	0.0641975308642	0.0256959314775	0.124468882779	0.248394004283	0.117130307467	0.106973256686	0.12865497076	0.0790273556231
ENSG00000176261.11	0.106172839506	0.0856531049251	0.124968757811	0.0856531049251	0.12298682284	0.0994751312172	0.111111111111	0.115501519757
ENSG00000162521.14	0.0765432098765	0.0385438972163	0.121969507623	0.226980728051	0.108345534407	0.102974256436	0.107212475634	0.112462006079
ENSG00000162520.10	0.0888888888889	0	0.161959510122	0.13704496788	0.11420204978	0.0629842539365	0.115009746589	0.11094224924
ENSG00000162522.6	0.22962962963	0.017130620985	0.157960509873	0.218415417559	0.108345534407	0.078480379905	0.120857699805	0.101823708207
ENSG00000116497.13	0.0716049382716	0.0256959314775	0.110472381905	0.175588865096	0.117130307467	0.0829792551862	0.118908382066	0.12462006079
ENSG00000160097.11	0.103703703704	0.051391862955	0.131967008248	0.0471092077088	0.152269399707	0.0704823794051	0.132553606238	0.080547112462
ENSG00000121900.14	0.101234567901	0.0128479657388	0.144463884029	0.244111349036	0.0673499267936	0.0634841289678	0.0779727095517	0.0987841945289
ENSG00000116514.12	0.0666666666667	0.0214132762313	0.109472631842	0.338329764454	0.0966325036603	0.0849787553112	0.124756335283	0.129179331307
ENSG00000004455.12	0.0962962962963	0.0428265524625	0.117970507373	0.167023554604	0.161054172767	0.110472381905	0.157894736842	0.106382978723
ENSG00000142920.12	0.0913580246914	0.051391862955	0.135466133467	0.175588865096	0.137628111274	0.0859785053737	0.142300194932	0.0790273556231
ENSG00000160094.10	0.079012345679	0	0.098975256186	0.338329764454	0.0761346998536	0.0649837540615	0.0818713450292	0.113981762918
ENSG00000184389.8	0.143209876543	0.0642398286938	0.15296175956	0.0256959314775	0.12298682284	0.0809797550612	0.134502923977	0.0866261398176
ENSG00000134686.12	0.16049382716	0.13704496788	0.141464633842	0.017130620985	0.178623718887	0.123469132717	0.165692007797	0.0942249240122
ENSG00000233246.1	0.150617283951	0.0599571734475	0.132466883279	0.145610278373	0.11420204978	0.0959760059985	0.0877192982456	0.118541033435
ENSG00000121904.13	0.113580246914	0.0770877944325	0.124468882779	0.051391862955	0.196193265007	0.0524868782804	0.169590643275	0.0744680851064
ENSG00000176256.6	0.128395061728	0.149892933619	0.141464633842	0.0214132762313	0.172767203514	0.147963009248	0.171539961014	0.118541033435
ENSG00000231163.1	0.16049382716	0.132762312634	0.158460384904	0.00856531049251	0.163982430454	0.130467383154	0.152046783626	0.11094224924
ENSG00000142698.10	0.135802469136	0.0770877944325	0.14096475881	0.017130620985	0.128843338214	0.0959760059985	0.124756335283	0.0911854103343
ENSG00000163866.8	0.108641975309	0.0299785867238	0.124468882779	0.154175588865	0.11420204978	0.108972756811	0.118908382066	0.121580547112
ENSG00000241014.1	0.138271604938	0.10278372591	0.131967008248	0.00856531049251	0.178623718887	0.0869782554361	0.167641325536	0.0927051671733
ENSG00000163867.12	0.0938271604938	0.0728051391863	0.128467883029	0.145610278373	0.125915080527	0.135966008498	0.132553606238	0.130699088146
ENSG00000197056.5	0.143209876543	0.124197002141	0.148462884279	0.0128479657388	0.146412884334	0.120969757561	0.155945419103	0.0790273556231
ENSG00000146463.7	0.0864197530864	0.0256959314775	0.122969257686	0.192719486081	0.0937042459736	0.127468132967	0.116959064327	0.12462006079
ENSG00000142687.13	0.0864197530864	0.0299785867238	0.131467133217	0.145610278373	0.134699853587	0.0809797550612	0.12865497076	0.141337386018
ENSG00000116819.6	0.106172839506	0.051391862955	0.140464883779	0.226980728051	0.125915080527	0.0769807548113	0.130604288499	0.0820668693009
ENSG00000142686.7	0.106172839506	0.00428265524625	0.127968007998	0.218415417559	0.0966325036603	0.0914771307173	0.11306042885	0.109422492401
ENSG00000092853.9	0.0864197530864	0.0299785867238	0.132466883279	0.201284796574	0.11420204978	0.105973506623	0.138401559454	0.0729483282675
ENSG00000134698.10	0.138271604938	0.244111349036	0.139465133717	0.0256959314775	0.120058565154	0.131967008248	0.138401559454	0.0866261398176
ENSG00000092847.6	0.0888888888889	0.0385438972163	0.113971507123	0.201284796574	0.158125915081	0.0859785053737	0.165692007797	0.109422492401
ENSG00000126070.14	0.0740740740741	0.00856531049251	0.10447388153	0.299785867238	0.0556368960469	0.115971007248	0.0896686159844	0.129179331307
ENSG00000092850.7	0.16049382716	0.051391862955	0.138965258685	0.0985010706638	0.0937042459736	0.0789802549363	0.109161793372	0.0987841945289
ENSG00000116863.10	0.083950617284	0.017130620985	0.13696575856	0.261241970021	0.143484626647	0.065983504124	0.150097465887	0.100303951368
ENSG00000171812.6	0.140740740741	0.06852248394	0.142964258935	0.06852248394	0.187408491947	0.0779805048738	0.171539961014	0.063829787234
ENSG00000054116.7	0.0962962962963	0.0128479657388	0.121469632592	0.188436830835	0.143484626647	0.0794801299675	0.150097465887	0.12462006079
ENSG00000214193.5	0.079012345679	0.0214132762313	0.101974506373	0.179871520343	0.146412884334	0.065983504124	0.146198830409	0.106382978723
ENSG00000181817.5	0.116049382716	0.051391862955	0.13696575856	0.197002141328	0.12298682284	0.0944763809048	0.12865497076	0.112462006079
ENSG00000116898.7	0.103703703704	0.06852248394	0.135966008498	0.179871520343	0.108345534407	0.103474131467	0.107212475634	0.101823708207
ENSG00000119535.13	0.148148148148	0.0599571734475	0.147963009248	0.0385438972163	0.134699853587	0.0954761309673	0.136452241715	0.104863221884
ENSG00000163873.5	0.0938271604938	0.0428265524625	0.116970757311	0.231263383298	0.0819912152269	0.049487628093	0.101364522417	0.0699088145897
ENSG00000163874.8	0.158024691358	0.0256959314775	0.150962259435	0.03426124197	0.178623718887	0.0644838790302	0.17738791423	0.12462006079
ENSG00000163875.11	0.0888888888889	0.0256959314775	0.119970007498	0.291220556745	0.0849194729136	0.0889777555611	0.107212475634	0.127659574468
ENSG00000263675.1	0.101234567901	0.141327623126	0.126968257936	0.0214132762313	0.181551976574	0.133466633342	0.17738791423	0.135258358663
ENSG00000163879.9	0.148148148148	0.0642398286938	0.162959260185	0.10278372591	0.117130307467	0.105973506623	0.120857699805	0.0683890577508
ENSG00000134697.8	0.113580246914	0.0428265524625	0.133966508373	0.167023554604	0.125915080527	0.124468882779	0.132553606238	0.115501519757
ENSG00000169218.9	0.103703703704	0.0256959314775	0.134466383404	0.209850107066	0.0849194729136	0.0744813796551	0.11306042885	0.100303951368
ENSG00000134690.6	0.0987654320988	0.03426124197	0.142464383904	0.175588865096	0.12298682284	0.0799800049988	0.118908382066	0.0957446808511
ENSG00000183317.12	0.0740740740741	0.0556745182013	0.119470132467	0.115631691649	0.175695461201	0.0799800049988	0.187134502924	0.107902735562
ENSG00000185090.10	0.0987654320988	0.0128479657388	0.128467883029	0.286937901499	0.11420204978	0.0679830042489	0.122807017544	0.101823708207
ENSG00000196449.3	0.0691358024691	0.017130620985	0.120469882529	0.278372591006	0.111273792094	0.0779805048738	0.105263157895	0.100303951368
ENSG00000197982.12	0.128395061728	0.03426124197	0.12896775806	0.222698072805	0.102489019034	0.0794801299675	0.101364522417	0.0820668693009
ENSG00000188786.9	0.125925925926	0.149892933619	0.115971007248	0.017130620985	0.152269399707	0.102474381405	0.146198830409	0.11094224924
ENSG00000183431.7	0.123456790123	0.0599571734475	0.13696575856	0.111349036403	0.143484626647	0.119470132467	0.138401559454	0.117021276596
ENSG00000185668.5	0.123456790123	0.0299785867238	0.131467133217	0.325481798715	0.0761346998536	0.0384903774056	0.0760233918129	0.0592705167173
ENSG00000265596.1	0.130864197531	0.132762312634	0.135966008498	0.0299785867238	0.251830161054	0.102974256436	0.245614035088	0.13829787234
ENSG00000237290.1	0.153086419753	0.10278372591	0.168457885529	0.0471092077088	0.155197657394	0.122969257686	0.140350877193	0.103343465046
ENSG00000116954.7	0.125925925926	0.201284796574	0.111472131967	0.00856531049251	0.166910688141	0.14896275931	0.146198830409	0.112462006079
ENSG00000131233.8	0.140740740741	0.128479657388	0.154961259685	0.00428265524625	0.158125915081	0.135466133467	0.155945419103	0.0927051671733
ENSG00000174574.11	0.0962962962963	0.017130620985	0.125968507873	0.235546038544	0.111273792094	0.119970007498	0.11306042885	0.103343465046
ENSG00000127603.19	0.0740740740741	0.0256959314775	0.116470882279	0.30835117773	0.0966325036603	0.0779805048738	0.0974658869396	0.101823708207
ENSG00000255103.1	0.0740740740741	0.0256959314775	0.116470882279	0.30835117773	0.0966325036603	0.0779805048738	0.0974658869396	0.101823708207
ENSG00000183682.7	0.0765432098765	0.017130620985	0.131967008248	0.304068522484	0.0790629575403	0.0529867533117	0.083820662768	0.123100303951
ENSG00000182109.3	0.113580246914	0.154175588865	0.122969257686	0.017130620985	0.175695461201	0.094976255936	0.179337231969	0.109422492401
ENSG00000116981.3	0.103703703704	0.0385438972163	0.149962509373	0.17130620985	0.0761346998536	0.0889777555611	0.0974658869396	0.09726443769
ENSG00000116983.8	0.177777777778	0.0471092077088	0.153461634591	0.175588865096	0.102489019034	0.0744813796551	0.111111111111	0.0759878419453
ENSG00000084072.12	0.113580246914	0.0299785867238	0.133466633342	0.149892933619	0.120058565154	0.105973506623	0.12865497076	0.121580547112
ENSG00000116985.6	0.0765432098765	0.017130620985	0.128467883029	0.291220556745	0.0702781844802	0.08047988003	0.0916179337232	0.118541033435
ENSG00000198754.5	0.103703703704	0.0299785867238	0.133466633342	0.231263383298	0.169838945827	0.0739815046238	0.17738791423	0.0942249240122
ENSG00000168389.13	0.111111111111	0.03426124197	0.122969257686	0.20556745182	0.0966325036603	0.0739815046238	0.107212475634	0.0987841945289
ENSG00000131236.12	0.0913580246914	0.03426124197	0.116470882279	0.13704496788	0.099560761347	0.10047488128	0.118908382066	0.107902735562
ENSG00000131238.12	0.116049382716	0.0813704496788	0.130467383154	0.17130620985	0.158125915081	0.130467383154	0.155945419103	0.121580547112
ENSG00000117000.8	0.0641975308642	0.03426124197	0.103474131467	0.184154175589	0.14934114202	0.102974256436	0.146198830409	0.151975683891
ENSG00000188800.5	0.143209876543	0.145610278373	0.152461884529	0.00856531049251	0.14934114202	0.134466383404	0.150097465887	0.150455927052
ENSG00000084073.4	0.0987654320988	0.0556745182013	0.131967008248	0.149892933619	0.166910688141	0.135966008498	0.144249512671	0.100303951368
ENSG00000049089.9	0.123456790123	0.0385438972163	0.13696575856	0.184154175589	0.137628111274	0.0829792551862	0.144249512671	0.0957446808511
ENSG00000084070.7	0.0913580246914	0.0128479657388	0.107473131717	0.192719486081	0.10541727672	0.123969007748	0.126705653021	0.148936170213
ENSG00000187801.10	0.0864197530864	0.0214132762313	0.121969507623	0.20556745182	0.125915080527	0.123469132717	0.144249512671	0.123100303951
ENSG00000164002.7	0.0938271604938	0.0214132762313	0.123969007748	0.209850107066	0.10541727672	0.112971757061	0.11306042885	0.127659574468
ENSG00000117010.11	0.103703703704	0.051391862955	0.136465883529	0.119914346895	0.137628111274	0.141464633842	0.12865497076	0.112462006079
ENSG00000198974.1	0.128395061728	0.0813704496788	0.132466883279	0.03426124197	0.155197657394	0.13296675831	0.153996101365	0.107902735562
ENSG00000117013.10	0.0691358024691	0.0128479657388	0.132466883279	0.304068522484	0.0819912152269	0.0394901274681	0.0779727095517	0.113981762918
ENSG00000171793.9	0.0987654320988	0.0128479657388	0.121469632592	0.278372591006	0.0937042459736	0.0884778805299	0.093567251462	0.113981762918
ENSG00000127129.5	0.16049382716	0.03426124197	0.162959260185	0.0770877944325	0.166910688141	0.0634841289678	0.155945419103	0.11094224924
ENSG00000198815.4	0.0617283950617	0.0128479657388	0.102974256436	0.286937901499	0.108345534407	0.0909772556861	0.109161793372	0.158054711246
ENSG00000066185.8	0.120987654321	0.051391862955	0.136465883529	0.124197002141	0.158125915081	0.0854786303424	0.136452241715	0.126139817629
ENSG00000127125.7	0.103703703704	0.03426124197	0.130967258185	0.231263383298	0.11420204978	0.0834791302174	0.122807017544	0.113981762918
ENSG00000186409.10	0.123456790123	0.0599571734475	0.129967508123	0.149892933619	0.102489019034	0.129467633092	0.107212475634	0.0881458966565
ENSG00000065978.13	0.120987654321	0.0556745182013	0.112471882029	0.20556745182	0.0761346998536	0.0924768807798	0.0818713450292	0.129179331307
ENSG00000164007.6	0.133333333333	0.0428265524625	0.173456635841	0.0556745182013	0.155197657394	0.0584853786553	0.138401559454	0.0987841945289
ENSG00000164010.9	0.0962962962963	0.017130620985	0.132466883279	0.222698072805	0.111273792094	0.127968007998	0.130604288499	0.120060790274
ENSG00000164011.13	0.0987654320988	0.0599571734475	0.13696575856	0.13704496788	0.120058565154	0.14896275931	0.126705653021	0.118541033435
ENSG00000117394.15	0.128395061728	0.0128479657388	0.133466633342	0.23982869379	0.0702781844802	0.0624843789053	0.0818713450292	0.100303951368
ENSG00000117395.6	0.123456790123	0.0813704496788	0.122469382654	0.0385438972163	0.207906295754	0.131467133217	0.208576998051	0.113981762918
ENSG00000179178.6	0.0987654320988	0.0770877944325	0.151462134466	0.0299785867238	0.210834553441	0.0994751312172	0.189083820663	0.0820668693009
ENSG00000066056.9	0.143209876543	0.10278372591	0.171457135716	0.03426124197	0.1317715959	0.0974756310922	0.153996101365	0.101823708207
ENSG00000117400.10	0.143209876543	0.0599571734475	0.167458135466	0.017130620985	0.152269399707	0.0974756310922	0.155945419103	0.0790273556231
ENSG00000117399.9	0.138271604938	0.03426124197	0.137965508623	0.145610278373	0.111273792094	0.0934766308423	0.107212475634	0.118541033435
ENSG00000066322.8	0.0987654320988	0.0128479657388	0.125468632842	0.158458244111	0.128843338214	0.0534866283429	0.11306042885	0.118541033435
ENSG00000159479.12	0.0938271604938	0.051391862955	0.127468132967	0.119914346895	0.134699853587	0.117970507373	0.12865497076	0.126139817629
ENSG00000198198.9	0.108641975309	0.0299785867238	0.158460384904	0.17130620985	0.099560761347	0.116970757311	0.107212475634	0.112462006079
ENSG00000229372.1	0.172839506173	0.0642398286938	0.17695576106	0.0256959314775	0.146412884334	0.0634841289678	0.16179337232	0.133738601824
ENSG00000142949.12	0.138271604938	0.124197002141	0.161459635091	0.0256959314775	0.193265007321	0.105473631592	0.183235867446	0.136778115502
ENSG00000066135.8	0.113580246914	0.06852248394	0.113471632092	0.115631691649	0.143484626647	0.104973756561	0.146198830409	0.133738601824
ENSG00000126091.15	0.0765432098765	0.0299785867238	0.119470132467	0.299785867238	0.102489019034	0.0849787553112	0.11306042885	0.113981762918
ENSG00000229444.1	0.153086419753	0.162740899358	0.153961509623	0.0128479657388	0.134699853587	0.141964508873	0.136452241715	0.0851063829787
ENSG00000117408.6	0.148148148148	0.051391862955	0.131967008248	0.0385438972163	0.143484626647	0.0674831292177	0.134502923977	0.080547112462
ENSG00000132768.9	0.083950617284	0.051391862955	0.118970257436	0.124197002141	0.163982430454	0.0934766308423	0.163742690058	0.0987841945289
ENSG00000117411.12	0.0740740740741	0.00856531049251	0.107973006748	0.351177730193	0.0937042459736	0.0609847538115	0.11306042885	0.205167173252
ENSG00000159214.8	0.0938271604938	0.0214132762313	0.125968507873	0.214132762313	0.111273792094	0.0699825043739	0.157894736842	0.0957446808511
ENSG00000196517.7	0.101234567901	0.0299785867238	0.124968757811	0.162740899358	0.163982430454	0.0584853786553	0.146198830409	0.0714285714286
ENSG00000171872.4	0.0938271604938	0.0556745182013	0.136465883529	0.107066381156	0.181551976574	0.111472131967	0.157894736842	0.120060790274
ENSG00000233602.1	0.18024691358	0.10278372591	0.139965008748	0.0128479657388	0.169838945827	0.0764808797801	0.183235867446	0.103343465046
ENSG00000187147.13	0.0888888888889	0.051391862955	0.114971257186	0.145610278373	0.199121522694	0.0944763809048	0.171539961014	0.0866261398176
ENSG00000263381.1	0.162962962963	0.107066381156	0.157960509873	0.0128479657388	0.137628111274	0.0974756310922	0.146198830409	0.0759878419453
ENSG00000126106.9	0.0888888888889	0.0471092077088	0.134966258435	0.145610278373	0.134699853587	0.0944763809048	0.126705653021	0.109422492401
ENSG00000199377.1	0.111111111111	0.0813704496788	0.141464633842	0.0385438972163	0.14055636896	0.0934766308423	0.148148148148	0.09726443769
ENSG00000200169.1	0.118518518519	0.0985010706638	0.130967258185	0.051391862955	0.155197657394	0.116970757311	0.150097465887	0.0851063829787
ENSG00000142945.8	0.0962962962963	0.0599571734475	0.108972756811	0.17130620985	0.11420204978	0.08047988003	0.12865497076	0.113981762918
ENSG00000202031.1	0.116049382716	0.06852248394	0.121469632592	0.0471092077088	0.172767203514	0.0779805048738	0.183235867446	0.112462006079
ENSG00000142959.4	0.143209876543	0.03426124197	0.148462884279	0.0556745182013	0.169838945827	0.0679830042489	0.16179337232	0.0851063829787
ENSG00000188396.2	0.125925925926	0.03426124197	0.155461134716	0.124197002141	0.120058565154	0.0539865033742	0.136452241715	0.0835866261398
ENSG00000117425.9	0.135802469136	0.0642398286938	0.137965508623	0.13704496788	0.146412884334	0.0844788802799	0.130604288499	0.112462006079
ENSG00000070785.12	0.120987654321	0.0642398286938	0.144463884029	0.145610278373	0.158125915081	0.0954761309673	0.136452241715	0.106382978723
ENSG00000126107.10	0.150617283951	0.0813704496788	0.153461634591	0.0299785867238	0.161054172767	0.0789802549363	0.167641325536	0.0896656534954
ENSG00000162415.6	0.0913580246914	0.00856531049251	0.110472381905	0.30835117773	0.0878477306003	0.108972756811	0.116959064327	0.09726443769
ENSG00000186603.4	0.116049382716	0.017130620985	0.140464883779	0.179871520343	0.128843338214	0.0709822544364	0.167641325536	0.0927051671733
ENSG00000132781.13	0.0913580246914	0.0599571734475	0.13696575856	0.158458244111	0.11420204978	0.0864783804049	0.138401559454	0.101823708207
ENSG00000132773.7	0.108641975309	0.03426124197	0.13696575856	0.231263383298	0.0644216691069	0.0884778805299	0.0721247563353	0.132218844985
ENSG00000070759.12	0.0938271604938	0.017130620985	0.121969507623	0.149892933619	0.125915080527	0.0939765058735	0.120857699805	0.115501519757
ENSG00000117448.9	0.106172839506	0.051391862955	0.125968507873	0.149892933619	0.14934114202	0.110972256936	0.132553606238	0.144376899696
ENSG00000132780.12	0.0740740740741	0.06852248394	0.115471132217	0.145610278373	0.128843338214	0.0874781304674	0.124756335283	0.142857142857
ENSG00000159588.10	0.165432098765	0.06852248394	0.134466383404	0.051391862955	0.152269399707	0.0734816295926	0.150097465887	0.0896656534954
ENSG00000159596.6	0.116049382716	0.06852248394	0.132466883279	0.06852248394	0.120058565154	0.0869782554361	0.124756335283	0.0987841945289
ENSG00000086015.16	0.0469135802469	0.017130620985	0.116470882279	0.30835117773	0.14055636896	0.0979755061235	0.146198830409	0.129179331307
ENSG00000117461.10	0.0864197530864	0.0556745182013	0.106473381655	0.158458244111	0.1317715959	0.0999750062484	0.126705653021	0.126139817629
ENSG00000085998.9	0.175308641975	0.0899357601713	0.16095976006	0.017130620985	0.14055636896	0.10047488128	0.122807017544	0.100303951368
ENSG00000171357.5	0.0987654320988	0.0428265524625	0.133966508373	0.17130620985	0.161054172767	0.0794801299675	0.163742690058	0.100303951368
ENSG00000085999.7	0.120987654321	0.0556745182013	0.122469382654	0.132762312634	0.0966325036603	0.0799800049988	0.101364522417	0.13829787234
ENSG00000132128.12	0.0765432098765	0.0642398286938	0.112471882029	0.188436830835	0.10541727672	0.0654836290927	0.0974658869396	0.0759878419453
ENSG00000117481.6	0.0987654320988	0.0428265524625	0.143464133967	0.188436830835	0.099560761347	0.0849787553112	0.109161793372	0.0623100303951
ENSG00000117480.11	0.0962962962963	0.0385438972163	0.122969257686	0.248394004283	0.14055636896	0.0729817545614	0.152046783626	0.129179331307
ENSG00000224863.1	0.167901234568	0.0985010706638	0.145463634091	0.00856531049251	0.161054172767	0.0819795051237	0.159844054581	0.0790273556231
ENSG00000162456.5	0.167901234568	0.06852248394	0.186453386653	0.0770877944325	0.14055636896	0.0729817545614	0.152046783626	0.0775075987842
ENSG00000079277.15	0.116049382716	0.0385438972163	0.146963259185	0.179871520343	0.0966325036603	0.0994751312172	0.111111111111	0.121580547112
ENSG00000142961.10	0.079012345679	0.0214132762313	0.125968507873	0.175588865096	0.1317715959	0.0849787553112	0.142300194932	0.120060790274
ENSG00000123472.8	0.0987654320988	0.0214132762313	0.139965008748	0.299785867238	0.1317715959	0.105473631592	0.134502923977	0.0987841945289
ENSG00000228237.1	0.130864197531	0.197002141328	0.151962009498	0.0214132762313	0.190336749634	0.124968757811	0.19298245614	0.0881458966565
ENSG00000159658.6	0.138271604938	0.111349036403	0.143964008998	0.00428265524625	0.178623718887	0.137965508623	0.179337231969	0.136778115502
ENSG00000142973.8	0.123456790123	0.10278372591	0.131967008248	0.00856531049251	0.181551976574	0.133466633342	0.173489278752	0.0942249240122
ENSG00000154198.10	0.148148148148	0.149892933619	0.169957510622	0.00856531049251	0.158125915081	0.142964258935	0.148148148148	0.113981762918
ENSG00000186377.6	0.175308641975	0.209850107066	0.160459885029	0.0214132762313	0.143484626647	0.172456885779	0.157894736842	0.104863221884
ENSG00000186160.4	0.17037037037	0.17130620985	0.171957010747	0.0128479657388	0.1317715959	0.15696075981	0.134502923977	0.0957446808511
ENSG00000224805.2	0.158024691358	0.0556745182013	0.171457135716	0.0899357601713	0.117130307467	0.100974756311	0.132553606238	0.0790273556231
ENSG00000162366.3	0.162962962963	0.03426124197	0.166958260435	0.0556745182013	0.120058565154	0.0584853786553	0.134502923977	0.100303951368
ENSG00000123473.11	0.113580246914	0.0471092077088	0.117470632342	0.141327623126	0.134699853587	0.113471632092	0.126705653021	0.120060790274
ENSG00000237424.1	0.108641975309	0.0428265524625	0.13696575856	0.13704496788	0.134699853587	0.0664833791552	0.138401559454	0.112462006079
ENSG00000186564.5	0.138271604938	0.115631691649	0.125968507873	0.0128479657388	0.184480234261	0.0579855036241	0.171539961014	0.0744680851064
ENSG00000269113.3	0.130864197531	0.0556745182013	0.139965008748	0.0813704496788	0.161054172767	0.0869782554361	0.16179337232	0.0942249240122
ENSG00000117834.8	0.155555555556	0.0642398286938	0.16095976006	0.0256959314775	0.193265007321	0.0914771307173	0.173489278752	0.0881458966565
ENSG00000132122.7	0.128395061728	0.0256959314775	0.143964008998	0.197002141328	0.0819912152269	0.114471382154	0.0955165692008	0.0942249240122
ENSG00000162373.8	0.079012345679	0.0299785867238	0.127968007998	0.226980728051	0.1317715959	0.104973756561	0.12865497076	0.0881458966565
ENSG00000230114.1	0.153086419753	0.0642398286938	0.172456885779	0.10278372591	0.169838945827	0.161459635091	0.150097465887	0.0547112462006
ENSG00000225623.1	0.130864197531	0.0942184154176	0.144463884029	0.00428265524625	0.169838945827	0.172456885779	0.152046783626	0.107902735562
ENSG00000162374.12	0.116049382716	0.10278372591	0.124468882779	0.0299785867238	0.175695461201	0.15696075981	0.150097465887	0.132218844985
ENSG00000185104.15	0.0716049382716	0.111349036403	0.101974506373	0.154175588865	0.187408491947	0.119970007498	0.163742690058	0.118541033435
ENSG00000123080.6	0.120987654321	0.0299785867238	0.125968507873	0.154175588865	0.0849194729136	0.0924768807798	0.0916179337232	0.0911854103343
ENSG00000204006.4	0.0864197530864	0.218415417559	0.134966258435	0.00856531049251	0.14934114202	0.18095476131	0.138401559454	0.0835866261398
ENSG00000123091.4	0.0938271604938	0.0299785867238	0.116470882279	0.261241970021	0.108345534407	0.116470882279	0.146198830409	0.145896656535
ENSG00000085832.12	0.0962962962963	0.0128479657388	0.110972256936	0.226980728051	0.111273792094	0.0994751312172	0.111111111111	0.144376899696
ENSG00000117859.14	0.111111111111	0.0728051391863	0.120469882529	0.132762312634	0.161054172767	0.123969007748	0.146198830409	0.117021276596
ENSG00000169213.6	0.0864197530864	0.0471092077088	0.12896775806	0.231263383298	0.090775988287	0.078480379905	0.118908382066	0.147416413374
ENSG00000198841.3	0.0864197530864	0.0299785867238	0.131967008248	0.192719486081	0.155197657394	0.117970507373	0.159844054581	0.104863221884
ENSG00000134717.13	0.128395061728	0.0385438972163	0.128467883029	0.197002141328	0.11420204978	0.0909772556861	0.130604288499	0.115501519757
ENSG00000085840.8	0.101234567901	0.03426124197	0.134966258435	0.145610278373	0.128843338214	0.125968507873	0.120857699805	0.133738601824
ENSG00000134748.12	0.111111111111	0.111349036403	0.133466633342	0.128479657388	0.10541727672	0.125968507873	0.109161793372	0.13829787234
ENSG00000134744.9	0.0691358024691	0.0128479657388	0.102474381405	0.167023554604	0.0673499267936	0.098975256186	0.0994152046784	0.145896656535
ENSG00000116157.5	0.103703703704	0.0214132762313	0.149462634341	0.291220556745	0.125915080527	0.08047988003	0.124756335283	0.106382978723
ENSG00000182183.10	0.16049382716	0.00856531049251	0.16495876031	0.256959314775	0.102489019034	0.0934766308423	0.118908382066	0.0851063829787
ENSG00000203995.5	0.0716049382716	0.0942184154176	0.10447388153	0.179871520343	0.166910688141	0.106473381655	0.153996101365	0.127659574468
ENSG00000174348.9	0.101234567901	0.0214132762313	0.131967008248	0.184154175589	0.10541727672	0.065983504124	0.124756335283	0.0911854103343
ENSG00000162383.7	0.148148148148	0.06852248394	0.146463384154	0.0813704496788	0.187408491947	0.0944763809048	0.185185185185	0.0881458966565
ENSG00000157184.5	0.120987654321	0.0256959314775	0.142964258935	0.192719486081	0.111273792094	0.101474631342	0.111111111111	0.0881458966565
ENSG00000162385.6	0.113580246914	0.0299785867238	0.126968257936	0.167023554604	0.117130307467	0.0819795051237	0.116959064327	0.11094224924
ENSG00000226754.1	0.116049382716	0.0214132762313	0.14096475881	0.17130620985	0.102489019034	0.0819795051237	0.107212475634	0.12462006079
ENSG00000236253.3	0.108641975309	0.0556745182013	0.122969257686	0.107066381156	0.1317715959	0.0899775056236	0.138401559454	0.127659574468
ENSG00000174332.3	0.128395061728	0.141327623126	0.124468882779	0.0385438972163	0.181551976574	0.124968757811	0.191033138402	0.112462006079
ENSG00000081870.7	0.0938271604938	0.0299785867238	0.116970757311	0.188436830835	0.102489019034	0.0599850037491	0.11306042885	0.109422492401
ENSG00000116212.10	0.0913580246914	0.017130620985	0.106473381655	0.209850107066	0.0439238653001	0.0679830042489	0.0545808966862	0.129179331307
ENSG00000203985.6	0.148148148148	0.03426124197	0.158460384904	0.0385438972163	0.184480234261	0.0944763809048	0.157894736842	0.0942249240122
ENSG00000116209.7	0.0962962962963	0.0256959314775	0.126468382904	0.154175588865	0.128843338214	0.100974756311	0.11306042885	0.107902735562
ENSG00000157211.10	0.16049382716	0.0385438972163	0.163959010247	0.0556745182013	0.152269399707	0.0879780054986	0.163742690058	0.0835866261398
ENSG00000215883.5	0.135802469136	0.0599571734475	0.137965508623	0.0813704496788	0.143484626647	0.10047488128	0.130604288499	0.09726443769
ENSG00000157216.11	0.130864197531	0.0942184154176	0.147963009248	0.017130620985	0.190336749634	0.0899775056236	0.189083820663	0.100303951368
ENSG00000243725.2	0.118518518519	0.051391862955	0.137465633592	0.162740899358	0.11420204978	0.110972256936	0.111111111111	0.11094224924
ENSG00000162396.5	0.079012345679	0.03426124197	0.125968507873	0.192719486081	0.134699853587	0.110472381905	0.150097465887	0.118541033435
ENSG00000006555.6	0.116049382716	0.0299785867238	0.154461384654	0.188436830835	0.128843338214	0.0909772556861	0.118908382066	0.09726443769
ENSG00000162398.7	0.162962962963	0.0256959314775	0.165958510372	0.149892933619	0.117130307467	0.0739815046238	0.132553606238	0.100303951368
ENSG00000116133.7	0.0913580246914	0.0385438972163	0.130467383154	0.269807280514	0.120058565154	0.082479380155	0.130604288499	0.104863221884
ENSG00000143001.4	0.108641975309	0.00428265524625	0.14896275931	0.201284796574	0.099560761347	0.0699825043739	0.11306042885	0.0866261398176
ENSG00000162399.6	0.145679012346	0.051391862955	0.14096475881	0.0642398286938	0.181551976574	0.0839790052487	0.171539961014	0.112462006079
ENSG00000169174.9	0.150617283951	0.0942184154176	0.14496375906	0.03426124197	0.184480234261	0.0794801299675	0.175438596491	0.132218844985
ENSG00000162402.8	0.0962962962963	0.218415417559	0.126468382904	0.00428265524625	0.108345534407	0.163459135216	0.122807017544	0.0987841945289
ENSG00000265822.1	0.140740740741	0.149892933619	0.134466383404	0.00428265524625	0.1317715959	0.157460634841	0.12865497076	0.130699088146
ENSG00000162407.8	0.0716049382716	0.0128479657388	0.130967258185	0.27408993576	0.0761346998536	0.121469632592	0.0818713450292	0.106382978723
ENSG00000162409.6	0.0938271604938	0.0128479657388	0.105473631592	0.27408993576	0.090775988287	0.119470132467	0.0857699805068	0.147416413374
ENSG00000187889.8	0.103703703704	0.0428265524625	0.149462634341	0.0214132762313	0.228404099561	0.102474381405	0.212475633528	0.133738601824
ENSG00000021852.8	0.158024691358	0.0899357601713	0.161459635091	0.00856531049251	0.166910688141	0.136465883529	0.152046783626	0.120060790274
ENSG00000226759.3	0.185185185185	0.13704496788	0.145463634091	0.00856531049251	0.175695461201	0.167458135466	0.163742690058	0.0714285714286
ENSG00000184292.5	0.0938271604938	0.0728051391863	0.124468882779	0.0899357601713	0.161054172767	0.092976755811	0.16179337232	0.107902735562
ENSG00000162601.5	0.0987654320988	0.0428265524625	0.127968007998	0.154175588865	0.125915080527	0.115971007248	0.118908382066	0.109422492401
ENSG00000177606.5	0.125925925926	0.051391862955	0.127968007998	0.141327623126	0.111273792094	0.0514871282179	0.107212475634	0.0729483282675
ENSG00000234807.4	0.145679012346	0.0599571734475	0.125468632842	0.162740899358	0.099560761347	0.0719820044989	0.103313840156	0.112462006079
ENSG00000266150.1	0.158024691358	0.0899357601713	0.158960259935	0.0256959314775	0.14055636896	0.0994751312172	0.142300194932	0.0623100303951
ENSG00000134709.6	0.079012345679	0.0128479657388	0.113971507123	0.231263383298	0.108345534407	0.126468382904	0.122807017544	0.147416413374
ENSG00000134716.5	0.106172839506	0.0214132762313	0.116970757311	0.141327623126	0.166910688141	0.161959510122	0.155945419103	0.123100303951
ENSG00000162598.9	0.128395061728	0.0556745182013	0.131467133217	0.111349036403	0.120058565154	0.139965008748	0.120857699805	0.113981762918
ENSG00000231252.1	0.118518518519	0.175588865096	0.135966008498	0.051391862955	0.12298682284	0.16895776056	0.115009746589	0.101823708207
ENSG00000162599.11	0.118518518519	0.0428265524625	0.139965008748	0.167023554604	0.12298682284	0.0924768807798	0.142300194932	0.0820668693009
ENSG00000132849.14	0.0691358024691	0.00428265524625	0.12896775806	0.244111349036	0.099560761347	0.0944763809048	0.101364522417	0.0987841945289
ENSG00000263908.1	0.16049382716	0.132762312634	0.148462884279	0.00856531049251	0.158125915081	0.136465883529	0.159844054581	0.0775075987842
ENSG00000240563.1	0.103703703704	0.0471092077088	0.117970507373	0.141327623126	0.137628111274	0.0859785053737	0.134502923977	0.100303951368
ENSG00000116641.11	0.0740740740741	0.0214132762313	0.116470882279	0.299785867238	0.0585651537335	0.109472631842	0.0721247563353	0.133738601824
ENSG00000224209.2	0.0987654320988	0.0128479657388	0.123469132717	0.20556745182	0.090775988287	0.102474381405	0.0877192982456	0.100303951368
ENSG00000088035.11	0.108641975309	0.0256959314775	0.142964258935	0.235546038544	0.0966325036603	0.101974506373	0.118908382066	0.0942249240122
ENSG00000203965.8	0.083950617284	0.0728051391863	0.125468632842	0.115631691649	0.128843338214	0.16095976006	0.116959064327	0.109422492401
ENSG00000185483.7	0.0938271604938	0.017130620985	0.122469382654	0.20556745182	0.12298682284	0.0919770057486	0.116959064327	0.115501519757
ENSG00000177414.9	0.118518518519	0.0599571734475	0.121469632592	0.10278372591	0.163982430454	0.149962509373	0.173489278752	0.107902735562
ENSG00000158966.9	0.150617283951	0.0471092077088	0.120469882529	0.132762312634	0.1317715959	0.113471632092	0.132553606238	0.155015197568
ENSG00000264470.1	0.116049382716	0.184154175589	0.13696575856	0.0214132762313	0.163982430454	0.174956260935	0.155945419103	0.11094224924
ENSG00000162437.10	0.0765432098765	0.017130620985	0.118470382404	0.226980728051	0.0937042459736	0.126968257936	0.0877192982456	0.104863221884
ENSG00000162434.7	0.0987654320988	0.145610278373	0.114471382154	0.0256959314775	0.181551976574	0.162959260185	0.17738791423	0.123100303951
ENSG00000265996.1	0.165432098765	0.167023554604	0.137965508623	0.0214132762313	0.137628111274	0.154461384654	0.157894736842	0.135258358663
ENSG00000199135.1	0.123456790123	0.10278372591	0.134966258435	0.0214132762313	0.178623718887	0.166458385404	0.167641325536	0.106382978723
ENSG00000213625.4	0.0864197530864	0.0214132762313	0.113471632092	0.235546038544	0.125915080527	0.0999750062484	0.126705653021	0.144376899696
ENSG00000227466.1	0.158024691358	0.197002141328	0.146963259185	0.0256959314775	0.14055636896	0.191952011997	0.126705653021	0.09726443769
ENSG00000118473.17	0.113580246914	0.0899357601713	0.142964258935	0.0770877944325	0.128843338214	0.123969007748	0.122807017544	0.0911854103343
ENSG00000264720.1	0.148148148148	0.154175588865	0.151462134466	0.0214132762313	0.152269399707	0.169457635591	0.169590643275	0.0987841945289
ENSG00000152760.5	0.172839506173	0.0642398286938	0.148462884279	0.124197002141	0.1317715959	0.135466133467	0.120857699805	0.09726443769
ENSG00000172410.4	0.145679012346	0.162740899358	0.142464383904	0.00856531049251	0.14055636896	0.160459885029	0.165692007797	0.103343465046
ENSG00000198160.10	0.0938271604938	0.0299785867238	0.125468632842	0.158458244111	0.120058565154	0.120469882529	0.116959064327	0.115501519757
ENSG00000162594.10	0.113580246914	0.132762312634	0.138465383654	0.0214132762313	0.178623718887	0.13696575856	0.17738791423	0.100303951368
ENSG00000081985.6	0.138271604938	0.0942184154176	0.133966508373	0.115631691649	0.14055636896	0.146963259185	0.124756335283	0.112462006079
ENSG00000116717.7	0.103703703704	0.0471092077088	0.120469882529	0.154175588865	0.1317715959	0.0909772556861	0.122807017544	0.104863221884
ENSG00000172380.5	0.0716049382716	0.00428265524625	0.125968507873	0.23982869379	0.0497803806735	0.0899775056236	0.0701754385965	0.129179331307
ENSG00000232284.3	0.153086419753	0.0985010706638	0.129467633092	0.0985010706638	0.102489019034	0.101974506373	0.120857699805	0.0851063829787
ENSG00000162595.4	0.128395061728	0.0471092077088	0.132466883279	0.111349036403	0.152269399707	0.119470132467	0.144249512671	0.09726443769
ENSG00000116729.9	0.113580246914	0.0728051391863	0.116970757311	0.06852248394	0.134699853587	0.102474381405	0.116959064327	0.0942249240122
ENSG00000221203.1	0.145679012346	0.214132762313	0.128467883029	0	0.161054172767	0.153461634591	0.159844054581	0.133738601824
ENSG00000024526.12	0.106172839506	0.0471092077088	0.142464383904	0.197002141328	0.0937042459736	0.139465133717	0.103313840156	0.123100303951
ENSG00000033122.14	0.103703703704	0.0299785867238	0.110972256936	0.179871520343	0.1317715959	0.0829792551862	0.12865497076	0.0957446808511
ENSG00000229359.2	0.165432098765	0.0813704496788	0.153961509623	0.0985010706638	0.090775988287	0.139465133717	0.0955165692008	0.104863221884
ENSG00000066557.5	0.111111111111	0.0256959314775	0.120469882529	0.13704496788	0.0966325036603	0.128467883029	0.103313840156	0.135258358663
ENSG00000118454.8	0.106172839506	0.0471092077088	0.121969507623	0.192719486081	0.143484626647	0.116470882279	0.148148148148	0.117021276596
ENSG00000197568.9	0.148148148148	0.0899357601713	0.146963259185	0.13704496788	0.099560761347	0.115971007248	0.111111111111	0.0987841945289
ENSG00000229051.1	0.106172839506	0.0642398286938	0.124968757811	0.128479657388	0.155197657394	0.178455386153	0.144249512671	0.0942249240122
ENSG00000050628.16	0.143209876543	0.0256959314775	0.133466633342	0.209850107066	0.0819912152269	0.106973256686	0.093567251462	0.11094224924
ENSG00000132485.8	0.103703703704	0.0642398286938	0.129467633092	0.0813704496788	0.134699853587	0.146963259185	0.152046783626	0.135258358663
ENSG00000228853.1	0.106172839506	0.149892933619	0.130967258185	0.0128479657388	0.143484626647	0.191452136966	0.136452241715	0.0927051671733
ENSG00000233973.1	0.125925925926	0.145610278373	0.13296675831	0	0.137628111274	0.229942514371	0.118908382066	0.101823708207
ENSG00000254685.2	0.103703703704	0.0728051391863	0.129467633092	0.119914346895	0.128843338214	0.150462384404	0.12865497076	0.0896656534954
ENSG00000116783.10	0.0987654320988	0.0770877944325	0.129967508123	0.119914346895	0.128843338214	0.149462634341	0.12865497076	0.0896656534954
ENSG00000178965.9	0.128395061728	0.209850107066	0.124468882779	0.00428265524625	0.12298682284	0.210947263184	0.116959064327	0.0911854103343
ENSG00000116791.9	0.128395061728	0.0728051391863	0.144463884029	0.0642398286938	0.14934114202	0.122969257686	0.126705653021	0.101823708207
ENSG00000162623.11	0.116049382716	0.0728051391863	0.121969507623	0.115631691649	0.125915080527	0.122469382654	0.136452241715	0.106382978723
ENSG00000137968.12	0.145679012346	0.17130620985	0.133966508373	0.0128479657388	0.137628111274	0.183954011497	0.153996101365	0.115501519757
ENSG00000117054.9	0.125925925926	0.0299785867238	0.127968007998	0.201284796574	0.0614934114202	0.112471882029	0.0662768031189	0.115501519757
ENSG00000137955.11	0.0888888888889	0.192719486081	0.105473631592	0.00428265524625	0.199121522694	0.157460634841	0.19298245614	0.112462006079
ENSG00000057468.6	0.118518518519	0.051391862955	0.135466133467	0.132762312634	0.181551976574	0.122969257686	0.17738791423	0.09726443769
ENSG00000154007.6	0.123456790123	0.17130620985	0.14096475881	0.00856531049251	0.161054172767	0.186453386653	0.157894736842	0.0957446808511
ENSG00000184005.9	0.108641975309	0.10278372591	0.133966508373	0.0299785867238	0.172767203514	0.16895776056	0.167641325536	0.112462006079
ENSG00000117069.10	0.111111111111	0.0728051391863	0.130967258185	0.149892933619	0.102489019034	0.127968007998	0.109161793372	0.0896656534954
ENSG00000142892.10	0.128395061728	0.0556745182013	0.139965008748	0.128479657388	0.102489019034	0.163459135216	0.101364522417	0.09726443769
ENSG00000036549.8	0.083950617284	0.0214132762313	0.121469632592	0.23982869379	0.11420204978	0.098975256186	0.132553606238	0.132218844985
ENSG00000235927.2	0.167901234568	0.115631691649	0.134466383404	0.0556745182013	0.125915080527	0.138465383654	0.116959064327	0.0714285714286
ENSG00000162616.8	0.0666666666667	0.0471092077088	0.117470632342	0.188436830835	0.146412884334	0.126968257936	0.12865497076	0.150455927052
ENSG00000237413.1	0.113580246914	0.158458244111	0.126968257936	0.00856531049251	0.161054172767	0.165958510372	0.152046783626	0.121580547112
ENSG00000137959.11	0.123456790123	0.128479657388	0.123969007748	0.017130620985	0.137628111274	0.179455136216	0.146198830409	0.104863221884
ENSG00000137965.6	0.133333333333	0.167023554604	0.135466133467	0	0.14934114202	0.171957010747	0.138401559454	0.104863221884
ENSG00000162618.8	0.148148148148	0.23982869379	0.134466383404	0.017130620985	0.155197657394	0.206948262934	0.138401559454	0.104863221884
ENSG00000234184.1	0.0938271604938	0.197002141328	0.13296675831	0.00856531049251	0.166910688141	0.186953261685	0.148148148148	0.0744680851064
ENSG00000117114.15	0.138271604938	0.119914346895	0.134966258435	0.0299785867238	0.14934114202	0.193451637091	0.126705653021	0.107902735562
ENSG00000236268.1	0.145679012346	0.13704496788	0.135966008498	0.017130620985	0.161054172767	0.182454386403	0.140350877193	0.109422492401
ENSG00000233008.1	0.118518518519	0.0256959314775	0.123469132717	0.17130620985	0.111273792094	0.156460884779	0.116959064327	0.107902735562
ENSG00000137941.12	0.106172839506	0.0214132762313	0.126468382904	0.218415417559	0.102489019034	0.134466383404	0.107212475634	0.115501519757
ENSG00000142875.15	0.0913580246914	0.0128479657388	0.127968007998	0.248394004283	0.099560761347	0.13296675831	0.109161793372	0.150455927052
ENSG00000117133.6	0.101234567901	0.0471092077088	0.136465883529	0.158458244111	0.0966325036603	0.129467633092	0.109161793372	0.112462006079
ENSG00000174021.6	0.101234567901	0.0128479657388	0.123969007748	0.13704496788	0.0878477306003	0.107473131717	0.0896686159844	0.12462006079
ENSG00000117155.12	0.0740740740741	0.0214132762313	0.109472631842	0.222698072805	0.10541727672	0.10847288178	0.116959064327	0.113981762918
ENSG00000171517.5	0.145679012346	0.132762312634	0.135966008498	0.03426124197	0.175695461201	0.149462634341	0.183235867446	0.12462006079
ENSG00000097096.8	0.108641975309	0.0428265524625	0.121469632592	0.124197002141	0.1317715959	0.103474131467	0.115009746589	0.0927051671733
ENSG00000162642.9	0.0913580246914	0.0385438972163	0.126468382904	0.197002141328	0.099560761347	0.117970507373	0.111111111111	0.101823708207
ENSG00000142867.8	0.123456790123	0.0299785867238	0.118970257436	0.201284796574	0.0849194729136	0.119470132467	0.12865497076	0.113981762918
ENSG00000142871.11	0.101234567901	0.0299785867238	0.150962259435	0.252676659529	0.0849194729136	0.0829792551862	0.083820662768	0.126139817629
ENSG00000171502.10	0.111111111111	0.0256959314775	0.118970257436	0.0985010706638	0.137628111274	0.0834791302174	0.138401559454	0.0896656534954
ENSG00000137975.7	0.162962962963	0.201284796574	0.162459385154	0.0128479657388	0.187408491947	0.169957510622	0.185185185185	0.0911854103343
ENSG00000016490.11	0.158024691358	0.197002141328	0.151462134466	0.0299785867238	0.146412884334	0.172456885779	0.152046783626	0.112462006079
ENSG00000153923.6	0.140740740741	0.226980728051	0.135466133467	0.00428265524625	0.14055636896	0.161959510122	0.163742690058	0.0790273556231
ENSG00000097033.10	0.0765432098765	0.0428265524625	0.128467883029	0.286937901499	0.0937042459736	0.110472381905	0.11306042885	0.104863221884
ENSG00000183291.11	0.083950617284	0.0813704496788	0.126968257936	0.107066381156	0.12298682284	0.0964758810297	0.0974658869396	0.127659574468
ENSG00000153936.12	0.0592592592593	0.0214132762313	0.114971257186	0.244111349036	0.090775988287	0.0974756310922	0.0896686159844	0.12462006079
ENSG00000267272.1	0.0987654320988	0.0728051391863	0.132466883279	0.0471092077088	0.181551976574	0.115971007248	0.179337231969	0.115501519757
ENSG00000143013.8	0.0740740740741	0.0428265524625	0.103974006498	0.167023554604	0.0732064421669	0.102974256436	0.0857699805068	0.0957446808511
ENSG00000227290.1	0.182716049383	0.119914346895	0.152461884529	0.00856531049251	0.128843338214	0.136465883529	0.126705653021	0.101823708207
ENSG00000065243.14	0.0814814814815	0.0256959314775	0.122469382654	0.218415417559	0.0819912152269	0.103974006498	0.0916179337232	0.0987841945289
ENSG00000137944.12	0.118518518519	0.0728051391863	0.142964258935	0.149892933619	0.0644216691069	0.107473131717	0.0662768031189	0.09726443769
ENSG00000213516.5	0.0962962962963	0.0385438972163	0.142464383904	0.214132762313	0.0732064421669	0.115971007248	0.0721247563353	0.0927051671733
ENSG00000213512.1	0.138271604938	0.141327623126	0.143464133967	0	0.137628111274	0.18495376156	0.130604288499	0.0790273556231
ENSG00000162654.8	0.148148148148	0.10278372591	0.135966008498	0.017130620985	0.11420204978	0.171957010747	0.120857699805	0.100303951368
ENSG00000154451.10	0.133333333333	0.20556745182	0.149962509373	0.00428265524625	0.143484626647	0.166958260435	0.146198830409	0.09726443769
ENSG00000183347.13	0.113580246914	0.0728051391863	0.142464383904	0.0256959314775	0.184480234261	0.126468382904	0.181286549708	0.130699088146
ENSG00000225492.2	0.158024691358	0.141327623126	0.143964008998	0.0385438972163	0.172767203514	0.175956010997	0.175438596491	0.0835866261398
ENSG00000197147.8	0.0765432098765	0.0128479657388	0.120469882529	0.27408993576	0.090775988287	0.096975756061	0.0994152046784	0.121580547112
ENSG00000231999.2	0.135802469136	0.06852248394	0.123969007748	0.107066381156	0.0673499267936	0.0834791302174	0.0721247563353	0.104863221884
ENSG00000171488.10	0.079012345679	0.0128479657388	0.114971257186	0.291220556745	0.0966325036603	0.0894776305924	0.111111111111	0.11094224924
ENSG00000171492.10	0.0765432098765	0.03426124197	0.117470632342	0.265524625268	0.12298682284	0.0869782554361	0.115009746589	0.113981762918
ENSG00000162664.12	0.0864197530864	0.03426124197	0.126968257936	0.261241970021	0.0878477306003	0.123469132717	0.101364522417	0.118541033435
ENSG00000122482.16	0.0864197530864	0.0256959314775	0.125968507873	0.188436830835	0.152269399707	0.122969257686	0.140350877193	0.133738601824
ENSG00000162669.11	0.0814814814815	0.0428265524625	0.111972006998	0.201284796574	0.0937042459736	0.153961509623	0.105263157895	0.109422492401
ENSG00000097046.8	0.0913580246914	0.0471092077088	0.131467133217	0.188436830835	0.120058565154	0.131467133217	0.122807017544	0.12462006079
ENSG00000172031.6	0.18024691358	0.158458244111	0.14096475881	0.00428265524625	0.14934114202	0.147463134216	0.155945419103	0.106382978723
ENSG00000189195.5	0.0987654320988	0.03426124197	0.120969757561	0.154175588865	0.134699853587	0.137465633592	0.134502923977	0.0714285714286
ENSG00000069712.9	0.0987654320988	0.03426124197	0.120969757561	0.154175588865	0.134699853587	0.137465633592	0.134502923977	0.0714285714286
ENSG00000203910.4	0.0987654320988	0.03426124197	0.125968507873	0.119914346895	0.146412884334	0.127468132967	0.153996101365	0.11094224924
ENSG00000174842.12	0.0716049382716	0.0214132762313	0.119970007498	0.214132762313	0.111273792094	0.132466883279	0.116959064327	0.0896656534954
ENSG00000122484.8	0.106172839506	0.0256959314775	0.117470632342	0.175588865096	0.0790629575403	0.129467633092	0.0799220272904	0.135258358663
ENSG00000162676.7	0.0938271604938	0.03426124197	0.112971757061	0.17130620985	0.11420204978	0.0704823794051	0.11306042885	0.11094224924
ENSG00000067208.10	0.128395061728	0.167023554604	0.135966008498	0.017130620985	0.1317715959	0.158460384904	0.11306042885	0.133738601824
ENSG00000122406.8	0.101234567901	0.17130620985	0.111472131967	0.0256959314775	0.178623718887	0.163959010247	0.167641325536	0.127659574468
ENSG00000207523.1	0.138271604938	0.145610278373	0.120469882529	0.0214132762313	0.178623718887	0.165958510372	0.19298245614	0.100303951368
ENSG00000154511.7	0.0814814814815	0.017130620985	0.122969257686	0.244111349036	0.090775988287	0.0789802549363	0.093567251462	0.132218844985
ENSG00000117505.8	0.113580246914	0.0385438972163	0.122469382654	0.235546038544	0.120058565154	0.112971757061	0.0994152046784	0.127659574468
ENSG00000211575.1	0.0962962962963	0.0214132762313	0.130467383154	0.295503211991	0.0673499267936	0.113471632092	0.0916179337232	0.0987841945289
ENSG00000067334.9	0.108641975309	0.0471092077088	0.140464883779	0.162740899358	0.11420204978	0.109972506873	0.0896686159844	0.11094224924
ENSG00000137962.8	0.0814814814815	0.0214132762313	0.101474631342	0.295503211991	0.166910688141	0.096975756061	0.148148148148	0.135258358663
ENSG00000117528.7	0.083950617284	0.0128479657388	0.118470382404	0.269807280514	0.099560761347	0.119970007498	0.116959064327	0.120060790274
ENSG00000117525.9	0.0888888888889	0.017130620985	0.123469132717	0.244111349036	0.0878477306003	0.113971507123	0.101364522417	0.130699088146
ENSG00000235501.1	0.120987654321	0.124197002141	0.129967508123	0.03426124197	0.128843338214	0.0854786303424	0.118908382066	0.136778115502
ENSG00000172339.9	0.125925925926	0.0599571734475	0.134966258435	0.141327623126	0.158125915081	0.122469382654	0.144249512671	0.106382978723
ENSG00000230427.1	0.155555555556	0.0856531049251	0.155461134716	0.0128479657388	0.108345534407	0.153961509623	0.111111111111	0.147416413374
ENSG00000152078.5	0.083950617284	0.00856531049251	0.106473381655	0.278372591006	0.0966325036603	0.120469882529	0.120857699805	0.118541033435
ENSG00000228504.1	0.165432098765	0.10278372591	0.158460384904	0.0299785867238	0.1317715959	0.131467133217	0.140350877193	0.136778115502
ENSG00000233907.1	0.111111111111	0.119914346895	0.143964008998	0.00428265524625	0.152269399707	0.155961009748	0.153996101365	0.100303951368
ENSG00000232878.1	0.123456790123	0.231263383298	0.142464383904	0.00428265524625	0.143484626647	0.202449387653	0.138401559454	0.142857142857
ENSG00000235777.1	0.18024691358	0.197002141328	0.14896275931	0.00856531049251	0.1317715959	0.227443139215	0.130604288499	0.106382978723
ENSG00000225206.4	0.0962962962963	0.0599571734475	0.124968757811	0.149892933619	0.12298682284	0.105473631592	0.126705653021	0.0927051671733
ENSG00000162627.12	0.079012345679	0.0214132762313	0.115971007248	0.23982869379	0.108345534407	0.113971507123	0.115009746589	0.113981762918
ENSG00000117598.7	0.0864197530864	0.0428265524625	0.116970757311	0.269807280514	0.10541727672	0.127468132967	0.111111111111	0.106382978723
ENSG00000117600.8	0.120987654321	0.03426124197	0.122469382654	0.141327623126	0.11420204978	0.149962509373	0.134502923977	0.120060790274
ENSG00000099260.6	0.118518518519	0.0728051391863	0.137465633592	0.0556745182013	0.187408491947	0.137465633592	0.165692007797	0.101823708207
ENSG00000162688.11	0.106172839506	0.115631691649	0.115971007248	0.0728051391863	0.137628111274	0.130467383154	0.124756335283	0.100303951368
ENSG00000117620.8	0.103703703704	0.0128479657388	0.138465383654	0.184154175589	0.12298682284	0.121969507623	0.124756335283	0.103343465046
ENSG00000156876.8	0.125925925926	0.0556745182013	0.134966258435	0.128479657388	0.0878477306003	0.141964508873	0.0799220272904	0.130699088146
ENSG00000122435.5	0.0666666666667	0.0770877944325	0.121969507623	0.115631691649	0.155197657394	0.137465633592	0.146198830409	0.0820668693009
ENSG00000122477.8	0.123456790123	0.175588865096	0.126468382904	0.0256959314775	0.172767203514	0.183954011497	0.163742690058	0.09726443769
ENSG00000137992.10	0.138271604938	0.06852248394	0.137465633592	0.115631691649	0.137628111274	0.140464883779	0.152046783626	0.0957446808511
ENSG00000137996.8	0.0864197530864	0.0299785867238	0.133966508373	0.154175588865	0.111273792094	0.121969507623	0.116959064327	0.126139817629
ENSG00000207750.1	0.108641975309	0.197002141328	0.125968507873	0.017130620985	0.161054172767	0.157960509873	0.163742690058	0.113981762918
ENSG00000181656.6	0.113580246914	0.0813704496788	0.138965258685	0.0299785867238	0.178623718887	0.108972756811	0.169590643275	0.0911854103343
ENSG00000162692.6	0.125925925926	0.128479657388	0.133466633342	0.0299785867238	0.128843338214	0.167958010497	0.118908382066	0.0957446808511
ENSG00000117543.15	0.113580246914	0.0428265524625	0.117470632342	0.107066381156	0.125915080527	0.133966508373	0.126705653021	0.107902735562
ENSG00000170989.8	0.0938271604938	0.051391862955	0.118470382404	0.17130620985	0.0937042459736	0.0889777555611	0.0877192982456	0.107902735562
ENSG00000060718.14	0.106172839506	0.0471092077088	0.109972506873	0.0856531049251	0.14055636896	0.114971257186	0.126705653021	0.109422492401
ENSG00000185946.11	0.0641975308642	0.0556745182013	0.122469382654	0.192719486081	0.117130307467	0.135466133467	0.120857699805	0.118541033435
ENSG00000243480.3	0.118518518519	0.20556745182	0.122469382654	0.0214132762313	0.161054172767	0.166958260435	0.175438596491	0.118541033435
ENSG00000187733.6	0.128395061728	0.111349036403	0.118470382404	0.0471092077088	0.187408491947	0.145963509123	0.169590643275	0.113981762918
ENSG00000215869.3	0.153086419753	0.0856531049251	0.138965258685	0.0985010706638	0.11420204978	0.150462384404	0.111111111111	0.0881458966565
ENSG00000230768.3	0.111111111111	0.235546038544	0.134966258435	0.00428265524625	0.117130307467	0.260434891277	0.115009746589	0.080547112462
ENSG00000162631.14	0.108641975309	0.03426124197	0.113971507123	0.128479657388	0.14055636896	0.0899775056236	0.140350877193	0.0607902735562
ENSG00000134215.11	0.0962962962963	0.0385438972163	0.126968257936	0.286937901499	0.0966325036603	0.0889777555611	0.101364522417	0.117021276596
ENSG00000085491.11	0.103703703704	0.017130620985	0.126468382904	0.256959314775	0.11420204978	0.113471632092	0.120857699805	0.13829787234
ENSG00000196427.9	0.165432098765	0.0899357601713	0.154961259685	0.0385438972163	0.172767203514	0.151962009498	0.157894736842	0.115501519757
ENSG00000186086.12	0.158024691358	0.145610278373	0.153961509623	0.0385438972163	0.14055636896	0.157460634841	0.152046783626	0.120060790274
ENSG00000162636.11	0.0864197530864	0.0128479657388	0.118470382404	0.334047109208	0.0790629575403	0.114471382154	0.0877192982456	0.112462006079
ENSG00000162639.11	0.0962962962963	0.0299785867238	0.118970257436	0.23982869379	0.102489019034	0.126468382904	0.105263157895	0.141337386018
ENSG00000143107.4	0.116049382716	0.124197002141	0.131967008248	0.0299785867238	0.158125915081	0.15696075981	0.144249512671	0.101823708207
ENSG00000203897.3	0.167901234568	0.13704496788	0.167958010497	0.0128479657388	0.158125915081	0.125968507873	0.152046783626	0.107902735562
ENSG00000121940.11	0.116049382716	0.0214132762313	0.131967008248	0.248394004283	0.120058565154	0.110472381905	0.140350877193	0.129179331307
ENSG00000085433.11	0.079012345679	0.0214132762313	0.101974506373	0.23982869379	0.099560761347	0.106973256686	0.103313840156	0.109422492401
ENSG00000197780.5	0.135802469136	0.06852248394	0.135466133467	0.107066381156	0.11420204978	0.126468382904	0.116959064327	0.11094224924
ENSG00000270066.2	0.0567901234568	0.0256959314775	0.129967508123	0.197002141328	0.163982430454	0.0899775056236	0.144249512671	0.0957446808511
ENSG00000179902.8	0.111111111111	0.0599571734475	0.126968257936	0.175588865096	0.120058565154	0.10447388153	0.126705653021	0.121580547112
ENSG00000031698.8	0.125925925926	0.0471092077088	0.135466133467	0.162740899358	0.11420204978	0.117470632342	0.109161793372	0.133738601824
ENSG00000134222.12	0.0938271604938	0.0471092077088	0.115971007248	0.115631691649	0.14055636896	0.0939765058735	0.138401559454	0.11094224924
ENSG00000143106.8	0.0814814814815	0.03426124197	0.121469632592	0.162740899358	0.1317715959	0.101974506373	0.120857699805	0.126139817629
ENSG00000143028.7	0.153086419753	0.0985010706638	0.157460634841	0.0214132762313	0.14934114202	0.10447388153	0.153996101365	0.0957446808511
ENSG00000174151.10	0.101234567901	0.0256959314775	0.131467133217	0.154175588865	0.137628111274	0.0749812546863	0.146198830409	0.100303951368
ENSG00000156097.8	0.165432098765	0.0770877944325	0.15296175956	0.03426124197	0.146412884334	0.0984753811547	0.144249512671	0.115501519757
ENSG00000065135.7	0.0469135802469	0.0299785867238	0.098975256186	0.184154175589	0.117130307467	0.123969007748	0.11306042885	0.129179331307
ENSG00000134183.7	0.155555555556	0.0942184154176	0.16095976006	0.0128479657388	0.120058565154	0.104973756561	0.118908382066	0.0987841945289
ENSG00000116337.11	0.123456790123	0.06852248394	0.129967508123	0.0899357601713	0.102489019034	0.103474131467	0.116959064327	0.107902735562
ENSG00000134184.8	0.111111111111	0.0428265524625	0.143464133967	0.13704496788	0.155197657394	0.0874781304674	0.140350877193	0.121580547112
ENSG00000134201.6	0.113580246914	0.051391862955	0.139465133717	0.111349036403	0.169838945827	0.0879780054986	0.148148148148	0.117021276596
ENSG00000134202.6	0.0888888888889	0.0428265524625	0.127468132967	0.184154175589	0.134699853587	0.110472381905	0.132553606238	0.11094224924
ENSG00000198758.6	0.17037037037	0.0299785867238	0.181954511372	0.03426124197	0.1317715959	0.0674831292177	0.12865497076	0.11094224924
ENSG00000168710.13	0.079012345679	0.017130620985	0.130967258185	0.231263383298	0.152269399707	0.0864783804049	0.157894736842	0.11094224924
ENSG00000156150.6	0.0864197530864	0.017130620985	0.120969757561	0.261241970021	0.108345534407	0.0734816295926	0.115009746589	0.0744680851064
ENSG00000186150.3	0.162962962963	0.0856531049251	0.171457135716	0.0385438972163	0.163982430454	0.078480379905	0.171539961014	0.113981762918
ENSG00000197106.6	0.162962962963	0.0599571734475	0.157460634841	0.0385438972163	0.158125915081	0.0894776305924	0.185185185185	0.104863221884
ENSG00000116396.9	0.101234567901	0.0428265524625	0.114971257186	0.158458244111	0.1317715959	0.0464883779055	0.124756335283	0.0820668693009
ENSG00000227963.1	0.0913580246914	0.0770877944325	0.117470632342	0.0985010706638	0.102489019034	0.0909772556861	0.109161793372	0.12462006079
ENSG00000162775.10	0.0987654320988	0.0599571734475	0.125968507873	0.175588865096	0.134699853587	0.0904773806548	0.111111111111	0.0835866261398
ENSG00000168679.13	0.140740740741	0.10278372591	0.135966008498	0.0256959314775	0.158125915081	0.150962259435	0.150097465887	0.120060790274
ENSG00000143105.5	0.140740740741	0.128479657388	0.166458385404	0.03426124197	0.146412884334	0.128467883029	0.157894736842	0.0987841945289
ENSG00000177272.7	0.0962962962963	0.0214132762313	0.131467133217	0.261241970021	0.0849194729136	0.0919770057486	0.0955165692008	0.100303951368
ENSG00000121931.11	0.111111111111	0.03426124197	0.115471132217	0.145610278373	0.120058565154	0.133466633342	0.118908382066	0.147416413374
ENSG00000134255.9	0.108641975309	0.0471092077088	0.119470132467	0.119914346895	0.10541727672	0.124468882779	0.107212475634	0.130699088146
ENSG00000162777.12	0.101234567901	0.0214132762313	0.135466133467	0.222698072805	0.108345534407	0.0919770057486	0.116959064327	0.118541033435
ENSG00000064886.9	0.155555555556	0.0856531049251	0.147463134216	0.017130620985	0.175695461201	0.112971757061	0.169590643275	0.113981762918
ENSG00000203878.7	0.135802469136	0.115631691649	0.13696575856	0.00856531049251	0.146412884334	0.139465133717	0.144249512671	0.0729483282675
ENSG00000134216.14	0.177777777778	0.167023554604	0.146963259185	0.0256959314775	0.161054172767	0.175956010997	0.165692007797	0.0987841945289
ENSG00000173947.9	0.118518518519	0.0214132762313	0.135966008498	0.132762312634	0.117130307467	0.135966008498	0.111111111111	0.115501519757
ENSG00000227179.2	0.148148148148	0.0770877944325	0.136465883529	0.017130620985	0.155197657394	0.122469382654	0.189083820663	0.104863221884
ENSG00000116455.9	0.0913580246914	0.051391862955	0.117970507373	0.124197002141	0.14055636896	0.109972506873	0.124756335283	0.136778115502
ENSG00000143110.7	0.113580246914	0.141327623126	0.137465633592	0.0642398286938	0.146412884334	0.159960009997	0.138401559454	0.107902735562
ENSG00000197852.8	0.120987654321	0.0599571734475	0.147463134216	0.158458244111	0.146412884334	0.113471632092	0.132553606238	0.0835866261398
ENSG00000227811.2	0.133333333333	0.0556745182013	0.131967008248	0.0942184154176	0.102489019034	0.0509872531867	0.103313840156	0.100303951368
ENSG00000064703.7	0.143209876543	0.0728051391863	0.131967008248	0.154175588865	0.128843338214	0.114971257186	0.130604288499	0.12462006079
ENSG00000171385.5	0.0962962962963	0.0428265524625	0.116970757311	0.132762312634	0.14934114202	0.0509872531867	0.124756335283	0.121580547112
ENSG00000143079.10	0.120987654321	0.0599571734475	0.137465633592	0.0942184154176	0.0819912152269	0.12896775806	0.0857699805068	0.142857142857
ENSG00000134245.13	0.158024691358	0.201284796574	0.146463384154	0.017130620985	0.155197657394	0.159460134966	0.148148148148	0.139817629179
ENSG00000155363.14	0.0913580246914	0.03426124197	0.120969757561	0.0942184154176	0.117130307467	0.103974006498	0.142300194932	0.0790273556231
ENSG00000155366.12	0.0740740740741	0.00856531049251	0.118470382404	0.197002141328	0.10541727672	0.0819795051237	0.122807017544	0.188449848024
ENSG00000155367.11	0.108641975309	0.017130620985	0.117970507373	0.256959314775	0.0878477306003	0.0599850037491	0.101364522417	0.11094224924
ENSG00000184599.9	0.140740740741	0.06852248394	0.14496375906	0.00856531049251	0.152269399707	0.0794801299675	0.146198830409	0.109422492401
ENSG00000215866.3	0.0962962962963	0.017130620985	0.136465883529	0.201284796574	0.108345534407	0.0939765058735	0.109161793372	0.118541033435
ENSG00000226419.2	0.0987654320988	0.051391862955	0.135966008498	0.209850107066	0.117130307467	0.100974756311	0.11306042885	0.107902735562
ENSG00000238198.1	0.120987654321	0.0599571734475	0.14496375906	0.124197002141	0.117130307467	0.0984753811547	0.109161793372	0.100303951368
ENSG00000198799.7	0.138271604938	0.158458244111	0.118470382404	0.017130620985	0.172767203514	0.174956260935	0.165692007797	0.132218844985
ENSG00000134242.11	0.123456790123	0.115631691649	0.125468632842	0.0214132762313	0.178623718887	0.153461634591	0.165692007797	0.117021276596
ENSG00000226167.1	0.167901234568	0.141327623126	0.15696075981	0.00856531049251	0.0937042459736	0.157460634841	0.11306042885	0.0927051671733
ENSG00000134262.8	0.0888888888889	0.0471092077088	0.134966258435	0.179871520343	0.111273792094	0.0944763809048	0.118908382066	0.107902735562
ENSG00000118655.4	0.108641975309	0.0556745182013	0.12896775806	0.124197002141	0.134699853587	0.0944763809048	0.107212475634	0.100303951368
ENSG00000235527.2	0.133333333333	0.0813704496788	0.138465383654	0.0899357601713	0.146412884334	0.0944763809048	0.118908382066	0.100303951368
ENSG00000163349.17	0.103703703704	0.0556745182013	0.118470382404	0.188436830835	0.099560761347	0.0979755061235	0.118908382066	0.144376899696
ENSG00000116774.7	0.128395061728	0.06852248394	0.120469882529	0.0428265524625	0.134699853587	0.117970507373	0.142300194932	0.0866261398176
ENSG00000134207.10	0.0913580246914	0.0256959314775	0.110972256936	0.197002141328	0.099560761347	0.0519870032492	0.11306042885	0.129179331307
ENSG00000197323.6	0.0888888888889	0.00856531049251	0.118970257436	0.329764453961	0.0819912152269	0.0764808797801	0.0760233918129	0.112462006079
ENSG00000116752.5	0.0987654320988	0.0942184154176	0.130967258185	0.0985010706638	0.134699853587	0.133966508373	0.12865497076	0.117021276596
ENSG00000116748.15	0.135802469136	0.128479657388	0.139965008748	0.00856531049251	0.125915080527	0.163459135216	0.142300194932	0.109422492401
ENSG00000009307.11	0.0888888888889	0.051391862955	0.119970007498	0.119914346895	0.143484626647	0.114471382154	0.148148148148	0.120060790274
ENSG00000198765.7	0.113580246914	0.0728051391863	0.116470882279	0.124197002141	0.120058565154	0.150462384404	0.118908382066	0.0942249240122
ENSG00000134198.5	0.079012345679	0.0299785867238	0.12896775806	0.197002141328	0.11420204978	0.101974506373	0.105263157895	0.0911854103343
ENSG00000118729.10	0.130864197531	0.13704496788	0.142464383904	0.00428265524625	0.125915080527	0.136465883529	0.126705653021	0.12462006079
ENSG00000177551.5	0.138271604938	0.119914346895	0.126468382904	0.017130620985	0.12298682284	0.146463384154	0.130604288499	0.0851063829787
ENSG00000228127.1	0.116049382716	0.132762312634	0.124968757811	0.00856531049251	0.137628111274	0.187453136716	0.134502923977	0.0896656534954
ENSG00000173212.4	0.155555555556	0.0770877944325	0.158960259935	0.0471092077088	0.169838945827	0.158460384904	0.159844054581	0.0927051671733
ENSG00000163399.11	0.0864197530864	0.0214132762313	0.113471632092	0.226980728051	0.0878477306003	0.0649837540615	0.0896686159844	0.106382978723
ENSG00000233154.1	0.143209876543	0.10278372591	0.150962259435	0.0299785867238	0.187408491947	0.136465883529	0.17738791423	0.104863221884
ENSG00000264419.1	0.120987654321	0.197002141328	0.130467383154	0.00856531049251	0.125915080527	0.16095976006	0.134502923977	0.0729483282675
ENSG00000143061.13	0.0592592592593	0.00428265524625	0.117470632342	0.286937901499	0.111273792094	0.0774806298425	0.109161793372	0.141337386018
ENSG00000203864.1	0.158024691358	0.0942184154176	0.150462384404	0.0214132762313	0.184480234261	0.105473631592	0.194931773879	0.0927051671733
ENSG00000134247.9	0.17037037037	0.115631691649	0.143464133967	0.0556745182013	0.175695461201	0.183454136466	0.163742690058	0.123100303951
ENSG00000134256.8	0.125925925926	0.132762312634	0.140464883779	0.00428265524625	0.166910688141	0.149462634341	0.12865497076	0.117021276596
ENSG00000236137.1	0.145679012346	0.167023554604	0.17295676081	0.0128479657388	0.161054172767	0.125468632842	0.152046783626	0.0927051671733
ENSG00000215930.1	0.145679012346	0.111349036403	0.14496375906	0.017130620985	0.155197657394	0.116970757311	0.165692007797	0.106382978723
ENSG00000134258.12	0.17037037037	0.0813704496788	0.154461384654	0.03426124197	0.134699853587	0.0834791302174	0.148148148148	0.103343465046
ENSG00000236866.1	0.130864197531	0.0471092077088	0.131967008248	0.124197002141	0.10541727672	0.114471382154	0.103313840156	0.126139817629
ENSG00000196505.6	0.0765432098765	0.03426124197	0.130467383154	0.175588865096	0.111273792094	0.128467883029	0.107212475634	0.11094224924
ENSG00000155761.9	0.106172839506	0.0471092077088	0.129467633092	0.111349036403	0.128843338214	0.139465133717	0.126705653021	0.11094224924
ENSG00000092607.9	0.083950617284	0.03426124197	0.102974256436	0.20556745182	0.108345534407	0.0729817545614	0.093567251462	0.112462006079
ENSG00000231365.1	0.103703703704	0.06852248394	0.127968007998	0.149892933619	0.102489019034	0.138965258685	0.118908382066	0.126139817629
ENSG00000116882.10	0.106172839506	0.0942184154176	0.134966258435	0.0128479657388	0.161054172767	0.14096475881	0.153996101365	0.0911854103343
ENSG00000230921.1	0.123456790123	0.115631691649	0.133966508373	0.0256959314775	0.178623718887	0.13696575856	0.16179337232	0.0957446808511
ENSG00000203859.5	0.113580246914	0.107066381156	0.155961009748	0.00856531049251	0.137628111274	0.139965008748	0.138401559454	0.112462006079
ENSG00000260941.1	0.125925925926	0.158458244111	0.129467633092	0.017130620985	0.190336749634	0.169957510622	0.17738791423	0.133738601824
ENSG00000143067.4	0.120987654321	0.0556745182013	0.125968507873	0.0813704496788	0.158125915081	0.092976755811	0.130604288499	0.136778115502
ENSG00000092621.7	0.116049382716	0.0813704496788	0.124968757811	0.0942184154176	0.12298682284	0.123469132717	0.146198830409	0.100303951368
ENSG00000134240.7	0.167901234568	0.0428265524625	0.159460134966	0.0299785867238	0.152269399707	0.123469132717	0.138401559454	0.103343465046
ENSG00000134193.10	0.123456790123	0.13704496788	0.139965008748	0.0299785867238	0.143484626647	0.162959260185	0.163742690058	0.0835866261398
ENSG00000266811.1	0.162962962963	0.145610278373	0.141464633842	0.00428265524625	0.161054172767	0.109472631842	0.185185185185	0.155015197568
ENSG00000233396.3	0.133333333333	0.179871520343	0.154961259685	0.0728051391863	0.108345534407	0.10847288178	0.11306042885	0.113981762918
ENSG00000234610.1	0.145679012346	0.0728051391863	0.142964258935	0.0728051391863	0.163982430454	0.119970007498	0.155945419103	0.113981762918
ENSG00000232265.3	0.155555555556	0.111349036403	0.143964008998	0.0642398286938	0.108345534407	0.102474381405	0.130604288499	0.09726443769
ENSG00000212544.1	0.083950617284	0.0599571734475	0.137965508623	0.111349036403	0.187408491947	0.0834791302174	0.165692007797	0.104863221884
ENSG00000187145.10	0.101234567901	0.0728051391863	0.129967508123	0.128479657388	0.146412884334	0.110972256936	0.124756335283	0.0957446808511
ENSG00000143374.10	0.130864197531	0.0728051391863	0.129967508123	0.0813704496788	0.125915080527	0.120969757561	0.124756335283	0.09726443769
ENSG00000143382.9	0.0888888888889	0.0128479657388	0.135466133467	0.256959314775	0.0878477306003	0.0694826293427	0.093567251462	0.0911854103343
ENSG00000143384.8	0.0913580246914	0.03426124197	0.126968257936	0.214132762313	0.0644216691069	0.096975756061	0.0799220272904	0.115501519757
ENSG00000143420.13	0.108641975309	0.051391862955	0.130967258185	0.13704496788	0.11420204978	0.098975256186	0.111111111111	0.123100303951
ENSG00000143457.6	0.123456790123	0.107066381156	0.121969507623	0.0428265524625	0.143484626647	0.16495876031	0.140350877193	0.0896656534954
ENSG00000143452.11	0.103703703704	0.0942184154176	0.128467883029	0.128479657388	0.14934114202	0.127468132967	0.153996101365	0.0896656534954
ENSG00000143437.16	0.0617283950617	0.051391862955	0.111472131967	0.17130620985	0.128843338214	0.118970257436	0.12865497076	0.127659574468
ENSG00000143379.8	0.0592592592593	0.03426124197	0.121969507623	0.13704496788	0.143484626647	0.094976255936	0.12865497076	0.103343465046
ENSG00000143418.15	0.0641975308642	0.00428265524625	0.107973006748	0.252676659529	0.0937042459736	0.0484878780305	0.101364522417	0.115501519757
ENSG00000143363.11	0.0740740740741	0.0299785867238	0.132466883279	0.192719486081	0.143484626647	0.0914771307173	0.134502923977	0.0927051671733
ENSG00000163141.14	0.120987654321	0.051391862955	0.127968007998	0.0128479657388	0.14055636896	0.0999750062484	0.132553606238	0.103343465046
ENSG00000143443.9	0.162962962963	0.0556745182013	0.14096475881	0.0728051391863	0.14934114202	0.0944763809048	0.140350877193	0.0851063829787
ENSG00000197622.8	0.0962962962963	0.0256959314775	0.129467633092	0.179871520343	0.102489019034	0.0979755061235	0.11306042885	0.0927051671733
ENSG00000143458.7	0.108641975309	0.0770877944325	0.135466133467	0.115631691649	0.102489019034	0.0909772556861	0.107212475634	0.0957446808511
ENSG00000143434.11	0.0938271604938	0.051391862955	0.100974756311	0.218415417559	0.120058565154	0.0729817545614	0.0994152046784	0.100303951368
ENSG00000163154.5	0.150617283951	0.0856531049251	0.15296175956	0.0299785867238	0.137628111274	0.094976255936	0.148148148148	0.100303951368
ENSG00000163156.7	0.101234567901	0.06852248394	0.140464883779	0.119914346895	0.12298682284	0.0924768807798	0.109161793372	0.09726443769
ENSG00000163157.10	0.113580246914	0.124197002141	0.127468132967	0.0256959314775	0.193265007321	0.0939765058735	0.181286549708	0.104863221884
ENSG00000163159.7	0.0962962962963	0.03426124197	0.123469132717	0.111349036403	0.120058565154	0.102474381405	0.132553606238	0.121580547112
ENSG00000159352.11	0.111111111111	0.0471092077088	0.122469382654	0.119914346895	0.134699853587	0.107473131717	0.130604288499	0.133738601824
ENSG00000143373.13	0.0864197530864	0.0299785867238	0.111972006998	0.167023554604	0.0937042459736	0.0559860034991	0.103313840156	0.106382978723
ENSG00000143393.12	0.0888888888889	0.0642398286938	0.12896775806	0.119914346895	0.11420204978	0.111972006998	0.107212475634	0.115501519757
ENSG00000143390.13	0.106172839506	0.0728051391863	0.134966258435	0.10278372591	0.111273792094	0.100974756311	0.126705653021	0.0942249240122
ENSG00000143416.16	0.150617283951	0.0599571734475	0.187953011747	0.03426124197	0.125915080527	0.0849787553112	0.122807017544	0.0851063829787
ENSG00000159377.6	0.123456790123	0.0770877944325	0.124468882779	0.162740899358	0.12298682284	0.103474131467	0.132553606238	0.112462006079
ENSG00000143442.17	0.0518518518519	0.0128479657388	0.109472631842	0.265524625268	0.0702781844802	0.105973506623	0.103313840156	0.127659574468
ENSG00000143367.11	0.0740740740741	0.03426124197	0.115971007248	0.201284796574	0.146412884334	0.0879780054986	0.144249512671	0.0942249240122
ENSG00000207606.1	0.123456790123	0.132762312634	0.136465883529	0.00856531049251	0.1317715959	0.137465633592	0.136452241715	0.120060790274
ENSG00000143376.8	0.0987654320988	0.0385438972163	0.124968757811	0.269807280514	0.0790629575403	0.0979755061235	0.109161793372	0.104863221884
ENSG00000159409.10	0.145679012346	0.0599571734475	0.141464633842	0.0770877944325	0.12298682284	0.0749812546863	0.109161793372	0.100303951368
ENSG00000178796.8	0.118518518519	0.03426124197	0.138465383654	0.158458244111	0.090775988287	0.105973506623	0.0994152046784	0.107902735562
ENSG00000143436.6	0.0913580246914	0.0385438972163	0.119470132467	0.17130620985	0.117130307467	0.116470882279	0.115009746589	0.0911854103343
ENSG00000182134.11	0.0913580246914	0.03426124197	0.13296675831	0.17130620985	0.175695461201	0.143464133967	0.173489278752	0.104863221884
ENSG00000213171.2	0.145679012346	0.10278372591	0.171457135716	0.0214132762313	0.155197657394	0.0889777555611	0.146198830409	0.0790273556231
ENSG00000225556.1	0.140740740741	0.0856531049251	0.131967008248	0.0214132762313	0.175695461201	0.0889777555611	0.171539961014	0.0881458966565
ENSG00000196407.7	0.167901234568	0.0728051391863	0.170957260685	0.0128479657388	0.152269399707	0.092976755811	0.169590643275	0.103343465046
ENSG00000159445.8	0.123456790123	0.0214132762313	0.144463884029	0.214132762313	0.102489019034	0.118470382404	0.0955165692008	0.063829787234
ENSG00000163191.5	0.125925925926	0.0471092077088	0.13296675831	0.111349036403	0.099560761347	0.0934766308423	0.118908382066	0.101823708207
ENSG00000182898.3	0.135802469136	0.162740899358	0.15296175956	0.017130620985	0.146412884334	0.149962509373	0.134502923977	0.0896656534954
ENSG00000215853.3	0.133333333333	0.128479657388	0.15696075981	0	0.158125915081	0.142464383904	0.144249512671	0.0851063829787
ENSG00000237975.2	0.101234567901	0.051391862955	0.115471132217	0.141327623126	0.128843338214	0.133966508373	0.122807017544	0.136778115502
ENSG00000143631.10	0.118518518519	0.158458244111	0.139965008748	0	0.137628111274	0.179955011247	0.130604288499	0.112462006079
ENSG00000143520.6	0.116049382716	0.17130620985	0.132466883279	0.00856531049251	0.143484626647	0.16495876031	0.138401559454	0.09726443769
ENSG00000143536.7	0.133333333333	0.0942184154176	0.150962259435	0.0128479657388	0.14055636896	0.124468882779	0.134502923977	0.0790273556231
ENSG00000185962.1	0.150617283951	0.051391862955	0.153961509623	0.0428265524625	0.161054172767	0.12896775806	0.163742690058	0.0987841945289
ENSG00000187180.3	0.123456790123	0.0985010706638	0.143964008998	0.0214132762313	0.199121522694	0.13296675831	0.17738791423	0.0942249240122
ENSG00000159455.7	0.120987654321	0.0899357601713	0.144463884029	0.0256959314775	0.187408491947	0.12896775806	0.169590643275	0.104863221884
ENSG00000187173.3	0.148148148148	0.154175588865	0.152461884529	0.0128479657388	0.163982430454	0.134466383404	0.153996101365	0.0942249240122
ENSG00000187170.4	0.153086419753	0.124197002141	0.12896775806	0.00428265524625	0.166910688141	0.146463384154	0.173489278752	0.159574468085
ENSG00000203786.5	0.197530864198	0.0599571734475	0.16495876031	0.0128479657388	0.175695461201	0.0919770057486	0.202729044834	0.100303951368
ENSG00000240386.2	0.148148148148	0.03426124197	0.154461384654	0.0471092077088	0.175695461201	0.124968757811	0.171539961014	0.0896656534954
ENSG00000172155.7	0.153086419753	0.03426124197	0.16095976006	0.017130620985	0.14934114202	0.106973256686	0.138401559454	0.0911854103343
ENSG00000197084.4	0.153086419753	0.03426124197	0.169457635591	0.0256959314775	0.187408491947	0.119970007498	0.167641325536	0.09726443769
ENSG00000186844.4	0.153086419753	0.0299785867238	0.153961509623	0.0385438972163	0.175695461201	0.128467883029	0.165692007797	0.100303951368
ENSG00000235942.2	0.140740740741	0.0985010706638	0.15296175956	0.00428265524625	0.125915080527	0.113471632092	0.140350877193	0.101823708207
ENSG00000163206.5	0.145679012346	0.145610278373	0.151462134466	0.00856531049251	0.161054172767	0.135966008498	0.136452241715	0.0911854103343
ENSG00000224308.1	0.150617283951	0.107066381156	0.130967258185	0.0256959314775	0.178623718887	0.111472131967	0.19298245614	0.0896656534954
ENSG00000169474.3	0.17037037037	0.0813704496788	0.175456135966	0.00428265524625	0.1317715959	0.133966508373	0.136452241715	0.0699088145897
ENSG00000163209.10	0.155555555556	0.17130620985	0.175956010997	0.0128479657388	0.102489019034	0.110472381905	0.111111111111	0.101823708207
ENSG00000169469.7	0.145679012346	0.162740899358	0.172456885779	0	0.12298682284	0.128467883029	0.118908382066	0.0957446808511
ENSG00000163216.6	0.150617283951	0.145610278373	0.139965008748	0.00856531049251	0.152269399707	0.150962259435	0.157894736842	0.107902735562
ENSG00000203785.4	0.0987654320988	0.132762312634	0.150962259435	0	0.172767203514	0.149462634341	0.159844054581	0.106382978723
ENSG00000244094.1	0.0864197530864	0.128479657388	0.142464383904	0.017130620985	0.161054172767	0.16095976006	0.148148148148	0.0851063829787
ENSG00000159516.8	0.116049382716	0.154175588865	0.141464633842	0	0.193265007321	0.146963259185	0.183235867446	0.112462006079
ENSG00000229699.1	0.172839506173	0.10278372591	0.150962259435	0.017130620985	0.128843338214	0.132466883279	0.122807017544	0.107902735562
ENSG00000203784.2	0.158024691358	0.10278372591	0.154961259685	0.00856531049251	0.161054172767	0.122469382654	0.148148148148	0.109422492401
ENSG00000159527.3	0.138271604938	0.0985010706638	0.131467133217	0.0256959314775	0.163982430454	0.119470132467	0.169590643275	0.133738601824
ENSG00000163218.10	0.138271604938	0.111349036403	0.14496375906	0.00856531049251	0.163982430454	0.0934766308423	0.171539961014	0.0881458966565
ENSG00000163220.10	0.167901234568	0.0728051391863	0.169457635591	0.017130620985	0.146412884334	0.0924768807798	0.134502923977	0.0911854103343
ENSG00000163221.7	0.150617283951	0.10278372591	0.14496375906	0.0128479657388	0.187408491947	0.113971507123	0.175438596491	0.106382978723
ENSG00000184330.7	0.155555555556	0.0856531049251	0.149962509373	0.0299785867238	0.172767203514	0.0904773806548	0.179337231969	0.0881458966565
ENSG00000197956.5	0.133333333333	0.03426124197	0.14096475881	0.162740899358	0.161054172767	0.0809797550612	0.150097465887	0.09726443769
ENSG00000196420.3	0.120987654321	0.0471092077088	0.124968757811	0.0256959314775	0.184480234261	0.0884778805299	0.202729044834	0.101823708207
ENSG00000188015.5	0.140740740741	0.051391862955	0.141464633842	0.0299785867238	0.128843338214	0.063984003999	0.144249512671	0.0911854103343
ENSG00000189334.4	0.143209876543	0.0471092077088	0.137965508623	0.0299785867238	0.207906295754	0.0689827543114	0.191033138402	0.101823708207
ENSG00000189171.9	0.120987654321	0.0385438972163	0.132466883279	0.0214132762313	0.196193265007	0.0564858785304	0.175438596491	0.0896656534954
ENSG00000160679.8	0.0987654320988	0.0471092077088	0.13696575856	0.179871520343	0.0878477306003	0.0909772556861	0.105263157895	0.112462006079
ENSG00000169418.9	0.167901234568	0.0813704496788	0.137965508623	0.0256959314775	0.161054172767	0.0734816295926	0.12865497076	0.0957446808511
ENSG00000198837.5	0.120987654321	0.0428265524625	0.117470632342	0.0428265524625	0.225475841874	0.0649837540615	0.208576998051	0.103343465046
ENSG00000143570.13	0.143209876543	0.0599571734475	0.146463384154	0.128479657388	0.120058565154	0.0899775056236	0.109161793372	0.127659574468
ENSG00000143543.10	0.0987654320988	0.0556745182013	0.13696575856	0.209850107066	0.090775988287	0.104973756561	0.0974658869396	0.112462006079
ENSG00000143545.4	0.116049382716	0.03426124197	0.13296675831	0.107066381156	0.102489019034	0.0889777555611	0.111111111111	0.100303951368
ENSG00000143552.5	0.106172839506	0.0599571734475	0.119470132467	0.0856531049251	0.187408491947	0.125468632842	0.183235867446	0.103343465046
ENSG00000263987.1	0.133333333333	0.111349036403	0.150462384404	0.00428265524625	0.199121522694	0.110972256936	0.189083820663	0.103343465046
ENSG00000143549.15	0.162962962963	0.0942184154176	0.138465383654	0.00856531049251	0.1317715959	0.126968257936	0.142300194932	0.09726443769
ENSG00000215938.1	0.111111111111	0.115631691649	0.134466383404	0.00428265524625	0.169838945827	0.102974256436	0.173489278752	0.09726443769
ENSG00000163263.6	0.120987654321	0.115631691649	0.137965508623	0.00856531049251	0.175695461201	0.111472131967	0.17738791423	0.0927051671733
ENSG00000143569.14	0.0567901234568	0.03426124197	0.111972006998	0.226980728051	0.0937042459736	0.0979755061235	0.0974658869396	0.123100303951
ENSG00000143575.10	0.116049382716	0.0471092077088	0.123469132717	0.13704496788	0.12298682284	0.0919770057486	0.109161793372	0.107902735562
ENSG00000143515.12	0.0641975308642	0.0256959314775	0.102974256436	0.23982869379	0.0878477306003	0.0589852536866	0.0974658869396	0.0927051671733
ENSG00000228013.1	0.172839506173	0.0385438972163	0.171957010747	0.0471092077088	0.1317715959	0.0594851287178	0.132553606238	0.0851063829787
ENSG00000169291.5	0.155555555556	0.0642398286938	0.143464133967	0.0985010706638	0.161054172767	0.113471632092	0.165692007797	0.118541033435
ENSG00000163239.8	0.101234567901	0.03426124197	0.115971007248	0.218415417559	0.10541727672	0.0859785053737	0.0994152046784	0.132218844985
ENSG00000160710.11	0.111111111111	0.0428265524625	0.133466633342	0.154175588865	0.117130307467	0.126468382904	0.124756335283	0.104863221884
ENSG00000143603.14	0.204938271605	0.0642398286938	0.153461634591	0.0385438972163	0.134699853587	0.0944763809048	0.157894736842	0.0790273556231
ENSG00000163344.5	0.113580246914	0.0428265524625	0.133466633342	0.17130620985	0.125915080527	0.0819795051237	0.115009746589	0.118541033435
ENSG00000163346.12	0.0913580246914	0.0599571734475	0.118970257436	0.0385438972163	0.12298682284	0.0924768807798	0.12865497076	0.109422492401
ENSG00000163348.3	0.079012345679	0.0128479657388	0.114971257186	0.295503211991	0.120058565154	0.0799800049988	0.118908382066	0.126139817629
ENSG00000160688.14	0.125925925926	0.0642398286938	0.138465383654	0.0471092077088	0.090775988287	0.0889777555611	0.0916179337232	0.109422492401
ENSG00000160685.9	0.113580246914	0.017130620985	0.110472381905	0.10278372591	0.120058565154	0.0414896275931	0.111111111111	0.0957446808511
ENSG00000163354.10	0.133333333333	0.0642398286938	0.139465133717	0.0471092077088	0.178623718887	0.0749812546863	0.17738791423	0.0942249240122
ENSG00000163357.6	0.16049382716	0.0942184154176	0.161959510122	0.0214132762313	0.11420204978	0.0759810047488	0.116959064327	0.101823708207
ENSG00000143537.9	0.0765432098765	0.0214132762313	0.124468882779	0.231263383298	0.152269399707	0.065983504124	0.169590643275	0.107902735562
ENSG00000143590.9	0.120987654321	0.0299785867238	0.133966508373	0.149892933619	0.108345534407	0.0574856285929	0.105263157895	0.080547112462
ENSG00000169242.7	0.123456790123	0.03426124197	0.160459885029	0.158458244111	0.0937042459736	0.0569857535616	0.103313840156	0.100303951368
ENSG00000169241.13	0.0962962962963	0.051391862955	0.141964508873	0.0770877944325	0.155197657394	0.063984003999	0.171539961014	0.080547112462
ENSG00000179085.7	0.101234567901	0.0599571734475	0.127968007998	0.124197002141	0.134699853587	0.10447388153	0.140350877193	0.104863221884
ENSG00000163462.13	0.130864197531	0.107066381156	0.134966258435	0.10278372591	0.125915080527	0.0819795051237	0.120857699805	0.0957446808511
ENSG00000185499.12	0.123456790123	0.03426124197	0.140464883779	0.0556745182013	0.158125915081	0.0299925018745	0.144249512671	0.0775075987842
ENSG00000169231.9	0.113580246914	0.0599571734475	0.128467883029	0.03426124197	0.152269399707	0.0689827543114	0.144249512671	0.127659574468
ENSG00000160767.16	0.120987654321	0.0471092077088	0.122469382654	0.17130620985	0.0702781844802	0.0669832541865	0.11306042885	0.132218844985
ENSG00000116521.6	0.120987654321	0.03426124197	0.131467133217	0.145610278373	0.137628111274	0.0899775056236	0.146198830409	0.0911854103343
ENSG00000143630.5	0.143209876543	0.0471092077088	0.13696575856	0.149892933619	0.0878477306003	0.0894776305924	0.083820662768	0.104863221884
ENSG00000143627.13	0.145679012346	0.0556745182013	0.153961509623	0.017130620985	0.161054172767	0.0944763809048	0.155945419103	0.0835866261398
ENSG00000160752.10	0.116049382716	0.0770877944325	0.126968257936	0.149892933619	0.117130307467	0.0814796300925	0.118908382066	0.123100303951
ENSG00000160753.11	0.130864197531	0.051391862955	0.137465633592	0.145610278373	0.14055636896	0.0789802549363	0.150097465887	0.0668693009119
ENSG00000116539.6	0.0691358024691	0.00856531049251	0.107473131717	0.244111349036	0.128843338214	0.0909772556861	0.107212475634	0.19452887538
ENSG00000125459.10	0.120987654321	0.06852248394	0.13296675831	0.201284796574	0.102489019034	0.10047488128	0.107212475634	0.113981762918
ENSG00000132676.11	0.133333333333	0.051391862955	0.161959510122	0.115631691649	0.0849194729136	0.0914771307173	0.0779727095517	0.107902735562
ENSG00000116580.14	0.116049382716	0.111349036403	0.131967008248	0.0942184154176	0.11420204978	0.109472631842	0.132553606238	0.139817629179
ENSG00000132718.7	0.130864197531	0.06852248394	0.135966008498	0.107066381156	0.0937042459736	0.114471382154	0.11306042885	0.080547112462
ENSG00000132680.6	0.0864197530864	0.0642398286938	0.131967008248	0.158458244111	0.0966325036603	0.124468882779	0.0994152046784	0.127659574468
ENSG00000207475.1	0.133333333333	0.17130620985	0.150962259435	0.0256959314775	0.152269399707	0.14096475881	0.155945419103	0.133738601824
ENSG00000173080.4	0.148148148148	0.0642398286938	0.147963009248	0.0428265524625	0.184480234261	0.0734816295926	0.169590643275	0.115501519757
ENSG00000160803.7	0.0691358024691	0.0299785867238	0.108972756811	0.192719486081	0.117130307467	0.0704823794051	0.103313840156	0.115501519757
ENSG00000116586.7	0.135802469136	0.03426124197	0.134966258435	0.149892933619	0.120058565154	0.0744813796551	0.11306042885	0.123100303951
ENSG00000132698.9	0.135802469136	0.0642398286938	0.142464383904	0.0299785867238	0.143484626647	0.0729817545614	0.130604288499	0.0942249240122
ENSG00000254726.2	0.101234567901	0.0128479657388	0.102474381405	0.222698072805	0.0878477306003	0.0529867533117	0.0779727095517	0.113981762918
ENSG00000160789.15	0.0691358024691	0.0556745182013	0.110972256936	0.17130620985	0.0878477306003	0.0529867533117	0.0799220272904	0.103343465046
ENSG00000160785.9	0.133333333333	0.06852248394	0.127468132967	0.13704496788	0.120058565154	0.114471382154	0.103313840156	0.123100303951
ENSG00000242252.1	0.177777777778	0.06852248394	0.159460134966	0.051391862955	0.155197657394	0.0624843789053	0.159844054581	0.107902735562
ENSG00000160781.11	0.153086419753	0.0385438972163	0.147463134216	0.0428265524625	0.163982430454	0.0584853786553	0.159844054581	0.100303951368
ENSG00000198952.7	0.145679012346	0.06852248394	0.14496375906	0.00856531049251	0.158125915081	0.10047488128	0.155945419103	0.0911854103343
ENSG00000163472.14	0.143209876543	0.06852248394	0.155461134716	0.0856531049251	0.125915080527	0.0879780054986	0.101364522417	0.103343465046
ENSG00000198715.7	0.116049382716	0.0813704496788	0.139465133717	0.06852248394	0.196193265007	0.0984753811547	0.189083820663	0.0851063829787
ENSG00000163468.10	0.138271604938	0.0856531049251	0.147463134216	0.017130620985	0.161054172767	0.0674831292177	0.157894736842	0.0866261398176
ENSG00000163467.7	0.120987654321	0.017130620985	0.137465633592	0.145610278373	0.11420204978	0.096975756061	0.111111111111	0.109422492401
ENSG00000132677.8	0.118518518519	0.03426124197	0.154961259685	0.167023554604	0.137628111274	0.0719820044989	0.148148148148	0.106382978723
ENSG00000125462.12	0.16049382716	0.0599571734475	0.127968007998	0.03426124197	0.102489019034	0.0889777555611	0.11306042885	0.129179331307
ENSG00000207933.2	0.116049382716	0.0471092077088	0.130467383154	0.149892933619	0.12298682284	0.08047988003	0.126705653021	0.0653495440729
ENSG00000116604.13	0.079012345679	0.0385438972163	0.10447388153	0.175588865096	0.0819912152269	0.0604848787803	0.0955165692008	0.129179331307
ENSG00000183856.6	0.101234567901	0.051391862955	0.122969257686	0.141327623126	0.14934114202	0.100974756311	0.146198830409	0.118541033435
ENSG00000187862.7	0.150617283951	0.0556745182013	0.13696575856	0.017130620985	0.158125915081	0.0744813796551	0.155945419103	0.0911854103343
ENSG00000163382.7	0.118518518519	0.0256959314775	0.137465633592	0.222698072805	0.1317715959	0.0939765058735	0.124756335283	0.107902735562
ENSG00000132702.8	0.185185185185	0.107066381156	0.15296175956	0.03426124197	0.146412884334	0.117970507373	0.138401559454	0.103343465046
ENSG00000132692.14	0.108641975309	0.0214132762313	0.144463884029	0.197002141328	0.0849194729136	0.0854786303424	0.111111111111	0.107902735562
ENSG00000143320.4	0.120987654321	0.0385438972163	0.129967508123	0.141327623126	0.111273792094	0.0574856285929	0.111111111111	0.0835866261398
ENSG00000143303.7	0.0938271604938	0.0428265524625	0.12896775806	0.226980728051	0.0966325036603	0.102974256436	0.103313840156	0.100303951368
ENSG00000143314.8	0.123456790123	0.051391862955	0.125468632842	0.107066381156	0.146412884334	0.113471632092	0.152046783626	0.11094224924
ENSG00000143321.14	0.123456790123	0.0556745182013	0.131467133217	0.119914346895	0.099560761347	0.0864783804049	0.116959064327	0.0957446808511
ENSG00000143294.10	0.0716049382716	0.0471092077088	0.135466133467	0.154175588865	0.1317715959	0.096975756061	0.12865497076	0.0851063829787
ENSG00000198400.7	0.140740740741	0.0985010706638	0.135466133467	0.0428265524625	0.158125915081	0.078480379905	0.16179337232	0.0866261398176
ENSG00000027644.4	0.120987654321	0.0428265524625	0.140464883779	0.0856531049251	0.169838945827	0.0549862534366	0.146198830409	0.09726443769
ENSG00000187800.9	0.0913580246914	0.0128479657388	0.122469382654	0.128479657388	0.108345534407	0.0624843789053	0.111111111111	0.0851063829787
ENSG00000160838.9	0.138271604938	0.0770877944325	0.141464633842	0.107066381156	0.120058565154	0.10447388153	0.11306042885	0.115501519757
ENSG00000132694.14	0.0987654320988	0.167023554604	0.0994751312172	0.00856531049251	0.12298682284	0.0914771307173	0.105263157895	0.11094224924
ENSG00000253831.1	0.135802469136	0.06852248394	0.163459135216	0.0256959314775	0.117130307467	0.0954761309673	0.120857699805	0.100303951368
ENSG00000117036.7	0.079012345679	0.0299785867238	0.105973506623	0.179871520343	0.1317715959	0.102474381405	0.130604288499	0.153495440729
ENSG00000235700.1	0.123456790123	0.141327623126	0.126968257936	0.0256959314775	0.152269399707	0.146963259185	0.155945419103	0.0957446808511
ENSG00000143297.14	0.135802469136	0.0856531049251	0.143964008998	0.017130620985	0.163982430454	0.182954261435	0.142300194932	0.104863221884
ENSG00000163518.6	0.153086419753	0.119914346895	0.14496375906	0.0385438972163	0.120058565154	0.134466383404	0.132553606238	0.101823708207
ENSG00000160856.16	0.150617283951	0.124197002141	0.145463634091	0.0214132762313	0.169838945827	0.154461384654	0.150097465887	0.0866261398176
ENSG00000132704.11	0.150617283951	0.145610278373	0.13696575856	0.00428265524625	0.178623718887	0.164458885279	0.17738791423	0.123100303951
ENSG00000163534.10	0.165432098765	0.107066381156	0.166458385404	0.017130620985	0.163982430454	0.18495376156	0.16179337232	0.0790273556231
ENSG00000231666.1	0.145679012346	0.107066381156	0.147463134216	0.0128479657388	0.181551976574	0.122969257686	0.163742690058	0.080547112462
ENSG00000158473.6	0.125925925926	0.107066381156	0.124968757811	0.0256959314775	0.158125915081	0.107473131717	0.150097465887	0.0729483282675
ENSG00000158481.8	0.16049382716	0.179871520343	0.131967008248	0.0256959314775	0.125915080527	0.146463384154	0.153996101365	0.133738601824
ENSG00000158488.11	0.143209876543	0.0642398286938	0.145463634091	0.0214132762313	0.146412884334	0.135966008498	0.146198830409	0.0744680851064
ENSG00000180708.4	0.16049382716	0.145610278373	0.143964008998	0.0128479657388	0.199121522694	0.178455386153	0.169590643275	0.0881458966565
ENSG00000198965.3	0.158024691358	0.13704496788	0.141464633842	0.00856531049251	0.14055636896	0.176455886028	0.148148148148	0.0942249240122
ENSG00000186440.1	0.133333333333	0.115631691649	0.140464883779	0.0214132762313	0.178623718887	0.16895776056	0.167641325536	0.0866261398176
ENSG00000198967.3	0.148148148148	0.124197002141	0.129467633092	0.00428265524625	0.193265007321	0.16895776056	0.212475633528	0.0896656534954
ENSG00000163554.7	0.113580246914	0.17130620985	0.134466383404	0.017130620985	0.117130307467	0.200949762559	0.120857699805	0.0957446808511
ENSG00000197403.2	0.148148148148	0.119914346895	0.123469132717	0.00856531049251	0.155197657394	0.165958510372	0.144249512671	0.126139817629
ENSG00000188340.1	0.158024691358	0.124197002141	0.139965008748	0.00856531049251	0.155197657394	0.169957510622	0.169590643275	0.0607902735562
ENSG00000163563.7	0.125925925926	0.13704496788	0.136465883529	0.00856531049251	0.125915080527	0.171457135716	0.120857699805	0.103343465046
ENSG00000163565.14	0.106172839506	0.0899357601713	0.143964008998	0.0428265524625	0.14934114202	0.146463384154	0.140350877193	0.100303951368
ENSG00000163568.9	0.118518518519	0.10278372591	0.131967008248	0.0256959314775	0.172767203514	0.14096475881	0.17738791423	0.101823708207
ENSG00000162706.8	0.083950617284	0.0385438972163	0.122469382654	0.175588865096	0.117130307467	0.0854786303424	0.12865497076	0.0775075987842
ENSG00000213088.5	0.202469135802	0.0770877944325	0.146463384154	0.0256959314775	0.125915080527	0.0789802549363	0.140350877193	0.107902735562
ENSG00000179639.6	0.123456790123	0.107066381156	0.133466633342	0.00428265524625	0.163982430454	0.16895776056	0.159844054581	0.11094224924
ENSG00000196266.4	0.172839506173	0.132762312634	0.154961259685	0.00856531049251	0.14934114202	0.16095976006	0.173489278752	0.100303951368
ENSG00000184155.7	0.165432098765	0.158458244111	0.147963009248	0.00856531049251	0.175695461201	0.163459135216	0.171539961014	0.117021276596
ENSG00000132703.3	0.140740740741	0.13704496788	0.142464383904	0.0214132762313	0.134699853587	0.166458385404	0.126705653021	0.09726443769
ENSG00000132693.8	0.128395061728	0.0942184154176	0.135466133467	0.017130620985	0.202049780381	0.135466133467	0.194931773879	0.112462006079
ENSG00000158716.4	0.0962962962963	0.0214132762313	0.128467883029	0.209850107066	0.134699853587	0.0974756310922	0.132553606238	0.11094224924
ENSG00000181036.9	0.158024691358	0.0942184154176	0.149462634341	0.0256959314775	0.128843338214	0.123469132717	0.130604288499	0.118541033435
ENSG00000188004.5	0.128395061728	0.0813704496788	0.141464633842	0.0642398286938	0.161054172767	0.0959760059985	0.173489278752	0.0927051671733
ENSG00000243284.1	0.155555555556	0.0428265524625	0.153461634591	0.03426124197	0.155197657394	0.0794801299675	0.148148148148	0.107902735562
ENSG00000213085.5	0.0987654320988	0.0599571734475	0.123469132717	0.0942184154176	0.143484626647	0.0829792551862	0.152046783626	0.144376899696
ENSG00000158710.10	0.0962962962963	0.03426124197	0.119970007498	0.141327623126	0.134699853587	0.0614846288428	0.132553606238	0.112462006079
ENSG00000143315.5	0.116049382716	0.0556745182013	0.121969507623	0.13704496788	0.11420204978	0.134966258435	0.130604288499	0.123100303951
ENSG00000177807.6	0.18024691358	0.0899357601713	0.150962259435	0.051391862955	0.178623718887	0.109972506873	0.169590643275	0.0987841945289
ENSG00000162728.4	0.118518518519	0.051391862955	0.137465633592	0.051391862955	0.14055636896	0.112971757061	0.155945419103	0.0957446808511
ENSG00000018625.10	0.128395061728	0.051391862955	0.138965258685	0.0556745182013	0.146412884334	0.0794801299675	0.144249512671	0.121580547112
ENSG00000132681.12	0.145679012346	0.051391862955	0.147963009248	0.03426124197	0.111273792094	0.108972756811	0.142300194932	0.107902735562
ENSG00000162735.14	0.111111111111	0.0599571734475	0.124968757811	0.107066381156	0.111273792094	0.106973256686	0.116959064327	0.118541033435
ENSG00000122218.10	0.079012345679	0.0471092077088	0.122469382654	0.141327623126	0.10541727672	0.128467883029	0.103313840156	0.139817629179
ENSG00000162736.11	0.0913580246914	0.0214132762313	0.136465883529	0.145610278373	0.090775988287	0.126468382904	0.0896686159844	0.120060790274
ENSG00000171786.5	0.0938271604938	0.0813704496788	0.130467383154	0.0256959314775	0.216691068814	0.0959760059985	0.194931773879	0.121580547112
ENSG00000162739.9	0.145679012346	0.0942184154176	0.16495876031	0.0428265524625	0.155197657394	0.168457885529	0.144249512671	0.0835866261398
ENSG00000066294.10	0.120987654321	0.111349036403	0.132466883279	0.0128479657388	0.158125915081	0.183954011497	0.140350877193	0.100303951368
ENSG00000117090.10	0.143209876543	0.0899357601713	0.160459885029	0.03426124197	0.158125915081	0.130467383154	0.146198830409	0.109422492401
ENSG00000026751.12	0.130864197531	0.197002141328	0.148462884279	0.017130620985	0.125915080527	0.164458885279	0.120857699805	0.101823708207
ENSG00000122223.8	0.153086419753	0.0428265524625	0.147463134216	0.03426124197	0.199121522694	0.0954761309673	0.179337231969	0.106382978723
ENSG00000179914.4	0.135802469136	0.0856531049251	0.137465633592	0.051391862955	0.199121522694	0.113971507123	0.183235867446	0.109422492401
ENSG00000198358.4	0.103703703704	0.111349036403	0.137965508623	0.0471092077088	0.1317715959	0.113471632092	0.142300194932	0.11094224924
ENSG00000158764.6	0.140740740741	0.0856531049251	0.153961509623	0.0471092077088	0.213762811127	0.0979755061235	0.19298245614	0.120060790274
ENSG00000158769.13	0.138271604938	0.0428265524625	0.136465883529	0.149892933619	0.12298682284	0.0884778805299	0.134502923977	0.132218844985
ENSG00000158773.10	0.113580246914	0.051391862955	0.123969007748	0.0985010706638	0.14055636896	0.096975756061	0.140350877193	0.118541033435
ENSG00000186517.9	0.153086419753	0.051391862955	0.129967508123	0.0428265524625	0.166910688141	0.08047988003	0.153996101365	0.080547112462
ENSG00000143217.7	0.192592592593	0.0599571734475	0.148462884279	0.03426124197	0.202049780381	0.0874781304674	0.206627680312	0.139817629179
ENSG00000143256.4	0.111111111111	0.0385438972163	0.139465133717	0.167023554604	0.0966325036603	0.0884778805299	0.0994152046784	0.115501519757
ENSG00000158793.9	0.0814814814815	0.051391862955	0.13296675831	0.184154175589	0.128843338214	0.0859785053737	0.120857699805	0.117021276596
ENSG00000158796.12	0.0592592592593	0.0385438972163	0.117970507373	0.209850107066	0.11420204978	0.103474131467	0.0974658869396	0.13829787234
ENSG00000143222.7	0.103703703704	0.115631691649	0.132466883279	0.0985010706638	0.146412884334	0.110472381905	0.142300194932	0.11094224924
ENSG00000143258.11	0.0962962962963	0.0299785867238	0.124468882779	0.175588865096	0.172767203514	0.101974506373	0.181286549708	0.0987841945289
ENSG00000143224.13	0.108641975309	0.0556745182013	0.116970757311	0.124197002141	0.12298682284	0.0794801299675	0.144249512671	0.0911854103343
ENSG00000158850.10	0.111111111111	0.0428265524625	0.114971257186	0.158458244111	0.12298682284	0.0829792551862	0.12865497076	0.11094224924
ENSG00000158864.8	0.130864197531	0.0599571734475	0.162959260185	0.0214132762313	0.14934114202	0.0714821294676	0.153996101365	0.0866261398176
ENSG00000158869.6	0.135802469136	0.0599571734475	0.137465633592	0.0428265524625	0.146412884334	0.102974256436	0.146198830409	0.121580547112
ENSG00000158874.7	0.155555555556	0.0899357601713	0.142964258935	0.0128479657388	0.158125915081	0.0944763809048	0.146198830409	0.0957446808511
ENSG00000158882.8	0.101234567901	0.10278372591	0.122469382654	0.0428265524625	0.163982430454	0.100974756311	0.153996101365	0.107902735562
ENSG00000143257.7	0.172839506173	0.0942184154176	0.155461134716	0.0214132762313	0.155197657394	0.106473381655	0.144249512671	0.0911854103343
ENSG00000158887.11	0.155555555556	0.0856531049251	0.157460634841	0.0128479657388	0.161054172767	0.117970507373	0.150097465887	0.136778115502
ENSG00000143252.10	0.0987654320988	0.0385438972163	0.120469882529	0.132762312634	0.128843338214	0.119470132467	0.122807017544	0.126139817629
ENSG00000188931.3	0.150617283951	0.119914346895	0.153461634591	0.0214132762313	0.120058565154	0.151462134466	0.124756335283	0.0987841945289
ENSG00000143226.9	0.135802469136	0.0985010706638	0.13296675831	0.00856531049251	0.155197657394	0.128467883029	0.142300194932	0.113981762918
ENSG00000173110.6	0.150617283951	0.0299785867238	0.142464383904	0.20556745182	0.099560761347	0.0764808797801	0.103313840156	0.0911854103343
ENSG00000072694.14	0.113580246914	0.0728051391863	0.135466133467	0.0214132762313	0.178623718887	0.119470132467	0.179337231969	0.0896656534954
ENSG00000162747.5	0.135802469136	0.0942184154176	0.146463384154	0.0256959314775	0.169838945827	0.110472381905	0.157894736842	0.118541033435
ENSG00000162746.10	0.148148148148	0.0856531049251	0.151462134466	0.00856531049251	0.178623718887	0.112471882029	0.181286549708	0.106382978723
ENSG00000081721.7	0.118518518519	0.0642398286938	0.124968757811	0.167023554604	0.134699853587	0.118470382404	0.12865497076	0.11094224924
ENSG00000118217.5	0.133333333333	0.141327623126	0.130967258185	0.00428265524625	0.163982430454	0.160459885029	0.169590643275	0.101823708207
ENSG00000266144.1	0.140740740741	0.107066381156	0.119970007498	0.00856531049251	0.175695461201	0.172456885779	0.171539961014	0.113981762918
ENSG00000207729.1	0.150617283951	0.184154175589	0.131967008248	0.00428265524625	0.152269399707	0.143964008998	0.167641325536	0.0942249240122
ENSG00000117143.9	0.0987654320988	0.03426124197	0.124468882779	0.278372591006	0.0878477306003	0.122469382654	0.0994152046784	0.12462006079
ENSG00000162733.12	0.103703703704	0.119914346895	0.123469132717	0.0299785867238	0.146412884334	0.118470382404	0.148148148148	0.115501519757
ENSG00000185860.9	0.145679012346	0.0813704496788	0.113971507123	0.017130620985	0.155197657394	0.14096475881	0.175438596491	0.133738601824
ENSG00000117152.9	0.130864197531	0.149892933619	0.125968507873	0.0256959314775	0.128843338214	0.156460884779	0.140350877193	0.112462006079
ENSG00000143228.8	0.118518518519	0.0299785867238	0.130967258185	0.188436830835	0.1317715959	0.139965008748	0.142300194932	0.113981762918
ENSG00000185630.14	0.101234567901	0.0642398286938	0.121969507623	0.0556745182013	0.125915080527	0.133966508373	0.126705653021	0.09726443769
ENSG00000162761.10	0.111111111111	0.0428265524625	0.120969757561	0.179871520343	0.0849194729136	0.0749812546863	0.0857699805068	0.0729483282675
ENSG00000143171.8	0.113580246914	0.0899357601713	0.134466383404	0.128479657388	0.12298682284	0.132466883279	0.124756335283	0.11094224924
ENSG00000143198.8	0.113580246914	0.0556745182013	0.134466383404	0.132762312634	0.134699853587	0.106473381655	0.11306042885	0.0942249240122
ENSG00000215838.4	0.138271604938	0.0899357601713	0.142464383904	0.0299785867238	0.146412884334	0.134466383404	0.136452241715	0.0896656534954
ENSG00000143183.12	0.120987654321	0.0642398286938	0.135966008498	0.132762312634	0.099560761347	0.125968507873	0.103313840156	0.129179331307
ENSG00000143179.8	0.148148148148	0.111349036403	0.142464383904	0.017130620985	0.169838945827	0.131467133217	0.17738791423	0.0881458966565
ENSG00000215952.1	0.207407407407	0.0813704496788	0.164458885279	0.00856531049251	0.137628111274	0.108972756811	0.155945419103	0.11094224924
ENSG00000215834.4	0.133333333333	0.222698072805	0.155961009748	0.00856531049251	0.175695461201	0.163459135216	0.16179337232	0.113981762918
ENSG00000143157.7	0.0666666666667	0.00856531049251	0.131467133217	0.30835117773	0.090775988287	0.0874781304674	0.0955165692008	0.107902735562
ENSG00000143195.8	0.0617283950617	0.0556745182013	0.119470132467	0.265524625268	0.099560761347	0.103474131467	0.0994152046784	0.0775075987842
ENSG00000143167.7	0.153086419753	0.0556745182013	0.149962509373	0	0.14934114202	0.141964508873	0.150097465887	0.0759878419453
ENSG00000198842.5	0.162962962963	0.0942184154176	0.138965258685	0.0299785867238	0.196193265007	0.125968507873	0.175438596491	0.0896656534954
ENSG00000198821.6	0.155555555556	0.0556745182013	0.158460384904	0.0599571734475	0.125915080527	0.10447388153	0.126705653021	0.0957446808511
ENSG00000143162.7	0.153086419753	0.214132762313	0.149462634341	0.0299785867238	0.14055636896	0.147463134216	0.136452241715	0.117021276596
ENSG00000198771.6	0.079012345679	0.0385438972163	0.125968507873	0.175588865096	0.0849194729136	0.0769807548113	0.0994152046784	0.112462006079
ENSG00000197965.7	0.0765432098765	0.03426124197	0.125468632842	0.218415417559	0.1317715959	0.102474381405	0.11306042885	0.13829787234
ENSG00000143158.6	0.135802469136	0.051391862955	0.132466883279	0.145610278373	0.0732064421669	0.0914771307173	0.0818713450292	0.0957446808511
ENSG00000143164.11	0.0888888888889	0.06852248394	0.121969507623	0.119914346895	0.120058565154	0.0894776305924	0.118908382066	0.133738601824
ENSG00000221545.1	0.153086419753	0.119914346895	0.134966258435	0.0128479657388	0.155197657394	0.168457885529	0.144249512671	0.09726443769
ENSG00000143147.10	0.083950617284	0.0642398286938	0.110972256936	0.0985010706638	0.178623718887	0.109472631842	0.159844054581	0.0927051671733
ENSG00000143155.8	0.0987654320988	0.0642398286938	0.124468882779	0.158458244111	0.10541727672	0.112471882029	0.124756335283	0.120060790274
ENSG00000213064.5	0.0641975308642	0.0128479657388	0.127968007998	0.201284796574	0.14934114202	0.106473381655	0.136452241715	0.115501519757
ENSG00000237658.1	0.0864197530864	0.179871520343	0.120969757561	0	0.152269399707	0.183454136466	0.140350877193	0.080547112462
ENSG00000143184.4	0.150617283951	0.0899357601713	0.143964008998	0.017130620985	0.146412884334	0.167458135466	0.155945419103	0.0896656534954
ENSG00000225826.1	0.0864197530864	0.145610278373	0.129967508123	0.0128479657388	0.143484626647	0.148462884279	0.136452241715	0.101823708207
ENSG00000203601.3	0.133333333333	0.0985010706638	0.145963509123	0.00856531049251	0.134699853587	0.133966508373	0.142300194932	0.0851063829787
ENSG00000143153.8	0.0987654320988	0.0214132762313	0.125968507873	0.244111349036	0.0702781844802	0.082479380155	0.0877192982456	0.12462006079
ENSG00000117475.9	0.0864197530864	0.0856531049251	0.116970757311	0.111349036403	0.1317715959	0.138965258685	0.126705653021	0.147416413374
ENSG00000198734.6	0.143209876543	0.0256959314775	0.14096475881	0.051391862955	0.169838945827	0.143964008998	0.159844054581	0.107902735562
ENSG00000174175.12	0.108641975309	0.10278372591	0.138965258685	0.00856531049251	0.190336749634	0.155461134716	0.167641325536	0.0942249240122
ENSG00000000460.12	0.0864197530864	0.0599571734475	0.135466133467	0.128479657388	0.108345534407	0.114471382154	0.107212475634	0.115501519757
ENSG00000188404.4	0.140740740741	0.0856531049251	0.122469382654	0.00428265524625	0.0966325036603	0.162959260185	0.0994152046784	0.104863221884
ENSG00000007908.11	0.123456790123	0.154175588865	0.14096475881	0.017130620985	0.134699853587	0.166958260435	0.146198830409	0.135258358663
ENSG00000171806.7	0.116049382716	0.051391862955	0.126468382904	0.128479657388	0.0966325036603	0.112971757061	0.0799220272904	0.117021276596
ENSG00000000457.9	0.0888888888889	0.0214132762313	0.139965008748	0.184154175589	0.128843338214	0.115471132217	0.122807017544	0.0987841945289
ENSG00000075945.8	0.120987654321	0.0385438972163	0.124468882779	0.13704496788	0.12298682284	0.156460884779	0.146198830409	0.109422492401
ENSG00000203740.3	0.0888888888889	0.244111349036	0.105973506623	0.00856531049251	0.172767203514	0.199950012497	0.165692007797	0.107902735562
ENSG00000263390.1	0.128395061728	0.184154175589	0.131467133217	0.00428265524625	0.14055636896	0.18095476131	0.140350877193	0.104863221884
ENSG00000224286.1	0.143209876543	0.179871520343	0.119470132467	0.017130620985	0.137628111274	0.172456885779	0.142300194932	0.0911854103343
ENSG00000116132.7	0.0913580246914	0.051391862955	0.109972506873	0.0214132762313	0.11420204978	0.0694826293427	0.11306042885	0.0759878419453
ENSG00000117501.10	0.125925925926	0.154175588865	0.135466133467	0.0256959314775	0.146412884334	0.183454136466	0.140350877193	0.0866261398176
ENSG00000094963.9	0.128395061728	0.0899357601713	0.141964508873	0.0256959314775	0.14055636896	0.162959260185	0.140350877193	0.0790273556231
ENSG00000010932.11	0.140740740741	0.128479657388	0.153961509623	0.017130620985	0.146412884334	0.162959260185	0.130604288499	0.113981762918
ENSG00000117523.11	0.083950617284	0.0428265524625	0.119970007498	0.167023554604	0.117130307467	0.112471882029	0.118908382066	0.118541033435
ENSG00000117533.10	0.0567901234568	0.0385438972163	0.120469882529	0.201284796574	0.0966325036603	0.125968507873	0.0877192982456	0.12462006079
ENSG00000010165.15	0.116049382716	0.0813704496788	0.139965008748	0.107066381156	0.128843338214	0.113971507123	0.132553606238	0.126139817629
ENSG00000197959.9	0.0962962962963	0.0256959314775	0.128467883029	0.235546038544	0.175695461201	0.113471632092	0.16179337232	0.112462006079
ENSG00000230630.1	0.155555555556	0.0985010706638	0.13296675831	0.0428265524625	0.14055636896	0.142964258935	0.116959064327	0.0820668693009
ENSG00000208024.1	0.125925925926	0.0642398286938	0.131967008248	0.0428265524625	0.14055636896	0.145963509123	0.134502923977	0.0835866261398
ENSG00000135845.5	0.0913580246914	0.0128479657388	0.123969007748	0.154175588865	0.111273792094	0.132466883279	0.122807017544	0.112462006079
ENSG00000094975.9	0.128395061728	0.06852248394	0.110472381905	0.0899357601713	0.111273792094	0.117970507373	0.0994152046784	0.156534954407
ENSG00000117560.6	0.158024691358	0.0471092077088	0.143964008998	0.0385438972163	0.152269399707	0.13696575856	0.153996101365	0.0775075987842
ENSG00000120337.7	0.118518518519	0.167023554604	0.113471632092	0.00428265524625	0.146412884334	0.170957260685	0.144249512671	0.0927051671733
ENSG00000117586.6	0.153086419753	0.119914346895	0.134466383404	0.0299785867238	0.166910688141	0.159960009997	0.153996101365	0.135258358663
ENSG00000162753.10	0.155555555556	0.154175588865	0.137465633592	0.00856531049251	0.161054172767	0.146463384154	0.152046783626	0.109422492401
ENSG00000183831.6	0.0888888888889	0.0385438972163	0.114471382154	0.141327623126	0.12298682284	0.126968257936	0.142300194932	0.113981762918
ENSG00000076321.6	0.0864197530864	0.051391862955	0.114971257186	0.13704496788	0.134699853587	0.160459885029	0.152046783626	0.112462006079
ENSG00000120334.11	0.083950617284	0.0471092077088	0.111472131967	0.149892933619	0.111273792094	0.111472131967	0.093567251462	0.121580547112
ENSG00000117593.8	0.133333333333	0.162740899358	0.126968257936	0.0128479657388	0.166910688141	0.15296175956	0.169590643275	0.112462006079
ENSG00000270084.1	0.158024691358	0.145610278373	0.166958260435	0.0128479657388	0.158125915081	0.12896775806	0.155945419103	0.0881458966565
ENSG00000185278.10	0.118518518519	0.0299785867238	0.143964008998	0.154175588865	0.0819912152269	0.116970757311	0.0857699805068	0.120060790274
ENSG00000117601.9	0.150617283951	0.0599571734475	0.149962509373	0.017130620985	0.143484626647	0.094976255936	0.148148148148	0.112462006079
ENSG00000203737.2	0.150617283951	0.13704496788	0.120469882529	0.0299785867238	0.213762811127	0.167958010497	0.167641325536	0.117021276596
ENSG00000120333.4	0.111111111111	0.0770877944325	0.130967258185	0.111349036403	0.120058565154	0.133966508373	0.124756335283	0.132218844985
ENSG00000235750.5	0.113580246914	0.0256959314775	0.140464883779	0.149892933619	0.125915080527	0.0994751312172	0.124756335283	0.0881458966565
ENSG00000224718.1	0.175308641975	0.0942184154176	0.16495876031	0.0214132762313	0.161054172767	0.0894776305924	0.148148148148	0.0911854103343
ENSG00000252906.1	0.113580246914	0.158458244111	0.115971007248	0.0214132762313	0.190336749634	0.154461384654	0.167641325536	0.126139817629
ENSG00000152092.11	0.116049382716	0.0556745182013	0.150962259435	0.145610278373	0.108345534407	0.132466883279	0.11306042885	0.0911854103343
ENSG00000198797.6	0.140740740741	0.0813704496788	0.142964258935	0.0385438972163	0.161054172767	0.136465883529	0.152046783626	0.123100303951
ENSG00000120341.14	0.116049382716	0.0728051391863	0.128467883029	0.03426124197	0.181551976574	0.134466383404	0.167641325536	0.113981762918
ENSG00000242193.5	0.106172839506	0.017130620985	0.132466883279	0.158458244111	0.11420204978	0.115471132217	0.115009746589	0.123100303951
ENSG00000240021.5	0.140740740741	0.0770877944325	0.158960259935	0.0256959314775	0.216691068814	0.101974506373	0.187134502924	0.104863221884
ENSG00000213057.4	0.108641975309	0.0214132762313	0.137465633592	0.201284796574	0.1317715959	0.0849787553112	0.120857699805	0.113981762918
ENSG00000266417.1	0.158024691358	0.158458244111	0.170957260685	0	0.1317715959	0.166458385404	0.124756335283	0.080547112462
ENSG00000116191.13	0.0518518518519	0.0128479657388	0.108972756811	0.30835117773	0.111273792094	0.106473381655	0.124756335283	0.112462006079
ENSG00000186283.9	0.103703703704	0.0128479657388	0.137465633592	0.20556745182	0.120058565154	0.0774806298425	0.132553606238	0.106382978723
ENSG00000143322.15	0.0962962962963	0.0214132762313	0.126968257936	0.231263383298	0.0849194729136	0.123469132717	0.109161793372	0.153495440729
ENSG00000057252.8	0.0888888888889	0.017130620985	0.122969257686	0.192719486081	0.155197657394	0.0994751312172	0.153996101365	0.136778115502
ENSG00000162779.16	0.0938271604938	0.0599571734475	0.118470382404	0.132762312634	0.120058565154	0.094976255936	0.118908382066	0.101823708207
ENSG00000116218.8	0.116049382716	0.00856531049251	0.139965008748	0.248394004283	0.0819912152269	0.113471632092	0.0857699805068	0.104863221884
ENSG00000162782.11	0.103703703704	0.0299785867238	0.134966258435	0.188436830835	0.117130307467	0.117970507373	0.124756335283	0.113981762918
ENSG00000169905.8	0.116049382716	0.10278372591	0.117470632342	0.0985010706638	0.152269399707	0.159460134966	0.144249512671	0.11094224924
ENSG00000143337.14	0.145679012346	0.051391862955	0.133966508373	0.149892933619	0.0732064421669	0.112471882029	0.0974658869396	0.132218844985
ENSG00000116260.12	0.079012345679	0.017130620985	0.130467383154	0.282655246253	0.12298682284	0.096975756061	0.126705653021	0.107902735562
ENSG00000121454.4	0.0987654320988	0.0599571734475	0.101974506373	0.145610278373	0.120058565154	0.0479880029993	0.0955165692008	0.136778115502
ENSG00000230124.2	0.106172839506	0.214132762313	0.122469382654	0	0.172767203514	0.182954261435	0.157894736842	0.103343465046
ENSG00000135847.5	0.106172839506	0.214132762313	0.122469382654	0	0.172767203514	0.182954261435	0.157894736842	0.103343465046
ENSG00000143324.9	0.0864197530864	0.0471092077088	0.126968257936	0.184154175589	0.120058565154	0.125968507873	0.126705653021	0.103343465046
ENSG00000135835.6	0.103703703704	0.0299785867238	0.113471632092	0.192719486081	0.0849194729136	0.0819795051237	0.0818713450292	0.11094224924
ENSG00000135823.9	0.0888888888889	0.0299785867238	0.125468632842	0.20556745182	0.120058565154	0.110972256936	0.107212475634	0.117021276596
ENSG00000153029.10	0.123456790123	0.107066381156	0.143464133967	0.00856531049251	0.181551976574	0.126968257936	0.163742690058	0.0942249240122
ENSG00000162783.8	0.0913580246914	0.0556745182013	0.106473381655	0.201284796574	0.102489019034	0.08047988003	0.116959064327	0.0820668693009
ENSG00000237292.1	0.150617283951	0.051391862955	0.134466383404	0.0256959314775	0.163982430454	0.107473131717	0.165692007797	0.0896656534954
ENSG00000179452.2	0.167901234568	0.0813704496788	0.143964008998	0.0299785867238	0.163982430454	0.109972506873	0.171539961014	0.0927051671733
ENSG00000198216.6	0.123456790123	0.0599571734475	0.143464133967	0.06852248394	0.125915080527	0.0719820044989	0.134502923977	0.106382978723
ENSG00000179930.5	0.158024691358	0.0599571734475	0.172456885779	0.0299785867238	0.175695461201	0.126468382904	0.17738791423	0.109422492401
ENSG00000228918.3	0.162962962963	0.141327623126	0.151962009498	0.017130620985	0.184480234261	0.126968257936	0.173489278752	0.113981762918
ENSG00000135821.12	0.0814814814815	0.0256959314775	0.123469132717	0.188436830835	0.0732064421669	0.0864783804049	0.0857699805068	0.103343465046
ENSG00000203730.2	0.125925925926	0.128479657388	0.143464133967	0.017130620985	0.14934114202	0.141964508873	0.153996101365	0.0729483282675
ENSG00000203729.4	0.177777777778	0.10278372591	0.148462884279	0.0128479657388	0.166910688141	0.146463384154	0.173489278752	0.115501519757
ENSG00000121446.13	0.145679012346	0.162740899358	0.145963509123	0.00428265524625	0.158125915081	0.125468632842	0.148148148148	0.100303951368
ENSG00000135828.7	0.125925925926	0.0471092077088	0.14496375906	0.0471092077088	0.172767203514	0.154961259685	0.159844054581	0.0927051671733
ENSG00000143333.6	0.138271604938	0.0299785867238	0.135966008498	0.128479657388	0.152269399707	0.0914771307173	0.152046783626	0.11094224924
ENSG00000261504.1	0.130864197531	0.0428265524625	0.142464383904	0.154175588865	0.11420204978	0.102474381405	0.122807017544	0.0790273556231
ENSG00000135824.8	0.145679012346	0.0899357601713	0.127968007998	0.0128479657388	0.152269399707	0.111472131967	0.159844054581	0.113981762918
ENSG00000135838.9	0.113580246914	0.03426124197	0.135466133467	0.235546038544	0.090775988287	0.109972506873	0.107212475634	0.117021276596
ENSG00000135829.12	0.083950617284	0.051391862955	0.113471632092	0.17130620985	0.12298682284	0.110972256936	0.122807017544	0.117021276596
ENSG00000157060.10	0.108641975309	0.0256959314775	0.121469632592	0.197002141328	0.12298682284	0.135966008498	0.136452241715	0.118541033435
ENSG00000135862.5	0.125925925926	0.167023554604	0.122969257686	0.0128479657388	0.1317715959	0.161459635091	0.148148148148	0.115501519757
ENSG00000058085.10	0.128395061728	0.0642398286938	0.129467633092	0.0856531049251	0.137628111274	0.145963509123	0.148148148148	0.100303951368
ENSG00000232860.3	0.120987654321	0.0770877944325	0.129467633092	0.10278372591	0.102489019034	0.0964758810297	0.101364522417	0.11094224924
ENSG00000162704.11	0.0814814814815	0.0471092077088	0.125468632842	0.184154175589	0.11420204978	0.135466133467	0.11306042885	0.107902735562
ENSG00000198756.6	0.150617283951	0.167023554604	0.143964008998	0.017130620985	0.172767203514	0.168457885529	0.16179337232	0.115501519757
ENSG00000198860.7	0.135802469136	0.017130620985	0.124968757811	0.20556745182	0.0878477306003	0.134966258435	0.115009746589	0.104863221884
ENSG00000116667.8	0.133333333333	0.20556745182	0.125468632842	0.00856531049251	0.175695461201	0.178955261185	0.17738791423	0.118541033435
ENSG00000116406.14	0.0814814814815	0.03426124197	0.117970507373	0.222698072805	0.0937042459736	0.118470382404	0.109161793372	0.112462006079
ENSG00000135842.12	0.158024691358	0.154175588865	0.135466133467	0.0128479657388	0.158125915081	0.189952511872	0.183235867446	0.0835866261398
ENSG00000260976.1	0.165432098765	0.10278372591	0.154461384654	0.0942184154176	0.108345534407	0.139965008748	0.118908382066	0.0501519756839
ENSG00000121481.6	0.0617283950617	0.0428265524625	0.111472131967	0.261241970021	0.108345534407	0.117970507373	0.11306042885	0.147416413374
ENSG00000121486.7	0.0864197530864	0.051391862955	0.132466883279	0.132762312634	0.134699853587	0.117470632342	0.115009746589	0.117021276596
ENSG00000116668.8	0.0987654320988	0.0256959314775	0.113971507123	0.162740899358	0.137628111274	0.110472381905	0.116959064327	0.129179331307
ENSG00000143341.7	0.140740740741	0.20556745182	0.138465383654	0	0.14934114202	0.190452386903	0.144249512671	0.117021276596
ENSG00000116690.7	0.0938271604938	0.197002141328	0.116970757311	0.00856531049251	0.163982430454	0.181954511372	0.150097465887	0.107902735562
ENSG00000157181.10	0.0962962962963	0.0599571734475	0.127468132967	0.0728051391863	0.187408491947	0.14096475881	0.152046783626	0.0987841945289
ENSG00000262180.1	0.128395061728	0.201284796574	0.106973256686	0.0128479657388	0.128843338214	0.161459635091	0.120857699805	0.11094224924
ENSG00000116703.12	0.16049382716	0.179871520343	0.145463634091	0.00428265524625	0.0937042459736	0.205948512872	0.093567251462	0.0927051671733
ENSG00000116711.8	0.113580246914	0.17130620985	0.127468132967	0.0128479657388	0.125915080527	0.207448137966	0.130604288499	0.0987841945289
ENSG00000231175.1	0.133333333333	0.179871520343	0.143964008998	0.0128479657388	0.1317715959	0.187953011747	0.12865497076	0.117021276596
ENSG00000150681.5	0.118518518519	0.17130620985	0.13296675831	0.00428265524625	0.12298682284	0.195451137216	0.138401559454	0.0790273556231
ENSG00000253148.1	0.130864197531	0.231263383298	0.13696575856	0.00428265524625	0.128843338214	0.216945763559	0.12865497076	0.0987841945289
ENSG00000090104.7	0.155555555556	0.13704496788	0.135966008498	0.0256959314775	0.14934114202	0.205948512872	0.153996101365	0.103343465046
ENSG00000127074.10	0.130864197531	0.184154175589	0.14096475881	0.017130620985	0.143484626647	0.192951762059	0.124756335283	0.0820668693009
ENSG00000116741.6	0.130864197531	0.0642398286938	0.130967258185	0.13704496788	0.117130307467	0.117970507373	0.105263157895	0.107902735562
ENSG00000116750.9	0.0962962962963	0.0556745182013	0.12896775806	0.179871520343	0.14055636896	0.118470382404	0.122807017544	0.12462006079
ENSG00000116747.8	0.116049382716	0.0385438972163	0.133966508373	0.175588865096	0.108345534407	0.115971007248	0.120857699805	0.115501519757
ENSG00000221680.1	0.116049382716	0.235546038544	0.107473131717	0.017130620985	0.204978038067	0.180454886278	0.181286549708	0.117021276596
ENSG00000162630.5	0.177777777778	0.149892933619	0.154961259685	0.0256959314775	0.108345534407	0.183954011497	0.0916179337232	0.0744680851064
ENSG00000232077.1	0.140740740741	0.154175588865	0.140464883779	0.0642398286938	0.155197657394	0.170957260685	0.152046783626	0.0987841945289
ENSG00000162687.12	0.0864197530864	0.0599571734475	0.123469132717	0.0856531049251	0.108345534407	0.150462384404	0.116959064327	0.129179331307
ENSG00000000971.11	0.0938271604938	0.175588865096	0.130967258185	0.00856531049251	0.161054172767	0.200449887528	0.155945419103	0.11094224924
ENSG00000116785.9	0.113580246914	0.197002141328	0.127468132967	0	0.143484626647	0.206948262934	0.142300194932	0.0927051671733
ENSG00000244414.2	0.133333333333	0.201284796574	0.138965258685	0.00856531049251	0.134699853587	0.157460634841	0.12865497076	0.133738601824
ENSG00000134365.8	0.125925925926	0.192719486081	0.135966008498	0.00428265524625	0.155197657394	0.200949762559	0.155945419103	0.0851063829787
ENSG00000134389.8	0.128395061728	0.226980728051	0.126468382904	0.0128479657388	0.155197657394	0.170457385654	0.138401559454	0.127659574468
ENSG00000143278.3	0.133333333333	0.222698072805	0.129467633092	0	0.14934114202	0.212946763309	0.138401559454	0.0987841945289
ENSG00000177888.7	0.150617283951	0.149892933619	0.105473631592	0.00856531049251	0.155197657394	0.145963509123	0.144249512671	0.130699088146
ENSG00000203724.6	0.108641975309	0.0256959314775	0.134466383404	0.252676659529	0.0937042459736	0.123469132717	0.0974658869396	0.118541033435
ENSG00000143355.11	0.0888888888889	0.06852248394	0.118470382404	0.124197002141	0.102489019034	0.0664833791552	0.0955165692008	0.0957446808511
ENSG00000151418.7	0.165432098765	0.145610278373	0.143964008998	0	0.0937042459736	0.178455386153	0.0994152046784	0.0820668693009
ENSG00000081237.14	0.128395061728	0.128479657388	0.118470382404	0.0214132762313	0.146412884334	0.197450637341	0.153996101365	0.0911854103343
ENSG00000207975.1	0.165432098765	0.179871520343	0.137465633592	0.0256959314775	0.181551976574	0.200949762559	0.16179337232	0.0790273556231
ENSG00000118193.7	0.145679012346	0.175588865096	0.128467883029	0.0128479657388	0.166910688141	0.144463884029	0.152046783626	0.109422492401
ENSG00000118197.9	0.0716049382716	0.00856531049251	0.113471632092	0.218415417559	0.0790629575403	0.128467883029	0.101364522417	0.117021276596
ENSG00000260088.1	0.0913580246914	0.0128479657388	0.132466883279	0.218415417559	0.0702781844802	0.130467383154	0.083820662768	0.11094224924
ENSG00000170128.2	0.0864197530864	0.0214132762313	0.132466883279	0.179871520343	0.155197657394	0.0754811297176	0.150097465887	0.0866261398176
ENSG00000163362.6	0.118518518519	0.017130620985	0.125968507873	0.201284796574	0.102489019034	0.0844788802799	0.138401559454	0.0911854103343
ENSG00000116852.10	0.0740740740741	0.03426124197	0.123969007748	0.27408993576	0.099560761347	0.0849787553112	0.109161793372	0.0881458966565
ENSG00000081248.6	0.135802469136	0.0642398286938	0.135466133467	0.051391862955	0.14055636896	0.0774806298425	0.173489278752	0.100303951368
ENSG00000232237.2	0.0938271604938	0.0385438972163	0.132466883279	0.167023554604	0.146412884334	0.0809797550612	0.138401559454	0.109422492401
ENSG00000116857.12	0.0987654320988	0.0299785867238	0.146963259185	0.17130620985	0.120058565154	0.107973006748	0.124756335283	0.141337386018
ENSG00000163395.12	0.148148148148	0.0471092077088	0.154461384654	0.0385438972163	0.158125915081	0.098975256186	0.173489278752	0.0987841945289
ENSG00000081277.7	0.153086419753	0.0214132762313	0.14496375906	0.179871520343	0.108345534407	0.0934766308423	0.122807017544	0.0790273556231
ENSG00000159166.9	0.106172839506	0.0428265524625	0.133466633342	0.23982869379	0.102489019034	0.0749812546863	0.124756335283	0.12462006079
ENSG00000174307.5	0.108641975309	0.0214132762313	0.135966008498	0.23982869379	0.108345534407	0.0669832541865	0.132553606238	0.132218844985
ENSG00000159176.9	0.155555555556	0.124197002141	0.146963259185	0.00856531049251	0.178623718887	0.113971507123	0.167641325536	0.109422492401
ENSG00000134369.11	0.155555555556	0.0556745182013	0.154961259685	0.0770877944325	0.12298682284	0.0964758810297	0.138401559454	0.0942249240122
ENSG00000231871.1	0.120987654321	0.0942184154176	0.145463634091	0.149892933619	0.102489019034	0.115971007248	0.0857699805068	0.115501519757
ENSG00000221028.1	0.165432098765	0.0770877944325	0.15296175956	0.0385438972163	0.152269399707	0.107473131717	0.136452241715	0.0987841945289
ENSG00000198700.5	0.0716049382716	0.0599571734475	0.12896775806	0.197002141328	0.128843338214	0.117470632342	0.122807017544	0.103343465046
ENSG00000163431.11	0.140740740741	0.0642398286938	0.13296675831	0.06852248394	0.155197657394	0.102474381405	0.138401559454	0.106382978723
ENSG00000134375.6	0.103703703704	0.0556745182013	0.130967258185	0.107066381156	0.125915080527	0.118470382404	0.11306042885	0.136778115502
ENSG00000176393.6	0.0765432098765	0.017130620985	0.126468382904	0.27408993576	0.120058565154	0.098975256186	0.138401559454	0.123100303951
ENSG00000163435.11	0.145679012346	0.0813704496788	0.145963509123	0.0642398286938	0.117130307467	0.0814796300925	0.130604288499	0.112462006079
ENSG00000143862.3	0.0888888888889	0.0299785867238	0.127968007998	0.295503211991	0.0644216691069	0.0669832541865	0.0994152046784	0.112462006079
ENSG00000243323.1	0.155555555556	0.0642398286938	0.165458635341	0.0642398286938	0.175695461201	0.063984003999	0.16179337232	0.0942249240122
ENSG00000133067.13	0.276543209877	0.10278372591	0.327418145464	0.03426124197	0.231332357247	0.0689827543114	0.206627680312	0.00455927051672
ENSG00000077157.16	0.113580246914	0.03426124197	0.122969257686	0.197002141328	0.10541727672	0.131467133217	0.11306042885	0.126139817629
ENSG00000143858.7	0.0765432098765	0.0299785867238	0.122469382654	0.188436830835	0.0878477306003	0.0544863784054	0.0877192982456	0.0942249240122
ENSG00000228288.2	0.123456790123	0.0385438972163	0.123969007748	0.158458244111	0.0819912152269	0.100974756311	0.0974658869396	0.101823708207
ENSG00000234996.3	0.217283950617	0.111349036403	0.163459135216	0.03426124197	0.187408491947	0.114471382154	0.167641325536	0.129179331307
ENSG00000183155.4	0.116049382716	0.0214132762313	0.137965508623	0.218415417559	0.11420204978	0.118470382404	0.122807017544	0.120060790274
ENSG00000117153.11	0.113580246914	0.0428265524625	0.121469632592	0.158458244111	0.117130307467	0.10847288178	0.124756335283	0.113981762918
ENSG00000159346.8	0.0888888888889	0.017130620985	0.125968507873	0.235546038544	0.10541727672	0.119470132467	0.130604288499	0.112462006079
ENSG00000163444.7	0.0666666666667	0.0471092077088	0.107473131717	0.23982869379	0.134699853587	0.098975256186	0.120857699805	0.123100303951
ENSG00000143847.11	0.125925925926	0.0556745182013	0.136465883529	0.0299785867238	0.175695461201	0.0794801299675	0.173489278752	0.09726443769
ENSG00000133055.4	0.175308641975	0.051391862955	0.173456635841	0.0256959314775	0.152269399707	0.0814796300925	0.140350877193	0.0957446808511
ENSG00000133048.8	0.185185185185	0.0770877944325	0.170457385654	0.0299785867238	0.155197657394	0.0934766308423	0.157894736842	0.106382978723
ENSG00000233791.1	0.118518518519	0.0428265524625	0.130467383154	0.145610278373	0.0790629575403	0.0744813796551	0.0916179337232	0.11094224924
ENSG00000159388.5	0.0888888888889	0.0299785867238	0.142464383904	0.184154175589	0.0849194729136	0.0634841289678	0.109161793372	0.0881458966565
ENSG00000058668.10	0.118518518519	0.0385438972163	0.122969257686	0.0599571734475	0.0878477306003	0.0854786303424	0.132553606238	0.0927051671733
ENSG00000122188.8	0.143209876543	0.0728051391863	0.155961009748	0.051391862955	0.163982430454	0.107473131717	0.155945419103	0.101823708207
ENSG00000257315.1	0.123456790123	0.111349036403	0.114971257186	0.0642398286938	0.0966325036603	0.119970007498	0.103313840156	0.0957446808511
ENSG00000143842.10	0.0962962962963	0.00428265524625	0.125968507873	0.201284796574	0.0849194729136	0.063984003999	0.0877192982456	0.120060790274
ENSG00000230550.1	0.167901234568	0.0985010706638	0.162959260185	0.0128479657388	0.155197657394	0.101474631342	0.159844054581	0.0911854103343
ENSG00000143839.12	0.158024691358	0.0942184154176	0.155961009748	0.0214132762313	0.158125915081	0.102474381405	0.16179337232	0.0942249240122
ENSG00000174567.7	0.158024691358	0.06852248394	0.16095976006	0.03426124197	0.163982430454	0.103974006498	0.16179337232	0.0942249240122
ENSG00000143850.8	0.143209876543	0.0770877944325	0.134466383404	0.06852248394	0.187408491947	0.082479380155	0.171539961014	0.100303951368
ENSG00000158615.8	0.0814814814815	0.0471092077088	0.121469632592	0.209850107066	0.117130307467	0.0934766308423	0.115009746589	0.0699088145897
ENSG00000133056.9	0.138271604938	0.017130620985	0.127968007998	0.222698072805	0.11420204978	0.0789802549363	0.107212475634	0.123100303951
ENSG00000198625.8	0.0765432098765	0.051391862955	0.116470882279	0.149892933619	0.128843338214	0.0904773806548	0.132553606238	0.113981762918
ENSG00000170382.7	0.0740740740741	0.0128479657388	0.127968007998	0.265524625268	0.090775988287	0.0574856285929	0.111111111111	0.0790273556231
ENSG00000163531.11	0.113580246914	0.0471092077088	0.13296675831	0.214132762313	0.099560761347	0.0839790052487	0.111111111111	0.165653495441
ENSG00000117222.9	0.113580246914	0.0642398286938	0.118970257436	0.111349036403	0.137628111274	0.118970257436	0.124756335283	0.148936170213
ENSG00000133069.10	0.113580246914	0.0813704496788	0.122969257686	0.06852248394	0.204978038067	0.0879780054986	0.17738791423	0.117021276596
ENSG00000162873.10	0.143209876543	0.0642398286938	0.16895776056	0.051391862955	0.172767203514	0.125968507873	0.134502923977	0.080547112462
ENSG00000186007.5	0.0740740740741	0.0728051391863	0.112971757061	0.124197002141	0.134699853587	0.0699825043739	0.16179337232	0.0759878419453
ENSG00000224717.1	0.133333333333	0.0942184154176	0.149462634341	0.119914346895	0.0790629575403	0.0689827543114	0.0994152046784	0.0501519756839
ENSG00000117266.11	0.0962962962963	0.017130620985	0.13696575856	0.132762312634	0.0937042459736	0.0644838790302	0.120857699805	0.107902735562
ENSG00000158711.9	0.0814814814815	0.00856531049251	0.111472131967	0.312633832976	0.0790629575403	0.0974756310922	0.093567251462	0.13829787234
ENSG00000158715.5	0.133333333333	0.0556745182013	0.130967258185	0.0599571734475	0.169838945827	0.0634841289678	0.17738791423	0.101823708207
ENSG00000069275.12	0.138271604938	0.162740899358	0.127468132967	0.017130620985	0.128843338214	0.161959510122	0.148148148148	0.109422492401
ENSG00000117280.8	0.120987654321	0.0471092077088	0.118970257436	0.145610278373	0.134699853587	0.103474131467	0.146198830409	0.117021276596
ENSG00000133065.6	0.083950617284	0.0556745182013	0.117970507373	0.184154175589	0.117130307467	0.078480379905	0.111111111111	0.112462006079
ENSG00000136634.5	0.162962962963	0.06852248394	0.138465383654	0.0299785867238	0.14055636896	0.0934766308423	0.136452241715	0.106382978723
ENSG00000142224.11	0.143209876543	0.124197002141	0.135466133467	0.017130620985	0.172767203514	0.126468382904	0.157894736842	0.100303951368
ENSG00000162891.6	0.116049382716	0.0856531049251	0.126468382904	0.0428265524625	0.146412884334	0.147463134216	0.153996101365	0.101823708207
ENSG00000162892.11	0.153086419753	0.0985010706638	0.14096475881	0.0128479657388	0.163982430454	0.092976755811	0.159844054581	0.107902735562
ENSG00000162894.7	0.172839506173	0.06852248394	0.304423894026	0.0256959314775	0.161054172767	0.0894776305924	0.118908382066	0.118541033435
ENSG00000182795.12	0.125925925926	0.10278372591	0.13696575856	0	0.0937042459736	0.130967258185	0.101364522417	0.123100303951
ENSG00000123836.10	0.167901234568	0.184154175589	0.145463634091	0.00856531049251	0.120058565154	0.143464133967	0.116959064327	0.104863221884
ENSG00000123843.8	0.128395061728	0.06852248394	0.12896775806	0.017130620985	0.137628111274	0.151962009498	0.132553606238	0.09726443769
ENSG00000117322.12	0.108641975309	0.017130620985	0.130967258185	0.188436830835	0.1317715959	0.151962009498	0.134502923977	0.101823708207
ENSG00000203710.6	0.0864197530864	0.0599571734475	0.141964508873	0.154175588865	0.155197657394	0.124468882779	0.138401559454	0.126139817629
ENSG00000117335.14	0.079012345679	0.0385438972163	0.129967508123	0.197002141328	0.11420204978	0.127968007998	0.116959064327	0.12462006079
ENSG00000174059.12	0.101234567901	0.0299785867238	0.13296675831	0.10278372591	0.111273792094	0.082479380155	0.111111111111	0.0835866261398
ENSG00000076356.6	0.0691358024691	0.0599571734475	0.117970507373	0.218415417559	0.108345534407	0.092976755811	0.111111111111	0.0835866261398
ENSG00000196878.8	0.145679012346	0.0813704496788	0.138465383654	0.03426124197	0.166910688141	0.0809797550612	0.185185185185	0.120060790274
ENSG00000227591.1	0.116049382716	0.0556745182013	0.129467633092	0.119914346895	0.108345534407	0.094976255936	0.107212475634	0.129179331307
ENSG00000123689.5	0.103703703704	0.0428265524625	0.151962009498	0.13704496788	0.14055636896	0.0984753811547	0.138401559454	0.0896656534954
ENSG00000009790.10	0.133333333333	0.0642398286938	0.163459135216	0.03426124197	0.14934114202	0.105973506623	0.136452241715	0.101823708207
ENSG00000162757.3	0.108641975309	0.0642398286938	0.130967258185	0.13704496788	0.134699853587	0.110472381905	0.138401559454	0.0881458966565
ENSG00000117595.6	0.0765432098765	0.0256959314775	0.113971507123	0.115631691649	0.152269399707	0.0974756310922	0.134502923977	0.141337386018
ENSG00000117597.13	0.140740740741	0.107066381156	0.134966258435	0.0385438972163	0.178623718887	0.14096475881	0.163742690058	0.136778115502
ENSG00000203706.4	0.113580246914	0.0471092077088	0.119970007498	0.141327623126	0.137628111274	0.0884778805299	0.144249512671	0.0851063829787
ENSG00000082497.7	0.0987654320988	0.0942184154176	0.118970257436	0.0428265524625	0.190336749634	0.12896775806	0.175438596491	0.103343465046
ENSG00000054392.8	0.153086419753	0.0942184154176	0.127468132967	0.0556745182013	0.11420204978	0.109972506873	0.126705653021	0.123100303951
ENSG00000117625.9	0.145679012346	0.0770877944325	0.120969757561	0.0770877944325	0.0732064421669	0.106973256686	0.0779727095517	0.0623100303951
ENSG00000082512.10	0.0938271604938	0.03426124197	0.124968757811	0.214132762313	0.12298682284	0.0819795051237	0.122807017544	0.100303951368
ENSG00000198570.5	0.195061728395	0.051391862955	0.18095476131	0.03426124197	0.143484626647	0.0849787553112	0.136452241715	0.104863221884
ENSG00000117650.8	0.101234567901	0.051391862955	0.122469382654	0.13704496788	0.146412884334	0.124468882779	0.138401559454	0.109422492401
ENSG00000143493.8	0.111111111111	0.0599571734475	0.116970757311	0.132762312634	0.125915080527	0.122469382654	0.124756335283	0.117021276596
ENSG00000143476.13	0.0987654320988	0.0471092077088	0.122969257686	0.167023554604	0.125915080527	0.123969007748	0.118908382066	0.109422492401
ENSG00000264358.1	0.103703703704	0.154175588865	0.115471132217	0.0128479657388	0.163982430454	0.185953511622	0.157894736842	0.113981762918
ENSG00000066027.7	0.0913580246914	0.222698072805	0.109472631842	0.00428265524625	0.14934114202	0.198450387403	0.148148148148	0.12462006079
ENSG00000201544.1	0.182716049383	0.149892933619	0.154461384654	0.00428265524625	0.202049780381	0.137965508623	0.19298245614	0.0942249240122
ENSG00000117691.5	0.0716049382716	0.0128479657388	0.118970257436	0.278372591006	0.111273792094	0.0999750062484	0.116959064327	0.104863221884
ENSG00000228067.1	0.130864197531	0.179871520343	0.152461884529	0.00428265524625	0.14934114202	0.176455886028	0.150097465887	0.0987841945289
ENSG00000123685.4	0.130864197531	0.145610278373	0.13296675831	0.017130620985	0.152269399707	0.0869782554361	0.144249512671	0.13829787234
ENSG00000203705.6	0.106172839506	0.0770877944325	0.127468132967	0.13704496788	0.120058565154	0.111472131967	0.120857699805	0.106382978723
ENSG00000185523.6	0.150617283951	0.192719486081	0.148462884279	0.0256959314775	0.143484626647	0.140464883779	0.126705653021	0.133738601824
ENSG00000198468.3	0.108641975309	0.0556745182013	0.13696575856	0.124197002141	0.12298682284	0.0924768807798	0.103313840156	0.103343465046
ENSG00000162769.8	0.140740740741	0.0642398286938	0.135966008498	0.0813704496788	0.178623718887	0.10047488128	0.155945419103	0.117021276596
ENSG00000143494.11	0.133333333333	0.0642398286938	0.138465383654	0.167023554604	0.102489019034	0.0869782554361	0.109161793372	0.0911854103343
ENSG00000174606.8	0.0938271604938	0.0556745182013	0.118470382404	0.145610278373	0.143484626647	0.114471382154	0.146198830409	0.133738601824
ENSG00000117707.11	0.0740740740741	0.03426124197	0.0859785053737	0.0899357601713	0.099560761347	0.0854786303424	0.101364522417	0.120060790274
ENSG00000117724.8	0.0691358024691	0.0471092077088	0.111972006998	0.184154175589	0.11420204978	0.125968507873	0.111111111111	0.104863221884
ENSG00000082482.9	0.130864197531	0.154175588865	0.131967008248	0.03426124197	0.163982430454	0.212946763309	0.155945419103	0.153495440729
ENSG00000136636.8	0.0888888888889	0.222698072805	0.110472381905	0.00428265524625	0.146412884334	0.194451387153	0.157894736842	0.118541033435
ENSG00000042781.8	0.162962962963	0.128479657388	0.14096475881	0.0214132762313	0.14055636896	0.161959510122	0.132553606238	0.11094224924
ENSG00000162814.6	0.133333333333	0.111349036403	0.14496375906	0.06852248394	0.0790629575403	0.157460634841	0.0857699805068	0.0835866261398
ENSG00000231814.2	0.130864197531	0.154175588865	0.12896775806	0.0128479657388	0.161054172767	0.174956260935	0.144249512671	0.115501519757
ENSG00000232100.1	0.17037037037	0.13704496788	0.126468382904	0.0471092077088	0.134699853587	0.177955511122	0.120857699805	0.127659574468
ENSG00000067533.5	0.0888888888889	0.0471092077088	0.127468132967	0.10278372591	0.143484626647	0.105973506623	0.126705653021	0.09726443769
ENSG00000232480.1	0.116049382716	0.0642398286938	0.111972006998	0.0813704496788	0.128843338214	0.0954761309673	0.155945419103	0.104863221884
ENSG00000092969.7	0.138271604938	0.0813704496788	0.135466133467	0.10278372591	0.0790629575403	0.0844788802799	0.093567251462	0.103343465046
ENSG00000136628.13	0.103703703704	0.0385438972163	0.12896775806	0.20556745182	0.143484626647	0.10047488128	0.132553606238	0.11094224924
ENSG00000207590.1	0.162962962963	0.231263383298	0.142464383904	0.0128479657388	0.14055636896	0.175956010997	0.130604288499	0.0942249240122
ENSG00000118873.11	0.0962962962963	0.017130620985	0.118470382404	0.141327623126	0.137628111274	0.14096475881	0.138401559454	0.118541033435
ENSG00000222370.1	0.101234567901	0.175588865096	0.130467383154	0.00856531049251	0.143484626647	0.150962259435	0.136452241715	0.106382978723
ENSG00000116141.11	0.079012345679	0.0385438972163	0.119470132467	0.282655246253	0.0819912152269	0.0944763809048	0.0877192982456	0.117021276596
ENSG00000117791.11	0.0888888888889	0.03426124197	0.128467883029	0.188436830835	0.14934114202	0.0904773806548	0.140350877193	0.100303951368
ENSG00000238078.1	0.158024691358	0.124197002141	0.153961509623	0.00856531049251	0.166910688141	0.117970507373	0.163742690058	0.0714285714286
ENSG00000257551.1	0.0765432098765	0.0256959314775	0.113971507123	0.201284796574	0.163982430454	0.0734816295926	0.144249512671	0.0896656534954
ENSG00000136630.11	0.0765432098765	0.0556745182013	0.116970757311	0.179871520343	0.0966325036603	0.0714821294676	0.0974658869396	0.0881458966565
ENSG00000234754.1	0.185185185185	0.0899357601713	0.15296175956	0.0214132762313	0.169838945827	0.126468382904	0.16179337232	0.0911854103343
ENSG00000143507.13	0.0691358024691	0.0813704496788	0.0984753811547	0.10278372591	0.193265007321	0.0849787553112	0.16179337232	0.145896656535
ENSG00000227925.1	0.162962962963	0.124197002141	0.16495876031	0.00856531049251	0.181551976574	0.125968507873	0.169590643275	0.0881458966565
ENSG00000143512.8	0.120987654321	0.107066381156	0.16095976006	0.0471092077088	0.190336749634	0.149462634341	0.159844054581	0.0942249240122
ENSG00000143498.13	0.0938271604938	0.0770877944325	0.122469382654	0.111349036403	0.10541727672	0.139465133717	0.109161793372	0.115501519757
ENSG00000225265.1	0.0987654320988	0.0899357601713	0.138465383654	0.107066381156	0.120058565154	0.140464883779	0.109161793372	0.09726443769
ENSG00000154305.12	0.079012345679	0.0128479657388	0.115971007248	0.23982869379	0.1317715959	0.108972756811	0.136452241715	0.113981762918
ENSG00000186063.8	0.0938271604938	0.0471092077088	0.120469882529	0.192719486081	0.0966325036603	0.0919770057486	0.109161793372	0.103343465046
ENSG00000162819.7	0.108641975309	0.0556745182013	0.118970257436	0.192719486081	0.0790629575403	0.098975256186	0.103313840156	0.120060790274
ENSG00000154309.7	0.111111111111	0.124197002141	0.122969257686	0.017130620985	0.190336749634	0.181954511372	0.189083820663	0.100303951368
ENSG00000187554.7	0.128395061728	0.017130620985	0.142964258935	0.226980728051	0.14055636896	0.0829792551862	0.130604288499	0.118541033435
ENSG00000143502.10	0.0987654320988	0.0471092077088	0.120469882529	0.20556745182	0.0644216691069	0.0874781304674	0.0779727095517	0.120060790274
ENSG00000178395.5	0.140740740741	0.0214132762313	0.162959260185	0.20556745182	0.128843338214	0.0844788802799	0.132553606238	0.0653495440729
ENSG00000203697.7	0.16049382716	0.0642398286938	0.150962259435	0.0299785867238	0.158125915081	0.108972756811	0.142300194932	0.109422492401
ENSG00000162909.13	0.135802469136	0.0856531049251	0.158460384904	0.0256959314775	0.161054172767	0.10047488128	0.148148148148	0.0896656534954
ENSG00000143756.7	0.0962962962963	0.0428265524625	0.130967258185	0.149892933619	0.0937042459736	0.148462884279	0.103313840156	0.103343465046
ENSG00000232628.1	0.148148148148	0.0813704496788	0.142464383904	0.0256959314775	0.178623718887	0.120469882529	0.173489278752	0.11094224924
ENSG00000237101.1	0.138271604938	0.111349036403	0.146463384154	0.0214132762313	0.169838945827	0.12896775806	0.159844054581	0.117021276596
ENSG00000143748.13	0.125925925926	0.0599571734475	0.128467883029	0.13704496788	0.117130307467	0.116470882279	0.12865497076	0.0942249240122
ENSG00000221406.1	0.0864197530864	0.145610278373	0.130467383154	0.00856531049251	0.175695461201	0.163959010247	0.169590643275	0.0744680851064
ENSG00000162923.10	0.118518518519	0.0128479657388	0.131467133217	0.197002141328	0.0527086383602	0.0939765058735	0.0701754385965	0.113981762918
ENSG00000185842.10	0.116049382716	0.0214132762313	0.130467383154	0.248394004283	0.102489019034	0.166958260435	0.111111111111	0.141337386018
ENSG00000143815.10	0.116049382716	0.0770877944325	0.105473631592	0.132762312634	0.102489019034	0.0964758810297	0.132553606238	0.109422492401
ENSG00000143819.8	0.0864197530864	0.0128479657388	0.130467383154	0.244111349036	0.10541727672	0.0794801299675	0.11306042885	0.103343465046
ENSG00000143811.12	0.0814814814815	0.0556745182013	0.123469132717	0.231263383298	0.10541727672	0.098975256186	0.116959064327	0.109422492401
ENSG00000143768.7	0.162962962963	0.0214132762313	0.145963509123	0.0599571734475	0.1317715959	0.0769807548113	0.140350877193	0.0987841945289
ENSG00000185155.7	0.0888888888889	0.0256959314775	0.126968257936	0.295503211991	0.0761346998536	0.0864783804049	0.093567251462	0.115501519757
ENSG00000203685.5	0.079012345679	0.017130620985	0.115971007248	0.291220556745	0.117130307467	0.0729817545614	0.111111111111	0.0987841945289
ENSG00000143772.5	0.0864197530864	0.0642398286938	0.118970257436	0.10278372591	0.10541727672	0.0759810047488	0.120857699805	0.0775075987842
ENSG00000163050.12	0.140740740741	0.0942184154176	0.132466883279	0.00856531049251	0.172767203514	0.126468382904	0.169590643275	0.13829787234
ENSG00000143776.14	0.0666666666667	0.0214132762313	0.107973006748	0.218415417559	0.108345534407	0.122469382654	0.0994152046784	0.133738601824
ENSG00000181450.13	0.0987654320988	0.0642398286938	0.129467633092	0.111349036403	0.163982430454	0.0919770057486	0.163742690058	0.11094224924
ENSG00000185888.5	0.145679012346	0.051391862955	0.18095476131	0.06852248394	0.207906295754	0.094976255936	0.189083820663	0.136778115502
ENSG00000143816.7	0.0493827160494	0.0214132762313	0.115971007248	0.346895074946	0.099560761347	0.0424893776556	0.0877192982456	0.09726443769
ENSG00000264483.1	0.150617283951	0.0556745182013	0.137965508623	0.0256959314775	0.190336749634	0.0464883779055	0.206627680312	0.117021276596
ENSG00000154342.4	0.113580246914	0.0128479657388	0.145963509123	0.278372591006	0.0878477306003	0.045488627843	0.0818713450292	0.0729483282675
ENSG00000143761.9	0.0592592592593	0.00428265524625	0.138965258685	0.282655246253	0.0966325036603	0.0574856285929	0.0916179337232	0.162613981763
ENSG00000143793.8	0.0962962962963	0.0256959314775	0.127968007998	0.244111349036	0.120058565154	0.0504873781555	0.122807017544	0.127659574468
ENSG00000162910.14	0.153086419753	0.0385438972163	0.150462384404	0.162740899358	0.0966325036603	0.0724818795301	0.0916179337232	0.107902735562
ENSG00000198835.3	0.145679012346	0.0471092077088	0.151962009498	0.0428265524625	0.175695461201	0.0479880029993	0.187134502924	0.106382978723
ENSG00000203684.5	0.217283950617	0.0856531049251	0.167458135466	0.0599571734475	0.117130307467	0.0609847538115	0.107212475634	0.0881458966565
ENSG00000181873.8	0.128395061728	0.10278372591	0.147963009248	0.0428265524625	0.175695461201	0.0919770057486	0.191033138402	0.164133738602
ENSG00000154370.9	0.0864197530864	0.0299785867238	0.124968757811	0.226980728051	0.0849194729136	0.0694826293427	0.116959064327	0.11094224924
ENSG00000162931.7	0.111111111111	0.00856531049251	0.133966508373	0.188436830835	0.0614934114202	0.0724818795301	0.0916179337232	0.164133738602
ENSG00000168148.3	0.155555555556	0.0599571734475	0.142464383904	0.175588865096	0.152269399707	0.082479380155	0.152046783626	0.168693009119
ENSG00000266174.1	0.177777777778	0.197002141328	0.149462634341	0.00428265524625	0.12298682284	0.165958510372	0.132553606238	0.113981762918
ENSG00000168159.9	0.150617283951	0.0471092077088	0.12896775806	0.0642398286938	0.137628111274	0.0534866283429	0.138401559454	0.112462006079
ENSG00000200370.1	0.103703703704	0.0428265524625	0.0999750062484	0.175588865096	0.111273792094	0.030992251937	0.163742690058	0.123100303951
ENSG00000168118.7	0.0666666666667	0.0128479657388	0.134966258435	0.312633832976	0.0937042459736	0.0954761309673	0.105263157895	0.139817629179
ENSG00000154429.6	0.0740740740741	0.0128479657388	0.108972756811	0.252676659529	0.0790629575403	0.078480379905	0.111111111111	0.0866261398176
ENSG00000143632.10	0.153086419753	0.0428265524625	0.133966508373	0.119914346895	0.0761346998536	0.0664833791552	0.0896686159844	0.0881458966565
ENSG00000069248.9	0.113580246914	0.0385438972163	0.138465383654	0.192719486081	0.099560761347	0.115971007248	0.130604288499	0.115501519757
ENSG00000135801.5	0.0765432098765	0.017130620985	0.119470132467	0.338329764454	0.0761346998536	0.0939765058735	0.0799220272904	0.150455927052
ENSG00000227043.1	0.16049382716	0.145610278373	0.165458635341	0.017130620985	0.163982430454	0.116470882279	0.157894736842	0.12462006079
ENSG00000228058.1	0.167901234568	0.0899357601713	0.167958010497	0.0256959314775	0.163982430454	0.103474131467	0.165692007797	0.106382978723
ENSG00000135775.9	0.101234567901	0.03426124197	0.126968257936	0.218415417559	0.14934114202	0.109472631842	0.138401559454	0.120060790274
ENSG00000135744.7	0.143209876543	0.0556745182013	0.15296175956	0.06852248394	0.163982430454	0.0999750062484	0.173489278752	0.106382978723
ENSG00000135773.8	0.177777777778	0.0428265524625	0.172456885779	0.0471092077088	0.137628111274	0.112971757061	0.16179337232	0.153495440729
ENSG00000119280.12	0.125925925926	0.10278372591	0.119970007498	0.0299785867238	0.172767203514	0.0994751312172	0.153996101365	0.0835866261398
ENSG00000119283.11	0.140740740741	0.0428265524625	0.133966508373	0.222698072805	0.137628111274	0.0714821294676	0.126705653021	0.0851063829787
ENSG00000010072.11	0.0765432098765	0.06852248394	0.120469882529	0.17130620985	0.125915080527	0.0879780054986	0.124756335283	0.132218844985
ENSG00000135766.8	0.128395061728	0.0856531049251	0.122969257686	0.03426124197	0.120058565154	0.0934766308423	0.126705653021	0.09726443769
ENSG00000116918.9	0.103703703704	0.0299785867238	0.12896775806	0.17130620985	0.0937042459736	0.109472631842	0.0994152046784	0.126139817629
ENSG00000162946.16	0.103703703704	0.00856531049251	0.137965508623	0.175588865096	0.137628111274	0.102974256436	0.140350877193	0.126139817629
ENSG00000116991.6	0.153086419753	0.154175588865	0.136465883529	0.0299785867238	0.158125915081	0.147463134216	0.171539961014	0.100303951368
ENSG00000212916.3	0.158024691358	0.115631691649	0.151962009498	0.0214132762313	0.146412884334	0.135966008498	0.153996101365	0.0881458966565
ENSG00000135778.7	0.103703703704	0.0428265524625	0.13296675831	0.158458244111	0.128843338214	0.120469882529	0.12865497076	0.126139817629
ENSG00000143674.6	0.0740740740741	0.0299785867238	0.120469882529	0.27408993576	0.108345534407	0.0939765058735	0.101364522417	0.0942249240122
ENSG00000135750.10	0.135802469136	0.0599571734475	0.140464883779	0.0642398286938	0.155197657394	0.124968757811	0.157894736842	0.120060790274
ENSG00000265744.1	0.145679012346	0.0728051391863	0.129467633092	0.0299785867238	0.143484626647	0.123469132717	0.163742690058	0.106382978723
ENSG00000183780.8	0.128395061728	0.0256959314775	0.141464633842	0.218415417559	0.137628111274	0.0844788802799	0.159844054581	0.09726443769
ENSG00000168275.10	0.0987654320988	0.0642398286938	0.130467383154	0.175588865096	0.125915080527	0.128467883029	0.120857699805	0.11094224924
ENSG00000224939.1	0.128395061728	0.0899357601713	0.139965008748	0.0128479657388	0.181551976574	0.15296175956	0.165692007797	0.101823708207
ENSG00000228044.2	0.143209876543	0.115631691649	0.167458135466	0.0214132762313	0.155197657394	0.133466633342	0.150097465887	0.0942249240122
ENSG00000227630.2	0.140740740741	0.10278372591	0.139465133717	0.0214132762313	0.204978038067	0.0834791302174	0.208576998051	0.106382978723
ENSG00000173726.6	0.133333333333	0.197002141328	0.124468882779	0.00856531049251	0.146412884334	0.141964508873	0.150097465887	0.136778115502
ENSG00000207181.1	0.111111111111	0.132762312634	0.122469382654	0.0728051391863	0.137628111274	0.118970257436	0.146198830409	0.139817629179
ENSG00000054267.16	0.079012345679	0.0428265524625	0.106473381655	0.149892933619	0.0878477306003	0.0859785053737	0.0818713450292	0.147416413374
ENSG00000263439.1	0.113580246914	0.145610278373	0.123969007748	0.00856531049251	0.175695461201	0.135966008498	0.175438596491	0.115501519757
ENSG00000152904.7	0.0913580246914	0.0899357601713	0.110472381905	0.128479657388	0.108345534407	0.08047988003	0.0974658869396	0.107902735562
ENSG00000162885.8	0.0592592592593	0.00428265524625	0.106973256686	0.256959314775	0.14055636896	0.0809797550612	0.115009746589	0.155015197568
ENSG00000168243.6	0.0864197530864	0.03426124197	0.094976255936	0.20556745182	0.111273792094	0.0744813796551	0.138401559454	0.101823708207
ENSG00000222831.1	0.0938271604938	0.124197002141	0.120469882529	0.017130620985	0.161054172767	0.174456385904	0.148148148148	0.113981762918
ENSG00000077585.9	0.0814814814815	0.0299785867238	0.113971507123	0.278372591006	0.102489019034	0.0704823794051	0.093567251462	0.0987841945289
ENSG00000186197.8	0.120987654321	0.145610278373	0.136465883529	0.03426124197	0.0878477306003	0.112971757061	0.115009746589	0.0881458966565
ENSG00000223776.4	0.158024691358	0.0642398286938	0.146463384154	0.10278372591	0.111273792094	0.126968257936	0.0974658869396	0.117021276596
ENSG00000119285.6	0.0962962962963	0.0899357601713	0.123469132717	0.128479657388	0.143484626647	0.119470132467	0.134502923977	0.126139817629
ENSG00000077522.8	0.0888888888889	0.0256959314775	0.116970757311	0.27408993576	0.108345534407	0.101974506373	0.107212475634	0.0942249240122
ENSG00000116984.8	0.0938271604938	0.0385438972163	0.113471632092	0.197002141328	0.11420204978	0.127968007998	0.130604288499	0.0957446808511
ENSG00000244020.2	0.138271604938	0.0770877944325	0.15296175956	0.0813704496788	0.196193265007	0.140464883779	0.179337231969	0.0790273556231
ENSG00000266262.1	0.172839506173	0.124197002141	0.129967508123	0.0256959314775	0.146412884334	0.161459635091	0.157894736842	0.106382978723
ENSG00000116996.5	0.111111111111	0.0813704496788	0.149962509373	0.0299785867238	0.181551976574	0.115971007248	0.169590643275	0.0927051671733
ENSG00000133019.7	0.0987654320988	0.0299785867238	0.112471882029	0.248394004283	0.0732064421669	0.114471382154	0.083820662768	0.132218844985
ENSG00000182901.11	0.0814814814815	0.017130620985	0.112971757061	0.27408993576	0.0790629575403	0.121469632592	0.0740740740741	0.121580547112
ENSG00000265831.1	0.172839506173	0.20556745182	0.145963509123	0.00428265524625	0.161054172767	0.178455386153	0.150097465887	0.0866261398176
ENSG00000091483.6	0.101234567901	0.03426124197	0.114471382154	0.141327623126	0.14934114202	0.169457635591	0.132553606238	0.120060790274
ENSG00000203668.1	0.162962962963	0.184154175589	0.143464133967	0.017130620985	0.155197657394	0.171457135716	0.16179337232	0.100303951368
ENSG00000162843.13	0.148148148148	0.184154175589	0.143464133967	0.017130620985	0.190336749634	0.18095476131	0.183235867446	0.0729483282675
ENSG00000174371.12	0.113580246914	0.0385438972163	0.133966508373	0.167023554604	0.102489019034	0.121969507623	0.11306042885	0.109422492401
ENSG00000197769.5	0.130864197531	0.0642398286938	0.14496375906	0.0385438972163	0.1317715959	0.0829792551862	0.134502923977	0.109422492401
ENSG00000180287.12	0.113580246914	0.00428265524625	0.124968757811	0.261241970021	0.0556368960469	0.0764808797801	0.0799220272904	0.0957446808511
ENSG00000143702.11	0.0888888888889	0.0385438972163	0.118970257436	0.226980728051	0.134699853587	0.110972256936	0.12865497076	0.106382978723
ENSG00000265201.1	0.138271604938	0.167023554604	0.137465633592	0.0128479657388	0.181551976574	0.186953261685	0.148148148148	0.0866261398176
ENSG00000226828.1	0.138271604938	0.0728051391863	0.139465133717	0.179871520343	0.102489019034	0.126968257936	0.136452241715	0.12462006079
ENSG00000179397.13	0.125925925926	0.0256959314775	0.12896775806	0.20556745182	0.108345534407	0.126468382904	0.12865497076	0.101823708207
ENSG00000121644.14	0.0617283950617	0.017130620985	0.133966508373	0.252676659529	0.11420204978	0.10047488128	0.115009746589	0.130699088146
ENSG00000153187.12	0.0888888888889	0.0428265524625	0.107473131717	0.231263383298	0.0966325036603	0.0964758810297	0.101364522417	0.118541033435
ENSG00000203666.8	0.103703703704	0.0642398286938	0.114971257186	0.154175588865	0.125915080527	0.096975756061	0.115009746589	0.0987841945289
ENSG00000162849.11	0.125925925926	0.107066381156	0.14496375906	0.0214132762313	0.190336749634	0.107973006748	0.181286549708	0.0987841945289
ENSG00000162852.9	0.0913580246914	0.03426124197	0.124968757811	0.209850107066	0.099560761347	0.104973756561	0.101364522417	0.11094224924
ENSG00000153207.10	0.0716049382716	0.0256959314775	0.10847288178	0.304068522484	0.111273792094	0.0849787553112	0.107212475634	0.109422492401
ENSG00000135747.7	0.0691358024691	0.0214132762313	0.129467633092	0.17130620985	0.14934114202	0.118970257436	0.136452241715	0.141337386018
ENSG00000188295.10	0.0864197530864	0.0385438972163	0.122969257686	0.154175588865	0.134699853587	0.117970507373	0.136452241715	0.11094224924
ENSG00000196418.8	0.0814814814815	0.0256959314775	0.126968257936	0.20556745182	0.12298682284	0.108972756811	0.130604288499	0.12462006079
ENSG00000162714.8	0.079012345679	0.0256959314775	0.127468132967	0.252676659529	0.0644216691069	0.061984503874	0.0662768031189	0.145896656535
ENSG00000162711.12	0.135802469136	0.119914346895	0.138965258685	0.051391862955	0.172767203514	0.114471382154	0.194931773879	0.120060790274
ENSG00000169224.8	0.135802469136	0.167023554604	0.129967508123	0.00856531049251	0.161054172767	0.15296175956	0.165692007797	0.168693009119
ENSG00000177489.1	0.153086419753	0.162740899358	0.135966008498	0.017130620985	0.158125915081	0.18095476131	0.169590643275	0.101823708207
ENSG00000177476.2	0.143209876543	0.145610278373	0.135466133467	0.0214132762313	0.172767203514	0.187953011747	0.152046783626	0.0957446808511
ENSG00000197437.2	0.2	0.175588865096	0.161459635091	0.017130620985	0.163982430454	0.212446888278	0.167641325536	0.109422492401
ENSG00000221888.2	0.158024691358	0.111349036403	0.14496375906	0.03426124197	0.161054172767	0.189952511872	0.136452241715	0.0927051671733
ENSG00000196772.3	0.150617283951	0.214132762313	0.130967258185	0.0299785867238	0.172767203514	0.194451387153	0.17738791423	0.0835866261398
ENSG00000197591.2	0.162962962963	0.119914346895	0.148462884279	0.03426124197	0.155197657394	0.131967008248	0.155945419103	0.112462006079
ENSG00000238243.2	0.135802469136	0.149892933619	0.138965258685	0.0256959314775	0.161054172767	0.131967008248	0.153996101365	0.123100303951
ENSG00000187080.7	0.17037037037	0.192719486081	0.150462384404	0.0128479657388	0.137628111274	0.210447388153	0.140350877193	0.106382978723
ENSG00000197454.1	0.167901234568	0.162740899358	0.151462134466	0.017130620985	0.14934114202	0.199450137466	0.142300194932	0.100303951368
ENSG00000198128.3	0.177777777778	0.162740899358	0.138465383654	0.0128479657388	0.117130307467	0.198950262434	0.11306042885	0.103343465046
ENSG00000196071.3	0.145679012346	0.141327623126	0.154461384654	0.00428265524625	0.14934114202	0.181954511372	0.142300194932	0.0927051671733
ENSG00000162727.3	0.165432098765	0.141327623126	0.143464133967	0.00856531049251	0.155197657394	0.176455886028	0.148148148148	0.139817629179
ENSG00000228198.1	0.175308641975	0.132762312634	0.149962509373	0.017130620985	0.120058565154	0.192951762059	0.130604288499	0.144376899696
ENSG00000177212.2	0.148148148148	0.124197002141	0.137965508623	0.0385438972163	0.14055636896	0.16495876031	0.140350877193	0.104863221884
ENSG00000177201.1	0.153086419753	0.132762312634	0.162459385154	0.0299785867238	0.155197657394	0.16095976006	0.157894736842	0.112462006079
ENSG00000196944.3	0.202469135802	0.145610278373	0.147963009248	0.0214132762313	0.169838945827	0.178455386153	0.169590643275	0.101823708207
ENSG00000203661.2	0.182716049383	0.119914346895	0.139965008748	0.0385438972163	0.181551976574	0.178455386153	0.17738791423	0.100303951368
ENSG00000184022.2	0.165432098765	0.141327623126	0.143464133967	0.0214132762313	0.161054172767	0.193951512122	0.155945419103	0.109422492401
ENSG00000187701.3	0.153086419753	0.141327623126	0.147963009248	0.03426124197	0.152269399707	0.162459385154	0.150097465887	0.109422492401
ENSG00000175137.9	0.0987654320988	0.051391862955	0.119470132467	0.06852248394	0.178623718887	0.0774806298425	0.152046783626	0.144376899696
ENSG00000171163.11	0.140740740741	0.0214132762313	0.137965508623	0.214132762313	0.12298682284	0.0794801299675	0.136452241715	0.11094224924
ENSG00000185220.7	0.0716049382716	0.0385438972163	0.143964008998	0.252676659529	0.125915080527	0.106473381655	0.122807017544	0.104863221884
ENSG00000184731.5	0.0716049382716	0.0471092077088	0.101974506373	0.304068522484	0.090775988287	0.0689827543114	0.0994152046784	0.104863221884
ENSG00000035115.17	0.0962962962963	0.017130620985	0.117970507373	0.218415417559	0.108345534407	0.0904773806548	0.101364522417	0.118541033435
ENSG00000143727.11	0.083950617284	0.0299785867238	0.122969257686	0.209850107066	0.134699853587	0.0904773806548	0.118908382066	0.121580547112
ENSG00000130508.6	0.0641975308642	0.03426124197	0.105973506623	0.269807280514	0.1317715959	0.061984503874	0.12865497076	0.0987841945289
ENSG00000234423.1	0.145679012346	0.051391862955	0.154961259685	0.0471092077088	0.181551976574	0.102474381405	0.167641325536	0.0987841945289
ENSG00000032389.8	0.123456790123	0.0728051391863	0.129967508123	0.132762312634	0.152269399707	0.108972756811	0.16179337232	0.127659574468
ENSG00000171853.11	0.133333333333	0.0299785867238	0.137465633592	0.158458244111	0.10541727672	0.102974256436	0.0994152046784	0.127659574468
ENSG00000171863.8	0.0567901234568	0.0385438972163	0.102474381405	0.184154175589	0.108345534407	0.0934766308423	0.115009746589	0.144376899696
ENSG00000118004.13	0.128395061728	0.0599571734475	0.110972256936	0.124197002141	0.14055636896	0.125468632842	0.148148148148	0.117021276596
ENSG00000151360.5	0.111111111111	0.222698072805	0.134466383404	0.0214132762313	0.155197657394	0.147463134216	0.153996101365	0.09726443769
ENSG00000214866.3	0.0913580246914	0.017130620985	0.111972006998	0.278372591006	0.0966325036603	0.098975256186	0.107212475634	0.145896656535
ENSG00000231532.1	0.120987654321	0.141327623126	0.143964008998	0.03426124197	0.166910688141	0.188452886778	0.167641325536	0.107902735562
ENSG00000176887.5	0.133333333333	0.0642398286938	0.104973756561	0.149892933619	0.120058565154	0.0634841289678	0.103313840156	0.100303951368
ENSG00000205837.3	0.143209876543	0.107066381156	0.127968007998	0.017130620985	0.207906295754	0.14896275931	0.185185185185	0.080547112462
ENSG00000134326.7	0.162962962963	0.0856531049251	0.122969257686	0.0299785867238	0.134699853587	0.0974756310922	0.12865497076	0.0851063829787
ENSG00000134321.7	0.106172839506	0.0214132762313	0.142964258935	0.256959314775	0.0849194729136	0.082479380155	0.0994152046784	0.107902735562
ENSG00000151692.10	0.0765432098765	0.00856531049251	0.118970257436	0.3426124197	0.10541727672	0.0839790052487	0.109161793372	0.103343465046
ENSG00000223884.1	0.138271604938	0.119914346895	0.15696075981	0.00856531049251	0.158125915081	0.150462384404	0.140350877193	0.0835866261398
ENSG00000235665.1	0.155555555556	0.167023554604	0.146463384154	0.017130620985	0.11420204978	0.118470382404	0.126705653021	0.107902735562
ENSG00000236790.1	0.148148148148	0.0813704496788	0.142464383904	0.0299785867238	0.14055636896	0.0954761309673	0.140350877193	0.11094224924
ENSG00000235092.1	0.0888888888889	0.0471092077088	0.117970507373	0.256959314775	0.0966325036603	0.096975756061	0.115009746589	0.0881458966565
ENSG00000115738.5	0.145679012346	0.051391862955	0.117970507373	0.188436830835	0.0819912152269	0.105473631592	0.116959064327	0.132218844985
ENSG00000151693.5	0.0641975308642	0.0128479657388	0.107973006748	0.381156316916	0.0702781844802	0.0839790052487	0.0877192982456	0.121580547112
ENSG00000119185.8	0.079012345679	0.017130620985	0.129967508123	0.252676659529	0.0849194729136	0.0914771307173	0.0877192982456	0.121580547112
ENSG00000119203.9	0.0888888888889	0.03426124197	0.139465133717	0.167023554604	0.111273792094	0.0944763809048	0.101364522417	0.123100303951
ENSG00000134330.14	0.135802469136	0.051391862955	0.12896775806	0.154175588865	0.14934114202	0.078480379905	0.150097465887	0.0957446808511
ENSG00000151694.8	0.0592592592593	0.03426124197	0.105473631592	0.201284796574	0.099560761347	0.10847288178	0.103313840156	0.136778115502
ENSG00000134308.9	0.0765432098765	0.0299785867238	0.124468882779	0.265524625268	0.0819912152269	0.0934766308423	0.101364522417	0.118541033435
ENSG00000115750.12	0.0740740740741	0.0214132762313	0.122469382654	0.248394004283	0.090775988287	0.118470382404	0.0916179337232	0.109422492401
ENSG00000171848.9	0.111111111111	0.03426124197	0.121969507623	0.222698072805	0.0966325036603	0.0879780054986	0.0877192982456	0.118541033435
ENSG00000115756.8	0.0617283950617	0.00428265524625	0.102474381405	0.278372591006	0.10541727672	0.0389902524369	0.107212475634	0.080547112462
ENSG00000115758.8	0.0641975308642	0.017130620985	0.10847288178	0.291220556745	0.0966325036603	0.08047988003	0.103313840156	0.115501519757
ENSG00000206633.1	0.130864197531	0.111349036403	0.106473381655	0.0299785867238	0.143484626647	0.10047488128	0.155945419103	0.117021276596
ENSG00000115761.11	0.138271604938	0.0299785867238	0.126468382904	0.162740899358	0.108345534407	0.0999750062484	0.105263157895	0.139817629179
ENSG00000271952.1	0.153086419753	0.111349036403	0.142464383904	0.0428265524625	0.155197657394	0.101474631342	0.159844054581	0.121580547112
ENSG00000162975.3	0.111111111111	0.0256959314775	0.147963009248	0.235546038544	0.10541727672	0.0854786303424	0.11306042885	0.0896656534954
ENSG00000150873.7	0.217283950617	0.0256959314775	0.18495376156	0.0556745182013	0.108345534407	0.0764808797801	0.12865497076	0.0911854103343
ENSG00000162976.8	0.079012345679	0.017130620985	0.119470132467	0.27408993576	0.11420204978	0.0654836290927	0.109161793372	0.109422492401
ENSG00000134318.9	0.0617283950617	0.00856531049251	0.096975756061	0.282655246253	0.0819912152269	0.0889777555611	0.0740740740741	0.12462006079
ENSG00000224177.2	0.116049382716	0.0813704496788	0.147963009248	0.0428265524625	0.158125915081	0.10847288178	0.148148148148	0.0957446808511
ENSG00000169016.12	0.079012345679	0.0385438972163	0.131467133217	0.244111349036	0.102489019034	0.10447388153	0.11306042885	0.0851063829787
ENSG00000196208.9	0.140740740741	0.115631691649	0.142464383904	0.017130620985	0.163982430454	0.130967258185	0.167641325536	0.118541033435
ENSG00000264010.1	0.177777777778	0.0985010706638	0.159960009997	0.0214132762313	0.137628111274	0.0739815046238	0.124756335283	0.0714285714286
ENSG00000169006.6	0.103703703704	0.0128479657388	0.157460634841	0.20556745182	0.1317715959	0.0889777555611	0.134502923977	0.103343465046
ENSG00000228496.1	0.0938271604938	0.0856531049251	0.130467383154	0.0599571734475	0.175695461201	0.0814796300925	0.173489278752	0.133738601824
ENSG00000265172.1	0.237037037037	0.0899357601713	0.172456885779	0.0299785867238	0.146412884334	0.119470132467	0.153996101365	0.109422492401
ENSG00000264089.1	0.185185185185	0.0899357601713	0.158960259935	0.0128479657388	0.172767203514	0.145963509123	0.155945419103	0.103343465046
ENSG00000071575.7	0.103703703704	0.0813704496788	0.115971007248	0.214132762313	0.0937042459736	0.078480379905	0.105263157895	0.0957446808511
ENSG00000264370.1	0.120987654321	0.124197002141	0.143464133967	0.0385438972163	0.155197657394	0.104973756561	0.153996101365	0.0911854103343
ENSG00000230448.1	0.158024691358	0.141327623126	0.135466133467	0.0128479657388	0.146412884334	0.148462884279	0.148148148148	0.113981762918
ENSG00000151779.8	0.108641975309	0.167023554604	0.116970757311	0.0128479657388	0.14934114202	0.159460134966	0.163742690058	0.129179331307
ENSG00000231031.2	0.128395061728	0.167023554604	0.146963259185	0.0128479657388	0.190336749634	0.13696575856	0.187134502924	0.113981762918
ENSG00000134323.10	0.103703703704	0.0556745182013	0.119970007498	0.162740899358	0.117130307467	0.0644838790302	0.101364522417	0.09726443769
ENSG00000163029.11	0.120987654321	0.111349036403	0.144463884029	0.0299785867238	0.146412884334	0.115471132217	0.138401559454	0.103343465046
ENSG00000178295.10	0.0567901234568	0.0299785867238	0.111972006998	0.197002141328	0.0966325036603	0.123969007748	0.0896686159844	0.101823708207
ENSG00000151379.3	0.162962962963	0.051391862955	0.14896275931	0.0556745182013	0.14055636896	0.12896775806	0.155945419103	0.12462006079
ENSG00000240857.1	0.101234567901	0.0299785867238	0.139465133717	0.222698072805	0.137628111274	0.107473131717	0.144249512671	0.118541033435
ENSG00000266738.1	0.135802469136	0.0813704496788	0.170457385654	0.111349036403	0.14055636896	0.0819795051237	0.132553606238	0.0942249240122
ENSG00000228784.3	0.135802469136	0.0256959314775	0.15696075981	0.141327623126	0.12298682284	0.100974756311	0.130604288499	0.0942249240122
ENSG00000183891.5	0.120987654321	0.051391862955	0.140464883779	0.158458244111	0.0937042459736	0.122469382654	0.0896686159844	0.145896656535
ENSG00000118965.10	0.0962962962963	0.0385438972163	0.118470382404	0.218415417559	0.090775988287	0.14496375906	0.093567251462	0.120060790274
ENSG00000132031.8	0.101234567901	0.0214132762313	0.131967008248	0.256959314775	0.108345534407	0.105973506623	0.116959064327	0.0911854103343
ENSG00000068697.6	0.101234567901	0.154175588865	0.122969257686	0.017130620985	0.210834553441	0.133466633342	0.187134502924	0.113981762918
ENSG00000115884.6	0.079012345679	0.0256959314775	0.101974506373	0.226980728051	0.10541727672	0.0424893776556	0.11306042885	0.0957446808511
ENSG00000055917.11	0.143209876543	0.132762312634	0.139465133717	0.0128479657388	0.155197657394	0.094976255936	0.130604288499	0.104863221884
ENSG00000143878.8	0.106172839506	0.0428265524625	0.121969507623	0.231263383298	0.090775988287	0.0884778805299	0.122807017544	0.09726443769
ENSG00000118960.8	0.135802469136	0.017130620985	0.143964008998	0.192719486081	0.102489019034	0.0829792551862	0.122807017544	0.118541033435
ENSG00000143869.5	0.0617283950617	0.0214132762313	0.120969757561	0.209850107066	0.12298682284	0.0564858785304	0.111111111111	0.103343465046
ENSG00000118961.10	0.123456790123	0.0471092077088	0.131967008248	0.13704496788	0.12298682284	0.122469382654	0.120857699805	0.132218844985
ENSG00000236436.1	0.120987654321	0.128479657388	0.141464633842	0.00856531049251	0.184480234261	0.162959260185	0.167641325536	0.0790273556231
ENSG00000084674.9	0.108641975309	0.0214132762313	0.142964258935	0.179871520343	0.158125915081	0.0944763809048	0.146198830409	0.112462006079
ENSG00000229621.1	0.118518518519	0.128479657388	0.143964008998	0.017130620985	0.187408491947	0.175956010997	0.165692007797	0.0759878419453
ENSG00000119771.10	0.140740740741	0.051391862955	0.145463634091	0.051391862955	0.172767203514	0.0909772556861	0.169590643275	0.106382978723
ENSG00000119778.10	0.0641975308642	0.0128479657388	0.110472381905	0.244111349036	0.12298682284	0.0884778805299	0.111111111111	0.118541033435
ENSG00000173960.8	0.111111111111	0.0599571734475	0.144463884029	0.145610278373	0.099560761347	0.0819795051237	0.0916179337232	0.0866261398176
ENSG00000205639.5	0.101234567901	0.017130620985	0.119970007498	0.214132762313	0.090775988287	0.0809797550612	0.12865497076	0.0927051671733
ENSG00000115128.6	0.106172839506	0.0856531049251	0.14096475881	0.17130620985	0.0819912152269	0.094976255936	0.0701754385965	0.123100303951
ENSG00000219626.4	0.0716049382716	0.0214132762313	0.117970507373	0.107066381156	0.184480234261	0.0904773806548	0.148148148148	0.107902735562
ENSG00000186453.8	0.0864197530864	0.017130620985	0.117470632342	0.197002141328	0.10541727672	0.131967008248	0.116959064327	0.101823708207
ENSG00000198399.10	0.0641975308642	0.00856531049251	0.103974006498	0.278372591006	0.120058565154	0.0854786303424	0.130604288499	0.129179331307
ENSG00000184924.5	0.113580246914	0.03426124197	0.138965258685	0.124197002141	0.166910688141	0.112471882029	0.130604288499	0.106382978723
ENSG00000138031.10	0.0888888888889	0.0428265524625	0.111472131967	0.235546038544	0.0614934114202	0.0564858785304	0.0584795321637	0.123100303951
ENSG00000224165.1	0.108641975309	0.051391862955	0.112971757061	0.17130620985	0.0761346998536	0.110972256936	0.0916179337232	0.123100303951
ENSG00000084710.9	0.0617283950617	0.0299785867238	0.120969757561	0.282655246253	0.102489019034	0.0684828792802	0.111111111111	0.109422492401
ENSG00000115138.6	0.0864197530864	0.0214132762313	0.146963259185	0.214132762313	0.0732064421669	0.0944763809048	0.0799220272904	0.109422492401
ENSG00000119772.12	0.0666666666667	0.00428265524625	0.108972756811	0.222698072805	0.11420204978	0.0469882529368	0.146198830409	0.048632218845
ENSG00000221445.1	0.158024691358	0.0599571734475	0.134466383404	0.0642398286938	0.196193265007	0.0974756310922	0.183235867446	0.0957446808511
ENSG00000138101.14	0.0395061728395	0.00428265524625	0.102474381405	0.338329764454	0.108345534407	0.0879780054986	0.126705653021	0.129179331307
ENSG00000143970.12	0.101234567901	0.0299785867238	0.115471132217	0.20556745182	0.0732064421669	0.119470132467	0.103313840156	0.141337386018
ENSG00000084731.9	0.130864197531	0.0556745182013	0.14896275931	0.175588865096	0.108345534407	0.0739815046238	0.111111111111	0.0653495440729
ENSG00000157833.8	0.140740740741	0.0556745182013	0.149962509373	0.017130620985	0.175695461201	0.0709822544364	0.175438596491	0.115501519757
ENSG00000084754.6	0.148148148148	0.128479657388	0.149962509373	0.0385438972163	0.1317715959	0.15296175956	0.150097465887	0.112462006079
ENSG00000173567.10	0.138271604938	0.10278372591	0.13296675831	0.10278372591	0.111273792094	0.125468632842	0.115009746589	0.117021276596
ENSG00000138018.13	0.0765432098765	0.0299785867238	0.117470632342	0.226980728051	0.1317715959	0.114971257186	0.120857699805	0.107902735562
ENSG00000157884.6	0.113580246914	0.107066381156	0.130967258185	0.03426124197	0.158125915081	0.123469132717	0.165692007797	0.100303951368
ENSG00000171303.5	0.0864197530864	0.017130620985	0.142464383904	0.30835117773	0.0937042459736	0.0654836290927	0.126705653021	0.09726443769
ENSG00000213699.4	0.106172839506	0.0299785867238	0.141464633842	0.231263383298	0.111273792094	0.0834791302174	0.109161793372	0.112462006079
ENSG00000157851.12	0.0765432098765	0.0214132762313	0.096975756061	0.244111349036	0.108345534407	0.0479880029993	0.109161793372	0.0775075987842
ENSG00000119777.14	0.128395061728	0.017130620985	0.135466133467	0.252676659529	0.0966325036603	0.08047988003	0.101364522417	0.0835866261398
ENSG00000231636.1	0.103703703704	0.0385438972163	0.127968007998	0.188436830835	0.12298682284	0.0749812546863	0.11306042885	0.0759878419453
ENSG00000228474.1	0.108641975309	0.0299785867238	0.123469132717	0.235546038544	0.0937042459736	0.0694826293427	0.0974658869396	0.0911854103343
ENSG00000138080.9	0.167901234568	0.0428265524625	0.152461884529	0.0599571734475	0.181551976574	0.0654836290927	0.187134502924	0.0942249240122
ENSG00000138030.8	0.106172839506	0.0299785867238	0.131467133217	0.184154175589	0.10541727672	0.0704823794051	0.0877192982456	0.0987841945289
ENSG00000138028.10	0.16049382716	0.017130620985	0.181454636341	0.282655246253	0.0966325036603	0.0979755061235	0.107212475634	0.112462006079
ENSG00000138073.9	0.0938271604938	0.0214132762313	0.135966008498	0.27408993576	0.128843338214	0.0689827543114	0.138401559454	0.126139817629
ENSG00000186143.6	0.158024691358	0.0770877944325	0.158960259935	0.0299785867238	0.155197657394	0.10447388153	0.157894736842	0.0699088145897
ENSG00000163792.5	0.175308641975	0.0428265524625	0.154961259685	0.0471092077088	0.1317715959	0.0734816295926	0.144249512671	0.0881458966565
ENSG00000138085.12	0.0814814814815	0.0214132762313	0.119970007498	0.231263383298	0.0556368960469	0.0874781304674	0.0760233918129	0.0957446808511
ENSG00000138100.9	0.175308641975	0.0770877944325	0.169457635591	0.03426124197	0.1317715959	0.0944763809048	0.142300194932	0.107902735562
ENSG00000115204.10	0.118518518519	0.0599571734475	0.137465633592	0.0985010706638	0.143484626647	0.104973756561	0.140350877193	0.121580547112
ENSG00000115207.9	0.120987654321	0.0599571734475	0.145963509123	0.167023554604	0.108345534407	0.110472381905	0.109161793372	0.142857142857
ENSG00000234945.3	0.16049382716	0.0428265524625	0.166458385404	0.017130620985	0.161054172767	0.100974756311	0.134502923977	0.107902735562
ENSG00000115211.11	0.0888888888889	0.0299785867238	0.121469632592	0.20556745182	0.146412884334	0.0694826293427	0.120857699805	0.107902735562
ENSG00000115234.6	0.111111111111	0.051391862955	0.129967508123	0.201284796574	0.0761346998536	0.0689827543114	0.083820662768	0.112462006079
ENSG00000163795.9	0.0888888888889	0.0299785867238	0.124968757811	0.209850107066	0.117130307467	0.0839790052487	0.152046783626	0.109422492401
ENSG00000115241.9	0.0888888888889	0.0299785867238	0.122469382654	0.248394004283	0.111273792094	0.094976255936	0.103313840156	0.109422492401
ENSG00000084734.4	0.155555555556	0.0728051391863	0.121969507623	0.0214132762313	0.193265007321	0.107973006748	0.216374269006	0.0881458966565
ENSG00000221843.2	0.192592592593	0.149892933619	0.185453636591	0.0128479657388	0.178623718887	0.153461634591	0.17738791423	0.101823708207
ENSG00000176714.9	0.143209876543	0.03426124197	0.154961259685	0.111349036403	0.120058565154	0.0899775056236	0.126705653021	0.0790273556231
ENSG00000198522.9	0.140740740741	0.06852248394	0.127468132967	0.0385438972163	0.143484626647	0.0979755061235	0.146198830409	0.126139817629
ENSG00000163798.9	0.143209876543	0.0813704496788	0.147463134216	0.141327623126	0.0966325036603	0.110972256936	0.115009746589	0.0881458966565
ENSG00000243147.3	0.0987654320988	0.03426124197	0.107973006748	0.162740899358	0.166910688141	0.130967258185	0.169590643275	0.112462006079
ENSG00000158019.16	0.0987654320988	0.0556745182013	0.119970007498	0.214132762313	0.0937042459736	0.129467633092	0.101364522417	0.136778115502
ENSG00000265321.1	0.138271604938	0.10278372591	0.134466383404	0.017130620985	0.187408491947	0.157460634841	0.171539961014	0.106382978723
ENSG00000223522.1	0.125925925926	0.0942184154176	0.143464133967	0.00856531049251	0.193265007321	0.120969757561	0.183235867446	0.100303951368
ENSG00000229951.1	0.16049382716	0.0428265524625	0.137965508623	0.0813704496788	0.10541727672	0.0719820044989	0.107212475634	0.063829787234
ENSG00000075426.7	0.0592592592593	0.0214132762313	0.0944763809048	0.222698072805	0.10541727672	0.0469882529368	0.0857699805068	0.0911854103343
ENSG00000226833.1	0.148148148148	0.0942184154176	0.146463384154	0.0256959314775	0.143484626647	0.142964258935	0.157894736842	0.0987841945289
ENSG00000163806.11	0.0765432098765	0.0128479657388	0.117470632342	0.256959314775	0.10541727672	0.110972256936	0.103313840156	0.0835866261398
ENSG00000171103.6	0.116049382716	0.0556745182013	0.13296675831	0.17130620985	0.128843338214	0.108972756811	0.132553606238	0.112462006079
ENSG00000163811.7	0.111111111111	0.0428265524625	0.113471632092	0.167023554604	0.134699853587	0.107473131717	0.115009746589	0.129179331307
ENSG00000264994.1	0.0987654320988	0.197002141328	0.123969007748	0.0214132762313	0.152269399707	0.153961509623	0.142300194932	0.112462006079
ENSG00000265145.1	0.130864197531	0.167023554604	0.121969507623	0.0214132762313	0.175695461201	0.17295676081	0.16179337232	0.132218844985
ENSG00000189350.8	0.133333333333	0.0770877944325	0.130467383154	0.0128479657388	0.204978038067	0.116470882279	0.194931773879	0.115501519757
ENSG00000115295.15	0.155555555556	0.111349036403	0.139465133717	0.0299785867238	0.184480234261	0.14496375906	0.183235867446	0.151975683891
ENSG00000171094.11	0.150617283951	0.175588865096	0.153461634591	0.0214132762313	0.137628111274	0.14096475881	0.134502923977	0.0896656534954
ENSG00000119801.8	0.0814814814815	0.0214132762313	0.106473381655	0.197002141328	0.108345534407	0.0889777555611	0.120857699805	0.123100303951
ENSG00000213626.7	0.0962962962963	0.0556745182013	0.120469882529	0.209850107066	0.14055636896	0.0694826293427	0.130604288499	0.0927051671733
ENSG00000162949.12	0.148148148148	0.0728051391863	0.159960009997	0.0256959314775	0.137628111274	0.134466383404	0.157894736842	0.142857142857
ENSG00000158089.10	0.135802469136	0.162740899358	0.139465133717	0.017130620985	0.184480234261	0.167958010497	0.185185185185	0.0744680851064
ENSG00000214711.5	0.123456790123	0.0899357601713	0.126468382904	0.017130620985	0.169838945827	0.124968757811	0.153996101365	0.133738601824
ENSG00000013016.10	0.123456790123	0.0299785867238	0.138965258685	0.17130620985	0.125915080527	0.102974256436	0.12865497076	0.101823708207
ENSG00000162961.9	0.106172839506	0.0299785867238	0.130467383154	0.145610278373	0.158125915081	0.117970507373	0.148148148148	0.0957446808511
ENSG00000021574.7	0.079012345679	0.0128479657388	0.116970757311	0.244111349036	0.108345534407	0.10047488128	0.115009746589	0.101823708207
ENSG00000152683.10	0.130864197531	0.0471092077088	0.14496375906	0.115631691649	0.099560761347	0.122469382654	0.107212475634	0.0987841945289
ENSG00000091106.14	0.133333333333	0.0985010706638	0.141464633842	0.03426124197	0.199121522694	0.127468132967	0.173489278752	0.107902735562
ENSG00000207653.1	0.133333333333	0.13704496788	0.118970257436	0.017130620985	0.225475841874	0.179955011247	0.200779727096	0.133738601824
ENSG00000150938.5	0.0691358024691	0.017130620985	0.105973506623	0.209850107066	0.146412884334	0.0709822544364	0.120857699805	0.132218844985
ENSG00000171055.10	0.0888888888889	0.0256959314775	0.115471132217	0.222698072805	0.099560761347	0.10047488128	0.115009746589	0.126139817629
ENSG00000205221.8	0.0814814814815	0.141327623126	0.129967508123	0.00856531049251	0.190336749634	0.170957260685	0.185185185185	0.117021276596
ENSG00000115808.7	0.0888888888889	0.017130620985	0.109472631842	0.20556745182	0.0849194729136	0.102974256436	0.11306042885	0.156534954407
ENSG00000008869.7	0.0962962962963	0.261241970021	0.115971007248	0.00428265524625	0.166910688141	0.185953511622	0.165692007797	0.133738601824
ENSG00000152133.10	0.133333333333	0.0813704496788	0.137965508623	0.145610278373	0.1317715959	0.124468882779	0.11306042885	0.135258358663
ENSG00000055332.12	0.130864197531	0.0214132762313	0.139465133717	0.218415417559	0.102489019034	0.0974756310922	0.140350877193	0.103343465046
ENSG00000138068.6	0.133333333333	0.0942184154176	0.14096475881	0.13704496788	0.099560761347	0.0939765058735	0.101364522417	0.080547112462
ENSG00000115816.9	0.108641975309	0.0642398286938	0.155961009748	0.175588865096	0.108345534407	0.118970257436	0.105263157895	0.127659574468
ENSG00000115825.5	0.123456790123	0.051391862955	0.117470632342	0.179871520343	0.10541727672	0.110472381905	0.0877192982456	0.115501519757
ENSG00000115828.11	0.0987654320988	0.017130620985	0.124468882779	0.162740899358	0.137628111274	0.106473381655	0.157894736842	0.101823708207
ENSG00000163171.6	0.135802469136	0.149892933619	0.158460384904	0.00856531049251	0.152269399707	0.16495876031	0.16179337232	0.11094224924
ENSG00000237803.1	0.101234567901	0.0428265524625	0.141464633842	0.051391862955	0.175695461201	0.108972756811	0.165692007797	0.0790273556231
ENSG00000115841.15	0.106172839506	0.017130620985	0.122969257686	0.209850107066	0.108345534407	0.119970007498	0.107212475634	0.117021276596
ENSG00000138061.7	0.108641975309	0.0256959314775	0.124468882779	0.167023554604	0.128843338214	0.0484878780305	0.126705653021	0.09726443769
ENSG00000119787.9	0.0740740740741	0.0299785867238	0.0974756310922	0.278372591006	0.0761346998536	0.102974256436	0.0955165692008	0.141337386018
ENSG00000235009.1	0.158024691358	0.0856531049251	0.167458135466	0.0214132762313	0.158125915081	0.10447388153	0.142300194932	0.0957446808511
ENSG00000115875.14	0.0913580246914	0.051391862955	0.109972506873	0.188436830835	0.12298682284	0.106473381655	0.124756335283	0.123100303951
ENSG00000163214.16	0.113580246914	0.0428265524625	0.122969257686	0.145610278373	0.14055636896	0.109972506873	0.122807017544	0.120060790274
ENSG00000188010.8	0.0962962962963	0.0428265524625	0.141964508873	0.128479657388	0.134699853587	0.108972756811	0.118908382066	0.0896656534954
ENSG00000205111.4	0.125925925926	0.197002141328	0.13296675831	0.0128479657388	0.155197657394	0.151462134466	0.159844054581	0.112462006079
ENSG00000011566.10	0.0716049382716	0.0256959314775	0.118970257436	0.265524625268	0.090775988287	0.0999750062484	0.116959064327	0.121580547112
ENSG00000152154.6	0.0691358024691	0.03426124197	0.107473131717	0.141327623126	0.0937042459736	0.098975256186	0.105263157895	0.0987841945289
ENSG00000138050.10	0.0913580246914	0.0214132762313	0.123469132717	0.226980728051	0.12298682284	0.124968757811	0.124756335283	0.113981762918
ENSG00000183023.14	0.150617283951	0.124197002141	0.13296675831	0.0214132762313	0.155197657394	0.17295676081	0.130604288499	0.0881458966565
ENSG00000214691.6	0.167901234568	0.115631691649	0.151462134466	0.06852248394	0.10541727672	0.122469382654	0.118908382066	0.0927051671733
ENSG00000205086.5	0.140740740741	0.0556745182013	0.144463884029	0.0299785867238	0.196193265007	0.102974256436	0.171539961014	0.0927051671733
ENSG00000162878.8	0.0592592592593	0.0214132762313	0.12896775806	0.27408993576	0.0614934114202	0.0484878780305	0.0545808966862	0.0942249240122
ENSG00000115944.10	0.175308641975	0.115631691649	0.154961259685	0.0385438972163	0.152269399707	0.142464383904	0.148148148148	0.0957446808511
ENSG00000171126.7	0.0740740740741	0.017130620985	0.111972006998	0.312633832976	0.0409956076135	0.0734816295926	0.0643274853801	0.115501519757
ENSG00000162881.5	0.158024691358	0.0556745182013	0.168457885529	0.017130620985	0.155197657394	0.061984503874	0.146198830409	0.0775075987842
ENSG00000162882.10	0.16049382716	0.03426124197	0.159460134966	0.124197002141	0.120058565154	0.0834791302174	0.120857699805	0.117021276596
ENSG00000115970.14	0.111111111111	0.051391862955	0.128467883029	0.158458244111	0.137628111274	0.118470382404	0.134502923977	0.133738601824
ENSG00000152518.5	0.0962962962963	0.017130620985	0.122969257686	0.214132762313	0.0790629575403	0.0369907523119	0.0682261208577	0.0501519756839
ENSG00000152527.9	0.0864197530864	0.0299785867238	0.126468382904	0.209850107066	0.11420204978	0.122469382654	0.130604288499	0.109422492401
ENSG00000138036.14	0.125925925926	0.0899357601713	0.141464633842	0.0985010706638	0.120058565154	0.14496375906	0.116959064327	0.107902735562
ENSG00000138075.7	0.158024691358	0.0471092077088	0.148462884279	0.0642398286938	0.152269399707	0.0889777555611	0.140350877193	0.0942249240122
ENSG00000143921.6	0.150617283951	0.0471092077088	0.15696075981	0.0599571734475	0.146412884334	0.0889777555611	0.142300194932	0.0911854103343
ENSG00000138032.16	0.0543209876543	0.0299785867238	0.0974756310922	0.209850107066	0.125915080527	0.105473631592	0.124756335283	0.133738601824
ENSG00000138079.9	0.187654320988	0.0942184154176	0.148462884279	0.0599571734475	0.111273792094	0.133466633342	0.140350877193	0.11094224924
ENSG00000138078.11	0.118518518519	0.0728051391863	0.132466883279	0.111349036403	0.134699853587	0.103974006498	0.122807017544	0.118541033435
ENSG00000143919.10	0.0938271604938	0.0214132762313	0.133466633342	0.175588865096	0.125915080527	0.100974756311	0.116959064327	0.129179331307
ENSG00000236502.1	0.128395061728	0.0728051391863	0.134466383404	0.0642398286938	0.10541727672	0.0669832541865	0.0877192982456	0.0820668693009
ENSG00000205054.2	0.130864197531	0.111349036403	0.146963259185	0.03426124197	0.175695461201	0.127968007998	0.169590643275	0.12462006079
ENSG00000171132.9	0.123456790123	0.0471092077088	0.121969507623	0.184154175589	0.099560761347	0.0679830042489	0.0955165692008	0.151975683891
ENSG00000187600.8	0.145679012346	0.0599571734475	0.125468632842	0.0599571734475	0.1317715959	0.198450387403	0.12865497076	0.142857142857
ENSG00000119729.6	0.0617283950617	0.0299785867238	0.117470632342	0.299785867238	0.0644216691069	0.0644838790302	0.0896686159844	0.129179331307
ENSG00000250116.2	0.143209876543	0.0899357601713	0.14896275931	0.017130620985	0.181551976574	0.152461884529	0.165692007797	0.0896656534954
ENSG00000119878.5	0.113580246914	0.0471092077088	0.134466383404	0.111349036403	0.117130307467	0.143964008998	0.105263157895	0.104863221884
ENSG00000171150.7	0.0666666666667	0.0256959314775	0.112971757061	0.226980728051	0.099560761347	0.107473131717	0.0994152046784	0.11094224924
ENSG00000068724.11	0.0987654320988	0	0.129967508123	0.291220556745	0.11420204978	0.0564858785304	0.0994152046784	0.13829787234
ENSG00000239605.4	0.111111111111	0.0428265524625	0.119970007498	0.107066381156	0.0966325036603	0.122969257686	0.122807017544	0.107902735562
ENSG00000234690.2	0.113580246914	0.145610278373	0.139465133717	0.0299785867238	0.134699853587	0.125468632842	0.130604288499	0.100303951368
ENSG00000095002.8	0.116049382716	0.0428265524625	0.125468632842	0.209850107066	0.1317715959	0.0909772556861	0.126705653021	0.120060790274
ENSG00000184261.4	0.0716049382716	0.017130620985	0.111472131967	0.30835117773	0.10541727672	0.0564858785304	0.093567251462	0.0911854103343
ENSG00000116062.10	0.140740740741	0.0856531049251	0.149962509373	0.051391862955	0.155197657394	0.103974006498	0.142300194932	0.106382978723
ENSG00000162869.11	0.101234567901	0.017130620985	0.132466883279	0.184154175589	0.120058565154	0.140464883779	0.136452241715	0.121580547112
ENSG00000243244.1	0.0888888888889	0.0214132762313	0.126968257936	0.162740899358	0.0878477306003	0.0864783804049	0.0974658869396	0.104863221884
ENSG00000242441.3	0.128395061728	0.0256959314775	0.135466133467	0.107066381156	0.117130307467	0.133466633342	0.136452241715	0.109422492401
ENSG00000179915.16	0.155555555556	0.222698072805	0.134466383404	0.00856531049251	0.128843338214	0.175456135966	0.12865497076	0.103343465046
ENSG00000264975.1	0.103703703704	0.162740899358	0.121969507623	0.00856531049251	0.155197657394	0.168457885529	0.144249512671	0.113981762918
ENSG00000143942.4	0.16049382716	0.0642398286938	0.149462634341	0.132762312634	0.10541727672	0.135966008498	0.111111111111	0.104863221884
ENSG00000068912.9	0.106172839506	0.03426124197	0.137465633592	0.192719486081	0.117130307467	0.109472631842	0.107212475634	0.118541033435
ENSG00000265452.1	0.101234567901	0.265524625268	0.141464633842	0.0256959314775	0.14934114202	0.159960009997	0.134502923977	0.0942249240122
ENSG00000119737.5	0.101234567901	0.0385438972163	0.106473381655	0.235546038544	0.128843338214	0.150962259435	0.120857699805	0.130699088146
ENSG00000178021.9	0.130864197531	0.0856531049251	0.134966258435	0.119914346895	0.1317715959	0.126468382904	0.134502923977	0.103343465046
ENSG00000115306.11	0.0716049382716	0.017130620985	0.111972006998	0.244111349036	0.0966325036603	0.0809797550612	0.0916179337232	0.106382978723
ENSG00000214595.7	0.0962962962963	0.0299785867238	0.121469632592	0.252676659529	0.090775988287	0.0944763809048	0.0974658869396	0.101823708207
ENSG00000162994.11	0.0913580246914	0.06852248394	0.143464133967	0.06852248394	0.111273792094	0.107973006748	0.103313840156	0.0881458966565
ENSG00000162997.11	0.153086419753	0.0556745182013	0.124468882779	0.188436830835	0.11420204978	0.123469132717	0.118908382066	0.113981762918
ENSG00000115355.11	0.0864197530864	0.0471092077088	0.111472131967	0.179871520343	0.108345534407	0.123469132717	0.126705653021	0.13829787234
ENSG00000163001.7	0.101234567901	0.051391862955	0.12896775806	0.115631691649	0.128843338214	0.130967258185	0.134502923977	0.141337386018
ENSG00000138041.11	0.0716049382716	0.0385438972163	0.106973256686	0.192719486081	0.099560761347	0.101474631342	0.101364522417	0.126139817629
ENSG00000207798.1	0.138271604938	0.115631691649	0.139465133717	0.03426124197	0.169838945827	0.14896275931	0.165692007797	0.100303951368
ENSG00000055813.5	0.0987654320988	0.0214132762313	0.122969257686	0.222698072805	0.0849194729136	0.0609847538115	0.0955165692008	0.0896656534954
ENSG00000028116.12	0.185185185185	0.158458244111	0.133966508373	0.0128479657388	0.11420204978	0.175956010997	0.12865497076	0.104863221884
ENSG00000115392.7	0.0864197530864	0.0428265524625	0.124968757811	0.175588865096	0.137628111274	0.16095976006	0.144249512671	0.113981762918
ENSG00000222030.1	0.111111111111	0.175588865096	0.141464633842	0.0128479657388	0.143484626647	0.177955511122	0.136452241715	0.0957446808511
ENSG00000266078.1	0.116049382716	0.124197002141	0.135966008498	0.0128479657388	0.196193265007	0.100974756311	0.19298245614	0.113981762918
ENSG00000119866.16	0.118518518519	0.111349036403	0.106473381655	0.13704496788	0.10541727672	0.0554861284679	0.103313840156	0.0744680851064
ENSG00000115421.8	0.0888888888889	0.0471092077088	0.131467133217	0.124197002141	0.143484626647	0.120469882529	0.148148148148	0.135258358663
ENSG00000162924.9	0.0888888888889	0.03426124197	0.10447388153	0.141327623126	0.120058565154	0.107473131717	0.0974658869396	0.117021276596
ENSG00000162927.9	0.128395061728	0.0471092077088	0.123969007748	0.0856531049251	0.099560761347	0.122469382654	0.0994152046784	0.118541033435
ENSG00000162928.8	0.0962962962963	0.0471092077088	0.113971507123	0.115631691649	0.12298682284	0.120969757561	0.109161793372	0.135258358663
ENSG00000212978.5	0.133333333333	0.10278372591	0.134966258435	0.0985010706638	0.111273792094	0.137965508623	0.122807017544	0.080547112462
ENSG00000173209.18	0.0666666666667	0.017130620985	0.113471632092	0.252676659529	0.0819912152269	0.0739815046238	0.0955165692008	0.09726443769
ENSG00000115464.10	0.0543209876543	0.03426124197	0.0869782554361	0.256959314775	0.090775988287	0.094976255936	0.093567251462	0.112462006079
ENSG00000206937.1	0.153086419753	0.107066381156	0.115471132217	0.0214132762313	0.172767203514	0.161959510122	0.157894736842	0.113981762918
ENSG00000082898.12	0.106172839506	0.051391862955	0.100974756311	0.154175588865	0.0878477306003	0.0959760059985	0.0974658869396	0.135258358663
ENSG00000266097.1	0.116049382716	0.0899357601713	0.132466883279	0.0214132762313	0.187408491947	0.125968507873	0.17738791423	0.121580547112
ENSG00000186889.5	0.108641975309	0.06852248394	0.143964008998	0.154175588865	0.108345534407	0.135966008498	0.111111111111	0.0911854103343
ENSG00000115504.10	0.143209876543	0.115631691649	0.140464883779	0.00856531049251	0.196193265007	0.14496375906	0.181286549708	0.121580547112
ENSG00000115507.5	0.120987654321	0.0599571734475	0.0984753811547	0.192719486081	0.0732064421669	0.0434891277181	0.0799220272904	0.0881458966565
ENSG00000242412.1	0.155555555556	0.111349036403	0.144463884029	0.0128479657388	0.172767203514	0.155461134716	0.157894736842	0.103343465046
ENSG00000143951.11	0.125925925926	0.184154175589	0.126468382904	0.017130620985	0.143484626647	0.183454136466	0.132553606238	0.0987841945289
ENSG00000014641.13	0.123456790123	0.0728051391863	0.130467383154	0.124197002141	0.0849194729136	0.123469132717	0.0779727095517	0.103343465046
ENSG00000169764.10	0.0716049382716	0.03426124197	0.0959760059985	0.132762312634	0.14055636896	0.0849787553112	0.134502923977	0.142857142857
ENSG00000143952.15	0.106172839506	0.00856531049251	0.0934766308423	0.201284796574	0.099560761347	0.108972756811	0.115009746589	0.121580547112
ENSG00000197329.7	0.0814814814815	0.0214132762313	0.117470632342	0.214132762313	0.099560761347	0.114971257186	0.115009746589	0.130699088146
ENSG00000230923.1	0.165432098765	0.119914346895	0.154461384654	0.0128479657388	0.111273792094	0.111972006998	0.122807017544	0.0881458966565
ENSG00000264297.1	0.130864197531	0.13704496788	0.148462884279	0.017130620985	0.172767203514	0.112471882029	0.169590643275	0.0927051671733
ENSG00000119844.10	0.0962962962963	0.0385438972163	0.118470382404	0.192719486081	0.120058565154	0.129467633092	0.118908382066	0.126139817629
ENSG00000179833.4	0.0888888888889	0.0728051391863	0.129467633092	0.119914346895	0.111273792094	0.103474131467	0.103313840156	0.120060790274
ENSG00000234572.1	0.108641975309	0.0813704496788	0.137965508623	0.017130620985	0.184480234261	0.105973506623	0.167641325536	0.101823708207
ENSG00000115902.6	0.0888888888889	0.0471092077088	0.123969007748	0.154175588865	0.11420204978	0.0849787553112	0.0974658869396	0.0759878419453
ENSG00000011523.9	0.0617283950617	0.0256959314775	0.134966258435	0.261241970021	0.12298682284	0.0799800049988	0.109161793372	0.126139817629
ENSG00000138069.12	0.0691358024691	0.0642398286938	0.101474631342	0.175588865096	0.120058565154	0.0974756310922	0.103313840156	0.145896656535
ENSG00000204929.7	0.120987654321	0.111349036403	0.139965008748	0.119914346895	0.155197657394	0.0944763809048	0.124756335283	0.0957446808511
ENSG00000264525.1	0.148148148148	0.167023554604	0.150462384404	0	0.14934114202	0.16095976006	0.175438596491	0.100303951368
ENSG00000230749.3	0.125925925926	0.0642398286938	0.13696575856	0.107066381156	0.158125915081	0.0934766308423	0.150097465887	0.0927051671733
ENSG00000232046.2	0.118518518519	0.23982869379	0.127968007998	0.017130620985	0.134699853587	0.182454386403	0.142300194932	0.0957446808511
ENSG00000221823.6	0.0567901234568	0.0214132762313	0.111972006998	0.278372591006	0.0673499267936	0.096975756061	0.101364522417	0.120060790274
ENSG00000119865.4	0.0987654320988	0.06852248394	0.134966258435	0.145610278373	0.128843338214	0.114971257186	0.132553606238	0.101823708207
ENSG00000115956.9	0.148148148148	0.128479657388	0.139465133717	0.0128479657388	0.137628111274	0.130467383154	0.134502923977	0.0942249240122
ENSG00000169621.5	0.0666666666667	0.0256959314775	0.109972506873	0.197002141328	0.11420204978	0.115471132217	0.101364522417	0.174772036474
ENSG00000169618.4	0.0864197530864	0.0299785867238	0.123469132717	0.244111349036	0.0966325036603	0.0894776305924	0.122807017544	0.0957446808511
ENSG00000163219.7	0.123456790123	0.107066381156	0.120969757561	0.0899357601713	0.152269399707	0.128467883029	0.183235867446	0.118541033435
ENSG00000183607.5	0.128395061728	0.197002141328	0.131467133217	0	0.178623718887	0.150462384404	0.163742690058	0.12462006079
ENSG00000169605.5	0.158024691358	0.124197002141	0.138965258685	0.00856531049251	0.166910688141	0.159960009997	0.169590643275	0.0835866261398
ENSG00000266649.1	0.17037037037	0.179871520343	0.15696075981	0.0128479657388	0.163982430454	0.137465633592	0.157894736842	0.0987841945289
ENSG00000198380.8	0.0592592592593	0.0299785867238	0.109472631842	0.261241970021	0.137628111274	0.113471632092	0.126705653021	0.117021276596
ENSG00000169599.8	0.116049382716	0.0299785867238	0.130467383154	0.17130620985	0.125915080527	0.0879780054986	0.124756335283	0.127659574468
ENSG00000207016.1	0.120987654321	0.124197002141	0.159460134966	0.00428265524625	0.152269399707	0.122469382654	0.153996101365	0.080547112462
ENSG00000196975.10	0.165432098765	0.154175588865	0.16495876031	0.00428265524625	0.172767203514	0.14896275931	0.159844054581	0.0987841945289
ENSG00000087338.4	0.101234567901	0.03426124197	0.132466883279	0.235546038544	0.128843338214	0.100974756311	0.11306042885	0.144376899696
ENSG00000124380.6	0.103703703704	0.0642398286938	0.124968757811	0.115631691649	0.163982430454	0.123969007748	0.16179337232	0.100303951368
ENSG00000059728.6	0.0938271604938	0.0428265524625	0.127968007998	0.167023554604	0.14934114202	0.111472131967	0.126705653021	0.100303951368
ENSG00000179818.9	0.103703703704	0.0899357601713	0.127968007998	0.0813704496788	0.146412884334	0.131467133217	0.134502923977	0.11094224924
ENSG00000231327.1	0.120987654321	0.0471092077088	0.14896275931	0.154175588865	0.111273792094	0.0954761309673	0.136452241715	0.0729483282675
ENSG00000115998.3	0.111111111111	0.0428265524625	0.135466133467	0.167023554604	0.099560761347	0.101474631342	0.0994152046784	0.123100303951
ENSG00000116001.11	0.079012345679	0.06852248394	0.110472381905	0.158458244111	0.12298682284	0.134466383404	0.124756335283	0.112462006079
ENSG00000221238.1	0.177777777778	0.128479657388	0.159960009997	0.051391862955	0.161054172767	0.126968257936	0.146198830409	0.0942249240122
ENSG00000035141.3	0.113580246914	0.0471092077088	0.154961259685	0.218415417559	0.120058565154	0.096975756061	0.122807017544	0.129179331307
ENSG00000124370.6	0.120987654321	0.0471092077088	0.13296675831	0.167023554604	0.12298682284	0.10847288178	0.11306042885	0.113981762918
ENSG00000124383.4	0.111111111111	0.0770877944325	0.130967258185	0.167023554604	0.146412884334	0.111972006998	0.132553606238	0.115501519757
ENSG00000075292.14	0.0938271604938	0.0428265524625	0.135966008498	0.248394004283	0.128843338214	0.117470632342	0.144249512671	0.109422492401
ENSG00000135636.9	0.125925925926	0.051391862955	0.140464883779	0.175588865096	0.0702781844802	0.0854786303424	0.105263157895	0.0759878419453
ENSG00000003137.4	0.0864197530864	0.0299785867238	0.100974756311	0.197002141328	0.11420204978	0.0459885028743	0.101364522417	0.127659574468
ENSG00000144040.8	0.108641975309	0.03426124197	0.115471132217	0.201284796574	0.102489019034	0.0679830042489	0.12865497076	0.100303951368
ENSG00000135631.11	0.103703703704	0.00856531049251	0.121469632592	0.291220556745	0.099560761347	0.0884778805299	0.0955165692008	0.118541033435
ENSG00000214513.3	0.118518518519	0.0299785867238	0.139465133717	0.145610278373	0.0966325036603	0.0819795051237	0.105263157895	0.0987841945289
ENSG00000135632.7	0.0987654320988	0.0299785867238	0.13696575856	0.20556745182	0.10541727672	0.0959760059985	0.109161793372	0.12462006079
ENSG00000135624.11	0.125925925926	0.0385438972163	0.118470382404	0.158458244111	0.0937042459736	0.0689827543114	0.11306042885	0.112462006079
ENSG00000163013.7	0.0740740740741	0.0128479657388	0.15296175956	0.201284796574	0.0966325036603	0.0889777555611	0.0994152046784	0.132218844985
ENSG00000116127.13	0.0814814814815	0.0214132762313	0.122469382654	0.20556745182	0.0849194729136	0.118970257436	0.0896686159844	0.12462006079
ENSG00000230002.2	0.140740740741	0.209850107066	0.122969257686	0.00856531049251	0.163982430454	0.186953261685	0.165692007797	0.104863221884
ENSG00000163016.5	0.130864197531	0.158458244111	0.142964258935	0.00856531049251	0.137628111274	0.125468632842	0.148148148148	0.0987841945289
ENSG00000144034.10	0.101234567901	0.06852248394	0.131967008248	0.13704496788	0.10541727672	0.141964508873	0.109161793372	0.12462006079
ENSG00000144048.6	0.111111111111	0.06852248394	0.121969507623	0.132762312634	0.163982430454	0.137465633592	0.159844054581	0.117021276596
ENSG00000163017.9	0.125925925926	0.0942184154176	0.159960009997	0.0471092077088	0.163982430454	0.0984753811547	0.152046783626	0.080547112462
ENSG00000114956.15	0.123456790123	0.0556745182013	0.130967258185	0.179871520343	0.11420204978	0.126468382904	0.107212475634	0.104863221884
ENSG00000237883.1	0.111111111111	0.06852248394	0.149462634341	0.0728051391863	0.125915080527	0.118970257436	0.126705653021	0.126139817629
ENSG00000187605.11	0.101234567901	0.0556745182013	0.0919770057486	0.0856531049251	0.181551976574	0.0504873781555	0.173489278752	0.12462006079
ENSG00000163170.7	0.123456790123	0.051391862955	0.157460634841	0.226980728051	0.0937042459736	0.0939765058735	0.0877192982456	0.106382978723
ENSG00000225439.2	0.0938271604938	0.0471092077088	0.134466383404	0.167023554604	0.0937042459736	0.0944763809048	0.122807017544	0.103343465046
ENSG00000065911.7	0.0814814814815	0.0256959314775	0.119970007498	0.226980728051	0.111273792094	0.103474131467	0.132553606238	0.104863221884
ENSG00000204843.8	0.0888888888889	0.0299785867238	0.116470882279	0.20556745182	0.134699853587	0.157460634841	0.142300194932	0.112462006079
ENSG00000237737.1	0.207407407407	0.107066381156	0.169457635591	0.0385438972163	0.090775988287	0.132466883279	0.0916179337232	0.0607902735562
ENSG00000005448.12	0.130864197531	0.0642398286938	0.141464633842	0.17130620985	0.108345534407	0.0924768807798	0.118908382066	0.103343465046
ENSG00000114993.11	0.106172839506	0.0428265524625	0.114471382154	0.13704496788	0.14055636896	0.08047988003	0.16179337232	0.0866261398176
ENSG00000115274.10	0.133333333333	0.051391862955	0.125468632842	0.111349036403	0.14055636896	0.129967508123	0.134502923977	0.107902735562
ENSG00000239779.2	0.123456790123	0.06852248394	0.124968757811	0.107066381156	0.161054172767	0.0854786303424	0.159844054581	0.100303951368
ENSG00000204822.6	0.130864197531	0.03426124197	0.135966008498	0.158458244111	0.143484626647	0.0739815046238	0.138401559454	0.109422492401
ENSG00000135637.9	0.101234567901	0.0642398286938	0.133466633342	0.115631691649	0.108345534407	0.0674831292177	0.105263157895	0.0896656534954
ENSG00000115282.15	0.0962962962963	0.06852248394	0.13696575856	0.10278372591	0.11420204978	0.0674831292177	0.101364522417	0.112462006079
ENSG00000179528.11	0.128395061728	0.0256959314775	0.124468882779	0.175588865096	0.12298682284	0.0624843789053	0.118908382066	0.09726443769
ENSG00000257702.3	0.0888888888889	0.0256959314775	0.140464883779	0.124197002141	0.11420204978	0.0574856285929	0.103313840156	0.0851063829787
ENSG00000144045.9	0.133333333333	0.0899357601713	0.149962509373	0.0256959314775	0.155197657394	0.0869782554361	0.146198830409	0.106382978723
ENSG00000115307.12	0.106172839506	0.03426124197	0.149462634341	0.222698072805	0.090775988287	0.0749812546863	0.0818713450292	0.120060790274
ENSG00000115317.7	0.0740740740741	0.0385438972163	0.123469132717	0.218415417559	0.090775988287	0.0749812546863	0.116959064327	0.118541033435
ENSG00000115318.7	0.0962962962963	0.0471092077088	0.125468632842	0.0813704496788	0.102489019034	0.0564858785304	0.109161793372	0.120060790274
ENSG00000115325.9	0.128395061728	0.0471092077088	0.138965258685	0.209850107066	0.0761346998536	0.109472631842	0.0896686159844	0.106382978723
ENSG00000159374.13	0.103703703704	0.017130620985	0.124968757811	0.197002141328	0.11420204978	0.109972506873	0.116959064327	0.120060790274
ENSG00000135622.8	0.123456790123	0.0299785867238	0.131467133217	0.179871520343	0.108345534407	0.103974006498	0.152046783626	0.126139817629
ENSG00000115350.7	0.0987654320988	0.0299785867238	0.118470382404	0.235546038544	0.117130307467	0.109972506873	0.130604288499	0.115501519757
ENSG00000263909.1	0.16049382716	0.119914346895	0.163959010247	0.0128479657388	0.125915080527	0.130967258185	0.126705653021	0.101823708207
ENSG00000115363.9	0.111111111111	0.10278372591	0.141964508873	0.0214132762313	0.190336749634	0.150462384404	0.187134502924	0.0775075987842
ENSG00000115364.9	0.135802469136	0.0642398286938	0.124468882779	0.13704496788	0.128843338214	0.117470632342	0.140350877193	0.106382978723
ENSG00000176204.9	0.113580246914	0.06852248394	0.122969257686	0.111349036403	0.172767203514	0.126968257936	0.196881091618	0.107902735562
ENSG00000143954.8	0.162962962963	0.111349036403	0.142464383904	0.017130620985	0.1317715959	0.159460134966	0.134502923977	0.101823708207
ENSG00000115386.5	0.138271604938	0.0899357601713	0.129967508123	0.0256959314775	0.14055636896	0.153961509623	0.142300194932	0.109422492401
ENSG00000066032.14	0.140740740741	0.13704496788	0.141964508873	0.00856531049251	0.155197657394	0.165958510372	0.157894736842	0.162613981763
ENSG00000235519.1	0.116049382716	0.111349036403	0.124968757811	0.051391862955	0.143484626647	0.14896275931	0.140350877193	0.11094224924
ENSG00000232548.1	0.140740740741	0.124197002141	0.13696575856	0.0471092077088	0.117130307467	0.18095476131	0.11306042885	0.0744680851064
ENSG00000115423.14	0.113580246914	0.0856531049251	0.133966508373	0.107066381156	0.14934114202	0.143964008998	0.136452241715	0.118541033435
ENSG00000152284.4	0.079012345679	0.03426124197	0.101974506373	0.158458244111	0.137628111274	0.0609847538115	0.105263157895	0.120060790274
ENSG00000152291.9	0.120987654321	0.0385438972163	0.135966008498	0.175588865096	0.108345534407	0.0999750062484	0.105263157895	0.0927051671733
ENSG00000115459.13	0.106172839506	0.0599571734475	0.146463384154	0.0985010706638	0.134699853587	0.102474381405	0.130604288499	0.118541033435
ENSG00000042493.11	0.0938271604938	0.0299785867238	0.132466883279	0.13704496788	0.0878477306003	0.096975756061	0.118908382066	0.112462006079
ENSG00000168906.8	0.0888888888889	0.03426124197	0.127468132967	0.269807280514	0.0849194729136	0.0954761309673	0.0760233918129	0.113981762918
ENSG00000168899.4	0.135802469136	0.06852248394	0.132466883279	0.06852248394	0.169838945827	0.0759810047488	0.163742690058	0.113981762918
ENSG00000168894.5	0.0938271604938	0.0856531049251	0.145463634091	0.141327623126	0.137628111274	0.0899775056236	0.12865497076	0.0927051671733
ENSG00000168887.6	0.118518518519	0.0385438972163	0.133966508373	0.222698072805	0.120058565154	0.0924768807798	0.118908382066	0.101823708207
ENSG00000168878.12	0.18024691358	0.0599571734475	0.160459885029	0.00428265524625	0.172767203514	0.096975756061	0.157894736842	0.0835866261398
ENSG00000115523.12	0.148148148148	0.0728051391863	0.14496375906	0.0299785867238	0.181551976574	0.0724818795301	0.167641325536	0.117021276596
ENSG00000168874.8	0.083950617284	0.0299785867238	0.114471382154	0.231263383298	0.102489019034	0.0489877530617	0.116959064327	0.106382978723
ENSG00000115525.12	0.0716049382716	0.0256959314775	0.116470882279	0.316916488223	0.099560761347	0.0959760059985	0.101364522417	0.109422492401
ENSG00000132300.14	0.125925925926	0.0899357601713	0.131467133217	0.132762312634	0.134699853587	0.131967008248	0.11306042885	0.13829787234
ENSG00000208772.1	0.148148148148	0.107066381156	0.150462384404	0.0214132762313	0.219619326501	0.143964008998	0.202729044834	0.112462006079
ENSG00000132305.16	0.116049382716	0.017130620985	0.133466633342	0.226980728051	0.099560761347	0.106473381655	0.115009746589	0.101823708207
ENSG00000265420.1	0.133333333333	0.124197002141	0.139465133717	0.0214132762313	0.1317715959	0.119970007498	0.136452241715	0.104863221884
ENSG00000115548.12	0.0987654320988	0.0942184154176	0.103474131467	0.13704496788	0.0849194729136	0.134966258435	0.0877192982456	0.136778115502
ENSG00000239305.2	0.0493827160494	0.0428265524625	0.114471382154	0.265524625268	0.0819912152269	0.0914771307173	0.0974658869396	0.139817629179
ENSG00000153561.8	0.0962962962963	0.149892933619	0.108972756811	0.00856531049251	0.155197657394	0.173456635841	0.153996101365	0.123100303951
ENSG00000172116.17	0.108641975309	0.03426124197	0.163959010247	0.197002141328	0.117130307467	0.0944763809048	0.0994152046784	0.107902735562
ENSG00000222041.6	0.111111111111	0.0813704496788	0.129467633092	0.0471092077088	0.199121522694	0.119970007498	0.175438596491	0.112462006079
ENSG00000125551.14	0.145679012346	0.184154175589	0.150962259435	0.017130620985	0.158125915081	0.174956260935	0.157894736842	0.0881458966565
ENSG00000172086.7	0.0691358024691	0.0214132762313	0.119470132467	0.235546038544	0.0790629575403	0.117970507373	0.0974658869396	0.11094224924
ENSG00000115593.10	0.106172839506	0.10278372591	0.137465633592	0.0299785867238	0.172767203514	0.145463634091	0.17738791423	0.101823708207
ENSG00000163586.5	0.172839506173	0.0942184154176	0.177955511122	0.0299785867238	0.163982430454	0.114471382154	0.167641325536	0.100303951368
ENSG00000172071.7	0.113580246914	0.107066381156	0.117470632342	0.0128479657388	0.175695461201	0.133466633342	0.212475633528	0.109422492401
ENSG00000234028.3	0.143209876543	0.0942184154176	0.13696575856	0.0599571734475	0.163982430454	0.0939765058735	0.159844054581	0.100303951368
ENSG00000153574.8	0.103703703704	0.0385438972163	0.123469132717	0.184154175589	0.102489019034	0.105473631592	0.116959064327	0.155015197568
ENSG00000230006.3	0.0543209876543	0.06852248394	0.147963009248	0.132762312634	0.1317715959	0.107473131717	0.122807017544	0.0881458966565
ENSG00000265510.1	0.19012345679	0.10278372591	0.161459635091	0.0256959314775	0.169838945827	0.0954761309673	0.173489278752	0.120060790274
ENSG00000259848.4	0.083950617284	0.115631691649	0.104973756561	0.0728051391863	0.155197657394	0.122469382654	0.144249512671	0.13829787234
ENSG00000163060.6	0.165432098765	0.017130620985	0.167458135466	0.132762312634	0.143484626647	0.0364908772807	0.146198830409	0.080547112462
ENSG00000144029.7	0.0814814814815	0.0128479657388	0.124968757811	0.222698072805	0.134699853587	0.115471132217	0.152046783626	0.139817629179
ENSG00000144026.7	0.0691358024691	0.0128479657388	0.126968257936	0.222698072805	0.14934114202	0.0764808797801	0.140350877193	0.118541033435
ENSG00000163067.10	0.130864197531	0.0856531049251	0.134466383404	0.13704496788	0.120058565154	0.115471132217	0.124756335283	0.113981762918
ENSG00000155066.11	0.133333333333	0.0256959314775	0.147963009248	0.051391862955	0.193265007321	0.0669832541865	0.19298245614	0.101823708207
ENSG00000115041.8	0.0938271604938	0.0256959314775	0.150462384404	0.06852248394	0.146412884334	0.0594851287178	0.165692007797	0.0866261398176
ENSG00000144015.4	0.133333333333	0.162740899358	0.125968507873	0.0256959314775	0.10541727672	0.16095976006	0.0994152046784	0.117021276596
ENSG00000186281.8	0.172839506173	0.0899357601713	0.14896275931	0.0770877944325	0.155197657394	0.105473631592	0.155945419103	0.141337386018
ENSG00000222040.3	0.148148148148	0.0471092077088	0.122469382654	0.184154175589	0.108345534407	0.0374906273432	0.083820662768	0.0957446808511
ENSG00000188886.3	0.108641975309	0.0599571734475	0.117470632342	0.0385438972163	0.169838945827	0.0734816295926	0.181286549708	0.09726443769
ENSG00000135956.4	0.101234567901	0.0385438972163	0.136465883529	0.192719486081	0.099560761347	0.0729817545614	0.0974658869396	0.12462006079
ENSG00000144021.2	0.0962962962963	0.0214132762313	0.136465883529	0.235546038544	0.12298682284	0.0749812546863	0.118908382066	0.117021276596
ENSG00000144028.10	0.172839506173	0.124197002141	0.153461634591	0.0428265524625	0.14055636896	0.127968007998	0.122807017544	0.106382978723
ENSG00000198885.5	0.106172839506	0.0385438972163	0.143964008998	0.184154175589	0.125915080527	0.0964758810297	0.144249512671	0.0942249240122
ENSG00000121152.5	0.0987654320988	0.0214132762313	0.125968507873	0.248394004283	0.0732064421669	0.10047488128	0.083820662768	0.113981762918
ENSG00000163121.5	0.138271604938	0.0899357601713	0.14896275931	0.0214132762313	0.166910688141	0.0829792551862	0.17738791423	0.103343465046
ENSG00000114982.13	0.0716049382716	0.0214132762313	0.121969507623	0.278372591006	0.111273792094	0.0959760059985	0.101364522417	0.112462006079
ENSG00000158158.7	0.128395061728	0.0599571734475	0.129467633092	0.0299785867238	0.196193265007	0.0964758810297	0.202729044834	0.112462006079
ENSG00000273265.1	0.153086419753	0.10278372591	0.154461384654	0.0128479657388	0.14934114202	0.121469632592	0.144249512671	0.0927051671733
ENSG00000168763.11	0.0395061728395	0.017130620985	0.110472381905	0.278372591006	0.0937042459736	0.0649837540615	0.0955165692008	0.109422492401
ENSG00000163126.10	0.113580246914	0.0556745182013	0.12896775806	0.0428265524625	0.172767203514	0.0649837540615	0.153996101365	0.11094224924
ENSG00000213337.4	0.108641975309	0.0299785867238	0.117470632342	0.231263383298	0.0966325036603	0.0674831292177	0.0994152046784	0.107902735562
ENSG00000168758.6	0.0543209876543	0.00856531049251	0.104973756561	0.291220556745	0.0849194729136	0.0414896275931	0.0955165692008	0.0942249240122
ENSG00000168754.9	0.167901234568	0.0899357601713	0.159460134966	0.0428265524625	0.181551976574	0.0754811297176	0.169590643275	0.117021276596
ENSG00000144199.7	0.0987654320988	0.03426124197	0.141964508873	0.188436830835	0.125915080527	0.0869782554361	0.136452241715	0.107902735562
ENSG00000135976.12	0.0691358024691	0.051391862955	0.124968757811	0.188436830835	0.14055636896	0.127468132967	0.120857699805	0.0987841945289
ENSG00000115073.6	0.128395061728	0.0256959314775	0.122969257686	0.27408993576	0.0819912152269	0.103474131467	0.0896686159844	0.120060790274
ENSG00000228486.5	0.0962962962963	0.06852248394	0.137965508623	0.158458244111	0.10541727672	0.105473631592	0.101364522417	0.115501519757
ENSG00000115085.9	0.135802469136	0.0556745182013	0.148462884279	0.0599571734475	0.169838945827	0.0649837540615	0.175438596491	0.112462006079
ENSG00000075568.12	0.0666666666667	0.017130620985	0.111472131967	0.265524625268	0.0849194729136	0.098975256186	0.0994152046784	0.13829787234
ENSG00000168658.14	0.138271604938	0.0556745182013	0.12896775806	0.197002141328	0.11420204978	0.118970257436	0.130604288499	0.0911854103343
ENSG00000144191.7	0.116049382716	0.03426124197	0.133466633342	0.107066381156	0.1317715959	0.0964758810297	0.146198830409	0.080547112462
ENSG00000040933.11	0.0888888888889	0.00856531049251	0.102474381405	0.282655246253	0.10541727672	0.109972506873	0.126705653021	0.151975683891
ENSG00000183513.4	0.0864197530864	0.0214132762313	0.140464883779	0.265524625268	0.102489019034	0.10047488128	0.093567251462	0.13829787234
ENSG00000115446.7	0.0691358024691	0.03426124197	0.131467133217	0.231263383298	0.099560761347	0.098975256186	0.0994152046784	0.126139817629
ENSG00000071073.8	0.0617283950617	0.00856531049251	0.106973256686	0.351177730193	0.0790629575403	0.101974506373	0.093567251462	0.13829787234
ENSG00000135951.10	0.155555555556	0.0385438972163	0.151962009498	0.175588865096	0.0819912152269	0.121969507623	0.0896686159844	0.0911854103343
ENSG00000144182.12	0.0962962962963	0.0385438972163	0.125468632842	0.20556745182	0.134699853587	0.121969507623	0.155945419103	0.101823708207
ENSG00000158411.6	0.101234567901	0.0642398286938	0.132466883279	0.0942184154176	0.108345534407	0.129467633092	0.118908382066	0.11094224924
ENSG00000185414.15	0.101234567901	0.0856531049251	0.124468882779	0.111349036403	0.158125915081	0.127968007998	0.122807017544	0.103343465046
ENSG00000185674.5	0.113580246914	0.0985010706638	0.131967008248	0.03426124197	0.152269399707	0.14096475881	0.153996101365	0.120060790274
ENSG00000158417.6	0.083950617284	0.0385438972163	0.111972006998	0.214132762313	0.137628111274	0.101974506373	0.140350877193	0.11094224924
ENSG00000232084.1	0.155555555556	0.0770877944325	0.154961259685	0.0471092077088	0.210834553441	0.104973756561	0.196881091618	0.0942249240122
ENSG00000170500.8	0.0962962962963	0.23982869379	0.122469382654	0.0128479657388	0.172767203514	0.179955011247	0.173489278752	0.09726443769
ENSG00000115526.6	0.0765432098765	0.00856531049251	0.123969007748	0.316916488223	0.0937042459736	0.102474381405	0.0877192982456	0.132218844985
ENSG00000158435.3	0.150617283951	0.132762312634	0.136465883529	0.03426124197	0.134699853587	0.150462384404	0.130604288499	0.112462006079
ENSG00000163162.4	0.0888888888889	0.017130620985	0.135466133467	0.27408993576	0.1317715959	0.0864783804049	0.134502923977	0.12462006079
ENSG00000212283.1	0.143209876543	0.154175588865	0.141464633842	0.017130620985	0.163982430454	0.136465883529	0.163742690058	0.107902735562
ENSG00000264857.1	0.128395061728	0.188436830835	0.134966258435	0.0256959314775	0.137628111274	0.0904773806548	0.134502923977	0.129179331307
ENSG00000071054.11	0.0617283950617	0.0299785867238	0.107973006748	0.334047109208	0.0790629575403	0.0899775056236	0.0818713450292	0.120060790274
ENSG00000115598.5	0.133333333333	0.0642398286938	0.129467633092	0.0942184154176	0.134699853587	0.122969257686	0.146198830409	0.09726443769
ENSG00000115602.12	0.079012345679	0.282655246253	0.125968507873	0.00856531049251	0.1317715959	0.21344663834	0.146198830409	0.117021276596
ENSG00000115604.6	0.113580246914	0.0214132762313	0.122969257686	0.158458244111	0.0761346998536	0.13296675831	0.0994152046784	0.100303951368
ENSG00000264764.1	0.116049382716	0.0985010706638	0.117970507373	0.0128479657388	0.213762811127	0.163459135216	0.173489278752	0.112462006079
ENSG00000180251.4	0.143209876543	0.188436830835	0.150462384404	0.03426124197	0.155197657394	0.130467383154	0.152046783626	0.0896656534954
ENSG00000135953.6	0.111111111111	0.0128479657388	0.151462134466	0.17130620985	0.146412884334	0.109972506873	0.134502923977	0.127659574468
ENSG00000225765.1	0.108641975309	0.13704496788	0.139965008748	0.0385438972163	0.146412884334	0.155461134716	0.167641325536	0.0942249240122
ENSG00000235597.1	0.143209876543	0.111349036403	0.131967008248	0.0471092077088	0.14055636896	0.145963509123	0.136452241715	0.107902735562
ENSG00000234781.2	0.140740740741	0.175588865096	0.142464383904	0.0256959314775	0.155197657394	0.151462134466	0.148148148148	0.115501519757
ENSG00000198914.2	0.125925925926	0.03426124197	0.130967258185	0.299785867238	0.10541727672	0.0414896275931	0.0994152046784	0.0623100303951
ENSG00000135972.4	0.133333333333	0.23982869379	0.108972756811	0	0.12298682284	0.187453136716	0.111111111111	0.120060790274
ENSG00000231851.1	0.177777777778	0.17130620985	0.153961509623	0.0128479657388	0.120058565154	0.151962009498	0.111111111111	0.0881458966565
ENSG00000135973.1	0.2	0.0942184154176	0.16495876031	0.0642398286938	0.158125915081	0.103474131467	0.152046783626	0.120060790274
ENSG00000135974.5	0.123456790123	0.0214132762313	0.120469882529	0.167023554604	0.12298682284	0.13696575856	0.115009746589	0.144376899696
ENSG00000115641.14	0.158024691358	0.0471092077088	0.143464133967	0.03426124197	0.169838945827	0.16095976006	0.155945419103	0.0911854103343
ENSG00000071051.9	0.0814814814815	0.00856531049251	0.112971757061	0.295503211991	0.0556368960469	0.0839790052487	0.0721247563353	0.115501519757
ENSG00000240935.2	0.145679012346	0.162740899358	0.142464383904	0.0256959314775	0.12298682284	0.142964258935	0.134502923977	0.0942249240122
ENSG00000153165.14	0.0691358024691	0.0299785867238	0.0829792551862	0.23982869379	0.143484626647	0.0914771307173	0.142300194932	0.0471124620061
ENSG00000144057.11	0.0962962962963	0.0214132762313	0.109472631842	0.214132762313	0.111273792094	0.0664833791552	0.103313840156	0.127659574468
ENSG00000230651.3	0.135802469136	0.0428265524625	0.145963509123	0.124197002141	0.137628111274	0.0999750062484	0.107212475634	0.0851063829787
ENSG00000196862.8	0.0716049382716	0.0299785867238	0.0934766308423	0.248394004283	0.128843338214	0.096975756061	0.132553606238	0.0364741641337
ENSG00000115665.4	0.125925925926	0.0299785867238	0.131967008248	0.231263383298	0.0761346998536	0.13296675831	0.0877192982456	0.115501519757
ENSG00000196228.2	0.148148148148	0.226980728051	0.149462634341	0.0214132762313	0.134699853587	0.180454886278	0.132553606238	0.080547112462
ENSG00000198075.5	0.123456790123	0.0471092077088	0.162959260185	0.03426124197	0.190336749634	0.154961259685	0.183235867446	0.0790273556231
ENSG00000135968.15	0.0740740740741	0.0428265524625	0.13696575856	0.197002141328	0.117130307467	0.119970007498	0.11306042885	0.123100303951
ENSG00000169756.12	0.0740740740741	0.00856531049251	0.117970507373	0.30835117773	0.0761346998536	0.112971757061	0.0760233918129	0.148936170213
ENSG00000153201.11	0.0888888888889	0.017130620985	0.111472131967	0.252676659529	0.14934114202	0.114971257186	0.148148148148	0.118541033435
ENSG00000163006.7	0.0814814814815	0.0128479657388	0.112471882029	0.252676659529	0.14934114202	0.130467383154	0.134502923977	0.106382978723
ENSG00000198142.3	0.0617283950617	0.00856531049251	0.116970757311	0.27408993576	0.137628111274	0.065983504124	0.111111111111	0.0775075987842
ENSG00000015568.8	0.0913580246914	0.03426124197	0.117970507373	0.226980728051	0.125915080527	0.0694826293427	0.134502923977	0.112462006079
ENSG00000186148.7	0.18024691358	0.128479657388	0.143464133967	0.0128479657388	0.143484626647	0.146963259185	0.169590643275	0.120060790274
ENSG00000204588.5	0.187654320988	0.111349036403	0.149462634341	0.107066381156	0.128843338214	0.110472381905	0.122807017544	0.115501519757
ENSG00000265682.1	0.175308641975	0.0899357601713	0.156460884779	0.0214132762313	0.14055636896	0.0884778805299	0.165692007797	0.103343465046
ENSG00000144063.3	0.123456790123	0.051391862955	0.146963259185	0.154175588865	0.161054172767	0.065983504124	0.153996101365	0.118541033435
ENSG00000175701.6	0.118518518519	0.111349036403	0.135966008498	0.119914346895	0.128843338214	0.124468882779	0.144249512671	0.123100303951
ENSG00000184115.12	0.158024691358	0.149892933619	0.147463134216	0.0214132762313	0.120058565154	0.12896775806	0.118908382066	0.112462006079
ENSG00000183054.7	0.079012345679	0.0214132762313	0.124968757811	0.256959314775	0.1317715959	0.111472131967	0.140350877193	0.118541033435
ENSG00000169679.10	0.0913580246914	0.0299785867238	0.129467633092	0.158458244111	0.128843338214	0.111472131967	0.116959064327	0.117021276596
ENSG00000153094.17	0.0864197530864	0.0385438972163	0.0914771307173	0.248394004283	0.102489019034	0.0314921269683	0.0994152046784	0.0942249240122
ENSG00000172965.10	0.108641975309	0.0856531049251	0.131467133217	0.0471092077088	0.196193265007	0.122469382654	0.171539961014	0.109422492401
ENSG00000266139.1	0.202469135802	0.0813704496788	0.162959260185	0.0256959314775	0.166910688141	0.109472631842	0.16179337232	0.09726443769
ENSG00000153107.7	0.130864197531	0.0728051391863	0.126468382904	0.0728051391863	0.134699853587	0.114971257186	0.134502923977	0.132218844985
ENSG00000266063.1	0.125925925926	0.162740899358	0.135466133467	0.0128479657388	0.120058565154	0.160459885029	0.116959064327	0.0987841945289
ENSG00000153208.12	0.0962962962963	0.0214132762313	0.112971757061	0.188436830835	0.0819912152269	0.0779805048738	0.093567251462	0.09726443769
ENSG00000153214.5	0.0913580246914	0.0256959314775	0.136465883529	0.214132762313	0.143484626647	0.0729817545614	0.116959064327	0.115501519757
ENSG00000144152.8	0.101234567901	0.03426124197	0.142464383904	0.252676659529	0.11420204978	0.0459885028743	0.12865497076	0.127659574468
ENSG00000188177.9	0.0987654320988	0.0428265524625	0.114971257186	0.222698072805	0.108345534407	0.120469882529	0.105263157895	0.0987841945289
ENSG00000114999.7	0.0592592592593	0.0299785867238	0.124468882779	0.316916488223	0.0673499267936	0.0739815046238	0.0643274853801	0.0942249240122
ENSG00000125611.11	0.120987654321	0.0728051391863	0.154461384654	0.13704496788	0.099560761347	0.0879780054986	0.111111111111	0.0775075987842
ENSG00000144136.6	0.0962962962963	0.149892933619	0.0984753811547	0.051391862955	0.193265007321	0.115471132217	0.191033138402	0.129179331307
ENSG00000144130.7	0.130864197531	0.051391862955	0.153961509623	0.0556745182013	0.199121522694	0.0669832541865	0.167641325536	0.101823708207
ENSG00000169607.8	0.113580246914	0.0299785867238	0.143964008998	0.184154175589	0.099560761347	0.107973006748	0.118908382066	0.118541033435
ENSG00000125571.5	0.148148148148	0.0813704496788	0.154461384654	0.00856531049251	0.172767203514	0.109972506873	0.157894736842	0.103343465046
ENSG00000136688.6	0.123456790123	0.10278372591	0.129967508123	0.0128479657388	0.172767203514	0.104973756561	0.183235867446	0.107902735562
ENSG00000136694.8	0.145679012346	0.0942184154176	0.149462634341	0.00856531049251	0.184480234261	0.13696575856	0.167641325536	0.106382978723
ENSG00000136697.8	0.16049382716	0.051391862955	0.157960509873	0.0256959314775	0.184480234261	0.122469382654	0.163742690058	0.09726443769
ENSG00000136689.14	0.167901234568	0.149892933619	0.155961009748	0.0128479657388	0.187408491947	0.129967508123	0.173489278752	0.117021276596
ENSG00000125637.11	0.106172839506	0.0385438972163	0.133466633342	0.0385438972163	0.181551976574	0.0699825043739	0.179337231969	0.103343465046
ENSG00000189223.9	0.0740740740741	0.0428265524625	0.127468132967	0.115631691649	0.137628111274	0.0654836290927	0.152046783626	0.0881458966565
ENSG00000184492.5	0.148148148148	0.0985010706638	0.133466633342	0.06852248394	0.158125915081	0.096975756061	0.159844054581	0.063829787234
ENSG00000234148.2	0.143209876543	0.10278372591	0.133966508373	0.017130620985	0.155197657394	0.17295676081	0.138401559454	0.121580547112
ENSG00000231943.3	0.079012345679	0.0599571734475	0.123469132717	0.0942184154176	0.204978038067	0.105473631592	0.189083820663	0.0987841945289
ENSG00000221055.1	0.106172839506	0.141327623126	0.127468132967	0.0256959314775	0.155197657394	0.0879780054986	0.142300194932	0.0987841945289
ENSG00000146556.10	0.108641975309	0.0556745182013	0.130967258185	0.0728051391863	0.120058565154	0.092976755811	0.11306042885	0.104863221884
ENSG00000175497.12	0.158024691358	0.132762312634	0.133466633342	0.017130620985	0.14934114202	0.18495376156	0.150097465887	0.0957446808511
ENSG00000231538.1	0.143209876543	0.218415417559	0.111972006998	0.00428265524625	0.163982430454	0.278430392402	0.159844054581	0.0911854103343
ENSG00000235026.1	0.148148148148	0.0556745182013	0.121969507623	0.0985010706638	0.0790629575403	0.0934766308423	0.0682261208577	0.118541033435
ENSG00000088205.8	0.145679012346	0.0642398286938	0.138965258685	0.0899357601713	0.14055636896	0.158960259935	0.126705653021	0.13829787234
ENSG00000125633.6	0.0987654320988	0.0214132762313	0.137465633592	0.222698072805	0.0849194729136	0.105473631592	0.107212475634	0.136778115502
ENSG00000125629.10	0.0740740740741	0.0299785867238	0.108972756811	0.132762312634	0.134699853587	0.126968257936	0.132553606238	0.151975683891
ENSG00000226856.1	0.138271604938	0.0770877944325	0.150962259435	0.154175588865	0.117130307467	0.13696575856	0.109161793372	0.0927051671733
ENSG00000163064.6	0.125925925926	0.0942184154176	0.129967508123	0.017130620985	0.12298682284	0.0774806298425	0.136452241715	0.0683890577508
ENSG00000115107.15	0.0913580246914	0.00428265524625	0.135466133467	0.265524625268	0.128843338214	0.0564858785304	0.122807017544	0.113981762918
ENSG00000155368.12	0.083950617284	0.0471092077088	0.140464883779	0.17130620985	0.11420204978	0.0789802549363	0.0974658869396	0.0957446808511
ENSG00000171227.6	0.158024691358	0.0599571734475	0.137465633592	0.0214132762313	0.14934114202	0.0829792551862	0.148148148148	0.0790273556231
ENSG00000163075.8	0.0592592592593	0.0256959314775	0.122969257686	0.23982869379	0.1317715959	0.119970007498	0.138401559454	0.09726443769
ENSG00000144120.8	0.0888888888889	0.051391862955	0.144463884029	0.197002141328	0.0849194729136	0.10847288178	0.194931773879	0.123100303951
ENSG00000088179.4	0.0938271604938	0.0385438972163	0.123969007748	0.149892933619	0.143484626647	0.116470882279	0.132553606238	0.12462006079
ENSG00000115109.9	0.0592592592593	0.0299785867238	0.115971007248	0.248394004283	0.0761346998536	0.094976255936	0.0916179337232	0.123100303951
ENSG00000226479.3	0.106172839506	0.0299785867238	0.137465633592	0.278372591006	0.0761346998536	0.078480379905	0.0896686159844	0.136778115502
ENSG00000144118.9	0.0543209876543	0.0214132762313	0.110972256936	0.248394004283	0.11420204978	0.0909772556861	0.132553606238	0.127659574468
ENSG00000115112.7	0.167901234568	0.0856531049251	0.151462134466	0.0428265524625	0.202049780381	0.0924768807798	0.210526315789	0.121580547112
ENSG00000074054.13	0.0814814814815	0.03426124197	0.118970257436	0.154175588865	0.0937042459736	0.101974506373	0.0974658869396	0.133738601824
ENSG00000264229.1	0.140740740741	0.0856531049251	0.143964008998	0.0728051391863	0.102489019034	0.116470882279	0.105263157895	0.0775075987842
ENSG00000236859.2	0.0962962962963	0.0299785867238	0.125468632842	0.111349036403	0.11420204978	0.10047488128	0.111111111111	0.132218844985
ENSG00000155438.7	0.0888888888889	0.0471092077088	0.122469382654	0.192719486081	0.0878477306003	0.0879780054986	0.0974658869396	0.135258358663
ENSG00000155052.14	0.0888888888889	0.0471092077088	0.123969007748	0.188436830835	0.108345534407	0.116970757311	0.105263157895	0.118541033435
ENSG00000237524.3	0.148148148148	0.0942184154176	0.161459635091	0.0128479657388	0.166910688141	0.101974506373	0.181286549708	0.0699088145897
ENSG00000186684.8	0.140740740741	0.0642398286938	0.127468132967	0.06852248394	0.14055636896	0.0999750062484	0.152046783626	0.0775075987842
ENSG00000163161.8	0.106172839506	0.0385438972163	0.146463384154	0.192719486081	0.120058565154	0.105973506623	0.124756335283	0.121580547112
ENSG00000169967.12	0.0567901234568	0.00856531049251	0.108972756811	0.321199143469	0.099560761347	0.115471132217	0.111111111111	0.145896656535
ENSG00000115718.13	0.155555555556	0.0556745182013	0.161959510122	0.0428265524625	0.155197657394	0.0844788802799	0.181286549708	0.0820668693009
ENSG00000264075.1	0.150617283951	0.0299785867238	0.151462134466	0.154175588865	0.117130307467	0.0684828792802	0.115009746589	0.104863221884
ENSG00000169994.14	0.155555555556	0.115631691649	0.16095976006	0.0256959314775	0.163982430454	0.119970007498	0.173489278752	0.0987841945289
ENSG00000144233.5	0.0987654320988	0.10278372591	0.104973756561	0.0385438972163	0.169838945827	0.0794801299675	0.138401559454	0.12462006079
ENSG00000136715.13	0.0740740740741	0.0128479657388	0.113471632092	0.248394004283	0.090775988287	0.103974006498	0.0916179337232	0.107902735562
ENSG00000136720.6	0.0888888888889	0.03426124197	0.122469382654	0.261241970021	0.111273792094	0.0314921269683	0.0955165692008	0.123100303951
ENSG00000214100.4	0.177777777778	0.111349036403	0.165458635341	0.00856531049251	0.178623718887	0.118470382404	0.157894736842	0.09726443769
ENSG00000222014.4	0.111111111111	0.0428265524625	0.133466633342	0.167023554604	0.14055636896	0.138465383654	0.140350877193	0.107902735562
ENSG00000180178.6	0.138271604938	0.141327623126	0.13696575856	0.0256959314775	0.143484626647	0.172456885779	0.155945419103	0.101823708207
ENSG00000196604.7	0.125925925926	0.0471092077088	0.130967258185	0.0642398286938	0.248901903367	0.127468132967	0.222222222222	0.080547112462
ENSG00000223760.4	0.204938271605	0.0985010706638	0.156460884779	0.03426124197	0.207906295754	0.098975256186	0.196881091618	0.117021276596
ENSG00000152076.14	0.158024691358	0.0385438972163	0.138965258685	0.179871520343	0.117130307467	0.0869782554361	0.11306042885	0.0851063829787
ENSG00000136699.15	0.0888888888889	0.051391862955	0.127468132967	0.231263383298	0.117130307467	0.0529867533117	0.103313840156	0.0987841945289
ENSG00000152086.7	0.140740740741	0.0599571734475	0.147963009248	0.141327623126	0.14055636896	0.0809797550612	0.148148148148	0.100303951368
ENSG00000136718.5	0.101234567901	0.0556745182013	0.12896775806	0.17130620985	0.146412884334	0.0794801299675	0.132553606238	0.103343465046
ENSG00000072135.8	0.079012345679	0.00856531049251	0.152461884529	0.265524625268	0.099560761347	0.0994751312172	0.103313840156	0.100303951368
ENSG00000239402.2	0.148148148148	0.0942184154176	0.153961509623	0.03426124197	0.172767203514	0.0904773806548	0.17738791423	0.179331306991
ENSG00000152093.3	0.158024691358	0.0899357601713	0.137465633592	0.0299785867238	0.1317715959	0.110472381905	0.126705653021	0.104863221884
ENSG00000136698.4	0.158024691358	0.0899357601713	0.136465883529	0.0299785867238	0.1317715959	0.109972506873	0.126705653021	0.103343465046
ENSG00000214081.3	0.155555555556	0.0642398286938	0.165958510372	0.00428265524625	0.172767203514	0.0799800049988	0.165692007797	0.112462006079
ENSG00000173302.5	0.20987654321	0.0813704496788	0.175456135966	0.0214132762313	0.190336749634	0.082479380155	0.171539961014	0.103343465046
ENSG00000178171.6	0.113580246914	0.017130620985	0.132466883279	0.111349036403	0.125915080527	0.0669832541865	0.122807017544	0.09726443769
ENSG00000136002.12	0.118518518519	0.0256959314775	0.130467383154	0.141327623126	0.134699853587	0.0574856285929	0.12865497076	0.12462006079
ENSG00000152102.13	0.0765432098765	0.00428265524625	0.117470632342	0.346895074946	0.0819912152269	0.0914771307173	0.0994152046784	0.133738601824
ENSG00000115762.12	0.0962962962963	0.124197002141	0.119970007498	0.0770877944325	0.117130307467	0.0974756310922	0.111111111111	0.132218844985
ENSG00000188219.10	0.130864197531	0.0556745182013	0.130467383154	0.0556745182013	0.234260614934	0.123469132717	0.216374269006	0.0820668693009
ENSG00000173272.9	0.083950617284	0.0256959314775	0.133466633342	0.256959314775	0.125915080527	0.047488127968	0.118908382066	0.0927051671733
ENSG00000075886.10	0.18024691358	0.0813704496788	0.166958260435	0.0256959314775	0.202049780381	0.10047488128	0.200779727096	0.104863221884
[truncated: 19,501 more rows]
