# Supplementary material for: Identification of long regulatory elements in the genome of Plasmodium falciparum and other eukaryotes
Source: PLoS Comput Biol. 2021 Apr 16;17(4):e1008909. doi: 10.1371/journal.pcbi.1008909 (PMC8081344; doi:10.1371/journal.pcbi.1008909)
Supplement: S1 Appendix — This zip file is an archive that contains the most important cLREs identified in the different experiments for P. falciparum, P. berghei, T. gondii, S. cerevisiae, human, A. thaliana, Drosophila, C. elegans, D. discoideum and T. thermophila. Each file is a table (in text mode) where genes are in rows, and cLREs in columns. These tables can be used to rank the genes with respect to a chosen cLRE in order to identify the genes for which the k-mer frequency is the highest/lowest in the associated region. (ZIP) [file pcbi.1008909.s013.zip › Plasmo/Lopez-Barragan/best.features.tsv]

ATAT_-1196_-126	TATATA_-1925_1196	GT_-1196_0	TATATA_-2000_2000	TG_-1196_-1	CTA_-1925_1196	TATAT_-1196_1925	GT_-1196_-126	TAG_-1196_-342	ATTA_-1925_1925	TTTTTT_-1925_2000	AAT_-1925_2000	ATTA_-341_1925
PF3D7_0901500	0.0709617180205414	0.0221012171684817	0.0309106098579783	0.021244688827793	0.0326086956521739	0.0112107623318386	0.0349135169762972	0.030812324929972	0.00818713450292398	0.0236302259153466	0.0196128374936322	0.0527254202750893	0.0216144684605205
PF3D7_0902900	0.0821661998132585	0.0326713645099295	0.0242272347535505	0.034491377155711	0.0284280936454849	0.00896860986547085	0.0496476617552852	0.0233426704014939	0.00935672514619883	0.0160997143599065	0.0359144167091188	0.0539989811512992	0.0149977944419938
PF3D7_0904700	0.0681605975723621	0.0265855221012171	0.0167084377610693	0.029242689327668	0.0275919732441471	0.00288276745675849	0.0438821268417682	0.0186741363211951	0.00350877192982456	0.0168787327966762	0.033367294956699	0.0575649516046869	0.011910013233348
PF3D7_0907400	0.121381886087768	0.0361947469570788	0.025062656641604	0.0284928767808047	0.0342809364548495	0.00320307495195387	0.037155669442665	0.0261437908496732	0.00350877192982456	0.0160997143599065	0.0241976566479878	0.056546102903719	0.0154389060432289
PF3D7_0909600	0.109243697478991	0.0477258167841129	0.0325814536340852	0.0384903774056485	0.0326086956521739	0.00544522741832159	0.0499679692504806	0.034547152194211	0.00233918128654971	0.0173980784211893	0.0343861436576669	0.0588385124808968	0.0172033524481694
PF3D7_0912400	0.111111111111111	0.0432415118513774	0.0317460317460317	0.0422394401399648	0.0301003344481605	0.00736707238949392	0.0534913516976299	0.0326797385620915	0.00818713450292398	0.0155803687353934	0.0226693835965359	0.0463576158940399	0.0149977944419938
PF3D7_0913100	0.0756302521008402	0.0413196668802051	0.0350877192982456	0.0347413146713321	0.0359531772575251	0.00448430493273543	0.0291479820627802	0.0364145658263305	0.0116959064327485	0.0207738249805245	0.02190524707081	0.0570555272542029	0.0224966916629907
PF3D7_0913200	0.122315592903828	0.0422805893657912	0.0200501253132832	0.039990002499375	0.0183946488294314	0.00736707238949392	0.05765534913517	0.0205415499533147	0.00350877192982456	0.0233705531030901	0.0254712175241977	0.0471217524197658	0.0247022496691663
PF3D7_0915200	0.0849673202614377	0.0246636771300448	0.0200501253132832	0.0242439390152461	0.024247491638796	0.00736707238949392	0.0301089045483664	0.0205415499533147	0.00350877192982456	0.0194754609192417	0.0196128374936322	0.056800815078961	0.0216144684605205
PF3D7_0915500	0.0672268907563024	0.0403587443946189	0.0359231411862991	0.0327418145463633	0.0284280936454849	0.00832799487508008	0.024023062139654	0.0364145658263305	0.00818713450292398	0.0176577512334458	0.0132450331125828	0.0685175751400919	0.0185266872518747
PF3D7_0915600	0.0597572362278244	0.0211402946828956	0.0175438596491228	0.018495376155961	0.0292642140468227	0.00576553491351698	0.0317104420243433	0.0186741363211951	0.00818713450292398	0.0173980784211893	0.0193581253183902	0.0700458481915438	0.0158800176444641
PF3D7_0917400	0.0737628384687207	0.0201793721973094	0.0342522974101921	0.0162459385153712	0.0342809364548495	0.00672645739910314	0.0281870595771941	0.0354808590102708	0.0105263157894737	0.0150610231108803	0.00942435048395312	0.0624044829342845	0.0154389060432289
PF3D7_0919000	0.0980392156862743	0.0387572069186419	0.0116959064327485	0.045238690327418	0.0133779264214047	0.00640614990390775	0.0589365791159515	0.0112044817927171	0.00350877192982456	0.0220721890418073	0.0346408558329089	0.0506877228731535	0.0132333480370534
PF3D7_0919400	0.0793650793650792	0.0259449071108264	0.0258980785296575	0.0249937515621094	0.0317725752508361	0.00704676489429853	0.0381165919282511	0.0289449112978525	0.00584795321637427	0.0148013502986237	0.022414671421294	0.0545084055017832	0.0158800176444641
PF3D7_0922000	0.0560224089635853	0.0381165919282511	0.0267335004177109	0.0349912521869531	0.0384615384615384	0.0051249199231262	0.044522741832159	0.0261437908496732	0.00584795321637427	0.0168787327966762	0.0124808965868568	0.056546102903719	0.0149977944419938
PF3D7_0922500	0.111111111111111	0.0374759769378604	0.0142021720969089	0.0414896275931016	0.0259197324414716	0.0076873798846893	0.0483664317745036	0.0158730158730159	0.00701754385964912	0.0197351337314983	0.0257259296994397	0.0501782985226695	0.0194089104543449
PF3D7_0923300	0.0597572362278244	0.0128122998078155	0.0384294068504595	0.0102474381404649	0.0518394648829431	0.00960922485586163	0.019859064702114	0.0392156862745098	0.00935672514619883	0.0142820046741106	0.00585838003056546	0.0473764645950078	0.0110277900308778
PF3D7_0923500	0.0887021475256767	0.0384368994234465	0.0242272347535505	0.0464883779055234	0.0317725752508361	0.0076873798846893	0.048686739269699	0.027077497665733	0.00467836257309942	0.0160997143599065	0.0231788079470199	0.0738665308201735	0.0145566828407587
PF3D7_0925100	0.117647058823529	0.0358744394618834	0.0342522974101921	0.0349912521869531	0.040133779264214	0.00576553491351698	0.0454836643177451	0.0336134453781513	0.00584795321637427	0.0148013502986237	0.0229240957717779	0.0616403464085585	0.0145566828407587
PF3D7_0925200	0.104575163398693	0.0400384368994235	0.0192147034252297	0.0402399400149961	0.020066889632107	0.00640614990390775	0.0474055092889175	0.0186741363211951	0.00350877192982456	0.0137626590495975	0.0254712175241977	0.0547631176770251	0.011910013233348
PF3D7_0925900	0.0980392156862743	0.0531710442024345	0.0142021720969089	0.0464883779055234	0.0150501672240803	0.00608584240871236	0.0573350416399746	0.0149393090569561	0.00935672514619883	0.020514152168268	0.0226693835965359	0.0621497707590425	0.0172033524481694
PF3D7_0927200	0.11297852474323	0.0557335041639976	0.0317460317460317	0.0462384403899023	0.0351170568561873	0.0102498398462524	0.05765534913517	0.0317460317460317	0.0105263157894737	0.0106465853025188	0.0433010697911361	0.0486500254712177	0.0101455668284076
PF3D7_0928400	0.0830999066293182	0.0413196668802051	0.0233918128654971	0.0409897525618594	0.0309364548494983	0.00544522741832159	0.0541319666880207	0.0252100840336134	0.00467836257309942	0.0160997143599065	0.0300560366785533	0.0468670402445238	0.011910013233348
PF3D7_0929100	0.0793650793650792	0.0278667520819987	0.0325814536340852	0.0252436890777305	0.044314381270903	0.00416399743754004	0.0458039718129405	0.0336134453781513	0.00584795321637427	0.0202544793560114	0.0157921548650025	0.0578196637799289	0.0189677988531098
PF3D7_0930300	0.0812324929971987	0.0249839846252402	0.0426065162907268	0.0219945013746563	0.0426421404682274	0.00480461242793081	0.0214606021780909	0.0448179271708683	0.00584795321637427	0.0197351337314983	0.033367294956699	0.0496688741721856	0.0233789148654609
PF3D7_0931200	0.0943043884220353	0.0301089045483664	0.0258980785296575	0.0274931267183204	0.0267558528428094	0.00352338244714926	0.0477258167841129	0.027077497665733	0.00467836257309942	0.0212931706050376	0.0354049923586348	0.0578196637799289	0.0277900308778121
PF3D7_0931800	0.109243697478991	0.0406790518898143	0.0175438596491228	0.0374906273431641	0.0259197324414716	0.00640614990390775	0.0531710442024345	0.0168067226890756	0.00116959064327485	0.0140223318618541	0.0127356087620988	0.0529801324503313	0.0163211292456992
PF3D7_0932200	0.0830999066293182	0.0387572069186419	0.0275689223057644	0.0469882529367656	0.0267558528428094	0.00544522741832159	0.0566944266495838	0.0298786181139122	0.00467836257309942	0.0140223318618541	0.0618950585838005	0.0397350993377484	0.0136744596382885
PF3D7_0932900	0.107376283846872	0.0461242793081359	0.0217209690893901	0.0432391902024492	0.024247491638796	0.00608584240871236	0.0656630365150547	0.0233426704014939	0.00467836257309942	0.0215528434172942	0.0234335201222619	0.0547631176770251	0.0194089104543449
PF3D7_0934600	0.0690943043884219	0.0349135169762972	0.0401002506265664	0.0352411897025742	0.0434782608695652	0.0051249199231262	0.0480461242793083	0.0401493930905695	0.00233918128654971	0.0158400415476499	0.0646968925114623	0.0527254202750893	0.0145566828407587
PF3D7_0935200	0.0980392156862743	0.0349135169762972	0.0242272347535505	0.0272431892026993	0.0334448160535117	0.00384368994234465	0.0358744394618834	0.0242763772175537	0.00350877192982456	0.0132433134250844	0.00611309220580743	0.0552725420275091	0.0145566828407587
PF3D7_0935700	0.0700280112044817	0.0329916720051249	0.0284043441938179	0.0314921269682578	0.0309364548494983	0.00576553491351698	0.0387572069186419	0.0233426704014939	0.0105263157894737	0.0207738249805245	0.0257259296994397	0.056546102903719	0.0216144684605205
PF3D7_0937400	0.0429505135387488	0.0115310698270339	0.0434419381787803	0.0117470632341915	0.0434782608695652	0.0118513773222293	0.0204996796925048	0.0429505135387488	0.0116959064327485	0.0220721890418073	0.0196128374936322	0.0601120733571067	0.0167622408469343
PF3D7_0800300	0.0924369747899157	0.0230621396540679	0.0275689223057644	0.0179955011247188	0.0275919732441471	0.0115310698270339	0.0224215246636771	0.027077497665733	0.00701754385964912	0.0244092443521163	0.010697911360163	0.0580743759551708	0.0176444640494045
PF3D7_0802100	0.0541549953314658	0.0307495195387572	0.0409356725146199	0.0294926268432891	0.0418060200668896	0.00544522741832159	0.0230621396540679	0.0429505135387488	0.0105263157894737	0.0168787327966762	0.0379521141110546	0.0524707080998473	0.0172033524481694
PF3D7_0803200	0.0961718020541548	0.0310698270339526	0.037593984962406	0.0254936265933516	0.0367892976588629	0.0051249199231262	0.0329916720051249	0.0364145658263305	0.00350877192982456	0.0106465853025188	0.0241976566479878	0.0578196637799289	0.00617556241729157
PF3D7_0803500	0.0868347338935572	0.0336322869955157	0.0309106098579783	0.0274931267183204	0.0326086956521739	0.00608584240871236	0.0326713645099295	0.0336134453781513	0.00701754385964912	0.0132433134250844	0.0208863983698421	0.0629139072847684	0.0141155712395236
PF3D7_0804400	0.0746965452847804	0.0179372197309417	0.0359231411862991	0.0144963759060235	0.0677257525083612	0.00448430493273543	0.0262652146060218	0.0364145658263305	0.00116959064327485	0.0114256037392885	0.0165562913907285	0.0585838003056548	0.0154389060432289
PF3D7_0804600	0.0821661998132585	0.0188981422165279	0.0267335004177109	0.0217445638590352	0.0284280936454849	0.00544522741832159	0.0307495195387572	0.027077497665733	0.0105263157894737	0.0140223318618541	0.021395822720326	0.0573102394294449	0.0149977944419938
PF3D7_0805700	0.0849673202614377	0.0301089045483664	0.0401002506265664	0.0257435641089727	0.0451505016722408	0.00544522741832159	0.029788597053171	0.042016806722689	0.00233918128654971	0.0129836406128278	0.032857870606215	0.0603667855323487	0.00970445522717247
PF3D7_0807800	0.116713352007469	0.0413196668802051	0.0200501253132832	0.0359910022494375	0.0292642140468227	0.00480461242793081	0.0506085842408714	0.0186741363211951	0.00116959064327485	0.0132433134250844	0.0282730514518594	0.0669893020886401	0.0123511248345832
PF3D7_0809100	0.0933706816059755	0.0253042921204356	0.0200501253132832	0.0204948762809297	0.0250836120401338	0.00832799487508008	0.0249839846252402	0.0186741363211951	0.00818713450292398	0.0142820046741106	0.0198675496688742	0.0461029037187979	0.0101455668284076
PF3D7_0811200	0.101774042950513	0.0259449071108264	0.0242272347535505	0.0217445638590352	0.0309364548494983	0.00864830237027546	0.0387572069186419	0.0233426704014939	0.00467836257309942	0.0277849909114515	0.00560366785532348	0.0618950585838005	0.0291133656815174
PF3D7_0812800	0.0634920634920634	0.025624599615631	0.0309106098579783	0.0254936265933516	0.0384615384615384	0.00576553491351698	0.0461242793081359	0.0298786181139122	0.00818713450292398	0.0192157881069852	0.0326031584309731	0.0532348446255733	0.0224966916629907
PF3D7_0814200	0.121381886087768	0.05765534913517	0.0317460317460317	0.0547363159210195	0.0359531772575251	0.00608584240871236	0.0669442664958363	0.0336134453781513	0.00350877192982456	0.0184367696702155	0.0160468670402445	0.0524707080998473	0.0149977944419938
PF3D7_0815300	0.0802987861811389	0.0221012171684817	0.0384294068504595	0.0224943764058985	0.0426421404682274	0.0124919923126201	0.0313901345291479	0.034547152194211	0.00935672514619883	0.0210334977927811	0.0290371879775854	0.0522159959246054	0.0229378032642258
PF3D7_0815700	0.0933706816059755	0.0281870595771941	0.0233918128654971	0.0309922519370157	0.0351170568561873	0.00640614990390775	0.0522101217168483	0.0252100840336134	0.00350877192982456	0.0192157881069852	0.0326031584309731	0.0590932246561388	0.0207322452580503
PF3D7_0816000	0.107376283846872	0.0294682895579756	0.0192147034252297	0.0304923769057735	0.0225752508361204	0.00896860986547085	0.0477258167841129	0.0168067226890756	0.00584795321637427	0.0207738249805245	0.0236882322975038	0.0532348446255733	0.0194089104543449
PF3D7_0816900	0.0653594771241829	0.0326713645099295	0.0292397660818713	0.0312421894526367	0.044314381270903	0.00640614990390775	0.0387572069186419	0.0317460317460317	0.00935672514619883	0.0199948065437548	0.0196128374936322	0.0514518593988794	0.0233789148654609
PF3D7_0817700	0.0709617180205414	0.0438821268417682	0.0459482038429407	0.0369907523119219	0.0459866220735786	0.00576553491351698	0.0531710442024345	0.0476190476190476	0.00467836257309942	0.0202544793560114	0.0249617931737137	0.0461029037187979	0.0216144684605205
PF3D7_0817800	0.0625583566760036	0.0451633568225497	0.0284043441938179	0.0437390652336914	0.0292642140468227	0.00736707238949392	0.0464445868033313	0.030812324929972	0.00350877192982456	0.0145416774863672	0.0298013245033113	0.0415180845644423	0.0136744596382885
PF3D7_0819600	0.0924369747899157	0.0393978219090327	0.0492898913951546	0.0422394401399648	0.0484949832775919	0.00608584240871236	0.0496476617552852	0.0513538748832866	0.00584795321637427	0.0192157881069852	0.0303107488537953	0.0539989811512992	0.0185266872518747
PF3D7_0820700	0.0887021475256767	0.0313901345291479	0.0359231411862991	0.0252436890777305	0.0434782608695652	0.00544522741832159	0.0390775144138373	0.0392156862745098	0.00701754385964912	0.0186964424824721	0.0351502801833928	0.0476311767702498	0.0167622408469343
PF3D7_0823700	0.101774042950513	0.0451633568225497	0.0158730158730159	0.0367408147963008	0.0175585284280936	0.00672645739910314	0.0534913516976299	0.0168067226890756	0.00233918128654971	0.0212931706050376	0.0275089149261335	0.0578196637799289	0.0202911336568152
PF3D7_0826100	0.123249299719888	0.0406790518898143	0.0267335004177109	0.0329917520619844	0.0292642140468227	0.00384368994234465	0.0442024343369636	0.0261437908496732	0.00350877192982456	0.025188262788886	0.0193581253183902	0.0608762098828326	0.0277900308778121
PF3D7_0827500	0.0793650793650792	0.0275464445868033	0.0242272347535505	0.0222444388902774	0.0267558528428094	0.00544522741832159	0.0358744394618834	0.0242763772175537	0.00701754385964912	0.0212931706050376	0.0287824758023434	0.0506877228731535	0.0189677988531098
PF3D7_0829400	0.0513538748832866	0.0118513773222293	0.0142021720969089	0.0172456885778555	0.0292642140468227	0.00928891736066624	0.0265855221012171	0.0140056022408964	0.0198830409356725	0.0109062581147754	0.00662251655629139	0.0624044829342845	0.0127922364358183
PF3D7_0830800	0.0616246498599439	0.0124919923126201	0.0325814536340852	0.0119970007498126	0.040133779264214	0.00736707238949392	0.015695067264574	0.0298786181139122	0.00467836257309942	0.0202544793560114	0.0173204279164544	0.0555272542027511	0.0176444640494045
PF3D7_0831600	0.084033613445378	0.0265855221012171	0.0401002506265664	0.0259935016245938	0.0501672240802675	0.0076873798846893	0.0333119795003203	0.0354808590102708	0.00467836257309942	0.0199948065437548	0.0364238410596027	0.0588385124808968	0.0145566828407587
PF3D7_0703400	0.0606909430438841	0.0237027546444587	0.0417710944026733	0.0219945013746563	0.0426421404682274	0.00576553491351698	0.0221012171684817	0.0401493930905695	0.00935672514619883	0.0225915346663204	0.021395822720326	0.0649516046867042	0.0198500220555801
PF3D7_0705600	0.087768440709617	0.0317104420243433	0.0292397660818713	0.0252436890777305	0.0392976588628762	0.00864830237027546	0.0320307495195387	0.0280112044817927	0.00701754385964912	0.0119449493638016	0.0137544574630667	0.0639327559857363	0.0132333480370534
PF3D7_0705900	0.0999066293183938	0.0470852017937221	0.0225563909774436	0.0524868782804297	0.0275919732441471	0.00320307495195387	0.0605381165919285	0.0233426704014939	0.00467836257309942	0.0192157881069852	0.0433010697911361	0.0481406011207337	0.0167622408469343
PF3D7_0707400	0.0971055088702145	0.0458039718129405	0.0359231411862991	0.0362409397650586	0.0384615384615384	0.00928891736066624	0.0361947469570788	0.0392156862745098	0.00935672514619883	0.0163593871721631	0.0231788079470199	0.0466123280692818	0.0185266872518747
PF3D7_0707900	0.091503267973856	0.0387572069186419	0.0242272347535505	0.0369907523119219	0.0334448160535117	0.00576553491351698	0.0541319666880207	0.0252100840336134	0.00584795321637427	0.0171384056089327	0.0303107488537953	0.0534895568008152	0.0149977944419938
PF3D7_0708600	0.084033613445378	0.0291479820627802	0.0325814536340852	0.0362409397650586	0.0351170568561873	0.00576553491351698	0.0467648942985267	0.034547152194211	0.00467836257309942	0.0168787327966762	0.0252165053489557	0.0478858889454917	0.0202911336568152
PF3D7_0709200	0.0550887021475256	0.019859064702114	0.0217209690893901	0.0159960009997501	0.0418060200668896	0.00320307495195387	0.0272261370916079	0.0233426704014939	0.0105263157894737	0.0166190599844196	0.0180845644421803	0.0690269994905759	0.0176444640494045
PF3D7_0709800	0.100840336134454	0.0403587443946189	0.0242272347535505	0.0359910022494375	0.0267558528428094	0.00896860986547085	0.0451633568225497	0.0252100840336134	0.00467836257309942	0.0173980784211893	0.0275089149261335	0.0547631176770251	0.0149977944419938
PF3D7_0713900	0.0849673202614377	0.029788597053171	0.0442773600668337	0.0259935016245938	0.0418060200668896	0.0076873798846893	0.0285073670723895	0.0476190476190476	0.00350877192982456	0.0194754609192417	0.0198675496688742	0.0756495160468673	0.0176444640494045
PF3D7_0714600	0.0728291316526609	0.0172966047405509	0.0183792815371763	0.0147463134216446	0.0284280936454849	0.0134529147982063	0.0249839846252402	0.0168067226890756	0.00233918128654971	0.0168787327966762	0.0165562913907285	0.0552725420275091	0.0180855756506396
PF3D7_0715400	0.109243697478991	0.0461242793081359	0.0275689223057644	0.0474881279680078	0.0267558528428094	0.00736707238949392	0.0563741191543884	0.027077497665733	0.00701754385964912	0.0142820046741106	0.0241976566479878	0.0483953132959757	0.0149977944419938
PF3D7_0718700	0.0896358543417365	0.0281870595771941	0.0384294068504595	0.0284928767808047	0.0510033444816053	0.0102498398462524	0.0381165919282511	0.034547152194211	0.00818713450292398	0.0153206959231368	0.0170657157412124	0.0494141619969436	0.0163211292456992
PF3D7_0719900	0.105508870214752	0.0265855221012171	0.0350877192982456	0.0209947513121719	0.0451505016722408	0.00480461242793081	0.0358744394618834	0.0364145658263305	0.00467836257309942	0.0153206959231368	0.00916963830871115	0.0590932246561388	0.0145566828407587
PF3D7_0725200	0.0887021475256767	0.0339525944907111	0.0334168755221387	0.0272431892026993	0.0518394648829431	0.00448430493273543	0.0419602818705958	0.0317460317460317	0.00584795321637427	0.0173980784211893	0.0183392766174223	0.0481406011207337	0.0149977944419938
PF3D7_0725400	0.0401493930905695	0.0323510570147341	0.0434419381787803	0.0304923769057735	0.0359531772575251	0.00576553491351698	0.0400384368994235	0.042016806722689	0.0152046783625731	0.0189561152947286	0.0522159959246054	0.0585838003056548	0.0180855756506396
PF3D7_0730200	0.0438842203548085	0.0269058295964125	0.025062656641604	0.0322419395151211	0.0259197324414716	0.00800768737988469	0.0419602818705958	0.027077497665733	0.00350877192982456	0.0173980784211893	0.0152827305145186	0.0588385124808968	0.0172033524481694
PF3D7_1302600	0.0933706816059755	0.0195387572069186	0.0292397660818713	0.0242439390152461	0.0376254180602007	0.00672645739910314	0.0413196668802051	0.0280112044817927	0.00584795321637427	0.0184367696702155	0.0323484462557311	0.056291390728477	0.0176444640494045
PF3D7_1303500	0.108309990662932	0.0470852017937221	0.0292397660818713	0.0387403149212695	0.0351170568561873	0.00640614990390775	0.0467648942985267	0.0317460317460317	0.0116959064327485	0.0186964424824721	0.0132450331125828	0.0461029037187979	0.0176444640494045
PF3D7_1305000	0.0756302521008402	0.0310698270339526	0.025062656641604	0.0274931267183204	0.0392976588628762	0.0102498398462524	0.0265855221012171	0.0252100840336134	0.00350877192982456	0.0189561152947286	0.0117167600611309	0.0601120733571067	0.0176444640494045
PF3D7_1305300	0.105508870214752	0.0262652146060218	0.0217209690893901	0.0249937515621094	0.0275919732441471	0.00544522741832159	0.0374759769378604	0.0186741363211951	0.00584795321637427	0.020514152168268	0.022414671421294	0.0608762098828326	0.0202911336568152
PF3D7_1306100	0.0746965452847804	0.0275464445868033	0.0217209690893901	0.023994001499625	0.0317725752508361	0.0076873798846893	0.0400384368994235	0.0196078431372549	0.00818713450292398	0.0160997143599065	0.0198675496688742	0.0590932246561388	0.0167622408469343
PF3D7_1307100	0.110177404295051	0.0278667520819987	0.0392648287385129	0.0227443139215196	0.0426421404682274	0.00704676489429853	0.0342729019859065	0.0354808590102708	0.0116959064327485	0.0199948065437548	0.0124808965868568	0.0659704533876722	0.0202911336568152
PF3D7_1307200	0.0830999066293182	0.0237027546444587	0.0392648287385129	0.0224943764058985	0.0451505016722408	0.00640614990390775	0.0384368994234465	0.0401493930905695	0.0105263157894737	0.0166190599844196	0.0152827305145186	0.0506877228731535	0.0180855756506396
PF3D7_1307800	0.084033613445378	0.0208199871877002	0.0192147034252297	0.0269932516870782	0.0267558528428094	0.00640614990390775	0.0400384368994235	0.0214752567693744	0.00818713450292398	0.0153206959231368	0.00382068262862965	0.0641874681609783	0.0105866784296427
PF3D7_1309700	0.0896358543417365	0.0249839846252402	0.0367585630743525	0.0199950012496876	0.0359531772575251	0.00544522741832159	0.0310698270339526	0.0354808590102708	0.00350877192982456	0.0179174240457024	0.02190524707081	0.0659704533876722	0.0194089104543449
PF3D7_1310000	0.0821661998132585	0.0262652146060218	0.0309106098579783	0.0269932516870782	0.0418060200668896	0.00736707238949392	0.037155669442665	0.0317460317460317	0.00350877192982456	0.0199948065437548	0.0407539480387164	0.0519612837493634	0.0220555800617556
PF3D7_1310700	0.098972922502334	0.0470852017937221	0.0384294068504595	0.0454886278430391	0.0359531772575251	0.00672645739910314	0.0627802690582962	0.0401493930905695	0.00818713450292398	0.0145416774863672	0.033876719307183	0.0537442689760572	0.0163211292456992
PF3D7_1313600	0.0644257703081231	0.0179372197309417	0.0275689223057644	0.0152461884528868	0.0359531772575251	0.00896860986547085	0.0204996796925048	0.027077497665733	0.00818713450292398	0.0142820046741106	0.0249617931737137	0.0580743759551708	0.0154389060432289
PF3D7_1314500	0.0765639589168999	0.0237027546444587	0.0334168755221387	0.0244938765308672	0.0409698996655518	0.00896860986547085	0.0435618193465728	0.0326797385620915	0.00467836257309942	0.0220721890418073	0.0272542027508915	0.0489047376464596	0.0176444640494045
PF3D7_1314600	0.0802987861811389	0.0217809096732863	0.0342522974101921	0.0224943764058985	0.0317725752508361	0.00928891736066624	0.0291479820627802	0.0289449112978525	0.00701754385964912	0.0166190599844196	0.00738665308201731	0.0575649516046869	0.0176444640494045
PF3D7_1315000	0.0868347338935572	0.0304292120435618	0.0208855472013367	0.0329917520619844	0.0275919732441471	0.0051249199231262	0.0512491992312622	0.0224089635854342	0.00818713450292398	0.0215528434172942	0.0170657157412124	0.0583290881304128	0.0167622408469343
PF3D7_1315400	0.126984126984127	0.0390775144138373	0.0200501253132832	0.0314921269682578	0.0192307692307692	0.00448430493273543	0.0438821268417682	0.0196078431372549	0.00350877192982456	0.022851207478577	0.0359144167091188	0.0611309220580746	0.0211733568592854
PF3D7_1315700	0.0999066293183938	0.0470852017937221	0.0225563909774436	0.0417395651087227	0.0259197324414716	0.0076873798846893	0.0525304292120437	0.0205415499533147	0.00233918128654971	0.0176577512334458	0.0165562913907285	0.0491594498217016	0.0176444640494045
PF3D7_1318300	0.118580765639589	0.0358744394618834	0.0233918128654971	0.0297425643589102	0.0301003344481605	0.00448430493273543	0.0384368994234465	0.0242763772175537	0.00935672514619883	0.0160997143599065	0.00993377483443708	0.0690269994905759	0.00838112042346714
PF3D7_1319100	0.11577964519141	0.0313901345291479	0.0284043441938179	0.0269932516870782	0.0376254180602007	0.00448430493273543	0.029788597053171	0.0252100840336134	0.00350877192982456	0.0215528434172942	0.0257259296994397	0.0646968925114623	0.0189677988531098
PF3D7_1319600	0.0924369747899157	0.0349135169762972	0.0367585630743525	0.0284928767808047	0.0418060200668896	0.00576553491351698	0.0339525944907111	0.0373482726423903	0.0116959064327485	0.0106465853025188	0.0267447784004076	0.0603667855323487	0.0114689016321129
PF3D7_1321200	0.0532212885154061	0.0272261370916079	0.0200501253132832	0.0254936265933516	0.0301003344481605	0.00640614990390775	0.029788597053171	0.0177404295051354	0.00116959064327485	0.0238898987276032	0.0427916454406522	0.056036678553235	0.0251433612704014
PF3D7_1321300	0.0849673202614377	0.0253042921204356	0.0258980785296575	0.0209947513121719	0.0309364548494983	0.00640614990390775	0.0317104420243433	0.0261437908496732	0.00584795321637427	0.022851207478577	0.00993377483443708	0.0641874681609783	0.0224966916629907
PF3D7_1322400	0.0485527544351073	0.0291479820627802	0.0325814536340852	0.0337415646088477	0.0351170568561873	0.0051249199231262	0.0381165919282511	0.0317460317460317	0.00116959064327485	0.0122046221760582	0.0473764645950078	0.044319918492104	0.0114689016321129
PF3D7_1323600	0.0849673202614377	0.0301089045483664	0.0300751879699248	0.0327418145463633	0.0367892976588629	0.00672645739910314	0.0400384368994235	0.0298786181139122	0.0116959064327485	0.0111659309270319	0.0241976566479878	0.0532348446255733	0.0114689016321129
PF3D7_1323700	0.120448179271708	0.0589365791159515	0.0292397660818713	0.0537365658585351	0.0301003344481605	0.00576553491351698	0.0650224215246639	0.0298786181139122	0.00935672514619883	0.0132433134250844	0.0188487009679063	0.0461029037187979	0.0110277900308778
PF3D7_1324800	0.0681605975723621	0.0237027546444587	0.0342522974101921	0.0304923769057735	0.0384615384615384	0.0076873798846893	0.0368353619474696	0.0364145658263305	0.00350877192982456	0.0179174240457024	0.022159959246052	0.0468670402445238	0.0154389060432289
PF3D7_1325700	0.0644257703081231	0.0339525944907111	0.0225563909774436	0.0389902524368906	0.0317725752508361	0.00736707238949392	0.0461242793081359	0.0224089635854342	0.00350877192982456	0.0176577512334458	0.0236882322975038	0.0517065715741214	0.0163211292456992
PF3D7_1326300	0.119514472455649	0.0374759769378604	0.025062656641604	0.0324918770307422	0.0259197324414716	0.00448430493273543	0.0416399743754004	0.0233426704014939	0.00701754385964912	0.0186964424824721	0.0152827305145186	0.0517065715741214	0.0127922364358183
PF3D7_1332700	0.102707749766573	0.0368353619474696	0.0258980785296575	0.0379905023744063	0.0309364548494983	0.00896860986547085	0.0490070467648944	0.0261437908496732	0.00701754385964912	0.0197351337314983	0.0134997452878247	0.0514518593988794	0.0202911336568152
PF3D7_1333200	0.0569561157796451	0.015695067264574	0.0350877192982456	0.0159960009997501	0.0409698996655518	0.00672645739910314	0.0224215246636771	0.0354808590102708	0.00233918128654971	0.0176577512334458	0.0178298522669384	0.0588385124808968	0.0202911336568152
PF3D7_1333400	0.131652661064425	0.044522741832159	0.0242272347535505	0.0472381904523867	0.0234113712374582	0.00832799487508008	0.069186418962204	0.0224089635854342	0.00116959064327485	0.020514152168268	0.0231788079470199	0.0468670402445238	0.0198500220555801
PF3D7_1334400	0.091503267973856	0.0288276745675848	0.0275689223057644	0.0334916270932266	0.0267558528428094	0.00736707238949392	0.0480461242793083	0.0289449112978525	0.00233918128654971	0.0171384056089327	0.0134997452878247	0.0618950585838005	0.0180855756506396
PF3D7_1337000	0.0905695611577962	0.029788597053171	0.0258980785296575	0.0242439390152461	0.0292642140468227	0.00704676489429853	0.037155669442665	0.0280112044817927	0.00935672514619883	0.0192157881069852	0.00611309220580743	0.0641874681609783	0.0207322452580503
PF3D7_1337800	0.0859010270774975	0.0339525944907111	0.0325814536340852	0.0312421894526367	0.0359531772575251	0.0076873798846893	0.0365150544522742	0.0336134453781513	0.0152046783625731	0.0186964424824721	0.0315843097300052	0.0496688741721856	0.0189677988531098
PF3D7_1337900	0.129785247432306	0.0483664317745036	0.0217209690893901	0.0417395651087227	0.0326086956521739	0.00384368994234465	0.0550928891736068	0.0214752567693744	0.00701754385964912	0.0173980784211893	0.0147733061640346	0.0555272542027511	0.0158800176444641
PF3D7_1338700	0.0662931839402426	0.0230621396540679	0.0325814536340852	0.0229942514371407	0.040133779264214	0.00480461242793081	0.0249839846252402	0.0317460317460317	0.00116959064327485	0.0150610231108803	0.0236882322975038	0.0514518593988794	0.0154389060432289
PF3D7_1342800	0.112044817927171	0.0326713645099295	0.0409356725146199	0.0314921269682578	0.0434782608695652	0.00736707238949392	0.0448430493273543	0.042016806722689	0.00467836257309942	0.0197351337314983	0.00458481915435558	0.0517065715741214	0.0185266872518747
PF3D7_1343000	0.0793650793650792	0.0288276745675848	0.0150375939849624	0.0304923769057735	0.0275919732441471	0.00608584240871236	0.0435618193465728	0.0112044817927171	0.00701754385964912	0.0231108802908335	0.0208863983698421	0.0598573611818647	0.0202911336568152
PF3D7_1347300	0.0737628384687207	0.0317104420243433	0.0183792815371763	0.0309922519370157	0.0250836120401338	0.00736707238949392	0.0464445868033313	0.0177404295051354	0.00233918128654971	0.0233705531030901	0.0376974019358126	0.0539989811512992	0.0233789148654609
PF3D7_1348000	0.0830999066293182	0.0426008968609866	0.0359231411862991	0.0349912521869531	0.0376254180602007	0.00928891736066624	0.0454836643177451	0.034547152194211	0.00584795321637427	0.0158400415476499	0.0147733061640346	0.0570555272542029	0.0149977944419938
PF3D7_1349000	0.0541549953314658	0.0259449071108264	0.0350877192982456	0.0327418145463633	0.0434782608695652	0.00480461242793081	0.0422805893657912	0.0364145658263305	0.00818713450292398	0.0210334977927811	0.0351502801833928	0.0494141619969436	0.0194089104543449
PF3D7_1349600	0.0924369747899157	0.0349135169762972	0.0158730158730159	0.0349912521869531	0.024247491638796	0.00672645739910314	0.0506085842408714	0.0168067226890756	0.00116959064327485	0.0189561152947286	0.021650534895568	0.0621497707590425	0.0158800176444641
PF3D7_1350300	0.116713352007469	0.0381165919282511	0.0183792815371763	0.0422394401399648	0.0234113712374582	0.00384368994234465	0.0608584240871239	0.0196078431372549	0.00467836257309942	0.0192157881069852	0.0119714722363729	0.0644421803362203	0.0189677988531098
PF3D7_1351300	0.0550887021475256	0.0361947469570788	0.0350877192982456	0.0409897525618594	0.0359531772575251	0.00800768737988469	0.0438821268417682	0.0354808590102708	0.00467836257309942	0.0218125162295507	0.022159959246052	0.0481406011207337	0.0149977944419938
PF3D7_1353600	0.11391223155929	0.0400384368994235	0.0225563909774436	0.0449887528117969	0.0192307692307692	0.00384368994234465	0.0701473414477902	0.0205415499533147	0.00350877192982456	0.0189561152947286	0.033622007131941	0.0555272542027511	0.0176444640494045
PF3D7_1354800	0.0746965452847804	0.019859064702114	0.0309106098579783	0.0159960009997501	0.0301003344481605	0.00736707238949392	0.0272261370916079	0.0298786181139122	0.00701754385964912	0.0197351337314983	0.010443199184921	0.0621497707590425	0.0145566828407587
PF3D7_1355500	0.084033613445378	0.0281870595771941	0.0284043441938179	0.023994001499625	0.0301003344481605	0.00832799487508008	0.029788597053171	0.0280112044817927	0.0105263157894737	0.0212931706050376	0.0155374426897606	0.0524707080998473	0.0207322452580503
PF3D7_1356400	0.0849673202614377	0.0253042921204356	0.0309106098579783	0.0217445638590352	0.0275919732441471	0.00864830237027546	0.0304292120435618	0.0289449112978525	0.0105263157894737	0.0189561152947286	0.0234335201222619	0.0606214977075906	0.0149977944419938
PF3D7_1358000	0.0718954248366012	0.0221012171684817	0.0258980785296575	0.0177455636090977	0.0317725752508361	0.00480461242793081	0.0320307495195387	0.0242763772175537	0.00584795321637427	0.0176577512334458	0.0145185939887926	0.0664798777381561	0.0163211292456992
PF3D7_1360200	0.0812324929971987	0.0272261370916079	0.0267335004177109	0.0262434391402149	0.0259197324414716	0.00736707238949392	0.042921204356182	0.0261437908496732	0.00935672514619883	0.0166190599844196	0.0399898115129904	0.0580743759551708	0.0145566828407587
PF3D7_1361800	0.0606909430438841	0.0278667520819987	0.037593984962406	0.0222444388902774	0.0384615384615384	0.00544522741832159	0.0259449071108264	0.0392156862745098	0.00350877192982456	0.018177096857959	0.0173204279164544	0.0494141619969436	0.0202911336568152
PF3D7_1362000	0.0849673202614377	0.0358744394618834	0.0292397660818713	0.0367408147963008	0.0384615384615384	0.00864830237027546	0.0467648942985267	0.0280112044817927	0.00467836257309942	0.0189561152947286	0.0234335201222619	0.0596026490066227	0.0176444640494045
PF3D7_1362400	0.104575163398693	0.0294682895579756	0.0317460317460317	0.0244938765308672	0.0334448160535117	0.00576553491351698	0.0342729019859065	0.0289449112978525	0.00467836257309942	0.0194754609192417	0.0303107488537953	0.0636780438104944	0.0207322452580503
PF3D7_1364100	0.0476190476190476	0.0179372197309417	0.0300751879699248	0.0152461884528868	0.0334448160535117	0.0076873798846893	0.0233824471492633	0.0317460317460317	0.00584795321637427	0.0135029862373409	0.0387162506367805	0.0486500254712177	0.0132333480370534
PF3D7_1369100	0.0868347338935572	0.0217809096732863	0.0300751879699248	0.0232441889527618	0.0275919732441471	0.00672645739910314	0.037155669442665	0.0289449112978525	0.00818713450292398	0.0236302259153466	0.0165562913907285	0.0601120733571067	0.0167622408469343
PF3D7_1369500	0.103641456582633	0.0288276745675848	0.0317460317460317	0.0227443139215196	0.0334448160535117	0.00672645739910314	0.035554131966688	0.0317460317460317	0.00584795321637427	0.0236302259153466	0.0101884870096791	0.0649516046867042	0.0224966916629907
PF3D7_1372400	0.0765639589168999	0.0275464445868033	0.0258980785296575	0.0222444388902774	0.0359531772575251	0.00992953235105701	0.0285073670723895	0.027077497665733	0.00584795321637427	0.0225915346663204	0.0096790626591951	0.0606214977075906	0.0172033524481694
PF3D7_1373300	0.0438842203548085	0.0150544522741832	0.0342522974101921	0.0154961259685079	0.0326086956521739	0.0134529147982063	0.0237027546444587	0.0354808590102708	0.0116959064327485	0.0194754609192417	0.0173204279164544	0.0608762098828326	0.0172033524481694
PF3D7_1101200	0.0438842203548085	0.0147341447789878	0.0367585630743525	0.0172456885778555	0.0367892976588629	0.0144138372837924	0.0291479820627802	0.03828197945845	0.0105263157894737	0.0257076084133991	0.0226693835965359	0.0580743759551708	0.0251433612704014
PF3D7_1106300	0.0681605975723621	0.025624599615631	0.0325814536340852	0.023994001499625	0.0392976588628762	0.00704676489429853	0.0259449071108264	0.0317460317460317	0.0105263157894737	0.0179174240457024	0.0229240957717779	0.056036678553235	0.0145566828407587
PF3D7_1107100	0.0821661998132585	0.035554131966688	0.0225563909774436	0.0364908772806797	0.0418060200668896	0.00352338244714926	0.0403587443946189	0.0242763772175537	0.00350877192982456	0.0137626590495975	0.021395822720326	0.0593479368313807	0.0123511248345832
PF3D7_1108300	0.0494864612511671	0.0365150544522742	0.025062656641604	0.0349912521869531	0.0426421404682274	0.00672645739910314	0.0435618193465728	0.0261437908496732	0.00935672514619883	0.0184367696702155	0.0308201732042792	0.0639327559857363	0.0211733568592854
PF3D7_1110100	0.0859010270774975	0.0310698270339526	0.0309106098579783	0.0247438140464883	0.0434782608695652	0.00896860986547085	0.0217809096732863	0.0326797385620915	0.00116959064327485	0.0173980784211893	0.0257259296994397	0.0611309220580746	0.0202911336568152
PF3D7_1110900	0.11484593837535	0.0301089045483664	0.025062656641604	0.0244938765308672	0.0292642140468227	0.00640614990390775	0.0349135169762972	0.0242763772175537	0.00233918128654971	0.0158400415476499	0.0155374426897606	0.0603667855323487	0.0149977944419938
PF3D7_1112200	0.0728291316526609	0.019859064702114	0.0292397660818713	0.026493376655836	0.0451505016722408	0.00928891736066624	0.0451633568225497	0.030812324929972	0.00233918128654971	0.0171384056089327	0.0206316861946001	0.0550178298522671	0.0194089104543449
PF3D7_1113700	0.0448179271708683	0.0163356822549648	0.0267335004177109	0.0202449387653087	0.0384615384615384	0.00384368994234465	0.0326713645099295	0.0298786181139122	0.00701754385964912	0.0197351337314983	0.0173204279164544	0.0588385124808968	0.0163211292456992
PF3D7_1114100	0.0793650793650792	0.0333119795003203	0.0275689223057644	0.0339915021244688	0.0334448160535117	0.00448430493273543	0.0384368994234465	0.0252100840336134	0.00818713450292398	0.0189561152947286	0.0346408558329089	0.0496688741721856	0.0207322452580503
PF3D7_1114400	0.0616246498599439	0.0169762972453555	0.0350877192982456	0.0139965008747813	0.0468227424749164	0.00640614990390775	0.0233824471492633	0.0354808590102708	0.00350877192982456	0.0202544793560114	0.010443199184921	0.0524707080998473	0.0224966916629907
PF3D7_1115100	0.0513538748832866	0.0275464445868033	0.0367585630743525	0.0327418145463633	0.0418060200668896	0.00544522741832159	0.0438821268417682	0.0373482726423903	0.00233918128654971	0.0153206959231368	0.0282730514518594	0.0537442689760572	0.0136744596382885
PF3D7_1115200	0.095238095238095	0.0358744394618834	0.0492898913951546	0.0307423144213946	0.0568561872909699	0.00384368994234465	0.0384368994234465	0.0476190476190476	0.00467836257309942	0.0158400415476499	0.0272542027508915	0.0509424350483955	0.0127922364358183
PF3D7_1117500	0.0709617180205414	0.0285073670723895	0.0359231411862991	0.0262434391402149	0.0510033444816053	0.00704676489429853	0.0342729019859065	0.0336134453781513	0.00584795321637427	0.0202544793560114	0.010443199184921	0.0618950585838005	0.0211733568592854
PF3D7_1118600	0.0961718020541548	0.0288276745675848	0.0267335004177109	0.0257435641089727	0.0292642140468227	0.00576553491351698	0.0381165919282511	0.0289449112978525	0.00584795321637427	0.0160997143599065	0.0208863983698421	0.0611309220580746	0.0163211292456992
PF3D7_1119300	0.11577964519141	0.0336322869955157	0.025062656641604	0.0332416895776055	0.0284280936454849	0.00384368994234465	0.0406790518898143	0.0261437908496732	0.00818713450292398	0.0189561152947286	0.0287824758023434	0.0575649516046869	0.0167622408469343
PF3D7_1119900	0.111111111111111	0.0313901345291479	0.0359231411862991	0.0254936265933516	0.0342809364548495	0.00192184497117233	0.0358744394618834	0.0326797385620915	0.00467836257309942	0.0150610231108803	0.0168110035659704	0.0733571064696895	0.0101455668284076
PF3D7_1120000	0.087768440709617	0.0288276745675848	0.0192147034252297	0.0224943764058985	0.024247491638796	0.00608584240871236	0.0246636771300448	0.0196078431372549	0.00116959064327485	0.00986756686574915	0.0124808965868568	0.0491594498217016	0.00441111601235112
PF3D7_1120900	0.107376283846872	0.037155669442665	0.0334168755221387	0.0419895026243438	0.0359531772575251	0.00736707238949392	0.0624599615631008	0.0326797385620915	0.00233918128654971	0.0194754609192417	0.0300560366785533	0.0539989811512992	0.0167622408469343
PF3D7_1123200	0.0709617180205414	0.0275464445868033	0.0342522974101921	0.0222444388902774	0.0351170568561873	0.00608584240871236	0.0249839846252402	0.0298786181139122	0.00467836257309942	0.0238898987276032	0.0305654610290372	0.0608762098828326	0.0211733568592854
PF3D7_1124000	0.0868347338935572	0.035554131966688	0.0350877192982456	0.034491377155711	0.0434782608695652	0.00384368994234465	0.0422805893657912	0.0336134453781513	0.00350877192982456	0.0148013502986237	0.0522159959246054	0.0435557819663781	0.00970445522717247
PF3D7_1124700	0.098972922502334	0.0474055092889175	0.0167084377610693	0.0497375656085976	0.0175585284280936	0.00544522741832159	0.0563741191543884	0.0168067226890756	0.00350877192982456	0.0176577512334458	0.0348955680081509	0.0601120733571067	0.0185266872518747
PF3D7_1126500	0.11297852474323	0.0381165919282511	0.0242272347535505	0.0304923769057735	0.0301003344481605	0.00704676489429853	0.0413196668802051	0.0233426704014939	0.00818713450292398	0.0231108802908335	0.0188487009679063	0.0669893020886401	0.0220555800617556
PF3D7_1128100	0.0924369747899157	0.0313901345291479	0.0183792815371763	0.0312421894526367	0.0175585284280936	0.00736707238949392	0.0483664317745036	0.0186741363211951	0.00350877192982456	0.0210334977927811	0.0129903209373408	0.0575649516046869	0.0216144684605205
PF3D7_1128400	0.106442577030812	0.0387572069186419	0.0192147034252297	0.0352411897025742	0.0259197324414716	0.00608584240871236	0.0582959641255607	0.0196078431372549	0.00233918128654971	0.0210334977927811	0.0234335201222619	0.0486500254712177	0.0216144684605205
PF3D7_1128900	0.0933706816059755	0.0368353619474696	0.0426065162907268	0.0379905023744063	0.0459866220735786	0.00288276745675849	0.0432415118513774	0.0429505135387488	0.00584795321637427	0.0158400415476499	0.0262353540499236	0.0545084055017832	0.0145566828407587
PF3D7_1129400	0.0868347338935572	0.0326713645099295	0.0200501253132832	0.0272431892026993	0.0250836120401338	0.00672645739910314	0.029788597053171	0.0205415499533147	0.00818713450292398	0.0171384056089327	0.0122261844116149	0.056036678553235	0.0154389060432289
PF3D7_1129500	0.0943043884220353	0.0326713645099295	0.0309106098579783	0.0319920019995	0.040133779264214	0.00832799487508008	0.0400384368994235	0.0336134453781513	0.00584795321637427	0.0192157881069852	0.0196128374936322	0.0532348446255733	0.0185266872518747
PF3D7_1131300	0.0485527544351073	0.0128122998078155	0.0242272347535505	0.0147463134216446	0.0418060200668896	0.00608584240871236	0.0262652146060218	0.0233426704014939	0.00701754385964912	0.0207738249805245	0.0165562913907285	0.0687722873153339	0.0172033524481694
PF3D7_1134600	0.110177404295051	0.0390775144138373	0.0334168755221387	0.0312421894526367	0.0359531772575251	0.00640614990390775	0.0393978219090327	0.0354808590102708	0.0105263157894737	0.0192157881069852	0.0155374426897606	0.0667345899133981	0.0167622408469343
PF3D7_1135100	0.102707749766573	0.0233824471492633	0.0401002506265664	0.0187453136715821	0.0342809364548495	0.00704676489429853	0.0285073670723895	0.0364145658263305	0.0140350877192982	0.0223318618540638	0.0275089149261335	0.0542536933265412	0.0189677988531098
PF3D7_1135600	0.0849673202614377	0.0304292120435618	0.0242272347535505	0.026493376655836	0.0426421404682274	0.00544522741832159	0.0409993593850097	0.0252100840336134	0.00584795321637427	0.0171384056089327	0.0163015792154865	0.0529801324503313	0.0176444640494045
PF3D7_1135800	0.0672268907563024	0.0278667520819987	0.0167084377610693	0.0324918770307422	0.020066889632107	0.00608584240871236	0.0422805893657912	0.0168067226890756	0.00350877192982456	0.0173980784211893	0.0272542027508915	0.0585838003056548	0.0123511248345832
PF3D7_1136300	0.091503267973856	0.0313901345291479	0.0200501253132832	0.0284928767808047	0.0225752508361204	0.00672645739910314	0.0390775144138373	0.0177404295051354	0.00701754385964912	0.0238898987276032	0.0086602139582272	0.0639327559857363	0.0180855756506396
PF3D7_1138400	0.0905695611577962	0.0253042921204356	0.0359231411862991	0.0207448137965508	0.0409698996655518	0.00672645739910314	0.0291479820627802	0.0317460317460317	0.00935672514619883	0.0236302259153466	0.0198675496688742	0.0624044829342845	0.0229378032642258
PF3D7_1139100	0.0933706816059755	0.0272261370916079	0.0300751879699248	0.0232441889527618	0.0309364548494983	0.0076873798846893	0.0323510570147341	0.0280112044817927	0.0128654970760234	0.018177096857959	0.0157921548650025	0.0776872134488031	0.0202911336568152
PF3D7_1140300	0.084033613445378	0.0294682895579756	0.037593984962406	0.0289927518120469	0.0418060200668896	0.00608584240871236	0.0345932094811019	0.0336134453781513	0.00935672514619883	0.0186964424824721	0.0241976566479878	0.0534895568008152	0.0194089104543449
PF3D7_1141100	0.0700280112044817	0.0294682895579756	0.0434419381787803	0.0232441889527618	0.044314381270903	0.0076873798846893	0.0246636771300448	0.0457516339869281	0.00818713450292398	0.0166190599844196	0.0180845644421803	0.06826286296485	0.0123511248345832
PF3D7_1143200	0.084033613445378	0.0377962844330558	0.0275689223057644	0.0459885028742812	0.0234113712374582	0.00608584240871236	0.0586162716207561	0.0289449112978525	0.0128654970760234	0.0218125162295507	0.0147733061640346	0.0583290881304128	0.0216144684605205
PF3D7_1143300	0.0924369747899157	0.0336322869955157	0.025062656641604	0.0402399400149961	0.0351170568561873	0.00672645739910314	0.0496476617552852	0.0252100840336134	0.00467836257309942	0.0244092443521163	0.0147733061640346	0.0547631176770251	0.0207322452580503
PF3D7_1145100	0.133520074696545	0.0413196668802051	0.0175438596491228	0.0357410647338164	0.0250836120401338	0.0102498398462524	0.0426008968609866	0.0186741363211951	0.00350877192982456	0.022851207478577	0.0264900662251656	0.0593479368313807	0.0220555800617556
PF3D7_1145400	0.0896358543417365	0.0249839846252402	0.0401002506265664	0.0207448137965508	0.0510033444816053	0.00704676489429853	0.029788597053171	0.0438842203548085	0.00233918128654971	0.0194754609192417	0.0203769740193581	0.0517065715741214	0.0194089104543449
PF3D7_1147700	0.0812324929971987	0.0307495195387572	0.037593984962406	0.0354911272181953	0.0392976588628762	0.00832799487508008	0.056053811659193	0.0392156862745098	0.00701754385964912	0.0189561152947286	0.0160468670402445	0.0537442689760572	0.0172033524481694
PF3D7_1149200	0.084033613445378	0.0233824471492633	0.0258980785296575	0.0182454386403399	0.0284280936454849	0.0051249199231262	0.0214606021780909	0.0224089635854342	0.00701754385964912	0.0163593871721631	0.0183392766174223	0.0570555272542029	0.0105866784296427
PF3D7_0100900	0.0476190476190476	0.015695067264574	0.0309106098579783	0.015746063484129	0.0326086956521739	0.0131326073030109	0.0243433696348494	0.030812324929972	0.0140350877192982	0.029862373409504	0.0096790626591951	0.0583290881304128	0.0229378032642258
PF3D7_0102600	0.0802987861811389	0.035554131966688	0.0409356725146199	0.0287428142964258	0.0426421404682274	0.00640614990390775	0.0336322869955157	0.0410830999066293	0.0128654970760234	0.0197351337314983	0.0269994905756496	0.056036678553235	0.0158800176444641
PF3D7_0103000	0.0457516339869281	0.014093529788597	0.0434419381787803	0.0187453136715821	0.0618729096989966	0.00352338244714926	0.0307495195387572	0.0429505135387488	0.00818713450292398	0.0158400415476499	0.0170657157412124	0.0618950585838005	0.0154389060432289
PF3D7_0103800	0.0662931839402426	0.0400384368994235	0.0392648287385129	0.0384903774056485	0.0451505016722408	0.00864830237027546	0.0467648942985267	0.0373482726423903	0.00584795321637427	0.0129836406128278	0.0387162506367805	0.0387162506367805	0.0105866784296427
PF3D7_0105700	0.091503267973856	0.0275464445868033	0.0309106098579783	0.0217445638590352	0.0326086956521739	0.00736707238949392	0.0265855221012171	0.0317460317460317	0.00935672514619883	0.018177096857959	0.0285277636271014	0.0687722873153339	0.0180855756506396
PF3D7_0114100	0.0690943043884219	0.0310698270339526	0.0242272347535505	0.0269932516870782	0.0225752508361204	0.00960922485586163	0.0329916720051249	0.0261437908496732	0.0116959064327485	0.0236302259153466	0.0280183392766175	0.0646968925114623	0.0202911336568152
PF3D7_0300200	0.0401493930905695	0.0172966047405509	0.0442773600668337	0.0194951262184454	0.0451505016722408	0.00704676489429853	0.0230621396540679	0.0448179271708683	0.0105263157894737	0.0241495715398597	0.0178298522669384	0.0596026490066227	0.0260255844728716
PF3D7_0300800	0.0494864612511671	0.0201793721973094	0.0417710944026733	0.0229942514371407	0.0392976588628762	0.00800768737988469	0.0358744394618834	0.0448179271708683	0.0105263157894737	0.0254479356011425	0.0170657157412124	0.0657157412124302	0.0251433612704014
PF3D7_0300900	0.0653594771241829	0.0269058295964125	0.0225563909774436	0.023744063984004	0.0267558528428094	0.0112107623318386	0.0272261370916079	0.0224089635854342	0.0175438596491228	0.0311607374707868	0.0163015792154865	0.0639327559857363	0.0273489192765769
PF3D7_0301700	0.0681605975723621	0.0304292120435618	0.0242272347535505	0.0269932516870782	0.0301003344481605	0.00800768737988469	0.0374759769378604	0.0242763772175537	0.00467836257309942	0.0192157881069852	0.0366785532348447	0.0596026490066227	0.0167622408469343
PF3D7_0301900	0.0690943043884219	0.0172966047405509	0.0426065162907268	0.0282429392651836	0.0526755852842809	0.00480461242793081	0.048686739269699	0.0410830999066293	0.00467836257309942	0.0220721890418073	0.0173204279164544	0.0575649516046869	0.0233789148654609
PF3D7_0303700	0.120448179271708	0.0349135169762972	0.0292397660818713	0.0334916270932266	0.0376254180602007	0.00704676489429853	0.0480461242793083	0.030812324929972	0.00701754385964912	0.0176577512334458	0.021650534895568	0.0522159959246054	0.0194089104543449
PF3D7_0304600	0.0569561157796451	0.0230621396540679	0.0384294068504595	0.0242439390152461	0.044314381270903	0.00896860986547085	0.0249839846252402	0.03828197945845	0.00467836257309942	0.0153206959231368	0.011207335710647	0.0601120733571067	0.0158800176444641
PF3D7_0304900	0.0662931839402426	0.0214606021780909	0.0325814536340852	0.0192451887028243	0.040133779264214	0.00544522741832159	0.0310698270339526	0.030812324929972	0.00116959064327485	0.0259672812256556	0.033112582781457	0.056546102903719	0.0264666960741067
PF3D7_0305200	0.0961718020541548	0.0265855221012171	0.0317460317460317	0.0209947513121719	0.0326086956521739	0.0051249199231262	0.0310698270339526	0.030812324929972	0.00701754385964912	0.020514152168268	0.0140091696383087	0.0695364238410598	0.0211733568592854
PF3D7_0305700	0.0999066293183938	0.0413196668802051	0.0217209690893901	0.0404898775306172	0.0259197324414716	0.00544522741832159	0.0563741191543884	0.0186741363211951	0.00584795321637427	0.0194754609192417	0.0433010697911361	0.0534895568008152	0.0189677988531098
PF3D7_0306200	0.084033613445378	0.0554131966688022	0.0325814536340852	0.0542364408897773	0.0317725752508361	0.0051249199231262	0.0566944266495838	0.034547152194211	0.00818713450292398	0.0171384056089327	0.00789607743250127	0.056546102903719	0.0132333480370534
PF3D7_0309800	0.0737628384687207	0.0272261370916079	0.0217209690893901	0.0262434391402149	0.0259197324414716	0.00800768737988469	0.0480461242793083	0.0233426704014939	0.00233918128654971	0.0186964424824721	0.0458481915435559	0.0489047376464596	0.0176444640494045
PF3D7_0311100	0.087768440709617	0.0339525944907111	0.0284043441938179	0.0267433141714571	0.0359531772575251	0.00448430493273543	0.0377962844330558	0.0298786181139122	0.00935672514619883	0.0127239678005713	0.02190524707081	0.0478858889454917	0.00926334362593736
PF3D7_0311400	0.098972922502334	0.0326713645099295	0.0359231411862991	0.0274931267183204	0.0451505016722408	0.00576553491351698	0.042921204356182	0.0317460317460317	0.00467836257309942	0.0158400415476499	0.0229240957717779	0.0575649516046869	0.0123511248345832
PF3D7_0312800	0.106442577030812	0.0563741191543884	0.0167084377610693	0.0489877530617344	0.0209030100334448	0.00544522741832159	0.0698270339525948	0.0140056022408964	0.00233918128654971	0.0207738249805245	0.0438104941416201	0.0483953132959757	0.0180855756506396
PF3D7_0315700	0.0550887021475256	0.0131326073030109	0.0409356725146199	0.0129967508122969	0.0459866220735786	0.00576553491351698	0.0201793721973094	0.03828197945845	0.00818713450292398	0.0127239678005713	0.0117167600611309	0.0550178298522671	0.0158800176444641
PF3D7_0317300	0.123249299719888	0.0406790518898143	0.0142021720969089	0.0327418145463633	0.0167224080267558	0.00320307495195387	0.0397181294042281	0.0158730158730159	0.00116959064327485	0.0158400415476499	0.00738665308201731	0.0731023942944475	0.0172033524481694
PF3D7_0317700	0.0859010270774975	0.0243433696348494	0.0275689223057644	0.0204948762809297	0.0384615384615384	0.00608584240871236	0.0278667520819987	0.0280112044817927	0.00818713450292398	0.0220721890418073	0.0295466123280693	0.0601120733571067	0.0229378032642258
PF3D7_0319200	0.0746965452847804	0.0278667520819987	0.0258980785296575	0.0267433141714571	0.0384615384615384	0.00640614990390775	0.0320307495195387	0.0280112044817927	0.00467836257309942	0.0186964424824721	0.00764136525725929	0.0606214977075906	0.0180855756506396
PF3D7_0321000	0.0746965452847804	0.0214606021780909	0.0275689223057644	0.0194951262184454	0.0351170568561873	0.00608584240871236	0.0237027546444587	0.027077497665733	0.0116959064327485	0.0158400415476499	0.044829342842588	0.0588385124808968	0.0127922364358183
PF3D7_0321800	0.142857142857142	0.056053811659193	0.0233918128654971	0.0439890027493125	0.0275919732441471	0.00416399743754004	0.0515695067264575	0.0214752567693744	0.00467836257309942	0.0197351337314983	0.0229240957717779	0.0708099847172697	0.0198500220555801
PF3D7_0323600	0.0737628384687207	0.0211402946828956	0.0192147034252297	0.0194951262184454	0.0326086956521739	0.00576553491351698	0.0262652146060218	0.0196078431372549	0.00935672514619883	0.0184367696702155	0.0129903209373408	0.06826286296485	0.0172033524481694
PF3D7_0324100	0.0746965452847804	0.0323510570147341	0.025062656641604	0.0284928767808047	0.024247491638796	0.0105701473414478	0.0361947469570788	0.027077497665733	0.0116959064327485	0.022851207478577	0.0211411105450841	0.0664798777381561	0.0211733568592854
PF3D7_0601200	0.0802987861811389	0.0326713645099295	0.0200501253132832	0.0302424393901524	0.0183946488294314	0.00960922485586163	0.0393978219090327	0.0214752567693744	0.0116959064327485	0.0238898987276032	0.0262353540499236	0.0644421803362203	0.0216144684605205
PF3D7_0603000	0.103641456582633	0.0387572069186419	0.0284043441938179	0.0314921269682578	0.0317725752508361	0.00672645739910314	0.0387572069186419	0.0261437908496732	0.00467836257309942	0.0212931706050376	0.0157921548650025	0.0649516046867042	0.0194089104543449
PF3D7_0605000	0.0569561157796451	0.0211402946828956	0.0317460317460317	0.0294926268432891	0.0384615384615384	0.00736707238949392	0.0442024343369636	0.0298786181139122	0.00818713450292398	0.0207738249805245	0.0310748853795212	0.0547631176770251	0.0207322452580503
PF3D7_0608500	0.100840336134454	0.0377962844330558	0.0192147034252297	0.0377405648587852	0.0250836120401338	0.00672645739910314	0.0573350416399746	0.0186741363211951	0.00233918128654971	0.0153206959231368	0.0185939887926643	0.0583290881304128	0.0132333480370534
PF3D7_0608700	0.11484593837535	0.0317104420243433	0.0275689223057644	0.0319920019995	0.024247491638796	0.00832799487508008	0.0480461242793083	0.0298786181139122	0.00116959064327485	0.0158400415476499	0.022159959246052	0.0466123280692818	0.0145566828407587
PF3D7_0609000	0.0905695611577962	0.0333119795003203	0.0284043441938179	0.0282429392651836	0.0284280936454849	0.00544522741832159	0.0278667520819987	0.0233426704014939	0.00701754385964912	0.020514152168268	0.0226693835965359	0.0596026490066227	0.0172033524481694
PF3D7_0610500	0.0737628384687207	0.0435618193465728	0.0292397660818713	0.0404898775306172	0.0234113712374582	0.00736707238949392	0.0470852017937221	0.030812324929972	0.00818713450292398	0.0176577512334458	0.0318390219052471	0.0514518593988794	0.0158800176444641
PF3D7_0611400	0.0812324929971987	0.0224215246636771	0.0200501253132832	0.0177455636090977	0.0192307692307692	0.00640614990390775	0.0269058295964125	0.0224089635854342	0.00584795321637427	0.0207738249805245	0.011207335710647	0.0692817116658179	0.0194089104543449
PF3D7_0611900	0.0821661998132585	0.0352338244714926	0.0342522974101921	0.0397400649837539	0.0434782608695652	0.00640614990390775	0.0506085842408714	0.0336134453781513	0.00467836257309942	0.0158400415476499	0.0231788079470199	0.0524707080998473	0.0158800176444641
PF3D7_0613500	0.102707749766573	0.0393978219090327	0.0258980785296575	0.0317420644838789	0.0326086956521739	0.00448430493273543	0.0317104420243433	0.0242763772175537	0.00350877192982456	0.018177096857959	0.00840550178298522	0.0603667855323487	0.0163211292456992
PF3D7_0616300	0.0625583566760036	0.0230621396540679	0.0217209690893901	0.0252436890777305	0.024247491638796	0.00704676489429853	0.0384368994234465	0.0214752567693744	0.00467836257309942	0.018177096857959	0.0264900662251656	0.0522159959246054	0.0136744596382885
PF3D7_0618400	0.0569561157796451	0.019859064702114	0.0267335004177109	0.0224943764058985	0.0309364548494983	0.00640614990390775	0.0281870595771941	0.0289449112978525	0.00818713450292398	0.0202544793560114	0.0180845644421803	0.0603667855323487	0.0255844728716365
PF3D7_0619400	0.0784313725490194	0.029788597053171	0.0233918128654971	0.0232441889527618	0.0309364548494983	0.00736707238949392	0.0301089045483664	0.0224089635854342	0.00467836257309942	0.0210334977927811	0.0257259296994397	0.0468670402445238	0.0154389060432289
PF3D7_0619500	0.0700280112044817	0.0153747597693786	0.0175438596491228	0.0137465633591602	0.0275919732441471	0.0108904548366432	0.0253042921204356	0.0186741363211951	0.00701754385964912	0.0277849909114515	0.0114620478858889	0.0593479368313807	0.0198500220555801
PF3D7_0619700	0.0485527544351073	0.0144138372837924	0.0334168755221387	0.0229942514371407	0.0392976588628762	0.00384368994234465	0.0349135169762972	0.0354808590102708	0.00233918128654971	0.0186964424824721	0.00942435048395312	0.0621497707590425	0.0154389060432289
PF3D7_0619900	0.0905695611577962	0.0342729019859065	0.0242272347535505	0.0302424393901524	0.0259197324414716	0.00992953235105701	0.0470852017937221	0.0242763772175537	0.00467836257309942	0.0192157881069852	0.0241976566479878	0.0539989811512992	0.0158800176444641
PF3D7_0620700	0.0746965452847804	0.0269058295964125	0.0233918128654971	0.0282429392651836	0.0284280936454849	0.0076873798846893	0.0477258167841129	0.0224089635854342	0.00467836257309942	0.0194754609192417	0.0140091696383087	0.0603667855323487	0.0180855756506396
PF3D7_0622000	0.121381886087768	0.0451633568225497	0.0192147034252297	0.0362409397650586	0.0192307692307692	0.00832799487508008	0.0573350416399746	0.0205415499533147	0.00701754385964912	0.0184367696702155	0.0198675496688742	0.0466123280692818	0.0180855756506396
PF3D7_0624100	0.095238095238095	0.0349135169762972	0.0334168755221387	0.037240689827543	0.0426421404682274	0.00896860986547085	0.0531710442024345	0.0326797385620915	0.00233918128654971	0.0168787327966762	0.0152827305145186	0.0463576158940399	0.0163211292456992
PF3D7_0624200	0.0756302521008402	0.0272261370916079	0.0233918128654971	0.0299925018745313	0.0292642140468227	0.00544522741832159	0.042921204356182	0.0233426704014939	0.0128654970760234	0.0184367696702155	0.0257259296994397	0.0537442689760572	0.0172033524481694
PF3D7_0626800	0.101774042950513	0.0400384368994235	0.0158730158730159	0.0362409397650586	0.0158862876254181	0.00544522741832159	0.0397181294042281	0.0168067226890756	0.00818713450292398	0.0212931706050376	0.0175751400916964	0.0491594498217016	0.0185266872518747
PF3D7_0627900	0.0933706816059755	0.0534913516976299	0.0275689223057644	0.0602349412646836	0.0259197324414716	0.00544522741832159	0.0586162716207561	0.0289449112978525	0.00584795321637427	0.0285640093482212	0.0127356087620988	0.0590932246561388	0.0238200264666961
PF3D7_0628000	0.111111111111111	0.0442024343369636	0.0258980785296575	0.034491377155711	0.024247491638796	0.00896860986547085	0.0493273542600898	0.0242763772175537	0.00467836257309942	0.0171384056089327	0.0157921548650025	0.0476311767702498	0.0132333480370534
PF3D7_0628200	0.098972922502334	0.0304292120435618	0.0258980785296575	0.0257435641089727	0.0351170568561873	0.00416399743754004	0.0345932094811019	0.0242763772175537	0.00818713450292398	0.0212931706050376	0.0201222618441162	0.0621497707590425	0.0163211292456992
PF3D7_0628900	0.0774976657329597	0.0169762972453555	0.0401002506265664	0.0154961259685079	0.0459866220735786	0.0118513773222293	0.0317104420243433	0.0410830999066293	0.00701754385964912	0.0160997143599065	0.0150280183392766	0.055781966377993	0.0185266872518747
PF3D7_0629400	0.087768440709617	0.0310698270339526	0.0242272347535505	0.0242439390152461	0.0376254180602007	0.00864830237027546	0.0304292120435618	0.0252100840336134	0.00701754385964912	0.0168787327966762	0.0101884870096791	0.0736118186449315	0.0149977944419938
PF3D7_0629600	0.116713352007469	0.0506085842408714	0.0217209690893901	0.0494876280929765	0.0259197324414716	0.0051249199231262	0.0643818065342732	0.0233426704014939	0.00818713450292398	0.0257076084133991	0.0211411105450841	0.0624044829342845	0.0233789148654609
PF3D7_0629700	0.107376283846872	0.0323510570147341	0.0258980785296575	0.0254936265933516	0.0334448160535117	0.00544522741832159	0.0339525944907111	0.0242763772175537	0.00350877192982456	0.0150610231108803	0.0280183392766175	0.0618950585838005	0.0132333480370534
PF3D7_0630800	0.0737628384687207	0.025624599615631	0.0442773600668337	0.0207448137965508	0.0451505016722408	0.00672645739910314	0.0384368994234465	0.0476190476190476	0.0116959064327485	0.0210334977927811	0.0183392766174223	0.0529801324503313	0.0194089104543449
PF3D7_0632500	0.0849673202614377	0.0172966047405509	0.0317460317460317	0.0134966258435391	0.0292642140468227	0.0115310698270339	0.0214606021780909	0.0326797385620915	0.00935672514619883	0.0155803687353934	0.0137544574630667	0.0430463576158942	0.0132333480370534
PF3D7_0500100	0.0821661998132585	0.0160153747597694	0.0325814536340852	0.0124968757810547	0.0367892976588629	0.0108904548366432	0.019859064702114	0.0336134453781513	0.0128654970760234	0.0158400415476499	0.00891492613346917	0.0404992358634744	0.0145566828407587
PF3D7_0501000	0.084033613445378	0.0374759769378604	0.0142021720969089	0.0329917520619844	0.0158862876254181	0.00992953235105701	0.0349135169762972	0.0149393090569561	0.0128654970760234	0.0199948065437548	0.0254712175241977	0.0593479368313807	0.0216144684605205
PF3D7_0501900	0.0774976657329597	0.0342729019859065	0.0292397660818713	0.0429892526868281	0.0384615384615384	0.00960922485586163	0.0637411915438824	0.0280112044817927	0.00467836257309942	0.0199948065437548	0.0277636271013755	0.0547631176770251	0.0211733568592854
PF3D7_0502900	0.0746965452847804	0.0345932094811019	0.0258980785296575	0.0354911272181953	0.0259197324414716	0.00384368994234465	0.050288276745676	0.0252100840336134	0.00584795321637427	0.0207738249805245	0.0292919001528274	0.0496688741721856	0.0194089104543449
PF3D7_0503400	0.104575163398693	0.0477258167841129	0.0233918128654971	0.0447388152961758	0.0284280936454849	0.00352338244714926	0.0650224215246639	0.0252100840336134	0.00350877192982456	0.0155803687353934	0.0371879775853287	0.0504330106979115	0.0176444640494045
PF3D7_0504900	0.0634920634920634	0.0269058295964125	0.0233918128654971	0.0247438140464883	0.0292642140468227	0.00576553491351698	0.0377962844330558	0.0214752567693744	0.00467836257309942	0.0160997143599065	0.0364238410596027	0.0545084055017832	0.0145566828407587
PF3D7_0506800	0.0933706816059755	0.0246636771300448	0.0292397660818713	0.0197450637340665	0.0342809364548495	0.00480461242793081	0.0339525944907111	0.0298786181139122	0.00233918128654971	0.0137626590495975	0.0244523688232298	0.0649516046867042	0.011910013233348
PF3D7_0507400	0.0746965452847804	0.0265855221012171	0.0317460317460317	0.0249937515621094	0.0351170568561873	0.00832799487508008	0.0419602818705958	0.0336134453781513	0.00818713450292398	0.0135029862373409	0.044829342842588	0.0473764645950078	0.0136744596382885
PF3D7_0507500	0.034547152194211	0.015695067264574	0.0334168755221387	0.0127468132966758	0.0284280936454849	0.00864830237027546	0.0147341447789878	0.0326797385620915	0.0116959064327485	0.0153206959231368	0.0236882322975038	0.0468670402445238	0.0158800176444641
PF3D7_0508600	0.132586367880485	0.0384368994234465	0.0342522974101921	0.0462384403899023	0.044314381270903	0.0076873798846893	0.0669442664958363	0.034547152194211	0.00467836257309942	0.0179174240457024	0.0527254202750893	0.0430463576158942	0.0185266872518747
PF3D7_0508700	0.0999066293183938	0.0288276745675848	0.0300751879699248	0.0224943764058985	0.0326086956521739	0.00672645739910314	0.0349135169762972	0.0280112044817927	0.00467836257309942	0.0145416774863672	0.0267447784004076	0.0550178298522671	0.0105866784296427
PF3D7_0510200	0.0718954248366012	0.0281870595771941	0.0208855472013367	0.023994001499625	0.0342809364548495	0.00608584240871236	0.0317104420243433	0.0224089635854342	0.00350877192982456	0.0207738249805245	0.00611309220580743	0.056800815078961	0.0172033524481694
PF3D7_0511200	0.0522875816993463	0.0204996796925048	0.025062656641604	0.0179955011247188	0.0317725752508361	0.00576553491351698	0.0272261370916079	0.027077497665733	0.00116959064327485	0.0218125162295507	0.0269994905756496	0.0542536933265412	0.0202911336568152
PF3D7_0511800	0.111111111111111	0.0393978219090327	0.0233918128654971	0.0314921269682578	0.0267558528428094	0.0051249199231262	0.0470852017937221	0.0242763772175537	0.00116959064327485	0.0184367696702155	0.0389709628120225	0.0466123280692818	0.0141155712395236
PF3D7_0512700	0.0849673202614377	0.029788597053171	0.0300751879699248	0.0329917520619844	0.040133779264214	0.00448430493273543	0.0515695067264575	0.030812324929972	0.00818713450292398	0.0184367696702155	0.0234335201222619	0.0537442689760572	0.0167622408469343
PF3D7_0514900	0.0597572362278244	0.00992953235105701	0.0367585630743525	0.0167458135466133	0.0392976588628762	0.00608584240871236	0.0275464445868033	0.0364145658263305	0.00233918128654971	0.0259672812256556	0.0201222618441162	0.0491594498217016	0.0194089104543449
PF3D7_0516300	0.0774976657329597	0.0262652146060218	0.0275689223057644	0.0204948762809297	0.0367892976588629	0.0076873798846893	0.024023062139654	0.027077497665733	0.0116959064327485	0.0199948065437548	0.02190524707081	0.0613856342333166	0.011910013233348
PF3D7_0517500	0.0728291316526609	0.019859064702114	0.0300751879699248	0.015746063484129	0.044314381270903	0.00800768737988469	0.0262652146060218	0.0326797385620915	0.00701754385964912	0.0137626590495975	0.0254712175241977	0.0573102394294449	0.0167622408469343
PF3D7_0518700	0.084033613445378	0.0288276745675848	0.0292397660818713	0.0232441889527618	0.0342809364548495	0.00640614990390775	0.0313901345291479	0.027077497665733	0.00233918128654971	0.0168787327966762	0.0191034131431482	0.0779419256240451	0.0163211292456992
PF3D7_0518900	0.0859010270774975	0.0448430493273543	0.0284043441938179	0.0389902524368906	0.0309364548494983	0.00960922485586163	0.0467648942985267	0.0252100840336134	0.00935672514619883	0.0168787327966762	0.0267447784004076	0.0496688741721856	0.0167622408469343
PF3D7_0519500	0.128851540616246	0.0483664317745036	0.0309106098579783	0.0382404398900274	0.0309364548494983	0.00704676489429853	0.0403587443946189	0.0298786181139122	0.00350877192982456	0.0176577512334458	0.0096790626591951	0.068008150789608	0.0154389060432289
PF3D7_0519700	0.126984126984127	0.0490070467648944	0.0192147034252297	0.0474881279680078	0.0175585284280936	0.00192184497117233	0.0595771941063423	0.0186741363211951	0.00116959064327485	0.0176577512334458	0.0257259296994397	0.0601120733571067	0.011910013233348
PF3D7_0520900	0.0802987861811389	0.0179372197309417	0.025062656641604	0.0204948762809297	0.0234113712374582	0.00800768737988469	0.0358744394618834	0.0261437908496732	0.00818713450292398	0.0241495715398597	0.0173204279164544	0.044829342842588	0.0202911336568152
PF3D7_0525500	0.105508870214752	0.0317104420243433	0.0275689223057644	0.0252436890777305	0.0309364548494983	0.00576553491351698	0.0377962844330558	0.027077497665733	0.00701754385964912	0.0207738249805245	0.0122261844116149	0.0624044829342845	0.0189677988531098
PF3D7_0525700	0.0774976657329597	0.037155669442665	0.0342522974101921	0.0379905023744063	0.0434782608695652	0.00608584240871236	0.0515695067264575	0.034547152194211	0.00701754385964912	0.0148013502986237	0.0241976566479878	0.0519612837493634	0.0154389060432289
PF3D7_0526200	0.133520074696545	0.0589365791159515	0.0342522974101921	0.0459885028742812	0.0367892976588629	0.0051249199231262	0.0582959641255607	0.0317460317460317	0.00584795321637427	0.0140223318618541	0.0247070809984718	0.0585838003056548	0.0149977944419938
PF3D7_0526300	0.0933706816059755	0.0538116591928253	0.0284043441938179	0.0632341914521367	0.0267558528428094	0.00672645739910314	0.0631005765534916	0.0298786181139122	0.00467836257309942	0.0160997143599065	0.0252165053489557	0.055781966377993	0.0163211292456992
PF3D7_0526600	0.105508870214752	0.0333119795003203	0.0426065162907268	0.0262434391402149	0.0376254180602007	0.00608584240871236	0.0317104420243433	0.0401493930905695	0.00935672514619883	0.0207738249805245	0.0180845644421803	0.0410086602139583	0.0211733568592854
PF3D7_0527200	0.103641456582633	0.025624599615631	0.0183792815371763	0.0222444388902774	0.0250836120401338	0.00608584240871236	0.0329916720051249	0.0177404295051354	0.00467836257309942	0.0179174240457024	0.0117167600611309	0.055781966377993	0.0172033524481694
PF3D7_0528500	0.0746965452847804	0.0361947469570788	0.037593984962406	0.0384903774056485	0.0493311036789297	0.00416399743754004	0.0534913516976299	0.0354808590102708	0.00467836257309942	0.0155803687353934	0.0226693835965359	0.0509424350483955	0.0185266872518747
PF3D7_0528600	0.0793650793650792	0.037155669442665	0.0225563909774436	0.0377405648587852	0.0317725752508361	0.00544522741832159	0.0541319666880207	0.0205415499533147	0.00467836257309942	0.0155803687353934	0.0348955680081509	0.0478858889454917	0.0149977944419938
PF3D7_0529200	0.0859010270774975	0.0451633568225497	0.0401002506265664	0.0379905023744063	0.0418060200668896	0.00800768737988469	0.0496476617552852	0.03828197945845	0.00467836257309942	0.0189561152947286	0.0198675496688742	0.0471217524197658	0.0189677988531098
PF3D7_0529400	0.101774042950513	0.035554131966688	0.0275689223057644	0.029242689327668	0.0284280936454849	0.00448430493273543	0.029788597053171	0.0261437908496732	0.00467836257309942	0.0145416774863672	0.0208863983698421	0.0756495160468673	0.0127922364358183
PF3D7_0529700	0.0961718020541548	0.024023062139654	0.0217209690893901	0.0214946263434141	0.0292642140468227	0.00672645739910314	0.0313901345291479	0.0205415499533147	0.00233918128654971	0.0210334977927811	0.00611309220580743	0.0641874681609783	0.0185266872518747
PF3D7_0529800	0.0905695611577962	0.0233824471492633	0.0284043441938179	0.0207448137965508	0.044314381270903	0.00416399743754004	0.0310698270339526	0.0289449112978525	0.00701754385964912	0.0189561152947286	0.0290371879775854	0.0626591951095264	0.0163211292456992
PF3D7_0529900	0.091503267973856	0.0400384368994235	0.0267335004177109	0.0522369407648086	0.0301003344481605	0.0051249199231262	0.0643818065342732	0.0289449112978525	0.00350877192982456	0.018177096857959	0.0387162506367805	0.0486500254712177	0.0158800176444641
PF3D7_0530600	0.0653594771241829	0.019859064702114	0.0158730158730159	0.0274931267183204	0.0217391304347826	0.0118513773222293	0.0400384368994235	0.0158730158730159	0.00350877192982456	0.0166190599844196	0.0101884870096791	0.0618950585838005	0.0136744596382885
PF3D7_0401600	0.0849673202614377	0.0333119795003203	0.025062656641604	0.0337415646088477	0.0367892976588629	0.00896860986547085	0.0448430493273543	0.0233426704014939	0.0152046783625731	0.0257076084133991	0.0264900662251656	0.0501782985226695	0.0224966916629907
PF3D7_0402000	0.0980392156862743	0.0345932094811019	0.0334168755221387	0.0349912521869531	0.0367892976588629	0.00704676489429853	0.0483664317745036	0.0364145658263305	0.00701754385964912	0.0360945209036613	0.0188487009679063	0.0583290881304128	0.0260255844728716
PF3D7_0402100	0.0943043884220353	0.0285073670723895	0.0242272347535505	0.026493376655836	0.0267558528428094	0.00736707238949392	0.0390775144138373	0.0252100840336134	0.0116959064327485	0.0176577512334458	0.0272542027508915	0.0601120733571067	0.0167622408469343
PF3D7_0404400	0.0494864612511671	0.0166559897501601	0.0325814536340852	0.0227443139215196	0.0501672240802675	0.00832799487508008	0.0329916720051249	0.034547152194211	0.00935672514619883	0.0140223318618541	0.0361691288843608	0.0601120733571067	0.0141155712395236
PF3D7_0404500	0.0681605975723621	0.0358744394618834	0.0300751879699248	0.0364908772806797	0.0434782608695652	0.00832799487508008	0.0339525944907111	0.0289449112978525	0.00584795321637427	0.0160997143599065	0.0290371879775854	0.0547631176770251	0.0141155712395236
PF3D7_0405000	0.107376283846872	0.0374759769378604	0.0317460317460317	0.0332416895776055	0.0367892976588629	0.00544522741832159	0.0448430493273543	0.0317460317460317	0.00701754385964912	0.0192157881069852	0.021395822720326	0.0471217524197658	0.0211733568592854
PF3D7_0406000	0.0924369747899157	0.0336322869955157	0.0225563909774436	0.0307423144213946	0.0275919732441471	0.00448430493273543	0.0381165919282511	0.0233426704014939	0.00701754385964912	0.0160997143599065	0.022414671421294	0.0529801324503313	0.0132333480370534
PF3D7_0406500	0.091503267973856	0.0294682895579756	0.0208855472013367	0.0247438140464883	0.0301003344481605	0.00800768737988469	0.0313901345291479	0.0205415499533147	0.00701754385964912	0.0124642949883147	0.010443199184921	0.0621497707590425	0.0123511248345832
PF3D7_0408700	0.0644257703081231	0.0249839846252402	0.0300751879699248	0.0267433141714571	0.044314381270903	0.00544522741832159	0.0374759769378604	0.0336134453781513	0.00350877192982456	0.0140223318618541	0.0303107488537953	0.056036678553235	0.0101455668284076
PF3D7_0409600	0.128851540616246	0.0403587443946189	0.0292397660818713	0.0347413146713321	0.0317725752508361	0.00704676489429853	0.0413196668802051	0.027077497665733	0.00584795321637427	0.0173980784211893	0.0185939887926643	0.0700458481915438	0.0163211292456992
PF3D7_0410900	0.0961718020541548	0.0326713645099295	0.0267335004177109	0.0254936265933516	0.0342809364548495	0.00608584240871236	0.0294682895579756	0.0298786181139122	0.00467836257309942	0.0160997143599065	0.0134997452878247	0.0608762098828326	0.0149977944419938
PF3D7_0412200	0.0971055088702145	0.0288276745675848	0.0242272347535505	0.0294926268432891	0.0301003344481605	0.00672645739910314	0.050288276745676	0.0242763772175537	0.00584795321637427	0.0210334977927811	0.0140091696383087	0.0629139072847684	0.0180855756506396
PF3D7_0421700	0.0690943043884219	0.0160153747597694	0.0300751879699248	0.0149962509372657	0.040133779264214	0.00832799487508008	0.0233824471492633	0.0317460317460317	0.00584795321637427	0.0179174240457024	0.0374426897605706	0.0621497707590425	0.0172033524481694
PF3D7_0421900	0.0644257703081231	0.0304292120435618	0.0401002506265664	0.026493376655836	0.0434782608695652	0.00672645739910314	0.0377962844330558	0.0429505135387488	0.0152046783625731	0.0225915346663204	0.0323484462557311	0.0555272542027511	0.0260255844728716
PF3D7_0422200	0.0933706816059755	0.0349135169762972	0.025062656641604	0.0307423144213946	0.0292642140468227	0.00608584240871236	0.0291479820627802	0.0261437908496732	0.00233918128654971	0.0163593871721631	0.0150280183392766	0.0611309220580746	0.0194089104543449
PF3D7_0422400	0.104575163398693	0.0400384368994235	0.0158730158730159	0.0417395651087227	0.0192307692307692	0.00576553491351698	0.0621396540679054	0.0177404295051354	0.00350877192982456	0.0223318618540638	0.0392256749872645	0.0522159959246054	0.0176444640494045
PF3D7_0422500	0.0971055088702145	0.0352338244714926	0.0192147034252297	0.0279930017495625	0.0301003344481605	0.00416399743754004	0.0320307495195387	0.0196078431372549	0.00584795321637427	0.0148013502986237	0.0277636271013755	0.0537442689760572	0.0105866784296427
PF3D7_0422800	0.0690943043884219	0.0294682895579756	0.0392648287385129	0.0334916270932266	0.0484949832775919	0.00576553491351698	0.056053811659193	0.042016806722689	0.00701754385964912	0.0155803687353934	0.0280183392766175	0.0476311767702498	0.0158800176444641
PF3D7_0423300	0.0578898225957049	0.0214606021780909	0.0392648287385129	0.0254936265933516	0.0451505016722408	0.00672645739910314	0.0269058295964125	0.0392156862745098	0.00701754385964912	0.0148013502986237	0.0305654610290372	0.0593479368313807	0.0167622408469343
PF3D7_0425700	0.0644257703081231	0.0221012171684817	0.0367585630743525	0.0217445638590352	0.0275919732441471	0.0108904548366432	0.0265855221012171	0.0336134453781513	0.0175438596491228	0.0280446637237081	0.00840550178298522	0.0598573611818647	0.0264666960741067
PF3D7_1402100	0.0690943043884219	0.0217809096732863	0.0225563909774436	0.0174956260934766	0.0317725752508361	0.00704676489429853	0.0262652146060218	0.0233426704014939	0.00818713450292398	0.0168787327966762	0.00789607743250127	0.0621497707590425	0.0154389060432289
PF3D7_1404600	0.0933706816059755	0.0339525944907111	0.0217209690893901	0.0349912521869531	0.0334448160535117	0.00704676489429853	0.0554131966688022	0.0196078431372549	0.00584795321637427	0.0129836406128278	0.0308201732042792	0.0506877228731535	0.00970445522717247
PF3D7_1404700	0.0765639589168999	0.0307495195387572	0.0267335004177109	0.0347413146713321	0.0292642140468227	0.00576553491351698	0.0477258167841129	0.0242763772175537	0.00584795321637427	0.0168787327966762	0.0504330106979115	0.0463576158940399	0.0172033524481694
PF3D7_1405800	0.0868347338935572	0.0301089045483664	0.0150375939849624	0.023994001499625	0.0217391304347826	0.00672645739910314	0.0352338244714926	0.0149393090569561	0.00467836257309942	0.0215528434172942	0.0275089149261335	0.0534895568008152	0.0172033524481694
PF3D7_1406300	0.0644257703081231	0.0265855221012171	0.0225563909774436	0.0259935016245938	0.0183946488294314	0.00864830237027546	0.0285073670723895	0.0233426704014939	0.00935672514619883	0.0231108802908335	0.0193581253183902	0.0590932246561388	0.0189677988531098
PF3D7_1407400	0.110177404295051	0.0413196668802051	0.025062656641604	0.0402399400149961	0.0326086956521739	0.00640614990390775	0.056053811659193	0.0242763772175537	0.00467836257309942	0.020514152168268	0.0191034131431482	0.0552725420275091	0.0185266872518747
PF3D7_1407600	0.0513538748832866	0.0102498398462524	0.0309106098579783	0.0097475631092227	0.0418060200668896	0.00864830237027546	0.0137732222934017	0.030812324929972	0.00701754385964912	0.0129836406128278	0.0152827305145186	0.0690269994905759	0.0110277900308778
PF3D7_1408800	0.0504201680672268	0.0221012171684817	0.0183792815371763	0.0272431892026993	0.0250836120401338	0.0076873798846893	0.0304292120435618	0.0186741363211951	0.0128654970760234	0.0199948065437548	0.0145185939887926	0.0687722873153339	0.0189677988531098
PF3D7_1408900	0.087768440709617	0.0304292120435618	0.0284043441938179	0.0322419395151211	0.0359531772575251	0.00672645739910314	0.044522741832159	0.0280112044817927	0.0116959064327485	0.0176577512334458	0.0175751400916964	0.0483953132959757	0.0176444640494045
PF3D7_1409300	0.0971055088702145	0.0246636771300448	0.0233918128654971	0.0262434391402149	0.0267558528428094	0.00736707238949392	0.0352338244714926	0.0233426704014939	0.00584795321637427	0.0160997143599065	0.0259806418746816	0.0570555272542029	0.0149977944419938
PF3D7_1411100	0.0849673202614377	0.0422805893657912	0.0359231411862991	0.0362409397650586	0.0392976588628762	0.00704676489429853	0.0458039718129405	0.03828197945845	0.00467836257309942	0.0179174240457024	0.0481406011207337	0.0494141619969436	0.0176444640494045
PF3D7_1411400	0.087768440709617	0.0201793721973094	0.0317460317460317	0.0164958760309923	0.0376254180602007	0.0076873798846893	0.0275464445868033	0.0317460317460317	0.00584795321637427	0.0176577512334458	0.0188487009679063	0.0664798777381561	0.0123511248345832
PF3D7_1411900	0.0644257703081231	0.0185778347213325	0.025062656641604	0.0222444388902774	0.0326086956521739	0.0105701473414478	0.0368353619474696	0.0252100840336134	0.00701754385964912	0.022851207478577	0.0407539480387164	0.0463576158940399	0.0202911336568152
PF3D7_1414000	0.0737628384687207	0.0467648942985267	0.0359231411862991	0.0459885028742812	0.040133779264214	0.00416399743754004	0.0582959641255607	0.0336134453781513	0.00116959064327485	0.0192157881069852	0.0292919001528274	0.0506877228731535	0.0141155712395236
PF3D7_1415500	0.0821661998132585	0.0237027546444587	0.0284043441938179	0.0209947513121719	0.0367892976588629	0.00832799487508008	0.0358744394618834	0.030812324929972	0.00350877192982456	0.018177096857959	0.0178298522669384	0.0596026490066227	0.0154389060432289
PF3D7_1415800	0.0700280112044817	0.024023062139654	0.0217209690893901	0.0262434391402149	0.0301003344481605	0.00736707238949392	0.0243433696348494	0.0205415499533147	0.00584795321637427	0.018177096857959	0.0193581253183902	0.055781966377993	0.0172033524481694
PF3D7_1416100	0.0802987861811389	0.0192184497117232	0.0225563909774436	0.0202449387653087	0.0309364548494983	0.00736707238949392	0.0246636771300448	0.0242763772175537	0.00467836257309942	0.0220721890418073	0.0203769740193581	0.0588385124808968	0.0198500220555801
PF3D7_1417700	0.0774976657329597	0.0339525944907111	0.0225563909774436	0.0359910022494375	0.0284280936454849	0.00832799487508008	0.0493273542600898	0.0214752567693744	0.00350877192982456	0.0189561152947286	0.0264900662251656	0.0578196637799289	0.0198500220555801
PF3D7_1420100	0.0971055088702145	0.0313901345291479	0.0409356725146199	0.0259935016245938	0.0334448160535117	0.00576553491351698	0.0310698270339526	0.0429505135387488	0.0152046783625731	0.0160997143599065	0.0163015792154865	0.0618950585838005	0.0145566828407587
PF3D7_1421500	0.084033613445378	0.0288276745675848	0.0183792815371763	0.0307423144213946	0.0309364548494983	0.0076873798846893	0.0474055092889175	0.0205415499533147	0.0116959064327485	0.0194754609192417	0.033112582781457	0.044829342842588	0.0255844728716365
PF3D7_1422400	0.107376283846872	0.0320307495195387	0.0142021720969089	0.0249937515621094	0.0209030100334448	0.00576553491351698	0.0393978219090327	0.0140056022408964	0.00467836257309942	0.0233705531030901	0.0160468670402445	0.0621497707590425	0.0251433612704014
PF3D7_1426000	0.11391223155929	0.0522101217168483	0.0175438596491228	0.0547363159210195	0.0225752508361204	0.00640614990390775	0.0720691864189625	0.0177404295051354	0.00233918128654971	0.0223318618540638	0.0313295975547632	0.0529801324503313	0.0202911336568152
PF3D7_1426100	0.095238095238095	0.0426008968609866	0.0233918128654971	0.0482379405148711	0.0267558528428094	0.00832799487508008	0.0637411915438824	0.0242763772175537	0.00584795321637427	0.0241495715398597	0.0226693835965359	0.0552725420275091	0.0233789148654609
PF3D7_1427100	0.105508870214752	0.0246636771300448	0.0292397660818713	0.0197450637340665	0.0367892976588629	0.00544522741832159	0.0294682895579756	0.0280112044817927	0.00233918128654971	0.0158400415476499	0.0170657157412124	0.0952623535404996	0.0136744596382885
PF3D7_1428200	0.0999066293183938	0.0374759769378604	0.0284043441938179	0.0327418145463633	0.0259197324414716	0.00448430493273543	0.0358744394618834	0.0298786181139122	0.00818713450292398	0.0220721890418073	0.02190524707081	0.0570555272542029	0.0176444640494045
PF3D7_1432500	0.0924369747899157	0.029788597053171	0.0208855472013367	0.0299925018745313	0.0267558528428094	0.0105701473414478	0.035554131966688	0.0205415499533147	0.0105263157894737	0.0158400415476499	0.0267447784004076	0.0598573611818647	0.0149977944419938
PF3D7_1433300	0.0971055088702145	0.0422805893657912	0.0359231411862991	0.0404898775306172	0.0376254180602007	0.00384368994234465	0.0483664317745036	0.034547152194211	0.00701754385964912	0.0166190599844196	0.0341314314824249	0.0504330106979115	0.0136744596382885
PF3D7_1434000	0.0560224089635853	0.0259449071108264	0.0325814536340852	0.0227443139215196	0.0301003344481605	0.0118513773222293	0.0387572069186419	0.0336134453781513	0.00935672514619883	0.0173980784211893	0.0239429444727458	0.0522159959246054	0.0136744596382885
PF3D7_1434700	0.0905695611577962	0.0422805893657912	0.0359231411862991	0.0367408147963008	0.0376254180602007	0.00736707238949392	0.0458039718129405	0.034547152194211	0.0105263157894737	0.0160997143599065	0.0249617931737137	0.0506877228731535	0.0127922364358183
PF3D7_1434900	0.0578898225957049	0.0230621396540679	0.0342522974101921	0.0224943764058985	0.0510033444816053	0.0076873798846893	0.0281870595771941	0.0326797385620915	0.0116959064327485	0.0158400415476499	0.022159959246052	0.0524707080998473	0.0176444640494045
PF3D7_1437100	0.0943043884220353	0.0381165919282511	0.0334168755221387	0.0337415646088477	0.0451505016722408	0.0051249199231262	0.0512491992312622	0.034547152194211	0.00233918128654971	0.0148013502986237	0.0193581253183902	0.0570555272542029	0.0172033524481694
PF3D7_1438100	0.106442577030812	0.0387572069186419	0.0208855472013367	0.037240689827543	0.024247491638796	0.00480461242793081	0.0544522741832161	0.0205415499533147	0.00467836257309942	0.0231108802908335	0.0180845644421803	0.0545084055017832	0.0238200264666961
PF3D7_1443000	0.0812324929971987	0.0265855221012171	0.0267335004177109	0.0207448137965508	0.0376254180602007	0.00640614990390775	0.0307495195387572	0.0280112044817927	0.00467836257309942	0.0207738249805245	0.022159959246052	0.0669893020886401	0.0172033524481694
PF3D7_1443300	0.0700280112044817	0.0204996796925048	0.0284043441938179	0.0162459385153712	0.0359531772575251	0.00736707238949392	0.0310698270339526	0.0280112044817927	0.0116959064327485	0.0270059724746819	0.00942435048395312	0.056036678553235	0.0286722540802823
PF3D7_1443500	0.0821661998132585	0.0224215246636771	0.0325814536340852	0.0177455636090977	0.0334448160535117	0.0131326073030109	0.0313901345291479	0.034547152194211	0.00584795321637427	0.0163593871721631	0.00916963830871115	0.0720835455934796	0.0149977944419938
PF3D7_1443800	0.0662931839402426	0.0172966047405509	0.0258980785296575	0.0247438140464883	0.0359531772575251	0.00640614990390775	0.0387572069186419	0.0261437908496732	0.00467836257309942	0.0197351337314983	0.021650534895568	0.0552725420275091	0.0163211292456992
PF3D7_1444000	0.0718954248366012	0.0249839846252402	0.0284043441938179	0.029242689327668	0.0459866220735786	0.00608584240871236	0.0496476617552852	0.030812324929972	0.0116959064327485	0.0173980784211893	0.0173204279164544	0.0529801324503313	0.0158800176444641
PF3D7_1444800	0.0933706816059755	0.0448430493273543	0.0142021720969089	0.0422394401399648	0.0183946488294314	0.00640614990390775	0.0467648942985267	0.0158730158730159	0.00701754385964912	0.0225915346663204	0.0140091696383087	0.0517065715741214	0.0163211292456992
PF3D7_1445700	0.121381886087768	0.048686739269699	0.0217209690893901	0.0454886278430391	0.0209030100334448	0.00736707238949392	0.0608584240871239	0.0214752567693744	0.00584795321637427	0.0173980784211893	0.0160468670402445	0.0547631176770251	0.0127922364358183
PF3D7_1446300	0.0718954248366012	0.0365150544522742	0.0192147034252297	0.0302424393901524	0.0317725752508361	0.00416399743754004	0.0307495195387572	0.0214752567693744	0.00116959064327485	0.0171384056089327	0.0303107488537953	0.0603667855323487	0.0141155712395236
PF3D7_1447600	0.0644257703081231	0.0166559897501601	0.0292397660818713	0.0169957510622344	0.0376254180602007	0.00896860986547085	0.0275464445868033	0.0280112044817927	0.00233918128654971	0.0173980784211893	0.0275089149261335	0.0514518593988794	0.0163211292456992
PF3D7_1448600	0.0924369747899157	0.0393978219090327	0.0225563909774436	0.0414896275931016	0.0234113712374582	0.00704676489429853	0.0627802690582962	0.0196078431372549	0.00584795321637427	0.0194754609192417	0.0264900662251656	0.0468670402445238	0.0167622408469343
PF3D7_1449100	0.0793650793650792	0.0288276745675848	0.0350877192982456	0.0259935016245938	0.0359531772575251	0.00640614990390775	0.0304292120435618	0.0317460317460317	0.00701754385964912	0.0192157881069852	0.0226693835965359	0.0618950585838005	0.0158800176444641
PF3D7_1451400	0.098972922502334	0.0237027546444587	0.0317460317460317	0.0204948762809297	0.0359531772575251	0.0112107623318386	0.0285073670723895	0.030812324929972	0.00701754385964912	0.0166190599844196	0.0132450331125828	0.0555272542027511	0.011910013233348
PF3D7_1452600	0.0887021475256767	0.0345932094811019	0.0350877192982456	0.0282429392651836	0.0434782608695652	0.00448430493273543	0.0336322869955157	0.034547152194211	0.00467836257309942	0.0192157881069852	0.0165562913907285	0.0700458481915438	0.0202911336568152
PF3D7_1455800	0.0700280112044817	0.0233824471492633	0.0309106098579783	0.0197450637340665	0.0359531772575251	0.0118513773222293	0.0201793721973094	0.030812324929972	0.00701754385964912	0.0155803687353934	0.0264900662251656	0.0539989811512992	0.0158800176444641
PF3D7_1457100	0.0971055088702145	0.0317104420243433	0.0367585630743525	0.0262434391402149	0.0367892976588629	0.00416399743754004	0.0304292120435618	0.0354808590102708	0.00350877192982456	0.0212931706050376	0.0254712175241977	0.0685175751400919	0.0163211292456992
PF3D7_1459500	0.0821661998132585	0.0253042921204356	0.0292397660818713	0.0242439390152461	0.0317725752508361	0.00704676489429853	0.029788597053171	0.0289449112978525	0.00935672514619883	0.0192157881069852	0.0203769740193581	0.0649516046867042	0.0185266872518747
PF3D7_1459700	0.0522875816993463	0.029788597053171	0.0242272347535505	0.0294926268432891	0.0342809364548495	0.00640614990390775	0.0442024343369636	0.0214752567693744	0.0128654970760234	0.0184367696702155	0.0318390219052471	0.044574630667346	0.0189677988531098
PF3D7_1462200	0.0793650793650792	0.0310698270339526	0.0167084377610693	0.0249937515621094	0.0175585284280936	0.0076873798846893	0.0419602818705958	0.0177404295051354	0.00350877192982456	0.0199948065437548	0.010443199184921	0.056800815078961	0.0167622408469343
PF3D7_1464500	0.0924369747899157	0.0233824471492633	0.0367585630743525	0.0194951262184454	0.0459866220735786	0.00672645739910314	0.0301089045483664	0.0364145658263305	0.00584795321637427	0.0220721890418073	0.0269994905756496	0.0746306673458994	0.0207322452580503
PF3D7_1464800	0.0690943043884219	0.0387572069186419	0.0225563909774436	0.0422394401399648	0.0284280936454849	0.00672645739910314	0.0467648942985267	0.0233426704014939	0.0105263157894737	0.0223318618540638	0.0295466123280693	0.0621497707590425	0.0220555800617556
PF3D7_1466900	0.0737628384687207	0.0281870595771941	0.0267335004177109	0.0227443139215196	0.0275919732441471	0.00416399743754004	0.0278667520819987	0.0252100840336134	0.00467836257309942	0.0249285899766294	0.0244523688232298	0.0690269994905759	0.0216144684605205
PF3D7_1467400	0.091503267973856	0.0259449071108264	0.0258980785296575	0.023744063984004	0.0342809364548495	0.00928891736066624	0.0493273542600898	0.0242763772175537	0.00701754385964912	0.0244092443521163	0.0152827305145186	0.0539989811512992	0.0304367004852227
PF3D7_1468400	0.100840336134454	0.0195387572069186	0.0359231411862991	0.0192451887028243	0.0326086956521739	0.00832799487508008	0.0221012171684817	0.0373482726423903	0.00701754385964912	0.0124642949883147	0.0264900662251656	0.067753438614366	0.0127922364358183
PF3D7_1470500	0.0821661998132585	0.0419602818705958	0.0242272347535505	0.0347413146713321	0.024247491638796	0.00640614990390775	0.0442024343369636	0.0252100840336134	0.00467836257309942	0.0163593871721631	0.0415180845644423	0.0463576158940399	0.0145566828407587
PF3D7_1470600	0.15032679738562	0.0454836643177451	0.0292397660818713	0.0469882529367656	0.0409698996655518	0.00480461242793081	0.0605381165919285	0.0317460317460317	0.00818713450292398	0.0158400415476499	0.0257259296994397	0.0570555272542029	0.0180855756506396
PF3D7_1471800	0.0457516339869281	0.0150544522741832	0.0434419381787803	0.013246688327918	0.0585284280936455	0.00576553491351698	0.0249839846252402	0.0429505135387488	0.00467836257309942	0.0155803687353934	0.0290371879775854	0.055781966377993	0.0180855756506396
PF3D7_1472700	0.0943043884220353	0.0307495195387572	0.0350877192982456	0.0254936265933516	0.0317725752508361	0.00384368994234465	0.0336322869955157	0.0354808590102708	0.00584795321637427	0.0153206959231368	0.021395822720326	0.0537442689760572	0.0167622408469343
PF3D7_1474000	0.0980392156862743	0.0339525944907111	0.0284043441938179	0.0287428142964258	0.0292642140468227	0.00864830237027546	0.0349135169762972	0.030812324929972	0.0140350877192982	0.0192157881069852	0.0247070809984718	0.0461029037187979	0.0145566828407587
PF3D7_1475600	0.0868347338935572	0.0291479820627802	0.0284043441938179	0.023744063984004	0.0384615384615384	0.00608584240871236	0.0285073670723895	0.027077497665733	0.00233918128654971	0.0207738249805245	0.0188487009679063	0.0616403464085585	0.0172033524481694
PF3D7_1475700	0.0569561157796451	0.024023062139654	0.0217209690893901	0.0259935016245938	0.0301003344481605	0.00576553491351698	0.0227418321588725	0.0224089635854342	0.00350877192982456	0.0171384056089327	0.0160468670402445	0.0713194090677537	0.0145566828407587
PF3D7_1476400	0.0756302521008402	0.0176169122357463	0.0208855472013367	0.0144963759060235	0.0292642140468227	0.00480461242793081	0.0281870595771941	0.0224089635854342	0.0116959064327485	0.0145416774863672	0.0160468670402445	0.0468670402445238	0.011910013233348
PF3D7_1476600	0.0980392156862743	0.0291479820627802	0.0200501253132832	0.0229942514371407	0.0326086956521739	0.00800768737988469	0.0294682895579756	0.0214752567693744	0.00467836257309942	0.0168787327966762	0.0119714722363729	0.0629139072847684	0.0132333480370534
PF3D7_1478200	0.0746965452847804	0.0253042921204356	0.0267335004177109	0.0234941264683829	0.0392976588628762	0.00928891736066624	0.0333119795003203	0.0261437908496732	0.00467836257309942	0.022851207478577	0.0142638818135507	0.0555272542027511	0.0224966916629907
PF3D7_1200100	0.0971055088702145	0.0185778347213325	0.0292397660818713	0.0149962509372657	0.0309364548494983	0.0108904548366432	0.0237027546444587	0.0298786181139122	0.0128654970760234	0.0132433134250844	0.00916963830871115	0.0433010697911361	0.0127922364358183
PF3D7_1201000	0.087768440709617	0.0230621396540679	0.0225563909774436	0.0202449387653087	0.0309364548494983	0.00736707238949392	0.0329916720051249	0.0214752567693744	0.0116959064327485	0.0280446637237081	0.0193581253183902	0.0534895568008152	0.0149977944419938
PF3D7_1202700	0.0821661998132585	0.037155669442665	0.0200501253132832	0.0414896275931016	0.0209030100334448	0.00448430493273543	0.048686739269699	0.0214752567693744	0.00701754385964912	0.0179174240457024	0.0122261844116149	0.0583290881304128	0.0198500220555801
PF3D7_1204600	0.0793650793650792	0.0269058295964125	0.0334168755221387	0.0324918770307422	0.0376254180602007	0.00992953235105701	0.0454836643177451	0.034547152194211	0.00350877192982456	0.0171384056089327	0.0185939887926643	0.0458481915435559	0.0202911336568152
PF3D7_1205200	0.0616246498599439	0.0333119795003203	0.0359231411862991	0.0319920019995	0.0392976588628762	0.00736707238949392	0.0377962844330558	0.0354808590102708	0.00350877192982456	0.0186964424824721	0.0527254202750893	0.0501782985226695	0.0211733568592854
PF3D7_1205700	0.091503267973856	0.0419602818705958	0.0350877192982456	0.0384903774056485	0.0334448160535117	0.00736707238949392	0.044522741832159	0.0336134453781513	0.00584795321637427	0.0197351337314983	0.0417727967396843	0.056036678553235	0.0189677988531098
PF3D7_1206900	0.0504201680672268	0.0182575272261371	0.0309106098579783	0.0144963759060235	0.0535117056856187	0.00928891736066624	0.0269058295964125	0.0326797385620915	0.00584795321637427	0.018177096857959	0.00916963830871115	0.0631686194600104	0.0154389060432289
PF3D7_1207000	0.0709617180205414	0.0237027546444587	0.0275689223057644	0.0189952511872032	0.0301003344481605	0.00864830237027546	0.0278667520819987	0.0233426704014939	0.00467836257309942	0.0160997143599065	0.0277636271013755	0.068008150789608	0.0158800176444641
PF3D7_1207800	0.0522875816993463	0.0118513773222293	0.0367585630743525	0.00999750062484379	0.0409698996655518	0.00544522741832159	0.0137732222934017	0.0364145658263305	0.00935672514619883	0.0142820046741106	0.0124808965868568	0.0534895568008152	0.00926334362593736
PF3D7_1208300	0.0849673202614377	0.0329916720051249	0.0350877192982456	0.0359910022494375	0.0376254180602007	0.00448430493273543	0.0522101217168483	0.034547152194211	0.00584795321637427	0.0220721890418073	0.0188487009679063	0.0598573611818647	0.0198500220555801
PF3D7_1210600	0.0821661998132585	0.025624599615631	0.0217209690893901	0.0209947513121719	0.024247491638796	0.00960922485586163	0.029788597053171	0.0242763772175537	0.00467836257309942	0.0179174240457024	0.0173204279164544	0.0646968925114623	0.0132333480370534
PF3D7_1210700	0.116713352007469	0.0361947469570788	0.0217209690893901	0.0362409397650586	0.0351170568561873	0.00672645739910314	0.0480461242793083	0.0214752567693744	0.00233918128654971	0.0158400415476499	0.0193581253183902	0.0639327559857363	0.0149977944419938
PF3D7_1212900	0.087768440709617	0.029788597053171	0.0217209690893901	0.0234941264683829	0.0334448160535117	0.00608584240871236	0.0272261370916079	0.0205415499533147	0.00350877192982456	0.0137626590495975	0.0318390219052471	0.078706062149771	0.011910013233348
PF3D7_1218400	0.148459383753501	0.0506085842408714	0.0200501253132832	0.0509872531867031	0.0225752508361204	0.0051249199231262	0.0736707238949395	0.0186741363211951	0.00233918128654971	0.0194754609192417	0.0292919001528274	0.0537442689760572	0.011910013233348
PF3D7_1218800	0.0616246498599439	0.0208199871877002	0.0325814536340852	0.0217445638590352	0.0334448160535117	0.00800768737988469	0.0400384368994235	0.0326797385620915	0.00818713450292398	0.0171384056089327	0.0208863983698421	0.055781966377993	0.0185266872518747
PF3D7_1220500	0.0728291316526609	0.0275464445868033	0.0275689223057644	0.0224943764058985	0.0409698996655518	0.00640614990390775	0.0307495195387572	0.0280112044817927	0.00467836257309942	0.0194754609192417	0.0201222618441162	0.0537442689760572	0.0238200264666961
PF3D7_1223400	0.118580765639589	0.0374759769378604	0.0292397660818713	0.0319920019995	0.0384615384615384	0.00480461242793081	0.0397181294042281	0.0233426704014939	0.00467836257309942	0.0166190599844196	0.0152827305145186	0.0550178298522671	0.0132333480370534
PF3D7_1224600	0.0737628384687207	0.0294682895579756	0.0325814536340852	0.0259935016245938	0.0426421404682274	0.00608584240871236	0.0397181294042281	0.0317460317460317	0.00701754385964912	0.0148013502986237	0.0191034131431482	0.0588385124808968	0.0110277900308778
PF3D7_1225400	0.0774976657329597	0.0246636771300448	0.0217209690893901	0.0579855036240937	0.0334448160535117	0.00736707238949392	0.0816784112748243	0.0224089635854342	0.00233918128654971	0.0218125162295507	0.0422822210901682	0.0438104941416201	0.0176444640494045
PF3D7_1226300	0.126984126984127	0.0432415118513774	0.0292397660818713	0.0414896275931016	0.0317725752508361	0.0051249199231262	0.0506085842408714	0.027077497665733	0.00233918128654971	0.0194754609192417	0.0206316861946001	0.0534895568008152	0.0172033524481694
PF3D7_1228000	0.0597572362278244	0.0201793721973094	0.0350877192982456	0.0217445638590352	0.0451505016722408	0.00800768737988469	0.0352338244714926	0.034547152194211	0.0128654970760234	0.0148013502986237	0.033367294956699	0.0524707080998473	0.0127922364358183
PF3D7_1228300	0.102707749766573	0.0329916720051249	0.0300751879699248	0.0294926268432891	0.0334448160535117	0.00864830237027546	0.0323510570147341	0.030812324929972	0.00584795321637427	0.0192157881069852	0.0150280183392766	0.0511971472236374	0.0163211292456992
PF3D7_1228900	0.109243697478991	0.0422805893657912	0.0275689223057644	0.0454886278430391	0.024247491638796	0.00736707238949392	0.0637411915438824	0.027077497665733	0.00701754385964912	0.0192157881069852	0.0191034131431482	0.0501782985226695	0.0132333480370534
PF3D7_1230000	0.0793650793650792	0.0525304292120437	0.0258980785296575	0.0484878780304922	0.0326086956521739	0.00608584240871236	0.0586162716207561	0.0280112044817927	0.00818713450292398	0.0142820046741106	0.033876719307183	0.0511971472236374	0.0127922364358183
PF3D7_1231300	0.0588235294117646	0.0208199871877002	0.0217209690893901	0.0164958760309923	0.0259197324414716	0.0076873798846893	0.0224215246636771	0.0233426704014939	0.00350877192982456	0.0220721890418073	0.022414671421294	0.067498726439124	0.0207322452580503
PF3D7_1231400	0.0485527544351073	0.0204996796925048	0.0334168755221387	0.0172456885778555	0.0409698996655518	0.00864830237027546	0.0208199871877002	0.0354808590102708	0.00350877192982456	0.0184367696702155	0.0326031584309731	0.0580743759551708	0.0158800176444641
PF3D7_1232600	0.0569561157796451	0.025624599615631	0.0267335004177109	0.0302424393901524	0.0284280936454849	0.0051249199231262	0.0419602818705958	0.027077497665733	0.00584795321637427	0.0171384056089327	0.0165562913907285	0.0501782985226695	0.0189677988531098
PF3D7_1235200	0.0634920634920634	0.0237027546444587	0.0300751879699248	0.0214946263434141	0.0301003344481605	0.00864830237027546	0.0237027546444587	0.0298786181139122	0.00233918128654971	0.0173980784211893	0.0241976566479878	0.0573102394294449	0.0141155712395236
PF3D7_1236300	0.1531279178338	0.0592568866111469	0.0183792815371763	0.0639840039989999	0.0209030100334448	0.00736707238949392	0.0755925688661118	0.0168067226890756	0.00350877192982456	0.0158400415476499	0.0404992358634744	0.0509424350483955	0.0202911336568152
PF3D7_1236800	0.0821661998132585	0.0192184497117232	0.0334168755221387	0.0274931267183204	0.0367892976588629	0.015695067264574	0.0413196668802051	0.0336134453781513	0.00701754385964912	0.0189561152947286	0.0163015792154865	0.0532348446255733	0.0176444640494045
PF3D7_1237600	0.132586367880485	0.0438821268417682	0.0217209690893901	0.0437390652336914	0.0192307692307692	0.00576553491351698	0.0538116591928253	0.0214752567693744	0.00467836257309942	0.0176577512334458	0.0272542027508915	0.0511971472236374	0.0132333480370534
PF3D7_1238400	0.0887021475256767	0.0336322869955157	0.0342522974101921	0.0287428142964258	0.0351170568561873	0.00672645739910314	0.0458039718129405	0.034547152194211	0.00350877192982456	0.0186964424824721	0.0285277636271014	0.0517065715741214	0.0176444640494045
PF3D7_1239300	0.0681605975723621	0.0275464445868033	0.0309106098579783	0.0324918770307422	0.0367892976588629	0.00576553491351698	0.0381165919282511	0.0261437908496732	0.00701754385964912	0.0220721890418073	0.0280183392766175	0.0519612837493634	0.0255844728716365
PF3D7_1242900	0.0597572362278244	0.0227418321588725	0.0275689223057644	0.0272431892026993	0.0351170568561873	0.00480461242793081	0.0419602818705958	0.027077497665733	0.00818713450292398	0.0197351337314983	0.0374426897605706	0.0606214977075906	0.0194089104543449
PF3D7_1244500	0.0588235294117646	0.0249839846252402	0.0233918128654971	0.0202449387653087	0.0301003344481605	0.00864830237027546	0.0214606021780909	0.0233426704014939	0.0105263157894737	0.0158400415476499	0.0137544574630667	0.0685175751400919	0.0132333480370534
PF3D7_1245900	0.0980392156862743	0.0227418321588725	0.0284043441938179	0.0232441889527618	0.0342809364548495	0.00608584240871236	0.0461242793081359	0.0289449112978525	0.00701754385964912	0.0186964424824721	0.0132450331125828	0.0545084055017832	0.0242611380679312
PF3D7_1247700	0.0672268907563024	0.0259449071108264	0.0300751879699248	0.0327418145463633	0.0376254180602007	0.00544522741832159	0.0390775144138373	0.0326797385620915	0.00584795321637427	0.0145416774863672	0.0313295975547632	0.0476311767702498	0.0149977944419938
PF3D7_1247900	0.104575163398693	0.0393978219090327	0.0225563909774436	0.0337415646088477	0.0275919732441471	0.0076873798846893	0.0490070467648944	0.0214752567693744	0.00350877192982456	0.0194754609192417	0.0140091696383087	0.0601120733571067	0.0167622408469343
PF3D7_1250500	0.0616246498599439	0.0352338244714926	0.0233918128654971	0.0324918770307422	0.0426421404682274	0.00416399743754004	0.0506085842408714	0.0224089635854342	0.00818713450292398	0.0184367696702155	0.022159959246052	0.0552725420275091	0.0158800176444641
PF3D7_1252200	0.0289449112978525	0.00800768737988469	0.0267335004177109	0.0202449387653087	0.0259197324414716	0.00896860986547085	0.0253042921204356	0.027077497665733	0.0187134502923977	0.0186964424824721	0.0173204279164544	0.0545084055017832	0.0189677988531098
PF3D7_1253200	0.102707749766573	0.0358744394618834	0.0158730158730159	0.0377405648587852	0.0217391304347826	0.00896860986547085	0.0547725816784115	0.0158730158730159	0.00233918128654971	0.0223318618540638	0.00713194090677534	0.0636780438104944	0.0251433612704014
PF3D7_1254700	0.0681605975723621	0.0275464445868033	0.0325814536340852	0.023744063984004	0.0351170568561873	0.0131326073030109	0.0285073670723895	0.0326797385620915	0.0128654970760234	0.029862373409504	0.0122261844116149	0.0624044829342845	0.0273489192765769
PF3D7_0201800	0.0700280112044817	0.0204996796925048	0.0258980785296575	0.0209947513121719	0.0317725752508361	0.00608584240871236	0.0291479820627802	0.0224089635854342	0.0128654970760234	0.0223318618540638	0.0351502801833928	0.0552725420275091	0.0172033524481694
PF3D7_0203300	0.0765639589168999	0.0307495195387572	0.0225563909774436	0.0377405648587852	0.024247491638796	0.00832799487508008	0.0602178090967331	0.0233426704014939	0.00584795321637427	0.0236302259153466	0.0323484462557311	0.0417727967396843	0.0211733568592854
PF3D7_0205700	0.0849673202614377	0.0313901345291479	0.0217209690893901	0.0307423144213946	0.0292642140468227	0.00704676489429853	0.0525304292120437	0.0214752567693744	0	0.0166190599844196	0.0282730514518594	0.0499235863474276	0.0132333480370534
PF3D7_0209400	0.0690943043884219	0.0204996796925048	0.0325814536340852	0.0224943764058985	0.0518394648829431	0.0051249199231262	0.037155669442665	0.034547152194211	0.00467836257309942	0.0137626590495975	0.0160468670402445	0.0570555272542029	0.0145566828407587
PF3D7_0209500	0.0513538748832866	0.024023062139654	0.0392648287385129	0.0277430642339414	0.040133779264214	0.0076873798846893	0.0269058295964125	0.0429505135387488	0.0152046783625731	0.0132433134250844	0.0198675496688742	0.0547631176770251	0.0110277900308778
PF3D7_0212800	0.0971055088702145	0.0374759769378604	0.0275689223057644	0.034491377155711	0.0267558528428094	0.0134529147982063	0.0377962844330558	0.0289449112978525	0.00584795321637427	0.0137626590495975	0.00993377483443708	0.0550178298522671	0.0114689016321129
PF3D7_0213800	0.0793650793650792	0.0269058295964125	0.0392648287385129	0.0254936265933516	0.0384615384615384	0.00608584240871236	0.0269058295964125	0.0410830999066293	0.00584795321637427	0.0148013502986237	0.0364238410596027	0.0573102394294449	0.0154389060432289
PF3D7_0215600	0.132586367880485	0.0409993593850097	0.0275689223057644	0.0392401899525117	0.0334448160535117	0.00736707238949392	0.0515695067264575	0.0242763772175537	0.00233918128654971	0.0148013502986237	0.0272542027508915	0.0552725420275091	0.0123511248345832
PF3D7_0216400	0.0653594771241829	0.0160153747597694	0.0367585630743525	0.0129967508122969	0.0376254180602007	0.00576553491351698	0.0214606021780909	0.0373482726423903	0.00584795321637427	0.0186964424824721	0.0145185939887926	0.0601120733571067	0.0194089104543449
PF3D7_0217300	0.124183006535947	0.063420884048687	0.0284043441938179	0.0552361909522617	0.024247491638796	0.00448430493273543	0.0711082639333764	0.027077497665733	0.00701754385964912	0.0135029862373409	0.033112582781457	0.0489047376464596	0.0101455668284076
PF3D7_0217400	0.116713352007469	0.0595771941063423	0.0225563909774436	0.0632341914521367	0.0292642140468227	0.0076873798846893	0.0775144138372842	0.0233426704014939	0.00350877192982456	0.0160997143599065	0.0134997452878247	0.0433010697911361	0.0154389060432289
PF3D7_0217600	0.0737628384687207	0.0342729019859065	0.0292397660818713	0.0337415646088477	0.0384615384615384	0.00640614990390775	0.0474055092889175	0.0289449112978525	0.00233918128654971	0.0150610231108803	0.0290371879775854	0.0496688741721856	0.0163211292456992
PF3D7_0218600	0.11297852474323	0.0483664317745036	0.0300751879699248	0.0382404398900274	0.0275919732441471	0.00576553491351698	0.0426008968609866	0.0326797385620915	0.00818713450292398	0.0179174240457024	0.0244523688232298	0.0697911360163018	0.0158800176444641
PF3D7_0220100	0.0756302521008402	0.0224215246636771	0.0350877192982456	0.0187453136715821	0.0376254180602007	0.00576553491351698	0.0246636771300448	0.0326797385620915	0.00350877192982456	0.0215528434172942	0.0295466123280693	0.0649516046867042	0.0194089104543449
PF3D7_0222100	0.0943043884220353	0.0384368994234465	0.0217209690893901	0.0357410647338164	0.020066889632107	0.00864830237027546	0.0480461242793083	0.0233426704014939	0.0116959064327485	0.0215528434172942	0.0231788079470199	0.0641874681609783	0.0198500220555801
PF3D7_0222800	0.0578898225957049	0.0115310698270339	0.0267335004177109	0.0117470632341915	0.024247491638796	0.00832799487508008	0.0211402946828956	0.0280112044817927	0.0128654970760234	0.027525318099195	0.011207335710647	0.0621497707590425	0.0242611380679312
PF3D7_0223400	0.0392156862745098	0.0179372197309417	0.0442773600668337	0.0189952511872032	0.0451505016722408	0.00704676489429853	0.0230621396540679	0.0448179271708683	0.0105263157894737	0.0236302259153466	0.0163015792154865	0.0585838003056548	0.0251433612704014
PF3D7_1001400	0.0774976657329597	0.0294682895579756	0.0200501253132832	0.0267433141714571	0.0301003344481605	0.00480461242793081	0.0310698270339526	0.0205415499533147	0.00701754385964912	0.0225915346663204	0.0117167600611309	0.0634233316352524	0.0207322452580503
PF3D7_1001500	0.0812324929971987	0.0326713645099295	0.0200501253132832	0.0334916270932266	0.0217391304347826	0.0051249199231262	0.0422805893657912	0.0224089635854342	0.00818713450292398	0.0225915346663204	0.0196128374936322	0.0613856342333166	0.0229378032642258
PF3D7_1002200	0.11577964519141	0.0339525944907111	0.0242272347535505	0.0279930017495625	0.0351170568561873	0.00704676489429853	0.0381165919282511	0.0224089635854342	0.00818713450292398	0.0179174240457024	0.011207335710647	0.0621497707590425	0.0167622408469343
PF3D7_1002800	0.0522875816993463	0.0134529147982063	0.0217209690893901	0.0114971257185704	0.0317725752508361	0.00704676489429853	0.0182575272261371	0.0214752567693744	0.00233918128654971	0.0176577512334458	0.0208863983698421	0.0741212429954154	0.0136744596382885
PF3D7_1003800	0.0709617180205414	0.015695067264574	0.0225563909774436	0.0189952511872032	0.0292642140468227	0.00672645739910314	0.0227418321588725	0.0205415499533147	0.00818713450292398	0.0186964424824721	0.0157921548650025	0.0585838003056548	0.0180855756506396
PF3D7_1006800	0.11297852474323	0.0598975016015377	0.0100250626566416	0.0579855036240937	0.0100334448160535	0.00576553491351698	0.0749519538757211	0.00933706816059757	0.00467836257309942	0.0168787327966762	0.0277636271013755	0.0539989811512992	0.0127922364358183
PF3D7_1006900	0.0896358543417365	0.0598975016015377	0.0258980785296575	0.0547363159210195	0.0292642140468227	0.00480461242793081	0.0602178090967331	0.027077497665733	0.00467836257309942	0.0168787327966762	0.0364238410596027	0.0539989811512992	0.0198500220555801
PF3D7_1008700	0.11391223155929	0.044522741832159	0.0225563909774436	0.0407398150462383	0.0225752508361204	0.00608584240871236	0.0515695067264575	0.0233426704014939	0.00701754385964912	0.0145416774863672	0.0264900662251656	0.0407539480387164	0.00926334362593736
PF3D7_1010100	0.129785247432306	0.0435618193465728	0.0208855472013367	0.0377405648587852	0.0292642140468227	0.00608584240871236	0.0490070467648944	0.0233426704014939	0	0.0171384056089327	0.0257259296994397	0.0532348446255733	0.0189677988531098
PF3D7_1011000	0.0980392156862743	0.0435618193465728	0.025062656641604	0.037240689827543	0.0292642140468227	0.00736707238949392	0.05765534913517	0.0233426704014939	0.0105263157894737	0.0184367696702155	0.0305654610290372	0.0481406011207337	0.0180855756506396
PF3D7_1011100	0.104575163398693	0.0310698270339526	0.0292397660818713	0.0282429392651836	0.0326086956521739	0.00672645739910314	0.0329916720051249	0.027077497665733	0.00350877192982456	0.0231108802908335	0.0152827305145186	0.0588385124808968	0.0247022496691663
PF3D7_1011300	0.0961718020541548	0.0278667520819987	0.0334168755221387	0.0242439390152461	0.0426421404682274	0.00544522741832159	0.0345932094811019	0.0354808590102708	0.00350877192982456	0.0184367696702155	0.0379521141110546	0.0692817116658179	0.0202911336568152
PF3D7_1012900	0.108309990662932	0.0393978219090327	0.0258980785296575	0.0444888777805547	0.0392976588628762	0.00672645739910314	0.0544522741832161	0.027077497665733	0.00233918128654971	0.0249285899766294	0.0292919001528274	0.0542536933265412	0.0189677988531098
PF3D7_1014600	0.141923436041083	0.048686739269699	0.0158730158730159	0.0392401899525117	0.0167224080267558	0.00448430493273543	0.0547725816784115	0.0168067226890756	0.00584795321637427	0.0254479356011425	0.00764136525725929	0.0764136525725932	0.0229378032642258
PF3D7_1015400	0.108309990662932	0.0301089045483664	0.0325814536340852	0.0234941264683829	0.0426421404682274	0.00832799487508008	0.0345932094811019	0.0326797385620915	0.00233918128654971	0.0194754609192417	0.00280183392766174	0.0687722873153339	0.0220555800617556
PF3D7_1015700	0.0961718020541548	0.0275464445868033	0.0309106098579783	0.0287428142964258	0.0334448160535117	0.00864830237027546	0.0419602818705958	0.0317460317460317	0.00467836257309942	0.0199948065437548	0.0267447784004076	0.0629139072847684	0.0224966916629907
PF3D7_1019600	0.087768440709617	0.0323510570147341	0.0258980785296575	0.0259935016245938	0.0292642140468227	0.00576553491351698	0.0304292120435618	0.027077497665733	0.00584795321637427	0.0137626590495975	0.0117167600611309	0.0504330106979115	0.0127922364358183
PF3D7_1019800	0.0476190476190476	0.0272261370916079	0.0359231411862991	0.0247438140464883	0.0434782608695652	0.00544522741832159	0.0227418321588725	0.03828197945845	0.00701754385964912	0.0176577512334458	0.033622007131941	0.0496688741721856	0.0149977944419938
PF3D7_1020100	0.0793650793650792	0.0381165919282511	0.0292397660818713	0.0384903774056485	0.0342809364548495	0.00448430493273543	0.0605381165919285	0.030812324929972	0.00935672514619883	0.0166190599844196	0.02190524707081	0.0537442689760572	0.0185266872518747
PF3D7_1020500	0.11297852474323	0.0345932094811019	0.0275689223057644	0.0309922519370157	0.0334448160535117	0.00608584240871236	0.0467648942985267	0.0298786181139122	0.00584795321637427	0.0142820046741106	0.0157921548650025	0.0547631176770251	0.0149977944419938
PF3D7_1020900	0.112044817927171	0.0470852017937221	0.0275689223057644	0.0567358160459882	0.0309364548494983	0.0051249199231262	0.0810377962844335	0.0261437908496732	0.00116959064327485	0.0192157881069852	0.0430463576158942	0.0438104941416201	0.0136744596382885
PF3D7_1021000	0.042016806722689	0.014093529788597	0.0284043441938179	0.0169957510622344	0.0376254180602007	0.00608584240871236	0.0285073670723895	0.0289449112978525	0.0105263157894737	0.0220721890418073	0.033367294956699	0.0517065715741214	0.0167622408469343
PF3D7_1021600	0.098972922502334	0.035554131966688	0.0200501253132832	0.042739315171207	0.0275919732441471	0.00640614990390775	0.0586162716207561	0.0214752567693744	0.00467836257309942	0.020514152168268	0.0188487009679063	0.0522159959246054	0.0185266872518747
PF3D7_1023300	0.0690943043884219	0.0397181294042281	0.037593984962406	0.0397400649837539	0.0367892976588629	0.00960922485586163	0.0563741191543884	0.03828197945845	0.00935672514619883	0.0150610231108803	0.033112582781457	0.0402445236882324	0.0136744596382885
PF3D7_1026200	0.0933706816059755	0.0281870595771941	0.0292397660818713	0.0222444388902774	0.0409698996655518	0.00800768737988469	0.0377962844330558	0.030812324929972	0.00467836257309942	0.0215528434172942	0.0180845644421803	0.0473764645950078	0.0220555800617556
PF3D7_1027300	0.0859010270774975	0.0467648942985267	0.0192147034252297	0.0364908772806797	0.0301003344481605	0.00448430493273543	0.0499679692504806	0.0177404295051354	0.00350877192982456	0.0197351337314983	0.0320937340804891	0.0527254202750893	0.00882223202470225
PF3D7_1027700	0.0681605975723621	0.0365150544522742	0.0183792815371763	0.0354911272181953	0.0301003344481605	0.00544522741832159	0.0544522741832161	0.0205415499533147	0	0.0137626590495975	0.0369332654100867	0.0476311767702498	0.0136744596382885
PF3D7_1031000	0.0522875816993463	0.0259449071108264	0.0317460317460317	0.0274931267183204	0.0342809364548495	0.00608584240871236	0.0288276745675848	0.0317460317460317	0.00701754385964912	0.0197351337314983	0.0478858889454917	0.0496688741721856	0.0229378032642258
PF3D7_1031700	0.111111111111111	0.0506085842408714	0.0233918128654971	0.0409897525618594	0.0292642140468227	0.00672645739910314	0.0547725816784115	0.0233426704014939	0.00584795321637427	0.0153206959231368	0.0241976566479878	0.0524707080998473	0.0127922364358183
PF3D7_1031900	0.0494864612511671	0.0339525944907111	0.0334168755221387	0.0284928767808047	0.0459866220735786	0.00832799487508008	0.0409993593850097	0.034547152194211	0.0116959064327485	0.0132433134250844	0.0231788079470199	0.0461029037187979	0.0127922364358183
PF3D7_1032100	0.0943043884220353	0.0458039718129405	0.0275689223057644	0.042739315171207	0.0301003344481605	0.00448430493273543	0.037155669442665	0.0289449112978525	0.00467836257309942	0.0197351337314983	0.0249617931737137	0.0626591951095264	0.0176444640494045
PF3D7_1033400	0.095238095238095	0.0448430493273543	0.0267335004177109	0.0449887528117969	0.0292642140468227	0.00672645739910314	0.0518898142216529	0.0298786181139122	0.00818713450292398	0.0168787327966762	0.0249617931737137	0.0570555272542029	0.0154389060432289
PF3D7_1034400	0.095238095238095	0.0262652146060218	0.0334168755221387	0.0214946263434141	0.0326086956521739	0.00608584240871236	0.0269058295964125	0.0298786181139122	0.00233918128654971	0.0163593871721631	0.0163015792154865	0.0471217524197658	0.0136744596382885
PF3D7_1035100	0.0774976657329597	0.0221012171684817	0.0359231411862991	0.021244688827793	0.0376254180602007	0.00800768737988469	0.0262652146060218	0.0317460317460317	0.00467836257309942	0.0166190599844196	0.0262353540499236	0.0578196637799289	0.0145566828407587
PF3D7_1037000	0.0588235294117646	0.0310698270339526	0.0350877192982456	0.0254936265933516	0.0392976588628762	0.00576553491351698	0.0304292120435618	0.0336134453781513	0.00467836257309942	0.0184367696702155	0.0203769740193581	0.0506877228731535	0.0194089104543449
PF3D7_1038300	0.0653594771241829	0.0310698270339526	0.0225563909774436	0.0397400649837539	0.0292642140468227	0.0108904548366432	0.0413196668802051	0.0233426704014939	0.00701754385964912	0.020514152168268	0.0127356087620988	0.0629139072847684	0.0211733568592854
PF3D7_1039000	0.0522875816993463	0.0221012171684817	0.0267335004177109	0.018495376155961	0.0309364548494983	0.0134529147982063	0.0211402946828956	0.0261437908496732	0.00818713450292398	0.0212931706050376	0.0315843097300052	0.0646968925114623	0.0185266872518747
PF3D7_1040200	0.0644257703081231	0.0124919923126201	0.0242272347535505	0.0127468132966758	0.0317725752508361	0.00704676489429853	0.0262652146060218	0.027077497665733	0.00935672514619883	0.0347961568423785	0.0147733061640346	0.0639327559857363	0.0291133656815174
PF3D7_1040800	0.0513538748832866	0.0160153747597694	0.0317460317460317	0.0182454386403399	0.0342809364548495	0.0115310698270339	0.0288276745675848	0.0326797385620915	0.00818713450292398	0.0334977927810958	0.00764136525725929	0.0646968925114623	0.0326422584913983
PF3D7_0904100	0.0737628384687207	0.0291479820627802	0.0242272347535505	0.0269932516870782	0.0317725752508361	0.00736707238949392	0.0304292120435618	0.0261437908496732	0.0105263157894737	0.0212931706050376	0.0231788079470199	0.056291390728477	0.0194089104543449
PF3D7_0904900	0.0859010270774975	0.0377962844330558	0.0275689223057644	0.0297425643589102	0.0284280936454849	0.00640614990390775	0.0285073670723895	0.0289449112978525	0.00350877192982456	0.0220721890418073	0.0198675496688742	0.0636780438104944	0.0247022496691663
PF3D7_0906000	0.0700280112044817	0.0249839846252402	0.0292397660818713	0.0204948762809297	0.040133779264214	0.0076873798846893	0.0179372197309417	0.0280112044817927	0.00584795321637427	0.0132433134250844	0.00585838003056546	0.0687722873153339	0.0136744596382885
PF3D7_0908600	0.091503267973856	0.0336322869955157	0.0225563909774436	0.029242689327668	0.0376254180602007	0.00896860986547085	0.0365150544522742	0.0242763772175537	0.00701754385964912	0.0218125162295507	0.021395822720326	0.0611309220580746	0.0220555800617556
PF3D7_0910500	0.100840336134454	0.0285073670723895	0.0267335004177109	0.0232441889527618	0.0392976588628762	0.00640614990390775	0.0313901345291479	0.0214752567693744	0.00701754385964912	0.0218125162295507	0.0295466123280693	0.0649516046867042	0.0176444640494045
PF3D7_0913000	0.0662931839402426	0.0304292120435618	0.0142021720969089	0.0317420644838789	0.0209030100334448	0.00928891736066624	0.048686739269699	0.0149393090569561	0.0128654970760234	0.0231108802908335	0.0292919001528274	0.0545084055017832	0.0158800176444641
PF3D7_0913800	0.0765639589168999	0.0419602818705958	0.0233918128654971	0.0334916270932266	0.0284280936454849	0.00736707238949392	0.0393978219090327	0.0224089635854342	0.00818713450292398	0.0179174240457024	0.0262353540499236	0.0499235863474276	0.0189677988531098
PF3D7_0914800	0.0999066293183938	0.0483664317745036	0.0426065162907268	0.0457385653586602	0.044314381270903	0.00704676489429853	0.0573350416399746	0.042016806722689	0.00584795321637427	0.0186964424824721	0.0313295975547632	0.0542536933265412	0.0207322452580503
PF3D7_0915400	0.126984126984127	0.0458039718129405	0.0258980785296575	0.0362409397650586	0.0259197324414716	0.0076873798846893	0.0448430493273543	0.0261437908496732	0.00701754385964912	0.0212931706050376	0.0117167600611309	0.0478858889454917	0.0202911336568152
PF3D7_0917900	0.126984126984127	0.0448430493273543	0.0200501253132832	0.0374906273431641	0.0183946488294314	0.00544522741832159	0.0426008968609866	0.0196078431372549	0.00233918128654971	0.0199948065437548	0.0244523688232298	0.0489047376464596	0.0172033524481694
PF3D7_0919100	0.101774042950513	0.0461242793081359	0.0183792815371763	0.0402399400149961	0.0259197324414716	0.00896860986547085	0.0496476617552852	0.0186741363211951	0.00350877192982456	0.0192157881069852	0.0137544574630667	0.0527254202750893	0.0172033524481694
PF3D7_0919300	0.034547152194211	0.0163356822549648	0.0300751879699248	0.018495376155961	0.0301003344481605	0.00736707238949392	0.0304292120435618	0.0298786181139122	0.00818713450292398	0.0176577512334458	0.0313295975547632	0.0537442689760572	0.0141155712395236
PF3D7_0919500	0.0887021475256767	0.0294682895579756	0.0300751879699248	0.0384903774056485	0.0434782608695652	0.00672645739910314	0.0538116591928253	0.030812324929972	0.00584795321637427	0.0173980784211893	0.021395822720326	0.044829342842588	0.0172033524481694
PF3D7_0920200	0.0793650793650792	0.0269058295964125	0.0384294068504595	0.0217445638590352	0.0451505016722408	0.00864830237027546	0.025624599615631	0.0317460317460317	0.0116959064327485	0.0163593871721631	0.0173204279164544	0.0537442689760572	0.0154389060432289
PF3D7_0921200	0.0971055088702145	0.0320307495195387	0.0275689223057644	0.0262434391402149	0.0301003344481605	0.0076873798846893	0.0361947469570788	0.0261437908496732	0.00935672514619883	0.0212931706050376	0.0183392766174223	0.0608762098828326	0.0216144684605205
PF3D7_0921800	0.0887021475256767	0.0301089045483664	0.0275689223057644	0.0249937515621094	0.0351170568561873	0.00928891736066624	0.0409993593850097	0.027077497665733	0.00116959064327485	0.0192157881069852	0.0374426897605706	0.0499235863474276	0.0189677988531098
PF3D7_0921900	0.0905695611577962	0.0281870595771941	0.0217209690893901	0.0317420644838789	0.0234113712374582	0.00704676489429853	0.0506085842408714	0.0224089635854342	0.00701754385964912	0.018177096857959	0.00738665308201731	0.0552725420275091	0.0180855756506396
PF3D7_0923600	0.111111111111111	0.0381165919282511	0.0258980785296575	0.0362409397650586	0.0434782608695652	0.00640614990390775	0.0544522741832161	0.0280112044817927	0.00350877192982456	0.0160997143599065	0.0211411105450841	0.0664798777381561	0.0180855756506396
PF3D7_0924000	0.0802987861811389	0.035554131966688	0.0233918128654971	0.0304923769057735	0.0301003344481605	0.00416399743754004	0.0288276745675848	0.0233426704014939	0.00350877192982456	0.0166190599844196	0.033622007131941	0.0509424350483955	0.0189677988531098
PF3D7_0924200	0.0793650793650792	0.0179372197309417	0.0300751879699248	0.0149962509372657	0.0359531772575251	0.00608584240871236	0.0345932094811019	0.0242763772175537	0.00584795321637427	0.0215528434172942	0.0086602139582272	0.0669893020886401	0.0224966916629907
PF3D7_0924700	0.111111111111111	0.0320307495195387	0.0183792815371763	0.0284928767808047	0.0217391304347826	0.0051249199231262	0.044522741832159	0.0177404295051354	0.00467836257309942	0.0184367696702155	0.0170657157412124	0.0631686194600104	0.0180855756506396
PF3D7_0925600	0.0681605975723621	0.0490070467648944	0.0300751879699248	0.0442389402649336	0.0426421404682274	0.00576553491351698	0.0631005765534916	0.030812324929972	0.0116959064327485	0.0160997143599065	0.0287824758023434	0.0458481915435559	0.0180855756506396
PF3D7_0925800	0.0765639589168999	0.0294682895579756	0.0367585630743525	0.0259935016245938	0.0384615384615384	0.00416399743754004	0.0259449071108264	0.034547152194211	0.0116959064327485	0.0192157881069852	0.0178298522669384	0.0720835455934796	0.0132333480370534
PF3D7_0926600	0.0662931839402426	0.0201793721973094	0.0342522974101921	0.0182454386403399	0.044314381270903	0.0108904548366432	0.0278667520819987	0.034547152194211	0.00467836257309942	0.018177096857959	0.0379521141110546	0.055781966377993	0.0172033524481694
PF3D7_0926800	0.0588235294117646	0.0195387572069186	0.0367585630743525	0.0159960009997501	0.0468227424749164	0.00448430493273543	0.0201793721973094	0.03828197945845	0.00818713450292398	0.0179174240457024	0.0170657157412124	0.0621497707590425	0.0158800176444641
PF3D7_0929900	0.0746965452847804	0.0275464445868033	0.0300751879699248	0.0254936265933516	0.0284280936454849	0.0108904548366432	0.0406790518898143	0.0289449112978525	0.00701754385964912	0.0153206959231368	0.0244523688232298	0.0499235863474276	0.0141155712395236
PF3D7_0930500	0.0588235294117646	0.0259449071108264	0.0242272347535505	0.0202449387653087	0.0284280936454849	0.00448430493273543	0.0147341447789878	0.0233426704014939	0.00935672514619883	0.0194754609192417	0.0183392766174223	0.0644421803362203	0.0172033524481694
PF3D7_0930900	0.0625583566760036	0.015695067264574	0.0292397660818713	0.0177455636090977	0.0309364548494983	0.00384368994234465	0.0294682895579756	0.0326797385620915	0.00818713450292398	0.0184367696702155	0.0173204279164544	0.0613856342333166	0.0194089104543449
PF3D7_0931100	0.0793650793650792	0.035554131966688	0.0183792815371763	0.0302424393901524	0.0192307692307692	0.00704676489429853	0.0214606021780909	0.0196078431372549	0.00584795321637427	0.0132433134250844	0.0254712175241977	0.0685175751400919	0.0114689016321129
PF3D7_0932500	0.0812324929971987	0.0377962844330558	0.0334168755221387	0.0354911272181953	0.0392976588628762	0.00320307495195387	0.0506085842408714	0.0354808590102708	0.00467836257309942	0.0160997143599065	0.0323484462557311	0.0486500254712177	0.0145566828407587
PF3D7_0935600	0.0504201680672268	0.0230621396540679	0.0217209690893901	0.0217445638590352	0.0250836120401338	0.00704676489429853	0.0310698270339526	0.0214752567693744	0.00350877192982456	0.0163593871721631	0.0206316861946001	0.0611309220580746	0.00882223202470225
PF3D7_0937200	0.102707749766573	0.0384368994234465	0.0208855472013367	0.0362409397650586	0.0309364548494983	0.00640614990390775	0.0538116591928253	0.0205415499533147	0.00233918128654971	0.020514152168268	0.0241976566479878	0.0570555272542029	0.0207322452580503
PF3D7_0801300	0.0606909430438841	0.0195387572069186	0.0384294068504595	0.0189952511872032	0.0468227424749164	0.0076873798846893	0.0301089045483664	0.0392156862745098	0.0116959064327485	0.0194754609192417	0.045338767193072	0.044829342842588	0.0211733568592854
PF3D7_0802900	0.0821661998132585	0.0499679692504806	0.0233918128654971	0.039990002499375	0.024247491638796	0.00672645739910314	0.0614990390775147	0.0224089635854342	0.00350877192982456	0.0238898987276032	0.0142638818135507	0.0422822210901682	0.0202911336568152
PF3D7_0806000	0.0737628384687207	0.0153747597693786	0.025062656641604	0.0124968757810547	0.0317725752508361	0.00480461242793081	0.0214606021780909	0.0252100840336134	0.00701754385964912	0.0197351337314983	0.0244523688232298	0.0662251655629141	0.0141155712395236
PF3D7_0806500	0.0980392156862743	0.0333119795003203	0.0267335004177109	0.0262434391402149	0.0351170568561873	0.0076873798846893	0.029788597053171	0.0261437908496732	0.00467836257309942	0.0145416774863672	0.0348955680081509	0.0552725420275091	0.011910013233348
PF3D7_0808700	0.0887021475256767	0.0150544522741832	0.0284043441938179	0.0117470632341915	0.0284280936454849	0.0102498398462524	0.0204996796925048	0.0289449112978525	0.0105263157894737	0.0122046221760582	0.0150280183392766	0.0394803871625065	0.0110277900308778
PF3D7_0809500	0.0597572362278244	0.0201793721973094	0.0233918128654971	0.015746063484129	0.0192307692307692	0.0076873798846893	0.0294682895579756	0.0252100840336134	0.00818713450292398	0.0236302259153466	0.0145185939887926	0.0539989811512992	0.0233789148654609
PF3D7_0810200	0.0494864612511671	0.0176169122357463	0.0242272347535505	0.0142464383904024	0.024247491638796	0.00640614990390775	0.019859064702114	0.0252100840336134	0.00701754385964912	0.0148013502986237	0.0160468670402445	0.0662251655629141	0.0132333480370534
PF3D7_0812400	0.101774042950513	0.0301089045483664	0.025062656641604	0.0249937515621094	0.0275919732441471	0.00608584240871236	0.0320307495195387	0.0261437908496732	0.00701754385964912	0.0194754609192417	0.0201222618441162	0.055781966377993	0.0185266872518747
PF3D7_0813600	0.0765639589168999	0.0246636771300448	0.0258980785296575	0.0257435641089727	0.0301003344481605	0.00320307495195387	0.0365150544522742	0.0252100840336134	0.0116959064327485	0.0186964424824721	0.0117167600611309	0.0621497707590425	0.0194089104543449
PF3D7_0813800	0.0690943043884219	0.0211402946828956	0.0309106098579783	0.0254936265933516	0.0459866220735786	0.00896860986547085	0.0384368994234465	0.0317460317460317	0.00818713450292398	0.0168787327966762	0.0152827305145186	0.0422822210901682	0.0127922364358183
PF3D7_0814300	0.0532212885154061	0.0147341447789878	0.0309106098579783	0.0122469382654336	0.0426421404682274	0.0076873798846893	0.0221012171684817	0.030812324929972	0.00467836257309942	0.0223318618540638	0.00687722873153336	0.0720835455934796	0.0211733568592854
PF3D7_0815900	0.0793650793650792	0.0365150544522742	0.0258980785296575	0.0289927518120469	0.0309364548494983	0.00704676489429853	0.0269058295964125	0.0261437908496732	0.00350877192982456	0.0176577512334458	0.0132450331125828	0.0583290881304128	0.0176444640494045
PF3D7_0817300	0.112044817927171	0.0454836643177451	0.0367585630743525	0.0392401899525117	0.0392976588628762	0.00608584240871236	0.0400384368994235	0.0392156862745098	0.00584795321637427	0.0132433134250844	0.0150280183392766	0.0524707080998473	0.0141155712395236
PF3D7_0818000	0.110177404295051	0.0432415118513774	0.025062656641604	0.0424893776555859	0.0309364548494983	0.00480461242793081	0.042921204356182	0.0242763772175537	0.00467836257309942	0.011685276551545	0.0389709628120225	0.0524707080998473	0.0110277900308778
PF3D7_0818200	0.121381886087768	0.0531710442024345	0.00918964076858814	0.058735316170957	0.0142140468227425	0.00384368994234465	0.0679051889814225	0.00746965452847806	0.00233918128654971	0.0210334977927811	0.0308201732042792	0.0461029037187979	0.0141155712395236
PF3D7_0819400	0.0765639589168999	0.0192184497117232	0.0275689223057644	0.0159960009997501	0.0409698996655518	0.0112107623318386	0.0243433696348494	0.027077497665733	0.0105263157894737	0.0171384056089327	0.0229240957717779	0.0552725420275091	0.0163211292456992
PF3D7_0820300	0.133520074696545	0.0512491992312622	0.0217209690893901	0.0444888777805547	0.0334448160535117	0.00320307495195387	0.0483664317745036	0.0242763772175537	0.00584795321637427	0.0231108802908335	0.0168110035659704	0.0690269994905759	0.0149977944419938
PF3D7_0821200	0.0830999066293182	0.0285073670723895	0.0225563909774436	0.0232441889527618	0.0392976588628762	0.00544522741832159	0.037155669442665	0.0242763772175537	0.00467836257309942	0.0194754609192417	0.02190524707081	0.0532348446255733	0.0194089104543449
PF3D7_0821500	0.0896358543417365	0.0294682895579756	0.0233918128654971	0.0364908772806797	0.0292642140468227	0.00960922485586163	0.0512491992312622	0.0233426704014939	0.00818713450292398	0.0192157881069852	0.0277636271013755	0.0511971472236374	0.0163211292456992
PF3D7_0823800	0.104575163398693	0.0326713645099295	0.0300751879699248	0.0262434391402149	0.0392976588628762	0.00800768737988469	0.0384368994234465	0.0298786181139122	0.00116959064327485	0.0207738249805245	0.0114620478858889	0.0598573611818647	0.0198500220555801
PF3D7_0824300	0.0681605975723621	0.0160153747597694	0.0451127819548872	0.0124968757810547	0.0543478260869565	0.00704676489429853	0.0237027546444587	0.0448179271708683	0.00584795321637427	0.0171384056089327	0.022159959246052	0.0547631176770251	0.0189677988531098
PF3D7_0827600	0.0718954248366012	0.0105701473414478	0.0342522974101921	0.00899775056235941	0.0476588628762542	0.00480461242793081	0.0204996796925048	0.030812324929972	0.0105263157894737	0.0192157881069852	0.00662251655629139	0.0649516046867042	0.0167622408469343
PF3D7_0828000	0.0756302521008402	0.0541319666880207	0.0434419381787803	0.0517370657335664	0.0484949832775919	0.00800768737988469	0.0557335041639976	0.0448179271708683	0.00584795321637427	0.0199948065437548	0.022159959246052	0.044319918492104	0.0180855756506396
PF3D7_0831000	0.0924369747899157	0.0329916720051249	0.025062656641604	0.0317420644838789	0.0334448160535117	0.0051249199231262	0.0432415118513774	0.0242763772175537	0.0105263157894737	0.0249285899766294	0.0318390219052471	0.0585838003056548	0.0229378032642258
PF3D7_0831100	0.0662931839402426	0.0243433696348494	0.0367585630743525	0.0249937515621094	0.040133779264214	0.00992953235105701	0.0323510570147341	0.0373482726423903	0.00350877192982456	0.0184367696702155	0.0191034131431482	0.0524707080998473	0.0158800176444641
PF3D7_0832400	0.0588235294117646	0.0144138372837924	0.0217209690893901	0.0129967508122969	0.0292642140468227	0.00896860986547085	0.0221012171684817	0.0233426704014939	0.0140350877192982	0.0301220462217605	0.00458481915435558	0.0646968925114623	0.0269078076753418
PF3D7_0832600	0.0765639589168999	0.0166559897501601	0.0150375939849624	0.0154961259685079	0.0217391304347826	0.0112107623318386	0.0294682895579756	0.0149393090569561	0.0116959064327485	0.0270059724746819	0.010443199184921	0.0664798777381561	0.0224966916629907
PF3D7_0832700	0.0728291316526609	0.0176169122357463	0.037593984962406	0.0159960009997501	0.0359531772575251	0.00928891736066624	0.025624599615631	0.0317460317460317	0.0105263157894737	0.0270059724746819	0.0196128374936322	0.06826286296485	0.0255844728716365
PF3D7_0833200	0.0438842203548085	0.0176169122357463	0.0392648287385129	0.0164958760309923	0.0418060200668896	0.0112107623318386	0.0259449071108264	0.0410830999066293	0.00935672514619883	0.0215528434172942	0.0226693835965359	0.0603667855323487	0.0194089104543449
PF3D7_0703100	0.0746965452847804	0.029788597053171	0.0150375939849624	0.0242439390152461	0.0217391304347826	0.0102498398462524	0.0393978219090327	0.0168067226890756	0.00467836257309942	0.0199948065437548	0.0201222618441162	0.0690269994905759	0.0198500220555801
PF3D7_0703600	0.0971055088702145	0.0522101217168483	0.0233918128654971	0.0467383154211445	0.0284280936454849	0.00608584240871236	0.0640614990390778	0.0233426704014939	0.00584795321637427	0.0166190599844196	0.0259806418746816	0.0468670402445238	0.0114689016321129
PF3D7_0705800	0.0999066293183938	0.048686739269699	0.0392648287385129	0.042739315171207	0.0392976588628762	0.00448430493273543	0.056053811659193	0.0410830999066293	0.0116959064327485	0.0148013502986237	0.0387162506367805	0.0463576158940399	0.0149977944419938
PF3D7_0706100	0.0812324929971987	0.0294682895579756	0.0392648287385129	0.0274931267183204	0.0434782608695652	0.00640614990390775	0.0368353619474696	0.0354808590102708	0.00467836257309942	0.018177096857959	0.022414671421294	0.056291390728477	0.0149977944419938
PF3D7_0708200	0.0690943043884219	0.0275464445868033	0.0342522974101921	0.0269932516870782	0.0351170568561873	0.0108904548366432	0.0278667520819987	0.0326797385620915	0.0128654970760234	0.0173980784211893	0.0163015792154865	0.0613856342333166	0.0185266872518747
PF3D7_0710500	0.0802987861811389	0.0361947469570788	0.0325814536340852	0.0359910022494375	0.0317725752508361	0.00480461242793081	0.0435618193465728	0.0336134453781513	0.00935672514619883	0.0163593871721631	0.0356597045338768	0.0506877228731535	0.0167622408469343
PF3D7_0712900	0.0849673202614377	0.019859064702114	0.037593984962406	0.015746063484129	0.0384615384615384	0.00608584240871236	0.0182575272261371	0.030812324929972	0.0175438596491228	0.018177096857959	0.00534895568008151	0.0501782985226695	0.00749889722099691
PF3D7_0714300	0.0830999066293182	0.0374759769378604	0.0183792815371763	0.0352411897025742	0.0234113712374582	0.00800768737988469	0.0474055092889175	0.0168067226890756	0.00350877192982456	0.0171384056089327	0.0364238410596027	0.0590932246561388	0.0132333480370534
PF3D7_0715500	0.0756302521008402	0.0374759769378604	0.0284043441938179	0.0332416895776055	0.0359531772575251	0.0102498398462524	0.0544522741832161	0.030812324929972	0.00350877192982456	0.0150610231108803	0.0173204279164544	0.0496688741721856	0.0136744596382885
PF3D7_0717800	0.0709617180205414	0.0349135169762972	0.0434419381787803	0.0302424393901524	0.0484949832775919	0.00480461242793081	0.0265855221012171	0.042016806722689	0.00584795321637427	0.00986756686574915	0.0183392766174223	0.0539989811512992	0.00794000882223202
PF3D7_0722400	0.0718954248366012	0.0249839846252402	0.0225563909774436	0.0267433141714571	0.0301003344481605	0.00480461242793081	0.0310698270339526	0.0214752567693744	0.00467836257309942	0.0176577512334458	0.033876719307183	0.0537442689760572	0.0167622408469343
PF3D7_0723400	0.107376283846872	0.0301089045483664	0.0150375939849624	0.0234941264683829	0.0192307692307692	0.00608584240871236	0.0310698270339526	0.0149393090569561	0.00350877192982456	0.0197351337314983	0.00916963830871115	0.0687722873153339	0.0145566828407587
PF3D7_0724100	0.109243697478991	0.0442024343369636	0.0384294068504595	0.0397400649837539	0.040133779264214	0.00448430493273543	0.0416399743754004	0.0401493930905695	0.00350877192982456	0.0132433134250844	0.0254712175241977	0.0634233316352524	0.0114689016321129
PF3D7_0726100	0.11391223155929	0.0368353619474696	0.0200501253132832	0.0294926268432891	0.0209030100334448	0.00288276745675849	0.0336322869955157	0.0196078431372549	0.00584795321637427	0.0290833549727343	0.0117167600611309	0.0631686194600104	0.0247022496691663
PF3D7_0726200	0.0887021475256767	0.0339525944907111	0.0233918128654971	0.0269932516870782	0.0309364548494983	0.00640614990390775	0.0349135169762972	0.0242763772175537	0.00584795321637427	0.0197351337314983	0.00738665308201731	0.0578196637799289	0.011910013233348
PF3D7_0728200	0.0905695611577962	0.0301089045483664	0.0300751879699248	0.0242439390152461	0.0367892976588629	0.00384368994234465	0.0400384368994235	0.030812324929972	0.00233918128654971	0.0163593871721631	0.0150280183392766	0.0575649516046869	0.0176444640494045
PF3D7_0729200	0.0672268907563024	0.0243433696348494	0.0426065162907268	0.0224943764058985	0.0543478260869565	0.00704676489429853	0.0406790518898143	0.0410830999066293	0.00935672514619883	0.0202544793560114	0.0341314314824249	0.056546102903719	0.0189677988531098
PF3D7_0730400	0.0700280112044817	0.0374759769378604	0.0467836257309941	0.0364908772806797	0.0484949832775919	0.00864830237027546	0.0470852017937221	0.0485527544351073	0.0105263157894737	0.0184367696702155	0.033112582781457	0.0517065715741214	0.0194089104543449
PF3D7_0730800	0.0700280112044817	0.025624599615631	0.0183792815371763	0.0319920019995	0.0192307692307692	0.00864830237027546	0.0384368994234465	0.0196078431372549	0.00935672514619883	0.0241495715398597	0.0231788079470199	0.0585838003056548	0.0189677988531098
PF3D7_0732900	0.0401493930905695	0.0176169122357463	0.0434419381787803	0.0202449387653087	0.044314381270903	0.0102498398462524	0.0230621396540679	0.0438842203548085	0.0105263157894737	0.0244092443521163	0.0170657157412124	0.0606214977075906	0.0264666960741067
PF3D7_1300300	0.0690943043884219	0.0214606021780909	0.0342522974101921	0.0174956260934766	0.044314381270903	0.00864830237027546	0.0169762972453555	0.034547152194211	0.0128654970760234	0.0223318618540638	0.00127356087620988	0.0649516046867042	0.0114689016321129
PF3D7_1302300	0.117647058823529	0.0672645739910317	0.0384294068504595	0.0582354411397148	0.0351170568561873	0.00704676489429853	0.0611787315823193	0.0354808590102708	0.00701754385964912	0.0179174240457024	0.0300560366785533	0.0486500254712177	0.0167622408469343
PF3D7_1302500	0.0849673202614377	0.0345932094811019	0.0284043441938179	0.0294926268432891	0.0342809364548495	0.00576553491351698	0.0339525944907111	0.027077497665733	0.00584795321637427	0.020514152168268	0.0163015792154865	0.0639327559857363	0.0242611380679312
PF3D7_1302800	0.098972922502334	0.0438821268417682	0.0200501253132832	0.0397400649837539	0.0225752508361204	0.00416399743754004	0.0554131966688022	0.0214752567693744	0.00116959064327485	0.0220721890418073	0.0196128374936322	0.0537442689760572	0.0189677988531098
PF3D7_1305200	0.0681605975723621	0.0275464445868033	0.0233918128654971	0.0234941264683829	0.0267558528428094	0.00896860986547085	0.0365150544522742	0.0242763772175537	0.00350877192982456	0.0171384056089327	0.0165562913907285	0.0552725420275091	0.0172033524481694
PF3D7_1306500	0.087768440709617	0.0336322869955157	0.0317460317460317	0.0284928767808047	0.0434782608695652	0.00800768737988469	0.0323510570147341	0.0317460317460317	0.00935672514619883	0.0186964424824721	0.011207335710647	0.0649516046867042	0.0163211292456992
PF3D7_1308100	0.0999066293183938	0.042921204356182	0.0242272347535505	0.0337415646088477	0.0367892976588629	0.00832799487508008	0.048686739269699	0.0261437908496732	0.00818713450292398	0.0192157881069852	0.00789607743250127	0.0598573611818647	0.0185266872518747
PF3D7_1311000	0.091503267973856	0.0333119795003203	0.0158730158730159	0.0322419395151211	0.0259197324414716	0.00704676489429853	0.0483664317745036	0.0168067226890756	0.00818713450292398	0.0122046221760582	0.0264900662251656	0.0552725420275091	0.00882223202470225
PF3D7_1311600	0.119514472455649	0.0442024343369636	0.0192147034252297	0.0369907523119219	0.0217391304347826	0.00384368994234465	0.0483664317745036	0.0186741363211951	0.00350877192982456	0.0150610231108803	0.0269994905756496	0.0618950585838005	0.0167622408469343
PF3D7_1311700	0.0765639589168999	0.0301089045483664	0.0242272347535505	0.0272431892026993	0.0334448160535117	0.00704676489429853	0.0368353619474696	0.0233426704014939	0.00818713450292398	0.0202544793560114	0.0163015792154865	0.0608762098828326	0.0202911336568152
PF3D7_1312100	0.0859010270774975	0.0320307495195387	0.0309106098579783	0.0269932516870782	0.0367892976588629	0.00736707238949392	0.0397181294042281	0.0317460317460317	0.00818713450292398	0.0166190599844196	0.0196128374936322	0.0583290881304128	0.0127922364358183
PF3D7_1312400	0.0513538748832866	0.0172966047405509	0.0401002506265664	0.0142464383904024	0.0468227424749164	0.00928891736066624	0.0201793721973094	0.0401493930905695	0.00467836257309942	0.0150610231108803	0.0152827305145186	0.0618950585838005	0.0145566828407587
PF3D7_1313400	0.0709617180205414	0.0217809096732863	0.0267335004177109	0.0174956260934766	0.0426421404682274	0.00576553491351698	0.0301089045483664	0.0289449112978525	0.00584795321637427	0.0179174240457024	0.00840550178298522	0.0669893020886401	0.0154389060432289
PF3D7_1314400	0.0700280112044817	0.0281870595771941	0.037593984962406	0.0282429392651836	0.044314381270903	0.00832799487508008	0.0384368994234465	0.0364145658263305	0.00467836257309942	0.0184367696702155	0.021650534895568	0.0547631176770251	0.0198500220555801
PF3D7_1315500	0.0999066293183938	0.0496476617552852	0.0284043441938179	0.0432391902024492	0.0267558528428094	0.00736707238949392	0.0614990390775147	0.0252100840336134	0.00233918128654971	0.0176577512334458	0.0583290881304128	0.0483953132959757	0.0141155712395236
PF3D7_1316100	0.0690943043884219	0.0208199871877002	0.0309106098579783	0.0182454386403399	0.040133779264214	0.00416399743754004	0.019859064702114	0.0289449112978525	0.00701754385964912	0.0137626590495975	0.0290371879775854	0.0626591951095264	0.0114689016321129
PF3D7_1317500	0.0728291316526609	0.0294682895579756	0.0300751879699248	0.0259935016245938	0.0351170568561873	0.00736707238949392	0.0451633568225497	0.0326797385620915	0.00350877192982456	0.0225915346663204	0.0165562913907285	0.0458481915435559	0.0229378032642258
PF3D7_1317800	0.122315592903828	0.044522741832159	0.0242272347535505	0.0389902524368906	0.0217391304347826	0.00544522741832159	0.0659833440102501	0.0261437908496732	0.00584795321637427	0.0223318618540638	0.0183392766174223	0.056291390728477	0.0233789148654609
PF3D7_1320800	0.0457516339869281	0.0147341447789878	0.0317460317460317	0.018495376155961	0.0384615384615384	0.00672645739910314	0.0307495195387572	0.030812324929972	0.00818713450292398	0.0189561152947286	0.0231788079470199	0.0527254202750893	0.0185266872518747
PF3D7_1321900	0.087768440709617	0.0323510570147341	0.0183792815371763	0.0332416895776055	0.0234113712374582	0.00800768737988469	0.0451633568225497	0.0186741363211951	0.00701754385964912	0.0225915346663204	0.0254712175241977	0.056291390728477	0.0216144684605205
PF3D7_1322100	0.0700280112044817	0.0230621396540679	0.0284043441938179	0.018495376155961	0.0317725752508361	0.00640614990390775	0.0179372197309417	0.0289449112978525	0.0105263157894737	0.0176577512334458	0.0269994905756496	0.0639327559857363	0.0149977944419938
PF3D7_1322300	0.0513538748832866	0.0320307495195387	0.0292397660818713	0.0254936265933516	0.0342809364548495	0.00384368994234465	0.0291479820627802	0.0289449112978525	0.0128654970760234	0.0166190599844196	0.0262353540499236	0.0550178298522671	0.0189677988531098
PF3D7_1322800	0.0802987861811389	0.0345932094811019	0.0300751879699248	0.0339915021244688	0.0301003344481605	0.00576553491351698	0.0534913516976299	0.0326797385620915	0.00584795321637427	0.0176577512334458	0.0303107488537953	0.0440652063168621	0.0172033524481694
PF3D7_1323100	0.101774042950513	0.0461242793081359	0.0158730158730159	0.0397400649837539	0.0225752508361204	0.00480461242793081	0.0544522741832161	0.0158730158730159	0.00350877192982456	0.0186964424824721	0.0481406011207337	0.0486500254712177	0.0154389060432289
PF3D7_1323400	0.111111111111111	0.0493273542600898	0.0133667502088555	0.0437390652336914	0.0175585284280936	0.00288276745675849	0.0589365791159515	0.0140056022408964	0.00233918128654971	0.0166190599844196	0.0346408558329089	0.0496688741721856	0.0141155712395236
PF3D7_1325400	0.0812324929971987	0.0329916720051249	0.0300751879699248	0.026493376655836	0.0384615384615384	0.00320307495195387	0.029788597053171	0.0336134453781513	0.00233918128654971	0.011685276551545	0.0211411105450841	0.067244014263882	0.0101455668284076
PF3D7_1325900	0.084033613445378	0.0262652146060218	0.0325814536340852	0.0227443139215196	0.0376254180602007	0.00288276745675849	0.0253042921204356	0.0289449112978525	0.00701754385964912	0.0179174240457024	0.0290371879775854	0.0639327559857363	0.0176444640494045
PF3D7_1327600	0.0616246498599439	0.0288276745675848	0.0175438596491228	0.0224943764058985	0.024247491638796	0.00608584240871236	0.0336322869955157	0.0168067226890756	0.00233918128654971	0.0194754609192417	0.0458481915435559	0.0506877228731535	0.0198500220555801
PF3D7_1329000	0.084033613445378	0.0307495195387572	0.0325814536340852	0.0254936265933516	0.0376254180602007	0.00480461242793081	0.029788597053171	0.034547152194211	0.00584795321637427	0.0160997143599065	0.0114620478858889	0.0596026490066227	0.0172033524481694
PF3D7_1329600	0.105508870214752	0.0393978219090327	0.0267335004177109	0.0369907523119219	0.0292642140468227	0.00480461242793081	0.0499679692504806	0.0261437908496732	0.00467836257309942	0.0158400415476499	0.0152827305145186	0.06826286296485	0.0136744596382885
PF3D7_1329800	0.101774042950513	0.0342729019859065	0.0225563909774436	0.0267433141714571	0.0284280936454849	0.00320307495195387	0.0317104420243433	0.0242763772175537	0.00350877192982456	0.0176577512334458	0.00916963830871115	0.0708099847172697	0.0202911336568152
PF3D7_1330600	0.0522875816993463	0.014093529788597	0.0292397660818713	0.0182454386403399	0.0376254180602007	0.00992953235105701	0.0281870595771941	0.0298786181139122	0.00467836257309942	0.0173980784211893	0.0229240957717779	0.0519612837493634	0.0154389060432289
PF3D7_1330700	0.0616246498599439	0.014093529788597	0.0334168755221387	0.0209947513121719	0.0384615384615384	0.0118513773222293	0.0352338244714926	0.0326797385620915	0.00701754385964912	0.0176577512334458	0.0203769740193581	0.0466123280692818	0.0224966916629907
PF3D7_1330800	0.104575163398693	0.0416399743754004	0.0233918128654971	0.0342414396400899	0.0225752508361204	0.00352338244714926	0.0419602818705958	0.0252100840336134	0.00584795321637427	0.0135029862373409	0.0201222618441162	0.0410086602139583	0.00573445081605646
PF3D7_1332500	0.109243697478991	0.037155669442665	0.0183792815371763	0.0312421894526367	0.0217391304347826	0.0076873798846893	0.0499679692504806	0.0196078431372549	0.00350877192982456	0.0194754609192417	0.0201222618441162	0.0471217524197658	0.0132333480370534
PF3D7_1334600	0.0849673202614377	0.0195387572069186	0.0359231411862991	0.026493376655836	0.0434782608695652	0.00896860986547085	0.037155669442665	0.0354808590102708	0.00350877192982456	0.0176577512334458	0.0241976566479878	0.0534895568008152	0.0180855756506396
PF3D7_1335400	0.0550887021475256	0.0259449071108264	0.0451127819548872	0.0214946263434141	0.0459866220735786	0.0102498398462524	0.0265855221012171	0.0457516339869281	0.00935672514619883	0.0171384056089327	0.0264900662251656	0.0545084055017832	0.0167622408469343
PF3D7_1335600	0.0812324929971987	0.0275464445868033	0.0208855472013367	0.0252436890777305	0.0342809364548495	0.0108904548366432	0.0352338244714926	0.0224089635854342	0.00701754385964912	0.0212931706050376	0.0165562913907285	0.0552725420275091	0.0229378032642258
PF3D7_1335700	0.0578898225957049	0.0124919923126201	0.0334168755221387	0.0109972506873282	0.0367892976588629	0.00800768737988469	0.0224215246636771	0.0326797385620915	0.00584795321637427	0.0163593871721631	0.0137544574630667	0.0616403464085585	0.0136744596382885
PF3D7_1336100	0.0765639589168999	0.0403587443946189	0.0334168755221387	0.0377405648587852	0.0434782608695652	0.00608584240871236	0.0598975016015377	0.0317460317460317	0.00467836257309942	0.020514152168268	0.0234335201222619	0.0583290881304128	0.0198500220555801
PF3D7_1337400	0.091503267973856	0.025624599615631	0.0208855472013367	0.026493376655836	0.0334448160535117	0.00640614990390775	0.0400384368994235	0.0205415499533147	0.00233918128654971	0.0163593871721631	0.0201222618441162	0.0621497707590425	0.0176444640494045
PF3D7_1338500	0.098972922502334	0.0272261370916079	0.0325814536340852	0.0229942514371407	0.0367892976588629	0.00800768737988469	0.0349135169762972	0.0317460317460317	0.00350877192982456	0.0192157881069852	0.0252165053489557	0.0593479368313807	0.0207322452580503
PF3D7_1339300	0.0672268907563024	0.0438821268417682	0.0233918128654971	0.0542364408897773	0.0275919732441471	0.00896860986547085	0.0544522741832161	0.0214752567693744	0.00701754385964912	0.0150610231108803	0.0173204279164544	0.0473764645950078	0.0136744596382885
PF3D7_1339800	0.0588235294117646	0.0326713645099295	0.0233918128654971	0.0287428142964258	0.0292642140468227	0.00608584240871236	0.048686739269699	0.0242763772175537	0.00233918128654971	0.0212931706050376	0.0140091696383087	0.0555272542027511	0.0207322452580503
PF3D7_1340200	0.095238095238095	0.0307495195387572	0.0292397660818713	0.0277430642339414	0.0317725752508361	0.0051249199231262	0.0483664317745036	0.0242763772175537	0.00467836257309942	0.0220721890418073	0.033876719307183	0.0476311767702498	0.0211733568592854
PF3D7_1340300	0.101774042950513	0.0246636771300448	0.0200501253132832	0.0209947513121719	0.0267558528428094	0.00640614990390775	0.0310698270339526	0.0186741363211951	0.00467836257309942	0.0189561152947286	0.0152827305145186	0.0669893020886401	0.0158800176444641
PF3D7_1340800	0.0812324929971987	0.0624599615631008	0.0217209690893901	0.0639840039989999	0.0284280936454849	0.00704676489429853	0.0682254964766179	0.0224089635854342	0.00701754385964912	0.0158400415476499	0.0354049923586348	0.0514518593988794	0.0172033524481694
PF3D7_1341200	0.11297852474323	0.0422805893657912	0.0133667502088555	0.0424893776555859	0.0183946488294314	0.00704676489429853	0.0448430493273543	0.0140056022408964	0.00350877192982456	0.0264866268501687	0.033622007131941	0.0547631176770251	0.0216144684605205
PF3D7_1342700	0.0971055088702145	0.0480461242793083	0.0275689223057644	0.0379905023744063	0.0284280936454849	0.00640614990390775	0.0534913516976299	0.0252100840336134	0.00467836257309942	0.0192157881069852	0.0427916454406522	0.0468670402445238	0.0141155712395236
PF3D7_1344500	0.0541549953314658	0.024023062139654	0.0417710944026733	0.0307423144213946	0.0526755852842809	0.00800768737988469	0.0464445868033313	0.0438842203548085	0.00818713450292398	0.0137626590495975	0.0392256749872645	0.0481406011207337	0.0189677988531098
PF3D7_1346500	0.0672268907563024	0.0118513773222293	0.0175438596491228	0.0124968757810547	0.0259197324414716	0.00928891736066624	0.0233824471492633	0.0168067226890756	0.00467836257309942	0.0155803687353934	0.0155374426897606	0.0598573611818647	0.0158800176444641
PF3D7_1347100	0.084033613445378	0.0237027546444587	0.0359231411862991	0.0189952511872032	0.044314381270903	0.00800768737988469	0.0243433696348494	0.0326797385620915	0.00584795321637427	0.0184367696702155	0.00636780438104941	0.0545084055017832	0.0180855756506396
PF3D7_1351800	0.0793650793650792	0.025624599615631	0.0242272347535505	0.0284928767808047	0.0301003344481605	0.00736707238949392	0.0426008968609866	0.0214752567693744	0.00818713450292398	0.0184367696702155	0.0298013245033113	0.0629139072847684	0.0189677988531098
PF3D7_1353800	0.110177404295051	0.0454836643177451	0.0208855472013367	0.0447388152961758	0.0267558528428094	0.00896860986547085	0.0659833440102501	0.0214752567693744	0.00350877192982456	0.0233705531030901	0.0272542027508915	0.0501782985226695	0.0211733568592854
PF3D7_1354200	0.11577964519141	0.0339525944907111	0.0225563909774436	0.0267433141714571	0.0209030100334448	0.00896860986547085	0.0381165919282511	0.0233426704014939	0.00935672514619883	0.0210334977927811	0.00560366785532348	0.0652063168619462	0.0163211292456992
PF3D7_1354300	0.0943043884220353	0.0352338244714926	0.0233918128654971	0.0284928767808047	0.0259197324414716	0.00864830237027546	0.0368353619474696	0.0261437908496732	0.00818713450292398	0.0184367696702155	0.02190524707081	0.0481406011207337	0.0167622408469343
PF3D7_1356200	0.0849673202614377	0.0358744394618834	0.0200501253132832	0.0347413146713321	0.0317725752508361	0.00864830237027546	0.0470852017937221	0.0224089635854342	0.00818713450292398	0.025188262788886	0.0259806418746816	0.0596026490066227	0.0247022496691663
PF3D7_1356300	0.0849673202614377	0.0483664317745036	0.0317460317460317	0.0419895026243438	0.0326086956521739	0.00704676489429853	0.0614990390775147	0.0336134453781513	0.00701754385964912	0.0236302259153466	0.0247070809984718	0.0529801324503313	0.0202911336568152
PF3D7_1356500	0.0905695611577962	0.035554131966688	0.0334168755221387	0.0317420644838789	0.0409698996655518	0.00928891736066624	0.0557335041639976	0.034547152194211	0.00818713450292398	0.020514152168268	0.0117167600611309	0.056036678553235	0.0198500220555801
PF3D7_1356900	0.0588235294117646	0.0112107623318386	0.0309106098579783	0.0192451887028243	0.0434782608695652	0.00928891736066624	0.0329916720051249	0.0298786181139122	0.00584795321637427	0.0142820046741106	0.0211411105450841	0.0476311767702498	0.0149977944419938
PF3D7_1359700	0.0410830999066293	0.0124919923126201	0.0334168755221387	0.0107473131717071	0.0426421404682274	0.0076873798846893	0.0214606021780909	0.0354808590102708	0.00233918128654971	0.0140223318618541	0.0308201732042792	0.0784513499745291	0.0141155712395236
PF3D7_1359800	0.0588235294117646	0.0185778347213325	0.0334168755221387	0.0219945013746563	0.0451505016722408	0.00704676489429853	0.0393978219090327	0.0354808590102708	0.00818713450292398	0.0220721890418073	0.0320937340804891	0.067753438614366	0.0242611380679312
PF3D7_1361700	0.11297852474323	0.0384368994234465	0.025062656641604	0.0392401899525117	0.0434782608695652	0.00928891736066624	0.0557335041639976	0.0233426704014939	0.00701754385964912	0.0166190599844196	0.0127356087620988	0.0573102394294449	0.0132333480370534
PF3D7_1363600	0.0578898225957049	0.0217809096732863	0.0242272347535505	0.0262434391402149	0.0342809364548495	0.00928891736066624	0.0390775144138373	0.0242763772175537	0.00467836257309942	0.0184367696702155	0.0229240957717779	0.0517065715741214	0.0180855756506396
PF3D7_1367800	0.0438842203548085	0.015695067264574	0.0409356725146199	0.0122469382654336	0.044314381270903	0.00896860986547085	0.0172966047405509	0.0457516339869281	0.0175438596491228	0.0153206959231368	0.0170657157412124	0.056036678553235	0.0145566828407587
PF3D7_1367900	0.084033613445378	0.0285073670723895	0.0484544695071011	0.0252436890777305	0.0526755852842809	0.00544522741832159	0.0275464445868033	0.0457516339869281	0.0128654970760234	0.0192157881069852	0.00687722873153336	0.0646968925114623	0.0154389060432289
PF3D7_1372200	0.0532212885154061	0.0253042921204356	0.0217209690893901	0.0259935016245938	0.024247491638796	0.00928891736066624	0.0365150544522742	0.0224089635854342	0.00350877192982456	0.0171384056089327	0.0191034131431482	0.0585838003056548	0.0145566828407587
PF3D7_1373100	0.0634920634920634	0.0195387572069186	0.0300751879699248	0.0197450637340665	0.0217391304347826	0.0108904548366432	0.0265855221012171	0.0326797385620915	0.016374269005848	0.0277849909114515	0.00713194090677534	0.0580743759551708	0.0260255844728716
PF3D7_1100300	0.0606909430438841	0.0169762972453555	0.0359231411862991	0.0164958760309923	0.0317725752508361	0.0105701473414478	0.0233824471492633	0.0326797385620915	0.0187134502923977	0.0259672812256556	0.010952623535405	0.0583290881304128	0.0233789148654609
PF3D7_1100500	0.042016806722689	0.00960922485586163	0.0350877192982456	0.0112471882029493	0.0292642140468227	0.0121716848174247	0.0201793721973094	0.0373482726423903	0.0152046783625731	0.0249285899766294	0.0145185939887926	0.0613856342333166	0.0282311424790472
PF3D7_1103700	0.0887021475256767	0.0304292120435618	0.0200501253132832	0.0317420644838789	0.0376254180602007	0.00640614990390775	0.0461242793081359	0.0168067226890756	0.00467836257309942	0.0194754609192417	0.033622007131941	0.0532348446255733	0.0172033524481694
PF3D7_1105200	0.0774976657329597	0.0272261370916079	0.0317460317460317	0.0272431892026993	0.0384615384615384	0.0076873798846893	0.0432415118513774	0.0326797385620915	0.00350877192982456	0.0150610231108803	0.0252165053489557	0.0570555272542029	0.0127922364358183
PF3D7_1105300	0.0793650793650792	0.025624599615631	0.0317460317460317	0.0209947513121719	0.0418060200668896	0.00672645739910314	0.0310698270339526	0.0280112044817927	0.00935672514619883	0.0189561152947286	0.0206316861946001	0.0659704533876722	0.0185266872518747
PF3D7_1108500	0.0961718020541548	0.0253042921204356	0.0292397660818713	0.0274931267183204	0.0376254180602007	0.00544522741832159	0.0413196668802051	0.0289449112978525	0.00350877192982456	0.0155803687353934	0.0272542027508915	0.0455934793683139	0.00882223202470225
PF3D7_1113500	0.104575163398693	0.0317104420243433	0.0367585630743525	0.0254936265933516	0.0317725752508361	0.00608584240871236	0.035554131966688	0.034547152194211	0.0105263157894737	0.0249285899766294	0.0122261844116149	0.056546102903719	0.0176444640494045
PF3D7_1118900	0.0728291316526609	0.0304292120435618	0.0384294068504595	0.0369907523119219	0.0476588628762542	0.00832799487508008	0.0454836643177451	0.0410830999066293	0.00584795321637427	0.0176577512334458	0.0264900662251656	0.0478858889454917	0.0185266872518747
PF3D7_1119000	0.111111111111111	0.029788597053171	0.0300751879699248	0.0332416895776055	0.0351170568561873	0.00608584240871236	0.0522101217168483	0.0298786181139122	0.00467836257309942	0.0153206959231368	0.0241976566479878	0.0504330106979115	0.0158800176444641
PF3D7_1119700	0.109243697478991	0.0400384368994235	0.0384294068504595	0.0359910022494375	0.0426421404682274	0.00864830237027546	0.042921204356182	0.0364145658263305	0.00350877192982456	0.018177096857959	0.0277636271013755	0.056036678553235	0.0172033524481694
PF3D7_1121200	0.0513538748832866	0.0214606021780909	0.0292397660818713	0.0259935016245938	0.0451505016722408	0.00832799487508008	0.0435618193465728	0.0317460317460317	0.0140350877192982	0.0179174240457024	0.0259806418746816	0.0654610290371882	0.0185266872518747
PF3D7_1123300	0.098972922502334	0.0230621396540679	0.0292397660818713	0.0182454386403399	0.040133779264214	0.00800768737988469	0.0281870595771941	0.0289449112978525	0.00584795321637427	0.0176577512334458	0.0168110035659704	0.0751400916963834	0.0176444640494045
PF3D7_1123700	0.0616246498599439	0.0336322869955157	0.0367585630743525	0.0289927518120469	0.0484949832775919	0.00544522741832159	0.044522741832159	0.03828197945845	0.00818713450292398	0.0135029862373409	0.0185939887926643	0.0486500254712177	0.0127922364358183
PF3D7_1124900	0.104575163398693	0.0483664317745036	0.0208855472013367	0.0459885028742812	0.0234113712374582	0.00320307495195387	0.0605381165919285	0.0205415499533147	0.00116959064327485	0.0225915346663204	0.0361691288843608	0.0547631176770251	0.0194089104543449
PF3D7_1125100	0.0569561157796451	0.0169762972453555	0.0258980785296575	0.0174956260934766	0.0351170568561873	0.0051249199231262	0.0269058295964125	0.0242763772175537	0.00116959064327485	0.0153206959231368	0.0206316861946001	0.056800815078961	0.0185266872518747
PF3D7_1125400	0.112044817927171	0.0361947469570788	0.0267335004177109	0.0317420644838789	0.0309364548494983	0.00704676489429853	0.0432415118513774	0.0252100840336134	0.00584795321637427	0.0119449493638016	0.0226693835965359	0.0547631176770251	0.0114689016321129
PF3D7_1125500	0.095238095238095	0.0474055092889175	0.0208855472013367	0.0512371907023242	0.0250836120401338	0.00576553491351698	0.0627802690582962	0.0214752567693744	0.00116959064327485	0.0192157881069852	0.0359144167091188	0.0529801324503313	0.0149977944419938
PF3D7_1127400	0.109243697478991	0.0374759769378604	0.0267335004177109	0.037240689827543	0.0317725752508361	0.00672645739910314	0.0582959641255607	0.027077497665733	0.00467836257309942	0.0192157881069852	0.0272542027508915	0.0539989811512992	0.0172033524481694
PF3D7_1128300	0.0868347338935572	0.025624599615631	0.0317460317460317	0.023994001499625	0.0367892976588629	0.00448430493273543	0.0307495195387572	0.0336134453781513	0.00818713450292398	0.018177096857959	0.0234335201222619	0.0496688741721856	0.0145566828407587
PF3D7_1129900	0.105508870214752	0.0358744394618834	0.0284043441938179	0.0329917520619844	0.0392976588628762	0.00416399743754004	0.0361947469570788	0.0298786181139122	0.00350877192982456	0.0207738249805245	0.0191034131431482	0.0499235863474276	0.0154389060432289
PF3D7_1130600	0.105508870214752	0.0387572069186419	0.0217209690893901	0.0309922519370157	0.0250836120401338	0.00640614990390775	0.0349135169762972	0.0196078431372549	0.00935672514619883	0.0140223318618541	0.0178298522669384	0.0573102394294449	0.0167622408469343
PF3D7_1132500	0.0532212885154061	0.0342729019859065	0.0401002506265664	0.0309922519370157	0.0426421404682274	0.00704676489429853	0.0249839846252402	0.0392156862745098	0.00467836257309942	0.0155803687353934	0.0191034131431482	0.0552725420275091	0.0154389060432289
PF3D7_1132800	0.0830999066293182	0.0317104420243433	0.0200501253132832	0.0332416895776055	0.0301003344481605	0.00544522741832159	0.0448430493273543	0.0214752567693744	0.00350877192982456	0.0179174240457024	0.0435557819663781	0.0478858889454917	0.0202911336568152
PF3D7_1133200	0.0896358543417365	0.0237027546444587	0.0217209690893901	0.018495376155961	0.0292642140468227	0.00576553491351698	0.0278667520819987	0.0214752567693744	0.00701754385964912	0.0137626590495975	0.0157921548650025	0.0608762098828326	0.00794000882223202
PF3D7_1133300	0.0830999066293182	0.0272261370916079	0.0392648287385129	0.0277430642339414	0.0551839464882943	0.00384368994234465	0.0432415118513774	0.0364145658263305	0.00467836257309942	0.0197351337314983	0.0267447784004076	0.0580743759551708	0.0202911336568152
PF3D7_1134000	0.0999066293183938	0.029788597053171	0.0267335004177109	0.0234941264683829	0.0259197324414716	0.00864830237027546	0.0317104420243433	0.0280112044817927	0.00701754385964912	0.0199948065437548	0.010952623535405	0.045338767193072	0.0180855756506396
PF3D7_1134200	0.087768440709617	0.0272261370916079	0.0175438596491228	0.0222444388902774	0.0234113712374582	0.00640614990390775	0.0269058295964125	0.0130718954248366	0.00818713450292398	0.0192157881069852	0.0127356087620988	0.0718288334182376	0.0172033524481694
PF3D7_1134300	0.0737628384687207	0.0201793721973094	0.0325814536340852	0.0162459385153712	0.0376254180602007	0.00864830237027546	0.024023062139654	0.0326797385620915	0.00467836257309942	0.0179174240457024	0.0178298522669384	0.0705552725420278	0.0167622408469343
PF3D7_1135500	0.0868347338935572	0.0262652146060218	0.0242272347535505	0.0287428142964258	0.0309364548494983	0.00896860986547085	0.0384368994234465	0.0252100840336134	0.0105263157894737	0.0145416774863672	0.0234335201222619	0.0489047376464596	0.0136744596382885
PF3D7_1137100	0.0653594771241829	0.0326713645099295	0.0225563909774436	0.0294926268432891	0.0259197324414716	0.00864830237027546	0.0349135169762972	0.0233426704014939	0.00701754385964912	0.0194754609192417	0.022159959246052	0.0580743759551708	0.0189677988531098
PF3D7_1137700	0.0905695611577962	0.0211402946828956	0.0225563909774436	0.0177455636090977	0.0267558528428094	0.00704676489429853	0.0281870595771941	0.0233426704014939	0.00701754385964912	0.0150610231108803	0.0150280183392766	0.056800815078961	0.0145566828407587
PF3D7_1138100	0.0849673202614377	0.025624599615631	0.0309106098579783	0.0229942514371407	0.0326086956521739	0.0051249199231262	0.0365150544522742	0.0298786181139122	0.00584795321637427	0.0207738249805245	0.0272542027508915	0.0697911360163018	0.0176444640494045
PF3D7_1138600	0.0765639589168999	0.029788597053171	0.0392648287385129	0.0277430642339414	0.0376254180602007	0.00928891736066624	0.0451633568225497	0.03828197945845	0.0116959064327485	0.0197351337314983	0.0193581253183902	0.0596026490066227	0.0158800176444641
PF3D7_1141200	0.0812324929971987	0.0320307495195387	0.0309106098579783	0.026493376655836	0.0359531772575251	0.00448430493273543	0.0480461242793083	0.0317460317460317	0.00350877192982456	0.0254479356011425	0.0244523688232298	0.045338767193072	0.0326422584913983
PF3D7_1142200	0.0905695611577962	0.0393978219090327	0.0309106098579783	0.0407398150462383	0.0292642140468227	0.00832799487508008	0.0573350416399746	0.0317460317460317	0.00233918128654971	0.0145416774863672	0.0244523688232298	0.0537442689760572	0.0136744596382885
PF3D7_1142900	0.0644257703081231	0.0208199871877002	0.0476190476190476	0.0214946263434141	0.0459866220735786	0.00448430493273543	0.0345932094811019	0.042016806722689	0.00350877192982456	0.0145416774863672	0.0132450331125828	0.0616403464085585	0.0141155712395236
PF3D7_1143400	0.107376283846872	0.0490070467648944	0.0192147034252297	0.0404898775306172	0.024247491638796	0.00416399743754004	0.0525304292120437	0.0205415499533147	0.00584795321637427	0.0186964424824721	0.0420275089149262	0.0481406011207337	0.0185266872518747
PF3D7_1144200	0.106442577030812	0.0483664317745036	0.0258980785296575	0.0494876280929765	0.0301003344481605	0.0051249199231262	0.0566944266495838	0.0261437908496732	0.00818713450292398	0.0163593871721631	0.02190524707081	0.0494141619969436	0.0132333480370534
PF3D7_1147300	0.0868347338935572	0.0262652146060218	0.0342522974101921	0.0222444388902774	0.0392976588628762	0.00480461242793081	0.0269058295964125	0.0317460317460317	0.00467836257309942	0.0160997143599065	0.00891492613346917	0.0662251655629141	0.0149977944419938
PF3D7_1149500	0.0457516339869281	0.0144138372837924	0.025062656641604	0.0112471882029493	0.0376254180602007	0.00736707238949392	0.0182575272261371	0.0233426704014939	0.00350877192982456	0.0179174240457024	0.011207335710647	0.0608762098828326	0.0149977944419938
PF3D7_0102500	0.0634920634920634	0.0124919923126201	0.0275689223057644	0.00999750062484379	0.0543478260869565	0.00928891736066624	0.0176169122357463	0.0252100840336134	0.00350877192982456	0.0168787327966762	0.010697911360163	0.0664798777381561	0.0127922364358183
PF3D7_0102800	0.0644257703081231	0.0204996796925048	0.0284043441938179	0.0214946263434141	0.0359531772575251	0.00736707238949392	0.0368353619474696	0.030812324929972	0.00701754385964912	0.0212931706050376	0.0147733061640346	0.0634233316352524	0.0185266872518747
PF3D7_0104500	0.0709617180205414	0.0172966047405509	0.0359231411862991	0.0177455636090977	0.0484949832775919	0.00704676489429853	0.0361947469570788	0.0364145658263305	0.00233918128654971	0.0179174240457024	0.0277636271013755	0.0430463576158942	0.0158800176444641
PF3D7_0106500	0.0653594771241829	0.0195387572069186	0.0167084377610693	0.0154961259685079	0.0275919732441471	0.00736707238949392	0.0179372197309417	0.0158730158730159	0.00701754385964912	0.0166190599844196	0.0160468670402445	0.0731023942944475	0.0176444640494045
PF3D7_0106700	0.11297852474323	0.0272261370916079	0.0225563909774436	0.0217445638590352	0.0267558528428094	0.00640614990390775	0.0352338244714926	0.0242763772175537	0.00584795321637427	0.0127239678005713	0.0147733061640346	0.056800815078961	0.0110277900308778
PF3D7_0110800	0.122315592903828	0.0650224215246639	0.0242272347535505	0.0572356910772304	0.0275919732441471	0.00544522741832159	0.0666239590006409	0.0252100840336134	0.00467836257309942	0.0135029862373409	0.0180845644421803	0.0522159959246054	0.0123511248345832
PF3D7_0111300	0.0812324929971987	0.0211402946828956	0.0292397660818713	0.0172456885778555	0.0359531772575251	0.00640614990390775	0.0285073670723895	0.0317460317460317	0.00701754385964912	0.020514152168268	0.0180845644421803	0.0555272542027511	0.0211733568592854
PF3D7_0301800	0.0737628384687207	0.0281870595771941	0.0233918128654971	0.0339915021244688	0.0217391304347826	0.00864830237027546	0.0458039718129405	0.0242763772175537	0.00233918128654971	0.0231108802908335	0.0140091696383087	0.0616403464085585	0.0172033524481694
PF3D7_0302100	0.0849673202614377	0.0313901345291479	0.0242272347535505	0.0252436890777305	0.0317725752508361	0.00864830237027546	0.0285073670723895	0.027077497665733	0.00818713450292398	0.0212931706050376	0.0124808965868568	0.0606214977075906	0.0167622408469343
PF3D7_0302700	0.0700280112044817	0.0227418321588725	0.0317460317460317	0.018495376155961	0.0451505016722408	0.00736707238949392	0.0339525944907111	0.0317460317460317	0.00467836257309942	0.0168787327966762	0.0231788079470199	0.0705552725420278	0.0158800176444641
PF3D7_0303300	0.095238095238095	0.042921204356182	0.0242272347535505	0.039990002499375	0.0284280936454849	0.00640614990390775	0.0538116591928253	0.0214752567693744	0.00584795321637427	0.0192157881069852	0.0096790626591951	0.0514518593988794	0.0189677988531098
PF3D7_0303800	0.0943043884220353	0.0368353619474696	0.0167084377610693	0.0317420644838789	0.0225752508361204	0.00640614990390775	0.029788597053171	0.0177404295051354	0.00350877192982456	0.0163593871721631	0.00891492613346917	0.0524707080998473	0.0127922364358183
PF3D7_0304100	0.0868347338935572	0.0339525944907111	0.0292397660818713	0.0339915021244688	0.0292642140468227	0.00960922485586163	0.0352338244714926	0.030812324929972	0.00584795321637427	0.0137626590495975	0.0188487009679063	0.0552725420275091	0.0132333480370534
PF3D7_0304700	0.0634920634920634	0.0204996796925048	0.037593984962406	0.0244938765308672	0.044314381270903	0.00640614990390775	0.0336322869955157	0.03828197945845	0.00701754385964912	0.0137626590495975	0.0305654610290372	0.0545084055017832	0.0149977944419938
PF3D7_0305300	0.0980392156862743	0.0285073670723895	0.0116959064327485	0.0229942514371407	0.0183946488294314	0.00320307495195387	0.0304292120435618	0.0102707749766573	0.00818713450292398	0.0220721890418073	0.0290371879775854	0.0641874681609783	0.0229378032642258
PF3D7_0306700	0.0784313725490194	0.0403587443946189	0.0309106098579783	0.0402399400149961	0.0301003344481605	0.00704676489429853	0.0554131966688022	0.030812324929972	0.00467836257309942	0.0173980784211893	0.0254712175241977	0.0537442689760572	0.0194089104543449
PF3D7_0306800	0.107376283846872	0.0342729019859065	0.0200501253132832	0.0339915021244688	0.0309364548494983	0.00640614990390775	0.0374759769378604	0.0177404295051354	0.00467836257309942	0.0184367696702155	0.0155374426897606	0.0570555272542029	0.0145566828407587
PF3D7_0307500	0.0793650793650792	0.0249839846252402	0.0292397660818713	0.0277430642339414	0.0342809364548495	0.00736707238949392	0.0393978219090327	0.0298786181139122	0.00350877192982456	0.0176577512334458	0.0315843097300052	0.0532348446255733	0.0172033524481694
PF3D7_0308700	0.104575163398693	0.0301089045483664	0.0267335004177109	0.0309922519370157	0.0292642140468227	0.0076873798846893	0.0413196668802051	0.0280112044817927	0.00818713450292398	0.0132433134250844	0.022414671421294	0.0552725420275091	0.011910013233348
PF3D7_0309900	0.0578898225957049	0.029788597053171	0.0334168755221387	0.0252436890777305	0.0409698996655518	0.00800768737988469	0.0329916720051249	0.0336134453781513	0.00818713450292398	0.0140223318618541	0.021395822720326	0.0552725420275091	0.0141155712395236
PF3D7_0310000	0.0709617180205414	0.0307495195387572	0.0309106098579783	0.0277430642339414	0.0334448160535117	0.00928891736066624	0.0387572069186419	0.0326797385620915	0.00467836257309942	0.0166190599844196	0.0412633723892003	0.0430463576158942	0.0211733568592854
PF3D7_0310100	0.0522875816993463	0.0227418321588725	0.0334168755221387	0.0249937515621094	0.0351170568561873	0.00864830237027546	0.0304292120435618	0.034547152194211	0.00818713450292398	0.020514152168268	0.0231788079470199	0.0415180845644423	0.0180855756506396
PF3D7_0312100	0.0644257703081231	0.0259449071108264	0.0309106098579783	0.0209947513121719	0.0376254180602007	0.00448430493273543	0.0253042921204356	0.0298786181139122	0.00584795321637427	0.0155803687353934	0.0198675496688742	0.0596026490066227	0.0185266872518747
PF3D7_0314300	0.0812324929971987	0.025624599615631	0.0325814536340852	0.0252436890777305	0.0418060200668896	0.00704676489429853	0.0438821268417682	0.0336134453781513	0.00116959064327485	0.0241495715398597	0.0185939887926643	0.0575649516046869	0.0211733568592854
PF3D7_0315600	0.0924369747899157	0.0461242793081359	0.0242272347535505	0.0414896275931016	0.0309364548494983	0.00736707238949392	0.0451633568225497	0.0252100840336134	0.00935672514619883	0.0122046221760582	0.0379521141110546	0.0483953132959757	0.00794000882223202
PF3D7_0316800	0.102707749766573	0.05765534913517	0.0167084377610693	0.0492376905773555	0.0209030100334448	0.00384368994234465	0.0698270339525948	0.0140056022408964	0.00467836257309942	0.0272656452869384	0.0348955680081509	0.0461029037187979	0.0198500220555801
PF3D7_0317100	0.0812324929971987	0.0278667520819987	0.0417710944026733	0.0302424393901524	0.0551839464882943	0.00384368994234465	0.0320307495195387	0.0466853408029878	0.00350877192982456	0.0150610231108803	0.0191034131431482	0.0491594498217016	0.0154389060432289
PF3D7_0318900	0.0943043884220353	0.0358744394618834	0.0200501253132832	0.0362409397650586	0.0250836120401338	0.00672645739910314	0.0426008968609866	0.0205415499533147	0.00584795321637427	0.0189561152947286	0.0086602139582272	0.0585838003056548	0.0202911336568152
PF3D7_0320200	0.0887021475256767	0.0272261370916079	0.0492898913951546	0.0257435641089727	0.0543478260869565	0.0076873798846893	0.0336322869955157	0.0485527544351073	0.00935672514619883	0.0153206959231368	0.0236882322975038	0.0593479368313807	0.011910013233348
PF3D7_0320700	0.0896358543417365	0.0541319666880207	0.0300751879699248	0.0469882529367656	0.0426421404682274	0.00544522741832159	0.0595771941063423	0.0280112044817927	0.00350877192982456	0.0145416774863672	0.0206316861946001	0.0420275089149262	0.0110277900308778
PF3D7_0321200	0.0616246498599439	0.0224215246636771	0.0208855472013367	0.0214946263434141	0.0275919732441471	0.00896860986547085	0.0393978219090327	0.0233426704014939	0.00233918128654971	0.0173980784211893	0.0211411105450841	0.056291390728477	0.0154389060432289
PF3D7_0322900	0.100840336134454	0.0365150544522742	0.0142021720969089	0.0367408147963008	0.0167224080267558	0.00576553491351698	0.0518898142216529	0.0149393090569561	0.00467836257309942	0.0210334977927811	0.0389709628120225	0.0511971472236374	0.0180855756506396
PF3D7_0600300	0.0401493930905695	0.0166559897501601	0.0442773600668337	0.0169957510622344	0.0451505016722408	0.00864830237027546	0.0227418321588725	0.0448179271708683	0.0105263157894737	0.0241495715398597	0.0168110035659704	0.0575649516046869	0.0264666960741067
PF3D7_0600400	0.0812324929971987	0.015695067264574	0.0317460317460317	0.0122469382654336	0.0384615384615384	0.0076873798846893	0.0192184497117232	0.0298786181139122	0.0105263157894737	0.0218125162295507	0.00229240957717779	0.0641874681609783	0.0145566828407587
PF3D7_0604100	0.0812324929971987	0.0221012171684817	0.0568086883876358	0.0192451887028243	0.060200668896321	0.00672645739910314	0.025624599615631	0.0597572362278244	0.00584795321637427	0.0132433134250844	0.0356597045338768	0.0606214977075906	0.011910013233348
PF3D7_0605200	0.0485527544351073	0.0329916720051249	0.0342522974101921	0.0297425643589102	0.0434782608695652	0.0076873798846893	0.0458039718129405	0.0336134453781513	0.00116959064327485	0.0132433134250844	0.0542536933265412	0.0458481915435559	0.0154389060432289
PF3D7_0605300	0.0504201680672268	0.0294682895579756	0.0300751879699248	0.0314921269682578	0.0384615384615384	0.00448430493273543	0.0387572069186419	0.0317460317460317	0.00467836257309942	0.0109062581147754	0.021650534895568	0.0422822210901682	0.0105866784296427
PF3D7_0605600	0.119514472455649	0.0461242793081359	0.0292397660818713	0.0412396900774805	0.0359531772575251	0.0102498398462524	0.0570147341447792	0.0317460317460317	0.00818713450292398	0.0160997143599065	0.0175751400916964	0.0478858889454917	0.0180855756506396
PF3D7_0606900	0.119514472455649	0.0509288917360668	0.0217209690893901	0.0437390652336914	0.0267558528428094	0.00480461242793081	0.0541319666880207	0.0224089635854342	0.00233918128654971	0.0168787327966762	0.0382068262862966	0.0552725420275091	0.0145566828407587
PF3D7_0607300	0.0662931839402426	0.0262652146060218	0.0325814536340852	0.023994001499625	0.0351170568561873	0.0102498398462524	0.0339525944907111	0.030812324929972	0.00467836257309942	0.0145416774863672	0.0203769740193581	0.0537442689760572	0.0123511248345832
PF3D7_0607400	0.091503267973856	0.0307495195387572	0.0300751879699248	0.0342414396400899	0.0409698996655518	0.00384368994234465	0.0480461242793083	0.030812324929972	0.00467836257309942	0.0199948065437548	0.0234335201222619	0.0481406011207337	0.0145566828407587
PF3D7_0610000	0.098972922502334	0.0349135169762972	0.037593984962406	0.0352411897025742	0.0376254180602007	0.00544522741832159	0.0538116591928253	0.0364145658263305	0.00584795321637427	0.0186964424824721	0.00942435048395312	0.0519612837493634	0.0189677988531098
PF3D7_0610200	0.112044817927171	0.0345932094811019	0.0175438596491228	0.0269932516870782	0.024247491638796	0.00384368994234465	0.0358744394618834	0.0186741363211951	0.00350877192982456	0.0176577512334458	0.00840550178298522	0.0659704533876722	0.0127922364358183
PF3D7_0611700	0.0961718020541548	0.035554131966688	0.0208855472013367	0.0362409397650586	0.0301003344481605	0.00352338244714926	0.0496476617552852	0.0224089635854342	0.00701754385964912	0.0231108802908335	0.04508405501783	0.0534895568008152	0.0255844728716365
PF3D7_0612400	0.0513538748832866	0.0217809096732863	0.0200501253132832	0.0319920019995	0.0317725752508361	0.00864830237027546	0.0374759769378604	0.0196078431372549	0.00467836257309942	0.0231108802908335	0.0280183392766175	0.0545084055017832	0.0229378032642258
PF3D7_0614300	0.138188608776844	0.0413196668802051	0.0417710944026733	0.0327418145463633	0.044314381270903	0.00736707238949392	0.0409993593850097	0.042016806722689	0.00818713450292398	0.0150610231108803	0.0124808965868568	0.0542536933265412	0.0110277900308778
PF3D7_0616600	0.0672268907563024	0.0144138372837924	0.0317460317460317	0.015746063484129	0.0484949832775919	0.00576553491351698	0.0237027546444587	0.0298786181139122	0.00701754385964912	0.0148013502986237	0.0269994905756496	0.068008150789608	0.0163211292456992
PF3D7_0621400	0.0943043884220353	0.0339525944907111	0.0350877192982456	0.0287428142964258	0.0367892976588629	0.00608584240871236	0.0294682895579756	0.03828197945845	0.0105263157894737	0.0114256037392885	0.00916963830871115	0.056291390728477	0.0101455668284076
PF3D7_0621700	0.0812324929971987	0.0211402946828956	0.0225563909774436	0.0164958760309923	0.0342809364548495	0.00416399743754004	0.025624599615631	0.0205415499533147	0.00116959064327485	0.0168787327966762	0.0241976566479878	0.0641874681609783	0.0158800176444641
PF3D7_0625000	0.0728291316526609	0.0320307495195387	0.0267335004177109	0.0354911272181953	0.0309364548494983	0.00672645739910314	0.0432415118513774	0.0289449112978525	0.00233918128654971	0.0160997143599065	0.0277636271013755	0.0519612837493634	0.0145566828407587
PF3D7_0625100	0.0933706816059755	0.0339525944907111	0.0442773600668337	0.0324918770307422	0.0510033444816053	0.00832799487508008	0.0416399743754004	0.0438842203548085	0.00467836257309942	0.0194754609192417	0.0252165053489557	0.0539989811512992	0.0211733568592854
PF3D7_0628800	0.0793650793650792	0.0172966047405509	0.0233918128654971	0.0142464383904024	0.0234113712374582	0.00736707238949392	0.025624599615631	0.0242763772175537	0.00467836257309942	0.0215528434172942	0.00560366785532348	0.0644421803362203	0.0198500220555801
PF3D7_0630400	0.0859010270774975	0.0326713645099295	0.0367585630743525	0.0277430642339414	0.0459866220735786	0.0105701473414478	0.0361947469570788	0.0317460317460317	0.00467836257309942	0.0171384056089327	0.0280183392766175	0.0555272542027511	0.0167622408469343
PF3D7_0500500	0.042016806722689	0.0112107623318386	0.0350877192982456	0.0152461884528868	0.0342809364548495	0.00736707238949392	0.0275464445868033	0.0373482726423903	0.0128654970760234	0.0290833549727343	0.0142638818135507	0.0662251655629141	0.0330833700926334
PF3D7_0502400	0.122315592903828	0.0358744394618834	0.0225563909774436	0.0314921269682578	0.024247491638796	0.00448430493273543	0.0381165919282511	0.0205415499533147	0.00584795321637427	0.0194754609192417	0.0269994905756496	0.0644421803362203	0.0136744596382885
PF3D7_0503600	0.0597572362278244	0.0291479820627802	0.0225563909774436	0.0332416895776055	0.0359531772575251	0.00608584240871236	0.0432415118513774	0.0214752567693744	0.00584795321637427	0.0150610231108803	0.0206316861946001	0.0545084055017832	0.0149977944419938
PF3D7_0504600	0.0943043884220353	0.0227418321588725	0.0284043441938179	0.0254936265933516	0.0309364548494983	0.0124919923126201	0.0426008968609866	0.0280112044817927	0.00701754385964912	0.0160997143599065	0.0262353540499236	0.0537442689760572	0.011910013233348
PF3D7_0505400	0.0887021475256767	0.0233824471492633	0.0300751879699248	0.0224943764058985	0.0351170568561873	0.00832799487508008	0.0329916720051249	0.0289449112978525	0.00116959064327485	0.0173980784211893	0.010697911360163	0.0517065715741214	0.0163211292456992
PF3D7_0506100	0.0868347338935572	0.0368353619474696	0.0300751879699248	0.0359910022494375	0.0342809364548495	0.00736707238949392	0.0579756566303654	0.030812324929972	0.00233918128654971	0.0233705531030901	0.0198675496688742	0.0522159959246054	0.0172033524481694
PF3D7_0507100	0.095238095238095	0.0349135169762972	0.0192147034252297	0.0364908772806797	0.0209030100334448	0.00640614990390775	0.0458039718129405	0.0214752567693744	0.00701754385964912	0.0210334977927811	0.0366785532348447	0.045338767193072	0.0158800176444641
PF3D7_0511000	0.105508870214752	0.0368353619474696	0.0258980785296575	0.0382404398900274	0.0284280936454849	0.00640614990390775	0.0541319666880207	0.0242763772175537	0.00350877192982456	0.0218125162295507	0.0211411105450841	0.0537442689760572	0.0172033524481694
PF3D7_0511700	0.0774976657329597	0.0253042921204356	0.0200501253132832	0.0267433141714571	0.0275919732441471	0.00800768737988469	0.0397181294042281	0.0196078431372549	0.00350877192982456	0.018177096857959	0.0173204279164544	0.0529801324503313	0.0123511248345832
PF3D7_0511900	0.0597572362278244	0.0352338244714926	0.0342522974101921	0.0302424393901524	0.0342809364548495	0.00672645739910314	0.0313901345291479	0.0336134453781513	0.00116959064327485	0.0233705531030901	0.0140091696383087	0.0639327559857363	0.0264666960741067
PF3D7_0512200	0.0971055088702145	0.0342729019859065	0.0317460317460317	0.0269932516870782	0.0384615384615384	0.00576553491351698	0.0377962844330558	0.0326797385620915	0.00467836257309942	0.0199948065437548	0.021650534895568	0.0509424350483955	0.0185266872518747
PF3D7_0514000	0.0513538748832866	0.0249839846252402	0.037593984962406	0.0284928767808047	0.0476588628762542	0.00736707238949392	0.0374759769378604	0.0364145658263305	0.0198830409356725	0.0148013502986237	0.0247070809984718	0.0542536933265412	0.0145566828407587
PF3D7_0515000	0.0980392156862743	0.035554131966688	0.0200501253132832	0.0284928767808047	0.0259197324414716	0.00832799487508008	0.0349135169762972	0.0224089635854342	0.00818713450292398	0.018177096857959	0.0323484462557311	0.0608762098828326	0.0180855756506396
PF3D7_0516400	0.0784313725490194	0.0294682895579756	0.0284043441938179	0.0272431892026993	0.0275919732441471	0.0051249199231262	0.0374759769378604	0.0298786181139122	0.0128654970760234	0.0145416774863672	0.0201222618441162	0.0547631176770251	0.0132333480370534
PF3D7_0516900	0.141923436041083	0.0490070467648944	0.0150375939849624	0.0504873781554609	0.0150501672240803	0.00544522741832159	0.0579756566303654	0.0121381886087768	0.00935672514619883	0.0218125162295507	0.0326031584309731	0.0489047376464596	0.0207322452580503
PF3D7_0517600	0.0756302521008402	0.0438821268417682	0.0275689223057644	0.039990002499375	0.0317725752508361	0.00640614990390775	0.0368353619474696	0.0280112044817927	0.00701754385964912	0.0132433134250844	0.0415180845644423	0.056546102903719	0.00926334362593736
PF3D7_0520300	0.0793650793650792	0.035554131966688	0.0292397660818713	0.0302424393901524	0.0359531772575251	0.00896860986547085	0.0506085842408714	0.030812324929972	0.00584795321637427	0.0225915346663204	0.0300560366785533	0.0478858889454917	0.0229378032642258
PF3D7_0523900	0.084033613445378	0.0326713645099295	0.0292397660818713	0.0297425643589102	0.0326086956521739	0.00608584240871236	0.0438821268417682	0.0298786181139122	0.00701754385964912	0.0207738249805245	0.0430463576158942	0.0527254202750893	0.0194089104543449
PF3D7_0524800	0.0971055088702145	0.0400384368994235	0.0317460317460317	0.0337415646088477	0.0326086956521739	0.00608584240871236	0.0474055092889175	0.034547152194211	0.00584795321637427	0.0215528434172942	0.0175751400916964	0.0509424350483955	0.0207322452580503
PF3D7_0524900	0.112044817927171	0.0384368994234465	0.0217209690893901	0.0309922519370157	0.0309364548494983	0.00608584240871236	0.0461242793081359	0.0196078431372549	0.00350877192982456	0.020514152168268	0.0137544574630667	0.0618950585838005	0.0198500220555801
PF3D7_0528800	0.0896358543417365	0.0301089045483664	0.0175438596491228	0.0277430642339414	0.0234113712374582	0.00608584240871236	0.0361947469570788	0.0168067226890756	0.00116959064327485	0.0223318618540638	0.0285277636271014	0.0616403464085585	0.0224966916629907
PF3D7_0530900	0.0644257703081231	0.0182575272261371	0.0300751879699248	0.0147463134216446	0.0359531772575251	0.00832799487508008	0.0169762972453555	0.030812324929972	0.00701754385964912	0.0173980784211893	0.0211411105450841	0.0624044829342845	0.0172033524481694
PF3D7_0400900	0.0560224089635853	0.0172966047405509	0.0292397660818713	0.0192451887028243	0.0326086956521739	0.0102498398462524	0.025624599615631	0.0289449112978525	0.0116959064327485	0.0306413918462736	0.0132450331125828	0.0598573611818647	0.0251433612704014
PF3D7_0402300	0.0448179271708683	0.0259449071108264	0.0175438596491228	0.0229942514371407	0.0259197324414716	0.00992953235105701	0.0249839846252402	0.0168067226890756	0.0105263157894737	0.0218125162295507	0.0300560366785533	0.0636780438104944	0.0202911336568152
PF3D7_0403100	0.116713352007469	0.0211402946828956	0.0233918128654971	0.0187453136715821	0.0326086956521739	0.00608584240871236	0.0323510570147341	0.0224089635854342	0.00467836257309942	0.0202544793560114	0.0191034131431482	0.0585838003056548	0.0167622408469343
PF3D7_0403700	0.0634920634920634	0.0339525944907111	0.0267335004177109	0.0369907523119219	0.0418060200668896	0.0051249199231262	0.0461242793081359	0.027077497665733	0.00233918128654971	0.0207738249805245	0.0247070809984718	0.0621497707590425	0.0233789148654609
PF3D7_0405400	0.137254901960784	0.0458039718129405	0.0208855472013367	0.0367408147963008	0.0267558528428094	0.00576553491351698	0.0531710442024345	0.0196078431372549	0.00116959064327485	0.0176577512334458	0.0188487009679063	0.0596026490066227	0.011910013233348
PF3D7_0405700	0.11297852474323	0.0384368994234465	0.0401002506265664	0.0302424393901524	0.0392976588628762	0.00672645739910314	0.0384368994234465	0.0392156862745098	0.00350877192982456	0.0186964424824721	0.0206316861946001	0.0596026490066227	0.0172033524481694
PF3D7_0405800	0.084033613445378	0.0435618193465728	0.0367585630743525	0.0339915021244688	0.0409698996655518	0.0076873798846893	0.0403587443946189	0.0354808590102708	0.00584795321637427	0.0223318618540638	0.0298013245033113	0.0494141619969436	0.0251433612704014
PF3D7_0406600	0.0737628384687207	0.0368353619474696	0.0334168755221387	0.0419895026243438	0.0409698996655518	0.0051249199231262	0.0550928891736068	0.0364145658263305	0.00818713450292398	0.0140223318618541	0.0455934793683139	0.0486500254712177	0.0163211292456992
PF3D7_0407600	0.0522875816993463	0.0211402946828956	0.0392648287385129	0.0174956260934766	0.0459866220735786	0.00448430493273543	0.0176169122357463	0.0364145658263305	0.00701754385964912	0.0184367696702155	0.0300560366785533	0.067498726439124	0.0123511248345832
PF3D7_0408100	0.0896358543417365	0.0246636771300448	0.0200501253132832	0.0197450637340665	0.0275919732441471	0.00416399743754004	0.0221012171684817	0.0186741363211951	0.00701754385964912	0.0215528434172942	0.0124808965868568	0.0751400916963834	0.0185266872518747
PF3D7_0409000	0.0746965452847804	0.0253042921204356	0.0409356725146199	0.0202449387653087	0.0510033444816053	0.00672645739910314	0.0329916720051249	0.0410830999066293	0.00467836257309942	0.0207738249805245	0.00789607743250127	0.0616403464085585	0.0224966916629907
PF3D7_0411700	0.0625583566760036	0.0265855221012171	0.0309106098579783	0.0309922519370157	0.0426421404682274	0.00544522741832159	0.0512491992312622	0.030812324929972	0.00818713450292398	0.0197351337314983	0.0208863983698421	0.0641874681609783	0.0255844728716365
PF3D7_0411800	0.0821661998132585	0.0221012171684817	0.0284043441938179	0.0174956260934766	0.0351170568561873	0.00288276745675849	0.0259449071108264	0.0298786181139122	0.00584795321637427	0.0140223318618541	0.0132450331125828	0.0733571064696895	0.0105866784296427
PF3D7_0416600	0.0859010270774975	0.0409993593850097	0.0325814536340852	0.0422394401399648	0.0275919732441471	0.00608584240871236	0.0464445868033313	0.0298786181139122	0.0105263157894737	0.0194754609192417	0.021395822720326	0.0519612837493634	0.0189677988531098
PF3D7_0416900	0.103641456582633	0.0313901345291479	0.0409356725146199	0.0257435641089727	0.0451505016722408	0.00480461242793081	0.0384368994234465	0.0354808590102708	0.00350877192982456	0.0148013502986237	0.0236882322975038	0.0636780438104944	0.0127922364358183
PF3D7_0417100	0.0634920634920634	0.0188981422165279	0.0401002506265664	0.0267433141714571	0.0459866220735786	0.00576553491351698	0.0313901345291479	0.0429505135387488	0.00350877192982456	0.0148013502986237	0.0188487009679063	0.0542536933265412	0.0163211292456992
PF3D7_0417200	0.0802987861811389	0.0204996796925048	0.0208855472013367	0.0207448137965508	0.0217391304347826	0.00608584240871236	0.0259449071108264	0.0233426704014939	0.00701754385964912	0.0150610231108803	0.0287824758023434	0.0522159959246054	0.0145566828407587
PF3D7_0420700	0.0896358543417365	0.0278667520819987	0.0459482038429407	0.0222444388902774	0.0459866220735786	0.0118513773222293	0.0214606021780909	0.0401493930905695	0.0198830409356725	0.0166190599844196	0.00687722873153336	0.0440652063168621	0.00926334362593736
PF3D7_0425100	0.0859010270774975	0.0204996796925048	0.0167084377610693	0.0182454386403399	0.0217391304347826	0.00800768737988469	0.0329916720051249	0.0168067226890756	0.0105263157894737	0.0238898987276032	0.0208863983698421	0.0718288334182376	0.0233789148654609
PF3D7_1403300	0.0943043884220353	0.0329916720051249	0.0409356725146199	0.0279930017495625	0.0451505016722408	0.00800768737988469	0.0349135169762972	0.0438842203548085	0.00701754385964912	0.0163593871721631	0.00483953132959755	0.0504330106979115	0.0176444640494045
PF3D7_1403400	0.0466853408029878	0.0294682895579756	0.0309106098579783	0.0349912521869531	0.0309364548494983	0.0076873798846893	0.0528507367072391	0.0326797385620915	0.00467836257309942	0.0142820046741106	0.0239429444727458	0.0496688741721856	0.0149977944419938
PF3D7_1403700	0.0971055088702145	0.0317104420243433	0.0426065162907268	0.0362409397650586	0.0459866220735786	0.0051249199231262	0.0518898142216529	0.0401493930905695	0.00584795321637427	0.0173980784211893	0.0343861436576669	0.045338767193072	0.0189677988531098
PF3D7_1407800	0.095238095238095	0.0208199871877002	0.0167084377610693	0.0224943764058985	0.0167224080267558	0.00864830237027546	0.0368353619474696	0.0177404295051354	0.00701754385964912	0.0215528434172942	0.0300560366785533	0.0514518593988794	0.0167622408469343
PF3D7_1408500	0.106442577030812	0.0467648942985267	0.0225563909774436	0.0449887528117969	0.0292642140468227	0.00480461242793081	0.0598975016015377	0.0252100840336134	0.00467836257309942	0.0192157881069852	0.0183392766174223	0.0616403464085585	0.0207322452580503
PF3D7_1410400	0.0980392156862743	0.0358744394618834	0.0200501253132832	0.0284928767808047	0.0158862876254181	0.0115310698270339	0.0320307495195387	0.0205415499533147	0.00818713450292398	0.0168787327966762	0.0134997452878247	0.0504330106979115	0.0172033524481694
PF3D7_1410700	0.118580765639589	0.0390775144138373	0.025062656641604	0.0417395651087227	0.0317725752508361	0.00640614990390775	0.0467648942985267	0.0242763772175537	0.00818713450292398	0.0210334977927811	0.0290371879775854	0.0601120733571067	0.0198500220555801
PF3D7_1412200	0.0662931839402426	0.0317104420243433	0.0275689223057644	0.0254936265933516	0.0367892976588629	0.00608584240871236	0.0326713645099295	0.027077497665733	0.00233918128654971	0.0176577512334458	0.0188487009679063	0.0626591951095264	0.0180855756506396
PF3D7_1413100	0.0625583566760036	0.0288276745675848	0.0284043441938179	0.023744063984004	0.0342809364548495	0.00992953235105701	0.0349135169762972	0.027077497665733	0.0105263157894737	0.0189561152947286	0.0122261844116149	0.0654610290371882	0.0149977944419938
PF3D7_1413900	0.0597572362278244	0.0310698270339526	0.0317460317460317	0.0304923769057735	0.0317725752508361	0.00864830237027546	0.0393978219090327	0.0317460317460317	0.00818713450292398	0.0192157881069852	0.0269994905756496	0.0466123280692818	0.0167622408469343
PF3D7_1416000	0.0728291316526609	0.0435618193465728	0.0275689223057644	0.0374906273431641	0.024247491638796	0.0105701473414478	0.0490070467648944	0.0298786181139122	0.00935672514619883	0.018177096857959	0.0142638818135507	0.045338767193072	0.0158800176444641
PF3D7_1419500	0.0569561157796451	0.0329916720051249	0.0342522974101921	0.0414896275931016	0.040133779264214	0.00672645739910314	0.0467648942985267	0.0336134453781513	0.00701754385964912	0.0173980784211893	0.0310748853795212	0.0545084055017832	0.0167622408469343
PF3D7_1419800	0.091503267973856	0.0281870595771941	0.0258980785296575	0.0234941264683829	0.024247491638796	0.00544522741832159	0.0381165919282511	0.0242763772175537	0.00233918128654971	0.0124642949883147	0.0272542027508915	0.0596026490066227	0.0123511248345832
PF3D7_1419900	0.0784313725490194	0.0230621396540679	0.0267335004177109	0.0182454386403399	0.0292642140468227	0.0124919923126201	0.0278667520819987	0.027077497665733	0.00467836257309942	0.0158400415476499	0.033876719307183	0.0644421803362203	0.0149977944419938
PF3D7_1421100	0.0905695611577962	0.0317104420243433	0.037593984962406	0.0252436890777305	0.0409698996655518	0.00640614990390775	0.0310698270339526	0.0326797385620915	0.00935672514619883	0.0179174240457024	0.0236882322975038	0.0736118186449315	0.0185266872518747
PF3D7_1421900	0.0784313725490194	0.0397181294042281	0.0292397660818713	0.0334916270932266	0.0317725752508361	0.0051249199231262	0.0377962844330558	0.0326797385620915	0.00467836257309942	0.0158400415476499	0.0420275089149262	0.0506877228731535	0.0123511248345832
PF3D7_1422500	0.0999066293183938	0.0387572069186419	0.0284043441938179	0.0387403149212695	0.0309364548494983	0.00576553491351698	0.0531710442024345	0.0289449112978525	0.00584795321637427	0.0148013502986237	0.0407539480387164	0.0478858889454917	0.0123511248345832
PF3D7_1423200	0.0662931839402426	0.0262652146060218	0.0334168755221387	0.0289927518120469	0.0351170568561873	0.00416399743754004	0.035554131966688	0.030812324929972	0.00818713450292398	0.0127239678005713	0.0292919001528274	0.0514518593988794	0.0114689016321129
PF3D7_1425500	0.0569561157796451	0.0294682895579756	0.025062656641604	0.0272431892026993	0.0367892976588629	0.00608584240871236	0.0454836643177451	0.0261437908496732	0.00701754385964912	0.0197351337314983	0.0185939887926643	0.0517065715741214	0.0185266872518747
PF3D7_1428300	0.106442577030812	0.0390775144138373	0.0242272347535505	0.0352411897025742	0.0275919732441471	0.0025624599615631	0.048686739269699	0.0252100840336134	0.00818713450292398	0.0189561152947286	0.0185939887926643	0.055781966377993	0.0158800176444641
PF3D7_1428900	0.0887021475256767	0.024023062139654	0.0309106098579783	0.0187453136715821	0.0392976588628762	0.00480461242793081	0.0291479820627802	0.0298786181139122	0.00818713450292398	0.0179174240457024	0.0272542027508915	0.056800815078961	0.0202911336568152
PF3D7_1433100	0.0830999066293182	0.0320307495195387	0.025062656641604	0.0257435641089727	0.0250836120401338	0.00832799487508008	0.0358744394618834	0.0205415499533147	0.00818713450292398	0.0215528434172942	0.02190524707081	0.0634233316352524	0.0163211292456992
PF3D7_1436800	0.0784313725490194	0.0285073670723895	0.0225563909774436	0.0267433141714571	0.0392976588628762	0.00736707238949392	0.0358744394618834	0.0233426704014939	0.00701754385964912	0.0207738249805245	0.0170657157412124	0.0598573611818647	0.0154389060432289
PF3D7_1437300	0.0812324929971987	0.037155669442665	0.0359231411862991	0.0397400649837539	0.0426421404682274	0.00640614990390775	0.0464445868033313	0.0326797385620915	0.00818713450292398	0.0155803687353934	0.0203769740193581	0.0550178298522671	0.0145566828407587
PF3D7_1440300	0.0541549953314658	0.0265855221012171	0.0317460317460317	0.0257435641089727	0.0334448160535117	0.00896860986547085	0.0393978219090327	0.0336134453781513	0.00467836257309942	0.0189561152947286	0.0275089149261335	0.0478858889454917	0.0127922364358183
PF3D7_1441200	0.0756302521008402	0.0329916720051249	0.0158730158730159	0.0369907523119219	0.0192307692307692	0.00640614990390775	0.048686739269699	0.0168067226890756	0.00350877192982456	0.0192157881069852	0.0295466123280693	0.0618950585838005	0.0145566828407587
PF3D7_1441800	0.0644257703081231	0.0208199871877002	0.0275689223057644	0.0234941264683829	0.0342809364548495	0.00736707238949392	0.0377962844330558	0.0261437908496732	0.00467836257309942	0.0153206959231368	0.0185939887926643	0.0489047376464596	0.0123511248345832
PF3D7_1443400	0.0634920634920634	0.0224215246636771	0.0300751879699248	0.0179955011247188	0.0250836120401338	0.0076873798846893	0.0313901345291479	0.0317460317460317	0.0116959064327485	0.0160997143599065	0.00916963830871115	0.0652063168619462	0.0149977944419938
PF3D7_1443700	0.0999066293183938	0.0368353619474696	0.0284043441938179	0.0339915021244688	0.0392976588628762	0.00800768737988469	0.0499679692504806	0.0261437908496732	0.00935672514619883	0.0176577512334458	0.0275089149261335	0.0585838003056548	0.0185266872518747
PF3D7_1444600	0.104575163398693	0.0416399743754004	0.0225563909774436	0.0364908772806797	0.0275919732441471	0.00672645739910314	0.056053811659193	0.0242763772175537	0.00701754385964912	0.0223318618540638	0.0412633723892003	0.056546102903719	0.0202911336568152
PF3D7_1446900	0.0606909430438841	0.0333119795003203	0.0284043441938179	0.0282429392651836	0.0301003344481605	0.00352338244714926	0.035554131966688	0.0317460317460317	0.00116959064327485	0.0179174240457024	0.022159959246052	0.0527254202750893	0.0136744596382885
PF3D7_1447300	0.0849673202614377	0.029788597053171	0.0267335004177109	0.0317420644838789	0.0359531772575251	0.00608584240871236	0.0512491992312622	0.0289449112978525	0.00584795321637427	0.0179174240457024	0.0160468670402445	0.0534895568008152	0.0172033524481694
PF3D7_1450200	0.111111111111111	0.0438821268417682	0.0225563909774436	0.0347413146713321	0.0267558528428094	0.00800768737988469	0.0422805893657912	0.0252100840336134	0.00467836257309942	0.0231108802908335	0.0287824758023434	0.0606214977075906	0.0238200264666961
PF3D7_1450400	0.127917833800186	0.0467648942985267	0.0208855472013367	0.0374906273431641	0.0225752508361204	0.0051249199231262	0.0416399743754004	0.0205415499533147	0.00467836257309942	0.0186964424824721	0.0145185939887926	0.0621497707590425	0.0158800176444641
PF3D7_1451900	0.0868347338935572	0.0301089045483664	0.0267335004177109	0.0274931267183204	0.0275919732441471	0.00448430493273543	0.0352338244714926	0.0261437908496732	0.00467836257309942	0.0186964424824721	0.0119714722363729	0.0636780438104944	0.0163211292456992
PF3D7_1455300	0.0597572362278244	0.0233824471492633	0.0367585630743525	0.0204948762809297	0.0384615384615384	0.0102498398462524	0.0265855221012171	0.03828197945845	0.00467836257309942	0.0176577512334458	0.044829342842588	0.0588385124808968	0.0141155712395236
PF3D7_1456300	0.0625583566760036	0.0172966047405509	0.0200501253132832	0.0227443139215196	0.0234113712374582	0.00576553491351698	0.0413196668802051	0.0177404295051354	0.00233918128654971	0.0199948065437548	0.0129903209373408	0.0654610290371882	0.0194089104543449
PF3D7_1456800	0.105508870214752	0.0301089045483664	0.025062656641604	0.023744063984004	0.0192307692307692	0.00672645739910314	0.0352338244714926	0.027077497665733	0.00935672514619883	0.0215528434172942	0.022159959246052	0.0425369332654102	0.0176444640494045
PF3D7_1458500	0.0812324929971987	0.0246636771300448	0.0275689223057644	0.0199950012496876	0.0334448160535117	0.00672645739910314	0.0253042921204356	0.027077497665733	0.00584795321637427	0.0173980784211893	0.0119714722363729	0.0741212429954154	0.0163211292456992
PF3D7_1460200	0.0756302521008402	0.0294682895579756	0.0317460317460317	0.0342414396400899	0.0376254180602007	0.00704676489429853	0.0419602818705958	0.0326797385620915	0.00701754385964912	0.0192157881069852	0.0280183392766175	0.056546102903719	0.0185266872518747
PF3D7_1460800	0.0597572362278244	0.0221012171684817	0.0175438596491228	0.0197450637340665	0.0267558528428094	0.00672645739910314	0.0201793721973094	0.0196078431372549	0.00233918128654971	0.0153206959231368	0.022159959246052	0.0631686194600104	0.0163211292456992
PF3D7_1461200	0.084033613445378	0.0230621396540679	0.0242272347535505	0.0324918770307422	0.0367892976588629	0.00736707238949392	0.0557335041639976	0.0233426704014939	0.00350877192982456	0.0220721890418073	0.0229240957717779	0.0685175751400919	0.0233789148654609
PF3D7_1462100	0.0784313725490194	0.0310698270339526	0.0284043441938179	0.0257435641089727	0.0351170568561873	0.00800768737988469	0.0333119795003203	0.0298786181139122	0.00818713450292398	0.022851207478577	0.0323484462557311	0.0629139072847684	0.0242611380679312
PF3D7_1466300	0.098972922502334	0.0272261370916079	0.0192147034252297	0.0232441889527618	0.0234113712374582	0.00608584240871236	0.0323510570147341	0.0177404295051354	0.00584795321637427	0.0186964424824721	0.0127356087620988	0.067753438614366	0.0172033524481694
PF3D7_1469100	0.0793650793650792	0.0224215246636771	0.0350877192982456	0.0227443139215196	0.0409698996655518	0.00736707238949392	0.0365150544522742	0.0289449112978525	0.00467836257309942	0.0158400415476499	0.0351502801833928	0.0593479368313807	0.0145566828407587
PF3D7_1469700	0.0868347338935572	0.0442024343369636	0.037593984962406	0.0369907523119219	0.0434782608695652	0.00544522741832159	0.0480461242793083	0.0373482726423903	0.00467836257309942	0.0171384056089327	0.0295466123280693	0.0519612837493634	0.0149977944419938
PF3D7_1469800	0.0924369747899157	0.0317104420243433	0.0442773600668337	0.0349912521869531	0.0510033444816053	0.00832799487508008	0.0528507367072391	0.0457516339869281	0.00701754385964912	0.0114256037392885	0.0211411105450841	0.0369332654100867	0.00926334362593736
PF3D7_1470900	0.0756302521008402	0.0393978219090327	0.0309106098579783	0.0382404398900274	0.0367892976588629	0.00608584240871236	0.0496476617552852	0.0289449112978525	0.00350877192982456	0.0158400415476499	0.033367294956699	0.0519612837493634	0.0123511248345832
PF3D7_1471500	0.0672268907563024	0.035554131966688	0.0309106098579783	0.0362409397650586	0.0392976588628762	0.00896860986547085	0.0496476617552852	0.0317460317460317	0.00818713450292398	0.0150610231108803	0.022159959246052	0.04508405501783	0.0154389060432289
PF3D7_1471600	0.0802987861811389	0.0253042921204356	0.0359231411862991	0.0224943764058985	0.0418060200668896	0.00800768737988469	0.0265855221012171	0.0336134453781513	0.00818713450292398	0.0158400415476499	0.0137544574630667	0.0639327559857363	0.0167622408469343
PF3D7_1472000	0.0971055088702145	0.0368353619474696	0.0359231411862991	0.0392401899525117	0.0376254180602007	0.00608584240871236	0.0608584240871239	0.0354808590102708	0.00701754385964912	0.0233705531030901	0.032857870606215	0.0483953132959757	0.0189677988531098
PF3D7_1472200	0.154995331465919	0.0490070467648944	0.0167084377610693	0.0394901274681328	0.0234113712374582	0.00448430493273543	0.0550928891736068	0.0168067226890756	0.00935672514619883	0.0220721890418073	0.00585838003056546	0.0578196637799289	0.0189677988531098
PF3D7_1474200	0.0690943043884219	0.0313901345291479	0.0217209690893901	0.0254936265933516	0.0275919732441471	0.00544522741832159	0.0368353619474696	0.0214752567693744	0.00701754385964912	0.0148013502986237	0.0142638818135507	0.0575649516046869	0.011910013233348
PF3D7_1475000	0.0662931839402426	0.0304292120435618	0.037593984962406	0.0254936265933516	0.0459866220735786	0.00384368994234465	0.0294682895579756	0.034547152194211	0.00584795321637427	0.0202544793560114	0.0315843097300052	0.0652063168619462	0.0229378032642258
PF3D7_1475500	0.0597572362278244	0.0224215246636771	0.0309106098579783	0.0174956260934766	0.0367892976588629	0.00960922485586163	0.0237027546444587	0.0317460317460317	0.00701754385964912	0.0160997143599065	0.0168110035659704	0.0509424350483955	0.0172033524481694
PF3D7_1476100	0.0616246498599439	0.0253042921204356	0.0317460317460317	0.0279930017495625	0.0468227424749164	0.00608584240871236	0.0384368994234465	0.0317460317460317	0.00701754385964912	0.020514152168268	0.0180845644421803	0.0590932246561388	0.0211733568592854
PF3D7_1477600	0.0690943043884219	0.0278667520819987	0.0401002506265664	0.0242439390152461	0.0493311036789297	0.00992953235105701	0.0211402946828956	0.042016806722689	0.00350877192982456	0.0186964424824721	0.0157921548650025	0.0519612837493634	0.0224966916629907
PF3D7_1478400	0.0812324929971987	0.0269058295964125	0.0258980785296575	0.0269932516870782	0.0267558528428094	0.0124919923126201	0.0358744394618834	0.0280112044817927	0.0105263157894737	0.0254479356011425	0.00789607743250127	0.0634233316352524	0.0224966916629907
PF3D7_1479900	0.0644257703081231	0.0137732222934017	0.025062656641604	0.013246688327918	0.0284280936454849	0.0108904548366432	0.0217809096732863	0.027077497665733	0.0128654970760234	0.0306413918462736	0.00789607743250127	0.0667345899133981	0.0224966916629907
PF3D7_1200800	0.084033613445378	0.0262652146060218	0.0217209690893901	0.0244938765308672	0.0334448160535117	0.00640614990390775	0.0342729019859065	0.0224089635854342	0.00584795321637427	0.0236302259153466	0.0183392766174223	0.0534895568008152	0.0136744596382885
PF3D7_1201100	0.0681605975723621	0.0345932094811019	0.0325814536340852	0.0269932516870782	0.0317725752508361	0.00928891736066624	0.0387572069186419	0.0317460317460317	0.0116959064327485	0.0218125162295507	0.0196128374936322	0.056546102903719	0.0189677988531098
PF3D7_1201600	0.0784313725490194	0.0172966047405509	0.0401002506265664	0.0227443139215196	0.0476588628762542	0.00480461242793081	0.035554131966688	0.0392156862745098	0.00701754385964912	0.0176577512334458	0.033876719307183	0.0611309220580746	0.0167622408469343
PF3D7_1202500	0.102707749766573	0.0339525944907111	0.037593984962406	0.0279930017495625	0.0484949832775919	0.00480461242793081	0.0365150544522742	0.0364145658263305	0.0116959064327485	0.0184367696702155	0.0234335201222619	0.056291390728477	0.0207322452580503
PF3D7_1203100	0.0616246498599439	0.0323510570147341	0.0384294068504595	0.0257435641089727	0.0301003344481605	0.00544522741832159	0.0249839846252402	0.0373482726423903	0.00818713450292398	0.0140223318618541	0.0191034131431482	0.0466123280692818	0.0145566828407587
PF3D7_1204500	0.0802987861811389	0.0237027546444587	0.0167084377610693	0.0257435641089727	0.0284280936454849	0.00960922485586163	0.0397181294042281	0.0177404295051354	0.00701754385964912	0.0155803687353934	0.0285277636271014	0.04508405501783	0.0145566828407587
PF3D7_1205000	0.0943043884220353	0.0269058295964125	0.0225563909774436	0.0289927518120469	0.0292642140468227	0.00640614990390775	0.0320307495195387	0.0233426704014939	0.00233918128654971	0.0140223318618541	0.0267447784004076	0.0570555272542029	0.0114689016321129
PF3D7_1205400	0.136321195144724	0.044522741832159	0.0392648287385129	0.0349912521869531	0.0434782608695652	0.00384368994234465	0.0474055092889175	0.0392156862745098	0.00467836257309942	0.0155803687353934	0.0262353540499236	0.0634233316352524	0.0158800176444641
PF3D7_1205800	0.104575163398693	0.0342729019859065	0.0167084377610693	0.0279930017495625	0.020066889632107	0.00640614990390775	0.0387572069186419	0.0158730158730159	0.00350877192982456	0.0176577512334458	0.0226693835965359	0.0728476821192056	0.0167622408469343
PF3D7_1206600	0.0821661998132585	0.0224215246636771	0.0267335004177109	0.0179955011247188	0.0284280936454849	0.00416399743754004	0.0278667520819987	0.0252100840336134	0.00584795321637427	0.022851207478577	0.0114620478858889	0.0649516046867042	0.0207322452580503
PF3D7_1208200	0.0616246498599439	0.0249839846252402	0.0300751879699248	0.0204948762809297	0.0392976588628762	0.00448430493273543	0.0272261370916079	0.0289449112978525	0.00584795321637427	0.0189561152947286	0.00993377483443708	0.0616403464085585	0.0220555800617556
PF3D7_1209800	0.0532212885154061	0.0249839846252402	0.0317460317460317	0.0312421894526367	0.040133779264214	0.00640614990390775	0.0506085842408714	0.0317460317460317	0.00818713450292398	0.0150610231108803	0.0152827305145186	0.0598573611818647	0.0158800176444641
PF3D7_1210500	0.0802987861811389	0.0230621396540679	0.0258980785296575	0.0252436890777305	0.024247491638796	0.00928891736066624	0.0403587443946189	0.0233426704014939	0.00701754385964912	0.0184367696702155	0.0155374426897606	0.0529801324503313	0.0172033524481694
PF3D7_1212200	0.0700280112044817	0.0217809096732863	0.037593984962406	0.018495376155961	0.0409698996655518	0.00704676489429853	0.0262652146060218	0.03828197945845	0.0152046783625731	0.0148013502986237	0.0272542027508915	0.0624044829342845	0.0158800176444641
PF3D7_1214000	0.0756302521008402	0.0339525944907111	0.0342522974101921	0.0382404398900274	0.0367892976588629	0.00544522741832159	0.0624599615631008	0.0326797385620915	0.0116959064327485	0.0218125162295507	0.0239429444727458	0.0550178298522671	0.0247022496691663
PF3D7_1214800	0.0625583566760036	0.0329916720051249	0.0350877192982456	0.0437390652336914	0.0434782608695652	0.00992953235105701	0.06181934657271	0.03828197945845	0.016374269005848	0.0171384056089327	0.0269994905756496	0.0455934793683139	0.0154389060432289
PF3D7_1216200	0.0859010270774975	0.0326713645099295	0.0242272347535505	0.0347413146713321	0.0259197324414716	0.0131326073030109	0.0509288917360668	0.027077497665733	0.00584795321637427	0.0158400415476499	0.0119714722363729	0.0522159959246054	0.0132333480370534
PF3D7_1216600	0.0541549953314658	0.0230621396540679	0.0284043441938179	0.0319920019995	0.0409698996655518	0.00416399743754004	0.0349135169762972	0.0252100840336134	0.00467836257309942	0.0186964424824721	0.0422822210901682	0.0542536933265412	0.0158800176444641
PF3D7_1217000	0.0830999066293182	0.0390775144138373	0.025062656641604	0.0339915021244688	0.0334448160535117	0.0076873798846893	0.0438821268417682	0.0261437908496732	0.00818713450292398	0.0163593871721631	0.0191034131431482	0.0522159959246054	0.0136744596382885
PF3D7_1218200	0.122315592903828	0.0403587443946189	0.0192147034252297	0.0327418145463633	0.0259197324414716	0.0076873798846893	0.0403587443946189	0.0177404295051354	0.00350877192982456	0.0210334977927811	0.0185939887926643	0.0685175751400919	0.0224966916629907
PF3D7_1218300	0.098972922502334	0.0426008968609866	0.0342522974101921	0.0414896275931016	0.040133779264214	0.0025624599615631	0.0397181294042281	0.0336134453781513	0.0116959064327485	0.0194754609192417	0.0129903209373408	0.0641874681609783	0.0189677988531098
PF3D7_1222400	0.0933706816059755	0.0323510570147341	0.0434419381787803	0.0257435641089727	0.0526755852842809	0.00640614990390775	0.0259449071108264	0.0410830999066293	0.00701754385964912	0.0171384056089327	0.0129903209373408	0.0812531839021908	0.0163211292456992
PF3D7_1222800	0.0681605975723621	0.0278667520819987	0.0300751879699248	0.0284928767808047	0.0359531772575251	0.00864830237027546	0.0454836643177451	0.0261437908496732	0.00467836257309942	0.0199948065437548	0.0157921548650025	0.0524707080998473	0.0180855756506396
PF3D7_1223600	0.0943043884220353	0.0323510570147341	0.0334168755221387	0.026493376655836	0.0334448160535117	0.0108904548366432	0.0387572069186419	0.0326797385620915	0.00701754385964912	0.0163593871721631	0.02190524707081	0.0613856342333166	0.0154389060432289
PF3D7_1224000	0.0700280112044817	0.0243433696348494	0.0350877192982456	0.0342414396400899	0.0351170568561873	0.0108904548366432	0.0474055092889175	0.0373482726423903	0.0105263157894737	0.0145416774863672	0.0206316861946001	0.0552725420275091	0.0145566828407587
PF3D7_1225700	0.11577964519141	0.0390775144138373	0.0225563909774436	0.034491377155711	0.020066889632107	0.0051249199231262	0.0400384368994235	0.0233426704014939	0.00935672514619883	0.0194754609192417	0.0188487009679063	0.0603667855323487	0.0180855756506396
PF3D7_1226900	0.0961718020541548	0.0275464445868033	0.0292397660818713	0.0282429392651836	0.0359531772575251	0.00800768737988469	0.0381165919282511	0.0317460317460317	0.0105263157894737	0.0189561152947286	0.033876719307183	0.0522159959246054	0.0149977944419938
PF3D7_1228200	0.0578898225957049	0.0230621396540679	0.0300751879699248	0.0197450637340665	0.0359531772575251	0.00736707238949392	0.0259449071108264	0.0317460317460317	0.00935672514619883	0.0166190599844196	0.0249617931737137	0.0588385124808968	0.0189677988531098
PF3D7_1228400	0.0999066293183938	0.0432415118513774	0.0183792815371763	0.0337415646088477	0.0342809364548495	0.00544522741832159	0.0329916720051249	0.0177404295051354	0.00350877192982456	0.0135029862373409	0.0155374426897606	0.0616403464085585	0.00794000882223202
PF3D7_1228800	0.0793650793650792	0.0345932094811019	0.025062656641604	0.0277430642339414	0.0267558528428094	0.00736707238949392	0.0304292120435618	0.0205415499533147	0.00350877192982456	0.0158400415476499	0.0259806418746816	0.0636780438104944	0.0163211292456992
PF3D7_1229100	0.131652661064425	0.0461242793081359	0.0409356725146199	0.0362409397650586	0.0334448160535117	0.00288276745675849	0.0470852017937221	0.042016806722689	0.0140350877192982	0.0155803687353934	0.0165562913907285	0.0486500254712177	0.0163211292456992
PF3D7_1229800	0.0812324929971987	0.037155669442665	0.0359231411862991	0.0297425643589102	0.0418060200668896	0.00672645739910314	0.0307495195387572	0.0354808590102708	0.00350877192982456	0.0132433134250844	0.0201222618441162	0.0636780438104944	0.011910013233348
PF3D7_1231100	0.0887021475256767	0.0374759769378604	0.0242272347535505	0.034491377155711	0.0275919732441471	0.00544522741832159	0.0461242793081359	0.0242763772175537	0.00701754385964912	0.0207738249805245	0.0341314314824249	0.0596026490066227	0.0185266872518747
PF3D7_1231200	0.0681605975723621	0.0163356822549648	0.0225563909774436	0.0174956260934766	0.0334448160535117	0.0076873798846893	0.0249839846252402	0.0233426704014939	0.00818713450292398	0.0202544793560114	0.0267447784004076	0.0616403464085585	0.0211733568592854
PF3D7_1232700	0.0774976657329597	0.0313901345291479	0.0242272347535505	0.0404898775306172	0.0376254180602007	0.00576553491351698	0.0621396540679054	0.0224089635854342	0.00584795321637427	0.0166190599844196	0.0229240957717779	0.0481406011207337	0.0127922364358183
PF3D7_1234400	0.0494864612511671	0.0201793721973094	0.0242272347535505	0.0282429392651836	0.0392976588628762	0.00640614990390775	0.0307495195387572	0.0261437908496732	0.00818713450292398	0.0184367696702155	0.0086602139582272	0.0570555272542029	0.0167622408469343
PF3D7_1237700	0.098972922502334	0.0461242793081359	0.0300751879699248	0.0419895026243438	0.0301003344481605	0.0051249199231262	0.0499679692504806	0.0289449112978525	0.00233918128654971	0.020514152168268	0.0282730514518594	0.0473764645950078	0.0220555800617556
PF3D7_1239800	0.101774042950513	0.0278667520819987	0.0275689223057644	0.0232441889527618	0.0342809364548495	0.00320307495195387	0.0304292120435618	0.0252100840336134	0.00116959064327485	0.0220721890418073	0.0211411105450841	0.0720835455934796	0.0224966916629907
PF3D7_1244200	0.0905695611577962	0.0265855221012171	0.0292397660818713	0.0224943764058985	0.0284280936454849	0.00416399743754004	0.025624599615631	0.0280112044817927	0.00701754385964912	0.018177096857959	0.0137544574630667	0.0583290881304128	0.0172033524481694
PF3D7_1246200	0.0802987861811389	0.0320307495195387	0.0200501253132832	0.0397400649837539	0.0225752508361204	0.00480461242793081	0.0483664317745036	0.0186741363211951	0.00233918128654971	0.0160997143599065	0.0346408558329089	0.0412633723892003	0.0149977944419938
PF3D7_1249400	0.0737628384687207	0.0432415118513774	0.0275689223057644	0.0339915021244688	0.0334448160535117	0.0025624599615631	0.0438821268417682	0.0298786181139122	0.0105263157894737	0.0160997143599065	0.0287824758023434	0.0430463576158942	0.0163211292456992
PF3D7_1250200	0.0700280112044817	0.0291479820627802	0.0258980785296575	0.0259935016245938	0.0384615384615384	0.00928891736066624	0.024023062139654	0.0252100840336134	0.00584795321637427	0.0166190599844196	0.0292919001528274	0.0575649516046869	0.0127922364358183
PF3D7_1250400	0.0690943043884219	0.0230621396540679	0.0367585630743525	0.0182454386403399	0.0418060200668896	0.0076873798846893	0.0265855221012171	0.0401493930905695	0.0116959064327485	0.0231108802908335	0.0277636271013755	0.0613856342333166	0.0255844728716365
PF3D7_1251000	0.0588235294117646	0.0387572069186419	0.0267335004177109	0.0409897525618594	0.0259197324414716	0.00608584240871236	0.0518898142216529	0.0261437908496732	0.00233918128654971	0.0212931706050376	0.0191034131431482	0.0542536933265412	0.0194089104543449
PF3D7_1253700	0.0550887021475256	0.014093529788597	0.0300751879699248	0.0194951262184454	0.0292642140468227	0.0105701473414478	0.0275464445868033	0.0317460317460317	0.0105263157894737	0.0246689171643729	0.00738665308201731	0.0621497707590425	0.0264666960741067
PF3D7_1254000	0.0448179271708683	0.00864830237027546	0.0434419381787803	0.010497375656086	0.0392976588628762	0.0131326073030109	0.0243433696348494	0.0457516339869281	0.0128654970760234	0.0231108802908335	0.0188487009679063	0.0598573611818647	0.0238200264666961
PF3D7_0201500	0.0849673202614377	0.0275464445868033	0.0317460317460317	0.0289927518120469	0.0367892976588629	0.00640614990390775	0.0365150544522742	0.0317460317460317	0.0105263157894737	0.025188262788886	0.0198675496688742	0.0621497707590425	0.0229378032642258
PF3D7_0201700	0.0971055088702145	0.0339525944907111	0.0284043441938179	0.0287428142964258	0.0351170568561873	0.00832799487508008	0.035554131966688	0.027077497665733	0.00584795321637427	0.0218125162295507	0.0201222618441162	0.0641874681609783	0.0163211292456992
PF3D7_0202900	0.0793650793650792	0.0345932094811019	0.0192147034252297	0.034491377155711	0.0259197324414716	0.00800768737988469	0.0490070467648944	0.0205415499533147	0.00467836257309942	0.0192157881069852	0.0155374426897606	0.0532348446255733	0.0194089104543449
PF3D7_0208300	0.0681605975723621	0.0153747597693786	0.0200501253132832	0.0122469382654336	0.0284280936454849	0.00992953235105701	0.0217809096732863	0.0196078431372549	0.00350877192982456	0.0140223318618541	0.0150280183392766	0.0631686194600104	0.0149977944419938
PF3D7_0208500	0.0933706816059755	0.0461242793081359	0.0258980785296575	0.045238690327418	0.0275919732441471	0.00384368994234465	0.0611787315823193	0.027077497665733	0.00818713450292398	0.0220721890418073	0.0369332654100867	0.0514518593988794	0.0211733568592854
PF3D7_0209600	0.0578898225957049	0.0192184497117232	0.0359231411862991	0.0152461884528868	0.0384615384615384	0.00608584240871236	0.0269058295964125	0.0364145658263305	0.00350877192982456	0.0259672812256556	0.0185939887926643	0.0519612837493634	0.0158800176444641
PF3D7_0210200	0.0905695611577962	0.0419602818705958	0.0242272347535505	0.0327418145463633	0.0309364548494983	0.00640614990390775	0.0377962844330558	0.0233426704014939	0.00935672514619883	0.0173980784211893	0.0208863983698421	0.056546102903719	0.0180855756506396
PF3D7_0214000	0.125116713352007	0.0352338244714926	0.0217209690893901	0.0294926268432891	0.0259197324414716	0.00832799487508008	0.0454836643177451	0.0233426704014939	0.00701754385964912	0.0241495715398597	0.00509424350483953	0.0529801324503313	0.0233789148654609
PF3D7_0214100	0.123249299719888	0.044522741832159	0.0225563909774436	0.0349912521869531	0.0259197324414716	0.00704676489429853	0.0448430493273543	0.0205415499533147	0.00116959064327485	0.0179174240457024	0.0163015792154865	0.0639327559857363	0.0149977944419938
PF3D7_0216000	0.0700280112044817	0.0278667520819987	0.0384294068504595	0.0222444388902774	0.0392976588628762	0.00544522741832159	0.0249839846252402	0.0410830999066293	0.00467836257309942	0.0173980784211893	0.021650534895568	0.0596026490066227	0.0127922364358183
PF3D7_0216200	0.0812324929971987	0.0339525944907111	0.0258980785296575	0.0277430642339414	0.0317725752508361	0.0076873798846893	0.0454836643177451	0.027077497665733	0.00701754385964912	0.0225915346663204	0.0191034131431482	0.0483953132959757	0.0149977944419938
PF3D7_0218400	0.0933706816059755	0.0310698270339526	0.0175438596491228	0.0294926268432891	0.0192307692307692	0.00960922485586163	0.0342729019859065	0.0186741363211951	0.00701754385964912	0.0249285899766294	0.0183392766174223	0.0590932246561388	0.0224966916629907
PF3D7_0220800	0.0868347338935572	0.025624599615631	0.0384294068504595	0.0219945013746563	0.0426421404682274	0.00576553491351698	0.0265855221012171	0.0364145658263305	0.00935672514619883	0.0215528434172942	0.011207335710647	0.0590932246561388	0.0185266872518747
PF3D7_0223200	0.0392156862745098	0.0102498398462524	0.0392648287385129	0.013246688327918	0.0376254180602007	0.0115310698270339	0.0217809096732863	0.042016806722689	0.0152046783625731	0.0220721890418073	0.0170657157412124	0.0588385124808968	0.0158800176444641
PF3D7_1003500	0.0793650793650792	0.0358744394618834	0.0142021720969089	0.0424893776555859	0.020066889632107	0.00448430493273543	0.0493273542600898	0.0149393090569561	0.00467836257309942	0.0218125162295507	0.0236882322975038	0.055781966377993	0.0158800176444641
PF3D7_1004200	0.0924369747899157	0.0313901345291479	0.0309106098579783	0.0257435641089727	0.0426421404682274	0.00576553491351698	0.0275464445868033	0.0289449112978525	0.00467836257309942	0.0199948065437548	0.0308201732042792	0.0669893020886401	0.0176444640494045
PF3D7_1005100	0.0821661998132585	0.0227418321588725	0.0258980785296575	0.0189952511872032	0.0259197324414716	0.00960922485586163	0.0301089045483664	0.0252100840336134	0.00818713450292398	0.0192157881069852	0.00738665308201731	0.0659704533876722	0.0180855756506396
PF3D7_1005400	0.0728291316526609	0.0361947469570788	0.0325814536340852	0.0302424393901524	0.0359531772575251	0.00832799487508008	0.037155669442665	0.0326797385620915	0.00701754385964912	0.0186964424824721	0.022414671421294	0.0575649516046869	0.0194089104543449
PF3D7_1006300	0.030812324929972	0.029788597053171	0.0384294068504595	0.0357410647338164	0.0501672240802675	0.0051249199231262	0.050288276745676	0.0410830999066293	0.0105263157894737	0.0135029862373409	0.0407539480387164	0.0532348446255733	0.011910013233348
PF3D7_1012500	0.0802987861811389	0.0227418321588725	0.0309106098579783	0.0204948762809297	0.0301003344481605	0.00928891736066624	0.0217809096732863	0.030812324929972	0.00584795321637427	0.0179174240457024	0.0185939887926643	0.0537442689760572	0.0163211292456992
PF3D7_1012800	0.0513538748832866	0.0166559897501601	0.0401002506265664	0.0147463134216446	0.0501672240802675	0.00544522741832159	0.0217809096732863	0.0401493930905695	0.00467836257309942	0.0148013502986237	0.0198675496688742	0.0659704533876722	0.0145566828407587
PF3D7_1014400	0.0830999066293182	0.029788597053171	0.0309106098579783	0.0314921269682578	0.040133779264214	0.00736707238949392	0.0470852017937221	0.0298786181139122	0.00467836257309942	0.0231108802908335	0.011207335710647	0.0555272542027511	0.0220555800617556
PF3D7_1015900	0.0560224089635853	0.0246636771300448	0.0150375939849624	0.0252436890777305	0.0234113712374582	0.00672645739910314	0.0275464445868033	0.0158730158730159	0.00701754385964912	0.0236302259153466	0.022159959246052	0.0547631176770251	0.0207322452580503
PF3D7_1016900	0.0718954248366012	0.0506085842408714	0.0183792815371763	0.0474881279680078	0.0250836120401338	0.00640614990390775	0.0637411915438824	0.0205415499533147	0.00467836257309942	0.0148013502986237	0.0275089149261335	0.0397350993377484	0.0141155712395236
PF3D7_1017000	0.0924369747899157	0.0310698270339526	0.0175438596491228	0.0259935016245938	0.0301003344481605	0.00480461242793081	0.0349135169762972	0.0196078431372549	0.00233918128654971	0.0223318618540638	0.0119714722363729	0.0494141619969436	0.0220555800617556
PF3D7_1019200	0.0943043884220353	0.0365150544522742	0.0267335004177109	0.0352411897025742	0.0359531772575251	0.00576553491351698	0.0461242793081359	0.0261437908496732	0.00584795321637427	0.0189561152947286	0.0096790626591951	0.0537442689760572	0.0189677988531098
PF3D7_1019700	0.0513538748832866	0.00896860986547085	0.025062656641604	0.00749812546863284	0.0250836120401338	0.00544522741832159	0.0128122998078155	0.0242763772175537	0.00467836257309942	0.0101272396780057	0.02190524707081	0.0649516046867042	0.00794000882223202
PF3D7_1023800	0.0887021475256767	0.0301089045483664	0.025062656641604	0.023744063984004	0.0334448160535117	0.00896860986547085	0.0361947469570788	0.0252100840336134	0.00233918128654971	0.0153206959231368	0.00815078960774324	0.0580743759551708	0.0141155712395236
PF3D7_1024000	0.0560224089635853	0.0204996796925048	0.037593984962406	0.0234941264683829	0.0468227424749164	0.00896860986547085	0.0301089045483664	0.0317460317460317	0.0116959064327485	0.0173980784211893	0.0178298522669384	0.0601120733571067	0.0132333480370534
PF3D7_1026000	0.109243697478991	0.0390775144138373	0.0217209690893901	0.0414896275931016	0.0292642140468227	0.00224215246636771	0.0579756566303654	0.0196078431372549	0.00701754385964912	0.0194754609192417	0.0272542027508915	0.0552725420275091	0.0141155712395236
PF3D7_1026400	0.0634920634920634	0.0163356822549648	0.0417710944026733	0.0199950012496876	0.0518394648829431	0.00640614990390775	0.0211402946828956	0.042016806722689	0.00350877192982456	0.0158400415476499	0.0252165053489557	0.0519612837493634	0.0149977944419938
PF3D7_1026900	0.0662931839402426	0.0249839846252402	0.0392648287385129	0.0224943764058985	0.0484949832775919	0.0051249199231262	0.0397181294042281	0.0373482726423903	0.00467836257309942	0.0186964424824721	0.0137544574630667	0.0478858889454917	0.0198500220555801
PF3D7_1028700	0.112044817927171	0.035554131966688	0.0309106098579783	0.0317420644838789	0.0342809364548495	0.00608584240871236	0.0406790518898143	0.030812324929972	0.00935672514619883	0.0184367696702155	0.0318390219052471	0.0519612837493634	0.0172033524481694
PF3D7_1030800	0.0550887021475256	0.042921204356182	0.0309106098579783	0.034491377155711	0.0518394648829431	0.00544522741832159	0.0403587443946189	0.0317460317460317	0.00350877192982456	0.0158400415476499	0.0124808965868568	0.0519612837493634	0.0132333480370534
PF3D7_1031400	0.0971055088702145	0.0582959641255607	0.0367585630743525	0.0517370657335664	0.0392976588628762	0.00448430493273543	0.0547725816784115	0.034547152194211	0.00467836257309942	0.0179174240457024	0.0402445236882324	0.0499235863474276	0.0149977944419938
PF3D7_1034700	0.095238095238095	0.0368353619474696	0.0451127819548872	0.0364908772806797	0.0434782608695652	0.00736707238949392	0.0566944266495838	0.0448179271708683	0.00467836257309942	0.0171384056089327	0.0285277636271014	0.0537442689760572	0.0176444640494045
PF3D7_1036000	0.027077497665733	0.00896860986547085	0.0309106098579783	0.0164958760309923	0.0309364548494983	0.00832799487508008	0.024023062139654	0.0326797385620915	0.00233918128654971	0.0207738249805245	0.0300560366785533	0.0603667855323487	0.0198500220555801
PF3D7_1036500	0.042016806722689	0.0137732222934017	0.0442773600668337	0.0122469382654336	0.0493311036789297	0.00608584240871236	0.0147341447789878	0.0448179271708683	0.016374269005848	0.0202544793560114	0.0163015792154865	0.0703005603667858	0.0180855756506396
PF3D7_0901000	0.0485527544351073	0.0124919923126201	0.0350877192982456	0.0147463134216446	0.0392976588628762	0.00832799487508008	0.0253042921204356	0.0364145658263305	0.0152046783625731	0.0316800830952999	0.0101884870096791	0.0621497707590425	0.0277900308778121
PF3D7_0901300	0.0644257703081231	0.0237027546444587	0.0350877192982456	0.0254936265933516	0.0275919732441471	0.0128122998078155	0.0281870595771941	0.0317460317460317	0.0175438596491228	0.0264866268501687	0.0117167600611309	0.0529801324503313	0.0229378032642258
PF3D7_0902000	0.0905695611577962	0.0275464445868033	0.0284043441938179	0.026493376655836	0.0317725752508361	0.00896860986547085	0.0368353619474696	0.0252100840336134	0.00818713450292398	0.0259672812256556	0.0155374426897606	0.0644421803362203	0.0149977944419938
PF3D7_0903800	0.091503267973856	0.0393978219090327	0.0426065162907268	0.0312421894526367	0.040133779264214	0.00576553491351698	0.0361947469570788	0.0401493930905695	0.00818713450292398	0.0233705531030901	0.0229240957717779	0.0501782985226695	0.0185266872518747
PF3D7_0905400	0.0653594771241829	0.0307495195387572	0.0359231411862991	0.0277430642339414	0.040133779264214	0.00448430493273543	0.035554131966688	0.0364145658263305	0.00818713450292398	0.0168787327966762	0.0269994905756496	0.0517065715741214	0.0132333480370534
PF3D7_0906600	0.111111111111111	0.0390775144138373	0.0242272347535505	0.0319920019995	0.0250836120401338	0.00704676489429853	0.0377962844330558	0.0224089635854342	0.00467836257309942	0.0194754609192417	0.0343861436576669	0.0718288334182376	0.011910013233348
PF3D7_0907300	0.105508870214752	0.0262652146060218	0.0309106098579783	0.0279930017495625	0.0426421404682274	0.00960922485586163	0.0490070467648944	0.0326797385620915	0.00350877192982456	0.0225915346663204	0.0257259296994397	0.0537442689760572	0.0251433612704014
PF3D7_0908800	0.11577964519141	0.0454836643177451	0.025062656641604	0.0422394401399648	0.0317725752508361	0.00608584240871236	0.0451633568225497	0.0233426704014939	0.00701754385964912	0.0148013502986237	0.0160468670402445	0.0585838003056548	0.0163211292456992
PF3D7_0910200	0.0672268907563024	0.0275464445868033	0.0267335004177109	0.0242439390152461	0.0334448160535117	0.00640614990390775	0.0249839846252402	0.0252100840336134	0.00584795321637427	0.018177096857959	0.0343861436576669	0.0639327559857363	0.0158800176444641
PF3D7_0912700	0.0532212885154061	0.0188981422165279	0.0258980785296575	0.0149962509372657	0.0459866220735786	0.00576553491351698	0.0246636771300448	0.0280112044817927	0.00935672514619883	0.0194754609192417	0.0254712175241977	0.0573102394294449	0.0264666960741067
PF3D7_0912900	0.120448179271708	0.0409993593850097	0.0309106098579783	0.0392401899525117	0.0367892976588629	0.00640614990390775	0.056053811659193	0.027077497665733	0.00584795321637427	0.0207738249805245	0.021395822720326	0.0552725420275091	0.0145566828407587
PF3D7_0913400	0.0700280112044817	0.0269058295964125	0.0325814536340852	0.0349912521869531	0.0392976588628762	0.00544522741832159	0.0525304292120437	0.0298786181139122	0.00584795321637427	0.0142820046741106	0.0427916454406522	0.0514518593988794	0.0163211292456992
PF3D7_0914100	0.101774042950513	0.0320307495195387	0.0325814536340852	0.0252436890777305	0.0392976588628762	0.00576553491351698	0.0323510570147341	0.0364145658263305	0.00350877192982456	0.0160997143599065	0.0252165053489557	0.0608762098828326	0.0176444640494045
PF3D7_0914200	0.126050420168067	0.0541319666880207	0.0292397660818713	0.0557360659835039	0.0351170568561873	0.0051249199231262	0.0717488789237671	0.0298786181139122	0.00701754385964912	0.0171384056089327	0.0262353540499236	0.0473764645950078	0.011910013233348
PF3D7_0914500	0.104575163398693	0.0419602818705958	0.0292397660818713	0.0337415646088477	0.0334448160535117	0.00576553491351698	0.0336322869955157	0.027077497665733	0.00467836257309942	0.0155803687353934	0.0114620478858889	0.0652063168619462	0.0180855756506396
PF3D7_0916600	0.0924369747899157	0.0384368994234465	0.0258980785296575	0.0384903774056485	0.0301003344481605	0.00704676489429853	0.0534913516976299	0.0280112044817927	0.00467836257309942	0.0189561152947286	0.0267447784004076	0.0631686194600104	0.0202911336568152
PF3D7_0920000	0.0681605975723621	0.0365150544522742	0.0258980785296575	0.0334916270932266	0.0317725752508361	0.00832799487508008	0.0317104420243433	0.0289449112978525	0.00350877192982456	0.0184367696702155	0.0226693835965359	0.0532348446255733	0.0198500220555801
PF3D7_0921100	0.110177404295051	0.035554131966688	0.0284043441938179	0.0397400649837539	0.0326086956521739	0.00928891736066624	0.0499679692504806	0.0280112044817927	0.00233918128654971	0.0197351337314983	0.0285277636271014	0.0539989811512992	0.0127922364358183
PF3D7_0922600	0.100840336134454	0.0474055092889175	0.025062656641604	0.0404898775306172	0.0301003344481605	0.00704676489429853	0.0432415118513774	0.0252100840336134	0.00233918128654971	0.0179174240457024	0.0313295975547632	0.0504330106979115	0.0136744596382885
PF3D7_0922800	0.0709617180205414	0.0294682895579756	0.0258980785296575	0.0269932516870782	0.0342809364548495	0.0076873798846893	0.0349135169762972	0.0289449112978525	0.00701754385964912	0.0158400415476499	0.0300560366785533	0.0539989811512992	0.0141155712395236
PF3D7_0923700	0.0401493930905695	0.0243433696348494	0.0367585630743525	0.0242439390152461	0.0501672240802675	0.0076873798846893	0.0377962844330558	0.0392156862745098	0.016374269005848	0.0148013502986237	0.00815078960774324	0.0461029037187979	0.0145566828407587
PF3D7_0923900	0.128851540616246	0.0566944266495838	0.0142021720969089	0.0517370657335664	0.0108695652173913	0.00480461242793081	0.0672645739910317	0.0140056022408964	0.00350877192982456	0.0179174240457024	0.0310748853795212	0.0532348446255733	0.0110277900308778
PF3D7_0928800	0.0859010270774975	0.0233824471492633	0.0392648287385129	0.0187453136715821	0.0484949832775919	0.00640614990390775	0.0313901345291479	0.042016806722689	0.00584795321637427	0.0231108802908335	0.021650534895568	0.0506877228731535	0.0172033524481694
PF3D7_0928900	0.131652661064425	0.0499679692504806	0.0284043441938179	0.0459885028742812	0.0367892976588629	0.00544522741832159	0.0714285714285718	0.0261437908496732	0.00584795321637427	0.0194754609192417	0.0203769740193581	0.056291390728477	0.0189677988531098
PF3D7_0929700	0.0868347338935572	0.024023062139654	0.0309106098579783	0.0194951262184454	0.0317725752508361	0.0102498398462524	0.0320307495195387	0.0298786181139122	0.016374269005848	0.0171384056089327	0.033112582781457	0.0590932246561388	0.0149977944419938
PF3D7_0930200	0.0588235294117646	0.0259449071108264	0.0233918128654971	0.0332416895776055	0.024247491638796	0.00576553491351698	0.0448430493273543	0.0205415499533147	0.00467836257309942	0.0158400415476499	0.0196128374936322	0.055781966377993	0.0167622408469343
PF3D7_0930600	0.0802987861811389	0.0291479820627802	0.0225563909774436	0.0254936265933516	0.0292642140468227	0.0115310698270339	0.0435618193465728	0.0233426704014939	0.00701754385964912	0.0186964424824721	0.0254712175241977	0.0522159959246054	0.0167622408469343
PF3D7_0931600	0.0662931839402426	0.0281870595771941	0.0300751879699248	0.0342414396400899	0.0292642140468227	0.00416399743754004	0.0419602818705958	0.030812324929972	0.00701754385964912	0.020514152168268	0.0259806418746816	0.0486500254712177	0.0136744596382885
PF3D7_0931700	0.0653594771241829	0.0307495195387572	0.0317460317460317	0.023994001499625	0.0342809364548495	0.00608584240871236	0.0361947469570788	0.0336134453781513	0.00935672514619883	0.0111659309270319	0.00993377483443708	0.0514518593988794	0.00970445522717247
PF3D7_0932800	0.104575163398693	0.0310698270339526	0.0133667502088555	0.0244938765308672	0.020066889632107	0.00672645739910314	0.0313901345291479	0.0102707749766573	0.00116959064327485	0.0225915346663204	0.0129903209373408	0.067498726439124	0.0233789148654609
PF3D7_0937300	0.0410830999066293	0.0192184497117232	0.0384294068504595	0.0174956260934766	0.0367892976588629	0.00736707238949392	0.0182575272261371	0.0401493930905695	0.00935672514619883	0.0210334977927811	0.0173204279164544	0.0573102394294449	0.0233789148654609
PF3D7_0800900	0.0746965452847804	0.0349135169762972	0.0359231411862991	0.0314921269682578	0.044314381270903	0.00800768737988469	0.0432415118513774	0.0364145658263305	0.00584795321637427	0.0197351337314983	0.0229240957717779	0.0550178298522671	0.0176444640494045
PF3D7_0802000	0.0896358543417365	0.0336322869955157	0.0225563909774436	0.0277430642339414	0.0284280936454849	0.00832799487508008	0.0342729019859065	0.0252100840336134	0.0116959064327485	0.0192157881069852	0.0185939887926643	0.0473764645950078	0.0194089104543449
PF3D7_0803300	0.0849673202614377	0.037155669442665	0.025062656641604	0.0387403149212695	0.0334448160535117	0.00544522741832159	0.050288276745676	0.027077497665733	0.00350877192982456	0.0199948065437548	0.022414671421294	0.0496688741721856	0.0198500220555801
PF3D7_0805300	0.0466853408029878	0.0131326073030109	0.037593984962406	0.0102474381404649	0.0476588628762542	0.00864830237027546	0.0153747597693786	0.0373482726423903	0.00818713450292398	0.0184367696702155	0.00738665308201731	0.0741212429954154	0.0180855756506396
PF3D7_0805900	0.0541549953314658	0.0288276745675848	0.0225563909774436	0.0337415646088477	0.0376254180602007	0.00832799487508008	0.0541319666880207	0.0186741363211951	0.00935672514619883	0.0145416774863672	0.0287824758023434	0.0496688741721856	0.0132333480370534
PF3D7_0806700	0.0578898225957049	0.0246636771300448	0.0233918128654971	0.0214946263434141	0.0359531772575251	0.00896860986547085	0.0304292120435618	0.0242763772175537	0.00584795321637427	0.0202544793560114	0.021395822720326	0.0534895568008152	0.0211733568592854
PF3D7_0807700	0.0504201680672268	0.0249839846252402	0.0309106098579783	0.0209947513121719	0.0418060200668896	0.00672645739910314	0.0352338244714926	0.027077497665733	0.00467836257309942	0.0122046221760582	0.021650534895568	0.0585838003056548	0.0132333480370534
PF3D7_0808900	0.0550887021475256	0.0169762972453555	0.0167084377610693	0.0207448137965508	0.020066889632107	0.00736707238949392	0.0265855221012171	0.0168067226890756	0.0128654970760234	0.0246689171643729	0.0185939887926643	0.0641874681609783	0.0233789148654609
PF3D7_0809400	0.0662931839402426	0.0237027546444587	0.0325814536340852	0.018495376155961	0.0392976588628762	0.00672645739910314	0.0179372197309417	0.0336134453781513	0.00467836257309942	0.0168787327966762	0.0145185939887926	0.056546102903719	0.0167622408469343
PF3D7_0810800	0.0765639589168999	0.0384368994234465	0.0275689223057644	0.0312421894526367	0.024247491638796	0.0115310698270339	0.0333119795003203	0.0289449112978525	0.00233918128654971	0.0168787327966762	0.00534895568008151	0.056546102903719	0.0141155712395236
PF3D7_0810900	0.100840336134454	0.0393978219090327	0.0417710944026733	0.0417395651087227	0.0468227424749164	0.00576553491351698	0.0512491992312622	0.0401493930905695	0.00701754385964912	0.0160997143599065	0.0269994905756496	0.0537442689760572	0.0149977944419938
PF3D7_0811300	0.0924369747899157	0.0393978219090327	0.0300751879699248	0.0324918770307422	0.0284280936454849	0.00352338244714926	0.0313901345291479	0.0298786181139122	0.00584795321637427	0.0184367696702155	0.0140091696383087	0.0657157412124302	0.0176444640494045
PF3D7_0811800	0.0560224089635853	0.0150544522741832	0.0267335004177109	0.0149962509372657	0.0334448160535117	0.00928891736066624	0.0285073670723895	0.027077497665733	0.00467836257309942	0.0168787327966762	0.0175751400916964	0.0659704533876722	0.0189677988531098
PF3D7_0812500	0.0943043884220353	0.0291479820627802	0.0158730158730159	0.023994001499625	0.0225752508361204	0.00672645739910314	0.0281870595771941	0.0177404295051354	0.00233918128654971	0.018177096857959	0.0137544574630667	0.056800815078961	0.0154389060432289
PF3D7_0816400	0.0849673202614377	0.0438821268417682	0.0325814536340852	0.0364908772806797	0.0434782608695652	0.00800768737988469	0.0458039718129405	0.0289449112978525	0.00701754385964912	0.0150610231108803	0.0155374426897606	0.0471217524197658	0.0132333480370534
PF3D7_0817000	0.0746965452847804	0.0211402946828956	0.0267335004177109	0.0207448137965508	0.0392976588628762	0.00608584240871236	0.0345932094811019	0.027077497665733	0.00935672514619883	0.022851207478577	0.0191034131431482	0.0527254202750893	0.0207322452580503
PF3D7_0820400	0.091503267973856	0.0211402946828956	0.0384294068504595	0.0249937515621094	0.0434782608695652	0.00608584240871236	0.0442024343369636	0.0410830999066293	0.00701754385964912	0.0189561152947286	0.0262353540499236	0.0590932246561388	0.0216144684605205
PF3D7_0823200	0.121381886087768	0.0566944266495838	0.0200501253132832	0.0629842539365156	0.0225752508361204	0.0051249199231262	0.0768737988468934	0.0224089635854342	0.00584795321637427	0.020514152168268	0.0282730514518594	0.0394803871625065	0.0132333480370534
PF3D7_0826200	0.0681605975723621	0.029788597053171	0.0384294068504595	0.0274931267183204	0.0468227424749164	0.00544522741832159	0.0275464445868033	0.0410830999066293	0.00584795321637427	0.0158400415476499	0.0303107488537953	0.0542536933265412	0.0145566828407587
PF3D7_0826300	0.0943043884220353	0.0291479820627802	0.0258980785296575	0.0317420644838789	0.0301003344481605	0.00544522741832159	0.0426008968609866	0.0280112044817927	0.00584795321637427	0.0166190599844196	0.0147733061640346	0.055781966377993	0.0127922364358183
PF3D7_0827100	0.0784313725490194	0.0176169122357463	0.0233918128654971	0.0154961259685079	0.0309364548494983	0.00960922485586163	0.0281870595771941	0.0224089635854342	0.0105263157894737	0.0184367696702155	0.0193581253183902	0.067498726439124	0.0180855756506396
PF3D7_0832500	0.0354808590102708	0.0105701473414478	0.0342522974101921	0.015746063484129	0.0317725752508361	0.0112107623318386	0.0227418321588725	0.0354808590102708	0.0116959064327485	0.025188262788886	0.011207335710647	0.0654610290371882	0.0251433612704014
PF3D7_0832800	0.0364145658263305	0.00704676489429853	0.0476190476190476	0.0139965008747813	0.0376254180602007	0.00896860986547085	0.0272261370916079	0.0485527544351073	0.0116959064327485	0.025188262788886	0.0287824758023434	0.0618950585838005	0.0251433612704014
PF3D7_0704100	0.0802987861811389	0.0342729019859065	0.0350877192982456	0.0299925018745313	0.040133779264214	0.00640614990390775	0.0326713645099295	0.0354808590102708	0	0.0166190599844196	0.0277636271013755	0.0550178298522671	0.0167622408469343
PF3D7_0704400	0.119514472455649	0.0361947469570788	0.0258980785296575	0.0284928767808047	0.0309364548494983	0.00704676489429853	0.0416399743754004	0.0280112044817927	0.00467836257309942	0.0194754609192417	0.0160468670402445	0.0601120733571067	0.0233789148654609
PF3D7_0705200	0.0793650793650792	0.024023062139654	0.025062656641604	0.0199950012496876	0.0392976588628762	0.00608584240871236	0.0313901345291479	0.0261437908496732	0.00818713450292398	0.0192157881069852	0.00916963830871115	0.068008150789608	0.0202911336568152
PF3D7_0705700	0.0859010270774975	0.0368353619474696	0.0225563909774436	0.0402399400149961	0.0209030100334448	0.00704676489429853	0.0608584240871239	0.0242763772175537	0.00701754385964912	0.0171384056089327	0.0300560366785533	0.0575649516046869	0.0132333480370534
PF3D7_0709700	0.101774042950513	0.0310698270339526	0.0317460317460317	0.0267433141714571	0.0384615384615384	0.00736707238949392	0.0384368994234465	0.0336134453781513	0.00233918128654971	0.0168787327966762	0.0277636271013755	0.0547631176770251	0.0149977944419938
PF3D7_0711500	0.107376283846872	0.0358744394618834	0.0225563909774436	0.0279930017495625	0.0209030100334448	0.00416399743754004	0.0333119795003203	0.0233426704014939	0.00584795321637427	0.0186964424824721	0.0163015792154865	0.0547631176770251	0.0145566828407587
PF3D7_0714400	0.0793650793650792	0.0291479820627802	0.0258980785296575	0.0274931267183204	0.0342809364548495	0.00832799487508008	0.0409993593850097	0.0252100840336134	0.00701754385964912	0.0194754609192417	0.0191034131431482	0.0519612837493634	0.0202911336568152
PF3D7_0715900	0.098972922502334	0.0416399743754004	0.0275689223057644	0.0362409397650586	0.0292642140468227	0.00608584240871236	0.0377962844330558	0.030812324929972	0.00350877192982456	0.0179174240457024	0.0259806418746816	0.0463576158940399	0.0141155712395236
PF3D7_0716400	0.0672268907563024	0.0272261370916079	0.0225563909774436	0.0274931267183204	0.024247491638796	0.00480461242793081	0.0426008968609866	0.0224089635854342	0.00467836257309942	0.0114256037392885	0.0481406011207337	0.0501782985226695	0.0105866784296427
PF3D7_0717700	0.0653594771241829	0.0124919923126201	0.0192147034252297	0.0112471882029493	0.0309364548494983	0.0051249199231262	0.0211402946828956	0.0186741363211951	0.00584795321637427	0.0194754609192417	0.0272542027508915	0.056291390728477	0.0207322452580503
PF3D7_0718000	0.0765639589168999	0.0243433696348494	0.0258980785296575	0.0222444388902774	0.0418060200668896	0.00736707238949392	0.0397181294042281	0.0261437908496732	0.00467836257309942	0.0176577512334458	0.0132450331125828	0.0596026490066227	0.0163211292456992
PF3D7_0719100	0.0401493930905695	0.037155669442665	0.037593984962406	0.0392401899525117	0.0501672240802675	0.00928891736066624	0.0413196668802051	0.0401493930905695	0.00584795321637427	0.0150610231108803	0.044319918492104	0.0463576158940399	0.0211733568592854
PF3D7_0719800	0.100840336134454	0.0269058295964125	0.025062656641604	0.0279930017495625	0.0284280936454849	0.00704676489429853	0.0400384368994235	0.0224089635854342	0.00467836257309942	0.0202544793560114	0.0114620478858889	0.0542536933265412	0.0198500220555801
PF3D7_0720400	0.0812324929971987	0.0249839846252402	0.025062656641604	0.023744063984004	0.0292642140468227	0.0102498398462524	0.0307495195387572	0.027077497665733	0.00935672514619883	0.0168787327966762	0.0183392766174223	0.0529801324503313	0.0176444640494045
PF3D7_0724400	0.0737628384687207	0.0326713645099295	0.0233918128654971	0.0307423144213946	0.0309364548494983	0.0051249199231262	0.0438821268417682	0.0242763772175537	0.00701754385964912	0.0145416774863672	0.0407539480387164	0.0529801324503313	0.0149977944419938
PF3D7_0724500	0.0569561157796451	0.0269058295964125	0.0334168755221387	0.0267433141714571	0.044314381270903	0.00704676489429853	0.0387572069186419	0.0364145658263305	0.00701754385964912	0.0155803687353934	0.0481406011207337	0.0537442689760572	0.0172033524481694
PF3D7_0726400	0.107376283846872	0.0435618193465728	0.0142021720969089	0.0367408147963008	0.0275919732441471	0.00448430493273543	0.0490070467648944	0.0140056022408964	0.00350877192982456	0.0199948065437548	0.0343861436576669	0.0687722873153339	0.0158800176444641
PF3D7_0727300	0.11577964519141	0.0272261370916079	0.0258980785296575	0.0219945013746563	0.0301003344481605	0.00896860986547085	0.0345932094811019	0.027077497665733	0.00467836257309942	0.0145416774863672	0.00305654610290372	0.0578196637799289	0.0145566828407587
PF3D7_0727500	0.0672268907563024	0.0172966047405509	0.0208855472013367	0.0144963759060235	0.0267558528428094	0.0102498398462524	0.0253042921204356	0.0233426704014939	0.00350877192982456	0.022851207478577	0.0231788079470199	0.056036678553235	0.0198500220555801
PF3D7_0727600	0.0690943043884219	0.0172966047405509	0.0350877192982456	0.0142464383904024	0.0351170568561873	0.00832799487508008	0.0281870595771941	0.0373482726423903	0.00467836257309942	0.022851207478577	0.00942435048395312	0.0580743759551708	0.0251433612704014
PF3D7_0727800	0.0887021475256767	0.0275464445868033	0.0342522974101921	0.0227443139215196	0.0351170568561873	0.00416399743754004	0.037155669442665	0.0354808590102708	0.00584795321637427	0.0173980784211893	0.010952623535405	0.056800815078961	0.0136744596382885
PF3D7_0729000	0.098972922502334	0.0326713645099295	0.025062656641604	0.0337415646088477	0.0250836120401338	0.00832799487508008	0.0547725816784115	0.027077497665733	0.0128654970760234	0.0249285899766294	0.044319918492104	0.044319918492104	0.0233789148654609
PF3D7_0729100	0.0653594771241829	0.0137732222934017	0.0350877192982456	0.0109972506873282	0.0250836120401338	0.00384368994234465	0.0182575272261371	0.0336134453781513	0.00584795321637427	0.0173980784211893	0.0361691288843608	0.0624044829342845	0.0123511248345832
PF3D7_1301600	0.0672268907563024	0.0329916720051249	0.0225563909774436	0.0259935016245938	0.0234113712374582	0.00416399743754004	0.0237027546444587	0.0233426704014939	0.00935672514619883	0.0231108802908335	0.0175751400916964	0.0652063168619462	0.0163211292456992
PF3D7_1302700	0.091503267973856	0.019859064702114	0.0133667502088555	0.0154961259685079	0.0175585284280936	0.014093529788597	0.025624599615631	0.0121381886087768	0.00350877192982456	0.0259672812256556	0.00305654610290372	0.0529801324503313	0.0189677988531098
PF3D7_1304300	0.0905695611577962	0.0496476617552852	0.0183792815371763	0.0397400649837539	0.0317725752508361	0.00736707238949392	0.0403587443946189	0.0186741363211951	0.00350877192982456	0.0158400415476499	0.0476311767702498	0.0524707080998473	0.0145566828407587
PF3D7_1304900	0.11484593837535	0.0544522741832161	0.0150375939849624	0.0497375656085976	0.0259197324414716	0.00704676489429853	0.0695067264573994	0.0130718954248366	0.00116959064327485	0.0231108802908335	0.0211411105450841	0.0598573611818647	0.0198500220555801
PF3D7_1305600	0.0588235294117646	0.0281870595771941	0.0392648287385129	0.0259935016245938	0.0468227424749164	0.00704676489429853	0.0333119795003203	0.0373482726423903	0.00584795321637427	0.0186964424824721	0.0285277636271014	0.0506877228731535	0.0207322452580503
PF3D7_1307900	0.0868347338935572	0.0403587443946189	0.0284043441938179	0.0319920019995	0.0334448160535117	0.00480461242793081	0.0384368994234465	0.0261437908496732	0.00350877192982456	0.0163593871721631	0.0241976566479878	0.0573102394294449	0.0158800176444641
PF3D7_1308600	0.0494864612511671	0.0166559897501601	0.0367585630743525	0.0144963759060235	0.0510033444816053	0.00576553491351698	0.0281870595771941	0.0373482726423903	0.00350877192982456	0.0241495715398597	0.0129903209373408	0.0590932246561388	0.0216144684605205
PF3D7_1311500	0.0774976657329597	0.0387572069186419	0.0233918128654971	0.0379905023744063	0.020066889632107	0.00672645739910314	0.0451633568225497	0.0224089635854342	0.00233918128654971	0.0145416774863672	0.0193581253183902	0.0514518593988794	0.0136744596382885
PF3D7_1312600	0.0971055088702145	0.0352338244714926	0.025062656641604	0.0357410647338164	0.0351170568561873	0.00928891736066624	0.0416399743754004	0.027077497665733	0.00584795321637427	0.0189561152947286	0.0234335201222619	0.0539989811512992	0.0163211292456992
PF3D7_1312700	0.0849673202614377	0.0358744394618834	0.0300751879699248	0.0362409397650586	0.0301003344481605	0.00672645739910314	0.0336322869955157	0.0261437908496732	0.0140350877192982	0.0259672812256556	0.0117167600611309	0.0646968925114623	0.0207322452580503
PF3D7_1313700	0.0662931839402426	0.0221012171684817	0.0275689223057644	0.0229942514371407	0.0384615384615384	0.0102498398462524	0.0393978219090327	0.0298786181139122	0.00818713450292398	0.0153206959231368	0.0315843097300052	0.0537442689760572	0.0136744596382885
PF3D7_1315100	0.0859010270774975	0.0272261370916079	0.037593984962406	0.023994001499625	0.0367892976588629	0.00640614990390775	0.0361947469570788	0.03828197945845	0.00701754385964912	0.0192157881069852	0.00483953132959755	0.0555272542027511	0.0189677988531098
PF3D7_1315900	0.122315592903828	0.0400384368994235	0.0192147034252297	0.0324918770307422	0.0183946488294314	0.00576553491351698	0.0416399743754004	0.0205415499533147	0.00584795321637427	0.025188262788886	0.00611309220580743	0.0710646968925117	0.0238200264666961
PF3D7_1317700	0.112044817927171	0.0416399743754004	0.025062656641604	0.0407398150462383	0.0217391304347826	0.0076873798846893	0.0538116591928253	0.0233426704014939	0.00584795321637427	0.0223318618540638	0.0264900662251656	0.056546102903719	0.0224966916629907
PF3D7_1318000	0.105508870214752	0.035554131966688	0.0325814536340852	0.0349912521869531	0.040133779264214	0.0105701473414478	0.0490070467648944	0.0354808590102708	0.00818713450292398	0.0145416774863672	0.0351502801833928	0.0463576158940399	0.0132333480370534
PF3D7_1318600	0.0522875816993463	0.0169762972453555	0.0309106098579783	0.0169957510622344	0.0409698996655518	0.00608584240871236	0.0147341447789878	0.0289449112978525	0.00818713450292398	0.0231108802908335	0.0191034131431482	0.0664798777381561	0.0220555800617556
PF3D7_1318900	0.0765639589168999	0.029788597053171	0.0275689223057644	0.0294926268432891	0.0284280936454849	0.00896860986547085	0.0329916720051249	0.0280112044817927	0.00584795321637427	0.0199948065437548	0.0155374426897606	0.0634233316352524	0.0163211292456992
PF3D7_1319000	0.0849673202614377	0.0211402946828956	0.0342522974101921	0.0177455636090977	0.0334448160535117	0.00640614990390775	0.0259449071108264	0.0336134453781513	0.00584795321637427	0.0145416774863672	0.0348955680081509	0.056800815078961	0.0123511248345832
PF3D7_1319800	0.0802987861811389	0.0413196668802051	0.0242272347535505	0.0367408147963008	0.0309364548494983	0.00704676489429853	0.0442024343369636	0.027077497665733	0.00584795321637427	0.0179174240457024	0.0387162506367805	0.0494141619969436	0.0185266872518747
PF3D7_1319900	0.0709617180205414	0.0285073670723895	0.0392648287385129	0.0247438140464883	0.0351170568561873	0.00576553491351698	0.0278667520819987	0.0410830999066293	0.00935672514619883	0.0218125162295507	0.0201222618441162	0.0667345899133981	0.0207322452580503
PF3D7_1321400	0.0662931839402426	0.0249839846252402	0.0267335004177109	0.0287428142964258	0.0309364548494983	0.00736707238949392	0.0493273542600898	0.0233426704014939	0.00350877192982456	0.0194754609192417	0.0389709628120225	0.0524707080998473	0.0136744596382885
PF3D7_1323900	0.0700280112044817	0.019859064702114	0.0325814536340852	0.0192451887028243	0.0351170568561873	0.00608584240871236	0.0336322869955157	0.0326797385620915	0.00467836257309942	0.0163593871721631	0.022414671421294	0.0529801324503313	0.0154389060432289
PF3D7_1324100	0.095238095238095	0.0374759769378604	0.0317460317460317	0.0362409397650586	0.040133779264214	0.00448430493273543	0.0442024343369636	0.0298786181139122	0.00467836257309942	0.0166190599844196	0.0275089149261335	0.0483953132959757	0.0180855756506396
PF3D7_1324500	0.0522875816993463	0.0294682895579756	0.0392648287385129	0.0327418145463633	0.0409698996655518	0.00544522741832159	0.0496476617552852	0.0354808590102708	0.00818713450292398	0.0202544793560114	0.044829342842588	0.0410086602139583	0.0101455668284076
PF3D7_1324600	0.0681605975723621	0.0294682895579756	0.0225563909774436	0.0242439390152461	0.0284280936454849	0.00640614990390775	0.0249839846252402	0.0214752567693744	0.00350877192982456	0.0135029862373409	0.0157921548650025	0.0578196637799289	0.0172033524481694
PF3D7_1327100	0.0550887021475256	0.0249839846252402	0.0300751879699248	0.0269932516870782	0.0426421404682274	0.00832799487508008	0.0377962844330558	0.0289449112978525	0.00584795321637427	0.0194754609192417	0.0188487009679063	0.0476311767702498	0.0185266872518747
PF3D7_1328200	0.0606909430438841	0.0195387572069186	0.0258980785296575	0.0154961259685079	0.0342809364548495	0.00704676489429853	0.0204996796925048	0.0242763772175537	0.00584795321637427	0.0189561152947286	0.011207335710647	0.0636780438104944	0.0167622408469343
PF3D7_1328900	0.0868347338935572	0.0288276745675848	0.025062656641604	0.0257435641089727	0.0351170568561873	0.00704676489429853	0.0384368994234465	0.0261437908496732	0.00701754385964912	0.0186964424824721	0.0188487009679063	0.056036678553235	0.0194089104543449
PF3D7_1329200	0.0868347338935572	0.0301089045483664	0.0409356725146199	0.0314921269682578	0.0510033444816053	0.00672645739910314	0.0518898142216529	0.0429505135387488	0.0116959064327485	0.0171384056089327	0.0241976566479878	0.0478858889454917	0.0167622408469343
PF3D7_1329500	0.120448179271708	0.0573350416399746	0.0334168755221387	0.0464883779055234	0.0367892976588629	0.00608584240871236	0.0454836643177451	0.034547152194211	0.00584795321637427	0.0158400415476499	0.0132450331125828	0.0527254202750893	0.0136744596382885
PF3D7_1330400	0.119514472455649	0.0499679692504806	0.025062656641604	0.0454886278430391	0.0275919732441471	0.00544522741832159	0.0557335041639976	0.0242763772175537	0.00350877192982456	0.0220721890418073	0.0298013245033113	0.0506877228731535	0.0180855756506396
PF3D7_1332800	0.102707749766573	0.0435618193465728	0.0417710944026733	0.0354911272181953	0.0384615384615384	0.00736707238949392	0.0474055092889175	0.0429505135387488	0.00818713450292398	0.0186964424824721	0.0226693835965359	0.0504330106979115	0.0167622408469343
PF3D7_1333800	0.0830999066293182	0.0422805893657912	0.0225563909774436	0.045238690327418	0.0234113712374582	0.00544522741832159	0.0608584240871239	0.0242763772175537	0.00116959064327485	0.0184367696702155	0.00840550178298522	0.0537442689760572	0.0163211292456992
PF3D7_1336300	0.0774976657329597	0.0259449071108264	0.0325814536340852	0.0307423144213946	0.0418060200668896	0.00672645739910314	0.0483664317745036	0.030812324929972	0.0105263157894737	0.0148013502986237	0.0170657157412124	0.0527254202750893	0.0176444640494045
PF3D7_1338200	0.11391223155929	0.0413196668802051	0.0133667502088555	0.0374906273431641	0.0117056856187291	0.00480461242793081	0.0480461242793083	0.0140056022408964	0.00584795321637427	0.0262269540379122	0.0236882322975038	0.056291390728477	0.0194089104543449
PF3D7_1339900	0.0821661998132585	0.0326713645099295	0.0292397660818713	0.0257435641089727	0.0376254180602007	0.00448430493273543	0.0278667520819987	0.0298786181139122	0.00584795321637427	0.0207738249805245	0.022159959246052	0.0593479368313807	0.0180855756506396
PF3D7_1340500	0.119514472455649	0.0272261370916079	0.0417710944026733	0.0222444388902774	0.0392976588628762	0.00640614990390775	0.0409993593850097	0.0429505135387488	0.00701754385964912	0.0163593871721631	0.00534895568008151	0.0601120733571067	0.0189677988531098
PF3D7_1342500	0.0578898225957049	0.0307495195387572	0.0325814536340852	0.0384903774056485	0.0476588628762542	0.00672645739910314	0.0458039718129405	0.0336134453781513	0.00584795321637427	0.0145416774863672	0.0236882322975038	0.0511971472236374	0.0145566828407587
PF3D7_1343500	0.0690943043884219	0.0310698270339526	0.0258980785296575	0.0269932516870782	0.0359531772575251	0.0076873798846893	0.0461242793081359	0.0233426704014939	0.00350877192982456	0.020514152168268	0.0262353540499236	0.0519612837493634	0.0185266872518747
PF3D7_1345700	0.0961718020541548	0.0294682895579756	0.0208855472013367	0.0359910022494375	0.0326086956521739	0.00736707238949392	0.0490070467648944	0.0224089635854342	0.00350877192982456	0.0155803687353934	0.00280183392766174	0.0555272542027511	0.0154389060432289
PF3D7_1348500	0.0961718020541548	0.0320307495195387	0.0367585630743525	0.0387403149212695	0.0418060200668896	0.00672645739910314	0.0515695067264575	0.0401493930905695	0.00818713450292398	0.0202544793560114	0.0254712175241977	0.0455934793683139	0.0185266872518747
PF3D7_1348800	0.0905695611577962	0.0310698270339526	0.0367585630743525	0.0252436890777305	0.0359531772575251	0.00960922485586163	0.0393978219090327	0.0373482726423903	0.00935672514619883	0.0184367696702155	0.00891492613346917	0.0611309220580746	0.0176444640494045
PF3D7_1351100	0.0924369747899157	0.0467648942985267	0.0242272347535505	0.0417395651087227	0.0234113712374582	0.00800768737988469	0.0570147341447792	0.0252100840336134	0.00467836257309942	0.0192157881069852	0.0163015792154865	0.0539989811512992	0.0185266872518747
PF3D7_1352300	0.106442577030812	0.0361947469570788	0.0200501253132832	0.0287428142964258	0.0284280936454849	0.00672645739910314	0.0448430493273543	0.0177404295051354	0.00350877192982456	0.022851207478577	0.0155374426897606	0.06826286296485	0.0229378032642258
PF3D7_1355200	0.112044817927171	0.0301089045483664	0.0208855472013367	0.0244938765308672	0.0250836120401338	0.00992953235105701	0.0365150544522742	0.0214752567693744	0.00467836257309942	0.0225915346663204	0.00815078960774324	0.0685175751400919	0.0229378032642258
PF3D7_1357000	0.0887021475256767	0.0262652146060218	0.012531328320802	0.0227443139215196	0.0158862876254181	0.00672645739910314	0.0317104420243433	0.0140056022408964	0.00818713450292398	0.0186964424824721	0.0236882322975038	0.0489047376464596	0.0149977944419938
PF3D7_1357300	0.0765639589168999	0.0374759769378604	0.037593984962406	0.034491377155711	0.0560200668896321	0.00672645739910314	0.0515695067264575	0.0364145658263305	0.00935672514619883	0.0197351337314983	0.0165562913907285	0.0501782985226695	0.0216144684605205
PF3D7_1359400	0.103641456582633	0.0342729019859065	0.0175438596491228	0.0347413146713321	0.0142140468227425	0.00736707238949392	0.0403587443946189	0.0177404295051354	0.00818713450292398	0.0207738249805245	0.0119714722363729	0.0547631176770251	0.0145566828407587
PF3D7_1360000	0.0774976657329597	0.0265855221012171	0.0292397660818713	0.0274931267183204	0.0434782608695652	0.00864830237027546	0.0313901345291479	0.0289449112978525	0.00467836257309942	0.0155803687353934	0.0269994905756496	0.0524707080998473	0.0154389060432289
PF3D7_1362200	0.104575163398693	0.0301089045483664	0.0133667502088555	0.0279930017495625	0.020066889632107	0.00640614990390775	0.0336322869955157	0.0140056022408964	0.00584795321637427	0.0155803687353934	0.0173204279164544	0.0529801324503313	0.0167622408469343
PF3D7_1363200	0.0728291316526609	0.0358744394618834	0.0275689223057644	0.0329917520619844	0.0359531772575251	0.0076873798846893	0.0390775144138373	0.0289449112978525	0.00818713450292398	0.0173980784211893	0.0127356087620988	0.0545084055017832	0.0189677988531098
PF3D7_1363700	0.0588235294117646	0.0249839846252402	0.0325814536340852	0.0202449387653087	0.0451505016722408	0.00544522741832159	0.0237027546444587	0.034547152194211	0.00467836257309942	0.0215528434172942	0.00891492613346917	0.0532348446255733	0.0176444640494045
PF3D7_1365200	0.091503267973856	0.0451633568225497	0.0275689223057644	0.0352411897025742	0.0309364548494983	0.00672645739910314	0.0490070467648944	0.027077497665733	0.00701754385964912	0.0225915346663204	0.0236882322975038	0.0534895568008152	0.0277900308778121
PF3D7_1365800	0.0924369747899157	0.0432415118513774	0.0409356725146199	0.0472381904523867	0.0434782608695652	0.00448430493273543	0.0483664317745036	0.0401493930905695	0.00584795321637427	0.0150610231108803	0.0229240957717779	0.0473764645950078	0.0123511248345832
PF3D7_1366100	0.0793650793650792	0.0390775144138373	0.0317460317460317	0.0402399400149961	0.0384615384615384	0.0076873798846893	0.0547725816784115	0.0336134453781513	0.00467836257309942	0.0176577512334458	0.0257259296994397	0.0534895568008152	0.0194089104543449
PF3D7_1366200	0.0616246498599439	0.0390775144138373	0.0300751879699248	0.0304923769057735	0.0434782608695652	0.00640614990390775	0.0374759769378604	0.0280112044817927	0.0140350877192982	0.0267462996624253	0.0180845644421803	0.0506877228731535	0.0317600352889281
PF3D7_1366900	0.124183006535947	0.0426008968609866	0.0208855472013367	0.0347413146713321	0.0142140468227425	0.00352338244714926	0.0442024343369636	0.0205415499533147	0.00467836257309942	0.0168787327966762	0.0142638818135507	0.0741212429954154	0.00573445081605646
PF3D7_1367200	0.0802987861811389	0.0188981422165279	0.0267335004177109	0.0174956260934766	0.0426421404682274	0.00576553491351698	0.035554131966688	0.0280112044817927	0.00818713450292398	0.0148013502986237	0.0305654610290372	0.0476311767702498	0.0149977944419938
PF3D7_1368100	0.100840336134454	0.0345932094811019	0.0192147034252297	0.0412396900774805	0.024247491638796	0.00896860986547085	0.0570147341447792	0.0214752567693744	0.00584795321637427	0.0218125162295507	0.0481406011207337	0.0524707080998473	0.0180855756506396
PF3D7_1101300	0.0718954248366012	0.0208199871877002	0.0258980785296575	0.0194951262184454	0.0317725752508361	0.00800768737988469	0.0301089045483664	0.0261437908496732	0.0140350877192982	0.029862373409504	0.0122261844116149	0.0616403464085585	0.0242611380679312
PF3D7_1105800	0.109243697478991	0.042921204356182	0.0175438596491228	0.0432391902024492	0.0250836120401338	0.00448430493273543	0.0570147341447792	0.0177404295051354	0.00233918128654971	0.0244092443521163	0.033367294956699	0.0539989811512992	0.0198500220555801
PF3D7_1110000	0.0504201680672268	0.0393978219090327	0.0317460317460317	0.0414896275931016	0.0392976588628762	0.00576553491351698	0.0515695067264575	0.030812324929972	0.0105263157894737	0.0150610231108803	0.0473764645950078	0.0476311767702498	0.0149977944419938
PF3D7_1115000	0.0466853408029878	0.0201793721973094	0.0275689223057644	0.0252436890777305	0.0367892976588629	0.00736707238949392	0.0400384368994235	0.0280112044817927	0.00350877192982456	0.0171384056089327	0.0122261844116149	0.055781966377993	0.0158800176444641
PF3D7_1115500	0.0812324929971987	0.0365150544522742	0.0275689223057644	0.0364908772806797	0.0301003344481605	0.0051249199231262	0.0400384368994235	0.027077497665733	0.00233918128654971	0.0210334977927811	0.0165562913907285	0.0603667855323487	0.0167622408469343
PF3D7_1116100	0.112044817927171	0.0406790518898143	0.0258980785296575	0.0337415646088477	0.0392976588628762	0.00576553491351698	0.0365150544522742	0.0252100840336134	0.00350877192982456	0.0210334977927811	0.0168110035659704	0.0641874681609783	0.0158800176444641
PF3D7_1117100	0.0859010270774975	0.019859064702114	0.0275689223057644	0.0202449387653087	0.0384615384615384	0.00576553491351698	0.0329916720051249	0.0289449112978525	0.00350877192982456	0.0238898987276032	0.0264900662251656	0.0550178298522671	0.0172033524481694
PF3D7_1121400	0.0438842203548085	0.0272261370916079	0.0359231411862991	0.021244688827793	0.0301003344481605	0.00928891736066624	0.0182575272261371	0.0373482726423903	0.00584795321637427	0.0199948065437548	0.0241976566479878	0.0611309220580746	0.0172033524481694
PF3D7_1122800	0.0532212885154061	0.0172966047405509	0.0367585630743525	0.0142464383904024	0.0451505016722408	0.00544522741832159	0.0233824471492633	0.0364145658263305	0.00701754385964912	0.0171384056089327	0.0252165053489557	0.0667345899133981	0.0172033524481694
PF3D7_1123000	0.118580765639589	0.0374759769378604	0.0208855472013367	0.0309922519370157	0.0342809364548495	0.00288276745675849	0.0422805893657912	0.0205415499533147	0.00233918128654971	0.0176577512334458	0.0119714722363729	0.0697911360163018	0.0154389060432289
PF3D7_1125800	0.0578898225957049	0.0233824471492633	0.0233918128654971	0.0257435641089727	0.0284280936454849	0.0076873798846893	0.0288276745675848	0.0233426704014939	0.00818713450292398	0.0145416774863672	0.0252165053489557	0.0511971472236374	0.0110277900308778
PF3D7_1127100	0.0700280112044817	0.0352338244714926	0.0275689223057644	0.0334916270932266	0.0292642140468227	0.00640614990390775	0.0422805893657912	0.030812324929972	0.0128654970760234	0.0218125162295507	0.0359144167091188	0.0517065715741214	0.0238200264666961
PF3D7_1127200	0.0588235294117646	0.0403587443946189	0.0258980785296575	0.0347413146713321	0.0267558528428094	0.00672645739910314	0.0384368994234465	0.0289449112978525	0.00116959064327485	0.0173980784211893	0.0300560366785533	0.0509424350483955	0.0145566828407587
PF3D7_1128600	0.0784313725490194	0.0409993593850097	0.0317460317460317	0.0374906273431641	0.0284280936454849	0.0051249199231262	0.0368353619474696	0.0326797385620915	0.0105263157894737	0.0150610231108803	0.0254712175241977	0.0555272542027511	0.0149977944419938
PF3D7_1129600	0.0681605975723621	0.0310698270339526	0.0434419381787803	0.0249937515621094	0.0501672240802675	0.00640614990390775	0.0317104420243433	0.0457516339869281	0.00584795321637427	0.0145416774863672	0.032857870606215	0.0621497707590425	0.0141155712395236
PF3D7_1130200	0.0859010270774975	0.0301089045483664	0.0242272347535505	0.0357410647338164	0.0334448160535117	0.00640614990390775	0.044522741832159	0.0252100840336134	0.00233918128654971	0.0163593871721631	0.0226693835965359	0.0509424350483955	0.0136744596382885
PF3D7_1132400	0.111111111111111	0.0384368994234465	0.0309106098579783	0.0309922519370157	0.0309364548494983	0.00384368994234465	0.0419602818705958	0.0280112044817927	0.00350877192982456	0.0119449493638016	0.0132450331125828	0.0669893020886401	0.00882223202470225
PF3D7_1136600	0.107376283846872	0.0361947469570788	0.0267335004177109	0.0299925018745313	0.0334448160535117	0.00480461242793081	0.0400384368994235	0.0233426704014939	0.00584795321637427	0.0179174240457024	0.00993377483443708	0.0659704533876722	0.0145566828407587
PF3D7_1137300	0.0784313725490194	0.0249839846252402	0.0192147034252297	0.0199950012496876	0.0259197324414716	0.00544522741832159	0.0326713645099295	0.0196078431372549	0.00584795321637427	0.0254479356011425	0.0206316861946001	0.0616403464085585	0.0211733568592854
PF3D7_1138700	0.0728291316526609	0.0329916720051249	0.0233918128654971	0.026493376655836	0.0326086956521739	0.0076873798846893	0.0336322869955157	0.0242763772175537	0.00467836257309942	0.0163593871721631	0.0351502801833928	0.0578196637799289	0.0132333480370534
PF3D7_1139200	0.0971055088702145	0.035554131966688	0.0208855472013367	0.0377405648587852	0.0234113712374582	0.00544522741832159	0.0515695067264575	0.0196078431372549	0.00818713450292398	0.0199948065437548	0.0241976566479878	0.0580743759551708	0.0202911336568152
PF3D7_1139600	0.0756302521008402	0.0227418321588725	0.0258980785296575	0.0209947513121719	0.0426421404682274	0.00704676489429853	0.0281870595771941	0.0280112044817927	0.00701754385964912	0.0160997143599065	0.0086602139582272	0.0629139072847684	0.0141155712395236
PF3D7_1141700	0.0774976657329597	0.0333119795003203	0.0317460317460317	0.0342414396400899	0.0392976588628762	0.00864830237027546	0.0483664317745036	0.030812324929972	0.00467836257309942	0.0166190599844196	0.0285277636271014	0.0524707080998473	0.0136744596382885
PF3D7_1142600	0.116713352007469	0.0474055092889175	0.0200501253132832	0.050737315671082	0.0192307692307692	0.00544522741832159	0.0653427290198593	0.0214752567693744	0.00350877192982456	0.0254479356011425	0.0211411105450841	0.0514518593988794	0.0198500220555801
PF3D7_1143500	0.0718954248366012	0.0169762972453555	0.0309106098579783	0.0134966258435391	0.0367892976588629	0.00672645739910314	0.0253042921204356	0.0317460317460317	0.00584795321637427	0.0202544793560114	0.00738665308201731	0.0646968925114623	0.0229378032642258
PF3D7_1145000	0.0765639589168999	0.0307495195387572	0.0367585630743525	0.0342414396400899	0.0384615384615384	0.0102498398462524	0.0522101217168483	0.0410830999066293	0.00701754385964912	0.0158400415476499	0.010952623535405	0.0573102394294449	0.011910013233348
PF3D7_1145500	0.0756302521008402	0.0358744394618834	0.0309106098579783	0.0289927518120469	0.0392976588628762	0.00608584240871236	0.0358744394618834	0.0326797385620915	0.00350877192982456	0.0236302259153466	0.021650534895568	0.0624044829342845	0.0233789148654609
PF3D7_1146600	0.0550887021475256	0.0278667520819987	0.0384294068504595	0.0222444388902774	0.0342809364548495	0.00480461242793081	0.0166559897501601	0.0401493930905695	0.00584795321637427	0.0145416774863672	0.0193581253183902	0.0822720326031587	0.0145566828407587
PF3D7_1146800	0.0793650793650792	0.0237027546444587	0.0342522974101921	0.0279930017495625	0.0317725752508361	0.00960922485586163	0.0317104420243433	0.0354808590102708	0.00116959064327485	0.0135029862373409	0.0129903209373408	0.0764136525725932	0.0149977944419938
PF3D7_1149000	0.0830999066293182	0.0301089045483664	0.0467836257309941	0.0272431892026993	0.0551839464882943	0.0076873798846893	0.0301089045483664	0.0466853408029878	0.00818713450292398	0.0158400415476499	0.0096790626591951	0.0616403464085585	0.0132333480370534
PF3D7_0101900	0.0392156862745098	0.00832799487508008	0.0434419381787803	0.013246688327918	0.0376254180602007	0.0112107623318386	0.025624599615631	0.0448179271708683	0.0105263157894737	0.0280446637237081	0.0201222618441162	0.0585838003056548	0.0273489192765769
PF3D7_0102200	0.0532212885154061	0.0150544522741832	0.0192147034252297	0.0119970007498126	0.0192307692307692	0.00576553491351698	0.0172966047405509	0.0205415499533147	0.00935672514619883	0.018177096857959	0.0259806418746816	0.0509424350483955	0.0132333480370534
PF3D7_0102400	0.0681605975723621	0.0221012171684817	0.0325814536340852	0.0289927518120469	0.0468227424749164	0.0051249199231262	0.0400384368994235	0.030812324929972	0.00467836257309942	0.0246689171643729	0.0272542027508915	0.056546102903719	0.0224966916629907
PF3D7_0107600	0.0756302521008402	0.0285073670723895	0.0401002506265664	0.023744063984004	0.0510033444816053	0.00352338244714926	0.0281870595771941	0.0429505135387488	0.00467836257309942	0.011685276551545	0.0157921548650025	0.0616403464085585	0.011910013233348
PF3D7_0108300	0.126050420168067	0.044522741832159	0.0192147034252297	0.0357410647338164	0.020066889632107	0.00448430493273543	0.0397181294042281	0.0205415499533147	0.00233918128654971	0.0189561152947286	0.00789607743250127	0.0669893020886401	0.0127922364358183
PF3D7_0109700	0.084033613445378	0.0323510570147341	0.0192147034252297	0.0259935016245938	0.0250836120401338	0.00608584240871236	0.044522741832159	0.0186741363211951	0.00116959064327485	0.020514152168268	0.0175751400916964	0.0519612837493634	0.0194089104543449
PF3D7_0109850	0.091503267973856	0.0365150544522742	0.0325814536340852	0.0359910022494375	0.0418060200668896	0.00576553491351698	0.0598975016015377	0.030812324929972	0.0116959064327485	0.0179174240457024	0.0389709628120225	0.0394803871625065	0.0185266872518747
PF3D7_0111500	0.0784313725490194	0.0285073670723895	0.0208855472013367	0.0304923769057735	0.0217391304347826	0.00576553491351698	0.0448430493273543	0.0224089635854342	0.00701754385964912	0.0215528434172942	0.0280183392766175	0.0575649516046869	0.0149977944419938
PF3D7_0112200	0.0522875816993463	0.00864830237027546	0.0442773600668337	0.00699825043739066	0.0392976588628762	0.00896860986547085	0.0166559897501601	0.0448179271708683	0.0198830409356725	0.0215528434172942	0.00483953132959755	0.0667345899133981	0.0154389060432289
PF3D7_0112900	0.100840336134454	0.0509288917360668	0.0325814536340852	0.0402399400149961	0.0334448160535117	0.00416399743754004	0.0483664317745036	0.0354808590102708	0.00701754385964912	0.0192157881069852	0.0193581253183902	0.0455934793683139	0.0180855756506396
PF3D7_0113000	0.0933706816059755	0.0278667520819987	0.0233918128654971	0.023994001499625	0.0250836120401338	0.0108904548366432	0.0342729019859065	0.0224089635854342	0.0140350877192982	0.0171384056089327	0.0369332654100867	0.0430463576158942	0.0101455668284076
PF3D7_0113100	0.0971055088702145	0.0288276745675848	0.0267335004177109	0.0229942514371407	0.0326086956521739	0.00608584240871236	0.0329916720051249	0.0252100840336134	0.00467836257309942	0.018177096857959	0.0127356087620988	0.0550178298522671	0.0172033524481694
PF3D7_0113200	0.095238095238095	0.0339525944907111	0.0267335004177109	0.0282429392651836	0.0334448160535117	0.00736707238949392	0.0310698270339526	0.0261437908496732	0.00584795321637427	0.0202544793560114	0.0252165053489557	0.0524707080998473	0.0167622408469343
PF3D7_0113800	0.0690943043884219	0.024023062139654	0.0317460317460317	0.0192451887028243	0.0434782608695652	0.00672645739910314	0.0262652146060218	0.0317460317460317	0.00467836257309942	0.0218125162295507	0.0188487009679063	0.0552725420275091	0.0202911336568152
PF3D7_0115200	0.0597572362278244	0.0169762972453555	0.037593984962406	0.0149962509372657	0.0334448160535117	0.0115310698270339	0.024023062139654	0.0373482726423903	0.0187134502923977	0.0309010646585302	0.0096790626591951	0.0585838003056548	0.0260255844728716
PF3D7_0301000	0.0737628384687207	0.0201793721973094	0.0233918128654971	0.015746063484129	0.0359531772575251	0.00992953235105701	0.024023062139654	0.0224089635854342	0.00467836257309942	0.0194754609192417	0.0147733061640346	0.0649516046867042	0.0141155712395236
PF3D7_0301400	0.0756302521008402	0.0227418321588725	0.0350877192982456	0.023994001499625	0.0409698996655518	0.00544522741832159	0.0368353619474696	0.0373482726423903	0.00818713450292398	0.0262269540379122	0.0300560366785533	0.0596026490066227	0.0251433612704014
PF3D7_0303000	0.0765639589168999	0.0176169122357463	0.0275689223057644	0.0142464383904024	0.040133779264214	0.00416399743754004	0.0272261370916079	0.0280112044817927	0.00350877192982456	0.0225915346663204	0.0132450331125828	0.067498726439124	0.0233789148654609
PF3D7_0303200	0.0765639589168999	0.0269058295964125	0.0200501253132832	0.0214946263434141	0.0275919732441471	0.0051249199231262	0.0269058295964125	0.0186741363211951	0.00467836257309942	0.0153206959231368	0.0285277636271014	0.0555272542027511	0.0127922364358183
PF3D7_0306300	0.120448179271708	0.0631005765534916	0.0242272347535505	0.061484628842789	0.0225752508361204	0.00352338244714926	0.0797565663036519	0.027077497665733	0.00701754385964912	0.0145416774863672	0.0134997452878247	0.0527254202750893	0.0127922364358183
PF3D7_0307900	0.0868347338935572	0.0333119795003203	0.037593984962406	0.0262434391402149	0.040133779264214	0.00640614990390775	0.035554131966688	0.0392156862745098	0.00584795321637427	0.020514152168268	0.0269994905756496	0.0590932246561388	0.0110277900308778
PF3D7_0309500	0.091503267973856	0.0534913516976299	0.0142021720969089	0.0417395651087227	0.0225752508361204	0.00640614990390775	0.0547725816784115	0.0149393090569561	0.00350877192982456	0.0194754609192417	0.0140091696383087	0.0598573611818647	0.0185266872518747
PF3D7_0311600	0.091503267973856	0.037155669442665	0.0409356725146199	0.0352411897025742	0.0384615384615384	0.00224215246636771	0.0409993593850097	0.0392156862745098	0.00818713450292398	0.0186964424824721	0.0206316861946001	0.056546102903719	0.0176444640494045
PF3D7_0312500	0.0625583566760036	0.0307495195387572	0.0242272347535505	0.0377405648587852	0.0284280936454849	0.0108904548366432	0.0352338244714926	0.0252100840336134	0.00350877192982456	0.0184367696702155	0.033112582781457	0.0483953132959757	0.0163211292456992
PF3D7_0312900	0.0774976657329597	0.0387572069186419	0.0300751879699248	0.0377405648587852	0.0301003344481605	0.00640614990390775	0.0458039718129405	0.0317460317460317	0.00584795321637427	0.0135029862373409	0.0392256749872645	0.0489047376464596	0.0105866784296427
PF3D7_0314900	0.0943043884220353	0.0227418321588725	0.0325814536340852	0.0192451887028243	0.0451505016722408	0.00480461242793081	0.0333119795003203	0.0326797385620915	0.00935672514619883	0.0145416774863672	0.0145185939887926	0.0654610290371882	0.0141155712395236
PF3D7_0320500	0.0924369747899157	0.0246636771300448	0.0242272347535505	0.0319920019995	0.0267558528428094	0.00352338244714926	0.0438821268417682	0.0242763772175537	0.00467836257309942	0.0197351337314983	0.0244523688232298	0.0616403464085585	0.0167622408469343
PF3D7_0320800	0.0634920634920634	0.0422805893657912	0.0242272347535505	0.0367408147963008	0.0250836120401338	0.00832799487508008	0.0336322869955157	0.0233426704014939	0.00584795321637427	0.0194754609192417	0.0483953132959757	0.0384615384615386	0.0176444640494045
PF3D7_0322500	0.110177404295051	0.0304292120435618	0.0192147034252297	0.0309922519370157	0.0334448160535117	0.0076873798846893	0.0454836643177451	0.0186741363211951	0.00350877192982456	0.0179174240457024	0.022414671421294	0.0550178298522671	0.0163211292456992
PF3D7_0323000	0.098972922502334	0.0426008968609866	0.025062656641604	0.0419895026243438	0.0275919732441471	0.00800768737988469	0.0544522741832161	0.0261437908496732	0.00467836257309942	0.0189561152947286	0.0313295975547632	0.056291390728477	0.0189677988531098
PF3D7_0324800	0.0401493930905695	0.0172966047405509	0.0434419381787803	0.0182454386403399	0.0459866220735786	0.00864830237027546	0.0249839846252402	0.0438842203548085	0.0105263157894737	0.0246689171643729	0.0150280183392766	0.0575649516046869	0.0264666960741067
PF3D7_0603500	0.0653594771241829	0.0304292120435618	0.0242272347535505	0.0299925018745313	0.0267558528428094	0.00800768737988469	0.0307495195387572	0.0242763772175537	0.00935672514619883	0.0189561152947286	0.0203769740193581	0.0483953132959757	0.0185266872518747
PF3D7_0603600	0.0961718020541548	0.0339525944907111	0.0233918128654971	0.0307423144213946	0.0192307692307692	0.00864830237027546	0.0381165919282511	0.0224089635854342	0.00701754385964912	0.0137626590495975	0.0124808965868568	0.0685175751400919	0.0114689016321129
PF3D7_0604800	0.0588235294117646	0.0131326073030109	0.0258980785296575	0.0142464383904024	0.0484949832775919	0.00576553491351698	0.0195387572069186	0.0214752567693744	0.00701754385964912	0.0207738249805245	0.0168110035659704	0.0539989811512992	0.0207322452580503
PF3D7_0604900	0.0392156862745098	0.0211402946828956	0.0342522974101921	0.0219945013746563	0.0493311036789297	0.0076873798846893	0.0307495195387572	0.034547152194211	0.00116959064327485	0.0186964424824721	0.022159959246052	0.0478858889454917	0.0194089104543449
PF3D7_0605400	0.0550887021475256	0.0172966047405509	0.0384294068504595	0.018495376155961	0.0484949832775919	0.00736707238949392	0.0317104420243433	0.0373482726423903	0.00935672514619883	0.0127239678005713	0.0206316861946001	0.0511971472236374	0.0101455668284076
PF3D7_0609400	0.0859010270774975	0.0185778347213325	0.0300751879699248	0.0152461884528868	0.0351170568561873	0.00736707238949392	0.0243433696348494	0.0326797385620915	0.00467836257309942	0.0140223318618541	0.0163015792154865	0.0529801324503313	0.0127922364358183
PF3D7_0610600	0.0971055088702145	0.035554131966688	0.0267335004177109	0.0412396900774805	0.0284280936454849	0.00800768737988469	0.0480461242793083	0.027077497665733	0.00935672514619883	0.0186964424824721	0.0282730514518594	0.056036678553235	0.0185266872518747
PF3D7_0610900	0.084033613445378	0.0278667520819987	0.0208855472013367	0.0224943764058985	0.0183946488294314	0.0051249199231262	0.0320307495195387	0.0205415499533147	0.00818713450292398	0.0212931706050376	0.0252165053489557	0.0624044829342845	0.0167622408469343
PF3D7_0612500	0.0765639589168999	0.0253042921204356	0.0459482038429407	0.0242439390152461	0.0518394648829431	0.00544522741832159	0.042921204356182	0.0476190476190476	0.00818713450292398	0.0142820046741106	0.0239429444727458	0.0641874681609783	0.0141155712395236
PF3D7_0614000	0.0588235294117646	0.015695067264574	0.0242272347535505	0.018495376155961	0.0326086956521739	0.00608584240871236	0.0310698270339526	0.0205415499533147	0.00818713450292398	0.0192157881069852	0.00942435048395312	0.0596026490066227	0.0141155712395236
PF3D7_0615900	0.0961718020541548	0.0358744394618834	0.0292397660818713	0.0284928767808047	0.040133779264214	0.00320307495195387	0.0281870595771941	0.0298786181139122	0.00350877192982456	0.0135029862373409	0.0127356087620988	0.0514518593988794	0.00926334362593736
PF3D7_0616000	0.103641456582633	0.0345932094811019	0.0208855472013367	0.0342414396400899	0.0267558528428094	0.00480461242793081	0.0413196668802051	0.0224089635854342	0.00233918128654971	0.0168787327966762	0.0356597045338768	0.0524707080998473	0.0154389060432289
PF3D7_0616100	0.0597572362278244	0.0278667520819987	0.0459482038429407	0.0339915021244688	0.0426421404682274	0.00448430493273543	0.0550928891736068	0.0494864612511671	0.0128654970760234	0.0153206959231368	0.0425369332654102	0.0524707080998473	0.0172033524481694
PF3D7_0617300	0.106442577030812	0.0525304292120437	0.0300751879699248	0.0517370657335664	0.0351170568561873	0.00576553491351698	0.06181934657271	0.030812324929972	0.00116959064327485	0.0207738249805245	0.0361691288843608	0.0494141619969436	0.0247022496691663
PF3D7_0619300	0.0625583566760036	0.0128122998078155	0.0284043441938179	0.010497375656086	0.0342809364548495	0.0076873798846893	0.0195387572069186	0.0289449112978525	0.00233918128654971	0.0155803687353934	0.0160468670402445	0.0743759551706574	0.0149977944419938
PF3D7_0620300	0.042016806722689	0.00928891736066624	0.0426065162907268	0.00924768807798051	0.0551839464882943	0.0051249199231262	0.0195387572069186	0.0457516339869281	0.00935672514619883	0.0189561152947286	0.00636780438104941	0.0728476821192056	0.0198500220555801
PF3D7_0621200	0.112044817927171	0.0419602818705958	0.0217209690893901	0.0437390652336914	0.0225752508361204	0.00960922485586163	0.0566944266495838	0.0233426704014939	0.00584795321637427	0.0212931706050376	0.0326031584309731	0.0476311767702498	0.0141155712395236
PF3D7_0621800	0.125116713352007	0.0480461242793083	0.0158730158730159	0.0417395651087227	0.0192307692307692	0.00672645739910314	0.0566944266495838	0.0168067226890756	0.00350877192982456	0.0210334977927811	0.0175751400916964	0.0529801324503313	0.0141155712395236
PF3D7_0622700	0.0943043884220353	0.0451633568225497	0.0258980785296575	0.0432391902024492	0.0367892976588629	0.00800768737988469	0.0480461242793083	0.0233426704014939	0.00584795321637427	0.0197351337314983	0.0308201732042792	0.0527254202750893	0.0180855756506396
PF3D7_0624300	0.0644257703081231	0.0265855221012171	0.0217209690893901	0.0302424393901524	0.0267558528428094	0.0105701473414478	0.0419602818705958	0.0233426704014939	0.00350877192982456	0.0176577512334458	0.0277636271013755	0.045338767193072	0.0141155712395236
PF3D7_0624400	0.0980392156862743	0.0333119795003203	0.0292397660818713	0.0299925018745313	0.0301003344481605	0.00544522741832159	0.0326713645099295	0.0298786181139122	0.00701754385964912	0.0233705531030901	0.0244523688232298	0.0613856342333166	0.0255844728716365
PF3D7_0628400	0.0588235294117646	0.0377962844330558	0.0200501253132832	0.0322419395151211	0.0275919732441471	0.00608584240871236	0.0419602818705958	0.0177404295051354	0.00935672514619883	0.0171384056089327	0.033367294956699	0.056291390728477	0.0158800176444641
PF3D7_0628500	0.0924369747899157	0.0384368994234465	0.0233918128654971	0.039990002499375	0.0301003344481605	0.00736707238949392	0.0592568866111469	0.0252100840336134	0.0105263157894737	0.0197351337314983	0.0152827305145186	0.0486500254712177	0.0189677988531098
PF3D7_0629000	0.0756302521008402	0.0281870595771941	0.0242272347535505	0.0259935016245938	0.0317725752508361	0.00928891736066624	0.0435618193465728	0.0242763772175537	0.00701754385964912	0.0176577512334458	0.021395822720326	0.0580743759551708	0.0180855756506396
PF3D7_0629300	0.0821661998132585	0.025624599615631	0.0367585630743525	0.021244688827793	0.0409698996655518	0.00384368994234465	0.0288276745675848	0.03828197945845	0.00350877192982456	0.0173980784211893	0.0371879775853287	0.0471217524197658	0.0149977944419938
PF3D7_0629500	0.11484593837535	0.0393978219090327	0.0300751879699248	0.0394901274681328	0.0326086956521739	0.00864830237027546	0.0474055092889175	0.0317460317460317	0.00584795321637427	0.0160997143599065	0.0247070809984718	0.044319918492104	0.0136744596382885
PF3D7_0630200	0.0728291316526609	0.0326713645099295	0.037593984962406	0.0334916270932266	0.0367892976588629	0.00384368994234465	0.0483664317745036	0.0373482726423903	0.00701754385964912	0.0179174240457024	0.0346408558329089	0.0529801324503313	0.0149977944419938
PF3D7_0630900	0.0905695611577962	0.0262652146060218	0.0200501253132832	0.0274931267183204	0.0250836120401338	0.00640614990390775	0.0323510570147341	0.0205415499533147	0.00467836257309942	0.020514152168268	0.0165562913907285	0.055781966377993	0.0185266872518747
PF3D7_0631900	0.0681605975723621	0.0204996796925048	0.0192147034252297	0.018495376155961	0.0267558528428094	0.00928891736066624	0.0253042921204356	0.0214752567693744	0.0116959064327485	0.0332381199688392	0.00815078960774324	0.0618950585838005	0.0304367004852227
PF3D7_0501700	0.0802987861811389	0.0294682895579756	0.037593984962406	0.0242439390152461	0.044314381270903	0.00480461242793081	0.0253042921204356	0.0392156862745098	0.00467836257309942	0.0184367696702155	0.0208863983698421	0.0583290881304128	0.0149977944419938
PF3D7_0502100	0.0718954248366012	0.0262652146060218	0.0242272347535505	0.0217445638590352	0.0376254180602007	0.0051249199231262	0.0361947469570788	0.0233426704014939	0.00350877192982456	0.018177096857959	0.0193581253183902	0.0547631176770251	0.0158800176444641
PF3D7_0502800	0.0765639589168999	0.0262652146060218	0.0167084377610693	0.0274931267183204	0.0250836120401338	0.0105701473414478	0.0390775144138373	0.0149393090569561	0.00350877192982456	0.0197351337314983	0.0201222618441162	0.0555272542027511	0.0163211292456992
PF3D7_0504000	0.0859010270774975	0.0345932094811019	0.0300751879699248	0.0279930017495625	0.0359531772575251	0.00800768737988469	0.0361947469570788	0.0317460317460317	0.00233918128654971	0.0194754609192417	0.0239429444727458	0.0624044829342845	0.0176444640494045
PF3D7_0505900	0.0868347338935572	0.0550928891736068	0.0300751879699248	0.0517370657335664	0.0351170568561873	0.00736707238949392	0.0685458039718132	0.0326797385620915	0.00584795321637427	0.0142820046741106	0.0249617931737137	0.0425369332654102	0.0123511248345832
PF3D7_0506200	0.111111111111111	0.0426008968609866	0.0158730158730159	0.0332416895776055	0.0259197324414716	0.00544522741832159	0.0467648942985267	0.0168067226890756	0.00467836257309942	0.0212931706050376	0.0178298522669384	0.0537442689760572	0.0233789148654609
PF3D7_0507700	0.0961718020541548	0.0317104420243433	0.0401002506265664	0.0284928767808047	0.0351170568561873	0.00736707238949392	0.0329916720051249	0.0429505135387488	0.00584795321637427	0.0192157881069852	0.0191034131431482	0.0570555272542029	0.0189677988531098
PF3D7_0508800	0.0784313725490194	0.0304292120435618	0.0225563909774436	0.0319920019995	0.0275919732441471	0.00672645739910314	0.0432415118513774	0.0233426704014939	0.00818713450292398	0.018177096857959	0.0244523688232298	0.0585838003056548	0.0176444640494045
PF3D7_0513300	0.0774976657329597	0.0285073670723895	0.0258980785296575	0.0362409397650586	0.0292642140468227	0.00736707238949392	0.0496476617552852	0.0280112044817927	0.00818713450292398	0.0163593871721631	0.0318390219052471	0.0527254202750893	0.0163211292456992
PF3D7_0514100	0.131652661064425	0.0307495195387572	0.0258980785296575	0.0254936265933516	0.0326086956521739	0.00704676489429853	0.0422805893657912	0.027077497665733	0.00116959064327485	0.022851207478577	0.0134997452878247	0.0578196637799289	0.0194089104543449
PF3D7_0517400	0.112044817927171	0.0349135169762972	0.0233918128654971	0.0277430642339414	0.0250836120401338	0.00640614990390775	0.0310698270339526	0.0261437908496732	0.00818713450292398	0.0231108802908335	0.02190524707081	0.0547631176770251	0.0180855756506396
PF3D7_0518800	0.0690943043884219	0.0365150544522742	0.0292397660818713	0.039990002499375	0.0526755852842809	0.00896860986547085	0.0541319666880207	0.0289449112978525	0.0105263157894737	0.0168787327966762	0.0247070809984718	0.0522159959246054	0.0176444640494045
PF3D7_0519200	0.0971055088702145	0.048686739269699	0.0175438596491228	0.0467383154211445	0.0175585284280936	0.00544522741832159	0.0605381165919285	0.0168067226890756	0.00350877192982456	0.0142820046741106	0.0601120733571067	0.0486500254712177	0.0110277900308778
PF3D7_0519400	0.11297852474323	0.0458039718129405	0.0116959064327485	0.0424893776555859	0.0142140468227425	0.00416399743754004	0.0579756566303654	0.0130718954248366	0.00701754385964912	0.0189561152947286	0.0305654610290372	0.0524707080998473	0.0136744596382885
PF3D7_0519800	0.0681605975723621	0.0211402946828956	0.0284043441938179	0.0164958760309923	0.0351170568561873	0.00736707238949392	0.0179372197309417	0.0317460317460317	0.00935672514619883	0.0155803687353934	0.0267447784004076	0.0585838003056548	0.00926334362593736
PF3D7_0520000	0.0849673202614377	0.044522741832159	0.0183792815371763	0.0422394401399648	0.0209030100334448	0.00608584240871236	0.0579756566303654	0.0196078431372549	0.00584795321637427	0.0192157881069852	0.0351502801833928	0.0481406011207337	0.0176444640494045
PF3D7_0520600	0.0784313725490194	0.0246636771300448	0.0225563909774436	0.0277430642339414	0.0342809364548495	0.00896860986547085	0.0454836643177451	0.0224089635854342	0.00584795321637427	0.0225915346663204	0.0178298522669384	0.0603667855323487	0.0229378032642258
PF3D7_0523100	0.0765639589168999	0.0227418321588725	0.0200501253132832	0.0192451887028243	0.0267558528428094	0.00672645739910314	0.0323510570147341	0.0214752567693744	0.00701754385964912	0.0225915346663204	0.0180845644421803	0.0522159959246054	0.0163211292456992
PF3D7_0523200	0.087768440709617	0.0221012171684817	0.0334168755221387	0.0182454386403399	0.040133779264214	0.00928891736066624	0.029788597053171	0.034547152194211	0.00116959064327485	0.0207738249805245	0.0086602139582272	0.0618950585838005	0.0211733568592854
PF3D7_0525000	0.095238095238095	0.0339525944907111	0.0434419381787803	0.0269932516870782	0.0392976588628762	0.00672645739910314	0.0317104420243433	0.0466853408029878	0.0105263157894737	0.0111659309270319	0.0348955680081509	0.0547631176770251	0.00529333921482135
PF3D7_0530500	0.0709617180205414	0.0176169122357463	0.0325814536340852	0.0167458135466133	0.040133779264214	0.00960922485586163	0.0342729019859065	0.0364145658263305	0.0116959064327485	0.0192157881069852	0.0241976566479878	0.0473764645950078	0.0158800176444641
PF3D7_0532400	0.0933706816059755	0.0259449071108264	0.025062656641604	0.0222444388902774	0.0309364548494983	0.00672645739910314	0.0320307495195387	0.0224089635854342	0.00350877192982456	0.0231108802908335	0.010952623535405	0.0644421803362203	0.0167622408469343
PF3D7_0532600	0.0541549953314658	0.0275464445868033	0.0233918128654971	0.0297425643589102	0.0259197324414716	0.0115310698270339	0.0406790518898143	0.0242763772175537	0.0116959064327485	0.0277849909114515	0.0198675496688742	0.0695364238410598	0.0264666960741067
PF3D7_0400100	0.0896358543417365	0.0172966047405509	0.0359231411862991	0.0139965008747813	0.0351170568561873	0.0115310698270339	0.0214606021780909	0.0354808590102708	0.00818713450292398	0.0150610231108803	0.00993377483443708	0.0374426897605706	0.0154389060432289
PF3D7_0400700	0.0438842203548085	0.0118513773222293	0.0367585630743525	0.0114971257185704	0.0392976588628762	0.00672645739910314	0.0246636771300448	0.0364145658263305	0.0140350877192982	0.0231108802908335	0.0086602139582272	0.0593479368313807	0.0224966916629907
PF3D7_0403400	0.0784313725490194	0.0269058295964125	0.025062656641604	0.0227443139215196	0.0326086956521739	0.00736707238949392	0.0313901345291479	0.0261437908496732	0.00350877192982456	0.0212931706050376	0.0173204279164544	0.0616403464085585	0.0185266872518747
PF3D7_0407400	0.0999066293183938	0.0345932094811019	0.0233918128654971	0.0302424393901524	0.0317725752508361	0.00800768737988469	0.035554131966688	0.0233426704014939	0.00350877192982456	0.0168787327966762	0.0183392766174223	0.0588385124808968	0.0149977944419938
PF3D7_0409200	0.0821661998132585	0.0211402946828956	0.0183792815371763	0.0234941264683829	0.0217391304347826	0.0128122998078155	0.0381165919282511	0.0205415499533147	0.00116959064327485	0.0176577512334458	0.0208863983698421	0.0511971472236374	0.0167622408469343
PF3D7_0411400	0.0802987861811389	0.0246636771300448	0.0208855472013367	0.0202449387653087	0.0275919732441471	0.00672645739910314	0.0301089045483664	0.0196078431372549	0.00584795321637427	0.0233705531030901	0.0168110035659704	0.0725929699439636	0.0220555800617556
PF3D7_0414300	0.0597572362278244	0.0326713645099295	0.0242272347535505	0.0317420644838789	0.0301003344481605	0.00832799487508008	0.044522741832159	0.0252100840336134	0.00701754385964912	0.0171384056089327	0.033112582781457	0.0489047376464596	0.0202911336568152
PF3D7_0417300	0.126050420168067	0.0426008968609866	0.0325814536340852	0.0349912521869531	0.0376254180602007	0.00416399743754004	0.0442024343369636	0.0336134453781513	0.00350877192982456	0.0212931706050376	0.0124808965868568	0.0644421803362203	0.0216144684605205
PF3D7_0418500	0.0597572362278244	0.0374759769378604	0.0284043441938179	0.0357410647338164	0.0309364548494983	0.00608584240871236	0.0403587443946189	0.027077497665733	0.00818713450292398	0.0163593871721631	0.0575649516046869	0.0509424350483955	0.0172033524481694
PF3D7_0419900	0.109243697478991	0.0438821268417682	0.0484544695071011	0.0389902524368906	0.0535117056856187	0.00416399743754004	0.0509288917360668	0.0485527544351073	0.00350877192982456	0.0155803687353934	0.0229240957717779	0.0616403464085585	0.0132333480370534
PF3D7_0420300	0.116713352007469	0.0336322869955157	0.0426065162907268	0.029242689327668	0.0484949832775919	0.00448430493273543	0.037155669442665	0.0448179271708683	0.00701754385964912	0.0171384056089327	0.0203769740193581	0.0664798777381561	0.0172033524481694
PF3D7_0420500	0.0662931839402426	0.0329916720051249	0.0200501253132832	0.0282429392651836	0.0217391304347826	0.00576553491351698	0.0470852017937221	0.0214752567693744	0.00233918128654971	0.0254479356011425	0.0259806418746816	0.0486500254712177	0.0229378032642258
PF3D7_0422100	0.091503267973856	0.0281870595771941	0.0342522974101921	0.0267433141714571	0.0292642140468227	0.00800768737988469	0.0377962844330558	0.0364145658263305	0.00584795321637427	0.018177096857959	0.0150280183392766	0.0611309220580746	0.0172033524481694
PF3D7_0422300	0.0961718020541548	0.035554131966688	0.0334168755221387	0.0329917520619844	0.0392976588628762	0.00448430493273543	0.0422805893657912	0.034547152194211	0.00467836257309942	0.0150610231108803	0.010952623535405	0.0417727967396843	0.0101455668284076
PF3D7_0422700	0.112044817927171	0.0352338244714926	0.0292397660818713	0.0384903774056485	0.0309364548494983	0.00544522741832159	0.0538116591928253	0.0242763772175537	0.0116959064327485	0.0168787327966762	0.0280183392766175	0.0537442689760572	0.0127922364358183
PF3D7_0422900	0.0830999066293182	0.0432415118513774	0.0309106098579783	0.0434891277180703	0.044314381270903	0.0076873798846893	0.056053811659193	0.0317460317460317	0.00701754385964912	0.0132433134250844	0.0412633723892003	0.0463576158940399	0.0136744596382885
PF3D7_0424900	0.0793650793650792	0.0307495195387572	0.0217209690893901	0.029242689327668	0.0317725752508361	0.00704676489429853	0.0458039718129405	0.0224089635854342	0.00818713450292398	0.022851207478577	0.0175751400916964	0.0639327559857363	0.0233789148654609
PF3D7_0425400	0.0606909430438841	0.025624599615631	0.0442773600668337	0.0244938765308672	0.0518394648829431	0.00480461242793081	0.037155669442665	0.0457516339869281	0.00701754385964912	0.0270059724746819	0.0147733061640346	0.0634233316352524	0.0242611380679312
PF3D7_0425500	0.0746965452847804	0.0204996796925048	0.0233918128654971	0.0179955011247188	0.020066889632107	0.0105701473414478	0.0281870595771941	0.0252100840336134	0.0128654970760234	0.0246689171643729	0.00713194090677534	0.067498726439124	0.0251433612704014
PF3D7_1401000	0.084033613445378	0.0182575272261371	0.0292397660818713	0.0164958760309923	0.0292642140468227	0.00672645739910314	0.0288276745675848	0.0317460317460317	0.0128654970760234	0.0197351337314983	0.0137544574630667	0.0621497707590425	0.0163211292456992
PF3D7_1401500	0.0746965452847804	0.0259449071108264	0.0334168755221387	0.0304923769057735	0.040133779264214	0.00352338244714926	0.0426008968609866	0.030812324929972	0.00701754385964912	0.0220721890418073	0.0351502801833928	0.0608762098828326	0.0229378032642258
PF3D7_1401900	0.0746965452847804	0.0339525944907111	0.0292397660818713	0.0322419395151211	0.0376254180602007	0.0051249199231262	0.0454836643177451	0.030812324929972	0.00935672514619883	0.0184367696702155	0.0292919001528274	0.0616403464085585	0.0154389060432289
PF3D7_1403800	0.0681605975723621	0.0269058295964125	0.0334168755221387	0.0272431892026993	0.0392976588628762	0.0051249199231262	0.0352338244714926	0.0364145658263305	0.00584795321637427	0.0142820046741106	0.0168110035659704	0.0593479368313807	0.0145566828407587
PF3D7_1404300	0.0448179271708683	0.0172966047405509	0.0233918128654971	0.0254936265933516	0.0259197324414716	0.00800768737988469	0.0393978219090327	0.0242763772175537	0.00701754385964912	0.0189561152947286	0.0280183392766175	0.0519612837493634	0.0145566828407587
PF3D7_1405900	0.0961718020541548	0.0281870595771941	0.0217209690893901	0.0229942514371407	0.0234113712374582	0.00928891736066624	0.0313901345291479	0.0214752567693744	0.00467836257309942	0.0158400415476499	0.0203769740193581	0.0606214977075906	0.0110277900308778
PF3D7_1406800	0.0905695611577962	0.0393978219090327	0.0217209690893901	0.0409897525618594	0.0292642140468227	0.00544522741832159	0.0493273542600898	0.0214752567693744	0.00818713450292398	0.0166190599844196	0.0310748853795212	0.0514518593988794	0.0158800176444641
PF3D7_1409100	0.084033613445378	0.0285073670723895	0.0183792815371763	0.0222444388902774	0.0234113712374582	0.00640614990390775	0.0237027546444587	0.0196078431372549	0.00467836257309942	0.0210334977927811	0.00152827305145186	0.0601120733571067	0.0141155712395236
PF3D7_1409700	0.0737628384687207	0.0246636771300448	0.0417710944026733	0.0222444388902774	0.0384615384615384	0.00800768737988469	0.0313901345291479	0.0401493930905695	0.0140350877192982	0.0184367696702155	0.00916963830871115	0.0550178298522671	0.0180855756506396
PF3D7_1409800	0.091503267973856	0.0281870595771941	0.0225563909774436	0.0312421894526367	0.0284280936454849	0.00896860986547085	0.0374759769378604	0.0233426704014939	0.00584795321637427	0.0160997143599065	0.0168110035659704	0.0634233316352524	0.0132333480370534
PF3D7_1410300	0.0821661998132585	0.0326713645099295	0.0192147034252297	0.0274931267183204	0.0292642140468227	0.00928891736066624	0.0317104420243433	0.0214752567693744	0.00350877192982456	0.0197351337314983	0.010697911360163	0.0575649516046869	0.0180855756506396
PF3D7_1411600	0.0905695611577962	0.0204996796925048	0.0242272347535505	0.0169957510622344	0.0342809364548495	0.00544522741832159	0.0291479820627802	0.0252100840336134	0.00350877192982456	0.0145416774863672	0.0208863983698421	0.06826286296485	0.0141155712395236
PF3D7_1412100	0.0774976657329597	0.0176169122357463	0.0300751879699248	0.0142464383904024	0.0334448160535117	0.0102498398462524	0.0265855221012171	0.0289449112978525	0.0105263157894737	0.018177096857959	0.0231788079470199	0.067244014263882	0.0207322452580503
PF3D7_1412600	0.104575163398693	0.0253042921204356	0.0233918128654971	0.0277430642339414	0.0301003344481605	0.00896860986547085	0.0451633568225497	0.0242763772175537	0.00467836257309942	0.0197351337314983	0.0185939887926643	0.0570555272542029	0.0189677988531098
PF3D7_1413700	0.0644257703081231	0.0406790518898143	0.0292397660818713	0.0357410647338164	0.0326086956521739	0.00896860986547085	0.042921204356182	0.027077497665733	0.00818713450292398	0.0197351337314983	0.0275089149261335	0.0603667855323487	0.0154389060432289
PF3D7_1418000	0.0924369747899157	0.0345932094811019	0.0192147034252297	0.0342414396400899	0.0275919732441471	0.0102498398462524	0.0554131966688022	0.0196078431372549	0.00233918128654971	0.0210334977927811	0.00993377483443708	0.0499235863474276	0.0189677988531098
PF3D7_1419600	0.0980392156862743	0.0458039718129405	0.0275689223057644	0.0432391902024492	0.0292642140468227	0.00448430493273543	0.0541319666880207	0.0261437908496732	0.00584795321637427	0.0231108802908335	0.0269994905756496	0.0621497707590425	0.0233789148654609
PF3D7_1422200	0.0924369747899157	0.0275464445868033	0.0342522974101921	0.0304923769057735	0.0518394648829431	0.00352338244714926	0.0493273542600898	0.0280112044817927	0.00116959064327485	0.0148013502986237	0.0290371879775854	0.0524707080998473	0.0127922364358183
PF3D7_1422600	0.101774042950513	0.0310698270339526	0.025062656641604	0.0272431892026993	0.0326086956521739	0.00928891736066624	0.0281870595771941	0.0196078431372549	0.00467836257309942	0.0140223318618541	0.0323484462557311	0.0550178298522671	0.00838112042346714
PF3D7_1423000	0.091503267973856	0.0323510570147341	0.0217209690893901	0.0357410647338164	0.0301003344481605	0.00704676489429853	0.0461242793081359	0.0205415499533147	0.00818713450292398	0.022851207478577	0.0257259296994397	0.0524707080998473	0.0194089104543449
PF3D7_1424400	0.116713352007469	0.048686739269699	0.0208855472013367	0.0449887528117969	0.0225752508361204	0.00608584240871236	0.0525304292120437	0.0205415499533147	0.00350877192982456	0.0233705531030901	0.0201222618441162	0.0522159959246054	0.0154389060432289
PF3D7_1426200	0.0971055088702145	0.0195387572069186	0.0258980785296575	0.0247438140464883	0.0292642140468227	0.00608584240871236	0.0442024343369636	0.0261437908496732	0.00467836257309942	0.0202544793560114	0.0180845644421803	0.0547631176770251	0.0207322452580503
PF3D7_1426900	0.0737628384687207	0.0204996796925048	0.0317460317460317	0.0167458135466133	0.0392976588628762	0.0076873798846893	0.0304292120435618	0.0336134453781513	0.00467836257309942	0.020514152168268	0.0249617931737137	0.0496688741721856	0.0251433612704014
PF3D7_1427500	0.100840336134454	0.0233824471492633	0.0267335004177109	0.0182454386403399	0.0326086956521739	0.00736707238949392	0.0272261370916079	0.0242763772175537	0.00350877192982456	0.0192157881069852	0.0188487009679063	0.0575649516046869	0.0185266872518747
PF3D7_1428800	0.0830999066293182	0.0323510570147341	0.0426065162907268	0.0319920019995	0.0434782608695652	0.00704676489429853	0.0438821268417682	0.0429505135387488	0.00935672514619883	0.0202544793560114	0.0392256749872645	0.0555272542027511	0.0189677988531098
PF3D7_1429200	0.0728291316526609	0.029788597053171	0.0225563909774436	0.0242439390152461	0.0309364548494983	0.0076873798846893	0.0259449071108264	0.0233426704014939	0.0105263157894737	0.0145416774863672	0.0142638818135507	0.0598573611818647	0.0123511248345832
PF3D7_1431400	0.107376283846872	0.0320307495195387	0.0384294068504595	0.0257435641089727	0.0434782608695652	0.0102498398462524	0.0361947469570788	0.0364145658263305	0.00350877192982456	0.0119449493638016	0.0254712175241977	0.0613856342333166	0.00970445522717247
PF3D7_1432100	0.0971055088702145	0.0377962844330558	0.0183792815371763	0.037240689827543	0.0250836120401338	0.0051249199231262	0.0528507367072391	0.0196078431372549	0.00233918128654971	0.0158400415476499	0.0269994905756496	0.056036678553235	0.00970445522717247
PF3D7_1433200	0.0905695611577962	0.0349135169762972	0.0309106098579783	0.0289927518120469	0.0392976588628762	0.00832799487508008	0.0333119795003203	0.0326797385620915	0.00233918128654971	0.0192157881069852	0.00840550178298522	0.0649516046867042	0.0211733568592854
PF3D7_1434100	0.0709617180205414	0.0253042921204356	0.0317460317460317	0.0252436890777305	0.0309364548494983	0.0112107623318386	0.0317104420243433	0.0317460317460317	0.00701754385964912	0.0160997143599065	0.0252165053489557	0.0552725420275091	0.0172033524481694
PF3D7_1435300	0.101774042950513	0.0377962844330558	0.0275689223057644	0.0297425643589102	0.0301003344481605	0.00704676489429853	0.0381165919282511	0.0289449112978525	0.00584795321637427	0.0189561152947286	0.0264900662251656	0.0537442689760572	0.0189677988531098
PF3D7_1437700	0.0457516339869281	0.0208199871877002	0.0242272347535505	0.0162459385153712	0.0267558528428094	0.00832799487508008	0.0188981422165279	0.0261437908496732	0.00233918128654971	0.0184367696702155	0.0290371879775854	0.0509424350483955	0.0229378032642258
PF3D7_1441700	0.0943043884220353	0.0288276745675848	0.0359231411862991	0.0317420644838789	0.0359531772575251	0.0051249199231262	0.0377962844330558	0.0354808590102708	0.00935672514619883	0.0197351337314983	0.021650534895568	0.0667345899133981	0.0198500220555801
PF3D7_1444300	0.0961718020541548	0.0358744394618834	0.0233918128654971	0.0394901274681328	0.0334448160535117	0.00800768737988469	0.0515695067264575	0.0196078431372549	0.00467836257309942	0.018177096857959	0.0320937340804891	0.0489047376464596	0.0167622408469343
PF3D7_1444900	0.0943043884220353	0.0339525944907111	0.0300751879699248	0.0294926268432891	0.0367892976588629	0.0051249199231262	0.037155669442665	0.030812324929972	0.00584795321637427	0.022851207478577	0.0298013245033113	0.0611309220580746	0.0216144684605205
PF3D7_1445300	0.0653594771241829	0.0211402946828956	0.0275689223057644	0.0209947513121719	0.0376254180602007	0.00896860986547085	0.0307495195387572	0.0261437908496732	0.00935672514619883	0.0168787327966762	0.0137544574630667	0.0618950585838005	0.0158800176444641
PF3D7_1445900	0.100840336134454	0.0442024343369636	0.0200501253132832	0.0439890027493125	0.0183946488294314	0.00672645739910314	0.0483664317745036	0.0205415499533147	0.00467836257309942	0.0212931706050376	0.033367294956699	0.0555272542027511	0.0211733568592854
PF3D7_1447900	0.119514472455649	0.0381165919282511	0.025062656641604	0.0312421894526367	0.0292642140468227	0.00608584240871236	0.0461242793081359	0.0224089635854342	0.00701754385964912	0.0210334977927811	0.0193581253183902	0.0573102394294449	0.0233789148654609
PF3D7_1449400	0.0672268907563024	0.024023062139654	0.0317460317460317	0.0187453136715821	0.0409698996655518	0.00704676489429853	0.0233824471492633	0.0336134453781513	0.00935672514619883	0.0189561152947286	0.0152827305145186	0.0603667855323487	0.0158800176444641
PF3D7_1450300	0.0476190476190476	0.0237027546444587	0.0275689223057644	0.0209947513121719	0.0334448160535117	0.00896860986547085	0.0195387572069186	0.0252100840336134	0.00584795321637427	0.0233705531030901	0.0252165053489557	0.0603667855323487	0.0247022496691663
PF3D7_1450700	0.0830999066293182	0.0188981422165279	0.0142021720969089	0.0154961259685079	0.0259197324414716	0.0115310698270339	0.0237027546444587	0.0149393090569561	0.00350877192982456	0.0168787327966762	0.0152827305145186	0.0499235863474276	0.0145566828407587
PF3D7_1451200	0.111111111111111	0.0557335041639976	0.0292397660818713	0.0464883779055234	0.0267558528428094	0.00416399743754004	0.0563741191543884	0.0298786181139122	0.00350877192982456	0.0192157881069852	0.0343861436576669	0.0626591951095264	0.0224966916629907
PF3D7_1451500	0.0616246498599439	0.0259449071108264	0.0208855472013367	0.021244688827793	0.0250836120401338	0.00960922485586163	0.0323510570147341	0.0205415499533147	0.00701754385964912	0.0277849909114515	0.0272542027508915	0.0588385124808968	0.0322011468901632
PF3D7_1452100	0.0504201680672268	0.0179372197309417	0.0300751879699248	0.0199950012496876	0.0409698996655518	0.00960922485586163	0.0333119795003203	0.0261437908496732	0.00701754385964912	0.0176577512334458	0.0305654610290372	0.0583290881304128	0.0198500220555801
PF3D7_1452400	0.0728291316526609	0.0249839846252402	0.0233918128654971	0.0214946263434141	0.0326086956521739	0.00544522741832159	0.0278667520819987	0.0252100840336134	0.00701754385964912	0.0153206959231368	0.0185939887926643	0.0641874681609783	0.00926334362593736
PF3D7_1454300	0.0868347338935572	0.0422805893657912	0.0284043441938179	0.037240689827543	0.0309364548494983	0.00608584240871236	0.0352338244714926	0.030812324929972	0.00467836257309942	0.0215528434172942	0.00662251655629139	0.0667345899133981	0.0158800176444641
PF3D7_1455100	0.116713352007469	0.0432415118513774	0.0167084377610693	0.0414896275931016	0.0217391304347826	0.00672645739910314	0.0614990390775147	0.0177404295051354	0.00818713450292398	0.0197351337314983	0.0427916454406522	0.0550178298522671	0.0185266872518747
PF3D7_1455200	0.0625583566760036	0.0384368994234465	0.0233918128654971	0.0397400649837539	0.0317725752508361	0.00800768737988469	0.042921204356182	0.0233426704014939	0.00818713450292398	0.0163593871721631	0.0152827305145186	0.0583290881304128	0.0172033524481694
PF3D7_1455900	0.0476190476190476	0.0326713645099295	0.0242272347535505	0.0294926268432891	0.0284280936454849	0.0076873798846893	0.0365150544522742	0.0233426704014939	0.00701754385964912	0.0207738249805245	0.0315843097300052	0.0527254202750893	0.0207322452580503
PF3D7_1457400	0.0896358543417365	0.0342729019859065	0.0334168755221387	0.0302424393901524	0.0384615384615384	0.00704676489429853	0.0377962844330558	0.0354808590102708	0.00467836257309942	0.0192157881069852	0.0259806418746816	0.0611309220580746	0.0172033524481694
PF3D7_1458300	0.0830999066293182	0.0285073670723895	0.0267335004177109	0.023744063984004	0.0384615384615384	0.00640614990390775	0.0400384368994235	0.0261437908496732	0.00467836257309942	0.0192157881069852	0.00993377483443708	0.0588385124808968	0.0238200264666961
PF3D7_1461100	0.0588235294117646	0.0278667520819987	0.0426065162907268	0.0229942514371407	0.0493311036789297	0.00672645739910314	0.0249839846252402	0.0448179271708683	0.00701754385964912	0.0192157881069852	0.0343861436576669	0.0649516046867042	0.0194089104543449
PF3D7_1461300	0.110177404295051	0.0454836643177451	0.0183792815371763	0.0404898775306172	0.0142140468227425	0.00544522741832159	0.0547725816784115	0.0186741363211951	0.00350877192982456	0.0186964424824721	0.033367294956699	0.0598573611818647	0.0163211292456992
PF3D7_1461500	0.03828197945845	0.0134529147982063	0.0300751879699248	0.0247438140464883	0.0392976588628762	0.0112107623318386	0.0406790518898143	0.030812324929972	0.00935672514619883	0.0150610231108803	0.0262353540499236	0.0509424350483955	0.0163211292456992
PF3D7_1462300	0.112044817927171	0.0313901345291479	0.0167084377610693	0.0267433141714571	0.0217391304347826	0.00832799487508008	0.0358744394618834	0.0186741363211951	0.00116959064327485	0.020514152168268	0.0150280183392766	0.0634233316352524	0.0189677988531098
PF3D7_1465900	0.0830999066293182	0.0419602818705958	0.0200501253132832	0.037240689827543	0.020066889632107	0.00608584240871236	0.0490070467648944	0.0205415499533147	0.00818713450292398	0.020514152168268	0.0231788079470199	0.0580743759551708	0.0202911336568152
PF3D7_1466800	0.0625583566760036	0.0227418321588725	0.0284043441938179	0.018495376155961	0.0267558528428094	0.00832799487508008	0.0217809096732863	0.0261437908496732	0.00584795321637427	0.0166190599844196	0.0290371879775854	0.0514518593988794	0.0154389060432289
PF3D7_1467200	0.0821661998132585	0.0160153747597694	0.0275689223057644	0.0192451887028243	0.0376254180602007	0.00800768737988469	0.0304292120435618	0.0289449112978525	0.00818713450292398	0.0192157881069852	0.0127356087620988	0.0573102394294449	0.0163211292456992
PF3D7_1467600	0.0830999066293182	0.0288276745675848	0.0309106098579783	0.0234941264683829	0.0334448160535117	0.00576553491351698	0.0269058295964125	0.0336134453781513	0.00350877192982456	0.0140223318618541	0.0119714722363729	0.0463576158940399	0.00749889722099691
PF3D7_1467900	0.0859010270774975	0.0406790518898143	0.0267335004177109	0.0332416895776055	0.0301003344481605	0.00672645739910314	0.0387572069186419	0.0261437908496732	0.00467836257309942	0.0186964424824721	0.0303107488537953	0.0578196637799289	0.0163211292456992
PF3D7_1468000	0.084033613445378	0.0381165919282511	0.025062656641604	0.0382404398900274	0.0301003344481605	0.00960922485586163	0.0608584240871239	0.0196078431372549	0.0116959064327485	0.018177096857959	0.0168110035659704	0.0534895568008152	0.0167622408469343
PF3D7_1468900	0.0653594771241829	0.0179372197309417	0.0217209690893901	0.0142464383904024	0.0234113712374582	0.00736707238949392	0.0224215246636771	0.0205415499533147	0.00467836257309942	0.0150610231108803	0.0168110035659704	0.0652063168619462	0.0145566828407587
PF3D7_1470300	0.0933706816059755	0.0393978219090327	0.0350877192982456	0.0349912521869531	0.0275919732441471	0.00480461242793081	0.0480461242793083	0.034547152194211	0.00584795321637427	0.0171384056089327	0.0320937340804891	0.0466123280692818	0.0145566828407587
PF3D7_1470700	0.140056022408963	0.0474055092889175	0.0192147034252297	0.0422394401399648	0.0225752508361204	0.00576553491351698	0.056053811659193	0.0186741363211951	0.00233918128654971	0.0215528434172942	0.0129903209373408	0.0580743759551708	0.0163211292456992
PF3D7_1471700	0.030812324929972	0.00352338244714926	0.0392648287385129	0.00899775056235941	0.0560200668896321	0.00896860986547085	0.0144138372837924	0.042016806722689	0.0175438596491228	0.011685276551545	0.00713194090677534	0.0667345899133981	0.0101455668284076
PF3D7_1472100	0.0802987861811389	0.0544522741832161	0.0334168755221387	0.0522369407648086	0.0183946488294314	0.00736707238949392	0.0522101217168483	0.030812324929972	0.00116959064327485	0.0202544793560114	0.0259806418746816	0.0578196637799289	0.0172033524481694
PF3D7_1473900	0.0980392156862743	0.0474055092889175	0.0192147034252297	0.0379905023744063	0.0284280936454849	0.00480461242793081	0.0278667520819987	0.0158730158730159	0.00818713450292398	0.0192157881069852	0.0150280183392766	0.0756495160468673	0.0167622408469343
PF3D7_1475100	0.0672268907563024	0.019859064702114	0.037593984962406	0.0202449387653087	0.0418060200668896	0.00352338244714926	0.025624599615631	0.0354808590102708	0.00701754385964912	0.0223318618540638	0.02190524707081	0.0687722873153339	0.0216144684605205
PF3D7_1476000	0.0532212885154061	0.0342729019859065	0.0192147034252297	0.0347413146713321	0.0209030100334448	0.0121716848174247	0.0490070467648944	0.0196078431372549	0.0105263157894737	0.0215528434172942	0.0366785532348447	0.0570555272542029	0.0185266872518747
PF3D7_1476500	0.084033613445378	0.0237027546444587	0.0367585630743525	0.0287428142964258	0.0409698996655518	0.00800768737988469	0.0480461242793083	0.0317460317460317	0.0105263157894737	0.020514152168268	0.0178298522669384	0.0527254202750893	0.0185266872518747
PF3D7_1479200	0.0560224089635853	0.0211402946828956	0.037593984962406	0.0282429392651836	0.0476588628762542	0.00480461242793081	0.042921204356182	0.0401493930905695	0.00584795321637427	0.022851207478577	0.0127356087620988	0.0690269994905759	0.0202911336568152
PF3D7_1201700	0.0690943043884219	0.0243433696348494	0.0367585630743525	0.0247438140464883	0.0585284280936455	0.00352338244714926	0.0377962844330558	0.0326797385620915	0.00467836257309942	0.0145416774863672	0.0366785532348447	0.0583290881304128	0.0172033524481694
PF3D7_1201900	0.0793650793650792	0.0406790518898143	0.0325814536340852	0.0369907523119219	0.0301003344481605	0.00736707238949392	0.0458039718129405	0.0354808590102708	0.00818713450292398	0.0192157881069852	0.0364238410596027	0.0501782985226695	0.0185266872518747
PF3D7_1204200	0.0550887021475256	0.0153747597693786	0.037593984962406	0.013246688327918	0.0384615384615384	0.0108904548366432	0.0237027546444587	0.0364145658263305	0.00818713450292398	0.0197351337314983	0.0379521141110546	0.0458481915435559	0.0145566828407587
PF3D7_1205100	0.0578898225957049	0.0211402946828956	0.0292397660818713	0.0169957510622344	0.0334448160535117	0.00864830237027546	0.0294682895579756	0.0280112044817927	0.00818713450292398	0.0176577512334458	0.0157921548650025	0.0596026490066227	0.0145566828407587
PF3D7_1207500	0.091503267973856	0.035554131966688	0.0359231411862991	0.0277430642339414	0.044314381270903	0.00480461242793081	0.0454836643177451	0.0336134453781513	0.00818713450292398	0.0199948065437548	0.022159959246052	0.045338767193072	0.0229378032642258
PF3D7_1208800	0.0830999066293182	0.0253042921204356	0.0208855472013367	0.0207448137965508	0.0267558528428094	0.00416399743754004	0.0269058295964125	0.0205415499533147	0.00350877192982456	0.0199948065437548	0.0343861436576669	0.0779419256240451	0.0172033524481694
PF3D7_1210000	0.0784313725490194	0.025624599615631	0.0217209690893901	0.0279930017495625	0.0426421404682274	0.0076873798846893	0.0477258167841129	0.0214752567693744	0.00233918128654971	0.0220721890418073	0.0196128374936322	0.0481406011207337	0.0136744596382885
PF3D7_1211600	0.0802987861811389	0.0233824471492633	0.0217209690893901	0.0182454386403399	0.0267558528428094	0.00992953235105701	0.0237027546444587	0.0205415499533147	0.00467836257309942	0.0163593871721631	0.0298013245033113	0.0606214977075906	0.0145566828407587
PF3D7_1215400	0.102707749766573	0.0294682895579756	0.0258980785296575	0.0332416895776055	0.0426421404682274	0.00416399743754004	0.0345932094811019	0.0252100840336134	0.00233918128654971	0.0179174240457024	0.0132450331125828	0.0662251655629141	0.0141155712395236
PF3D7_1216300	0.128851540616246	0.0483664317745036	0.0133667502088555	0.0439890027493125	0.0175585284280936	0.0051249199231262	0.0608584240871239	0.0149393090569561	0.00233918128654971	0.018177096857959	0.0168110035659704	0.0590932246561388	0.0163211292456992
PF3D7_1217100	0.0999066293183938	0.0390775144138373	0.0225563909774436	0.0419895026243438	0.0267558528428094	0.00608584240871236	0.063420884048687	0.0242763772175537	0.00701754385964912	0.0223318618540638	0.0397350993377484	0.0481406011207337	0.0216144684605205
PF3D7_1217200	0.087768440709617	0.0358744394618834	0.0175438596491228	0.0284928767808047	0.0225752508361204	0.00576553491351698	0.0320307495195387	0.0196078431372549	0.00467836257309942	0.0158400415476499	0.0183392766174223	0.0603667855323487	0.0149977944419938
PF3D7_1217800	0.0812324929971987	0.0406790518898143	0.0208855472013367	0.0319920019995	0.0275919732441471	0.0051249199231262	0.0345932094811019	0.0205415499533147	0.00467836257309942	0.0158400415476499	0.0280183392766175	0.0624044829342845	0.0154389060432289
PF3D7_1223500	0.104575163398693	0.0409993593850097	0.037593984962406	0.0327418145463633	0.0418060200668896	0.00480461242793081	0.0393978219090327	0.0364145658263305	0.00701754385964912	0.0171384056089327	0.022414671421294	0.0641874681609783	0.0145566828407587
PF3D7_1225000	0.100840336134454	0.025624599615631	0.0275689223057644	0.0204948762809297	0.0359531772575251	0.00736707238949392	0.0342729019859065	0.0280112044817927	0.00584795321637427	0.0236302259153466	0.0201222618441162	0.0601120733571067	0.0216144684605205
PF3D7_1226700	0.0859010270774975	0.0265855221012171	0.025062656641604	0.0222444388902774	0.0267558528428094	0.00480461242793081	0.0195387572069186	0.027077497665733	0.00350877192982456	0.0184367696702155	0.0117167600611309	0.0644421803362203	0.0167622408469343
PF3D7_1227100	0.104575163398693	0.0345932094811019	0.0275689223057644	0.0269932516870782	0.0326086956521739	0.0051249199231262	0.0285073670723895	0.0261437908496732	0.00584795321637427	0.0173980784211893	0.0175751400916964	0.0575649516046869	0.0163211292456992
PF3D7_1230600	0.0905695611577962	0.0288276745675848	0.0225563909774436	0.0294926268432891	0.024247491638796	0.0051249199231262	0.0474055092889175	0.0205415499533147	0.00233918128654971	0.0184367696702155	0.0310748853795212	0.0537442689760572	0.0194089104543449
PF3D7_1231600	0.136321195144724	0.0464445868033313	0.0258980785296575	0.0374906273431641	0.0334448160535117	0.00448430493273543	0.0477258167841129	0.0233426704014939	0.00701754385964912	0.0223318618540638	0.0127356087620988	0.0537442689760572	0.0176444640494045
PF3D7_1232300	0.098972922502334	0.0377962844330558	0.0350877192982456	0.0319920019995	0.0376254180602007	0.00928891736066624	0.0461242793081359	0.0364145658263305	0.00584795321637427	0.0155803687353934	0.033622007131941	0.0478858889454917	0.0149977944419938
PF3D7_1232800	0.042016806722689	0.0294682895579756	0.0267335004177109	0.0262434391402149	0.0367892976588629	0.00800768737988469	0.0317104420243433	0.0261437908496732	0.00818713450292398	0.0137626590495975	0.0257259296994397	0.0601120733571067	0.0145566828407587
PF3D7_1233800	0.135387488328664	0.0675848814862271	0.0258980785296575	0.0537365658585351	0.0317725752508361	0.00384368994234465	0.0614990390775147	0.0261437908496732	0.00701754385964912	0.018177096857959	0.0249617931737137	0.0481406011207337	0.0189677988531098
PF3D7_1234700	0.0737628384687207	0.035554131966688	0.0317460317460317	0.0277430642339414	0.040133779264214	0.00672645739910314	0.0307495195387572	0.0326797385620915	0.00467836257309942	0.0163593871721631	0.0211411105450841	0.0547631176770251	0.0114689016321129
PF3D7_1236000	0.120448179271708	0.0365150544522742	0.0242272347535505	0.0364908772806797	0.0225752508361204	0.00704676489429853	0.0550928891736068	0.0233426704014939	0.00818713450292398	0.0210334977927811	0.0287824758023434	0.0539989811512992	0.0180855756506396
PF3D7_1236100	0.0943043884220353	0.0393978219090327	0.025062656641604	0.0359910022494375	0.0225752508361204	0.00640614990390775	0.0320307495195387	0.027077497665733	0.00116959064327485	0.0158400415476499	0.0295466123280693	0.0575649516046869	0.0101455668284076
PF3D7_1237500	0.111111111111111	0.0438821268417682	0.0200501253132832	0.0342414396400899	0.0284280936454849	0.00608584240871236	0.0349135169762972	0.0224089635854342	0.00233918128654971	0.0158400415476499	0.0275089149261335	0.0746306673458994	0.00926334362593736
PF3D7_1238500	0.0821661998132585	0.0259449071108264	0.0225563909774436	0.0207448137965508	0.0351170568561873	0.00800768737988469	0.0317104420243433	0.0233426704014939	0.00116959064327485	0.0145416774863672	0.0122261844116149	0.0624044829342845	0.011910013233348
PF3D7_1238800	0.118580765639589	0.0358744394618834	0.0267335004177109	0.0279930017495625	0.0250836120401338	0.00640614990390775	0.0358744394618834	0.0242763772175537	0.00350877192982456	0.0199948065437548	0.0152827305145186	0.0631686194600104	0.0167622408469343
PF3D7_1243500	0.0653594771241829	0.0345932094811019	0.0325814536340852	0.0299925018745313	0.0359531772575251	0.00544522741832159	0.0393978219090327	0.0289449112978525	0.00701754385964912	0.0166190599844196	0.0361691288843608	0.0476311767702498	0.0158800176444641
PF3D7_1243800	0.101774042950513	0.0374759769378604	0.0267335004177109	0.0387403149212695	0.0384615384615384	0.00544522741832159	0.0515695067264575	0.0261437908496732	0.00350877192982456	0.0168787327966762	0.0183392766174223	0.0491594498217016	0.0189677988531098
PF3D7_1245800	0.0793650793650792	0.0515695067264575	0.0300751879699248	0.0414896275931016	0.0317725752508361	0.00832799487508008	0.0435618193465728	0.0298786181139122	0.00584795321637427	0.0176577512334458	0.0455934793683139	0.0440652063168621	0.011910013233348
PF3D7_1248100	0.106442577030812	0.024023062139654	0.0334168755221387	0.0267433141714571	0.0418060200668896	0.00416399743754004	0.0432415118513774	0.0298786181139122	0.00818713450292398	0.0179174240457024	0.0157921548650025	0.0634233316352524	0.0167622408469343
PF3D7_1248200	0.112044817927171	0.0269058295964125	0.0183792815371763	0.0299925018745313	0.024247491638796	0.00352338244714926	0.050288276745676	0.0168067226890756	0.00467836257309942	0.0184367696702155	0.0282730514518594	0.0522159959246054	0.0136744596382885
PF3D7_1248800	0.0802987861811389	0.0195387572069186	0.0233918128654971	0.015746063484129	0.0434782608695652	0.00800768737988469	0.029788597053171	0.0252100840336134	0.00350877192982456	0.0106465853025188	0.0379521141110546	0.0542536933265412	0.0123511248345832
PF3D7_1249000	0.0868347338935572	0.0249839846252402	0.0225563909774436	0.0222444388902774	0.0275919732441471	0.00608584240871236	0.0390775144138373	0.0205415499533147	0.00818713450292398	0.020514152168268	0.00764136525725929	0.0570555272542029	0.0229378032642258
PF3D7_1249500	0.0616246498599439	0.025624599615631	0.0409356725146199	0.0299925018745313	0.0484949832775919	0.00320307495195387	0.0467648942985267	0.0429505135387488	0.00584795321637427	0.0129836406128278	0.032857870606215	0.0590932246561388	0.0158800176444641
PF3D7_1249800	0.135387488328664	0.0409993593850097	0.0167084377610693	0.0342414396400899	0.024247491638796	0.0076873798846893	0.0458039718129405	0.0177404295051354	0.00233918128654971	0.0194754609192417	0.0117167600611309	0.067498726439124	0.0172033524481694
PF3D7_1250000	0.0793650793650792	0.0249839846252402	0.0284043441938179	0.0199950012496876	0.0309364548494983	0.00608584240871236	0.0381165919282511	0.0289449112978525	0.00584795321637427	0.0220721890418073	0.0320937340804891	0.0473764645950078	0.0185266872518747
PF3D7_1254400	0.0550887021475256	0.00992953235105701	0.0367585630743525	0.0134966258435391	0.0359531772575251	0.0128122998078155	0.0259449071108264	0.03828197945845	0.0105263157894737	0.0259672812256556	0.00891492613346917	0.0611309220580746	0.0295544772827525
PF3D7_0202100	0.0672268907563024	0.0474055092889175	0.0317460317460317	0.0472381904523867	0.0376254180602007	0.00384368994234465	0.0509288917360668	0.0326797385620915	0.00350877192982456	0.0168787327966762	0.0165562913907285	0.0555272542027511	0.0189677988531098
PF3D7_0204200	0.087768440709617	0.0393978219090327	0.0142021720969089	0.0437390652336914	0.0158862876254181	0.00704676489429853	0.0525304292120437	0.0140056022408964	0.00233918128654971	0.0199948065437548	0.0369332654100867	0.0522159959246054	0.0180855756506396
PF3D7_0205000	0.0438842203548085	0.0153747597693786	0.025062656641604	0.0197450637340665	0.0459866220735786	0.00608584240871236	0.0259449071108264	0.0214752567693744	0.0105263157894737	0.0132433134250844	0.00203769740193581	0.0539989811512992	0.0145566828407587
PF3D7_0206000	0.0756302521008402	0.0204996796925048	0.0284043441938179	0.0169957510622344	0.0426421404682274	0.00544522741832159	0.0230621396540679	0.0252100840336134	0.00701754385964912	0.018177096857959	0.0129903209373408	0.0644421803362203	0.0194089104543449
PF3D7_0206500	0.128851540616246	0.0349135169762972	0.0317460317460317	0.0274931267183204	0.0376254180602007	0.00448430493273543	0.035554131966688	0.0289449112978525	0.00116959064327485	0.0168787327966762	0.0137544574630667	0.06826286296485	0.00970445522717247
PF3D7_0208100	0.0784313725490194	0.0477258167841129	0.0384294068504595	0.0447388152961758	0.0451505016722408	0.0051249199231262	0.05765534913517	0.0401493930905695	0.00701754385964912	0.0184367696702155	0.0430463576158942	0.0517065715741214	0.0110277900308778
PF3D7_0209200	0.0765639589168999	0.0377962844330558	0.0300751879699248	0.0342414396400899	0.0309364548494983	0.00928891736066624	0.0464445868033313	0.0280112044817927	0.0105263157894737	0.0171384056089327	0.0420275089149262	0.0506877228731535	0.0158800176444641
PF3D7_0210300	0.104575163398693	0.0422805893657912	0.0325814536340852	0.0459885028742812	0.0334448160535117	0.00640614990390775	0.0605381165919285	0.0289449112978525	0.00584795321637427	0.0179174240457024	0.0203769740193581	0.0417727967396843	0.0180855756506396
PF3D7_0210400	0.127917833800186	0.0496476617552852	0.0208855472013367	0.04798800299925	0.0275919732441471	0.0102498398462524	0.0704676489429856	0.0205415499533147	0.00116959064327485	0.0171384056089327	0.0290371879775854	0.0496688741721856	0.0180855756506396
PF3D7_0210800	0.0933706816059755	0.0381165919282511	0.0208855472013367	0.0394901274681328	0.0217391304347826	0.00288276745675849	0.0506085842408714	0.0224089635854342	0.00350877192982456	0.0231108802908335	0.0295466123280693	0.0504330106979115	0.0216144684605205
PF3D7_0211300	0.112044817927171	0.0461242793081359	0.0284043441938179	0.0447388152961758	0.0376254180602007	0.00672645739910314	0.0598975016015377	0.0261437908496732	0.00701754385964912	0.0158400415476499	0.0323484462557311	0.0532348446255733	0.0163211292456992
PF3D7_0215900	0.0812324929971987	0.0387572069186419	0.0284043441938179	0.0362409397650586	0.0342809364548495	0.00736707238949392	0.0512491992312622	0.0289449112978525	0.00116959064327485	0.0137626590495975	0.0267447784004076	0.0501782985226695	0.0145566828407587
PF3D7_0218200	0.101774042950513	0.0393978219090327	0.0217209690893901	0.0317420644838789	0.0267558528428094	0.00480461242793081	0.0313901345291479	0.0242763772175537	0.00584795321637427	0.0163593871721631	0.0295466123280693	0.0746306673458994	0.0163211292456992
PF3D7_0219200	0.105508870214752	0.0384368994234465	0.0183792815371763	0.0402399400149961	0.0250836120401338	0.00640614990390775	0.0621396540679054	0.0186741363211951	0.00467836257309942	0.0197351337314983	0.0201222618441162	0.0519612837493634	0.0194089104543449
PF3D7_0219700	0.095238095238095	0.0352338244714926	0.0167084377610693	0.0382404398900274	0.0175585284280936	0.0051249199231262	0.0496476617552852	0.0168067226890756	0.00584795321637427	0.0210334977927811	0.0229240957717779	0.0624044829342845	0.0185266872518747
PF3D7_0220400	0.0746965452847804	0.0246636771300448	0.0467836257309941	0.0192451887028243	0.0459866220735786	0.00640614990390775	0.0265855221012171	0.0466853408029878	0.00818713450292398	0.0236302259153466	0.0272542027508915	0.0736118186449315	0.0242611380679312
PF3D7_0221200	0.087768440709617	0.0349135169762972	0.0309106098579783	0.034491377155711	0.0359531772575251	0.0051249199231262	0.0493273542600898	0.0326797385620915	0.0105263157894737	0.0270059724746819	0.010697911360163	0.0720835455934796	0.0255844728716365
PF3D7_1000500	0.0728291316526609	0.0214606021780909	0.0342522974101921	0.0199950012496876	0.040133779264214	0.00896860986547085	0.0307495195387572	0.0336134453781513	0.0128654970760234	0.0277849909114515	0.0150280183392766	0.0570555272542029	0.0211733568592854
PF3D7_1001300	0.0634920634920634	0.0233824471492633	0.0384294068504595	0.0244938765308672	0.0560200668896321	0.00928891736066624	0.0397181294042281	0.0401493930905695	0.00584795321637427	0.0194754609192417	0.0150280183392766	0.0626591951095264	0.0233789148654609
PF3D7_1002100	0.0802987861811389	0.0288276745675848	0.0208855472013367	0.0227443139215196	0.0250836120401338	0.00864830237027546	0.0262652146060218	0.0186741363211951	0.00584795321637427	0.0160997143599065	0.0201222618441162	0.0621497707590425	0.0105866784296427
PF3D7_1003000	0.0784313725490194	0.0275464445868033	0.0401002506265664	0.0219945013746563	0.0493311036789297	0.00640614990390775	0.0237027546444587	0.0364145658263305	0.00350877192982456	0.0160997143599065	0.0178298522669384	0.0644421803362203	0.0136744596382885
PF3D7_1003100	0.098972922502334	0.044522741832159	0.0175438596491228	0.039990002499375	0.0225752508361204	0.00800768737988469	0.0538116591928253	0.0149393090569561	0.00467836257309942	0.0173980784211893	0.0320937340804891	0.0499235863474276	0.0172033524481694
PF3D7_1003400	0.0896358543417365	0.0323510570147341	0.0509607351712615	0.0252436890777305	0.0510033444816053	0.00736707238949392	0.037155669442665	0.0541549953314658	0.0116959064327485	0.0135029862373409	0.0247070809984718	0.0659704533876722	0.0105866784296427
PF3D7_1004300	0.128851540616246	0.0480461242793083	0.0167084377610693	0.0374906273431641	0.020066889632107	0.00448430493273543	0.0406790518898143	0.0177404295051354	0.00701754385964912	0.0163593871721631	0.0145185939887926	0.0725929699439636	0.0105866784296427
PF3D7_1005300	0.0597572362278244	0.0217809096732863	0.0367585630743525	0.0189952511872032	0.0351170568561873	0.00736707238949392	0.0227418321588725	0.0392156862745098	0.0105263157894737	0.0186964424824721	0.0287824758023434	0.0555272542027511	0.0198500220555801
PF3D7_1006400	0.0597572362278244	0.0281870595771941	0.0359231411862991	0.0242439390152461	0.0484949832775919	0.00864830237027546	0.0304292120435618	0.03828197945845	0.00350877192982456	0.0184367696702155	0.010952623535405	0.0489047376464596	0.0207322452580503
PF3D7_1007600	0.101774042950513	0.0493273542600898	0.0233918128654971	0.0494876280929765	0.0317725752508361	0.00640614990390775	0.0672645739910317	0.0224089635854342	0.00584795321637427	0.0184367696702155	0.0252165053489557	0.0527254202750893	0.0202911336568152
PF3D7_1008800	0.095238095238095	0.0281870595771941	0.0208855472013367	0.0314921269682578	0.0209030100334448	0.0112107623318386	0.0374759769378604	0.0196078431372549	0.00584795321637427	0.0218125162295507	0.0203769740193581	0.0578196637799289	0.0202911336568152
PF3D7_1009200	0.0681605975723621	0.0160153747597694	0.025062656641604	0.0124968757810547	0.0301003344481605	0.0051249199231262	0.0227418321588725	0.0242763772175537	0.00701754385964912	0.0192157881069852	0.00891492613346917	0.0718288334182376	0.0163211292456992
PF3D7_1009700	0.0728291316526609	0.0262652146060218	0.0467836257309941	0.0304923769057735	0.0476588628762542	0.00704676489429853	0.0313901345291479	0.0485527544351073	0.00818713450292398	0.0158400415476499	0.0122261844116149	0.0458481915435559	0.0149977944419938
PF3D7_1010300	0.111111111111111	0.06181934657271	0.0233918128654971	0.0597350662334414	0.0234113712374582	0.00384368994234465	0.0685458039718132	0.0242763772175537	0.00584795321637427	0.0223318618540638	0.0295466123280693	0.0539989811512992	0.0158800176444641
PF3D7_1010500	0.0588235294117646	0.0361947469570788	0.0342522974101921	0.039990002499375	0.0284280936454849	0.00800768737988469	0.0483664317745036	0.0373482726423903	0.00350877192982456	0.0124642949883147	0.0191034131431482	0.044319918492104	0.0154389060432289
PF3D7_1011400	0.0971055088702145	0.0342729019859065	0.0292397660818713	0.0322419395151211	0.0317725752508361	0.00640614990390775	0.0426008968609866	0.0298786181139122	0.00467836257309942	0.0225915346663204	0.0275089149261335	0.0616403464085585	0.0176444640494045
PF3D7_1013500	0.0943043884220353	0.0320307495195387	0.0275689223057644	0.0269932516870782	0.0376254180602007	0.00544522741832159	0.0326713645099295	0.030812324929972	0.00701754385964912	0.027525318099195	0.0264900662251656	0.0621497707590425	0.0224966916629907
PF3D7_1014800	0.0448179271708683	0.0233824471492633	0.0284043441938179	0.0227443139215196	0.0459866220735786	0.00800768737988469	0.037155669442665	0.0280112044817927	0.00935672514619883	0.0142820046741106	0.0119714722363729	0.0618950585838005	0.0163211292456992
PF3D7_1016400	0.0868347338935572	0.0467648942985267	0.0292397660818713	0.037240689827543	0.0292642140468227	0.00704676489429853	0.0467648942985267	0.0298786181139122	0.00818713450292398	0.0210334977927811	0.0147733061640346	0.0519612837493634	0.0185266872518747
PF3D7_1018200	0.100840336134454	0.0307495195387572	0.037593984962406	0.0244938765308672	0.0459866220735786	0.0051249199231262	0.0339525944907111	0.0364145658263305	0.00584795321637427	0.0150610231108803	0.0433010697911361	0.0542536933265412	0.0158800176444641
PF3D7_1020000	0.087768440709617	0.0490070467648944	0.0217209690893901	0.0557360659835039	0.0234113712374582	0.00416399743754004	0.0807174887892381	0.0242763772175537	0.00935672514619883	0.0160997143599065	0.0134997452878247	0.044574630667346	0.0136744596382885
PF3D7_1020300	0.0887021475256767	0.0278667520819987	0.0284043441938179	0.0284928767808047	0.0359531772575251	0.00608584240871236	0.0307495195387572	0.0261437908496732	0.00584795321637427	0.0129836406128278	0.0140091696383087	0.0578196637799289	0.0136744596382885
PF3D7_1021500	0.0943043884220353	0.024023062139654	0.0233918128654971	0.0189952511872032	0.024247491638796	0.00608584240871236	0.0339525944907111	0.0214752567693744	0.00233918128654971	0.0194754609192417	0.00585838003056546	0.0659704533876722	0.0198500220555801
PF3D7_1021800	0.0896358543417365	0.0294682895579756	0.0325814536340852	0.0229942514371407	0.0384615384615384	0.00544522741832159	0.0253042921204356	0.0317460317460317	0.00350877192982456	0.0160997143599065	0.021650534895568	0.0547631176770251	0.0145566828407587
PF3D7_1026600	0.0784313725490194	0.0368353619474696	0.0334168755221387	0.0297425643589102	0.0367892976588629	0.00672645739910314	0.0301089045483664	0.0373482726423903	0.0140350877192982	0.0150610231108803	0.0252165053489557	0.0555272542027511	0.0145566828407587
PF3D7_1027200	0.0868347338935572	0.0336322869955157	0.0258980785296575	0.0304923769057735	0.0326086956521739	0.00736707238949392	0.0326713645099295	0.0224089635854342	0.00350877192982456	0.0166190599844196	0.00916963830871115	0.04508405501783	0.0141155712395236
PF3D7_1029100	0.0588235294117646	0.0201793721973094	0.0334168755221387	0.0169957510622344	0.044314381270903	0.00736707238949392	0.0288276745675848	0.034547152194211	0.00467836257309942	0.0285640093482212	0.02190524707081	0.0590932246561388	0.0273489192765769
PF3D7_1029500	0.100840336134454	0.0480461242793083	0.0258980785296575	0.0537365658585351	0.0259197324414716	0.00800768737988469	0.0714285714285718	0.0289449112978525	0.00467836257309942	0.0176577512334458	0.0264900662251656	0.056036678553235	0.0167622408469343
PF3D7_1031200	0.0597572362278244	0.0208199871877002	0.0492898913951546	0.0262434391402149	0.0535117056856187	0.00480461242793081	0.0352338244714926	0.0532212885154061	0.00935672514619883	0.0129836406128278	0.0374426897605706	0.0550178298522671	0.0105866784296427
PF3D7_1034500	0.0896358543417365	0.0272261370916079	0.0367585630743525	0.0214946263434141	0.0426421404682274	0.00736707238949392	0.0336322869955157	0.0354808590102708	0.00467836257309942	0.0168787327966762	0.00280183392766174	0.0606214977075906	0.0149977944419938
PF3D7_1035200	0.0672268907563024	0.0172966047405509	0.0417710944026733	0.0137465633591602	0.0484949832775919	0.00384368994234465	0.0166559897501601	0.0429505135387488	0.00584795321637427	0.0106465853025188	0.011207335710647	0.0578196637799289	0.00529333921482135
PF3D7_1035500	0.042016806722689	0.0176169122357463	0.0258980785296575	0.0179955011247188	0.0301003344481605	0.00928891736066624	0.0224215246636771	0.0280112044817927	0.0128654970760234	0.0192157881069852	0.0267447784004076	0.0616403464085585	0.0180855756506396
PF3D7_1035800	0.0662931839402426	0.0185778347213325	0.0359231411862991	0.0144963759060235	0.0326086956521739	0.0131326073030109	0.0211402946828956	0.0373482726423903	0.00701754385964912	0.0153206959231368	0.0303107488537953	0.0550178298522671	0.0132333480370534
PF3D7_1037900	0.126050420168067	0.0384368994234465	0.0167084377610693	0.0377405648587852	0.0209030100334448	0.00640614990390775	0.056053811659193	0.0130718954248366	0.00233918128654971	0.0249285899766294	0.0257259296994397	0.0588385124808968	0.0211733568592854
PF3D7_1040600	0.0457516339869281	0.019859064702114	0.0350877192982456	0.0234941264683829	0.0359531772575251	0.0105701473414478	0.0352338244714926	0.0373482726423903	0.0105263157894737	0.0223318618540638	0.0122261844116149	0.0639327559857363	0.0211733568592854
PF3D7_0900500	0.0410830999066293	0.0160153747597694	0.0384294068504595	0.0162459385153712	0.0367892976588629	0.0131326073030109	0.0221012171684817	0.0364145658263305	0.00935672514619883	0.022851207478577	0.0165562913907285	0.0575649516046869	0.0185266872518747
PF3D7_0900900	0.0644257703081231	0.0166559897501601	0.0258980785296575	0.015746063484129	0.0292642140468227	0.0102498398462524	0.0253042921204356	0.0289449112978525	0.0116959064327485	0.0267462996624253	0.0129903209373408	0.0626591951095264	0.0229378032642258
PF3D7_0902500	0.0681605975723621	0.0185778347213325	0.0208855472013367	0.0179955011247188	0.0301003344481605	0.0076873798846893	0.0243433696348494	0.0214752567693744	0.00584795321637427	0.0259672812256556	0.0114620478858889	0.0695364238410598	0.0224966916629907
PF3D7_0902600	0.095238095238095	0.0349135169762972	0.0359231411862991	0.0319920019995	0.0392976588628762	0.00640614990390775	0.0374759769378604	0.0326797385620915	0.0105263157894737	0.0225915346663204	0.0165562913907285	0.0646968925114623	0.0185266872518747
PF3D7_0903300	0.0943043884220353	0.0265855221012171	0.0258980785296575	0.0262434391402149	0.0317725752508361	0.00736707238949392	0.0406790518898143	0.0261437908496732	0.00116959064327485	0.0176577512334458	0.0201222618441162	0.0539989811512992	0.0172033524481694
PF3D7_0906890	0.0522875816993463	0.0301089045483664	0.0258980785296575	0.0274931267183204	0.0384615384615384	0.00672645739910314	0.0451633568225497	0.0280112044817927	0.00467836257309942	0.0210334977927811	0.0226693835965359	0.0534895568008152	0.0132333480370534
PF3D7_0907000	0.0737628384687207	0.0365150544522742	0.0258980785296575	0.0302424393901524	0.0259197324414716	0.00800768737988469	0.0381165919282511	0.0242763772175537	0.0128654970760234	0.0153206959231368	0.0259806418746816	0.0489047376464596	0.0149977944419938
PF3D7_0907800	0.124183006535947	0.0493273542600898	0.0267335004177109	0.0494876280929765	0.0334448160535117	0.00704676489429853	0.0621396540679054	0.027077497665733	0.00350877192982456	0.0176577512334458	0.0374426897605706	0.0489047376464596	0.0136744596382885
PF3D7_0909000	0.0597572362278244	0.0230621396540679	0.0317460317460317	0.0192451887028243	0.0409698996655518	0.00928891736066624	0.0201793721973094	0.0326797385620915	0.00116959064327485	0.0150610231108803	0.0163015792154865	0.0664798777381561	0.0145566828407587
PF3D7_0910100	0.0821661998132585	0.0438821268417682	0.0233918128654971	0.0354911272181953	0.0342809364548495	0.00544522741832159	0.0384368994234465	0.0261437908496732	0.00584795321637427	0.022851207478577	0.00916963830871115	0.056291390728477	0.0238200264666961
PF3D7_0913300	0.119514472455649	0.0438821268417682	0.0258980785296575	0.0369907523119219	0.0418060200668896	0.00704676489429853	0.0506085842408714	0.0224089635854342	0.00584795321637427	0.0171384056089327	0.0191034131431482	0.0593479368313807	0.0172033524481694
PF3D7_0913500	0.0774976657329597	0.0237027546444587	0.0359231411862991	0.0222444388902774	0.0409698996655518	0.00608584240871236	0.0333119795003203	0.0354808590102708	0.00350877192982456	0.0176577512334458	0.0254712175241977	0.0504330106979115	0.0172033524481694
PF3D7_0914700	0.125116713352007	0.0454836643177451	0.0192147034252297	0.042739315171207	0.0225752508361204	0.0076873798846893	0.0506085842408714	0.0186741363211951	0.00350877192982456	0.0173980784211893	0.0269994905756496	0.0483953132959757	0.0149977944419938
PF3D7_0917200	0.0644257703081231	0.0192184497117232	0.0325814536340852	0.0257435641089727	0.0292642140468227	0.00928891736066624	0.0477258167841129	0.0336134453781513	0.0105263157894737	0.0189561152947286	0.0236882322975038	0.0471217524197658	0.0167622408469343
PF3D7_0917700	0.0634920634920634	0.0160153747597694	0.0292397660818713	0.0227443139215196	0.0317725752508361	0.00960922485586163	0.0416399743754004	0.0298786181139122	0.00935672514619883	0.0238898987276032	0.0318390219052471	0.0501782985226695	0.0202911336568152
PF3D7_0919800	0.0905695611577962	0.0329916720051249	0.025062656641604	0.0257435641089727	0.0351170568561873	0.00416399743754004	0.0288276745675848	0.0261437908496732	0.00116959064327485	0.0132433134250844	0.0392256749872645	0.0611309220580746	0.00882223202470225
PF3D7_0920300	0.0793650793650792	0.0272261370916079	0.025062656641604	0.0272431892026993	0.0301003344481605	0.0124919923126201	0.0442024343369636	0.0252100840336134	0.00818713450292398	0.0194754609192417	0.0239429444727458	0.0539989811512992	0.0145566828407587
PF3D7_0920600	0.087768440709617	0.0358744394618834	0.0309106098579783	0.029242689327668	0.0351170568561873	0.00576553491351698	0.0301089045483664	0.0317460317460317	0.00935672514619883	0.0166190599844196	0.0124808965868568	0.0593479368313807	0.0167622408469343
PF3D7_0922100	0.104575163398693	0.0307495195387572	0.0242272347535505	0.023994001499625	0.0317725752508361	0.0076873798846893	0.0307495195387572	0.0242763772175537	0.00350877192982456	0.0153206959231368	0.0140091696383087	0.0662251655629141	0.0141155712395236
PF3D7_0923000	0.105508870214752	0.0275464445868033	0.0267335004177109	0.0294926268432891	0.0292642140468227	0.00992953235105701	0.0477258167841129	0.027077497665733	0.00584795321637427	0.0218125162295507	0.0290371879775854	0.0542536933265412	0.0238200264666961
PF3D7_0926200	0.0896358543417365	0.0448430493273543	0.0267335004177109	0.0439890027493125	0.0292642140468227	0.0051249199231262	0.0547725816784115	0.027077497665733	0.00584795321637427	0.0194754609192417	0.0371879775853287	0.0481406011207337	0.0163211292456992
PF3D7_0926700	0.0634920634920634	0.0201793721973094	0.0334168755221387	0.0162459385153712	0.0426421404682274	0.00576553491351698	0.0275464445868033	0.0354808590102708	0.0116959064327485	0.0197351337314983	0.0114620478858889	0.0596026490066227	0.0189677988531098
PF3D7_0927000	0.0728291316526609	0.0304292120435618	0.0317460317460317	0.0262434391402149	0.0284280936454849	0.00800768737988469	0.0397181294042281	0.030812324929972	0.00350877192982456	0.0171384056089327	0.0252165053489557	0.0501782985226695	0.0180855756506396
PF3D7_0927400	0.0728291316526609	0.0339525944907111	0.0284043441938179	0.0294926268432891	0.0409698996655518	0.00832799487508008	0.0406790518898143	0.030812324929972	0.00818713450292398	0.020514152168268	0.0183392766174223	0.0552725420275091	0.0242611380679312
PF3D7_0928500	0.0887021475256767	0.048686739269699	0.0233918128654971	0.0484878780304922	0.0317725752508361	0.00480461242793081	0.0557335041639976	0.0261437908496732	0.00467836257309942	0.0137626590495975	0.0157921548650025	0.0522159959246054	0.0136744596382885
PF3D7_0929300	0.0690943043884219	0.0221012171684817	0.0367585630743525	0.0209947513121719	0.0560200668896321	0.00576553491351698	0.0253042921204356	0.0373482726423903	0.00701754385964912	0.0184367696702155	0.0290371879775854	0.056291390728477	0.0145566828407587
PF3D7_0929600	0.0672268907563024	0.0227418321588725	0.0384294068504595	0.0249937515621094	0.0334448160535117	0.00928891736066624	0.0381165919282511	0.0364145658263305	0.0128654970760234	0.0148013502986237	0.0155374426897606	0.0537442689760572	0.0136744596382885
PF3D7_0931000	0.0933706816059755	0.0406790518898143	0.0300751879699248	0.0332416895776055	0.0418060200668896	0.00480461242793081	0.0313901345291479	0.0336134453781513	0.00233918128654971	0.0171384056089327	0.0119714722363729	0.0537442689760572	0.0189677988531098
PF3D7_0932400	0.0737628384687207	0.0288276745675848	0.025062656641604	0.0334916270932266	0.0367892976588629	0.00672645739910314	0.0426008968609866	0.0280112044817927	0.00584795321637427	0.0163593871721631	0.0122261844116149	0.0506877228731535	0.0172033524481694
PF3D7_0933400	0.0504201680672268	0.0134529147982063	0.0350877192982456	0.0124968757810547	0.0434782608695652	0.0076873798846893	0.0259449071108264	0.0354808590102708	0.00233918128654971	0.0179174240457024	0.0096790626591951	0.0547631176770251	0.0185266872518747
PF3D7_0934200	0.0765639589168999	0.0307495195387572	0.0309106098579783	0.0252436890777305	0.0384615384615384	0.00832799487508008	0.0345932094811019	0.0336134453781513	0.00116959064327485	0.0166190599844196	0.011207335710647	0.0524707080998473	0.0123511248345832
PF3D7_0934300	0.0802987861811389	0.0307495195387572	0.0342522974101921	0.0317420644838789	0.0342809364548495	0.00864830237027546	0.0470852017937221	0.0326797385620915	0.00935672514619883	0.0173980784211893	0.0343861436576669	0.0542536933265412	0.0185266872518747
PF3D7_0934500	0.0999066293183938	0.0358744394618834	0.0142021720969089	0.0352411897025742	0.0192307692307692	0.00576553491351698	0.0467648942985267	0.0140056022408964	0.00350877192982456	0.0173980784211893	0.0201222618441162	0.0545084055017832	0.0132333480370534
PF3D7_0934900	0.0485527544351073	0.0221012171684817	0.0317460317460317	0.0252436890777305	0.0426421404682274	0.00672645739910314	0.0269058295964125	0.0298786181139122	0.0116959064327485	0.0127239678005713	0.00916963830871115	0.0529801324503313	0.0114689016321129
PF3D7_0936700	0.0784313725490194	0.0291479820627802	0.037593984962406	0.0307423144213946	0.0418060200668896	0.0051249199231262	0.0406790518898143	0.0280112044817927	0.00935672514619883	0.0233705531030901	0.0308201732042792	0.0552725420275091	0.0198500220555801
PF3D7_0801800	0.0933706816059755	0.0397181294042281	0.0417710944026733	0.0309922519370157	0.0426421404682274	0.00352338244714926	0.0329916720051249	0.0401493930905695	0.00818713450292398	0.0148013502986237	0.0152827305145186	0.0547631176770251	0.00926334362593736
PF3D7_0803400	0.0709617180205414	0.0320307495195387	0.0325814536340852	0.0249937515621094	0.0376254180602007	0.0076873798846893	0.0259449071108264	0.0298786181139122	0.00350877192982456	0.0160997143599065	0.0157921548650025	0.0514518593988794	0.0176444640494045
PF3D7_0806100	0.0681605975723621	0.0150544522741832	0.0317460317460317	0.0124968757810547	0.0359531772575251	0.00800768737988469	0.0246636771300448	0.030812324929972	0.00467836257309942	0.0189561152947286	0.0231788079470199	0.0496688741721856	0.0105866784296427
PF3D7_0808000	0.095238095238095	0.0237027546444587	0.0309106098579783	0.021244688827793	0.0434782608695652	0.00672645739910314	0.0403587443946189	0.0280112044817927	0.00584795321637427	0.0176577512334458	0.0198675496688742	0.0550178298522671	0.0176444640494045
PF3D7_0817500	0.0606909430438841	0.0208199871877002	0.0242272347535505	0.0257435641089727	0.0267558528428094	0.00800768737988469	0.0442024343369636	0.0252100840336134	0.00467836257309942	0.0301220462217605	0.0170657157412124	0.0522159959246054	0.0110277900308778
PF3D7_0820600	0.0830999066293182	0.0278667520819987	0.0225563909774436	0.0249937515621094	0.0326086956521739	0.00480461242793081	0.0342729019859065	0.0233426704014939	0.00350877192982456	0.0184367696702155	0.0343861436576669	0.0542536933265412	0.0172033524481694
PF3D7_0821700	0.126050420168067	0.0557335041639976	0.0150375939849624	0.0619845038740312	0.0192307692307692	0.00736707238949392	0.0803971812940427	0.0158730158730159	0.00116959064327485	0.0212931706050376	0.0292919001528274	0.0552725420275091	0.0198500220555801
PF3D7_0822600	0.104575163398693	0.0544522741832161	0.0334168755221387	0.0437390652336914	0.0334448160535117	0.00416399743754004	0.0454836643177451	0.0317460317460317	0.00584795321637427	0.0160997143599065	0.0254712175241977	0.0433010697911361	0.011910013233348
PF3D7_0822700	0.0718954248366012	0.0310698270339526	0.0317460317460317	0.0259935016245938	0.0359531772575251	0.00704676489429853	0.0259449071108264	0.0326797385620915	0.00233918128654971	0.0168787327966762	0.0193581253183902	0.0613856342333166	0.0176444640494045
PF3D7_0823500	0.0560224089635853	0.0163356822549648	0.0317460317460317	0.0199950012496876	0.0376254180602007	0.0112107623318386	0.0320307495195387	0.0317460317460317	0.00935672514619883	0.0194754609192417	0.0188487009679063	0.0539989811512992	0.0167622408469343
PF3D7_0824900	0.0961718020541548	0.035554131966688	0.0300751879699248	0.0294926268432891	0.0259197324414716	0.00640614990390775	0.0320307495195387	0.0298786181139122	0.0116959064327485	0.020514152168268	0.0134997452878247	0.0613856342333166	0.0207322452580503
PF3D7_0826600	0.103641456582633	0.044522741832159	0.0192147034252297	0.0484878780304922	0.0301003344481605	0.00608584240871236	0.0592568866111469	0.0196078431372549	0.00467836257309942	0.022851207478577	0.0280183392766175	0.0461029037187979	0.0238200264666961
PF3D7_0827000	0.0933706816059755	0.0179372197309417	0.0309106098579783	0.0144963759060235	0.0376254180602007	0.00896860986547085	0.025624599615631	0.0298786181139122	0.00233918128654971	0.0254479356011425	0.0173204279164544	0.0501782985226695	0.0216144684605205
PF3D7_0827300	0.102707749766573	0.0262652146060218	0.0208855472013367	0.0217445638590352	0.0317725752508361	0.00448430493273543	0.0345932094811019	0.0205415499533147	0.00350877192982456	0.0132433134250844	0.0140091696383087	0.0751400916963834	0.00926334362593736
PF3D7_0827400	0.0644257703081231	0.024023062139654	0.0350877192982456	0.0209947513121719	0.0434782608695652	0.00448430493273543	0.0390775144138373	0.0317460317460317	0.00467836257309942	0.0166190599844196	0.0285277636271014	0.0603667855323487	0.0211733568592854
PF3D7_0830900	0.0802987861811389	0.0387572069186419	0.0175438596491228	0.0332416895776055	0.0250836120401338	0.00736707238949392	0.0490070467648944	0.0186741363211951	0.00233918128654971	0.0176577512334458	0.0206316861946001	0.055781966377993	0.0145566828407587
PF3D7_0832000	0.0690943043884219	0.0188981422165279	0.0233918128654971	0.0172456885778555	0.0209030100334448	0.0137732222934017	0.0265855221012171	0.0261437908496732	0.0140350877192982	0.0231108802908335	0.010443199184921	0.0654610290371882	0.0194089104543449
PF3D7_0702500	0.116713352007469	0.0531710442024345	0.0275689223057644	0.0489877530617344	0.0326086956521739	0.00576553491351698	0.0611787315823193	0.0261437908496732	0.0140350877192982	0.0179174240457024	0.0285277636271014	0.0583290881304128	0.0136744596382885
PF3D7_0703000	0.098972922502334	0.025624599615631	0.0267335004177109	0.0244938765308672	0.0284280936454849	0.0102498398462524	0.0275464445868033	0.0280112044817927	0.00818713450292398	0.0158400415476499	0.0119714722363729	0.0636780438104944	0.0154389060432289
PF3D7_0703300	0.0999066293183938	0.029788597053171	0.0309106098579783	0.023744063984004	0.0367892976588629	0.00704676489429853	0.0377962844330558	0.030812324929972	0.00350877192982456	0.0231108802908335	0.032857870606215	0.0524707080998473	0.0211733568592854
PF3D7_0704600	0.11577964519141	0.0448430493273543	0.0208855472013367	0.0357410647338164	0.0250836120401338	0.00352338244714926	0.0416399743754004	0.0196078431372549	0.00584795321637427	0.0150610231108803	0.0185939887926643	0.0606214977075906	0.0141155712395236
PF3D7_0704700	0.0634920634920634	0.029788597053171	0.0334168755221387	0.0244938765308672	0.0376254180602007	0.00704676489429853	0.0304292120435618	0.034547152194211	0.00467836257309942	0.0189561152947286	0.0168110035659704	0.0578196637799289	0.0194089104543449
PF3D7_0707200	0.0709617180205414	0.0301089045483664	0.0317460317460317	0.023994001499625	0.0334448160535117	0.00608584240871236	0.0317104420243433	0.0298786181139122	0.00584795321637427	0.0236302259153466	0.0287824758023434	0.0629139072847684	0.0207322452580503
PF3D7_0708100	0.101774042950513	0.0393978219090327	0.0225563909774436	0.0367408147963008	0.0326086956521739	0.00736707238949392	0.0538116591928253	0.0224089635854342	0.00350877192982456	0.0207738249805245	0.0234335201222619	0.0550178298522671	0.0220555800617556
PF3D7_0709900	0.111111111111111	0.035554131966688	0.0359231411862991	0.0282429392651836	0.0409698996655518	0.00704676489429853	0.0352338244714926	0.0373482726423903	0.00701754385964912	0.0114256037392885	0.0269994905756496	0.0601120733571067	0.011910013233348
PF3D7_0711300	0.0569561157796451	0.0301089045483664	0.025062656641604	0.0254936265933516	0.0301003344481605	0.00480461242793081	0.0393978219090327	0.0252100840336134	0.00233918128654971	0.022851207478577	0.0241976566479878	0.056291390728477	0.0176444640494045
PF3D7_0711700	0.0868347338935572	0.0230621396540679	0.0492898913951546	0.0187453136715821	0.0468227424749164	0.0102498398462524	0.0214606021780909	0.042016806722689	0.0187134502923977	0.0184367696702155	0.00993377483443708	0.0458481915435559	0.00882223202470225
PF3D7_0715800	0.105508870214752	0.0413196668802051	0.0300751879699248	0.0464883779055234	0.0342809364548495	0.00800768737988469	0.0525304292120437	0.0252100840336134	0.00350877192982456	0.0199948065437548	0.0285277636271014	0.0522159959246054	0.0185266872518747
PF3D7_0716000	0.101774042950513	0.037155669442665	0.0208855472013367	0.0314921269682578	0.0234113712374582	0.00640614990390775	0.0336322869955157	0.0224089635854342	0.00467836257309942	0.0186964424824721	0.0277636271013755	0.0522159959246054	0.0132333480370534
PF3D7_0717200	0.112044817927171	0.0506085842408714	0.0217209690893901	0.0514871282179453	0.0317725752508361	0.00480461242793081	0.0621396540679054	0.0196078431372549	0.00701754385964912	0.0106465853025188	0.0430463576158942	0.0468670402445238	0.00749889722099691
PF3D7_0719500	0.0999066293183938	0.0442024343369636	0.0309106098579783	0.0354911272181953	0.0342809364548495	0.00320307495195387	0.0435618193465728	0.0326797385620915	0.00584795321637427	0.0137626590495975	0.0272542027508915	0.0527254202750893	0.0145566828407587
PF3D7_0720500	0.0793650793650792	0.0381165919282511	0.0325814536340852	0.042739315171207	0.0426421404682274	0.00544522741832159	0.0605381165919285	0.0326797385620915	0.00701754385964912	0.0135029862373409	0.0244523688232298	0.0522159959246054	0.011910013233348
PF3D7_0720900	0.0793650793650792	0.0329916720051249	0.0317460317460317	0.0362409397650586	0.0367892976588629	0.00704676489429853	0.0496476617552852	0.0354808590102708	0.00701754385964912	0.00882887561672293	0.0313295975547632	0.0458481915435559	0.00838112042346714
PF3D7_0721400	0.0504201680672268	0.0368353619474696	0.0233918128654971	0.0379905023744063	0.024247491638796	0.00800768737988469	0.0512491992312622	0.0224089635854342	0.00584795321637427	0.0171384056089327	0.0326031584309731	0.0455934793683139	0.0194089104543449
PF3D7_0722900	0.0476190476190476	0.0269058295964125	0.0317460317460317	0.0332416895776055	0.0451505016722408	0.00896860986547085	0.0470852017937221	0.0326797385620915	0.00701754385964912	0.0137626590495975	0.0259806418746816	0.0499235863474276	0.0123511248345832
PF3D7_0723900	0.095238095238095	0.0285073670723895	0.0133667502088555	0.0234941264683829	0.0209030100334448	0.00704676489429853	0.0342729019859065	0.0130718954248366	0.00116959064327485	0.0155803687353934	0.0178298522669384	0.0736118186449315	0.0127922364358183
PF3D7_0730100	0.0606909430438841	0.0227418321588725	0.0401002506265664	0.0207448137965508	0.0367892976588629	0.0076873798846893	0.0246636771300448	0.0401493930905695	0.00350877192982456	0.0207738249805245	0.010443199184921	0.056291390728477	0.0194089104543449
PF3D7_0731600	0.124183006535947	0.0374759769378604	0.0167084377610693	0.0299925018745313	0.0275919732441471	0.00864830237027546	0.0403587443946189	0.0149393090569561	0.0116959064327485	0.0202544793560114	0.011207335710647	0.056291390728477	0.0149977944419938
PF3D7_0731700	0.0494864612511671	0.0185778347213325	0.0342522974101921	0.0222444388902774	0.0384615384615384	0.00704676489429853	0.0381165919282511	0.0373482726423903	0.0140350877192982	0.0207738249805245	0.033876719307183	0.0555272542027511	0.0211733568592854
PF3D7_0732400	0.0457516339869281	0.0112107623318386	0.0384294068504595	0.015746063484129	0.0359531772575251	0.0115310698270339	0.0262652146060218	0.0392156862745098	0.0222222222222222	0.0296027005972474	0.0160468670402445	0.0555272542027511	0.0264666960741067
PF3D7_1302000	0.0737628384687207	0.0269058295964125	0.0167084377610693	0.0317420644838789	0.0225752508361204	0.00832799487508008	0.0422805893657912	0.0177404295051354	0.00701754385964912	0.0210334977927811	0.0290371879775854	0.0590932246561388	0.0172033524481694
PF3D7_1302100	0.0616246498599439	0.024023062139654	0.0334168755221387	0.0312421894526367	0.0292642140468227	0.00736707238949392	0.0467648942985267	0.034547152194211	0.00935672514619883	0.0171384056089327	0.0471217524197658	0.0463576158940399	0.0154389060432289
PF3D7_1304500	0.0887021475256767	0.0272261370916079	0.0284043441938179	0.0294926268432891	0.0409698996655518	0.00576553491351698	0.0496476617552852	0.0280112044817927	0.0105263157894737	0.0254479356011425	0.0425369332654102	0.0501782985226695	0.0163211292456992
PF3D7_1304700	0.0373482726423903	0.0224215246636771	0.0192147034252297	0.0227443139215196	0.0351170568561873	0.00800768737988469	0.0374759769378604	0.0214752567693744	0.00818713450292398	0.0150610231108803	0.0320937340804891	0.055781966377993	0.0127922364358183
PF3D7_1305400	0.0616246498599439	0.0128122998078155	0.0309106098579783	0.0164958760309923	0.0292642140468227	0.00704676489429853	0.0249839846252402	0.030812324929972	0.00935672514619883	0.0179174240457024	0.021650534895568	0.0532348446255733	0.011910013233348
PF3D7_1306600	0.103641456582633	0.0464445868033313	0.0267335004177109	0.0424893776555859	0.024247491638796	0.00832799487508008	0.0538116591928253	0.027077497665733	0.0105263157894737	0.0197351337314983	0.0267447784004076	0.0527254202750893	0.0216144684605205
PF3D7_1309300	0.11484593837535	0.0397181294042281	0.0242272347535505	0.0329917520619844	0.0292642140468227	0.0076873798846893	0.029788597053171	0.0205415499533147	0.00935672514619883	0.0160997143599065	0.0163015792154865	0.0639327559857363	0.0154389060432289
PF3D7_1309900	0.0569561157796451	0.0259449071108264	0.0325814536340852	0.0232441889527618	0.0342809364548495	0.00928891736066624	0.0377962844330558	0.034547152194211	0.00935672514619883	0.0135029862373409	0.0404992358634744	0.0473764645950078	0.0180855756506396
PF3D7_1310400	0.104575163398693	0.029788597053171	0.0334168755221387	0.0244938765308672	0.0409698996655518	0.00864830237027546	0.0342729019859065	0.0354808590102708	0.0128654970760234	0.018177096857959	0.0117167600611309	0.0654610290371882	0.0167622408469343
PF3D7_1310500	0.0774976657329597	0.0291479820627802	0.0242272347535505	0.0317420644838789	0.0284280936454849	0.00640614990390775	0.0442024343369636	0.0252100840336134	0.00701754385964912	0.0173980784211893	0.0298013245033113	0.0511971472236374	0.0101455668284076
PF3D7_1313500	0.0709617180205414	0.0182575272261371	0.0409356725146199	0.0144963759060235	0.0510033444816053	0.00672645739910314	0.0310698270339526	0.0438842203548085	0.00818713450292398	0.0173980784211893	0.0117167600611309	0.067498726439124	0.0154389060432289
PF3D7_1314000	0.100840336134454	0.0272261370916079	0.0233918128654971	0.0224943764058985	0.0259197324414716	0.00864830237027546	0.0374759769378604	0.0224089635854342	0.00584795321637427	0.0220721890418073	0.00764136525725929	0.0710646968925117	0.0224966916629907
PF3D7_1314800	0.0504201680672268	0.0259449071108264	0.0359231411862991	0.0252436890777305	0.0418060200668896	0.00608584240871236	0.0333119795003203	0.03828197945845	0.00701754385964912	0.0223318618540638	0.0313295975547632	0.0552725420275091	0.0202911336568152
PF3D7_1315200	0.0560224089635853	0.0076873798846893	0.0258980785296575	0.00849787553111722	0.0301003344481605	0.00608584240871236	0.0185778347213325	0.0261437908496732	0.00350877192982456	0.0207738249805245	0.0101884870096791	0.0669893020886401	0.0229378032642258
PF3D7_1316000	0.0616246498599439	0.0342729019859065	0.0350877192982456	0.0299925018745313	0.0384615384615384	0.00704676489429853	0.042921204356182	0.0354808590102708	0.00584795321637427	0.0184367696702155	0.0165562913907285	0.0537442689760572	0.0172033524481694
PF3D7_1316400	0.0541549953314658	0.0221012171684817	0.0275689223057644	0.0269932516870782	0.0317725752508361	0.00960922485586163	0.0365150544522742	0.0280112044817927	0.0140350877192982	0.0210334977927811	0.0259806418746816	0.0547631176770251	0.0211733568592854
PF3D7_1316900	0.121381886087768	0.056053811659193	0.0309106098579783	0.0447388152961758	0.0317725752508361	0.00576553491351698	0.0416399743754004	0.0298786181139122	0.00584795321637427	0.0264866268501687	0.0033112582781457	0.0667345899133981	0.0269078076753418
PF3D7_1317400	0.095238095238095	0.0320307495195387	0.0208855472013367	0.0352411897025742	0.0292642140468227	0.00704676489429853	0.044522741832159	0.0186741363211951	0.00350877192982456	0.0171384056089327	0.0275089149261335	0.0593479368313807	0.0185266872518747
PF3D7_1318700	0.0718954248366012	0.0310698270339526	0.0459482038429407	0.0242439390152461	0.0551839464882943	0.0076873798846893	0.0233824471492633	0.0504201680672268	0.00350877192982456	0.0163593871721631	0.0132450331125828	0.056291390728477	0.0132333480370534
PF3D7_1319400	0.0718954248366012	0.0265855221012171	0.0267335004177109	0.0209947513121719	0.0292642140468227	0.00448430493273543	0.0243433696348494	0.0298786181139122	0.00584795321637427	0.0153206959231368	0.0208863983698421	0.0588385124808968	0.0141155712395236
PF3D7_1320100	0.0644257703081231	0.0323510570147341	0.0334168755221387	0.0297425643589102	0.0418060200668896	0.00736707238949392	0.0493273542600898	0.030812324929972	0.00935672514619883	0.0194754609192417	0.0359144167091188	0.0522159959246054	0.0154389060432289
PF3D7_1320200	0.0672268907563024	0.0243433696348494	0.0300751879699248	0.021244688827793	0.0359531772575251	0.00736707238949392	0.0243433696348494	0.0317460317460317	0.00935672514619883	0.0212931706050376	0.0170657157412124	0.0578196637799289	0.0224966916629907
PF3D7_1320700	0.0718954248366012	0.0237027546444587	0.0334168755221387	0.0194951262184454	0.0384615384615384	0.00480461242793081	0.024023062139654	0.0317460317460317	0.00701754385964912	0.0186964424824721	0.0298013245033113	0.0634233316352524	0.0189677988531098
PF3D7_1323800	0.0606909430438841	0.0176169122357463	0.0300751879699248	0.0154961259685079	0.0434782608695652	0.00608584240871236	0.0259449071108264	0.0280112044817927	0.00233918128654971	0.0238898987276032	0.0101884870096791	0.0654610290371882	0.0224966916629907
PF3D7_1324300	0.0681605975723621	0.0307495195387572	0.0325814536340852	0.0247438140464883	0.0459866220735786	0.00576553491351698	0.0204996796925048	0.0280112044817927	0.00467836257309942	0.0202544793560114	0.0282730514518594	0.0685175751400919	0.0189677988531098
PF3D7_1327800	0.0569561157796451	0.0124919923126201	0.0167084377610693	0.0119970007498126	0.0250836120401338	0.00896860986547085	0.0214606021780909	0.0177404295051354	0.00350877192982456	0.0168787327966762	0.0180845644421803	0.0639327559857363	0.0176444640494045
PF3D7_1330200	0.0588235294117646	0.0259449071108264	0.0334168755221387	0.0267433141714571	0.0426421404682274	0.00544522741832159	0.037155669442665	0.0336134453781513	0.00350877192982456	0.0145416774863672	0.0264900662251656	0.0489047376464596	0.011910013233348
PF3D7_1330500	0.084033613445378	0.0278667520819987	0.0350877192982456	0.0247438140464883	0.0535117056856187	0.00320307495195387	0.0294682895579756	0.034547152194211	0.00584795321637427	0.0150610231108803	0.0264900662251656	0.0504330106979115	0.0127922364358183
PF3D7_1331000	0.0494864612511671	0.0201793721973094	0.0384294068504595	0.0189952511872032	0.0459866220735786	0.00576553491351698	0.0249839846252402	0.0373482726423903	0.00584795321637427	0.0163593871721631	0.0196128374936322	0.055781966377993	0.0185266872518747
PF3D7_1334200	0.102707749766573	0.0397181294042281	0.0284043441938179	0.0402399400149961	0.0259197324414716	0.00576553491351698	0.0419602818705958	0.0280112044817927	0.00584795321637427	0.0184367696702155	0.0157921548650025	0.0580743759551708	0.0127922364358183
PF3D7_1334300	0.0868347338935572	0.0221012171684817	0.0334168755221387	0.0247438140464883	0.0384615384615384	0.0076873798846893	0.0374759769378604	0.0289449112978525	0.00350877192982456	0.0150610231108803	0.00942435048395312	0.056800815078961	0.0127922364358183
PF3D7_1334700	0.0802987861811389	0.0310698270339526	0.0150375939849624	0.0294926268432891	0.0158862876254181	0.0102498398462524	0.0432415118513774	0.0158730158730159	0.00584795321637427	0.018177096857959	0.022414671421294	0.0596026490066227	0.0154389060432289
PF3D7_1335100	0.042016806722689	0.0214606021780909	0.0225563909774436	0.0244938765308672	0.0275919732441471	0.00736707238949392	0.0259449071108264	0.0214752567693744	0.00701754385964912	0.0215528434172942	0.0371879775853287	0.0570555272542029	0.0189677988531098
PF3D7_1335500	0.0560224089635853	0.0166559897501601	0.0267335004177109	0.0174956260934766	0.0426421404682274	0.0105701473414478	0.0310698270339526	0.0261437908496732	0.00935672514619883	0.0160997143599065	0.0096790626591951	0.0542536933265412	0.0136744596382885
PF3D7_1336400	0.0625583566760036	0.0336322869955157	0.037593984962406	0.0307423144213946	0.0451505016722408	0.00896860986547085	0.0451633568225497	0.0373482726423903	0.00701754385964912	0.0210334977927811	0.0384615384615386	0.0489047376464596	0.0224966916629907
PF3D7_1336700	0.121381886087768	0.0406790518898143	0.0183792815371763	0.0462384403899023	0.0259197324414716	0.00384368994234465	0.0566944266495838	0.0186741363211951	0.00233918128654971	0.0225915346663204	0.0292919001528274	0.056036678553235	0.0127922364358183
PF3D7_1336900	0.0560224089635853	0.0224215246636771	0.0233918128654971	0.0182454386403399	0.0326086956521739	0.00800768737988469	0.0259449071108264	0.0242763772175537	0.00584795321637427	0.0210334977927811	0.0244523688232298	0.0547631176770251	0.0211733568592854
PF3D7_1337100	0.0765639589168999	0.0342729019859065	0.0334168755221387	0.037240689827543	0.0309364548494983	0.00800768737988469	0.0582959641255607	0.0336134453781513	0.00584795321637427	0.0171384056089327	0.0119714722363729	0.0522159959246054	0.0176444640494045
PF3D7_1337500	0.101774042950513	0.0374759769378604	0.0233918128654971	0.0314921269682578	0.0351170568561873	0.00480461242793081	0.0307495195387572	0.0214752567693744	0.00701754385964912	0.0176577512334458	0.0180845644421803	0.0616403464085585	0.0136744596382885
PF3D7_1339400	0.095238095238095	0.0512491992312622	0.0292397660818713	0.058735316170957	0.0309364548494983	0.00416399743754004	0.0768737988468934	0.0298786181139122	0.00584795321637427	0.0137626590495975	0.0359144167091188	0.0494141619969436	0.0132333480370534
PF3D7_1339600	0.0634920634920634	0.0413196668802051	0.0325814536340852	0.034491377155711	0.0384615384615384	0.00640614990390775	0.0285073670723895	0.034547152194211	0.00350877192982456	0.0150610231108803	0.0086602139582272	0.0608762098828326	0.0136744596382885
PF3D7_1341700	0.0578898225957049	0.0336322869955157	0.0225563909774436	0.0284928767808047	0.0317725752508361	0.00576553491351698	0.0381165919282511	0.0233426704014939	0.0140350877192982	0.0160997143599065	0.0275089149261335	0.0517065715741214	0.0180855756506396
PF3D7_1344100	0.0681605975723621	0.0243433696348494	0.0267335004177109	0.0207448137965508	0.0334448160535117	0.00736707238949392	0.0281870595771941	0.027077497665733	0.00584795321637427	0.0249285899766294	0.0229240957717779	0.0573102394294449	0.0207322452580503
PF3D7_1345000	0.0859010270774975	0.0336322869955157	0.0267335004177109	0.0352411897025742	0.0342809364548495	0.00672645739910314	0.0550928891736068	0.027077497665733	0.00584795321637427	0.0168787327966762	0.0300560366785533	0.0555272542027511	0.0158800176444641
PF3D7_1345100	0.110177404295051	0.0493273542600898	0.0192147034252297	0.0494876280929765	0.0158862876254181	0.00672645739910314	0.0672645739910317	0.0205415499533147	0.00935672514619883	0.0186964424824721	0.0392256749872645	0.0542536933265412	0.0163211292456992
PF3D7_1345200	0.0793650793650792	0.0301089045483664	0.0258980785296575	0.0314921269682578	0.0284280936454849	0.0051249199231262	0.0336322869955157	0.027077497665733	0.0105263157894737	0.0218125162295507	0.0272542027508915	0.0547631176770251	0.0233789148654609
PF3D7_1345800	0.098972922502334	0.0275464445868033	0.0275689223057644	0.0224943764058985	0.0359531772575251	0.0051249199231262	0.0329916720051249	0.027077497665733	0.00116959064327485	0.0259672812256556	0.0203769740193581	0.0573102394294449	0.0167622408469343
PF3D7_1346600	0.0924369747899157	0.0272261370916079	0.0267335004177109	0.0219945013746563	0.0351170568561873	0.0076873798846893	0.0400384368994235	0.0214752567693744	0.00584795321637427	0.0192157881069852	0.0168110035659704	0.0486500254712177	0.0189677988531098
PF3D7_1346900	0.0690943043884219	0.0317104420243433	0.0342522974101921	0.0299925018745313	0.0392976588628762	0.00544522741832159	0.0403587443946189	0.0336134453781513	0.0128654970760234	0.0184367696702155	0.0173204279164544	0.0552725420275091	0.0176444640494045
PF3D7_1348100	0.0793650793650792	0.048686739269699	0.0309106098579783	0.0424893776555859	0.0267558528428094	0.00704676489429853	0.0538116591928253	0.0336134453781513	0.0105263157894737	0.0153206959231368	0.0303107488537953	0.0489047376464596	0.0163211292456992
PF3D7_1348400	0.0999066293183938	0.0301089045483664	0.0300751879699248	0.0272431892026993	0.0367892976588629	0.00960922485586163	0.0317104420243433	0.0326797385620915	0.00818713450292398	0.0155803687353934	0.0295466123280693	0.0733571064696895	0.0141155712395236
PF3D7_1350400	0.0802987861811389	0.0320307495195387	0.0225563909774436	0.0327418145463633	0.0342809364548495	0.00416399743754004	0.0358744394618834	0.0205415499533147	0.00467836257309942	0.0179174240457024	0.0101884870096791	0.0731023942944475	0.0163211292456992
PF3D7_1352200	0.105508870214752	0.0301089045483664	0.0183792815371763	0.0284928767808047	0.0284280936454849	0.00608584240871236	0.0464445868033313	0.0168067226890756	0.00701754385964912	0.0212931706050376	0.0206316861946001	0.056036678553235	0.0127922364358183
PF3D7_1353400	0.11297852474323	0.0416399743754004	0.0275689223057644	0.0329917520619844	0.0259197324414716	0.0051249199231262	0.0400384368994235	0.027077497665733	0.00116959064327485	0.0197351337314983	0.00382068262862965	0.0654610290371882	0.0167622408469343
PF3D7_1356700	0.0887021475256767	0.0384368994234465	0.0225563909774436	0.0354911272181953	0.024247491638796	0.00704676489429853	0.0467648942985267	0.0214752567693744	0.00818713450292398	0.0189561152947286	0.0389709628120225	0.0550178298522671	0.0158800176444641
PF3D7_1357100	0.100840336134454	0.0262652146060218	0.0192147034252297	0.0279930017495625	0.020066889632107	0.0076873798846893	0.0400384368994235	0.0205415499533147	0.00467836257309942	0.0199948065437548	0.0241976566479878	0.0478858889454917	0.0149977944419938
PF3D7_1357200	0.0709617180205414	0.0265855221012171	0.0317460317460317	0.0247438140464883	0.0359531772575251	0.00576553491351698	0.042921204356182	0.027077497665733	0.00935672514619883	0.0166190599844196	0.0262353540499236	0.0506877228731535	0.0167622408469343
PF3D7_1363000	0.0597572362278244	0.0163356822549648	0.0342522974101921	0.018495376155961	0.0426421404682274	0.00896860986547085	0.0307495195387572	0.0354808590102708	0.00818713450292398	0.0184367696702155	0.0157921548650025	0.06826286296485	0.0163211292456992
PF3D7_1363800	0.0606909430438841	0.024023062139654	0.0267335004177109	0.0332416895776055	0.0351170568561873	0.00800768737988469	0.050288276745676	0.0289449112978525	0.00818713450292398	0.0171384056089327	0.0160468670402445	0.0593479368313807	0.0224966916629907
PF3D7_1364300	0.118580765639589	0.0384368994234465	0.0284043441938179	0.0307423144213946	0.0326086956521739	0.00736707238949392	0.0326713645099295	0.027077497665733	0.00584795321637427	0.0189561152947286	0.0117167600611309	0.067244014263882	0.0167622408469343
PF3D7_1364800	0.106442577030812	0.035554131966688	0.0150375939849624	0.0394901274681328	0.0250836120401338	0.00736707238949392	0.0595771941063423	0.0158730158730159	0.00467836257309942	0.0210334977927811	0.0208863983698421	0.0578196637799289	0.0172033524481694
PF3D7_1366000	0.084033613445378	0.0573350416399746	0.0350877192982456	0.0514871282179453	0.0392976588628762	0.00544522741832159	0.0570147341447792	0.0364145658263305	0.00935672514619883	0.0184367696702155	0.0320937340804891	0.056800815078961	0.0176444640494045
PF3D7_1367000	0.0905695611577962	0.044522741832159	0.0175438596491228	0.0509872531867031	0.0217391304347826	0.0121716848174247	0.076553491351698	0.0186741363211951	0.00584795321637427	0.011685276551545	0.0196128374936322	0.0473764645950078	0.0123511248345832
PF3D7_1368300	0.109243697478991	0.0499679692504806	0.0200501253132832	0.0444888777805547	0.0250836120401338	0.00576553491351698	0.0550928891736068	0.0186741363211951	0.00584795321637427	0.0236302259153466	0.0351502801833928	0.0596026490066227	0.0220555800617556
PF3D7_1368900	0.11484593837535	0.0422805893657912	0.0300751879699248	0.0367408147963008	0.0326086956521739	0.00576553491351698	0.0422805893657912	0.030812324929972	0.00584795321637427	0.0171384056089327	0.011207335710647	0.0669893020886401	0.0158800176444641
PF3D7_1369200	0.0859010270774975	0.0211402946828956	0.0334168755221387	0.0169957510622344	0.0342809364548495	0.00928891736066624	0.0233824471492633	0.034547152194211	0.00584795321637427	0.0168787327966762	0.0188487009679063	0.0690269994905759	0.0167622408469343
PF3D7_1369300	0.0662931839402426	0.0281870595771941	0.0275689223057644	0.0354911272181953	0.0309364548494983	0.00960922485586163	0.0400384368994235	0.0289449112978525	0.00584795321637427	0.0199948065437548	0.00840550178298522	0.0636780438104944	0.0145566828407587
PF3D7_1372500	0.0746965452847804	0.0237027546444587	0.0233918128654971	0.0229942514371407	0.020066889632107	0.0112107623318386	0.0329916720051249	0.0252100840336134	0.0128654970760234	0.0220721890418073	0.00483953132959755	0.0657157412124302	0.0216144684605205
PF3D7_1373400	0.0401493930905695	0.0172966047405509	0.0442773600668337	0.0159960009997501	0.0451505016722408	0.00832799487508008	0.024023062139654	0.0448179271708683	0.0105263157894737	0.0254479356011425	0.0160468670402445	0.0552725420275091	0.0273489192765769
PF3D7_1102300	0.0513538748832866	0.0176169122357463	0.0359231411862991	0.0202449387653087	0.0459866220735786	0.00448430493273543	0.024023062139654	0.0354808590102708	0.00935672514619883	0.0173980784211893	0.0308201732042792	0.0519612837493634	0.0154389060432289
PF3D7_1102400	0.105508870214752	0.0390775144138373	0.0451127819548872	0.0312421894526367	0.0501672240802675	0.00800768737988469	0.0345932094811019	0.0476190476190476	0.00935672514619883	0.0223318618540638	0.0129903209373408	0.0639327559857363	0.0211733568592854
PF3D7_1102600	0.0774976657329597	0.0262652146060218	0.0334168755221387	0.0324918770307422	0.0392976588628762	0.00416399743754004	0.0461242793081359	0.0354808590102708	0.00701754385964912	0.018177096857959	0.0277636271013755	0.0570555272542029	0.0198500220555801
PF3D7_1103400	0.0980392156862743	0.0278667520819987	0.0233918128654971	0.0217445638590352	0.0301003344481605	0.00928891736066624	0.0326713645099295	0.0242763772175537	0.00584795321637427	0.0186964424824721	0.0147733061640346	0.068008150789608	0.0158800176444641
PF3D7_1104300	0.0980392156862743	0.0400384368994235	0.0317460317460317	0.0314921269682578	0.0376254180602007	0.00544522741832159	0.0403587443946189	0.030812324929972	0.00818713450292398	0.0231108802908335	0.0203769740193581	0.0608762098828326	0.0167622408469343
PF3D7_1104500	0.0999066293183938	0.0278667520819987	0.0384294068504595	0.0249937515621094	0.0451505016722408	0.00672645739910314	0.0333119795003203	0.042016806722689	0.00935672514619883	0.0135029862373409	0.0165562913907285	0.055781966377993	0.0114689016321129
PF3D7_1106700	0.110177404295051	0.0288276745675848	0.0309106098579783	0.0227443139215196	0.0367892976588629	0.00608584240871236	0.0387572069186419	0.030812324929972	0.00350877192982456	0.0207738249805245	0.0175751400916964	0.0583290881304128	0.0207322452580503
PF3D7_1112900	0.0971055088702145	0.0470852017937221	0.0258980785296575	0.0412396900774805	0.0292642140468227	0.00832799487508008	0.0490070467648944	0.027077497665733	0.0105263157894737	0.0184367696702155	0.0134997452878247	0.055781966377993	0.0194089104543449
PF3D7_1116200	0.0765639589168999	0.0490070467648944	0.0284043441938179	0.0432391902024492	0.0284280936454849	0.00736707238949392	0.0541319666880207	0.0280112044817927	0.00701754385964912	0.0212931706050376	0.0496688741721856	0.0473764645950078	0.0194089104543449
PF3D7_1116700	0.101774042950513	0.0342729019859065	0.0350877192982456	0.0284928767808047	0.0284280936454849	0.00832799487508008	0.0336322869955157	0.0354808590102708	0.0105263157894737	0.0176577512334458	0.0303107488537953	0.0524707080998473	0.0149977944419938
PF3D7_1117000	0.084033613445378	0.0208199871877002	0.0258980785296575	0.0182454386403399	0.0301003344481605	0.0076873798846893	0.0345932094811019	0.0224089635854342	0.00467836257309942	0.0212931706050376	0.0114620478858889	0.0654610290371882	0.0180855756506396
PF3D7_1119400	0.087768440709617	0.0368353619474696	0.0367585630743525	0.0317420644838789	0.040133779264214	0.00608584240871236	0.0317104420243433	0.0364145658263305	0.00116959064327485	0.020514152168268	0.0152827305145186	0.0618950585838005	0.0185266872518747
PF3D7_1121500	0.0793650793650792	0.0227418321588725	0.0284043441938179	0.0252436890777305	0.0317725752508361	0.00480461242793081	0.0352338244714926	0.030812324929972	0.00818713450292398	0.018177096857959	0.0290371879775854	0.0545084055017832	0.0185266872518747
PF3D7_1121800	0.0429505135387488	0.00608584240871236	0.0342522974101921	0.0049987503124219	0.0409698996655518	0.00832799487508008	0.00960922485586163	0.0326797385620915	0.00467836257309942	0.0184367696702155	0.00993377483443708	0.0769230769230772	0.0163211292456992
PF3D7_1122300	0.127917833800186	0.0435618193465728	0.0325814536340852	0.0397400649837539	0.0376254180602007	0.00576553491351698	0.0579756566303654	0.030812324929972	0.00584795321637427	0.0223318618540638	0.0244523688232298	0.0550178298522671	0.0229378032642258
PF3D7_1123100	0.0859010270774975	0.0377962844330558	0.0359231411862991	0.0297425643589102	0.0384615384615384	0.00704676489429853	0.0320307495195387	0.03828197945845	0.00701754385964912	0.0166190599844196	0.0407539480387164	0.0517065715741214	0.0114689016321129
PF3D7_1124300	0.0887021475256767	0.0288276745675848	0.0208855472013367	0.0327418145463633	0.0301003344481605	0.00672645739910314	0.0422805893657912	0.0196078431372549	0.00233918128654971	0.0171384056089327	0.02190524707081	0.056800815078961	0.011910013233348
PF3D7_1124400	0.0644257703081231	0.0384368994234465	0.0217209690893901	0.0404898775306172	0.0259197324414716	0.00896860986547085	0.0579756566303654	0.0233426704014939	0.00350877192982456	0.0189561152947286	0.0285277636271014	0.0517065715741214	0.0145566828407587
PF3D7_1125900	0.0784313725490194	0.044522741832159	0.0309106098579783	0.0347413146713321	0.0317725752508361	0.0051249199231262	0.0493273542600898	0.0298786181139122	0.0140350877192982	0.0184367696702155	0.0326031584309731	0.0481406011207337	0.0163211292456992
PF3D7_1127000	0.091503267973856	0.0409993593850097	0.0208855472013367	0.0402399400149961	0.024247491638796	0.00736707238949392	0.0579756566303654	0.0205415499533147	0.0116959064327485	0.022851207478577	0.0427916454406522	0.0527254202750893	0.0176444640494045
PF3D7_1130100	0.118580765639589	0.0454836643177451	0.0183792815371763	0.0359910022494375	0.0250836120401338	0.00352338244714926	0.0550928891736068	0.0196078431372549	0.00701754385964912	0.0215528434172942	0.0272542027508915	0.0613856342333166	0.0216144684605205
PF3D7_1131900	0.0578898225957049	0.0224215246636771	0.0317460317460317	0.018495376155961	0.0468227424749164	0.00640614990390775	0.0217809096732863	0.0317460317460317	0.00350877192982456	0.0202544793560114	0.0229240957717779	0.0537442689760572	0.0194089104543449
PF3D7_1132000	0.130718954248366	0.0397181294042281	0.0175438596491228	0.0309922519370157	0.0234113712374582	0.0051249199231262	0.0381165919282511	0.0186741363211951	0.00116959064327485	0.0197351337314983	0.0320937340804891	0.0759042282221093	0.0176444640494045
PF3D7_1132200	0.106442577030812	0.0317104420243433	0.0325814536340852	0.0259935016245938	0.0275919732441471	0.00832799487508008	0.0349135169762972	0.0336134453781513	0.00818713450292398	0.0231108802908335	0.0114620478858889	0.0506877228731535	0.0180855756506396
PF3D7_1132900	0.0802987861811389	0.0262652146060218	0.025062656641604	0.0277430642339414	0.0434782608695652	0.0076873798846893	0.0387572069186419	0.027077497665733	0.00818713450292398	0.018177096857959	0.0239429444727458	0.0585838003056548	0.0172033524481694
PF3D7_1135900	0.125116713352007	0.0400384368994235	0.0217209690893901	0.0379905023744063	0.0309364548494983	0.00416399743754004	0.0631005765534916	0.0233426704014939	0	0.0212931706050376	0.0374426897605706	0.056291390728477	0.0233789148654609
PF3D7_1136400	0.11297852474323	0.0329916720051249	0.0292397660818713	0.0302424393901524	0.0317725752508361	0.00448430493273543	0.0381165919282511	0.0261437908496732	0.00116959064327485	0.0207738249805245	0.0124808965868568	0.0769230769230772	0.0180855756506396
PF3D7_1139900	0.0868347338935572	0.0374759769378604	0.0242272347535505	0.0322419395151211	0.0234113712374582	0.00640614990390775	0.0432415118513774	0.0233426704014939	0.00233918128654971	0.0197351337314983	0.0354049923586348	0.0552725420275091	0.0167622408469343
PF3D7_1140100	0.0905695611577962	0.0480461242793083	0.0192147034252297	0.050737315671082	0.0234113712374582	0.00608584240871236	0.0714285714285718	0.0177404295051354	0.00701754385964912	0.0197351337314983	0.0415180845644423	0.0425369332654102	0.0189677988531098
PF3D7_1140900	0.0999066293183938	0.0400384368994235	0.0367585630743525	0.0342414396400899	0.0409698996655518	0.00640614990390775	0.0461242793081359	0.0317460317460317	0.00701754385964912	0.0202544793560114	0.0285277636271014	0.0471217524197658	0.0207322452580503
PF3D7_1141800	0.0784313725490194	0.0352338244714926	0.0417710944026733	0.0317420644838789	0.044314381270903	0.00480461242793081	0.048686739269699	0.0373482726423903	0.00233918128654971	0.0176577512334458	0.0313295975547632	0.0504330106979115	0.0149977944419938
PF3D7_1142400	0.15219421101774	0.0550928891736068	0.0258980785296575	0.0502374406398398	0.0259197324414716	0.00576553491351698	0.0592568866111469	0.0280112044817927	0.00935672514619883	0.0189561152947286	0.0191034131431482	0.0585838003056548	0.0154389060432289
PF3D7_1145900	0.0756302521008402	0.0323510570147341	0.0208855472013367	0.0342414396400899	0.0250836120401338	0.00800768737988469	0.0493273542600898	0.0177404295051354	0.00584795321637427	0.0246689171643729	0.0249617931737137	0.0524707080998473	0.0185266872518747
PF3D7_1146000	0.0924369747899157	0.0301089045483664	0.0233918128654971	0.0267433141714571	0.0326086956521739	0.00576553491351698	0.0272261370916079	0.0224089635854342	0.00818713450292398	0.0148013502986237	0.0201222618441162	0.0504330106979115	0.0145566828407587
PF3D7_1146500	0.0980392156862743	0.0387572069186419	0.0367585630743525	0.0434891277180703	0.0418060200668896	0.00608584240871236	0.0624599615631008	0.0373482726423903	0.00467836257309942	0.0160997143599065	0.0198675496688742	0.0545084055017832	0.0141155712395236
PF3D7_1146900	0.0690943043884219	0.0326713645099295	0.0284043441938179	0.0354911272181953	0.0275919732441471	0.00480461242793081	0.0470852017937221	0.030812324929972	0.00467836257309942	0.0148013502986237	0.033367294956699	0.056800815078961	0.0163211292456992
PF3D7_1147200	0.0634920634920634	0.0227418321588725	0.0442773600668337	0.0187453136715821	0.0451505016722408	0.00896860986547085	0.0249839846252402	0.0429505135387488	0.00935672514619883	0.0212931706050376	0.0351502801833928	0.0636780438104944	0.0189677988531098
PF3D7_1148700	0.0784313725490194	0.019859064702114	0.0158730158730159	0.0242439390152461	0.0150501672240803	0.00800768737988469	0.0393978219090327	0.0168067226890756	0.00584795321637427	0.0192157881069852	0.0231788079470199	0.0634233316352524	0.0167622408469343
PF3D7_1149100	0.0774976657329597	0.0326713645099295	0.0233918128654971	0.0289927518120469	0.0234113712374582	0.00832799487508008	0.0320307495195387	0.0252100840336134	0.0152046783625731	0.0189561152947286	0.00789607743250127	0.0539989811512992	0.0167622408469343
PF3D7_0101000	0.0560224089635853	0.0121716848174247	0.0392648287385129	0.0137465633591602	0.0334448160535117	0.00928891736066624	0.0233824471492633	0.0410830999066293	0.0152046783625731	0.0246689171643729	0.0168110035659704	0.0583290881304128	0.0224966916629907
PF3D7_0103400	0.0999066293183938	0.0307495195387572	0.0258980785296575	0.0244938765308672	0.0284280936454849	0.00352338244714926	0.0352338244714926	0.027077497665733	0.00701754385964912	0.0148013502986237	0.033876719307183	0.0662251655629141	0.0132333480370534
PF3D7_0104000	0.0905695611577962	0.0413196668802051	0.0208855472013367	0.0444888777805547	0.0317725752508361	0.00736707238949392	0.0714285714285718	0.0196078431372549	0.00701754385964912	0.0163593871721631	0.0320937340804891	0.0514518593988794	0.00970445522717247
PF3D7_0106400	0.0933706816059755	0.0419602818705958	0.025062656641604	0.0379905023744063	0.0309364548494983	0.00672645739910314	0.0474055092889175	0.0261437908496732	0.00350877192982456	0.0207738249805245	0.0351502801833928	0.0532348446255733	0.0194089104543449
PF3D7_0108700	0.11577964519141	0.0442024343369636	0.0183792815371763	0.0377405648587852	0.024247491638796	0.00320307495195387	0.0381165919282511	0.0196078431372549	0.00467836257309942	0.0189561152947286	0.0183392766174223	0.0596026490066227	0.0163211292456992
PF3D7_0109100	0.0933706816059755	0.0374759769378604	0.0334168755221387	0.0294926268432891	0.0367892976588629	0.00864830237027546	0.0336322869955157	0.0354808590102708	0.00701754385964912	0.0150610231108803	0.0206316861946001	0.0483953132959757	0.0167622408469343
PF3D7_0109950	0.0924369747899157	0.0422805893657912	0.0309106098579783	0.0412396900774805	0.0317725752508361	0.00704676489429853	0.0547725816784115	0.0298786181139122	0.0116959064327485	0.0163593871721631	0.0407539480387164	0.0397350993377484	0.0167622408469343
PF3D7_0111600	0.0896358543417365	0.0451633568225497	0.0267335004177109	0.045238690327418	0.0292642140468227	0.00352338244714926	0.0518898142216529	0.0298786181139122	0.00584795321637427	0.0257076084133991	0.0264900662251656	0.0613856342333166	0.0299955888839876
PF3D7_0111900	0.0681605975723621	0.0278667520819987	0.0309106098579783	0.0319920019995	0.0409698996655518	0.00576553491351698	0.0483664317745036	0.030812324929972	0.00467836257309942	0.0233705531030901	0.0267447784004076	0.0532348446255733	0.0264666960741067
PF3D7_0113300	0.0849673202614377	0.0208199871877002	0.0242272347535505	0.0169957510622344	0.0334448160535117	0.00576553491351698	0.0291479820627802	0.0252100840336134	0.00818713450292398	0.0179174240457024	0.0152827305145186	0.0590932246561388	0.0154389060432289
PF3D7_0113400	0.087768440709617	0.0275464445868033	0.0284043441938179	0.023744063984004	0.0284280936454849	0.00640614990390775	0.0301089045483664	0.0261437908496732	0.00467836257309942	0.0148013502986237	0.0259806418746816	0.0608762098828326	0.0132333480370534
PF3D7_0114200	0.0933706816059755	0.029788597053171	0.0200501253132832	0.0342414396400899	0.024247491638796	0.00672645739910314	0.0512491992312622	0.0214752567693744	0.00467836257309942	0.0176577512334458	0.0326031584309731	0.0478858889454917	0.0163211292456992
PF3D7_0114700	0.042016806722689	0.0176169122357463	0.0392648287385129	0.0219945013746563	0.0367892976588629	0.0115310698270339	0.0294682895579756	0.0392156862745098	0.0128654970760234	0.0233705531030901	0.0196128374936322	0.0596026490066227	0.0238200264666961
PF3D7_0301100	0.0756302521008402	0.0275464445868033	0.0275689223057644	0.0357410647338164	0.0234113712374582	0.00832799487508008	0.0442024343369636	0.027077497665733	0.00584795321637427	0.0202544793560114	0.011207335710647	0.067498726439124	0.0189677988531098
PF3D7_0302900	0.123249299719888	0.0409993593850097	0.0275689223057644	0.0322419395151211	0.0284280936454849	0.0051249199231262	0.0403587443946189	0.0280112044817927	0.00233918128654971	0.0225915346663204	0.00738665308201731	0.0641874681609783	0.0180855756506396
PF3D7_0303400	0.100840336134454	0.0237027546444587	0.0359231411862991	0.0259935016245938	0.0359531772575251	0.00736707238949392	0.0413196668802051	0.0364145658263305	0.00467836257309942	0.0173980784211893	0.033112582781457	0.0534895568008152	0.0185266872518747
PF3D7_0306100	0.124183006535947	0.0336322869955157	0.0233918128654971	0.0342414396400899	0.024247491638796	0.0051249199231262	0.0442024343369636	0.0214752567693744	0.00467836257309942	0.020514152168268	0.0165562913907285	0.0705552725420278	0.0180855756506396
PF3D7_0307700	0.104575163398693	0.0387572069186419	0.0242272347535505	0.0302424393901524	0.0301003344481605	0.00640614990390775	0.0409993593850097	0.0242763772175537	0.00584795321637427	0.018177096857959	0.0226693835965359	0.0506877228731535	0.0136744596382885
PF3D7_0308100	0.0830999066293182	0.0217809096732863	0.0284043441938179	0.0172456885778555	0.0351170568561873	0.00736707238949392	0.029788597053171	0.0280112044817927	0.00584795321637427	0.0153206959231368	0.0086602139582272	0.068008150789608	0.0145566828407587
[truncated: 3,716 more rows]
