# Supplementary material for: Identification of long regulatory elements in the genome of Plasmodium falciparum and other eukaryotes
Source: PLoS Comput Biol. 2021 Apr 16;17(4):e1008909. doi: 10.1371/journal.pcbi.1008909 (PMC8081344; doi:10.1371/journal.pcbi.1008909)
Supplement: S1 Appendix — This zip file is an archive that contains the most important cLREs identified in the different experiments for P. falciparum, P. berghei, T. gondii, S. cerevisiae, human, A. thaliana, Drosophila, C. elegans, D. discoideum and T. thermophila. Each file is a table (in text mode) where genes are in rows, and cLREs in columns. These tables can be used to rank the genes with respect to a chosen cLRE in order to identify the genes for which the k-mer frequency is the highest/lowest in the associated region. (ZIP) [file pcbi.1008909.s013.zip › Plasmo/Otto2010/best.features.tsv]

TAT_-1196_-1	GT_-1925_-1	TG_-1925_-1	ATA_-1196_-126	AC_-1196_-1	TG_-1196_-126	TAT_-1196_-126	TAT_-1925_2000	AA_126_2000	TTT_-2000_2000	AA_126_684
PF3D7_1318700	0.103678929765886	0.0384415584415584	0.0519480519480519	0.100840336134454	0.0367892976588629	0.0569561157796451	0.110177404295051	0.0748853795211414	0.244799999999999	0.0619845038740312	0.202146690518784
PF3D7_1319400	0.116220735785953	0.0306493506493507	0.0280519480519481	0.110177404295051	0.0342809364548495	0.030812324929972	0.0961718020541548	0.0761589403973513	0.264533333333332	0.0697325668582851	0.277280858676208
PF3D7_1319900	0.110367892976589	0.0306493506493507	0.0311688311688312	0.11391223155929	0.0309364548494983	0.03828197945845	0.104575163398693	0.0993377483443713	0.187199999999999	0.0732316920769804	0.20572450805009
PF3D7_1320500	0.100334448160535	0.0280519480519481	0.025974025974026	0.112044817927171	0.0309364548494983	0.0205415499533147	0.105508870214752	0.0952623535404996	0.155733333333333	0.105723569107723	0.155635062611807
PF3D7_1321100	0.109531772575251	0.0394805194805195	0.0483116883116883	0.112044817927171	0.0250836120401338	0.0494864612511671	0.108309990662932	0.0850738665308205	0.220266666666666	0.0724818795301171	0.286225402504473
PF3D7_1321300	0.122073578595318	0.0296103896103896	0.0342857142857143	0.122315592903828	0.0267558528428094	0.0317460317460317	0.130718954248366	0.0881304126337242	0.216533333333332	0.0607348162959257	0.239713774597496
PF3D7_1321400	0.0994983277591973	0.0285714285714286	0.0353246753246753	0.106442577030812	0.0301003344481605	0.0280112044817927	0.105508870214752	0.102139582272033	0.149866666666666	0.120219945013746	0.112701252236136
PF3D7_1321500	0.129598662207358	0.0322077922077922	0.0374025974025974	0.117647058823529	0.0217391304347826	0.0354808590102708	0.126050420168067	0.0950076413652576	0.205866666666666	0.0674831292176953	0.268336314847944
PF3D7_1321600	0.117056856187291	0.0285714285714286	0.0306493506493507	0.111111111111111	0.0359531772575251	0.030812324929972	0.104575163398693	0.107233825776873	0.155733333333333	0.0894776305923514	0.159212880143113
PF3D7_1302400	0.110367892976589	0.0332467532467533	0.0535064935064934	0.138188608776844	0.0301003344481605	0.0438842203548085	0.11391223155929	0.0916963830871119	0.146133333333333	0.085478630342414	0.168157423971378
PF3D7_1321700	0.127090301003344	0.0290909090909091	0.0275324675324676	0.133520074696545	0.0275919732441471	0.0168067226890756	0.124183006535947	0.0585838003056548	0.219733333333332	0.0387403149212695	0.261180679785332
PF3D7_1322000	0.137123745819398	0.0244155844155844	0.0275324675324676	0.145658263305322	0.0301003344481605	0.0326797385620915	0.132586367880485	0.11079979623026	0.180799999999999	0.0509872531867031	0.146690518783542
PF3D7_1322100	0.107859531772575	0.0311688311688312	0.0363636363636364	0.11391223155929	0.020066889632107	0.0298786181139122	0.11391223155929	0.0838003056546106	0.234133333333332	0.0859785053736561	0.23613595706619
PF3D7_1322200	0.135451505016722	0.0296103896103896	0.0358441558441559	0.116713352007469	0.0167224080267558	0.0364145658263305	0.141923436041083	0.0886398369842082	0.198933333333332	0.088227943014246	0.220035778175314
PF3D7_1322400	0.0911371237458194	0.0296103896103896	0.0322077922077922	0.0812324929971987	0.0275919732441471	0.0364145658263305	0.0774976657329597	0.0822720326031587	0.243199999999999	0.103974006498375	0.153846153846154
PF3D7_1322700	0.118729096989966	0.0316883116883117	0.0379220779220779	0.11391223155929	0.0284280936454849	0.0392156862745098	0.107376283846872	0.0929699439633218	0.194133333333332	0.0894776305923514	0.191413237924866
PF3D7_1322800	0.127090301003344	0.0394805194805195	0.0420779220779221	0.110177404295051	0.0317725752508361	0.0317460317460317	0.11577964519141	0.0995924605196132	0.171199999999999	0.103474131467133	0.171735241502684
PF3D7_1302500	0.140468227424749	0.0280519480519481	0.0394805194805195	0.140989729225023	0.020066889632107	0.034547152194211	0.129785247432306	0.103158430973001	0.200533333333332	0.0757310672331913	0.196779964221825
PF3D7_1324100	0.153846153846154	0.0280519480519481	0.0311688311688312	0.126984126984127	0.0267558528428094	0.03828197945845	0.142857142857142	0.101375445746307	0.173866666666666	0.0942264433891522	0.243291592128802
PF3D7_1324200	0.110367892976589	0.0280519480519481	0.0327272727272728	0.120448179271708	0.0392976588628762	0.0252100840336134	0.120448179271708	0.078706062149771	0.249066666666665	0.0709822544363906	0.234347048300537
PF3D7_1324300	0.104515050167224	0.024935064935065	0.0342857142857143	0.107376283846872	0.0309364548494983	0.0410830999066293	0.108309990662932	0.0878757004584823	0.237333333333332	0.0832291927018241	0.239713774597496
PF3D7_1324500	0.0894648829431438	0.0374025974025974	0.0436363636363636	0.0971055088702145	0.0267558528428094	0.0392156862745098	0.0896358543417365	0.104431991849211	0.148266666666666	0.126468382904273	0.153846153846154
PF3D7_1324700	0.173076923076923	0.0207792207792208	0.0363636363636364	0.15406162464986	0.0133779264214047	0.0364145658263305	0.172735760971055	0.113601630157922	0.167999999999999	0.102474381404648	0.153846153846154
PF3D7_1325400	0.133779264214047	0.025974025974026	0.0431168831168831	0.124183006535947	0.0275919732441471	0.0429505135387488	0.11297852474323	0.0781966377992871	0.222933333333332	0.0592351912021992	0.275491949910555
PF3D7_1325500	0.0978260869565217	0.0285714285714286	0.0332467532467533	0.098972922502334	0.0484949832775919	0.034547152194211	0.084033613445378	0.0756495160468673	0.206399999999999	0.0504873781554609	0.22361359570662
PF3D7_1325700	0.116220735785953	0.0218181818181818	0.0296103896103896	0.098972922502334	0.0217391304347826	0.0317460317460317	0.109243697478991	0.110290371879776	0.163199999999999	0.0942264433891522	0.180679785330948
PF3D7_1302700	0.132107023411371	0.0171428571428572	0.024935064935065	0.126984126984127	0.0284280936454849	0.0186741363211951	0.137254901960784	0.0769230769230772	0.248533333333332	0.050737315671082	0.33273703041145
PF3D7_1325900	0.117056856187291	0.0342857142857143	0.041038961038961	0.127917833800186	0.024247491638796	0.0326797385620915	0.122315592903828	0.0753948038716253	0.234133333333332	0.0679830042489374	0.194991055456172
PF3D7_1326000	0.148829431438127	0.025974025974026	0.0384415584415584	0.126050420168067	0.0334448160535117	0.0317460317460317	0.139122315592903	0.122771268466633	0.173333333333333	0.0874781304673827	0.18783542039356
PF3D7_1326400	0.144648829431438	0.0166233766233766	0.0264935064935065	0.147525676937441	0.0342809364548495	0.027077497665733	0.141923436041083	0.107233825776873	0.170666666666666	0.0657335666083476	0.148479427549195
PF3D7_1329400	0.15133779264214	0.0290909090909091	0.0368831168831169	0.155929038281979	0.0234113712374582	0.0401493930905695	0.143790849673202	0.106979113601631	0.167999999999999	0.0819795051237187	0.18783542039356
PF3D7_1329200	0.122909698996655	0.0425974025974026	0.0535064935064934	0.121381886087768	0.0376254180602007	0.0541549953314658	0.123249299719888	0.0990830361691293	0.201066666666666	0.0719820044988749	0.146690518783542
PF3D7_1328600	0.0944816053511705	0.0233766233766234	0.0244155844155844	0.102707749766573	0.024247491638796	0.0224089635854342	0.095238095238095	0.0970453387671935	0.174399999999999	0.105723569107723	0.200357781753131
PF3D7_1328400	0.13628762541806	0.0285714285714286	0.0405194805194805	0.135387488328664	0.0284280936454849	0.03828197945845	0.140989729225023	0.104431991849211	0.218133333333332	0.0844788802799296	0.230769230769231
PF3D7_1327500	0.139632107023411	0.0290909090909091	0.0374025974025974	0.120448179271708	0.0192307692307692	0.0401493930905695	0.129785247432306	0.0983188996434033	0.204266666666666	0.106723319170207	0.23613595706619
PF3D7_1327100	0.088628762541806	0.0301298701298702	0.038961038961039	0.0999066293183938	0.0342809364548495	0.0392156862745098	0.0887021475256767	0.0983188996434033	0.187733333333332	0.0902274431392147	0.155635062611807
PF3D7_1327000	0.127926421404682	0.0332467532467533	0.0431168831168831	0.126984126984127	0.0217391304347826	0.0401493930905695	0.126050420168067	0.0866021395822724	0.234133333333332	0.0639840039989999	0.180679785330948
PF3D7_1329700	0.146321070234114	0.0296103896103896	0.0405194805194805	0.135387488328664	0.0217391304347826	0.0392156862745098	0.145658263305322	0.103158430973001	0.182933333333332	0.0902274431392147	0.252236135957067
PF3D7_1329900	0.122909698996655	0.0301298701298702	0.0441558441558441	0.11297852474323	0.0342809364548495	0.0392156862745098	0.117647058823529	0.0776872134488031	0.218133333333332	0.0644838790302421	0.23613595706619
PF3D7_1330000	0.111204013377926	0.0342857142857143	0.0467532467532467	0.11577964519141	0.0292642140468227	0.0401493930905695	0.098972922502334	0.0993377483443713	0.138666666666666	0.100724818795301	0.159212880143113
PF3D7_1330100	0.115384615384615	0.0379220779220779	0.0451948051948052	0.103641456582633	0.0217391304347826	0.042016806722689	0.118580765639589	0.0886398369842082	0.217599999999999	0.0959760059984999	0.23613595706619
PF3D7_1330200	0.107023411371237	0.0348051948051948	0.0446753246753246	0.0905695611577962	0.0267558528428094	0.042016806722689	0.098972922502334	0.090932246561386	0.187733333333332	0.0984753811547108	0.178890876565295
PF3D7_1330400	0.164715719063545	0.0212987012987013	0.0238961038961039	0.179271708683473	0.0284280936454849	0.0261437908496732	0.171802054154995	0.127865511971473	0.146666666666666	0.0949762559360155	0.134168157423971
PF3D7_1330600	0.102006688963211	0.0332467532467533	0.0436363636363636	0.0943043884220353	0.0275919732441471	0.0401493930905695	0.087768440709617	0.0751400916963834	0.194666666666666	0.074731317170707	0.175313059033989
PF3D7_1331100	0.147993311036789	0.0264935064935065	0.0296103896103896	0.159663865546218	0.0234113712374582	0.0317460317460317	0.144724556489262	0.111054508405502	0.164799999999999	0.0877280679830038	0.125223613595707
PF3D7_1331600	0.130434782608696	0.0342857142857143	0.0446753246753246	0.116713352007469	0.0259197324414716	0.042016806722689	0.131652661064425	0.0980641874681614	0.180799999999999	0.0884778805298671	0.189624329159213
PF3D7_1332000	0.125418060200669	0.0264935064935065	0.0342857142857143	0.117647058823529	0.0317725752508361	0.0280112044817927	0.131652661064425	0.114875191034132	0.140799999999999	0.108472881779555	0.123434704830054
PF3D7_1303600	0.145484949832776	0.024935064935065	0.0322077922077922	0.132586367880485	0.024247491638796	0.0364145658263305	0.133520074696545	0.132959755476312	0.165866666666666	0.113471632091976	0.200357781753131
PF3D7_1332400	0.149665551839465	0.0311688311688312	0.0420779220779221	0.130718954248366	0.0175585284280936	0.0401493930905695	0.136321195144724	0.0825267447784007	0.203199999999999	0.0704823794051484	0.246869409660108
PF3D7_1333400	0.164715719063545	0.0280519480519481	0.0306493506493507	0.184873949579831	0.0317725752508361	0.0233426704014939	0.169934640522875	0.116148751910342	0.173866666666666	0.0752311922019491	0.161001788908766
PF3D7_1334400	0.13628762541806	0.0238961038961039	0.0290909090909091	0.126984126984127	0.0334448160535117	0.0289449112978525	0.137254901960784	0.0978094752929194	0.203733333333332	0.0762309422644335	0.264758497316638
PF3D7_1334800	0.116220735785953	0.0301298701298702	0.0425974025974026	0.11297852474323	0.0267558528428094	0.0448179271708683	0.106442577030812	0.0916963830871119	0.211199999999999	0.0777305673581601	0.225402504472272
PF3D7_1335300	0.0936454849498327	0.0342857142857143	0.0348051948051948	0.0849673202614377	0.0234113712374582	0.0457516339869281	0.0905695611577962	0.0825267447784007	0.193599999999999	0.0679830042489374	0.114490161001789
PF3D7_1336000	0.131270903010033	0.0264935064935065	0.0374025974025974	0.132586367880485	0.0133779264214047	0.0317460317460317	0.135387488328664	0.0995924605196132	0.191999999999999	0.101724568857785	0.175313059033989
PF3D7_1303700	0.123745819397993	0.0337662337662338	0.0384415584415584	0.126050420168067	0.0209030100334448	0.0401493930905695	0.135387488328664	0.104941416199695	0.196799999999999	0.0857285678580351	0.191413237924866
PF3D7_1336200	0.11371237458194	0.0322077922077922	0.0425974025974026	0.108309990662932	0.0209030100334448	0.0476190476190476	0.116713352007469	0.0993377483443713	0.221866666666666	0.0787303174206444	0.30232558139535
PF3D7_1336300	0.116220735785953	0.0322077922077922	0.0405194805194805	0.108309990662932	0.0284280936454849	0.0448179271708683	0.11297852474323	0.0927152317880798	0.204799999999999	0.0714821294676327	0.259391771019679
PF3D7_1336400	0.117892976588629	0.0358441558441559	0.0425974025974026	0.0924369747899157	0.0267558528428094	0.0448179271708683	0.107376283846872	0.106979113601631	0.158399999999999	0.118220444888777	0.132379248658318
PF3D7_1336600	0.0877926421404682	0.027012987012987	0.0290909090909091	0.125116713352007	0.040133779264214	0.0214752567693744	0.0933706816059755	0.0962812022414675	0.193066666666666	0.0592351912021992	0.186046511627907
PF3D7_1337700	0.124581939799331	0.0280519480519481	0.0337662337662338	0.126984126984127	0.0309364548494983	0.0364145658263305	0.135387488328664	0.0993377483443713	0.212799999999999	0.0599850037490625	0.191413237924866
PF3D7_1338000	0.0760869565217391	0.0285714285714286	0.0540259740259739	0.0849673202614377	0.0292642140468227	0.0597572362278244	0.0765639589168999	0.0916963830871119	0.143466666666666	0.0817295676080976	0.159212880143113
PF3D7_1303800	0.147157190635451	0.0306493506493507	0.0379220779220779	0.130718954248366	0.0309364548494983	0.0429505135387488	0.143790849673202	0.0970453387671935	0.222399999999999	0.0877280679830038	0.262969588550985
PF3D7_1338100	0.15133779264214	0.0280519480519481	0.0327272727272728	0.15126050420168	0.0267558528428094	0.0298786181139122	0.1531279178338	0.103158430973001	0.167999999999999	0.0819795051237187	0.159212880143113
PF3D7_1338400	0.126254180602007	0.0290909090909091	0.0457142857142857	0.136321195144724	0.0334448160535117	0.0336134453781513	0.126050420168067	0.090422822210902	0.196266666666666	0.0912271932016991	0.218246869409661
PF3D7_1338700	0.110367892976589	0.0296103896103896	0.0353246753246753	0.103641456582633	0.0259197324414716	0.0410830999066293	0.106442577030812	0.0769230769230772	0.189866666666666	0.077480629842539	0.234347048300537
PF3D7_1338800	0.0961538461538461	0.0415584415584415	0.0488311688311688	0.105508870214752	0.0334448160535117	0.0485527544351073	0.0980392156862743	0.0809984717269489	0.179733333333332	0.0819795051237187	0.202146690518784
PF3D7_1338900	0.150501672240803	0.0290909090909091	0.0368831168831169	0.15219421101774	0.0225752508361204	0.034547152194211	0.147525676937441	0.0965359144167095	0.211733333333332	0.0674831292176953	0.220035778175314
PF3D7_1300200	0.0869565217391304	0.041038961038961	0.0457142857142857	0.095238095238095	0.0342809364548495	0.0485527544351073	0.084033613445378	0.0863474274070304	0.168533333333333	0.0827293176705819	0.18783542039356
PF3D7_1339500	0.115384615384615	0.0374025974025974	0.0477922077922077	0.101774042950513	0.0259197324414716	0.0410830999066293	0.117647058823529	0.116148751910342	0.134933333333333	0.114471382154461	0.182468694096601
PF3D7_1339600	0.108695652173913	0.027012987012987	0.0337662337662338	0.103641456582633	0.0451505016722408	0.0401493930905695	0.103641456582633	0.100611309220581	0.224533333333332	0.0644838790302421	0.232558139534884
PF3D7_1340100	0.127926421404682	0.027012987012987	0.0332467532467533	0.108309990662932	0.0217391304347826	0.0410830999066293	0.11484593837535	0.106469689251147	0.194133333333332	0.0834791302174452	0.180679785330948
PF3D7_1340900	0.146321070234114	0.0327272727272728	0.0316883116883117	0.156862745098039	0.0234113712374582	0.0401493930905695	0.159663865546218	0.0888945491594502	0.162133333333333	0.0757310672331913	0.130590339892665
PF3D7_1342500	0.0785953177257525	0.0316883116883117	0.041038961038961	0.0896358543417365	0.0309364548494983	0.0494864612511671	0.0802987861811389	0.0995924605196132	0.159466666666666	0.085478630342414	0.159212880143113
PF3D7_1342700	0.141304347826087	0.025974025974026	0.0285714285714286	0.129785247432306	0.0209030100334448	0.0280112044817927	0.147525676937441	0.112837493632196	0.147733333333333	0.107723069232691	0.128801431127012
PF3D7_1343100	0.115384615384615	0.04	0.0467532467532467	0.130718954248366	0.0301003344481605	0.0476190476190476	0.126050420168067	0.102139582272033	0.198933333333332	0.10747313171707	0.22361359570662
PF3D7_1343600	0.088628762541806	0.0379220779220779	0.055064935064935	0.0849673202614377	0.0209030100334448	0.0336134453781513	0.0933706816059755	0.0624044829342845	0.205866666666666	0.0892276930767304	0.211091234347049
PF3D7_1304100	0.108695652173913	0.0316883116883117	0.0405194805194805	0.095238095238095	0.0225752508361204	0.034547152194211	0.110177404295051	0.0888945491594502	0.184533333333332	0.0952261934516366	0.200357781753131
PF3D7_1344600	0.109531772575251	0.0337662337662338	0.038961038961039	0.11577964519141	0.0301003344481605	0.034547152194211	0.105508870214752	0.0708099847172697	0.219733333333332	0.0932266933266678	0.202146690518784
PF3D7_1344800	0.125418060200669	0.0327272727272728	0.038961038961039	0.122315592903828	0.0317725752508361	0.0429505135387488	0.127917833800186	0.0873662761079983	0.172266666666666	0.0857285678580351	0.175313059033989
PF3D7_1344900	0.153846153846154	0.0280519480519481	0.0285714285714286	0.148459383753501	0.0292642140468227	0.0317460317460317	0.15032679738562	0.109780947529292	0.241599999999999	0.0674831292176953	0.245080500894455
PF3D7_1345000	0.142140468227425	0.0296103896103896	0.0420779220779221	0.116713352007469	0.0326086956521739	0.0336134453781513	0.135387488328664	0.101884870096791	0.186666666666666	0.0899775056235936	0.234347048300537
PF3D7_1345100	0.148829431438127	0.0223376623376624	0.0218181818181818	0.168067226890756	0.020066889632107	0.0168067226890756	0.148459383753501	0.1158940397351	0.164266666666666	0.0997250687328163	0.169946332737031
PF3D7_1345500	0.0978260869565217	0.0322077922077922	0.0384415584415584	0.0971055088702145	0.024247491638796	0.0401493930905695	0.0887021475256767	0.107488537952115	0.153599999999999	0.0939765058735311	0.202146690518784
PF3D7_1346100	0.163043478260869	0.0244155844155844	0.0192207792207792	0.165266106442577	0.0183946488294314	0.0214752567693744	0.160597572362278	0.124299541518085	0.1088	0.080229942514371	0.0697674418604651
PF3D7_1346200	0.132107023411371	0.0218181818181818	0.025974025974026	0.138188608776844	0.0234113712374582	0.0289449112978525	0.127917833800186	0.108762098828324	0.173333333333333	0.0799800049987499	0.184257602862254
PF3D7_1346300	0.184782608695652	0.0202597402597403	0.0202597402597403	0.183006535947712	0.00836120401337793	0.0168067226890756	0.187675070028011	0.13397860417728	0.164799999999999	0.0924768807798046	0.22361359570662
PF3D7_1346400	0.130434782608696	0.0353246753246753	0.0425974025974026	0.11484593837535	0.0183946488294314	0.0457516339869281	0.129785247432306	0.079215486500255	0.222399999999999	0.0879780054986249	0.221824686940967
PF3D7_1347300	0.122909698996655	0.0233766233766234	0.0301298701298702	0.122315592903828	0.0292642140468227	0.0242763772175537	0.116713352007469	0.107233825776873	0.162666666666666	0.106223444138965	0.159212880143113
PF3D7_1347400	0.130434782608696	0.0327272727272728	0.0368831168831169	0.130718954248366	0.0234113712374582	0.0298786181139122	0.130718954248366	0.118950585838004	0.145066666666666	0.0944763809047733	0.175313059033989
PF3D7_1347500	0.168896321070234	0.0161038961038961	0.0150649350649351	0.181139122315592	0.020066889632107	0.00840336134453781	0.169934640522875	0.130922058074377	0.170133333333333	0.0687328167958007	0.161001788908766
PF3D7_1347600	0.124581939799331	0.0358441558441559	0.038961038961039	0.104575163398693	0.020066889632107	0.0494864612511671	0.121381886087768	0.133469179826796	0.189333333333332	0.0977255686078475	0.182468694096601
PF3D7_1347800	0.114548494983278	0.0316883116883117	0.0446753246753246	0.0943043884220353	0.0301003344481605	0.042016806722689	0.112044817927171	0.0927152317880798	0.201599999999999	0.0629842539365156	0.196779964221825
PF3D7_1347900	0.127090301003344	0.0238961038961039	0.0384415584415584	0.136321195144724	0.0317725752508361	0.0410830999066293	0.117647058823529	0.0838003056546106	0.222399999999999	0.0582354411397148	0.250447227191414
PF3D7_1304300	0.119565217391304	0.0233766233766234	0.0332467532467533	0.123249299719888	0.0234113712374582	0.0317460317460317	0.120448179271708	0.103158430973001	0.191466666666666	0.118470382404398	0.250447227191414
PF3D7_1348000	0.123745819397993	0.0327272727272728	0.0368831168831169	0.123249299719888	0.0301003344481605	0.0373482726423903	0.125116713352007	0.101884870096791	0.217066666666666	0.0714821294676327	0.169946332737031
PF3D7_1348200	0.0928093645484949	0.0327272727272728	0.04	0.0896358543417365	0.0259197324414716	0.034547152194211	0.0933706816059755	0.0988283239938873	0.218666666666666	0.103224193951512	0.22361359570662
PF3D7_1348300	0.166387959866221	0.0316883116883117	0.0384415584415584	0.15406162464986	0.0250836120401338	0.0373482726423903	0.159663865546218	0.102139582272033	0.204799999999999	0.0739815046238437	0.227191413237925
PF3D7_1348500	0.133779264214047	0.0348051948051948	0.0384415584415584	0.117647058823529	0.0267558528428094	0.0438842203548085	0.142857142857142	0.116912888436068	0.121599999999999	0.101474631342164	0.0966010733452593
PF3D7_1348800	0.132107023411371	0.0332467532467533	0.0332467532467533	0.139122315592903	0.024247491638796	0.0373482726423903	0.128851540616246	0.0840550178298526	0.235199999999999	0.061484628842789	0.212880143112702
PF3D7_1349000	0.0961538461538461	0.0337662337662338	0.0394805194805195	0.0784313725490194	0.0301003344481605	0.0457516339869281	0.091503267973856	0.101884870096791	0.138133333333333	0.10047488127968	0.135957066189624
PF3D7_1349100	0.133779264214047	0.024935064935065	0.0384415584415584	0.126984126984127	0.0359531772575251	0.0317460317460317	0.138188608776844	0.0916963830871119	0.135466666666666	0.0919770057485624	0.137745974955277
PF3D7_1349500	0.147157190635451	0.0311688311688312	0.0342857142857143	0.126050420168067	0.0142140468227425	0.0280112044817927	0.154995331465919	0.0815078960774328	0.245333333333332	0.0892276930767304	0.250447227191414
PF3D7_1304600	0.12123745819398	0.0296103896103896	0.0332467532467533	0.120448179271708	0.0250836120401338	0.027077497665733	0.121381886087768	0.0843097300050946	0.219199999999999	0.0612346913271679	0.245080500894455
PF3D7_1350600	0.120401337792642	0.0238961038961039	0.0285714285714286	0.101774042950513	0.0284280936454849	0.0392156862745098	0.111111111111111	0.116912888436068	0.138133333333333	0.104723819045238	0.173524150268337
PF3D7_1350700	0.114548494983278	0.0374025974025974	0.0316883116883117	0.0999066293183938	0.0342809364548495	0.0242763772175537	0.109243697478991	0.0779419256240451	0.234133333333332	0.0764808797800546	0.246869409660108
PF3D7_1351100	0.131270903010033	0.024935064935065	0.025974025974026	0.144724556489262	0.024247491638796	0.0252100840336134	0.131652661064425	0.110545084055018	0.162666666666666	0.0767308172956757	0.152057245080501
PF3D7_1351300	0.101170568561873	0.0296103896103896	0.0296103896103896	0.0933706816059755	0.0376254180602007	0.0364145658263305	0.0961718020541548	0.114875191034132	0.170666666666666	0.0844788802799296	0.107334525939177
PF3D7_1351700	0.124581939799331	0.0337662337662338	0.0342857142857143	0.11391223155929	0.0317725752508361	0.0298786181139122	0.122315592903828	0.0881304126337242	0.185066666666666	0.0887278180454882	0.196779964221825
PF3D7_1352000	0.088628762541806	0.0327272727272728	0.0431168831168831	0.0718954248366012	0.0175585284280936	0.0392156862745098	0.0896358543417365	0.0652063168619462	0.231466666666665	0.0919770057485624	0.262969588550985
PF3D7_1352200	0.1438127090301	0.0166233766233766	0.0301298701298702	0.15032679738562	0.0225752508361204	0.0289449112978525	0.155929038281979	0.0998471726948552	0.173866666666666	0.088227943014246	0.143112701252236
PF3D7_1352300	0.150501672240803	0.0223376623376624	0.0280519480519481	0.158730158730158	0.0209030100334448	0.0242763772175537	0.141923436041083	0.100866021395823	0.233066666666665	0.0674831292176953	0.255813953488373
PF3D7_1352600	0.105351170568562	0.0285714285714286	0.0332467532467533	0.0887021475256767	0.0367892976588629	0.0317460317460317	0.0961718020541548	0.0988283239938873	0.179199999999999	0.0914771307173202	0.182468694096601
PF3D7_1352900	0.0961538461538461	0.0244155844155844	0.0384415584415584	0.0980392156862743	0.0267558528428094	0.0401493930905695	0.0868347338935572	0.0807437595517069	0.169066666666666	0.0787303174206444	0.169946332737031
PF3D7_1354400	0.126254180602007	0.0192207792207792	0.0233766233766234	0.15406162464986	0.0392976588628762	0.0205415499533147	0.126050420168067	0.124044829342843	0.144533333333333	0.0839790052486874	0.107334525939177
PF3D7_1354600	0.0986622073578595	0.0212987012987013	0.0244155844155844	0.102707749766573	0.0267558528428094	0.027077497665733	0.102707749766573	0.0822720326031587	0.169599999999999	0.0964758810297421	0.20572450805009
PF3D7_1355500	0.13628762541806	0.024935064935065	0.0285714285714286	0.125116713352007	0.0250836120401338	0.0261437908496732	0.129785247432306	0.0899133978604181	0.194133333333332	0.0834791302174452	0.234347048300537
PF3D7_1355700	0.112876254180602	0.0290909090909091	0.0322077922077922	0.11391223155929	0.0209030100334448	0.0326797385620915	0.109243697478991	0.0753948038716253	0.242666666666665	0.0527368157960508	0.23613595706619
PF3D7_1356800	0.120401337792642	0.0446753246753246	0.0519480519480519	0.106442577030812	0.0275919732441471	0.0466853408029878	0.122315592903828	0.0838003056546106	0.242666666666665	0.0677330667333163	0.232558139534884
PF3D7_1305400	0.0969899665551839	0.0337662337662338	0.0358441558441559	0.0924369747899157	0.0250836120401338	0.027077497665733	0.103641456582633	0.0822720326031587	0.178666666666666	0.090977255686078	0.209302325581396
PF3D7_1357600	0.0660535117056856	0.0322077922077922	0.0472727272727272	0.0625583566760036	0.0468227424749164	0.0494864612511671	0.0653594771241829	0.0741212429954154	0.161066666666666	0.0812296925768554	0.135957066189624
PF3D7_1357800	0.144648829431438	0.025974025974026	0.0301298701298702	0.138188608776844	0.0217391304347826	0.0326797385620915	0.146591970121381	0.102139582272033	0.151999999999999	0.0809797550612343	0.132379248658318
PF3D7_1357900	0.127926421404682	0.0290909090909091	0.0379220779220779	0.119514472455649	0.0292642140468227	0.0280112044817927	0.131652661064425	0.0973000509424354	0.169066666666666	0.0837290677330663	0.128801431127012
PF3D7_1358000	0.112040133779264	0.024935064935065	0.0384415584415584	0.107376283846872	0.0217391304347826	0.030812324929972	0.107376283846872	0.0718288334182376	0.223999999999999	0.0622344413896523	0.182468694096601
PF3D7_1358200	0.148829431438127	0.0264935064935065	0.0327272727272728	0.15032679738562	0.0175585284280936	0.0392156862745098	0.164332399626517	0.0855832908813045	0.244266666666665	0.0679830042489374	0.279069767441861
PF3D7_1358400	0.100334448160535	0.0218181818181818	0.027012987012987	0.101774042950513	0.0292642140468227	0.0252100840336134	0.0868347338935572	0.105705552725421	0.155199999999999	0.108972756810797	0.112701252236136
PF3D7_1358700	0.141304347826087	0.0202597402597403	0.0228571428571429	0.143790849673202	0.020066889632107	0.0233426704014939	0.148459383753501	0.11207335710647	0.191466666666666	0.104473881529617	0.20572450805009
PF3D7_1359300	0.142976588628762	0.0254545454545455	0.0327272727272728	0.161531279178338	0.0158862876254181	0.0326797385620915	0.154995331465919	0.0944982170147737	0.197333333333332	0.0664833791552109	0.191413237924866
PF3D7_1306000	0.123745819397993	0.0223376623376624	0.025974025974026	0.105508870214752	0.0367892976588629	0.0326797385620915	0.11577964519141	0.0799796230259809	0.251733333333332	0.0557360659835039	0.268336314847944
PF3D7_1359200	0.134615384615385	0.0254545454545455	0.027012987012987	0.135387488328664	0.0301003344481605	0.0205415499533147	0.138188608776844	0.111563932755986	0.170133333333333	0.0887278180454882	0.193202146690519
PF3D7_1359600	0.120401337792642	0.0431168831168831	0.0420779220779221	0.100840336134454	0.0167224080267558	0.0476190476190476	0.119514472455649	0.0838003056546106	0.219733333333332	0.0849787553111718	0.196779964221825
PF3D7_1359700	0.0919732441471571	0.0353246753246753	0.0451948051948052	0.0999066293183938	0.0409698996655518	0.0457516339869281	0.0784313725490194	0.0753948038716253	0.196266666666666	0.0919770057485624	0.239713774597496
PF3D7_1359800	0.0953177257525083	0.027012987012987	0.0431168831168831	0.0859010270774975	0.0301003344481605	0.0466853408029878	0.100840336134454	0.0944982170147737	0.161066666666666	0.101474631342164	0.110912343470483
PF3D7_1359900	0.149665551839465	0.0244155844155844	0.0337662337662338	0.148459383753501	0.0250836120401338	0.0317460317460317	0.15032679738562	0.0937340804890477	0.201599999999999	0.0684828792801796	0.271914132379249
PF3D7_1306100	0.0994983277591973	0.0212987012987013	0.0322077922077922	0.119514472455649	0.0367892976588629	0.030812324929972	0.105508870214752	0.0825267447784007	0.178133333333332	0.0904773806548358	0.211091234347049
PF3D7_1361200	0.127926421404682	0.0285714285714286	0.038961038961039	0.127917833800186	0.0209030100334448	0.0364145658263305	0.125116713352007	0.0894039735099341	0.244266666666665	0.0684828792801796	0.22361359570662
PF3D7_1361300	0.068561872909699	0.0358441558441559	0.0540259740259739	0.0718954248366012	0.0292642140468227	0.0616246498599439	0.0625583566760036	0.0886398369842082	0.161599999999999	0.0912271932016991	0.141323792486583
PF3D7_1361600	0.164715719063545	0.0290909090909091	0.0425974025974026	0.149393090569561	0.0192307692307692	0.0317460317460317	0.156862745098039	0.106979113601631	0.182933333333332	0.0887278180454882	0.162790697674419
PF3D7_1361800	0.100334448160535	0.0332467532467533	0.04	0.0924369747899157	0.0267558528428094	0.0392156862745098	0.102707749766573	0.078960774325013	0.141866666666666	0.0832291927018241	0.118067978533095
PF3D7_1362100	0.0827759197324414	0.0285714285714286	0.0420779220779221	0.0784313725490194	0.0359531772575251	0.034547152194211	0.0765639589168999	0.079724910850739	0.180266666666666	0.064233941514621	0.200357781753131
PF3D7_1362400	0.154682274247492	0.0322077922077922	0.0337662337662338	0.147525676937441	0.0234113712374582	0.0298786181139122	0.163398692810457	0.0952623535404996	0.237866666666665	0.0947263184203944	0.270125223613597
PF3D7_1362600	0.0877926421404682	0.0311688311688312	0.0436363636363636	0.0999066293183938	0.0376254180602007	0.0429505135387488	0.0943043884220353	0.0934793683138058	0.195199999999999	0.0832291927018241	0.239713774597496
PF3D7_1362700	0.137959866220736	0.0316883116883117	0.0311688311688312	0.137254901960784	0.0217391304347826	0.0364145658263305	0.15406162464986	0.0970453387671935	0.158399999999999	0.0617345663584101	0.127012522361359
PF3D7_1362800	0.088628762541806	0.0296103896103896	0.0311688311688312	0.087768440709617	0.0301003344481605	0.0336134453781513	0.0812324929971987	0.0764136525725932	0.178666666666666	0.0892276930767304	0.220035778175314
PF3D7_1362900	0.100334448160535	0.0436363636363636	0.0592207792207791	0.0812324929971987	0.0225752508361204	0.0569561157796451	0.0812324929971987	0.067753438614366	0.249599999999999	0.0599850037490625	0.203935599284437
PF3D7_1363000	0.107859531772575	0.0348051948051948	0.0405194805194805	0.0859010270774975	0.0334448160535117	0.0457516339869281	0.0961718020541548	0.0804890473764649	0.239999999999999	0.0634841289677578	0.252236135957067
PF3D7_1306500	0.123745819397993	0.0254545454545455	0.0363636363636364	0.133520074696545	0.0351170568561873	0.042016806722689	0.130718954248366	0.101120733571065	0.218133333333332	0.0569857535616093	0.212880143112702
PF3D7_1364000	0.139632107023411	0.0311688311688312	0.0405194805194805	0.142857142857142	0.024247491638796	0.034547152194211	0.138188608776844	0.0927152317880798	0.189866666666666	0.0644838790302421	0.168157423971378
PF3D7_1364300	0.142976588628762	0.0233766233766234	0.0264935064935065	0.166199813258636	0.024247491638796	0.030812324929972	0.156862745098039	0.0929699439633218	0.234666666666665	0.0554861284678828	0.266547406082291
PF3D7_1364400	0.168896321070234	0.0342857142857143	0.038961038961039	0.128851540616246	0.0225752508361204	0.0429505135387488	0.163398692810457	0.112328069281712	0.206399999999999	0.0599850037490625	0.186046511627907
PF3D7_1364600	0.0769230769230769	0.0306493506493507	0.0415584415584415	0.0887021475256767	0.0301003344481605	0.0373482726423903	0.0821661998132585	0.055781966377993	0.235733333333332	0.064233941514621	0.298747763864044
PF3D7_1364900	0.100334448160535	0.0301298701298702	0.0342857142857143	0.0756302521008402	0.020066889632107	0.0364145658263305	0.0961718020541548	0.090422822210902	0.166399999999999	0.108472881779555	0.175313059033989
PF3D7_1365600	0.107859531772575	0.0436363636363636	0.0524675324675324	0.11297852474323	0.0284280936454849	0.0541549953314658	0.105508870214752	0.078960774325013	0.182399999999999	0.0739815046238437	0.237924865831843
PF3D7_1365700	0.130434782608696	0.0275324675324676	0.0311688311688312	0.140989729225023	0.0209030100334448	0.0354808590102708	0.129785247432306	0.113601630157922	0.149866666666666	0.0824793801549608	0.177101967799642
PF3D7_1306700	0.114548494983278	0.0353246753246753	0.0431168831168831	0.106442577030812	0.0284280936454849	0.0448179271708683	0.108309990662932	0.091186958736628	0.188799999999999	0.0759810047488124	0.216457960644008
PF3D7_1365800	0.125418060200669	0.0337662337662338	0.0384415584415584	0.126984126984127	0.0167224080267558	0.0448179271708683	0.135387488328664	0.115129903209374	0.141333333333333	0.107723069232691	0.193202146690519
PF3D7_1366100	0.126254180602007	0.0374025974025974	0.0457142857142857	0.108309990662932	0.0250836120401338	0.0392156862745098	0.124183006535947	0.101120733571065	0.192533333333332	0.0832291927018241	0.193202146690519
PF3D7_1366300	0.17056856187291	0.0244155844155844	0.0332467532467533	0.170868347338935	0.0142140468227425	0.027077497665733	0.172735760971055	0.111563932755986	0.191999999999999	0.0812296925768554	0.186046511627907
PF3D7_1366800	0.147157190635451	0.0244155844155844	0.0280519480519481	0.146591970121381	0.0183946488294314	0.0364145658263305	0.149393090569561	0.128629648497199	0.129599999999999	0.103724068982754	0.105545617173524
PF3D7_1366900	0.173076923076923	0.0192207792207792	0.0155844155844156	0.169934640522875	0.0125418060200669	0.0121381886087768	0.178338001867413	0.103922567498727	0.214399999999999	0.0589852536865781	0.15742397137746
PF3D7_1367000	0.124581939799331	0.0233766233766234	0.027012987012987	0.131652661064425	0.0292642140468227	0.0233426704014939	0.116713352007469	0.116148751910342	0.142399999999999	0.0852286928267929	0.137745974955277
PF3D7_1367200	0.120401337792642	0.0254545454545455	0.0472727272727272	0.131652661064425	0.0359531772575251	0.0457516339869281	0.11391223155929	0.0812531839021908	0.165333333333333	0.0812296925768554	0.18783542039356
PF3D7_1306800	0.123745819397993	0.0358441558441559	0.0457142857142857	0.124183006535947	0.0234113712374582	0.030812324929972	0.132586367880485	0.0947529291900157	0.193066666666666	0.0799800049987499	0.234347048300537
PF3D7_1367300	0.13628762541806	0.0223376623376624	0.0264935064935065	0.140056022408963	0.0250836120401338	0.0252100840336134	0.134453781512605	0.103922567498727	0.201066666666666	0.0864783804048983	0.228980322003578
PF3D7_1367600	0.135451505016722	0.025974025974026	0.0327272727272728	0.11297852474323	0.0292642140468227	0.0196078431372549	0.126984126984127	0.104941416199695	0.167466666666666	0.0919770057485624	0.134168157423971
PF3D7_1367900	0.130434782608696	0.0379220779220779	0.0498701298701298	0.121381886087768	0.0275919732441471	0.0494864612511671	0.131652661064425	0.0950076413652576	0.211199999999999	0.0617345663584101	0.194991055456172
PF3D7_1368000	0.131270903010033	0.0379220779220779	0.0431168831168831	0.131652661064425	0.0292642140468227	0.0336134453781513	0.123249299719888	0.100101884870097	0.121066666666666	0.0947263184203944	0.146690518783542
PF3D7_1368300	0.157190635451505	0.024935064935065	0.0290909090909091	0.165266106442577	0.0225752508361204	0.0252100840336134	0.164332399626517	0.120988283239939	0.162133333333333	0.102724318920269	0.191413237924866
PF3D7_1368800	0.145484949832776	0.0280519480519481	0.0296103896103896	0.142857142857142	0.020066889632107	0.0326797385620915	0.143790849673202	0.0962812022414675	0.226666666666666	0.0689827543114218	0.234347048300537
PF3D7_1369000	0.0877926421404682	0.0374025974025974	0.0519480519480519	0.0793650793650792	0.0292642140468227	0.0476190476190476	0.0905695611577962	0.0827814569536427	0.149333333333333	0.0742314421394648	0.144901610017889
PF3D7_1306900	0.127926421404682	0.025974025974026	0.0280519480519481	0.136321195144724	0.0250836120401338	0.030812324929972	0.133520074696545	0.0853285787060625	0.196266666666666	0.0969757560609842	0.186046511627907
PF3D7_1369300	0.116220735785953	0.0207792207792208	0.0285714285714286	0.11297852474323	0.0367892976588629	0.0317460317460317	0.109243697478991	0.0944982170147737	0.242133333333332	0.0619845038740312	0.288014311270126
PF3D7_1369400	0.127926421404682	0.0363636363636364	0.0332467532467533	0.120448179271708	0.0125418060200669	0.0336134453781513	0.124183006535947	0.101630157921549	0.160533333333333	0.0729817545613593	0.134168157423971
PF3D7_1326700	0.12123745819398	0.0275324675324676	0.0353246753246753	0.11391223155929	0.0275919732441471	0.0448179271708683	0.106442577030812	0.100101884870097	0.226666666666666	0.088227943014246	0.271914132379249
PF3D7_1326800	0.120401337792642	0.0218181818181818	0.0425974025974026	0.084033613445378	0.0317725752508361	0.0457516339869281	0.100840336134454	0.079470198675497	0.195199999999999	0.0904773806548358	0.180679785330948
PF3D7_1343800	0.126254180602007	0.0311688311688312	0.0353246753246753	0.127917833800186	0.020066889632107	0.0410830999066293	0.123249299719888	0.0860927152317884	0.237333333333332	0.0699825043739062	0.161001788908766
PF3D7_1343900	0.145484949832776	0.0212987012987013	0.0301298701298702	0.134453781512605	0.020066889632107	0.030812324929972	0.140989729225023	0.107233825776873	0.189333333333332	0.0602349412646836	0.237924865831843
PF3D7_1308400	0.124581939799331	0.0316883116883117	0.0363636363636364	0.126984126984127	0.0225752508361204	0.0373482726423903	0.126050420168067	0.0896586856851761	0.198933333333332	0.0792301924518866	0.178890876565295
PF3D7_1344100	0.138795986622074	0.0301298701298702	0.0363636363636364	0.108309990662932	0.0259197324414716	0.0317460317460317	0.134453781512605	0.0878757004584823	0.178666666666666	0.0852286928267929	0.178890876565295
PF3D7_1300700	0.0953177257525083	0.0384415584415584	0.0488311688311688	0.106442577030812	0.0351170568561873	0.0494864612511671	0.095238095238095	0.0866021395822724	0.141333333333333	0.0599850037490625	0.161001788908766
PF3D7_1344300	0.108695652173913	0.0374025974025974	0.0467532467532467	0.0887021475256767	0.024247491638796	0.0494864612511671	0.117647058823529	0.0876209882832403	0.150399999999999	0.096225943514121	0.105545617173524
PF3D7_1359500	0.112876254180602	0.0332467532467533	0.0337662337662338	0.098972922502334	0.0309364548494983	0.034547152194211	0.111111111111111	0.101120733571065	0.199466666666666	0.0879780054986249	0.291592128801432
PF3D7_1309000	0.163043478260869	0.0264935064935065	0.0327272727272728	0.144724556489262	0.0209030100334448	0.030812324929972	0.156862745098039	0.123535404992359	0.168533333333333	0.100724818795301	0.168157423971378
PF3D7_1309200	0.149665551839465	0.0348051948051948	0.0374025974025974	0.125116713352007	0.0209030100334448	0.0448179271708683	0.149393090569561	0.0970453387671935	0.211733333333332	0.0834791302174452	0.25402504472272
PF3D7_1309900	0.084448160535117	0.0337662337662338	0.041038961038961	0.0784313725490194	0.0334448160535117	0.0354808590102708	0.084033613445378	0.0817626082526748	0.186666666666666	0.117970507373156	0.212880143112702
PF3D7_1371500	0.120401337792642	0.0197402597402598	0.0212987012987013	0.11484593837535	0.0384615384615384	0.0149393090569561	0.125116713352007	0.10952623535405	0.192533333333332	0.0777305673581601	0.186046511627907
PF3D7_1371900	0.142140468227425	0.0332467532467533	0.0420779220779221	0.136321195144724	0.0225752508361204	0.03828197945845	0.138188608776844	0.11334691798268	0.174399999999999	0.0944763809047733	0.164579606440072
PF3D7_1310000	0.117892976588629	0.0337662337662338	0.0415584415584415	0.110177404295051	0.0326086956521739	0.0438842203548085	0.125116713352007	0.0944982170147737	0.223466666666666	0.102224443889027	0.243291592128802
PF3D7_1372100	0.110367892976589	0.0301298701298702	0.0342857142857143	0.126050420168067	0.0301003344481605	0.0326797385620915	0.118580765639589	0.0901681100356601	0.188266666666666	0.0662334416395898	0.110912343470483
PF3D7_1310100	0.100334448160535	0.025974025974026	0.0327272727272728	0.0765639589168999	0.0317725752508361	0.0224089635854342	0.0896358543417365	0.0756495160468673	0.224533333333332	0.0839790052486874	0.220035778175314
PF3D7_1372200	0.112876254180602	0.0192207792207792	0.0197402597402598	0.0999066293183938	0.0225752508361204	0.0261437908496732	0.101774042950513	0.0934793683138058	0.108266666666666	0.0934766308422889	0.0661896243291592
PF3D7_1372400	0.129598662207358	0.0254545454545455	0.0337662337662338	0.119514472455649	0.024247491638796	0.0373482726423903	0.121381886087768	0.0848191543555785	0.170666666666666	0.0692326918270429	0.175313059033989
PF3D7_1310200	0.0936454849498327	0.024935064935065	0.0384415584415584	0.0765639589168999	0.0317725752508361	0.034547152194211	0.0802987861811389	0.0769230769230772	0.193066666666666	0.085478630342414	0.168157423971378
PF3D7_1372500	0.118729096989966	0.0285714285714286	0.0275324675324676	0.121381886087768	0.0359531772575251	0.0214752567693744	0.121381886087768	0.0929699439633218	0.199466666666666	0.0602349412646836	0.220035778175314
PF3D7_1310500	0.127090301003344	0.024935064935065	0.0311688311688312	0.11391223155929	0.0234113712374582	0.0289449112978525	0.129785247432306	0.109016811003566	0.153599999999999	0.11197200699825	0.15742397137746
PF3D7_1310600	0.108695652173913	0.027012987012987	0.0394805194805195	0.130718954248366	0.0192307692307692	0.0364145658263305	0.11577964519141	0.111054508405502	0.131199999999999	0.09372656835791	0.105545617173524
PF3D7_1373000	0.088628762541806	0.0306493506493507	0.0368831168831169	0.095238095238095	0.0384615384615384	0.0326797385620915	0.0887021475256767	0.0873662761079983	0.158399999999999	0.0542364408897773	0.173524150268337
PF3D7_1373100	0.107859531772575	0.0332467532467533	0.0275324675324676	0.103641456582633	0.040133779264214	0.0242763772175537	0.105508870214752	0.0952623535404996	0.161599999999999	0.0662334416395898	0.212880143112702
PF3D7_1373300	0.0911371237458194	0.0353246753246753	0.038961038961039	0.100840336134454	0.0284280936454849	0.034547152194211	0.087768440709617	0.0830361691288847	0.142933333333333	0.0789802549362655	0.173524150268337
PF3D7_1311200	0.165551839464883	0.025974025974026	0.0394805194805195	0.163398692810457	0.0334448160535117	0.027077497665733	0.163398692810457	0.0975547631176774	0.184533333333332	0.0764808797800546	0.209302325581396
PF3D7_1344200	0.152173913043478	0.0353246753246753	0.038961038961039	0.157796451914099	0.0234113712374582	0.03828197945845	0.160597572362278	0.0927152317880798	0.213866666666666	0.0627343164208945	0.18783542039356
PF3D7_1312200	0.120401337792642	0.0332467532467533	0.0462337662337662	0.143790849673202	0.0309364548494983	0.0401493930905695	0.126050420168067	0.0883851248089662	0.157333333333333	0.09372656835791	0.189624329159213
PF3D7_1301300	0.117056856187291	0.038961038961039	0.0493506493506493	0.107376283846872	0.0326086956521739	0.0541549953314658	0.122315592903828	0.0957717778909836	0.189866666666666	0.0607348162959257	0.20572450805009
PF3D7_1365200	0.129598662207358	0.0311688311688312	0.0374025974025974	0.125116713352007	0.0225752508361204	0.0317460317460317	0.118580765639589	0.103158430973001	0.158933333333333	0.0852286928267929	0.153846153846154
PF3D7_1301600	0.116220735785953	0.0207792207792208	0.0212987012987013	0.0999066293183938	0.0167224080267558	0.0252100840336134	0.109243697478991	0.0771777890983192	0.216533333333332	0.0727318170457382	0.227191413237925
PF3D7_1301900	0.133779264214047	0.0353246753246753	0.0420779220779221	0.124183006535947	0.0217391304347826	0.0476190476190476	0.138188608776844	0.104941416199695	0.120533333333333	0.123219195201199	0.191413237924866
PF3D7_1312900	0.18561872909699	0.0161038961038961	0.0187012987012987	0.179271708683473	0.0183946488294314	0.0177404295051354	0.181139122315592	0.119714722363729	0.221866666666666	0.061484628842789	0.152057245080501
PF3D7_1313000	0.103678929765886	0.0285714285714286	0.0368831168831169	0.11577964519141	0.0259197324414716	0.0289449112978525	0.101774042950513	0.0970453387671935	0.158399999999999	0.113221694576355	0.130590339892665
PF3D7_1313100	0.0953177257525083	0.0228571428571429	0.0311688311688312	0.0868347338935572	0.0367892976588629	0.0317460317460317	0.0971055088702145	0.0843097300050946	0.227733333333332	0.0622344413896523	0.30232558139535
PF3D7_1313700	0.103678929765886	0.0280519480519481	0.0379220779220779	0.107376283846872	0.0275919732441471	0.0401493930905695	0.103641456582633	0.090677534386144	0.149333333333333	0.0957260684828788	0.177101967799642
PF3D7_1300900	0.109531772575251	0.024935064935065	0.0301298701298702	0.11577964519141	0.0334448160535117	0.0326797385620915	0.11297852474323	0.0983188996434033	0.167466666666666	0.0719820044988749	0.214669051878355
PF3D7_1313800	0.132107023411371	0.0296103896103896	0.0363636363636364	0.121381886087768	0.020066889632107	0.0317460317460317	0.129785247432306	0.0927152317880798	0.194133333333332	0.0984753811547108	0.161001788908766
PF3D7_1314000	0.141304347826087	0.0233766233766234	0.027012987012987	0.161531279178338	0.0250836120401338	0.0252100840336134	0.136321195144724	0.0871115639327563	0.215466666666666	0.0674831292176953	0.261180679785332
PF3D7_1314100	0.134615384615385	0.0280519480519481	0.0415584415584415	0.108309990662932	0.0250836120401338	0.0392156862745098	0.131652661064425	0.0891492613346921	0.170133333333333	0.0637340664833789	0.178890876565295
PF3D7_1314300	0.117892976588629	0.0368831168831169	0.0405194805194805	0.126984126984127	0.0309364548494983	0.0401493930905695	0.106442577030812	0.0888945491594502	0.183466666666666	0.0804798800299921	0.198568872987478
PF3D7_1314700	0.108695652173913	0.0327272727272728	0.0462337662337662	0.100840336134454	0.0250836120401338	0.0392156862745098	0.109243697478991	0.0807437595517069	0.208533333333332	0.0644838790302421	0.118067978533095
PF3D7_1314900	0.0994983277591973	0.0238961038961039	0.0332467532467533	0.109243697478991	0.0250836120401338	0.0289449112978525	0.102707749766573	0.0955170657157416	0.142933333333333	0.0739815046238437	0.107334525939177
PF3D7_1315200	0.100334448160535	0.0254545454545455	0.0327272727272728	0.0971055088702145	0.020066889632107	0.030812324929972	0.0933706816059755	0.0743759551706574	0.203733333333332	0.0657335666083476	0.203935599284437
PF3D7_1315500	0.147157190635451	0.0342857142857143	0.0374025974025974	0.142857142857142	0.024247491638796	0.0252100840336134	0.146591970121381	0.122771268466633	0.131733333333333	0.129217695576105	0.112701252236136
PF3D7_1315600	0.144648829431438	0.0301298701298702	0.0327272727272728	0.138188608776844	0.0225752508361204	0.0326797385620915	0.146591970121381	0.121242995415181	0.150933333333333	0.102224443889027	0.164579606440072
PF3D7_1315900	0.176421404682274	0.0218181818181818	0.0228571428571429	0.182072829131652	0.0175585284280936	0.0205415499533147	0.171802054154995	0.105960264900663	0.182933333333332	0.0597350662334414	0.168157423971378
PF3D7_1316000	0.112040133779264	0.0316883116883117	0.0384415584415584	0.100840336134454	0.0301003344481605	0.0392156862745098	0.107376283846872	0.102903718797759	0.165333333333333	0.074731317170707	0.194991055456172
PF3D7_1316400	0.102842809364548	0.0296103896103896	0.0337662337662338	0.104575163398693	0.0359531772575251	0.0317460317460317	0.105508870214752	0.0944982170147737	0.188266666666666	0.0804798800299921	0.146690518783542
PF3D7_1316900	0.174749163879599	0.0238961038961039	0.0275324675324676	0.166199813258636	0.0275919732441471	0.0280112044817927	0.170868347338935	0.115639327559858	0.229333333333332	0.0482379405148711	0.241502683363149
PF3D7_1317600	0.117056856187291	0.0306493506493507	0.038961038961039	0.129785247432306	0.0284280936454849	0.0354808590102708	0.112044817927171	0.0827814569536427	0.206933333333332	0.0734816295926015	0.209302325581396
PF3D7_1317700	0.175585284280936	0.0223376623376624	0.0197402597402598	0.164332399626517	0.0234113712374582	0.0214752567693744	0.173669467787114	0.123535404992359	0.181333333333332	0.0982254436390897	0.182468694096601
PF3D7_1318100	0.0928093645484949	0.0358441558441559	0.04	0.106442577030812	0.0301003344481605	0.0429505135387488	0.0999066293183938	0.0988283239938873	0.167999999999999	0.0857285678580351	0.164579606440072
PF3D7_1318400	0.141304347826087	0.0254545454545455	0.0394805194805195	0.134453781512605	0.020066889632107	0.0457516339869281	0.134453781512605	0.0866021395822724	0.260266666666665	0.066733316670832	0.209302325581396
PF3D7_1318500	0.116220735785953	0.0254545454545455	0.0327272727272728	0.133520074696545	0.0292642140468227	0.034547152194211	0.118580765639589	0.115129903209374	0.195733333333332	0.0767308172956757	0.218246869409661
PF3D7_0702900	0.133779264214047	0.0384415584415584	0.0467532467532467	0.141923436041083	0.0250836120401338	0.0392156862745098	0.139122315592903	0.111563932755986	0.161066666666666	0.090977255686078	0.13953488372093
PF3D7_0719200	0.0928093645484949	0.038961038961039	0.0368831168831169	0.0943043884220353	0.0376254180602007	0.034547152194211	0.0961718020541548	0.0970453387671935	0.157866666666666	0.0692326918270429	0.173524150268337
PF3D7_0719400	0.123745819397993	0.0348051948051948	0.0477922077922077	0.125116713352007	0.024247491638796	0.0373482726423903	0.117647058823529	0.0804890473764649	0.230933333333332	0.0752311922019491	0.243291592128802
PF3D7_0720000	0.118729096989966	0.0327272727272728	0.0451948051948052	0.121381886087768	0.0301003344481605	0.0261437908496732	0.11484593837535	0.0888945491594502	0.138666666666666	0.0824793801549608	0.175313059033989
PF3D7_0720300	0.101170568561873	0.027012987012987	0.0384415584415584	0.110177404295051	0.0359531772575251	0.0364145658263305	0.104575163398693	0.11716760061131	0.161066666666666	0.101224693826543	0.177101967799642
PF3D7_0720700	0.144648829431438	0.0233766233766234	0.0316883116883117	0.142857142857142	0.0275919732441471	0.034547152194211	0.155929038281979	0.122771268466633	0.204799999999999	0.0907273181704569	0.255813953488373
PF3D7_0720800	0.125418060200669	0.025974025974026	0.0363636363636364	0.11297852474323	0.0225752508361204	0.0336134453781513	0.127917833800186	0.107743250127357	0.171733333333333	0.0967258185453631	0.164579606440072
PF3D7_0720900	0.103678929765886	0.0322077922077922	0.0394805194805195	0.112044817927171	0.0334448160535117	0.0410830999066293	0.105508870214752	0.104431991849211	0.162133333333333	0.0954761309672577	0.15742397137746
PF3D7_0721200	0.133779264214047	0.0223376623376624	0.0306493506493507	0.15219421101774	0.0217391304347826	0.0242763772175537	0.137254901960784	0.0927152317880798	0.218666666666666	0.0779805048737812	0.191413237924866
PF3D7_0721300	0.15133779264214	0.0275324675324676	0.0296103896103896	0.142857142857142	0.0183946488294314	0.0317460317460317	0.159663865546218	0.0840550178298526	0.215999999999999	0.066733316670832	0.209302325581396
PF3D7_0721400	0.0978260869565217	0.0254545454545455	0.0264935064935065	0.0896358543417365	0.024247491638796	0.0224089635854342	0.102707749766573	0.105705552725421	0.150399999999999	0.0992251937015741	0.100178890876565
PF3D7_0721500	0.123745819397993	0.0436363636363636	0.056103896103896	0.117647058823529	0.0183946488294314	0.0410830999066293	0.131652661064425	0.091186958736628	0.251199999999999	0.0712321919520117	0.200357781753131
PF3D7_0722200	0.131270903010033	0.04	0.0472727272727272	0.118580765639589	0.0301003344481605	0.0401493930905695	0.131652661064425	0.0629139072847684	0.268799999999999	0.0527368157960508	0.323792486583185
PF3D7_0703500	0.160535117056856	0.0181818181818182	0.0187012987012987	0.172735760971055	0.0209030100334448	0.0224089635854342	0.1531279178338	0.110545084055018	0.228266666666666	0.0542364408897773	0.22361359570662
PF3D7_0722300	0.107859531772575	0.0233766233766234	0.0285714285714286	0.091503267973856	0.0259197324414716	0.030812324929972	0.105508870214752	0.0883851248089662	0.215999999999999	0.074981254686328	0.250447227191414
PF3D7_0722400	0.117892976588629	0.024935064935065	0.0327272727272728	0.112044817927171	0.0192307692307692	0.0298786181139122	0.108309990662932	0.0848191543555785	0.154666666666666	0.0974756310922264	0.105545617173524
PF3D7_0722900	0.0760869565217391	0.0306493506493507	0.0493506493506493	0.0802987861811389	0.0367892976588629	0.0466853408029878	0.0793650793650792	0.0881304126337242	0.162666666666666	0.0872281929517616	0.155635062611807
PF3D7_0723200	0.1061872909699	0.0368831168831169	0.0477922077922077	0.103641456582633	0.0326086956521739	0.0438842203548085	0.101774042950513	0.090677534386144	0.131199999999999	0.0844788802799296	0.132379248658318
PF3D7_0723900	0.141304347826087	0.0145454545454546	0.0218181818181818	0.138188608776844	0.020066889632107	0.0196078431372549	0.144724556489262	0.0840550178298526	0.206399999999999	0.0757310672331913	0.228980322003578
PF3D7_0724100	0.152173913043478	0.0301298701298702	0.0337662337662338	0.141923436041083	0.0217391304347826	0.042016806722689	0.154995331465919	0.0962812022414675	0.261333333333332	0.0632341914521367	0.289803220035779
PF3D7_0703600	0.139632107023411	0.024935064935065	0.0348051948051948	0.137254901960784	0.0351170568561873	0.0289449112978525	0.136321195144724	0.109016811003566	0.169066666666666	0.0884778805298671	0.166368515205725
PF3D7_0724300	0.124581939799331	0.0363636363636364	0.04	0.116713352007469	0.0225752508361204	0.0336134453781513	0.120448179271708	0.104941416199695	0.170666666666666	0.101224693826543	0.216457960644008
PF3D7_0724600	0.12876254180602	0.0332467532467533	0.04	0.141923436041083	0.0267558528428094	0.0392156862745098	0.122315592903828	0.0901681100356601	0.233599999999999	0.0672331917020742	0.230769230769231
PF3D7_0724800	0.116220735785953	0.0327272727272728	0.04	0.107376283846872	0.0284280936454849	0.0354808590102708	0.11577964519141	0.0919510952623539	0.165866666666666	0.110972256935765	0.227191413237925
PF3D7_0725100	0.165551839464883	0.0296103896103896	0.0384415584415584	0.148459383753501	0.020066889632107	0.0373482726423903	0.160597572362278	0.103922567498727	0.245333333333332	0.0809797550612343	0.239713774597496
PF3D7_0725200	0.131270903010033	0.0348051948051948	0.0545454545454545	0.127917833800186	0.0209030100334448	0.0522875816993463	0.127917833800186	0.090677534386144	0.124266666666666	0.088227943014246	0.152057245080501
PF3D7_0703700	0.155518394648829	0.0275324675324676	0.0322077922077922	0.142857142857142	0.0125418060200669	0.0280112044817927	0.166199813258636	0.104941416199695	0.194133333333332	0.117470632341914	0.196779964221825
PF3D7_0725400	0.0652173913043478	0.0493506493506493	0.0436363636363636	0.0774976657329597	0.024247491638796	0.034547152194211	0.0625583566760036	0.090677534386144	0.203199999999999	0.117470632341914	0.119856887298748
PF3D7_0726200	0.142976588628762	0.027012987012987	0.0306493506493507	0.133520074696545	0.0192307692307692	0.0336134453781513	0.140989729225023	0.0871115639327563	0.251199999999999	0.0519870032491875	0.275491949910555
PF3D7_0726400	0.129598662207358	0.0181818181818182	0.0285714285714286	0.148459383753501	0.020066889632107	0.0280112044817927	0.140056022408963	0.102649006622517	0.169066666666666	0.0934766308422889	0.148479427549195
PF3D7_0703900	0.162207357859532	0.0290909090909091	0.0353246753246753	0.135387488328664	0.0183946488294314	0.0289449112978525	0.164332399626517	0.0873662761079983	0.219199999999999	0.0652336915771054	0.186046511627907
PF3D7_0727200	0.127926421404682	0.0264935064935065	0.0394805194805195	0.116713352007469	0.0183946488294314	0.0317460317460317	0.133520074696545	0.0776872134488031	0.171199999999999	0.0794801299675077	0.191413237924866
PF3D7_0727300	0.144648829431438	0.0296103896103896	0.0379220779220779	0.159663865546218	0.0225752508361204	0.030812324929972	0.15032679738562	0.0784513499745291	0.211733333333332	0.0449887528117969	0.212880143112702
PF3D7_0727600	0.118729096989966	0.0358441558441559	0.038961038961039	0.107376283846872	0.024247491638796	0.03828197945845	0.111111111111111	0.0830361691288847	0.200533333333332	0.0697325668582851	0.207513416815743
PF3D7_0728200	0.116220735785953	0.0311688311688312	0.0384415584415584	0.131652661064425	0.0250836120401338	0.03828197945845	0.120448179271708	0.0922058074375959	0.179733333333332	0.069482629342664	0.155635062611807
PF3D7_0728400	0.0969899665551839	0.0306493506493507	0.0374025974025974	0.110177404295051	0.0342809364548495	0.0317460317460317	0.102707749766573	0.0835455934793686	0.195199999999999	0.106223444138965	0.30232558139535
PF3D7_0728600	0.13628762541806	0.0322077922077922	0.0405194805194805	0.118580765639589	0.0275919732441471	0.0476190476190476	0.130718954248366	0.0835455934793686	0.243199999999999	0.0657335666083476	0.279069767441861
PF3D7_0728700	0.119565217391304	0.0327272727272728	0.0342857142857143	0.106442577030812	0.0359531772575251	0.0429505135387488	0.11484593837535	0.101884870096791	0.195199999999999	0.0659835041239687	0.135957066189624
PF3D7_0728900	0.152173913043478	0.0296103896103896	0.0327272727272728	0.15126050420168	0.0217391304347826	0.0289449112978525	0.15406162464986	0.105705552725421	0.203733333333332	0.0599850037490625	0.262969588550985
PF3D7_0729000	0.142976588628762	0.0327272727272728	0.0384415584415584	0.137254901960784	0.0292642140468227	0.027077497665733	0.144724556489262	0.11334691798268	0.163199999999999	0.127968007998	0.155635062611807
PF3D7_0729200	0.126254180602007	0.0394805194805195	0.0529870129870129	0.0933706816059755	0.0209030100334448	0.0522875816993463	0.122315592903828	0.0965359144167095	0.141866666666666	0.100724818795301	0.162790697674419
PF3D7_0704000	0.152173913043478	0.0285714285714286	0.0301298701298702	0.162464985994397	0.0225752508361204	0.0261437908496732	0.147525676937441	0.103158430973001	0.191466666666666	0.0792301924518866	0.191413237924866
PF3D7_0729600	0.138795986622074	0.0353246753246753	0.0488311688311688	0.140989729225023	0.0250836120401338	0.0373482726423903	0.15032679738562	0.0988283239938873	0.160533333333333	0.0819795051237187	0.189624329159213
PF3D7_0729800	0.0969899665551839	0.0311688311688312	0.0368831168831169	0.11297852474323	0.0367892976588629	0.0364145658263305	0.101774042950513	0.0843097300050946	0.178133333333332	0.0899775056235936	0.186046511627907
PF3D7_0730000	0.0936454849498327	0.0233766233766234	0.0285714285714286	0.0802987861811389	0.0359531772575251	0.027077497665733	0.0943043884220353	0.0838003056546106	0.170133333333333	0.10972256935766	0.15742397137746
PF3D7_0730500	0.0928093645484949	0.0353246753246753	0.0446753246753246	0.0765639589168999	0.0342809364548495	0.0513538748832866	0.0924369747899157	0.0776872134488031	0.252266666666665	0.0739815046238437	0.261180679785332
PF3D7_0704100	0.122073578595318	0.0327272727272728	0.0384415584415584	0.11484593837535	0.0267558528428094	0.0410830999066293	0.11484593837535	0.0995924605196132	0.197866666666666	0.0852286928267929	0.221824686940967
PF3D7_0730900	0.117892976588629	0.0296103896103896	0.0311688311688312	0.107376283846872	0.0167224080267558	0.034547152194211	0.123249299719888	0.0866021395822724	0.195199999999999	0.0822294426393397	0.13953488372093
PF3D7_0731100	0.155518394648829	0.0306493506493507	0.0379220779220779	0.142857142857142	0.0158862876254181	0.0448179271708683	0.160597572362278	0.0937340804890477	0.164266666666666	0.0689827543114218	0.114490161001789
PF3D7_0731300	0.149665551839465	0.0322077922077922	0.0316883116883117	0.167133520074696	0.0150501672240803	0.0317460317460317	0.160597572362278	0.122007131940907	0.153066666666666	0.0982254436390897	0.182468694096601
PF3D7_0731500	0.0994983277591973	0.0306493506493507	0.0301298701298702	0.0868347338935572	0.0225752508361204	0.0326797385620915	0.0896358543417365	0.0636780438104944	0.205866666666666	0.0737315671082226	0.22361359570662
PF3D7_0731700	0.088628762541806	0.0301298701298702	0.0342857142857143	0.0756302521008402	0.0158862876254181	0.0410830999066293	0.084033613445378	0.0863474274070304	0.158399999999999	0.100224943764058	0.171735241502684
PF3D7_0704500	0.149665551839465	0.027012987012987	0.0301298701298702	0.149393090569561	0.0234113712374582	0.0392156862745098	0.132586367880485	0.0990830361691293	0.233599999999999	0.066733316670832	0.225402504472272
PF3D7_0732500	0.112876254180602	0.0306493506493507	0.0348051948051948	0.122315592903828	0.0392976588628762	0.030812324929972	0.11484593837535	0.101630157921549	0.135466666666666	0.0659835041239687	0.155635062611807
PF3D7_0732800	0.0618729096989966	0.0425974025974026	0.0587012987012986	0.0513538748832866	0.0476588628762542	0.0737628384687207	0.0578898225957049	0.067244014263882	0.204266666666666	0.0469882529367656	0.345259391771021
PF3D7_0705600	0.1438127090301	0.0337662337662338	0.0425974025974026	0.123249299719888	0.0209030100334448	0.0392156862745098	0.136321195144724	0.0924605196128379	0.211733333333332	0.0727318170457382	0.241502683363149
PF3D7_0706200	0.123745819397993	0.0228571428571429	0.0254545454545455	0.124183006535947	0.0376254180602007	0.0252100840336134	0.126984126984127	0.102903718797759	0.191466666666666	0.0897275681079725	0.173524150268337
PF3D7_0706500	0.153846153846154	0.0176623376623377	0.0207792207792208	0.173669467787114	0.0267558528428094	0.0196078431372549	0.154995331465919	0.0950076413652576	0.222399999999999	0.0492376905773555	0.28443649373882
PF3D7_0706600	0.0894648829431438	0.0322077922077922	0.0306493506493507	0.105508870214752	0.0409698996655518	0.027077497665733	0.095238095238095	0.0868568517575143	0.187199999999999	0.0624843789052734	0.200357781753131
PF3D7_0706700	0.0953177257525083	0.0244155844155844	0.04	0.0933706816059755	0.0326086956521739	0.042016806722689	0.0859010270774975	0.0748853795211414	0.193066666666666	0.0502374406398398	0.184257602862254
PF3D7_0707200	0.104515050167224	0.0322077922077922	0.0353246753246753	0.111111111111111	0.0301003344481605	0.0326797385620915	0.095238095238095	0.0944982170147737	0.195199999999999	0.0827293176705819	0.22361359570662
PF3D7_0707300	0.109531772575251	0.027012987012987	0.0342857142857143	0.131652661064425	0.0292642140468227	0.0392156862745098	0.102707749766573	0.0771777890983192	0.221866666666666	0.0592351912021992	0.182468694096601
PF3D7_0707400	0.152173913043478	0.0363636363636364	0.038961038961039	0.122315592903828	0.0183946488294314	0.0401493930905695	0.15126050420168	0.0939887926642897	0.222933333333332	0.0872281929517616	0.262969588550985
PF3D7_0833400	0.0861204013377926	0.0431168831168831	0.0457142857142857	0.091503267973856	0.0351170568561873	0.0476190476190476	0.0830999066293182	0.0899133978604181	0.161599999999999	0.082979255186203	0.182468694096601
PF3D7_0833200	0.0928093645484949	0.041038961038961	0.0436363636363636	0.0971055088702145	0.0275919732441471	0.0448179271708683	0.0896358543417365	0.0815078960774328	0.178666666666666	0.072231942014496	0.182468694096601
PF3D7_0833100	0.1061872909699	0.0332467532467533	0.0311688311688312	0.105508870214752	0.0409698996655518	0.030812324929972	0.0999066293183938	0.0939887926642897	0.160533333333333	0.0627343164208945	0.164579606440072
PF3D7_0833000	0.102006688963211	0.0280519480519481	0.0368831168831169	0.121381886087768	0.0367892976588629	0.0401493930905695	0.101774042950513	0.0832908813041267	0.158933333333333	0.0714821294676327	0.15742397137746
PF3D7_0832900	0.115384615384615	0.0223376623376624	0.0275324675324676	0.11484593837535	0.0259197324414716	0.027077497665733	0.118580765639589	0.100356597045339	0.180266666666666	0.0682329417645585	0.214669051878355
PF3D7_0832800	0.0869565217391304	0.0457142857142857	0.04	0.087768440709617	0.0292642140468227	0.0392156862745098	0.087768440709617	0.0873662761079983	0.147199999999999	0.0859785053736561	0.182468694096601
PF3D7_0832700	0.117892976588629	0.0379220779220779	0.0368831168831169	0.119514472455649	0.024247491638796	0.0326797385620915	0.128851540616246	0.0975547631176774	0.155733333333333	0.0849787553111718	0.155635062611807
PF3D7_0832500	0.0785953177257525	0.0290909090909091	0.0290909090909091	0.0821661998132585	0.0434782608695652	0.0354808590102708	0.0756302521008402	0.0853285787060625	0.158399999999999	0.0727318170457382	0.194991055456172
PF3D7_0832400	0.102842809364548	0.0218181818181818	0.0264935064935065	0.107376283846872	0.0309364548494983	0.0298786181139122	0.106442577030812	0.0888945491594502	0.178133333333332	0.0644838790302421	0.200357781753131
PF3D7_0832300	0.122909698996655	0.0327272727272728	0.0379220779220779	0.116713352007469	0.0259197324414716	0.03828197945845	0.128851540616246	0.108762098828324	0.169599999999999	0.102724318920269	0.189624329159213
PF3D7_0832000	0.109531772575251	0.027012987012987	0.0254545454545455	0.117647058823529	0.040133779264214	0.0224089635854342	0.11577964519141	0.0888945491594502	0.180799999999999	0.066733316670832	0.218246869409661
PF3D7_0707800	0.12123745819398	0.0280519480519481	0.0374025974025974	0.116713352007469	0.0317725752508361	0.0298786181139122	0.121381886087768	0.0738665308201735	0.228799999999999	0.0784803799050234	0.271914132379249
PF3D7_0831800	0.107023411371237	0.0181818181818182	0.0192207792207792	0.11577964519141	0.0267558528428094	0.0196078431372549	0.0999066293183938	0.0888945491594502	0.0954666666666663	0.0864783804048983	0.0465116279069767
PF3D7_0707900	0.148829431438127	0.027012987012987	0.0379220779220779	0.129785247432306	0.0142140468227425	0.0317460317460317	0.137254901960784	0.103413143148243	0.187733333333332	0.0834791302174452	0.232558139534884
PF3D7_0708300	0.104515050167224	0.0296103896103896	0.0285714285714286	0.0933706816059755	0.0317725752508361	0.0224089635854342	0.101774042950513	0.106214977075905	0.149333333333333	0.0889777555611093	0.171735241502684
PF3D7_0709000	0.157190635451505	0.0218181818181818	0.0233766233766234	0.159663865546218	0.0225752508361204	0.034547152194211	0.163398692810457	0.134997452878248	0.131199999999999	0.110472381904523	0.10912343470483
PF3D7_0709600	0.102006688963211	0.0322077922077922	0.041038961038961	0.106442577030812	0.0217391304347826	0.0326797385620915	0.0980392156862743	0.0606214977075906	0.234133333333332	0.0669832541864531	0.227191413237925
PF3D7_0709900	0.133779264214047	0.0353246753246753	0.0441558441558441	0.15126050420168	0.0384615384615384	0.0429505135387488	0.147525676937441	0.0858380030565464	0.248533333333332	0.0707323169207695	0.245080500894455
PF3D7_0709800	0.129598662207358	0.0238961038961039	0.0327272727272728	0.148459383753501	0.0301003344481605	0.0280112044817927	0.140056022408963	0.100611309220581	0.129599999999999	0.0844788802799296	0.171735241502684
PF3D7_0710000	0.130434782608696	0.0223376623376624	0.0223376623376624	0.126050420168067	0.0183946488294314	0.0252100840336134	0.126050420168067	0.0944982170147737	0.260266666666665	0.0834791302174452	0.239713774597496
PF3D7_0710300	0.0919732441471571	0.0264935064935065	0.0353246753246753	0.0887021475256767	0.0301003344481605	0.0317460317460317	0.0756302521008402	0.0922058074375959	0.132799999999999	0.108722819295176	0.10912343470483
PF3D7_0832600	0.115384615384615	0.0212987012987013	0.0244155844155844	0.134453781512605	0.0359531772575251	0.0233426704014939	0.116713352007469	0.0901681100356601	0.177599999999999	0.0742314421394648	0.22361359570662
PF3D7_0710400	0.0978260869565217	0.0322077922077922	0.0379220779220779	0.102707749766573	0.0259197324414716	0.0326797385620915	0.0980392156862743	0.0843097300050946	0.209599999999999	0.082979255186203	0.23613595706619
PF3D7_0706400	0.168060200668896	0.0197402597402598	0.0238961038961039	0.166199813258636	0.024247491638796	0.0214752567693744	0.165266106442577	0.119969434538971	0.171733333333333	0.104723819045238	0.207513416815743
PF3D7_0705800	0.144648829431438	0.0415584415584415	0.0405194805194805	0.130718954248366	0.0367892976588629	0.0410830999066293	0.148459383753501	0.111818644931228	0.171199999999999	0.10747313171707	0.162790697674419
PF3D7_0711100	0.167224080267558	0.0254545454545455	0.0264935064935065	0.149393090569561	0.0158862876254181	0.0298786181139122	0.164332399626517	0.13907284768212	0.149866666666666	0.119470132466883	0.141323792486583
PF3D7_0711500	0.144648829431438	0.0264935064935065	0.0301298701298702	0.141923436041083	0.0259197324414716	0.0214752567693744	0.145658263305322	0.0855832908813045	0.207466666666666	0.0714821294676327	0.166368515205725
PF3D7_0701600	0.135451505016722	0.027012987012987	0.024935064935065	0.147525676937441	0.0301003344481605	0.0224089635854342	0.140989729225023	0.107997962302599	0.171733333333333	0.0897275681079725	0.214669051878355
PF3D7_0712800	0.129598662207358	0.0425974025974026	0.0555844155844155	0.134453781512605	0.0359531772575251	0.0298786181139122	0.140056022408963	0.067244014263882	0.185599999999999	0.0584853786553359	0.164579606440072
PF3D7_0713000	0.0969899665551839	0.0301298701298702	0.0353246753246753	0.0849673202614377	0.0392976588628762	0.0429505135387488	0.095238095238095	0.105450840550179	0.135466666666666	0.0652336915771054	0.180679785330948
PF3D7_0713100	0.1438127090301	0.0301298701298702	0.0306493506493507	0.132586367880485	0.0301003344481605	0.0298786181139122	0.148459383753501	0.11079979623026	0.168533333333333	0.0789802549362655	0.220035778175314
PF3D7_0713400	0.117056856187291	0.024935064935065	0.0301298701298702	0.132586367880485	0.0225752508361204	0.0186741363211951	0.123249299719888	0.104686704024453	0.163199999999999	0.0874781304673827	0.130590339892665
PF3D7_0713500	0.111204013377926	0.0384415584415584	0.0415584415584415	0.0933706816059755	0.0326086956521739	0.0326797385620915	0.104575163398693	0.0830361691288847	0.236266666666665	0.0707323169207695	0.243291592128802
PF3D7_0714400	0.129598662207358	0.0244155844155844	0.0316883116883117	0.11391223155929	0.024247491638796	0.0364145658263305	0.131652661064425	0.0962812022414675	0.192533333333332	0.0852286928267929	0.214669051878355
PF3D7_0702100	0.158862876254181	0.0238961038961039	0.0337662337662338	0.133520074696545	0.0158862876254181	0.034547152194211	0.157796451914099	0.0939887926642897	0.204266666666666	0.0762309422644335	0.141323792486583
PF3D7_0715300	0.124581939799331	0.0342857142857143	0.0451948051948052	0.102707749766573	0.0234113712374582	0.0532212885154061	0.122315592903828	0.100356597045339	0.150933333333333	0.0872281929517616	0.18783542039356
PF3D7_0715400	0.142140468227425	0.0280519480519481	0.0301298701298702	0.140056022408963	0.0309364548494983	0.0252100840336134	0.1531279178338	0.117677024961794	0.160533333333333	0.0967258185453631	0.216457960644008
PF3D7_0716200	0.194816053511706	0.0290909090909091	0.0280519480519481	0.181139122315592	0.0167224080267558	0.0233426704014939	0.19140989729225	0.0967906265919515	0.186666666666666	0.0834791302174452	0.153846153846154
PF3D7_0716500	0.101170568561873	0.0353246753246753	0.0431168831168831	0.0737628384687207	0.0292642140468227	0.0476190476190476	0.087768440709617	0.0985736118186453	0.134399999999999	0.126218445388652	0.135957066189624
PF3D7_0716800	0.163879598662207	0.0285714285714286	0.0348051948051948	0.175536881419234	0.0209030100334448	0.0364145658263305	0.174603174603174	0.117677024961794	0.187733333333332	0.0912271932016991	0.100178890876565
PF3D7_0717000	0.135451505016722	0.0332467532467533	0.0368831168831169	0.124183006535947	0.0167224080267558	0.0280112044817927	0.138188608776844	0.103158430973001	0.140266666666666	0.122219445138715	0.155635062611807
PF3D7_0717200	0.153846153846154	0.0254545454545455	0.0332467532467533	0.155929038281979	0.0275919732441471	0.030812324929972	0.147525676937441	0.11079979623026	0.199466666666666	0.0952261934516366	0.245080500894455
PF3D7_0717600	0.102006688963211	0.0379220779220779	0.0368831168831169	0.11391223155929	0.0259197324414716	0.0354808590102708	0.107376283846872	0.0838003056546106	0.214933333333332	0.0609847538115468	0.214669051878355
PF3D7_0717900	0.117892976588629	0.0327272727272728	0.038961038961039	0.136321195144724	0.0367892976588629	0.030812324929972	0.112044817927171	0.109016811003566	0.182399999999999	0.0814796300924765	0.232558139534884
PF3D7_0718000	0.117056856187291	0.0290909090909091	0.0451948051948052	0.111111111111111	0.0426421404682274	0.0429505135387488	0.11391223155929	0.0855832908813045	0.223999999999999	0.0672331917020742	0.200357781753131
PF3D7_0718100	0.117892976588629	0.0223376623376624	0.0254545454545455	0.121381886087768	0.0334448160535117	0.0233426704014939	0.110177404295051	0.0692817116658179	0.202133333333332	0.0494876280929765	0.171735241502684
PF3D7_0718500	0.122909698996655	0.0332467532467533	0.0368831168831169	0.100840336134454	0.0309364548494983	0.0336134453781513	0.101774042950513	0.105196128374937	0.180266666666666	0.0754811297175702	0.121645796064401
PF3D7_0718600	0.0735785953177257	0.0342857142857143	0.0509090909090908	0.0709617180205414	0.0351170568561873	0.0532212885154061	0.0728291316526609	0.0927152317880798	0.203199999999999	0.069482629342664	0.237924865831843
PF3D7_0719100	0.0836120401337792	0.0368831168831169	0.0493506493506493	0.0784313725490194	0.0301003344481605	0.0532212885154061	0.0849673202614377	0.110290371879776	0.127466666666666	0.113971507123219	0.127012522361359
PF3D7_0831100	0.112876254180602	0.0348051948051948	0.0420779220779221	0.098972922502334	0.0234113712374582	0.0401493930905695	0.103641456582633	0.0894039735099341	0.194666666666666	0.0727318170457382	0.211091234347049
PF3D7_0811900	0.0735785953177257	0.0348051948051948	0.041038961038961	0.0868347338935572	0.020066889632107	0.03828197945845	0.0784313725490194	0.0685175751400919	0.226133333333332	0.0729817545613593	0.168157423971378
PF3D7_0811400	0.129598662207358	0.0264935064935065	0.0306493506493507	0.137254901960784	0.0292642140468227	0.0252100840336134	0.132586367880485	0.0952623535404996	0.168533333333333	0.0729817545613593	0.182468694096601
PF3D7_0811300	0.127090301003344	0.027012987012987	0.0275324675324676	0.128851540616246	0.0234113712374582	0.0280112044817927	0.126984126984127	0.090932246561386	0.168533333333333	0.0562359410147461	0.135957066189624
PF3D7_0810700	0.135451505016722	0.0358441558441559	0.0285714285714286	0.124183006535947	0.0284280936454849	0.0354808590102708	0.140989729225023	0.107743250127357	0.206933333333332	0.102474381404648	0.184257602862254
PF3D7_0810500	0.116220735785953	0.0311688311688312	0.0327272727272728	0.125116713352007	0.0175585284280936	0.0298786181139122	0.11577964519141	0.104686704024453	0.137599999999999	0.109472631842039	0.128801431127012
PF3D7_0810300	0.12876254180602	0.0348051948051948	0.0405194805194805	0.117647058823529	0.0217391304347826	0.0438842203548085	0.135387488328664	0.0998471726948552	0.208533333333332	0.0852286928267929	0.146690518783542
PF3D7_0829000	0.120401337792642	0.0415584415584415	0.0451948051948052	0.134453781512605	0.0158862876254181	0.0354808590102708	0.121381886087768	0.0955170657157416	0.184533333333332	0.0892276930767304	0.180679785330948
PF3D7_0810100	0.1061872909699	0.0296103896103896	0.0363636363636364	0.0868347338935572	0.024247491638796	0.0326797385620915	0.103641456582633	0.0965359144167095	0.177599999999999	0.128717820544863	0.194991055456172
PF3D7_0809800	0.126254180602007	0.027012987012987	0.0348051948051948	0.133520074696545	0.0225752508361204	0.0354808590102708	0.133520074696545	0.078960774325013	0.289599999999998	0.0599850037490625	0.363148479427551
PF3D7_0809600	0.0827759197324414	0.0285714285714286	0.0368831168831169	0.0653594771241829	0.0225752508361204	0.042016806722689	0.087768440709617	0.078960774325013	0.193066666666666	0.107223194201449	0.193202146690519
PF3D7_0809500	0.122073578595318	0.027012987012987	0.0290909090909091	0.0980392156862743	0.024247491638796	0.0205415499533147	0.111111111111111	0.0825267447784007	0.123733333333333	0.0844788802799296	0.191413237924866
PF3D7_0808400	0.116220735785953	0.0332467532467533	0.038961038961039	0.11297852474323	0.0317725752508361	0.0364145658263305	0.11484593837535	0.0998471726948552	0.198399999999999	0.0864783804048983	0.177101967799642
PF3D7_0808300	0.119565217391304	0.0244155844155844	0.0316883116883117	0.128851540616246	0.0259197324414716	0.034547152194211	0.127917833800186	0.116658176260826	0.167999999999999	0.0929767558110468	0.159212880143113
PF3D7_0808100	0.118729096989966	0.0322077922077922	0.0441558441558441	0.100840336134454	0.0158862876254181	0.0494864612511671	0.11391223155929	0.0741212429954154	0.182399999999999	0.0907273181704569	0.20572450805009
PF3D7_0808000	0.145484949832776	0.04	0.0587012987012986	0.120448179271708	0.0275919732441471	0.0401493930905695	0.142857142857142	0.0896586856851761	0.222399999999999	0.0732316920769804	0.196779964221825
PF3D7_0807700	0.088628762541806	0.0322077922077922	0.0467532467532467	0.087768440709617	0.0234113712374582	0.0429505135387488	0.0821661998132585	0.0687722873153339	0.181333333333332	0.0622344413896523	0.309481216457962
PF3D7_0807600	0.172240802675585	0.0218181818181818	0.027012987012987	0.15126050420168	0.0158862876254181	0.0196078431372549	0.171802054154995	0.107997962302599	0.165333333333333	0.0574856285928515	0.178890876565295
PF3D7_0807500	0.149665551839465	0.0290909090909091	0.0311688311688312	0.166199813258636	0.0250836120401338	0.0261437908496732	0.167133520074696	0.124044829342843	0.172266666666666	0.0837290677330663	0.135957066189624
PF3D7_0828600	0.142976588628762	0.0280519480519481	0.0290909090909091	0.138188608776844	0.0317725752508361	0.0354808590102708	0.146591970121381	0.104941416199695	0.102933333333333	0.11897025743564	0.110912343470483
PF3D7_0807000	0.12876254180602	0.025974025974026	0.0337662337662338	0.137254901960784	0.040133779264214	0.0280112044817927	0.134453781512605	0.102139582272033	0.139733333333333	0.103474131467133	0.114490161001789
PF3D7_0806600	0.112040133779264	0.0280519480519481	0.0316883116883117	0.108309990662932	0.0250836120401338	0.0252100840336134	0.112044817927171	0.0993377483443713	0.162133333333333	0.0892276930767304	0.161001788908766
PF3D7_0806300	0.127926421404682	0.0322077922077922	0.0451948051948052	0.112044817927171	0.0392976588628762	0.0392156862745098	0.134453781512605	0.0845644421803365	0.153599999999999	0.0947263184203944	0.125223613595707
PF3D7_0806200	0.0827759197324414	0.0358441558441559	0.0394805194805195	0.0737628384687207	0.0376254180602007	0.0410830999066293	0.0830999066293182	0.0960264900662255	0.115733333333333	0.106973256685828	0.105545617173524
PF3D7_0805800	0.122909698996655	0.0431168831168831	0.0457142857142857	0.0980392156862743	0.024247491638796	0.0410830999066293	0.11297852474323	0.0952623535404996	0.228799999999999	0.0807298175456132	0.203935599284437
PF3D7_0805100	0.110367892976589	0.0264935064935065	0.0337662337662338	0.107376283846872	0.0275919732441471	0.0364145658263305	0.102707749766573	0.0812531839021908	0.188799999999999	0.0792301924518866	0.196779964221825
PF3D7_0805000	0.0894648829431438	0.0275324675324676	0.0301298701298702	0.0924369747899157	0.0376254180602007	0.0280112044817927	0.0943043884220353	0.107488537952115	0.160533333333333	0.101474631342164	0.112701252236136
PF3D7_0804500	0.117892976588629	0.0311688311688312	0.038961038961039	0.11577964519141	0.0426421404682274	0.0410830999066293	0.108309990662932	0.0924605196128379	0.185066666666666	0.0679830042489374	0.225402504472272
PF3D7_0828400	0.127926421404682	0.0332467532467533	0.0348051948051948	0.11391223155929	0.0376254180602007	0.0326797385620915	0.117647058823529	0.0860927152317884	0.187733333333332	0.0657335666083476	0.214669051878355
PF3D7_0803600	0.154682274247492	0.0301298701298702	0.0420779220779221	0.135387488328664	0.0267558528428094	0.0289449112978525	0.15406162464986	0.101884870096791	0.209066666666666	0.0817295676080976	0.264758497316638
PF3D7_0803300	0.115384615384615	0.0223376623376624	0.0311688311688312	0.127917833800186	0.0317725752508361	0.0336134453781513	0.11391223155929	0.110545084055018	0.148266666666666	0.0682329417645585	0.112701252236136
PF3D7_0803200	0.146321070234114	0.0348051948051948	0.0384415584415584	0.125116713352007	0.0217391304347826	0.0336134453781513	0.139122315592903	0.0822720326031587	0.287999999999998	0.0797300674831288	0.289803220035779
PF3D7_0802900	0.133779264214047	0.0311688311688312	0.0358441558441559	0.121381886087768	0.0301003344481605	0.0224089635854342	0.126984126984127	0.1158940397351	0.123733333333333	0.0842289427643085	0.130590339892665
PF3D7_0802600	0.11371237458194	0.0238961038961039	0.0290909090909091	0.104575163398693	0.0217391304347826	0.0289449112978525	0.122315592903828	0.0853285787060625	0.221333333333332	0.0872281929517616	0.171735241502684
PF3D7_0802500	0.125418060200669	0.0306493506493507	0.0374025974025974	0.143790849673202	0.0225752508361204	0.0289449112978525	0.131652661064425	0.0896586856851761	0.196799999999999	0.0639840039989999	0.162790697674419
PF3D7_0802400	0.139632107023411	0.0285714285714286	0.0348051948051948	0.127917833800186	0.0250836120401338	0.0317460317460317	0.143790849673202	0.0835455934793686	0.206399999999999	0.0742314421394648	0.212880143112702
PF3D7_0802100	0.117892976588629	0.0384415584415584	0.0353246753246753	0.0802987861811389	0.0267558528428094	0.0429505135387488	0.101774042950513	0.0896586856851761	0.231999999999999	0.101224693826543	0.23613595706619
PF3D7_0801800	0.145484949832776	0.0316883116883117	0.0348051948051948	0.140056022408963	0.0192307692307692	0.0410830999066293	0.136321195144724	0.0955170657157416	0.227733333333332	0.0629842539365156	0.286225402504473
PF3D7_0801700	0.175585284280936	0.027012987012987	0.0285714285714286	0.169934640522875	0.0359531772575251	0.030812324929972	0.174603174603174	0.100866021395823	0.249066666666665	0.0562359410147461	0.266547406082291
PF3D7_0828000	0.132943143812709	0.0327272727272728	0.04	0.104575163398693	0.0267558528428094	0.0504201680672268	0.126050420168067	0.129903209373409	0.123733333333333	0.0899775056235936	0.110912343470483
PF3D7_0800900	0.122909698996655	0.0301298701298702	0.0353246753246753	0.11577964519141	0.0225752508361204	0.042016806722689	0.119514472455649	0.10952623535405	0.155733333333333	0.0917270682329413	0.20572450805009
PF3D7_0800800	0.120401337792642	0.0337662337662338	0.0342857142857143	0.0961718020541548	0.0284280936454849	0.0429505135387488	0.110177404295051	0.115129903209374	0.163199999999999	0.0982254436390897	0.203935599284437
PF3D7_0800700	0.109531772575251	0.0285714285714286	0.041038961038961	0.111111111111111	0.0259197324414716	0.0410830999066293	0.108309990662932	0.0774325012735612	0.181333333333332	0.0622344413896523	0.200357781753131
PF3D7_0827600	0.119565217391304	0.0555844155844155	0.0498701298701298	0.101774042950513	0.0292642140468227	0.0448179271708683	0.116713352007469	0.067244014263882	0.247999999999999	0.0447388152961758	0.261180679785332
PF3D7_0805400	0.0936454849498327	0.0280519480519481	0.0379220779220779	0.098972922502334	0.0317725752508361	0.0326797385620915	0.0961718020541548	0.0736118186449315	0.174933333333332	0.101974506373406	0.186046511627907
PF3D7_0805500	0.0978260869565217	0.0228571428571429	0.0316883116883117	0.0859010270774975	0.0209030100334448	0.0326797385620915	0.0980392156862743	0.0804890473764649	0.208533333333332	0.0912271932016991	0.279069767441861
PF3D7_0805600	0.157190635451505	0.0155844155844156	0.0228571428571429	0.166199813258636	0.0192307692307692	0.0196078431372549	0.164332399626517	0.11462047885889	0.180799999999999	0.10297425643589	0.209302325581396
PF3D7_0805700	0.137123745819398	0.0342857142857143	0.04	0.128851540616246	0.0493311036789297	0.0466853408029878	0.131652661064425	0.0802343352012229	0.217066666666666	0.0822294426393397	0.243291592128802
PF3D7_0831200	0.140468227424749	0.027012987012987	0.0353246753246753	0.149393090569561	0.0167224080267558	0.0429505135387488	0.145658263305322	0.102903718797759	0.213333333333332	0.0734816295926015	0.164579606440072
PF3D7_0831300	0.130434782608696	0.0363636363636364	0.0379220779220779	0.11484593837535	0.0250836120401338	0.0354808590102708	0.126050420168067	0.078706062149771	0.197866666666666	0.0649837540614843	0.180679785330948
PF3D7_0826600	0.153846153846154	0.0218181818181818	0.0316883116883117	0.144724556489262	0.0267558528428094	0.030812324929972	0.15406162464986	0.125063678043811	0.164266666666666	0.105723569107723	0.209302325581396
PF3D7_0700800	0.142140468227425	0.024935064935065	0.0296103896103896	0.146591970121381	0.0301003344481605	0.0233426704014939	0.15032679738562	0.110545084055018	0.183466666666666	0.0859785053736561	0.225402504472272
PF3D7_0700500	0.0903010033444816	0.0431168831168831	0.041038961038961	0.0961718020541548	0.0309364548494983	0.0401493930905695	0.0905695611577962	0.0769230769230772	0.173866666666666	0.0649837540614843	0.175313059033989
PF3D7_0700300	0.0877926421404682	0.0311688311688312	0.0342857142857143	0.095238095238095	0.040133779264214	0.0410830999066293	0.0830999066293182	0.0838003056546106	0.161066666666666	0.0649837540614843	0.171735241502684
PF3D7_0826400	0.12876254180602	0.0316883116883117	0.0358441558441559	0.124183006535947	0.0326086956521739	0.0373482726423903	0.126984126984127	0.124044829342843	0.140799999999999	0.103974006498375	0.159212880143113
PF3D7_0826100	0.178929765886288	0.0275324675324676	0.0290909090909091	0.15219421101774	0.0150501672240803	0.0298786181139122	0.186741363211951	0.112328069281712	0.162133333333333	0.0844788802799296	0.180679785330948
PF3D7_0826000	0.126254180602007	0.0301298701298702	0.0420779220779221	0.118580765639589	0.0301003344481605	0.0429505135387488	0.124183006535947	0.0618950585838005	0.274133333333332	0.0522369407648086	0.307692307692309
PF3D7_0825300	0.108695652173913	0.0311688311688312	0.0342857142857143	0.0961718020541548	0.0326086956521739	0.0336134453781513	0.107376283846872	0.0896586856851761	0.191999999999999	0.0792301924518866	0.159212880143113
PF3D7_0825200	0.109531772575251	0.0374025974025974	0.0493506493506493	0.103641456582633	0.020066889632107	0.0541549953314658	0.111111111111111	0.102649006622517	0.166933333333333	0.108472881779555	0.143112701252236
PF3D7_0825100	0.112876254180602	0.0311688311688312	0.0519480519480519	0.0924369747899157	0.020066889632107	0.0466853408029878	0.11297852474323	0.0970453387671935	0.146666666666666	0.101224693826543	0.159212880143113
PF3D7_0830700	0.131270903010033	0.0296103896103896	0.0337662337662338	0.120448179271708	0.0192307692307692	0.0298786181139122	0.132586367880485	0.106724401426389	0.142399999999999	0.106723319170207	0.169946332737031
PF3D7_0824700	0.0861204013377926	0.0384415584415584	0.0457142857142857	0.084033613445378	0.0259197324414716	0.0336134453781513	0.0859010270774975	0.101120733571065	0.115733333333333	0.135466133466633	0.121645796064401
PF3D7_0807400	0.167224080267558	0.0337662337662338	0.0451948051948052	0.143790849673202	0.0158862876254181	0.0410830999066293	0.173669467787114	0.123535404992359	0.142933333333333	0.104973756560859	0.114490161001789
PF3D7_0824600	0.125418060200669	0.024935064935065	0.0483116883116883	0.112044817927171	0.0183946488294314	0.0410830999066293	0.125116713352007	0.0927152317880798	0.166933333333333	0.111222194451387	0.209302325581396
PF3D7_0824400	0.118729096989966	0.0197402597402598	0.0187012987012987	0.133520074696545	0.0301003344481605	0.0168067226890756	0.116713352007469	0.102649006622517	0.154666666666666	0.0662334416395898	0.119856887298748
PF3D7_0824300	0.0969899665551839	0.0405194805194805	0.0467532467532467	0.091503267973856	0.0359531772575251	0.0560224089635853	0.102707749766573	0.068008150789608	0.219199999999999	0.0677330667333163	0.239713774597496
PF3D7_0824100	0.107859531772575	0.0441558441558441	0.0535064935064934	0.0961718020541548	0.0192307692307692	0.0513538748832866	0.101774042950513	0.0927152317880798	0.163199999999999	0.0894776305923514	0.207513416815743
PF3D7_0823700	0.15133779264214	0.0124675324675325	0.0176623376623377	0.148459383753501	0.0259197324414716	0.0196078431372549	0.140989729225023	0.103413143148243	0.203199999999999	0.0819795051237187	0.118067978533095
PF3D7_0823400	0.133779264214047	0.0358441558441559	0.0540259740259739	0.107376283846872	0.0259197324414716	0.0485527544351073	0.123249299719888	0.0924605196128379	0.149866666666666	0.0907273181704569	0.121645796064401
PF3D7_0812800	0.117892976588629	0.0280519480519481	0.041038961038961	0.101774042950513	0.0259197324414716	0.0373482726423903	0.112044817927171	0.100101884870097	0.111466666666666	0.0987253186703319	0.103756708407871
PF3D7_0830600	0.163043478260869	0.0218181818181818	0.0280519480519481	0.163398692810457	0.020066889632107	0.0196078431372549	0.155929038281979	0.101884870096791	0.207466666666666	0.0649837540614843	0.127012522361359
PF3D7_0823200	0.175585284280936	0.0176623376623377	0.0202597402597403	0.164332399626517	0.0209030100334448	0.0252100840336134	0.168067226890756	0.147987773815589	0.0997333333333329	0.096225943514121	0.112701252236136
PF3D7_0823100	0.132107023411371	0.0223376623376624	0.0306493506493507	0.128851540616246	0.0225752508361204	0.0326797385620915	0.131652661064425	0.122516556291391	0.137066666666666	0.0947263184203944	0.150268336314848
PF3D7_0823000	0.110367892976589	0.0363636363636364	0.0514285714285714	0.091503267973856	0.0225752508361204	0.0485527544351073	0.112044817927171	0.0965359144167095	0.163199999999999	0.0892276930767304	0.119856887298748
PF3D7_0822400	0.12123745819398	0.0332467532467533	0.0379220779220779	0.139122315592903	0.0217391304347826	0.0392156862745098	0.122315592903828	0.0993377483443713	0.214933333333332	0.0902274431392147	0.230769230769231
PF3D7_0822200	0.102006688963211	0.038961038961039	0.0420779220779221	0.127917833800186	0.0292642140468227	0.027077497665733	0.104575163398693	0.0899133978604181	0.221333333333332	0.0807298175456132	0.227191413237925
PF3D7_0821800	0.168060200668896	0.0212987012987013	0.0223376623376624	0.166199813258636	0.0209030100334448	0.0196078431372549	0.155929038281979	0.125318390219053	0.144533333333333	0.09372656835791	0.15742397137746
PF3D7_0821400	0.17056856187291	0.014025974025974	0.0202597402597403	0.168067226890756	0.0158862876254181	0.0233426704014939	0.157796451914099	0.146459500764137	0.172266666666666	0.10047488127968	0.148479427549195
PF3D7_0821000	0.141304347826087	0.0322077922077922	0.0379220779220779	0.143790849673202	0.0275919732441471	0.0354808590102708	0.146591970121381	0.123025980641875	0.158399999999999	0.0852286928267929	0.203935599284437
PF3D7_0820900	0.115384615384615	0.0202597402597403	0.0254545454545455	0.103641456582633	0.0275919732441471	0.0326797385620915	0.105508870214752	0.0924605196128379	0.200533333333332	0.0759810047488124	0.182468694096601
PF3D7_0820800	0.12123745819398	0.0238961038961039	0.038961038961039	0.118580765639589	0.024247491638796	0.0410830999066293	0.120448179271708	0.0784513499745291	0.208533333333332	0.0582354411397148	0.171735241502684
PF3D7_0820500	0.133779264214047	0.025974025974026	0.0342857142857143	0.164332399626517	0.0259197324414716	0.0317460317460317	0.139122315592903	0.0835455934793686	0.196799999999999	0.0727318170457382	0.20572450805009
PF3D7_0820200	0.164715719063545	0.0296103896103896	0.0332467532467533	0.15032679738562	0.0167224080267558	0.030812324929972	0.177404295051353	0.105450840550179	0.187199999999999	0.0759810047488124	0.143112701252236
PF3D7_0820100	0.117056856187291	0.0342857142857143	0.0467532467532467	0.111111111111111	0.0367892976588629	0.0429505135387488	0.107376283846872	0.0937340804890477	0.205866666666666	0.0979755061234686	0.277280858676208
PF3D7_0819800	0.116220735785953	0.0311688311688312	0.0342857142857143	0.123249299719888	0.024247491638796	0.0438842203548085	0.123249299719888	0.114875191034132	0.174933333333332	0.0844788802799296	0.155635062611807
PF3D7_0819700	0.133779264214047	0.0275324675324676	0.038961038961039	0.130718954248366	0.0275919732441471	0.0364145658263305	0.140056022408963	0.0962812022414675	0.185066666666666	0.0627343164208945	0.200357781753131
PF3D7_0819600	0.144648829431438	0.0415584415584415	0.0441558441558441	0.119514472455649	0.0209030100334448	0.0522875816993463	0.138188608776844	0.11207335710647	0.198399999999999	0.090977255686078	0.161001788908766
PF3D7_0819500	0.146321070234114	0.0327272727272728	0.0420779220779221	0.112044817927171	0.0192307692307692	0.0354808590102708	0.127917833800186	0.107743250127357	0.142933333333333	0.0894776305923514	0.182468694096601
PF3D7_0819000	0.134615384615385	0.027012987012987	0.0337662337662338	0.127917833800186	0.0259197324414716	0.027077497665733	0.135387488328664	0.0967906265919515	0.180799999999999	0.0864783804048983	0.10912343470483
PF3D7_0818200	0.173913043478261	0.0124675324675325	0.0161038961038961	0.169000933706816	0.0183946488294314	0.0130718954248366	0.183006535947712	0.137544574630668	0.132799999999999	0.0832291927018241	0.114490161001789
PF3D7_0818100	0.115384615384615	0.0342857142857143	0.0374025974025974	0.0849673202614377	0.0234113712374582	0.0438842203548085	0.0933706816059755	0.0840550178298526	0.187733333333332	0.109972506873281	0.177101967799642
PF3D7_0817900	0.149665551839465	0.0322077922077922	0.0384415584415584	0.137254901960784	0.0209030100334448	0.0550887021475256	0.155929038281979	0.133214467651554	0.178666666666666	0.104223944013996	0.189624329159213
PF3D7_0817700	0.119565217391304	0.0405194805194805	0.0425974025974026	0.11484593837535	0.0342809364548495	0.0476190476190476	0.112044817927171	0.112837493632196	0.173333333333333	0.0804798800299921	0.166368515205725
PF3D7_0817100	0.0961538461538461	0.0379220779220779	0.0462337662337662	0.0737628384687207	0.0418060200668896	0.0457516339869281	0.0887021475256767	0.0718288334182376	0.238399999999999	0.0544863784053984	0.23613595706619
PF3D7_0816800	0.102842809364548	0.0332467532467533	0.0379220779220779	0.11297852474323	0.0301003344481605	0.0336134453781513	0.106442577030812	0.0922058074375959	0.161599999999999	0.0934766308422889	0.141323792486583
PF3D7_0816700	0.1438127090301	0.0264935064935065	0.0306493506493507	0.146591970121381	0.0217391304347826	0.0317460317460317	0.148459383753501	0.128629648497199	0.126933333333333	0.0922269432641835	0.144901610017889
PF3D7_0816500	0.0760869565217391	0.0337662337662338	0.041038961038961	0.0644257703081231	0.0334448160535117	0.0410830999066293	0.0700280112044817	0.0901681100356601	0.186666666666666	0.115221194701324	0.148479427549195
PF3D7_0816400	0.125418060200669	0.0290909090909091	0.0415584415584415	0.123249299719888	0.0301003344481605	0.0392156862745098	0.123249299719888	0.102394294447275	0.176533333333332	0.0807298175456132	0.194991055456172
PF3D7_0829400	0.0744147157190635	0.014025974025974	0.0264935064935065	0.112044817927171	0.0493311036789297	0.0280112044817927	0.0681605975723621	0.0703005603667858	0.165333333333333	0.0429892526868281	0.214669051878355
PF3D7_0816300	0.127090301003344	0.0332467532467533	0.0358441558441559	0.125116713352007	0.0317725752508361	0.0317460317460317	0.128851540616246	0.10952623535405	0.173866666666666	0.0894776305923514	0.18783542039356
PF3D7_0816100	0.130434782608696	0.0280519480519481	0.0405194805194805	0.146591970121381	0.020066889632107	0.03828197945845	0.11297852474323	0.100866021395823	0.143466666666666	0.0974756310922264	0.178890876565295
PF3D7_0815600	0.131270903010033	0.0212987012987013	0.0223376623376624	0.126050420168067	0.0225752508361204	0.0233426704014939	0.138188608776844	0.103922567498727	0.180799999999999	0.0884778805298671	0.173524150268337
PF3D7_0815500	0.12123745819398	0.0316883116883117	0.0405194805194805	0.138188608776844	0.0292642140468227	0.0336134453781513	0.124183006535947	0.0944982170147737	0.166933333333333	0.0704823794051484	0.153846153846154
PF3D7_0815000	0.0903010033444816	0.0275324675324676	0.0353246753246753	0.0737628384687207	0.0267558528428094	0.0280112044817927	0.0802987861811389	0.0746306673458994	0.186133333333332	0.074731317170707	0.203935599284437
PF3D7_0814500	0.123745819397993	0.0212987012987013	0.027012987012987	0.107376283846872	0.0217391304347826	0.0242763772175537	0.117647058823529	0.0939887926642897	0.221866666666666	0.0809797550612343	0.218246869409661
PF3D7_0829300	0.126254180602007	0.0322077922077922	0.0431168831168831	0.148459383753501	0.0183946488294314	0.0336134453781513	0.128851540616246	0.091186958736628	0.170666666666666	0.0732316920769804	0.207513416815743
PF3D7_0814400	0.111204013377926	0.0363636363636364	0.0467532467532467	0.0961718020541548	0.0267558528428094	0.0681605975723621	0.11484593837535	0.0858380030565464	0.175466666666666	0.090977255686078	0.169946332737031
PF3D7_0814300	0.116220735785953	0.0301298701298702	0.0509090909090908	0.0859010270774975	0.0158862876254181	0.0429505135387488	0.102707749766573	0.0743759551706574	0.212266666666666	0.0522369407648086	0.245080500894455
PF3D7_0814100	0.116220735785953	0.025974025974026	0.0285714285714286	0.108309990662932	0.0292642140468227	0.0317460317460317	0.116713352007469	0.119969434538971	0.146133333333333	0.0949762559360155	0.193202146690519
PF3D7_0813300	0.141304347826087	0.0275324675324676	0.0311688311688312	0.140056022408963	0.024247491638796	0.0158730158730159	0.148459383753501	0.114111054508406	0.156266666666666	0.0834791302174452	0.0948121645796064
PF3D7_0812900	0.135451505016722	0.0290909090909091	0.0431168831168831	0.105508870214752	0.0392976588628762	0.0401493930905695	0.116713352007469	0.0983188996434033	0.164799999999999	0.0807298175456132	0.112701252236136
PF3D7_0812220	0.109531772575251	0.0353246753246753	0.04	0.108309990662932	0.0275919732441471	0.0354808590102708	0.11297852474323	0.1158940397351	0.148799999999999	0.0944763809047733	0.152057245080501
PF3D7_0812200	0.105351170568562	0.0322077922077922	0.0446753246753246	0.095238095238095	0.0409698996655518	0.0336134453781513	0.104575163398693	0.0952623535404996	0.143466666666666	0.0767308172956757	0.148479427549195
PF3D7_0701800	0.120401337792642	0.0379220779220779	0.0451948051948052	0.095238095238095	0.0317725752508361	0.042016806722689	0.11577964519141	0.102394294447275	0.153599999999999	0.0607348162959257	0.203935599284437
PF3D7_0701900	0.140468227424749	0.0311688311688312	0.0316883116883117	0.124183006535947	0.0192307692307692	0.030812324929972	0.148459383753501	0.0825267447784007	0.267199999999999	0.0824793801549608	0.228980322003578
PF3D7_0702300	0.135451505016722	0.0187012987012987	0.0228571428571429	0.15219421101774	0.0326086956521739	0.0158730158730159	0.135387488328664	0.0873662761079983	0.215466666666666	0.0569857535616093	0.191413237924866
PF3D7_0702500	0.149665551839465	0.0306493506493507	0.0311688311688312	0.159663865546218	0.0142140468227425	0.0326797385620915	0.164332399626517	0.120224146714213	0.157333333333333	0.0972256935766053	0.218246869409661
PF3D7_0702600	0.0827759197324414	0.0280519480519481	0.0296103896103896	0.0756302521008402	0.024247491638796	0.0261437908496732	0.0774976657329597	0.0942435048395317	0.191999999999999	0.124468882779304	0.22361359570662
PF3D7_0703200	0.138795986622074	0.04	0.0451948051948052	0.141923436041083	0.0259197324414716	0.0326797385620915	0.15219421101774	0.0845644421803365	0.210133333333332	0.0604848787803046	0.186046511627907
PF3D7_0704200	0.117892976588629	0.0290909090909091	0.0285714285714286	0.117647058823529	0.0267558528428094	0.0280112044817927	0.116713352007469	0.0850738665308205	0.200533333333332	0.0827293176705819	0.207513416815743
PF3D7_0704300	0.147157190635451	0.0275324675324676	0.0348051948051948	0.142857142857142	0.0342809364548495	0.027077497665733	0.136321195144724	0.0883851248089662	0.243199999999999	0.0734816295926015	0.186046511627907
PF3D7_0704800	0.107859531772575	0.0405194805194805	0.0488311688311688	0.0812324929971987	0.0275919732441471	0.0504201680672268	0.119514472455649	0.0781966377992871	0.175466666666666	0.110222444388902	0.189624329159213
PF3D7_0705100	0.101170568561873	0.0275324675324676	0.0301298701298702	0.0933706816059755	0.0284280936454849	0.0336134453781513	0.101774042950513	0.0835455934793686	0.243199999999999	0.0672331917020742	0.216457960644008
PF3D7_0705200	0.110367892976589	0.0228571428571429	0.0394805194805195	0.11577964519141	0.0301003344481605	0.042016806722689	0.107376283846872	0.0815078960774328	0.203199999999999	0.0502374406398398	0.221824686940967
PF3D7_0705400	0.127090301003344	0.0306493506493507	0.0425974025974026	0.118580765639589	0.0267558528428094	0.0392156862745098	0.11577964519141	0.0835455934793686	0.151466666666666	0.0819795051237187	0.153846153846154
PF3D7_0705500	0.130434782608696	0.0223376623376624	0.0280519480519481	0.123249299719888	0.0342809364548495	0.030812324929972	0.126984126984127	0.0807437595517069	0.219733333333332	0.0919770057485624	0.202146690518784
PF3D7_0707700	0.12123745819398	0.0244155844155844	0.0290909090909091	0.11484593837535	0.024247491638796	0.034547152194211	0.130718954248366	0.0855832908813045	0.196799999999999	0.0709822544363906	0.216457960644008
PF3D7_0708100	0.145484949832776	0.0212987012987013	0.0332467532467533	0.143790849673202	0.0234113712374582	0.0336134453781513	0.138188608776844	0.102649006622517	0.207999999999999	0.0834791302174452	0.150268336314848
PF3D7_0708200	0.108695652173913	0.0316883116883117	0.0368831168831169	0.109243697478991	0.0326086956521739	0.0336134453781513	0.100840336134454	0.0845644421803365	0.193599999999999	0.0677330667333163	0.178890876565295
PF3D7_0708500	0.127926421404682	0.0420779220779221	0.0498701298701298	0.121381886087768	0.024247491638796	0.0364145658263305	0.126050420168067	0.0590932246561388	0.279999999999999	0.0517370657335664	0.291592128801432
PF3D7_0708600	0.115384615384615	0.0306493506493507	0.0358441558441559	0.116713352007469	0.0326086956521739	0.0373482726423903	0.126050420168067	0.0965359144167095	0.189866666666666	0.0852286928267929	0.228980322003578
PF3D7_0708800	0.147993311036789	0.0228571428571429	0.0223376623376624	0.140056022408963	0.0267558528428094	0.0224089635854342	0.141923436041083	0.0960264900662255	0.183466666666666	0.0604848787803046	0.159212880143113
PF3D7_0708900	0.142140468227425	0.0280519480519481	0.0290909090909091	0.139122315592903	0.024247491638796	0.0280112044817927	0.140989729225023	0.118186449312278	0.187199999999999	0.0872281929517616	0.209302325581396
PF3D7_0709200	0.0877926421404682	0.0363636363636364	0.0737662337662336	0.107376283846872	0.0250836120401338	0.0429505135387488	0.0859010270774975	0.0667345899133981	0.164266666666666	0.0729817545613593	0.225402504472272
PF3D7_0709300	0.13628762541806	0.0275324675324676	0.0348051948051948	0.15032679738562	0.0158862876254181	0.0410830999066293	0.146591970121381	0.091186958736628	0.186133333333332	0.0724818795301171	0.182468694096601
PF3D7_0709500	0.127090301003344	0.0311688311688312	0.0285714285714286	0.121381886087768	0.0284280936454849	0.0280112044817927	0.136321195144724	0.0957717778909836	0.148266666666666	0.103974006498375	0.153846153846154
PF3D7_0709700	0.15133779264214	0.0301298701298702	0.0353246753246753	0.143790849673202	0.0225752508361204	0.0401493930905695	0.148459383753501	0.0957717778909836	0.182399999999999	0.0984753811547108	0.150268336314848
PF3D7_0710100	0.141304347826087	0.0254545454545455	0.0348051948051948	0.125116713352007	0.0167224080267558	0.027077497665733	0.133520074696545	0.0993377483443713	0.236266666666665	0.0837290677330663	0.227191413237925
PF3D7_0710200	0.123745819397993	0.0332467532467533	0.0368831168831169	0.0868347338935572	0.0267558528428094	0.0410830999066293	0.11577964519141	0.0759042282221093	0.244266666666665	0.074731317170707	0.230769230769231
PF3D7_0710700	0.0994983277591973	0.024935064935065	0.0477922077922077	0.11391223155929	0.0292642140468227	0.0364145658263305	0.100840336134454	0.0866021395822724	0.180799999999999	0.0884778805298671	0.325581395348838
PF3D7_0710800	0.109531772575251	0.0358441558441559	0.0358441558441559	0.0905695611577962	0.0225752508361204	0.0336134453781513	0.111111111111111	0.0812531839021908	0.256533333333332	0.098975256185953	0.262969588550985
PF3D7_0711000	0.123745819397993	0.0264935064935065	0.0275324675324676	0.119514472455649	0.0267558528428094	0.0233426704014939	0.120448179271708	0.0815078960774328	0.230399999999999	0.0637340664833789	0.270125223613597
PF3D7_0711700	0.123745819397993	0.0462337662337662	0.0462337662337662	0.135387488328664	0.040133779264214	0.03828197945845	0.127917833800186	0.078706062149771	0.186666666666666	0.0497375656085976	0.184257602862254
PF3D7_0712000	0.11371237458194	0.0425974025974026	0.0415584415584415	0.131652661064425	0.0510033444816053	0.034547152194211	0.119514472455649	0.079215486500255	0.183999999999999	0.0422394401399648	0.153846153846154
PF3D7_0712400	0.129598662207358	0.0342857142857143	0.0337662337662338	0.160597572362278	0.0510033444816053	0.0261437908496732	0.140989729225023	0.079215486500255	0.189333333333332	0.0557360659835039	0.162790697674419
PF3D7_0713900	0.135451505016722	0.0394805194805195	0.038961038961039	0.122315592903828	0.024247491638796	0.0457516339869281	0.147525676937441	0.0922058074375959	0.220266666666666	0.0664833791552109	0.264758497316638
PF3D7_0714000	0.168060200668896	0.0212987012987013	0.0187012987012987	0.164332399626517	0.0225752508361204	0.0121381886087768	0.166199813258636	0.128629648497199	0.174399999999999	0.100724818795301	0.214669051878355
PF3D7_0714100	0.127090301003344	0.027012987012987	0.0285714285714286	0.11484593837535	0.0167224080267558	0.0354808590102708	0.116713352007469	0.0820173204279168	0.283199999999999	0.0652336915771054	0.280858676207514
PF3D7_0714600	0.117056856187291	0.0327272727272728	0.0420779220779221	0.11484593837535	0.0359531772575251	0.0280112044817927	0.116713352007469	0.0817626082526748	0.238933333333332	0.0732316920769804	0.246869409660108
PF3D7_0715200	0.144648829431438	0.0353246753246753	0.0405194805194805	0.140056022408963	0.0250836120401338	0.034547152194211	0.136321195144724	0.0983188996434033	0.215999999999999	0.0714821294676327	0.196779964221825
PF3D7_0715600	0.115384615384615	0.0290909090909091	0.0368831168831169	0.111111111111111	0.0259197324414716	0.0410830999066293	0.120448179271708	0.0866021395822724	0.185599999999999	0.064233941514621	0.189624329159213
PF3D7_0715700	0.138795986622074	0.0348051948051948	0.0472727272727272	0.15219421101774	0.0342809364548495	0.0429505135387488	0.139122315592903	0.0985736118186453	0.150399999999999	0.0794801299675077	0.15742397137746
PF3D7_0716000	0.167224080267558	0.0238961038961039	0.0275324675324676	0.143790849673202	0.0234113712374582	0.0242763772175537	0.156862745098039	0.0876209882832403	0.234666666666665	0.0754811297175702	0.32021466905188
PF3D7_0716100	0.174749163879599	0.0202597402597403	0.0254545454545455	0.186741363211951	0.0209030100334448	0.0196078431372549	0.170868347338935	0.0932246561385638	0.238933333333332	0.0539865033741562	0.245080500894455
PF3D7_0716600	0.125418060200669	0.0332467532467533	0.0374025974025974	0.138188608776844	0.0259197324414716	0.03828197945845	0.126050420168067	0.102903718797759	0.189333333333332	0.0712321919520117	0.153846153846154
PF3D7_0716900	0.119565217391304	0.0301298701298702	0.0306493506493507	0.126984126984127	0.0526755852842809	0.03828197945845	0.124183006535947	0.1158940397351	0.138133333333333	0.0869782554361405	0.161001788908766
PF3D7_0717500	0.127926421404682	0.0311688311688312	0.041038961038961	0.129785247432306	0.0376254180602007	0.0252100840336134	0.127917833800186	0.0781966377992871	0.184533333333332	0.0597350662334414	0.184257602862254
PF3D7_0717700	0.0944816053511705	0.027012987012987	0.0436363636363636	0.109243697478991	0.0418060200668896	0.0317460317460317	0.100840336134454	0.067753438614366	0.173333333333333	0.0697325668582851	0.23613595706619
PF3D7_0717800	0.122909698996655	0.0348051948051948	0.0483116883116883	0.103641456582633	0.0292642140468227	0.0476190476190476	0.112044817927171	0.0771777890983192	0.267733333333332	0.0609847538115468	0.198568872987478
PF3D7_0719300	0.127926421404682	0.0332467532467533	0.0353246753246753	0.125116713352007	0.0217391304347826	0.0289449112978525	0.136321195144724	0.0825267447784007	0.198933333333332	0.0617345663584101	0.155635062611807
PF3D7_0719500	0.133779264214047	0.0306493506493507	0.0332467532467533	0.124183006535947	0.0259197324414716	0.0373482726423903	0.144724556489262	0.0985736118186453	0.162133333333333	0.0889777555611093	0.262969588550985
PF3D7_0719600	0.155518394648829	0.0228571428571429	0.024935064935065	0.170868347338935	0.0175585284280936	0.0233426704014939	0.158730158730158	0.136016301579216	0.180799999999999	0.0952261934516366	0.123434704830054
PF3D7_0719700	0.172240802675585	0.0145454545454546	0.0181818181818182	0.183006535947712	0.0250836120401338	0.0130718954248366	0.178338001867413	0.138308711156394	0.140266666666666	0.0947263184203944	0.103756708407871
PF3D7_0719800	0.142140468227425	0.0327272727272728	0.0368831168831169	0.145658263305322	0.0334448160535117	0.0289449112978525	0.134453781512605	0.0924605196128379	0.207999999999999	0.0687328167958007	0.22361359570662
PF3D7_0720200	0.111204013377926	0.027012987012987	0.0353246753246753	0.111111111111111	0.0275919732441471	0.030812324929972	0.104575163398693	0.101630157921549	0.166933333333333	0.111472131967008	0.221824686940967
PF3D7_0720400	0.112876254180602	0.0306493506493507	0.0327272727272728	0.130718954248366	0.0342809364548495	0.0317460317460317	0.11297852474323	0.0822720326031587	0.173333333333333	0.0689827543114218	0.191413237924866
PF3D7_0721000	0.145484949832776	0.0332467532467533	0.0420779220779221	0.126984126984127	0.0217391304347826	0.0289449112978525	0.136321195144724	0.090422822210902	0.226666666666666	0.0742314421394648	0.228980322003578
PF3D7_0721100	0.15133779264214	0.0316883116883117	0.0368831168831169	0.134453781512605	0.0234113712374582	0.0261437908496732	0.146591970121381	0.113601630157922	0.159466666666666	0.0892276930767304	0.221824686940967
PF3D7_0721600	0.158026755852843	0.0238961038961039	0.0280519480519481	0.169934640522875	0.0125418060200669	0.0298786181139122	0.160597572362278	0.122007131940907	0.148799999999999	0.0762309422644335	0.143112701252236
PF3D7_0722000	0.102842809364548	0.0280519480519481	0.0322077922077922	0.102707749766573	0.0309364548494983	0.0280112044817927	0.105508870214752	0.0985736118186453	0.208533333333332	0.0649837540614843	0.261180679785332
PF3D7_0722500	0.127090301003344	0.0280519480519481	0.0363636363636364	0.134453781512605	0.0342809364548495	0.0261437908496732	0.125116713352007	0.0827814569536427	0.196266666666666	0.0644838790302421	0.220035778175314
PF3D7_0722700	0.173076923076923	0.0218181818181818	0.0275324675324676	0.184873949579831	0.0301003344481605	0.0214752567693744	0.173669467787114	0.0983188996434033	0.183999999999999	0.0927268182954257	0.146690518783542
PF3D7_0722800	0.0919732441471571	0.0316883116883117	0.038961038961039	0.0821661998132585	0.0434782608695652	0.0448179271708683	0.0812324929971987	0.078706062149771	0.183999999999999	0.0709822544363906	0.212880143112702
PF3D7_0723000	0.122909698996655	0.0244155844155844	0.0405194805194805	0.11391223155929	0.0326086956521739	0.03828197945845	0.11297852474323	0.0825267447784007	0.193599999999999	0.0899775056235936	0.184257602862254
PF3D7_0723100	0.108695652173913	0.0337662337662338	0.0405194805194805	0.0980392156862743	0.0367892976588629	0.0410830999066293	0.103641456582633	0.0973000509424354	0.185599999999999	0.0772306923269179	0.225402504472272
PF3D7_0723400	0.15133779264214	0.0202597402597403	0.0218181818181818	0.15032679738562	0.0209030100334448	0.0186741363211951	0.15406162464986	0.0886398369842082	0.248533333333332	0.0409897525618594	0.307692307692309
PF3D7_0723500	0.127090301003344	0.0275324675324676	0.0358441558441559	0.122315592903828	0.0259197324414716	0.0326797385620915	0.117647058823529	0.126082526744779	0.162666666666666	0.0847288177955507	0.168157423971378
PF3D7_0724400	0.111204013377926	0.0280519480519481	0.0405194805194805	0.11484593837535	0.0209030100334448	0.0336134453781513	0.119514472455649	0.100866021395823	0.183466666666666	0.103474131467133	0.191413237924866
PF3D7_0724900	0.0811036789297658	0.0374025974025974	0.0451948051948052	0.0718954248366012	0.0259197324414716	0.0476190476190476	0.0849673202614377	0.0624044829342845	0.201599999999999	0.0797300674831288	0.227191413237925
PF3D7_0725000	0.15133779264214	0.0197402597402598	0.0290909090909091	0.147525676937441	0.0292642140468227	0.0364145658263305	0.145658263305322	0.0967906265919515	0.205333333333332	0.0504873781554609	0.191413237924866
PF3D7_0725300	0.109531772575251	0.0228571428571429	0.0233766233766234	0.0999066293183938	0.0367892976588629	0.0168067226890756	0.0943043884220353	0.0871115639327563	0.194133333333332	0.0684828792801796	0.119856887298748
PF3D7_0726700	0.126254180602007	0.0264935064935065	0.0337662337662338	0.120448179271708	0.0292642140468227	0.0317460317460317	0.134453781512605	0.0998471726948552	0.185599999999999	0.0954761309672577	0.23613595706619
PF3D7_0726900	0.130434782608696	0.0332467532467533	0.0415584415584415	0.131652661064425	0.0234113712374582	0.042016806722689	0.127917833800186	0.0988283239938873	0.168533333333333	0.0732316920769804	0.211091234347049
PF3D7_0727400	0.124581939799331	0.038961038961039	0.0477922077922077	0.103641456582633	0.0309364548494983	0.042016806722689	0.11577964519141	0.105960264900663	0.1168	0.0997250687328163	0.0930232558139534
PF3D7_0727500	0.108695652173913	0.0233766233766234	0.0306493506493507	0.100840336134454	0.0342809364548495	0.0280112044817927	0.11391223155929	0.0781966377992871	0.230933333333332	0.0849787553111718	0.255813953488373
PF3D7_0727900	0.166387959866221	0.0264935064935065	0.0296103896103896	0.169000933706816	0.0192307692307692	0.0298786181139122	0.169934640522875	0.109016811003566	0.203199999999999	0.064233941514621	0.225402504472272
PF3D7_0728000	0.173076923076923	0.0176623376623377	0.0181818181818182	0.15032679738562	0.0209030100334448	0.0186741363211951	0.165266106442577	0.109271523178808	0.231999999999999	0.0717320669832538	0.203935599284437
PF3D7_0729300	0.142140468227425	0.0244155844155844	0.0233766233766234	0.135387488328664	0.0217391304347826	0.027077497665733	0.137254901960784	0.0781966377992871	0.205333333333332	0.0557360659835039	0.228980322003578
PF3D7_0729400	0.132943143812709	0.0223376623376624	0.0275324675324676	0.135387488328664	0.0217391304347826	0.0242763772175537	0.135387488328664	0.0993377483443713	0.173866666666666	0.0914771307173202	0.177101967799642
PF3D7_0729500	0.108695652173913	0.0301298701298702	0.0358441558441559	0.125116713352007	0.0234113712374582	0.030812324929972	0.118580765639589	0.0731023942944475	0.215466666666666	0.0637340664833789	0.232558139534884
PF3D7_0730100	0.0936454849498327	0.0379220779220779	0.0368831168831169	0.091503267973856	0.0267558528428094	0.034547152194211	0.0830999066293182	0.079470198675497	0.210133333333332	0.0689827543114218	0.237924865831843
PF3D7_0730300	0.163879598662207	0.0327272727272728	0.0374025974025974	0.140056022408963	0.0167224080267558	0.0401493930905695	0.160597572362278	0.0970453387671935	0.178666666666666	0.0947263184203944	0.175313059033989
PF3D7_0732000	0.112040133779264	0.0280519480519481	0.0337662337662338	0.100840336134454	0.0292642140468227	0.0354808590102708	0.116713352007469	0.100101884870097	0.164799999999999	0.0682329417645585	0.193202146690519
PF3D7_0732400	0.0928093645484949	0.038961038961039	0.0358441558441559	0.0961718020541548	0.0267558528428094	0.0392156862745098	0.091503267973856	0.0916963830871119	0.135999999999999	0.0734816295926015	0.15742397137746
PF3D7_0732700	0.102006688963211	0.0353246753246753	0.0374025974025974	0.11297852474323	0.0309364548494983	0.0364145658263305	0.101774042950513	0.079470198675497	0.189866666666666	0.0699825043739062	0.161001788908766
PF3D7_0732900	0.0861204013377926	0.0425974025974026	0.0457142857142857	0.0924369747899157	0.0342809364548495	0.0466853408029878	0.084033613445378	0.0916963830871119	0.161066666666666	0.0819795051237187	0.175313059033989
PF3D7_0830800	0.104515050167224	0.0342857142857143	0.0384415584415584	0.104575163398693	0.0267558528428094	0.0364145658263305	0.103641456582633	0.0690269994905759	0.162666666666666	0.0772306923269179	0.18783542039356
PF3D7_0830400	0.127926421404682	0.0197402597402598	0.0238961038961039	0.140056022408963	0.0167224080267558	0.0196078431372549	0.126984126984127	0.117422312786552	0.187733333333332	0.0902274431392147	0.155635062611807
PF3D7_0828800	0.122073578595318	0.0280519480519481	0.0374025974025974	0.0971055088702145	0.0225752508361204	0.03828197945845	0.116713352007469	0.0743759551706574	0.236266666666665	0.0772306923269179	0.22361359570662
PF3D7_0828500	0.101170568561873	0.0192207792207792	0.0306493506493507	0.106442577030812	0.0317725752508361	0.027077497665733	0.107376283846872	0.0916963830871119	0.164799999999999	0.101974506373406	0.173524150268337
PF3D7_0828300	0.102842809364548	0.0233766233766234	0.0290909090909091	0.087768440709617	0.0225752508361204	0.0242763772175537	0.110177404295051	0.0761589403973513	0.231466666666665	0.0804798800299921	0.20572450805009
PF3D7_0827800	0.149665551839465	0.0425974025974026	0.0483116883116883	0.130718954248366	0.0150501672240803	0.0466853408029878	0.164332399626517	0.0809984717269489	0.241599999999999	0.0647338165458632	0.30232558139535
PF3D7_0827700	0.110367892976589	0.0218181818181818	0.0285714285714286	0.107376283846872	0.044314381270903	0.0364145658263305	0.0999066293183938	0.0850738665308205	0.216533333333332	0.066733316670832	0.148479427549195
PF3D7_0827500	0.12123745819398	0.0301298701298702	0.0405194805194805	0.11577964519141	0.0259197324414716	0.0252100840336134	0.126984126984127	0.0901681100356601	0.163199999999999	0.0979755061234686	0.18783542039356
PF3D7_0827300	0.1438127090301	0.0223376623376624	0.0374025974025974	0.143790849673202	0.0158862876254181	0.0336134453781513	0.134453781512605	0.0736118186449315	0.261866666666665	0.0459885028742812	0.227191413237925
PF3D7_0827200	0.110367892976589	0.0322077922077922	0.0431168831168831	0.104575163398693	0.0359531772575251	0.042016806722689	0.109243697478991	0.0697911360163018	0.256533333333332	0.0422394401399648	0.245080500894455
PF3D7_0827100	0.117056856187291	0.0264935064935065	0.0342857142857143	0.112044817927171	0.0292642140468227	0.0289449112978525	0.112044817927171	0.0703005603667858	0.224533333333332	0.0744813796550859	0.266547406082291
PF3D7_0826700	0.182274247491639	0.0171428571428572	0.0176623376623377	0.195144724556489	0.0175585284280936	0.0177404295051354	0.184873949579831	0.127356087620989	0.125333333333333	0.0894776305923514	0.0948121645796064
PF3D7_0826500	0.160535117056856	0.0244155844155844	0.0311688311688312	0.172735760971055	0.024247491638796	0.0326797385620915	0.169934640522875	0.0947529291900157	0.167466666666666	0.0712321919520117	0.178890876565295
PF3D7_0826200	0.110367892976589	0.0327272727272728	0.0394805194805195	0.105508870214752	0.0334448160535117	0.0485527544351073	0.109243697478991	0.0860927152317884	0.218666666666666	0.0982254436390897	0.309481216457962
PF3D7_0825900	0.0969899665551839	0.038961038961039	0.0628571428571427	0.0933706816059755	0.0359531772575251	0.0634920634920634	0.0933706816059755	0.0575649516046869	0.260266666666665	0.0617345663584101	0.311270125223615
PF3D7_0825600	0.0702341137123745	0.0264935064935065	0.041038961038961	0.0933706816059755	0.0326086956521739	0.0401493930905695	0.0737628384687207	0.0611309220580746	0.135999999999999	0.111722069482629	0.237924865831843
PF3D7_0825500	0.152173913043478	0.0322077922077922	0.038961038961039	0.140056022408963	0.0234113712374582	0.027077497665733	0.15219421101774	0.0871115639327563	0.257599999999999	0.074981254686328	0.243291592128802
PF3D7_0824900	0.133779264214047	0.0306493506493507	0.0280519480519481	0.145658263305322	0.0326086956521739	0.027077497665733	0.138188608776844	0.101375445746307	0.202133333333332	0.0779805048737812	0.230769230769231
PF3D7_0824800	0.162207357859532	0.0301298701298702	0.0441558441558441	0.15219421101774	0.0167224080267558	0.0364145658263305	0.163398692810457	0.0962812022414675	0.250133333333332	0.0679830042489374	0.250447227191414
PF3D7_0824500	0.1438127090301	0.0316883116883117	0.0374025974025974	0.147525676937441	0.0209030100334448	0.034547152194211	0.147525676937441	0.121752419765665	0.182399999999999	0.0912271932016991	0.169946332737031
PF3D7_0824000	0.0969899665551839	0.0254545454545455	0.0374025974025974	0.112044817927171	0.0384615384615384	0.0373482726423903	0.0980392156862743	0.0603667855323487	0.279466666666665	0.0519870032491875	0.194991055456172
PF3D7_0823900	0.155518394648829	0.0348051948051948	0.0415584415584415	0.136321195144724	0.020066889632107	0.0410830999066293	0.145658263305322	0.102903718797759	0.147199999999999	0.0969757560609842	0.13953488372093
PF3D7_0823800	0.150501672240803	0.0316883116883117	0.0384415584415584	0.141923436041083	0.0117056856187291	0.0401493930905695	0.155929038281979	0.0978094752929194	0.194666666666666	0.0652336915771054	0.189624329159213
PF3D7_0823500	0.114548494983278	0.0275324675324676	0.0374025974025974	0.0849673202614377	0.0309364548494983	0.0401493930905695	0.103641456582633	0.079470198675497	0.205866666666666	0.0612346913271679	0.228980322003578
PF3D7_0823300	0.168060200668896	0.0161038961038961	0.0223376623376624	0.165266106442577	0.024247491638796	0.0177404295051354	0.164332399626517	0.0934793683138058	0.241599999999999	0.0579855036240937	0.23613595706619
PF3D7_0822900	0.0903010033444816	0.0322077922077922	0.0353246753246753	0.0887021475256767	0.0384615384615384	0.03828197945845	0.0849673202614377	0.0542536933265412	0.267199999999999	0.0827293176705819	0.318425760286227
PF3D7_0822100	0.129598662207358	0.0254545454545455	0.0322077922077922	0.111111111111111	0.0267558528428094	0.0252100840336134	0.137254901960784	0.0899133978604181	0.173333333333333	0.0974756310922264	0.230769230769231
PF3D7_0821700	0.172240802675585	0.0192207792207792	0.0238961038961039	0.183940242763772	0.0142140468227425	0.0196078431372549	0.172735760971055	0.141874681609782	0.180799999999999	0.0897275681079725	0.155635062611807
PF3D7_0821200	0.122909698996655	0.0290909090909091	0.0405194805194805	0.124183006535947	0.0267558528428094	0.042016806722689	0.126050420168067	0.0817626082526748	0.169599999999999	0.0864783804048983	0.202146690518784
PF3D7_0821100	0.160535117056856	0.024935064935065	0.0353246753246753	0.15406162464986	0.0150501672240803	0.034547152194211	0.167133520074696	0.0985736118186453	0.201599999999999	0.0727318170457382	0.180679785330948
PF3D7_0820700	0.130434782608696	0.0342857142857143	0.0436363636363636	0.11391223155929	0.0183946488294314	0.0476190476190476	0.130718954248366	0.0866021395822724	0.145066666666666	0.090977255686078	0.135957066189624
PF3D7_0820400	0.131270903010033	0.0425974025974026	0.0441558441558441	0.121381886087768	0.0234113712374582	0.0448179271708683	0.138188608776844	0.0993377483443713	0.180266666666666	0.0924768807798046	0.225402504472272
PF3D7_0820000	0.164715719063545	0.0223376623376624	0.0275324675324676	0.156862745098039	0.0217391304347826	0.0224089635854342	0.174603174603174	0.0998471726948552	0.211199999999999	0.0847288177955507	0.171735241502684
PF3D7_0819900	0.134615384615385	0.0290909090909091	0.0394805194805195	0.138188608776844	0.0259197324414716	0.034547152194211	0.138188608776844	0.105196128374937	0.172266666666666	0.0952261934516366	0.150268336314848
PF3D7_0819400	0.110367892976589	0.0228571428571429	0.0420779220779221	0.102707749766573	0.0367892976588629	0.03828197945845	0.11484593837535	0.0771777890983192	0.177066666666666	0.0769807548112968	0.161001788908766
PF3D7_0819100	0.12876254180602	0.025974025974026	0.0306493506493507	0.140989729225023	0.0234113712374582	0.0336134453781513	0.132586367880485	0.0950076413652576	0.165866666666666	0.0824793801549608	0.209302325581396
PF3D7_0818800	0.137959866220736	0.0244155844155844	0.0290909090909091	0.156862745098039	0.0234113712374582	0.0261437908496732	0.146591970121381	0.104177279673969	0.156266666666666	0.122469382654336	0.18783542039356
PF3D7_0818500	0.154682274247492	0.0254545454545455	0.0311688311688312	0.177404295051353	0.0301003344481605	0.0252100840336134	0.166199813258636	0.119460010188488	0.170133333333333	0.105473631592101	0.211091234347049
PF3D7_0817800	0.101170568561873	0.0332467532467533	0.0332467532467533	0.110177404295051	0.0409698996655518	0.030812324929972	0.103641456582633	0.110035659704534	0.181866666666666	0.10297425643589	0.144901610017889
PF3D7_0817600	0.137123745819398	0.0322077922077922	0.038961038961039	0.144724556489262	0.0418060200668896	0.0373482726423903	0.130718954248366	0.0876209882832403	0.209066666666666	0.0759810047488124	0.237924865831843
PF3D7_0817500	0.105351170568562	0.0244155844155844	0.027012987012987	0.111111111111111	0.0426421404682274	0.027077497665733	0.112044817927171	0.103667855323485	0.207999999999999	0.0767308172956757	0.245080500894455
PF3D7_0817300	0.17056856187291	0.0425974025974026	0.0436363636363636	0.133520074696545	0.0259197324414716	0.042016806722689	0.165266106442577	0.0983188996434033	0.199999999999999	0.069482629342664	0.196779964221825
PF3D7_0816900	0.103678929765886	0.0363636363636364	0.0493506493506493	0.104575163398693	0.0351170568561873	0.0476190476190476	0.0961718020541548	0.0919510952623539	0.195733333333332	0.0709822544363906	0.241502683363149
PF3D7_0816200	0.107023411371237	0.0244155844155844	0.0420779220779221	0.122315592903828	0.0334448160535117	0.0476190476190476	0.0971055088702145	0.0804890473764649	0.182399999999999	0.0637340664833789	0.23613595706619
PF3D7_0816000	0.154682274247492	0.0223376623376624	0.0275324675324676	0.134453781512605	0.0275919732441471	0.0196078431372549	0.157796451914099	0.0960264900662255	0.194133333333332	0.0757310672331913	0.234347048300537
PF3D7_0815700	0.12876254180602	0.0332467532467533	0.0483116883116883	0.123249299719888	0.0284280936454849	0.0373482726423903	0.133520074696545	0.0988283239938873	0.186133333333332	0.0904773806548358	0.228980322003578
PF3D7_0815300	0.116220735785953	0.0332467532467533	0.0374025974025974	0.100840336134454	0.0217391304347826	0.042016806722689	0.123249299719888	0.090422822210902	0.180799999999999	0.0997250687328163	0.189624329159213
PF3D7_0815200	0.156354515050167	0.0218181818181818	0.024935064935065	0.141923436041083	0.024247491638796	0.0289449112978525	0.146591970121381	0.109780947529292	0.151999999999999	0.0592351912021992	0.180679785330948
PF3D7_0815100	0.0919732441471571	0.0446753246753246	0.0535064935064934	0.084033613445378	0.0292642140468227	0.0504201680672268	0.0896358543417365	0.0669893020886401	0.218133333333332	0.0832291927018241	0.262969588550985
PF3D7_0814900	0.131270903010033	0.0285714285714286	0.0301298701298702	0.138188608776844	0.0284280936454849	0.0298786181139122	0.130718954248366	0.090422822210902	0.124266666666666	0.0752311922019491	0.15742397137746
PF3D7_0814700	0.101170568561873	0.0374025974025974	0.0483116883116883	0.103641456582633	0.0301003344481605	0.03828197945845	0.103641456582633	0.0858380030565464	0.209066666666666	0.0814796300924765	0.279069767441861
PF3D7_0814600	0.111204013377926	0.0311688311688312	0.0436363636363636	0.0980392156862743	0.0275919732441471	0.0494864612511671	0.103641456582633	0.0812531839021908	0.161066666666666	0.0902274431392147	0.162790697674419
PF3D7_0814200	0.154682274247492	0.0301298701298702	0.0327272727272728	0.158730158730158	0.024247491638796	0.0392156862745098	0.164332399626517	0.127101375445747	0.182933333333332	0.058735316170957	0.116279069767442
PF3D7_0813700	0.0911371237458194	0.0332467532467533	0.0503896103896103	0.100840336134454	0.0342809364548495	0.0438842203548085	0.0933706816059755	0.0621497707590425	0.221866666666666	0.0662334416395898	0.203935599284437
PF3D7_0813600	0.115384615384615	0.027012987012987	0.0337662337662338	0.122315592903828	0.0225752508361204	0.0317460317460317	0.124183006535947	0.0929699439633218	0.188799999999999	0.0762309422644335	0.268336314847944
PF3D7_0813500	0.107859531772575	0.0296103896103896	0.0384415584415584	0.0887021475256767	0.0317725752508361	0.0448179271708683	0.117647058823529	0.0860927152317884	0.234133333333332	0.0902274431392147	0.25402504472272
PF3D7_0813400	0.138795986622074	0.027012987012987	0.027012987012987	0.135387488328664	0.0150501672240803	0.0336134453781513	0.139122315592903	0.0962812022414675	0.197866666666666	0.0639840039989999	0.127012522361359
PF3D7_0812700	0.122073578595318	0.0238961038961039	0.0285714285714286	0.119514472455649	0.0275919732441471	0.0242763772175537	0.111111111111111	0.105196128374937	0.198399999999999	0.0624843789052734	0.196779964221825
PF3D7_0812600	0.149665551839465	0.0296103896103896	0.0425974025974026	0.127917833800186	0.0192307692307692	0.042016806722689	0.140989729225023	0.118186449312278	0.145599999999999	0.10747313171707	0.143112701252236
PF3D7_0812500	0.152173913043478	0.0212987012987013	0.0254545454545455	0.132586367880485	0.0234113712374582	0.0252100840336134	0.142857142857142	0.0845644421803365	0.252799999999999	0.0677330667333163	0.268336314847944
PF3D7_0812400	0.163043478260869	0.024935064935065	0.0264935064935065	0.149393090569561	0.0192307692307692	0.0298786181139122	0.155929038281979	0.0901681100356601	0.180799999999999	0.0674831292176953	0.159212880143113
PF3D7_0812100	0.130434782608696	0.0275324675324676	0.0306493506493507	0.140989729225023	0.0259197324414716	0.0336134453781513	0.137254901960784	0.0896586856851761	0.189866666666666	0.0654836290927265	0.178890876565295
PF3D7_0811700	0.125418060200669	0.0233766233766234	0.0280519480519481	0.122315592903828	0.0209030100334448	0.0298786181139122	0.108309990662932	0.0934793683138058	0.216533333333332	0.0637340664833789	0.273703041144902
PF3D7_0811600	0.135451505016722	0.0285714285714286	0.0384415584415584	0.106442577030812	0.0150501672240803	0.0354808590102708	0.131652661064425	0.105450840550179	0.135999999999999	0.10972256935766	0.134168157423971
PF3D7_0811100	0.132943143812709	0.0264935064935065	0.0342857142857143	0.146591970121381	0.024247491638796	0.0317460317460317	0.136321195144724	0.101120733571065	0.180799999999999	0.0799800049987499	0.198568872987478
PF3D7_0810400	0.122073578595318	0.0233766233766234	0.0233766233766234	0.1531279178338	0.0259197324414716	0.0233426704014939	0.128851540616246	0.0947529291900157	0.195199999999999	0.0917270682329413	0.275491949910555
PF3D7_0810200	0.0961538461538461	0.025974025974026	0.0290909090909091	0.0933706816059755	0.024247491638796	0.0252100840336134	0.0812324929971987	0.0664798777381561	0.237333333333332	0.069482629342664	0.250447227191414
PF3D7_0810000	0.112040133779264	0.0275324675324676	0.0425974025974026	0.117647058823529	0.0175585284280936	0.0364145658263305	0.117647058823529	0.100101884870097	0.194133333333332	0.126218445388652	0.225402504472272
PF3D7_0809700	0.107859531772575	0.0353246753246753	0.0425974025974026	0.0943043884220353	0.0301003344481605	0.0485527544351073	0.0971055088702145	0.0947529291900157	0.179733333333332	0.0944763809047733	0.209302325581396
PF3D7_0809400	0.105351170568562	0.0342857142857143	0.0420779220779221	0.0924369747899157	0.0309364548494983	0.0373482726423903	0.111111111111111	0.0764136525725932	0.227199999999999	0.0779805048737812	0.23613595706619
PF3D7_0809200	0.125418060200669	0.0311688311688312	0.0337662337662338	0.118580765639589	0.0217391304347826	0.0373482726423903	0.132586367880485	0.0835455934793686	0.204799999999999	0.0612346913271679	0.196779964221825
PF3D7_0809100	0.126254180602007	0.0353246753246753	0.0394805194805195	0.147525676937441	0.0426421404682274	0.0233426704014939	0.133520074696545	0.0741212429954154	0.189333333333332	0.0669832541864531	0.148479427549195
PF3D7_0808900	0.0894648829431438	0.0181818181818182	0.0212987012987013	0.098972922502334	0.0317725752508361	0.0196078431372549	0.0905695611577962	0.0950076413652576	0.150933333333333	0.0862284428892772	0.166368515205725
PF3D7_0808800	0.107859531772575	0.0327272727272728	0.0296103896103896	0.101774042950513	0.0351170568561873	0.0392156862745098	0.107376283846872	0.091186958736628	0.159999999999999	0.0742314421394648	0.184257602862254
PF3D7_0808200	0.118729096989966	0.0264935064935065	0.0358441558441559	0.116713352007469	0.0292642140468227	0.0401493930905695	0.112044817927171	0.0776872134488031	0.155199999999999	0.101974506373406	0.227191413237925
PF3D7_0806700	0.111204013377926	0.0296103896103896	0.038961038961039	0.100840336134454	0.0292642140468227	0.0364145658263305	0.103641456582633	0.0965359144167095	0.185066666666666	0.0744813796550859	0.164579606440072
PF3D7_0805300	0.0819397993311036	0.0384415584415584	0.0462337662337662	0.0887021475256767	0.0267558528428094	0.0466853408029878	0.0774976657329597	0.0652063168619462	0.243733333333332	0.0554861284678828	0.252236135957067
PF3D7_0805200	0.117892976588629	0.0275324675324676	0.0290909090909091	0.104575163398693	0.0234113712374582	0.0280112044817927	0.11391223155929	0.103158430973001	0.191466666666666	0.122219445138715	0.18783542039356
PF3D7_0804800	0.116220735785953	0.0212987012987013	0.0379220779220779	0.11484593837535	0.0392976588628762	0.0280112044817927	0.119514472455649	0.0995924605196132	0.150399999999999	0.0777305673581601	0.184257602862254
PF3D7_0804600	0.114548494983278	0.0223376623376624	0.0275324675324676	0.127917833800186	0.0267558528428094	0.0280112044817927	0.11484593837535	0.0769230769230772	0.195733333333332	0.0754811297175702	0.246869409660108
PF3D7_0803700	0.150501672240803	0.024935064935065	0.0311688311688312	0.141923436041083	0.0275919732441471	0.0252100840336134	0.161531279178338	0.0916963830871119	0.133866666666666	0.0967258185453631	0.132379248658318
PF3D7_0803400	0.126254180602007	0.0296103896103896	0.0368831168831169	0.101774042950513	0.0301003344481605	0.0354808590102708	0.118580765639589	0.0827814569536427	0.196266666666666	0.0702324418895273	0.173524150268337
PF3D7_0803100	0.147157190635451	0.0285714285714286	0.0332467532467533	0.15126050420168	0.0234113712374582	0.0326797385620915	0.158730158730158	0.079470198675497	0.247999999999999	0.0502374406398398	0.270125223613597
PF3D7_0803000	0.131270903010033	0.0332467532467533	0.0363636363636364	0.128851540616246	0.024247491638796	0.0336134453781513	0.127917833800186	0.101375445746307	0.243733333333332	0.064233941514621	0.230769230769231
PF3D7_0802800	0.112876254180602	0.0379220779220779	0.04	0.110177404295051	0.0334448160535117	0.034547152194211	0.11577964519141	0.0809984717269489	0.142399999999999	0.0887278180454882	0.100178890876565
PF3D7_0802300	0.147157190635451	0.0311688311688312	0.0301298701298702	0.1531279178338	0.0234113712374582	0.0233426704014939	0.149393090569561	0.0866021395822724	0.156266666666666	0.0557360659835039	0.161001788908766
PF3D7_0802000	0.147157190635451	0.0197402597402598	0.0233766233766234	0.126984126984127	0.024247491638796	0.030812324929972	0.130718954248366	0.0937340804890477	0.143999999999999	0.0719820044988749	0.150268336314848
PF3D7_0801600	0.140468227424749	0.0342857142857143	0.04	0.121381886087768	0.024247491638796	0.0392156862745098	0.141923436041083	0.118695873662762	0.172799999999999	0.10297425643589	0.15742397137746
PF3D7_0801400	0.124581939799331	0.0394805194805195	0.0394805194805195	0.11391223155929	0.0309364548494983	0.03828197945845	0.120448179271708	0.109271523178808	0.131199999999999	0.114971257185703	0.114490161001789
PF3D7_0801300	0.114548494983278	0.0353246753246753	0.0483116883116883	0.0849673202614377	0.0209030100334448	0.0494864612511671	0.105508870214752	0.0878757004584823	0.157333333333333	0.118220444888777	0.107334525939177
PF3D7_0801000	0.142140468227425	0.025974025974026	0.024935064935065	0.139122315592903	0.0167224080267558	0.0205415499533147	0.131652661064425	0.0850738665308205	0.173866666666666	0.0769807548112968	0.128801431127012
PF3D7_0800500	0.110367892976589	0.0337662337662338	0.0374025974025974	0.0999066293183938	0.0250836120401338	0.0354808590102708	0.112044817927171	0.0973000509424354	0.146666666666666	0.0624843789052734	0.177101967799642
PF3D7_0800300	0.139632107023411	0.025974025974026	0.0311688311688312	0.15032679738562	0.0476588628762542	0.0280112044817927	0.148459383753501	0.0817626082526748	0.188799999999999	0.053486628342914	0.168157423971378
PF3D7_0800200	0.118729096989966	0.0394805194805195	0.0405194805194805	0.128851540616246	0.0250836120401338	0.042016806722689	0.122315592903828	0.0809984717269489	0.185599999999999	0.04798800299925	0.123434704830054
PF3D7_0800100	0.137959866220736	0.0477922077922077	0.038961038961039	0.143790849673202	0.040133779264214	0.034547152194211	0.148459383753501	0.067498726439124	0.185599999999999	0.0434891277180703	0.162790697674419
PF3D7_1000100	0.139632107023411	0.0405194805194805	0.0405194805194805	0.144724556489262	0.040133779264214	0.034547152194211	0.15219421101774	0.0700458481915438	0.170133333333333	0.0444888777805547	0.159212880143113
PF3D7_1000200	0.0894648829431438	0.0415584415584415	0.0436363636363636	0.0933706816059755	0.0342809364548495	0.0438842203548085	0.0868347338935572	0.0924605196128379	0.141333333333333	0.0879780054986249	0.171735241502684
PF3D7_1000300	0.0936454849498327	0.0446753246753246	0.0420779220779221	0.0971055088702145	0.0317725752508361	0.0429505135387488	0.091503267973856	0.090422822210902	0.154666666666666	0.0814796300924765	0.161001788908766
PF3D7_1000500	0.122073578595318	0.0316883116883117	0.0379220779220779	0.116713352007469	0.024247491638796	0.0401493930905695	0.118580765639589	0.0998471726948552	0.139733333333333	0.0739815046238437	0.168157423971378
PF3D7_1000600	0.0660535117056856	0.0358441558441559	0.0327272727272728	0.0690943043884219	0.0359531772575251	0.0298786181139122	0.0616246498599439	0.0914416709118699	0.143999999999999	0.0824793801549608	0.166368515205725
PF3D7_1001000	0.111204013377926	0.0332467532467533	0.0384415584415584	0.101774042950513	0.0234113712374582	0.030812324929972	0.11577964519141	0.101120733571065	0.196799999999999	0.0869782554361405	0.221824686940967
PF3D7_1001100	0.12123745819398	0.0316883116883117	0.0332467532467533	0.121381886087768	0.024247491638796	0.0317460317460317	0.120448179271708	0.0914416709118699	0.186133333333332	0.0869782554361405	0.207513416815743
PF3D7_1001300	0.105351170568562	0.0425974025974026	0.0654545454545453	0.087768440709617	0.0267558528428094	0.0588235294117646	0.0961718020541548	0.0876209882832403	0.190933333333332	0.0679830042489374	0.171735241502684
PF3D7_1001400	0.123745819397993	0.0207792207792208	0.027012987012987	0.11391223155929	0.0158862876254181	0.030812324929972	0.129785247432306	0.0929699439633218	0.183466666666666	0.0794801299675077	0.173524150268337
PF3D7_1001500	0.12123745819398	0.0238961038961039	0.027012987012987	0.124183006535947	0.0158862876254181	0.0242763772175537	0.120448179271708	0.113856342333164	0.183999999999999	0.10047488127968	0.180679785330948
PF3D7_1001600	0.127090301003344	0.038961038961039	0.0415584415584415	0.106442577030812	0.0225752508361204	0.0466853408029878	0.127917833800186	0.0957717778909836	0.165333333333333	0.0894776305923514	0.125223613595707
PF3D7_1001700	0.116220735785953	0.025974025974026	0.0327272727272728	0.104575163398693	0.0192307692307692	0.0373482726423903	0.119514472455649	0.10952623535405	0.196266666666666	0.0999750062484374	0.18783542039356
PF3D7_1002100	0.12123745819398	0.0197402597402598	0.0244155844155844	0.142857142857142	0.0183946488294314	0.0261437908496732	0.125116713352007	0.0766683647478352	0.206399999999999	0.0702324418895273	0.15742397137746
PF3D7_1002300	0.0928093645484949	0.0301298701298702	0.0519480519480519	0.0728291316526609	0.0292642140468227	0.03828197945845	0.0784313725490194	0.0713194090677537	0.195733333333332	0.0682329417645585	0.234347048300537
PF3D7_1002500	0.0944816053511705	0.0374025974025974	0.0394805194805195	0.087768440709617	0.0351170568561873	0.0364145658263305	0.0933706816059755	0.0998471726948552	0.133866666666666	0.100224943764058	0.137745974955277
PF3D7_1002600	0.0911371237458194	0.0327272727272728	0.0415584415584415	0.0933706816059755	0.0392976588628762	0.0438842203548085	0.098972922502334	0.0756495160468673	0.221866666666666	0.0752311922019491	0.209302325581396
PF3D7_1002700	0.137959866220736	0.0275324675324676	0.0327272727272728	0.118580765639589	0.024247491638796	0.0401493930905695	0.126050420168067	0.0809984717269489	0.222399999999999	0.0672331917020742	0.234347048300537
PF3D7_1002800	0.0969899665551839	0.0197402597402598	0.0332467532467533	0.0924369747899157	0.0376254180602007	0.030812324929972	0.087768440709617	0.0662251655629141	0.246399999999999	0.0494876280929765	0.270125223613597
PF3D7_1002900	0.129598662207358	0.0192207792207792	0.0290909090909091	0.124183006535947	0.0292642140468227	0.027077497665733	0.127917833800186	0.11716760061131	0.146666666666666	0.106473381654586	0.128801431127012
PF3D7_1003200	0.119565217391304	0.0311688311688312	0.0363636363636364	0.109243697478991	0.0367892976588629	0.0261437908496732	0.128851540616246	0.102139582272033	0.170133333333333	0.108972756810797	0.155635062611807
PF3D7_1003300	0.0994983277591973	0.0254545454545455	0.0348051948051948	0.121381886087768	0.0234113712374582	0.0336134453781513	0.103641456582633	0.0962812022414675	0.195199999999999	0.0814796300924765	0.178890876565295
PF3D7_1003400	0.15133779264214	0.041038961038961	0.0462337662337662	0.11297852474323	0.0175585284280936	0.0522875816993463	0.140056022408963	0.0817626082526748	0.275199999999999	0.0729817545613593	0.218246869409661
PF3D7_1003600	0.0978260869565217	0.0348051948051948	0.038961038961039	0.087768440709617	0.0301003344481605	0.0448179271708683	0.105508870214752	0.0886398369842082	0.195733333333332	0.0899775056235936	0.230769230769231
PF3D7_1003700	0.13628762541806	0.0327272727272728	0.0431168831168831	0.133520074696545	0.0275919732441471	0.0457516339869281	0.143790849673202	0.0983188996434033	0.161066666666666	0.0712321919520117	0.119856887298748
PF3D7_1003800	0.110367892976589	0.024935064935065	0.0327272727272728	0.126984126984127	0.0225752508361204	0.030812324929972	0.11577964519141	0.079724910850739	0.170133333333333	0.074981254686328	0.184257602862254
PF3D7_1003900	0.119565217391304	0.027012987012987	0.0296103896103896	0.106442577030812	0.020066889632107	0.030812324929972	0.11577964519141	0.0924605196128379	0.158399999999999	0.0899775056235936	0.228980322003578
PF3D7_1004000	0.145484949832776	0.0275324675324676	0.0311688311688312	0.141923436041083	0.0175585284280936	0.034547152194211	0.15406162464986	0.119205298013246	0.164799999999999	0.0979755061234686	0.141323792486583
PF3D7_1004100	0.129598662207358	0.0202597402597403	0.024935064935065	0.127917833800186	0.0234113712374582	0.030812324929972	0.129785247432306	0.119460010188488	0.166399999999999	0.0684828792801796	0.134168157423971
PF3D7_1004300	0.167224080267558	0.0155844155844156	0.0187012987012987	0.177404295051353	0.020066889632107	0.0205415499533147	0.162464985994397	0.0970453387671935	0.170133333333333	0.0619845038740312	0.169946332737031
PF3D7_1004400	0.159698996655518	0.0275324675324676	0.0374025974025974	0.147525676937441	0.0158862876254181	0.0373482726423903	0.147525676937441	0.0891492613346921	0.165866666666666	0.0502374406398398	0.193202146690519
PF3D7_1004500	0.137123745819398	0.0244155844155844	0.0342857142857143	0.124183006535947	0.020066889632107	0.0242763772175537	0.133520074696545	0.103667855323485	0.176533333333332	0.0924768807798046	0.25402504472272
PF3D7_1004600	0.125418060200669	0.0218181818181818	0.0296103896103896	0.145658263305322	0.0217391304347826	0.0280112044817927	0.133520074696545	0.0927152317880798	0.177599999999999	0.0807298175456132	0.0966010733452593
PF3D7_1004800	0.112876254180602	0.0316883116883117	0.0368831168831169	0.108309990662932	0.040133779264214	0.034547152194211	0.111111111111111	0.101884870096791	0.135466666666666	0.0874781304673827	0.15742397137746
PF3D7_1004900	0.1061872909699	0.0348051948051948	0.0451948051948052	0.101774042950513	0.0384615384615384	0.0429505135387488	0.101774042950513	0.0820173204279168	0.177599999999999	0.077480629842539	0.214669051878355
PF3D7_1005000	0.129598662207358	0.0368831168831169	0.0462337662337662	0.123249299719888	0.0259197324414716	0.0280112044817927	0.120448179271708	0.0891492613346921	0.217599999999999	0.0689827543114218	0.246869409660108
PF3D7_1005100	0.135451505016722	0.0228571428571429	0.0275324675324676	0.129785247432306	0.020066889632107	0.0261437908496732	0.129785247432306	0.079215486500255	0.265066666666665	0.0669832541864531	0.305903398926656
PF3D7_1005400	0.1061872909699	0.0327272727272728	0.0394805194805195	0.117647058823529	0.0301003344481605	0.0364145658263305	0.111111111111111	0.0947529291900157	0.188266666666666	0.0799800049987499	0.220035778175314
PF3D7_1005500	0.158862876254181	0.0306493506493507	0.0342857142857143	0.156862745098039	0.0275919732441471	0.0364145658263305	0.15032679738562	0.0894039735099341	0.211733333333332	0.0567358160459882	0.270125223613597
PF3D7_1005600	0.164715719063545	0.0290909090909091	0.0353246753246753	0.141923436041083	0.0284280936454849	0.0373482726423903	0.155929038281979	0.0822720326031587	0.231466666666665	0.0522369407648086	0.232558139534884
PF3D7_1005900	0.107859531772575	0.0264935064935065	0.0296103896103896	0.100840336134454	0.0309364548494983	0.0242763772175537	0.111111111111111	0.0720835455934796	0.214399999999999	0.0847288177955507	0.286225402504473
PF3D7_1006000	0.122073578595318	0.0405194805194805	0.0467532467532467	0.122315592903828	0.0234113712374582	0.0476190476190476	0.126050420168067	0.091186958736628	0.199466666666666	0.0809797550612343	0.298747763864044
PF3D7_1006400	0.102842809364548	0.0363636363636364	0.0451948051948052	0.0887021475256767	0.0334448160535117	0.0476190476190476	0.101774042950513	0.0914416709118699	0.163199999999999	0.0729817545613593	0.152057245080501
PF3D7_1006700	0.182274247491639	0.0301298701298702	0.0311688311688312	0.167133520074696	0.0259197324414716	0.0252100840336134	0.185807656395891	0.0990830361691293	0.243199999999999	0.0842289427643085	0.184257602862254
PF3D7_1006800	0.163879598662207	0.0150649350649351	0.0155844155844156	0.174603174603174	0.0150501672240803	0.0112044817927171	0.167133520074696	0.133723892002038	0.142399999999999	0.0862284428892772	0.159212880143113
PF3D7_1006900	0.140468227424749	0.024935064935065	0.0290909090909091	0.127917833800186	0.020066889632107	0.0317460317460317	0.130718954248366	0.126591951095263	0.149866666666666	0.108972756810797	0.144901610017889
PF3D7_1007000	0.120401337792642	0.0342857142857143	0.0368831168831169	0.11484593837535	0.0250836120401338	0.027077497665733	0.11484593837535	0.110545084055018	0.153066666666666	0.101974506373406	0.161001788908766
PF3D7_1007100	0.0944816053511705	0.0316883116883117	0.0441558441558441	0.0746965452847804	0.0259197324414716	0.0280112044817927	0.095238095238095	0.0960264900662255	0.157333333333333	0.0887278180454882	0.159212880143113
PF3D7_1007200	0.142976588628762	0.0342857142857143	0.0420779220779221	0.148459383753501	0.0284280936454849	0.042016806722689	0.138188608776844	0.126082526744779	0.133333333333333	0.0777305673581601	0.105545617173524
PF3D7_1007600	0.133779264214047	0.0238961038961039	0.0311688311688312	0.139122315592903	0.020066889632107	0.0317460317460317	0.134453781512605	0.125573102394295	0.176533333333332	0.0849787553111718	0.20572450805009
PF3D7_1007700	0.155518394648829	0.0244155844155844	0.0290909090909091	0.141923436041083	0.0284280936454849	0.0261437908496732	0.139122315592903	0.0868568517575143	0.188799999999999	0.0547363159210195	0.186046511627907
PF3D7_1007800	0.13628762541806	0.0342857142857143	0.0327272727272728	0.117647058823529	0.020066889632107	0.03828197945845	0.139122315592903	0.100356597045339	0.244266666666665	0.0689827543114218	0.248658318425761
PF3D7_1007900	0.164715719063545	0.0207792207792208	0.0197402597402598	0.181139122315592	0.0225752508361204	0.0149393090569561	0.166199813258636	0.0975547631176774	0.188266666666666	0.0669832541864531	0.212880143112702
PF3D7_1008000	0.126254180602007	0.0275324675324676	0.0296103896103896	0.107376283846872	0.0317725752508361	0.0410830999066293	0.121381886087768	0.100611309220581	0.269866666666665	0.0734816295926015	0.277280858676208
PF3D7_1008100	0.181438127090301	0.0238961038961039	0.0306493506493507	0.169934640522875	0.0192307692307692	0.0364145658263305	0.181139122315592	0.113856342333164	0.230399999999999	0.0632341914521367	0.23613595706619
PF3D7_1008200	0.117892976588629	0.0353246753246753	0.0394805194805195	0.122315592903828	0.0301003344481605	0.03828197945845	0.120448179271708	0.0820173204279168	0.193599999999999	0.10047488127968	0.246869409660108
PF3D7_1008400	0.161371237458194	0.024935064935065	0.0275324675324676	0.172735760971055	0.024247491638796	0.0224089635854342	0.15219421101774	0.11334691798268	0.181333333333332	0.0607348162959257	0.193202146690519
PF3D7_1008500	0.153846153846154	0.0306493506493507	0.04	0.136321195144724	0.0158862876254181	0.0466853408029878	0.149393090569561	0.109780947529292	0.178666666666666	0.0879780054986249	0.146690518783542
PF3D7_1008800	0.141304347826087	0.0233766233766234	0.0285714285714286	0.137254901960784	0.020066889632107	0.0196078431372549	0.141923436041083	0.0944982170147737	0.185066666666666	0.0754811297175702	0.202146690518784
PF3D7_1008900	0.142976588628762	0.0348051948051948	0.0337662337662338	0.161531279178338	0.024247491638796	0.0261437908496732	0.145658263305322	0.103922567498727	0.182933333333332	0.0792301924518866	0.15742397137746
PF3D7_1009400	0.141304347826087	0.0264935064935065	0.0322077922077922	0.131652661064425	0.0275919732441471	0.0298786181139122	0.133520074696545	0.101884870096791	0.189333333333332	0.069482629342664	0.171735241502684
PF3D7_1009500	0.137123745819398	0.0254545454545455	0.0285714285714286	0.142857142857142	0.0259197324414716	0.0252100840336134	0.140989729225023	0.11207335710647	0.181866666666666	0.088227943014246	0.203935599284437
PF3D7_1010100	0.158026755852843	0.0238961038961039	0.0337662337662338	0.166199813258636	0.0301003344481605	0.0317460317460317	0.171802054154995	0.100356597045339	0.173333333333333	0.0947263184203944	0.230769230769231
PF3D7_1010300	0.171404682274247	0.0212987012987013	0.0228571428571429	0.175536881419234	0.0158862876254181	0.0252100840336134	0.170868347338935	0.140601120733572	0.146666666666666	0.0927268182954257	0.193202146690519
PF3D7_1010600	0.15133779264214	0.0135064935064935	0.0202597402597403	0.143790849673202	0.0284280936454849	0.0214752567693744	0.15219421101774	0.137035150280184	0.146666666666666	0.0844788802799296	0.153846153846154
PF3D7_1010700	0.180602006688963	0.024935064935065	0.0290909090909091	0.19140989729225	0.0133779264214047	0.0261437908496732	0.18954248366013	0.14161996943454	0.159466666666666	0.0877280679830038	0.162790697674419
PF3D7_1010900	0.122909698996655	0.0316883116883117	0.0342857142857143	0.116713352007469	0.0359531772575251	0.0242763772175537	0.127917833800186	0.0947529291900157	0.202133333333332	0.085478630342414	0.221824686940967
PF3D7_1011000	0.134615384615385	0.0316883116883117	0.0379220779220779	0.139122315592903	0.0259197324414716	0.027077497665733	0.136321195144724	0.112837493632196	0.154133333333333	0.0997250687328163	0.134168157423971
PF3D7_1011100	0.135451505016722	0.0223376623376624	0.0280519480519481	0.149393090569561	0.0158862876254181	0.0317460317460317	0.145658263305322	0.0916963830871119	0.178666666666666	0.0714821294676327	0.146690518783542
PF3D7_1011300	0.131270903010033	0.0311688311688312	0.0379220779220779	0.127917833800186	0.0209030100334448	0.0429505135387488	0.141923436041083	0.0955170657157416	0.204799999999999	0.100224943764058	0.161001788908766
PF3D7_1011600	0.116220735785953	0.0327272727272728	0.0368831168831169	0.117647058823529	0.0183946488294314	0.0476190476190476	0.112044817927171	0.0980641874681614	0.194133333333332	0.0759810047488124	0.193202146690519
PF3D7_1011700	0.156354515050167	0.0166233766233766	0.0228571428571429	0.158730158730158	0.0284280936454849	0.0158730158730159	0.1531279178338	0.101120733571065	0.201599999999999	0.0689827543114218	0.232558139534884
PF3D7_1011900	0.147993311036789	0.0301298701298702	0.0374025974025974	0.160597572362278	0.0209030100334448	0.0392156862745098	0.156862745098039	0.112582781456954	0.163199999999999	0.104473881529617	0.196779964221825
PF3D7_1012200	0.108695652173913	0.0244155844155844	0.025974025974026	0.11297852474323	0.0476588628762542	0.0242763772175537	0.0961718020541548	0.091186958736628	0.212266666666666	0.082979255186203	0.305903398926656
PF3D7_1012300	0.13628762541806	0.0296103896103896	0.0363636363636364	0.140989729225023	0.0367892976588629	0.0410830999066293	0.128851540616246	0.10825267447784	0.150933333333333	0.0932266933266678	0.118067978533095
PF3D7_1012400	0.132107023411371	0.025974025974026	0.025974025974026	0.159663865546218	0.020066889632107	0.0205415499533147	0.140056022408963	0.115384615384616	0.151466666666666	0.080229942514371	0.0948121645796064
PF3D7_1012500	0.122073578595318	0.0285714285714286	0.0296103896103896	0.122315592903828	0.0259197324414716	0.0298786181139122	0.128851540616246	0.0876209882832403	0.143466666666666	0.0777305673581601	0.128801431127012
PF3D7_1012600	0.138795986622074	0.0233766233766234	0.0306493506493507	0.135387488328664	0.0175585284280936	0.0336134453781513	0.126050420168067	0.103922567498727	0.163199999999999	0.0797300674831288	0.134168157423971
PF3D7_1012700	0.111204013377926	0.0233766233766234	0.0316883116883117	0.126050420168067	0.0426421404682274	0.0298786181139122	0.112044817927171	0.0812531839021908	0.221866666666666	0.0729817545613593	0.245080500894455
PF3D7_1012800	0.0944816053511705	0.0353246753246753	0.0519480519480519	0.0849673202614377	0.0250836120401338	0.0522875816993463	0.0859010270774975	0.06826286296485	0.211733333333332	0.0672331917020742	0.214669051878355
PF3D7_1012900	0.153010033444816	0.024935064935065	0.0348051948051948	0.15126050420168	0.0183946488294314	0.0429505135387488	0.162464985994397	0.128629648497199	0.175466666666666	0.0804798800299921	0.166368515205725
PF3D7_1013000	0.142976588628762	0.024935064935065	0.0275324675324676	0.148459383753501	0.0167224080267558	0.0326797385620915	0.133520074696545	0.111054508405502	0.170666666666666	0.0662334416395898	0.127012522361359
PF3D7_1013100	0.127926421404682	0.0296103896103896	0.0306493506493507	0.124183006535947	0.0183946488294314	0.0280112044817927	0.120448179271708	0.100356597045339	0.199999999999999	0.0679830042489374	0.171735241502684
PF3D7_1013200	0.118729096989966	0.0368831168831169	0.0420779220779221	0.118580765639589	0.0309364548494983	0.0504201680672268	0.125116713352007	0.090932246561386	0.206399999999999	0.0639840039989999	0.234347048300537
PF3D7_1013400	0.0861204013377926	0.0275324675324676	0.0316883116883117	0.0896358543417365	0.0284280936454849	0.042016806722689	0.0812324929971987	0.0753948038716253	0.251733333333332	0.0857285678580351	0.257602862254026
PF3D7_1013600	0.127090301003344	0.0290909090909091	0.04	0.119514472455649	0.0234113712374582	0.0392156862745098	0.128851540616246	0.0922058074375959	0.191999999999999	0.0947263184203944	0.230769230769231
PF3D7_1013800	0.0944816053511705	0.0342857142857143	0.0472727272727272	0.0980392156862743	0.0376254180602007	0.0476190476190476	0.100840336134454	0.0667345899133981	0.265599999999999	0.0902274431392147	0.216457960644008
PF3D7_1013900	0.125418060200669	0.0275324675324676	0.0342857142857143	0.136321195144724	0.020066889632107	0.0364145658263305	0.117647058823529	0.0914416709118699	0.191466666666666	0.066733316670832	0.230769230769231
PF3D7_1014200	0.112040133779264	0.0223376623376624	0.0358441558441559	0.119514472455649	0.0367892976588629	0.0242763772175537	0.11484593837535	0.0736118186449315	0.148799999999999	0.0562359410147461	0.107334525939177
PF3D7_1014300	0.130434782608696	0.0353246753246753	0.0379220779220779	0.127917833800186	0.0234113712374582	0.0298786181139122	0.134453781512605	0.103413143148243	0.183999999999999	0.0974756310922264	0.218246869409661
PF3D7_1014400	0.119565217391304	0.0316883116883117	0.0405194805194805	0.125116713352007	0.0301003344481605	0.0364145658263305	0.124183006535947	0.105960264900663	0.150399999999999	0.080229942514371	0.177101967799642
PF3D7_1014600	0.193979933110368	0.0218181818181818	0.0207792207792208	0.187675070028011	0.0117056856187291	0.0168067226890756	0.192343604108309	0.119460010188488	0.219733333333332	0.0697325668582851	0.25402504472272
PF3D7_1014700	0.132107023411371	0.0327272727272728	0.0358441558441559	0.131652661064425	0.0292642140468227	0.0364145658263305	0.127917833800186	0.0962812022414675	0.154666666666666	0.0762309422644335	0.162790697674419
PF3D7_1014900	0.0944816053511705	0.0368831168831169	0.0384415584415584	0.0896358543417365	0.0351170568561873	0.0364145658263305	0.100840336134454	0.0720835455934796	0.218133333333332	0.0689827543114218	0.216457960644008
PF3D7_1015100	0.110367892976589	0.0233766233766234	0.0472727272727272	0.0999066293183938	0.0192307692307692	0.0429505135387488	0.100840336134454	0.0725929699439636	0.210133333333332	0.069482629342664	0.221824686940967
PF3D7_1015200	0.120401337792642	0.0290909090909091	0.0353246753246753	0.0971055088702145	0.0234113712374582	0.0261437908496732	0.11297852474323	0.0894039735099341	0.147733333333333	0.0992251937015741	0.112701252236136
PF3D7_1015300	0.124581939799331	0.027012987012987	0.0353246753246753	0.129785247432306	0.0301003344481605	0.0373482726423903	0.131652661064425	0.0929699439633218	0.179199999999999	0.0562359410147461	0.246869409660108
PF3D7_1015500	0.115384615384615	0.0431168831168831	0.055064935064935	0.11484593837535	0.0217391304347826	0.0438842203548085	0.118580765639589	0.068008150789608	0.193066666666666	0.0607348162959257	0.200357781753131
PF3D7_1015600	0.112040133779264	0.024935064935065	0.0322077922077922	0.121381886087768	0.0275919732441471	0.0354808590102708	0.105508870214752	0.0830361691288847	0.157866666666666	0.0579855036240937	0.10912343470483
PF3D7_1015700	0.126254180602007	0.0301298701298702	0.0358441558441559	0.146591970121381	0.0259197324414716	0.034547152194211	0.133520074696545	0.0983188996434033	0.185066666666666	0.0842289427643085	0.162790697674419
PF3D7_1015800	0.140468227424749	0.0285714285714286	0.0285714285714286	0.126984126984127	0.0309364548494983	0.0252100840336134	0.143790849673202	0.108507386653082	0.155733333333333	0.096225943514121	0.144901610017889
PF3D7_1015900	0.112040133779264	0.0166233766233766	0.024935064935065	0.112044817927171	0.0234113712374582	0.0252100840336134	0.111111111111111	0.0942435048395317	0.140799999999999	0.0827293176705819	0.0787119856887298
PF3D7_1016000	0.0978260869565217	0.0363636363636364	0.0394805194805195	0.101774042950513	0.0409698996655518	0.0401493930905695	0.0999066293183938	0.0771777890983192	0.228799999999999	0.074981254686328	0.22361359570662
PF3D7_1016200	0.148829431438127	0.0207792207792208	0.0296103896103896	0.130718954248366	0.0225752508361204	0.0280112044817927	0.140989729225023	0.100611309220581	0.191999999999999	0.0917270682329413	0.18783542039356
PF3D7_1016300	0.144648829431438	0.0275324675324676	0.0254545454545455	0.131652661064425	0.0225752508361204	0.0177404295051354	0.134453781512605	0.0807437595517069	0.197333333333332	0.053486628342914	0.200357781753131
PF3D7_1016400	0.153010033444816	0.0306493506493507	0.0285714285714286	0.135387488328664	0.0183946488294314	0.030812324929972	0.135387488328664	0.119460010188488	0.146666666666666	0.069482629342664	0.0840787119856887
PF3D7_1016500	0.145484949832776	0.0316883116883117	0.0431168831168831	0.122315592903828	0.0183946488294314	0.0336134453781513	0.145658263305322	0.0894039735099341	0.217599999999999	0.0669832541864531	0.216457960644008
PF3D7_1016700	0.134615384615385	0.024935064935065	0.0322077922077922	0.129785247432306	0.0225752508361204	0.034547152194211	0.130718954248366	0.0988283239938873	0.169066666666666	0.0697325668582851	0.137745974955277
PF3D7_1016900	0.115384615384615	0.0254545454545455	0.0348051948051948	0.0971055088702145	0.0326086956521739	0.0280112044817927	0.11484593837535	0.118695873662762	0.138133333333333	0.0972256935766053	0.152057245080501
PF3D7_1017200	0.112040133779264	0.0285714285714286	0.0327272727272728	0.11391223155929	0.0351170568561873	0.0317460317460317	0.119514472455649	0.090422822210902	0.158399999999999	0.0952261934516366	0.173524150268337
PF3D7_1017400	0.112040133779264	0.0342857142857143	0.0374025974025974	0.11577964519141	0.020066889632107	0.0317460317460317	0.117647058823529	0.109271523178808	0.170133333333333	0.0967258185453631	0.162790697674419
PF3D7_1017500	0.115384615384615	0.0218181818181818	0.0228571428571429	0.139122315592903	0.0351170568561873	0.0233426704014939	0.119514472455649	0.0998471726948552	0.162666666666666	0.132216945763559	0.175313059033989
PF3D7_1017800	0.150501672240803	0.0327272727272728	0.04	0.131652661064425	0.0217391304347826	0.0410830999066293	0.156862745098039	0.0965359144167095	0.205333333333332	0.0677330667333163	0.245080500894455
PF3D7_1017900	0.132107023411371	0.0218181818181818	0.0280519480519481	0.147525676937441	0.0309364548494983	0.027077497665733	0.127917833800186	0.107488537952115	0.194666666666666	0.0604848787803046	0.202146690518784
PF3D7_1018000	0.163043478260869	0.0233766233766234	0.0342857142857143	0.185807656395891	0.0351170568561873	0.027077497665733	0.169934640522875	0.0944982170147737	0.197333333333332	0.0649837540614843	0.232558139534884
PF3D7_1018100	0.0785953177257525	0.0290909090909091	0.038961038961039	0.0774976657329597	0.040133779264214	0.0410830999066293	0.0756302521008402	0.0708099847172697	0.158399999999999	0.0737315671082226	0.23613595706619
PF3D7_1018200	0.137959866220736	0.04	0.0493506493506493	0.126984126984127	0.0225752508361204	0.0466853408029878	0.146591970121381	0.0866021395822724	0.197333333333332	0.0932266933266678	0.177101967799642
PF3D7_1018400	0.11371237458194	0.0285714285714286	0.0244155844155844	0.108309990662932	0.024247491638796	0.0261437908496732	0.109243697478991	0.114365766683648	0.156266666666666	0.102224443889027	0.141323792486583
PF3D7_1018600	0.176421404682274	0.0301298701298702	0.0316883116883117	0.161531279178338	0.0217391304347826	0.0354808590102708	0.169000933706816	0.10952623535405	0.251733333333332	0.0584853786553359	0.25402504472272
PF3D7_1018800	0.154682274247492	0.0457142857142857	0.0519480519480519	0.169000933706816	0.0259197324414716	0.0560224089635853	0.166199813258636	0.0809984717269489	0.263466666666665	0.0494876280929765	0.286225402504473
PF3D7_1019000	0.159698996655518	0.025974025974026	0.0296103896103896	0.135387488328664	0.0175585284280936	0.0289449112978525	0.1531279178338	0.113601630157922	0.190399999999999	0.0737315671082226	0.169946332737031
PF3D7_1019100	0.135451505016722	0.0462337662337662	0.0483116883116883	0.138188608776844	0.0250836120401338	0.0373482726423903	0.145658263305322	0.0832908813041267	0.255999999999999	0.0644838790302421	0.314847942754921
PF3D7_1019200	0.131270903010033	0.0275324675324676	0.0348051948051948	0.140989729225023	0.040133779264214	0.03828197945845	0.132586367880485	0.100356597045339	0.183466666666666	0.0677330667333163	0.250447227191414
PF3D7_1019300	0.115384615384615	0.0457142857142857	0.0446753246753246	0.11297852474323	0.0359531772575251	0.0410830999066293	0.116713352007469	0.101375445746307	0.173866666666666	0.0682329417645585	0.121645796064401
PF3D7_1019500	0.110367892976589	0.0322077922077922	0.0358441558441559	0.129785247432306	0.0301003344481605	0.0224089635854342	0.111111111111111	0.0965359144167095	0.141333333333333	0.109972506873281	0.15742397137746
PF3D7_1019600	0.137123745819398	0.0296103896103896	0.0332467532467533	0.128851540616246	0.020066889632107	0.0326797385620915	0.132586367880485	0.0896586856851761	0.205866666666666	0.0659835041239687	0.209302325581396
PF3D7_1019800	0.117056856187291	0.0405194805194805	0.0462337662337662	0.0756302521008402	0.0359531772575251	0.0466853408029878	0.107376283846872	0.0937340804890477	0.228266666666666	0.0999750062484374	0.194991055456172
PF3D7_1020200	0.12876254180602	0.0457142857142857	0.0519480519480519	0.0971055088702145	0.0284280936454849	0.0457516339869281	0.11577964519141	0.0886398369842082	0.227733333333332	0.0832291927018241	0.202146690518784
PF3D7_1020300	0.122073578595318	0.0285714285714286	0.0358441558441559	0.116713352007469	0.044314381270903	0.034547152194211	0.110177404295051	0.0697911360163018	0.191466666666666	0.0584853786553359	0.262969588550985
PF3D7_1020500	0.164715719063545	0.0301298701298702	0.0311688311688312	0.156862745098039	0.0284280936454849	0.0354808590102708	0.154995331465919	0.0937340804890477	0.238933333333332	0.0732316920769804	0.262969588550985
PF3D7_1021200	0.123745819397993	0.0306493506493507	0.0353246753246753	0.121381886087768	0.0334448160535117	0.0326797385620915	0.11484593837535	0.079470198675497	0.219733333333332	0.0799800049987499	0.216457960644008
PF3D7_1021400	0.139632107023411	0.0264935064935065	0.025974025974026	0.143790849673202	0.0175585284280936	0.0224089635854342	0.142857142857142	0.102394294447275	0.127466666666666	0.0984753811547108	0.143112701252236
PF3D7_1021500	0.147157190635451	0.0285714285714286	0.0306493506493507	0.138188608776844	0.024247491638796	0.0242763772175537	0.148459383753501	0.0809984717269489	0.254933333333332	0.0539865033741562	0.270125223613597
PF3D7_1021800	0.125418060200669	0.0363636363636364	0.038961038961039	0.126984126984127	0.0309364548494983	0.0373482726423903	0.131652661064425	0.0883851248089662	0.213333333333332	0.0652336915771054	0.239713774597496
PF3D7_1021900	0.132107023411371	0.0322077922077922	0.0358441558441559	0.149393090569561	0.0326086956521739	0.0326797385620915	0.135387488328664	0.0764136525725932	0.287466666666665	0.0354911272181953	0.279069767441861
PF3D7_1022000	0.148829431438127	0.0384415584415584	0.04	0.123249299719888	0.0250836120401338	0.0457516339869281	0.138188608776844	0.0990830361691293	0.234666666666665	0.0899775056235936	0.275491949910555
PF3D7_1022300	0.132107023411371	0.0316883116883117	0.0363636363636364	0.121381886087768	0.0275919732441471	0.0354808590102708	0.141923436041083	0.101375445746307	0.144533333333333	0.109222694326418	0.155635062611807
PF3D7_1022500	0.137123745819398	0.0264935064935065	0.025974025974026	0.11577964519141	0.0301003344481605	0.0298786181139122	0.133520074696545	0.0873662761079983	0.153066666666666	0.085478630342414	0.175313059033989
PF3D7_1022600	0.102842809364548	0.0238961038961039	0.027012987012987	0.110177404295051	0.020066889632107	0.0186741363211951	0.107376283846872	0.0725929699439636	0.213866666666666	0.0939765058735311	0.171735241502684
PF3D7_1022700	0.0994983277591973	0.0264935064935065	0.0296103896103896	0.0961718020541548	0.0392976588628762	0.030812324929972	0.0933706816059755	0.0916963830871119	0.137066666666666	0.108722819295176	0.15742397137746
PF3D7_1022800	0.11371237458194	0.0290909090909091	0.0394805194805195	0.120448179271708	0.0309364548494983	0.0401493930905695	0.117647058823529	0.0807437595517069	0.207466666666666	0.0599850037490625	0.227191413237925
PF3D7_1023100	0.141304347826087	0.0223376623376624	0.0285714285714286	0.141923436041083	0.0259197324414716	0.027077497665733	0.148459383753501	0.090422822210902	0.219199999999999	0.0639840039989999	0.220035778175314
PF3D7_1023200	0.133779264214047	0.0238961038961039	0.0306493506493507	0.149393090569561	0.0217391304347826	0.030812324929972	0.140056022408963	0.0985736118186453	0.195199999999999	0.0874781304673827	0.178890876565295
PF3D7_1023300	0.103678929765886	0.04	0.041038961038961	0.0933706816059755	0.0259197324414716	0.0364145658263305	0.110177404295051	0.120224146714213	0.145066666666666	0.110472381904523	0.0805008944543828
PF3D7_1023500	0.0877926421404682	0.0228571428571429	0.0431168831168831	0.0905695611577962	0.0275919732441471	0.0448179271708683	0.0896358543417365	0.0919510952623539	0.142399999999999	0.0852286928267929	0.123434704830054
PF3D7_1023600	0.131270903010033	0.0301298701298702	0.0363636363636364	0.129785247432306	0.0309364548494983	0.0317460317460317	0.140056022408963	0.0970453387671935	0.236799999999999	0.0669832541864531	0.162790697674419
PF3D7_1023700	0.124581939799331	0.0306493506493507	0.0368831168831169	0.123249299719888	0.0292642140468227	0.0289449112978525	0.11577964519141	0.0960264900662255	0.181333333333332	0.0674831292176953	0.159212880143113
PF3D7_1023900	0.1438127090301	0.0322077922077922	0.0348051948051948	0.141923436041083	0.024247491638796	0.0354808590102708	0.155929038281979	0.0919510952623539	0.201066666666666	0.0544863784053984	0.189624329159213
PF3D7_1024100	0.102006688963211	0.0363636363636364	0.0431168831168831	0.0980392156862743	0.0351170568561873	0.0504201680672268	0.0924369747899157	0.0649516046867042	0.319466666666665	0.0557360659835039	0.33273703041145
PF3D7_1024300	0.0936454849498327	0.0332467532467533	0.0425974025974026	0.0859010270774975	0.0384615384615384	0.0476190476190476	0.0943043884220353	0.0901681100356601	0.132799999999999	0.0872281929517616	0.198568872987478
PF3D7_1024500	0.122909698996655	0.0358441558441559	0.0451948051948052	0.104575163398693	0.0351170568561873	0.0457516339869281	0.111111111111111	0.0825267447784007	0.196799999999999	0.106723319170207	0.221824686940967
PF3D7_1024600	0.0919732441471571	0.0296103896103896	0.038961038961039	0.0961718020541548	0.040133779264214	0.027077497665733	0.0896358543417365	0.0886398369842082	0.169066666666666	0.0784803799050234	0.173524150268337
PF3D7_1024800	0.173913043478261	0.0202597402597403	0.025974025974026	0.180205415499533	0.0158862876254181	0.0354808590102708	0.186741363211951	0.107997962302599	0.174399999999999	0.0814796300924765	0.18783542039356
PF3D7_1024900	0.0928093645484949	0.0223376623376624	0.0379220779220779	0.122315592903828	0.0292642140468227	0.0410830999066293	0.100840336134454	0.0626591951095264	0.214399999999999	0.0524868782804297	0.227191413237925
PF3D7_1025300	0.0978260869565217	0.0275324675324676	0.0457142857142857	0.125116713352007	0.0225752508361204	0.0429505135387488	0.107376283846872	0.0652063168619462	0.234666666666665	0.0529867533116719	0.255813953488373
PF3D7_1025200	0.13628762541806	0.0306493506493507	0.041038961038961	0.127917833800186	0.0267558528428094	0.0354808590102708	0.126050420168067	0.0804890473764649	0.176533333333332	0.0759810047488124	0.230769230769231
PF3D7_1025500	0.139632107023411	0.04	0.0477922077922077	0.141923436041083	0.020066889632107	0.0494864612511671	0.148459383753501	0.0957717778909836	0.243199999999999	0.0797300674831288	0.277280858676208
PF3D7_1025600	0.131270903010033	0.0212987012987013	0.0254545454545455	0.15032679738562	0.0434782608695652	0.0289449112978525	0.139122315592903	0.104686704024453	0.152533333333333	0.0852286928267929	0.128801431127012
PF3D7_1025700	0.1061872909699	0.0296103896103896	0.0332467532467533	0.11484593837535	0.040133779264214	0.0364145658263305	0.102707749766573	0.106724401426389	0.171733333333333	0.0827293176705819	0.191413237924866
PF3D7_1025800	0.0961538461538461	0.0327272727272728	0.0457142857142857	0.105508870214752	0.0317725752508361	0.0457516339869281	0.0980392156862743	0.101884870096791	0.164266666666666	0.0959760059984999	0.132379248658318
PF3D7_1025900	0.137123745819398	0.0316883116883117	0.0425974025974026	0.121381886087768	0.0301003344481605	0.0457516339869281	0.126984126984127	0.0774325012735612	0.227733333333332	0.042739315171207	0.266547406082291
PF3D7_1026100	0.118729096989966	0.0181818181818182	0.0223376623376624	0.142857142857142	0.0259197324414716	0.0242763772175537	0.126984126984127	0.112582781456954	0.164799999999999	0.0862284428892772	0.178890876565295
PF3D7_1026200	0.129598662207358	0.0306493506493507	0.041038961038961	0.118580765639589	0.0309364548494983	0.042016806722689	0.127917833800186	0.0883851248089662	0.180266666666666	0.0847288177955507	0.198568872987478
PF3D7_1026300	0.134615384615385	0.0353246753246753	0.0441558441558441	0.131652661064425	0.0326086956521739	0.0354808590102708	0.130718954248366	0.0771777890983192	0.210666666666666	0.0564858785303672	0.200357781753131
PF3D7_1026400	0.108695652173913	0.04	0.0509090909090908	0.095238095238095	0.0309364548494983	0.0476190476190476	0.11484593837535	0.0868568517575143	0.194666666666666	0.0852286928267929	0.221824686940967
PF3D7_1026600	0.105351170568562	0.0306493506493507	0.0322077922077922	0.111111111111111	0.0259197324414716	0.0401493930905695	0.106442577030812	0.0807437595517069	0.258133333333332	0.0714821294676327	0.282647584973167
PF3D7_1026800	0.17056856187291	0.0212987012987013	0.0301298701298702	0.174603174603174	0.0142140468227425	0.0252100840336134	0.174603174603174	0.117677024961794	0.154666666666666	0.0767308172956757	0.103756708407871
PF3D7_1027000	0.12876254180602	0.024935064935065	0.0316883116883117	0.144724556489262	0.0309364548494983	0.0354808590102708	0.134453781512605	0.0858380030565464	0.231999999999999	0.0674831292176953	0.22361359570662
PF3D7_1027200	0.115384615384615	0.0228571428571429	0.027012987012987	0.137254901960784	0.0342809364548495	0.0280112044817927	0.125116713352007	0.0998471726948552	0.154666666666666	0.0604848787803046	0.175313059033989
PF3D7_1027300	0.119565217391304	0.0202597402597403	0.0285714285714286	0.133520074696545	0.0359531772575251	0.0298786181139122	0.126984126984127	0.103667855323485	0.230399999999999	0.0809797550612343	0.186046511627907
PF3D7_1027400	0.115384615384615	0.0327272727272728	0.038961038961039	0.123249299719888	0.0334448160535117	0.0336134453781513	0.123249299719888	0.102649006622517	0.136533333333333	0.088227943014246	0.116279069767442
PF3D7_1027500	0.12123745819398	0.0348051948051948	0.0462337662337662	0.11391223155929	0.0342809364548495	0.03828197945845	0.116713352007469	0.0980641874681614	0.134933333333333	0.0847288177955507	0.143112701252236
PF3D7_1027700	0.118729096989966	0.0290909090909091	0.038961038961039	0.111111111111111	0.0267558528428094	0.0336134453781513	0.105508870214752	0.0978094752929194	0.149333333333333	0.0972256935766053	0.166368515205725
PF3D7_1027900	0.127926421404682	0.0342857142857143	0.0306493506493507	0.132586367880485	0.0234113712374582	0.0280112044817927	0.125116713352007	0.126591951095263	0.133866666666666	0.103724068982754	0.123434704830054
PF3D7_1028000	0.1438127090301	0.0296103896103896	0.0384415584415584	0.1531279178338	0.0217391304347826	0.0317460317460317	0.145658263305322	0.113092205807438	0.190399999999999	0.0952261934516366	0.123434704830054
PF3D7_1028100	0.107023411371237	0.04	0.0477922077922077	0.091503267973856	0.0234113712374582	0.0466853408029878	0.0999066293183938	0.0779419256240451	0.192533333333332	0.0757310672331913	0.180679785330948
PF3D7_1028200	0.109531772575251	0.0264935064935065	0.0374025974025974	0.0933706816059755	0.0275919732441471	0.0373482726423903	0.105508870214752	0.0835455934793686	0.119999999999999	0.088227943014246	0.10912343470483
PF3D7_1028300	0.139632107023411	0.0223376623376624	0.0254545454545455	0.128851540616246	0.0217391304347826	0.0242763772175537	0.125116713352007	0.0973000509424354	0.202133333333332	0.0947263184203944	0.282647584973167
PF3D7_1028600	0.120401337792642	0.0233766233766234	0.0233766233766234	0.11297852474323	0.024247491638796	0.0261437908496732	0.125116713352007	0.104941416199695	0.197866666666666	0.118720319920019	0.246869409660108
PF3D7_1028900	0.127090301003344	0.0374025974025974	0.041038961038961	0.118580765639589	0.0217391304347826	0.0392156862745098	0.128851540616246	0.107233825776873	0.186666666666666	0.090977255686078	0.194991055456172
PF3D7_1029100	0.101170568561873	0.0394805194805195	0.0519480519480519	0.095238095238095	0.0351170568561873	0.0466853408029878	0.0896358543417365	0.0840550178298526	0.204799999999999	0.0709822544363906	0.153846153846154
PF3D7_1029200	0.139632107023411	0.0353246753246753	0.0446753246753246	0.126984126984127	0.0225752508361204	0.0373482726423903	0.145658263305322	0.100101884870097	0.186133333333332	0.0727318170457382	0.202146690518784
PF3D7_1029300	0.109531772575251	0.0244155844155844	0.0420779220779221	0.110177404295051	0.0292642140468227	0.034547152194211	0.117647058823529	0.0685175751400919	0.241599999999999	0.0602349412646836	0.289803220035779
PF3D7_1029500	0.157190635451505	0.0254545454545455	0.025974025974026	0.149393090569561	0.024247491638796	0.027077497665733	0.155929038281979	0.136271013754458	0.168533333333333	0.0959760059984999	0.246869409660108
PF3D7_1029600	0.168896321070234	0.0264935064935065	0.027012987012987	0.166199813258636	0.0234113712374582	0.0280112044817927	0.169000933706816	0.103922567498727	0.145066666666666	0.0792301924518866	0.127012522361359
PF3D7_1029700	0.0677257525083612	0.0384415584415584	0.0514285714285714	0.0728291316526609	0.0518394648829431	0.0448179271708683	0.0634920634920634	0.0710646968925117	0.180799999999999	0.0672331917020742	0.150268336314848
PF3D7_1029800	0.104515050167224	0.0296103896103896	0.0363636363636364	0.118580765639589	0.0334448160535117	0.0289449112978525	0.104575163398693	0.0899133978604181	0.167999999999999	0.0914771307173202	0.171735241502684
PF3D7_1029900	0.122073578595318	0.0535064935064934	0.0535064935064934	0.102707749766573	0.0150501672240803	0.0457516339869281	0.131652661064425	0.090422822210902	0.187733333333332	0.119220194951262	0.193202146690519
PF3D7_1030000	0.110367892976589	0.0223376623376624	0.0337662337662338	0.111111111111111	0.0309364548494983	0.0261437908496732	0.111111111111111	0.0939887926642897	0.138133333333333	0.0767308172956757	0.178890876565295
PF3D7_1030100	0.118729096989966	0.0207792207792208	0.0358441558441559	0.120448179271708	0.0234113712374582	0.0298786181139122	0.102707749766573	0.0641874681609783	0.245866666666665	0.0542364408897773	0.291592128801432
PF3D7_1030300	0.127090301003344	0.0363636363636364	0.0462337662337662	0.140056022408963	0.0275919732441471	0.0457516339869281	0.133520074696545	0.0743759551706574	0.256533333333332	0.0589852536865781	0.261180679785332
PF3D7_1030500	0.140468227424749	0.0296103896103896	0.0332467532467533	0.142857142857142	0.0292642140468227	0.0252100840336134	0.134453781512605	0.111309220580744	0.172799999999999	0.0769807548112968	0.177101967799642
PF3D7_1030600	0.124581939799331	0.0316883116883117	0.0374025974025974	0.11391223155929	0.0384615384615384	0.0317460317460317	0.11577964519141	0.0863474274070304	0.191999999999999	0.0764808797800546	0.173524150268337
PF3D7_1030700	0.133779264214047	0.0353246753246753	0.041038961038961	0.121381886087768	0.0301003344481605	0.0317460317460317	0.133520074696545	0.0985736118186453	0.204266666666666	0.0759810047488124	0.198568872987478
PF3D7_1030900	0.102006688963211	0.0316883116883117	0.0405194805194805	0.106442577030812	0.0367892976588629	0.0326797385620915	0.101774042950513	0.0952623535404996	0.130133333333333	0.106723319170207	0.153846153846154
PF3D7_1031200	0.123745819397993	0.0379220779220779	0.0488311688311688	0.0961718020541548	0.0275919732441471	0.0578898225957049	0.117647058823529	0.0927152317880798	0.181866666666666	0.104973756560859	0.159212880143113
PF3D7_1031300	0.138795986622074	0.0254545454545455	0.0358441558441559	0.104575163398693	0.0183946488294314	0.0429505135387488	0.120448179271708	0.0840550178298526	0.253333333333332	0.0752311922019491	0.289803220035779
PF3D7_1031400	0.142976588628762	0.0368831168831169	0.038961038961039	0.141923436041083	0.0334448160535117	0.0373482726423903	0.138188608776844	0.120478858889455	0.183999999999999	0.105723569107723	0.146690518783542
PF3D7_1031500	0.158862876254181	0.0285714285714286	0.0353246753246753	0.169934640522875	0.0250836120401338	0.0289449112978525	0.170868347338935	0.107233825776873	0.219733333333332	0.0634841289677578	0.252236135957067
PF3D7_1031600	0.180602006688963	0.0275324675324676	0.0311688311688312	0.169934640522875	0.0209030100334448	0.0298786181139122	0.177404295051353	0.0973000509424354	0.231466666666665	0.0604848787803046	0.239713774597496
PF3D7_1031700	0.181438127090301	0.0218181818181818	0.0311688311688312	0.157796451914099	0.020066889632107	0.0298786181139122	0.169000933706816	0.111054508405502	0.138666666666666	0.098975256185953	0.169946332737031
PF3D7_1031800	0.0819397993311036	0.0290909090909091	0.0379220779220779	0.0718954248366012	0.0250836120401338	0.03828197945845	0.0784313725490194	0.0736118186449315	0.199999999999999	0.0777305673581601	0.220035778175314
PF3D7_1031900	0.0869565217391304	0.0483116883116883	0.0472727272727272	0.0924369747899157	0.0334448160535117	0.0476190476190476	0.0718954248366012	0.0799796230259809	0.164266666666666	0.0762309422644335	0.175313059033989
PF3D7_1032100	0.17056856187291	0.024935064935065	0.025974025974026	0.141923436041083	0.0250836120401338	0.0298786181139122	0.162464985994397	0.110035659704534	0.211733333333332	0.0739815046238437	0.214669051878355
PF3D7_1032300	0.129598662207358	0.0358441558441559	0.0394805194805195	0.11484593837535	0.0317725752508361	0.0438842203548085	0.136321195144724	0.0962812022414675	0.217066666666666	0.0684828792801796	0.246869409660108
PF3D7_1032500	0.125418060200669	0.0181818181818182	0.0218181818181818	0.141923436041083	0.0359531772575251	0.0205415499533147	0.126984126984127	0.0975547631176774	0.137599999999999	0.105723569107723	0.105545617173524
PF3D7_1032700	0.173913043478261	0.0244155844155844	0.0316883116883117	0.15219421101774	0.0267558528428094	0.0252100840336134	0.169934640522875	0.0871115639327563	0.289599999999998	0.0544863784053984	0.245080500894455
PF3D7_1032800	0.147993311036789	0.0280519480519481	0.038961038961039	0.138188608776844	0.0326086956521739	0.0336134453781513	0.15219421101774	0.116403464085584	0.164266666666666	0.0787303174206444	0.159212880143113
PF3D7_1033000	0.102842809364548	0.0337662337662338	0.0441558441558441	0.0896358543417365	0.0217391304347826	0.0401493930905695	0.098972922502334	0.0784513499745291	0.209599999999999	0.0784803799050234	0.152057245080501
PF3D7_1033100	0.0936454849498327	0.0187012987012987	0.0254545454545455	0.0943043884220353	0.0326086956521739	0.0289449112978525	0.0943043884220353	0.067753438614366	0.150399999999999	0.0674831292176953	0.119856887298748
PF3D7_1033300	0.142976588628762	0.0233766233766234	0.0285714285714286	0.117647058823529	0.0292642140468227	0.0196078431372549	0.131652661064425	0.120224146714213	0.187199999999999	0.0764808797800546	0.182468694096601
PF3D7_1033400	0.144648829431438	0.0264935064935065	0.0285714285714286	0.141923436041083	0.0209030100334448	0.0317460317460317	0.146591970121381	0.109271523178808	0.148799999999999	0.0889777555611093	0.161001788908766
PF3D7_1033500	0.111204013377926	0.0425974025974026	0.0540259740259739	0.121381886087768	0.0192307692307692	0.0457516339869281	0.124183006535947	0.0731023942944475	0.216533333333332	0.0644838790302421	0.186046511627907
PF3D7_1033600	0.142976588628762	0.0228571428571429	0.0327272727272728	0.146591970121381	0.0192307692307692	0.0326797385620915	0.138188608776844	0.0743759551706574	0.235733333333332	0.0552361909522617	0.209302325581396
PF3D7_1033800	0.0903010033444816	0.0431168831168831	0.0436363636363636	0.104575163398693	0.0334448160535117	0.030812324929972	0.087768440709617	0.0845644421803365	0.162666666666666	0.0737315671082226	0.175313059033989
PF3D7_1033900	0.0869565217391304	0.0228571428571429	0.024935064935065	0.0802987861811389	0.0384615384615384	0.027077497665733	0.0887021475256767	0.111563932755986	0.114666666666666	0.133966508372907	0.0661896243291592
PF3D7_1034000	0.152173913043478	0.0306493506493507	0.0431168831168831	0.124183006535947	0.0175585284280936	0.03828197945845	0.144724556489262	0.0937340804890477	0.185599999999999	0.0629842539365156	0.164579606440072
PF3D7_1034300	0.0794314381270903	0.0457142857142857	0.0483116883116883	0.0681605975723621	0.0217391304347826	0.0438842203548085	0.0812324929971987	0.067753438614366	0.225066666666666	0.0832291927018241	0.257602862254026
PF3D7_1034400	0.130434782608696	0.0306493506493507	0.0322077922077922	0.140056022408963	0.0351170568561873	0.0289449112978525	0.137254901960784	0.0809984717269489	0.138133333333333	0.066733316670832	0.107334525939177
PF3D7_1034600	0.147157190635451	0.0327272727272728	0.038961038961039	0.124183006535947	0.0434782608695652	0.0336134453781513	0.146591970121381	0.114875191034132	0.202133333333332	0.0662334416395898	0.266547406082291
PF3D7_1034700	0.133779264214047	0.056103896103896	0.0618181818181817	0.142857142857142	0.0309364548494983	0.0429505135387488	0.127917833800186	0.101375445746307	0.126933333333333	0.105723569107723	0.134168157423971
PF3D7_1034900	0.131270903010033	0.027012987012987	0.0353246753246753	0.100840336134454	0.0225752508361204	0.0280112044817927	0.127917833800186	0.079470198675497	0.165333333333333	0.0767308172956757	0.186046511627907
PF3D7_1035000	0.11371237458194	0.0254545454545455	0.0327272727272728	0.117647058823529	0.0301003344481605	0.0354808590102708	0.111111111111111	0.0827814569536427	0.250666666666665	0.0644838790302421	0.25402504472272
PF3D7_1035100	0.111204013377926	0.0322077922077922	0.0363636363636364	0.111111111111111	0.024247491638796	0.034547152194211	0.117647058823529	0.0756495160468673	0.214933333333332	0.0787303174206444	0.212880143112702
PF3D7_1035200	0.0928093645484949	0.0342857142857143	0.0457142857142857	0.108309990662932	0.0301003344481605	0.0494864612511671	0.0980392156862743	0.0575649516046869	0.191999999999999	0.053486628342914	0.212880143112702
PF3D7_1035400	0.0861204013377926	0.0353246753246753	0.0420779220779221	0.0812324929971987	0.0275919732441471	0.0336134453781513	0.0887021475256767	0.0621497707590425	0.236799999999999	0.077480629842539	0.245080500894455
PF3D7_1035500	0.109531772575251	0.025974025974026	0.0316883116883117	0.0784313725490194	0.0284280936454849	0.0326797385620915	0.0971055088702145	0.0817626082526748	0.230399999999999	0.101474631342164	0.189624329159213
PF3D7_1035600	0.0819397993311036	0.025974025974026	0.04	0.0802987861811389	0.0317725752508361	0.0326797385620915	0.0728291316526609	0.0603667855323487	0.182933333333332	0.0639840039989999	0.169946332737031
PF3D7_1035700	0.13628762541806	0.0285714285714286	0.0363636363636364	0.119514472455649	0.0158862876254181	0.0438842203548085	0.138188608776844	0.078706062149771	0.198399999999999	0.0542364408897773	0.173524150268337
PF3D7_1035800	0.118729096989966	0.0322077922077922	0.0332467532467533	0.103641456582633	0.0175585284280936	0.0336134453781513	0.121381886087768	0.0718288334182376	0.135999999999999	0.110472381904523	0.175313059033989
PF3D7_1035900	0.1061872909699	0.0223376623376624	0.0363636363636364	0.087768440709617	0.0209030100334448	0.0364145658263305	0.11484593837535	0.0529801324503313	0.226133333333332	0.0887278180454882	0.268336314847944
PF3D7_1036000	0.0702341137123745	0.0436363636363636	0.0415584415584415	0.0550887021475256	0.0225752508361204	0.0336134453781513	0.0616246498599439	0.0634233316352524	0.198933333333332	0.0877280679830038	0.211091234347049
PF3D7_1036400	0.088628762541806	0.0374025974025974	0.0431168831168831	0.0961718020541548	0.0267558528428094	0.0560224089635853	0.0905695611577962	0.0468670402445238	0.226133333333332	0.050737315671082	0.241502683363149
PF3D7_1037000	0.0994983277591973	0.0332467532467533	0.0363636363636364	0.0980392156862743	0.0217391304347826	0.0392156862745098	0.0980392156862743	0.0937340804890477	0.178133333333332	0.096225943514121	0.0966010733452593
PF3D7_1037100	0.116220735785953	0.0223376623376624	0.0311688311688312	0.129785247432306	0.0418060200668896	0.0280112044817927	0.118580765639589	0.079215486500255	0.205333333333332	0.0577355661084726	0.20572450805009
PF3D7_1037300	0.145484949832776	0.0202597402597403	0.0228571428571429	0.155929038281979	0.0275919732441471	0.0242763772175537	0.140989729225023	0.116912888436068	0.153066666666666	0.082979255186203	0.10912343470483
PF3D7_1037400	0.115384615384615	0.0233766233766234	0.0290909090909091	0.124183006535947	0.0292642140468227	0.0252100840336134	0.110177404295051	0.0899133978604181	0.221333333333332	0.0584853786553359	0.22361359570662
PF3D7_1037500	0.147157190635451	0.0384415584415584	0.0451948051948052	0.129785247432306	0.024247491638796	0.0466853408029878	0.146591970121381	0.0868568517575143	0.178133333333332	0.0897275681079725	0.152057245080501
PF3D7_1037600	0.146321070234114	0.024935064935065	0.0363636363636364	0.140989729225023	0.0250836120401338	0.0298786181139122	0.136321195144724	0.0825267447784007	0.170133333333333	0.0714821294676327	0.171735241502684
PF3D7_1037700	0.112876254180602	0.0280519480519481	0.0379220779220779	0.109243697478991	0.0250836120401338	0.0392156862745098	0.110177404295051	0.110290371879776	0.138666666666666	0.103474131467133	0.135957066189624
PF3D7_1037800	0.122909698996655	0.0316883116883117	0.0327272727272728	0.109243697478991	0.0284280936454849	0.0401493930905695	0.122315592903828	0.0962812022414675	0.188799999999999	0.0879780054986249	0.221824686940967
PF3D7_1038100	0.132107023411371	0.0207792207792208	0.0233766233766234	0.181139122315592	0.0284280936454849	0.0196078431372549	0.143790849673202	0.0848191543555785	0.205333333333332	0.0592351912021992	0.218246869409661
PF3D7_1038200	0.144648829431438	0.0337662337662338	0.0363636363636364	0.100840336134454	0.0234113712374582	0.030812324929972	0.137254901960784	0.122771268466633	0.137066666666666	0.0984753811547108	0.189624329159213
PF3D7_1038400	0.105351170568562	0.0431168831168831	0.0420779220779221	0.111111111111111	0.0217391304347826	0.0448179271708683	0.107376283846872	0.0705552725420278	0.221866666666666	0.0879780054986249	0.207513416815743
PF3D7_1038500	0.105351170568562	0.0275324675324676	0.0311688311688312	0.102707749766573	0.0309364548494983	0.0317460317460317	0.109243697478991	0.0990830361691293	0.177066666666666	0.0684828792801796	0.159212880143113
PF3D7_1038600	0.101170568561873	0.0285714285714286	0.0342857142857143	0.091503267973856	0.0359531772575251	0.030812324929972	0.100840336134454	0.0878757004584823	0.171733333333333	0.069482629342664	0.132379248658318
PF3D7_1038700	0.105351170568562	0.0254545454545455	0.0280519480519481	0.107376283846872	0.0284280936454849	0.0336134453781513	0.0971055088702145	0.106724401426389	0.157333333333333	0.096225943514121	0.123434704830054
PF3D7_1039000	0.107023411371237	0.024935064935065	0.0311688311688312	0.0980392156862743	0.0209030100334448	0.0317460317460317	0.104575163398693	0.0843097300050946	0.211199999999999	0.0884778805298671	0.186046511627907
PF3D7_1039700	0.12876254180602	0.025974025974026	0.0233766233766234	0.133520074696545	0.0309364548494983	0.0252100840336134	0.133520074696545	0.104177279673969	0.170133333333333	0.0929767558110468	0.203935599284437
PF3D7_1040000	0.0919732441471571	0.038961038961039	0.0394805194805195	0.101774042950513	0.0351170568561873	0.0364145658263305	0.091503267973856	0.0858380030565464	0.138666666666666	0.0792301924518866	0.168157423971378
PF3D7_1040200	0.124581939799331	0.0233766233766234	0.0311688311688312	0.111111111111111	0.0342809364548495	0.0326797385620915	0.126050420168067	0.0975547631176774	0.171199999999999	0.0707323169207695	0.196779964221825
PF3D7_1040300	0.0877926421404682	0.024935064935065	0.0332467532467533	0.102707749766573	0.0376254180602007	0.0401493930905695	0.0868347338935572	0.0815078960774328	0.156266666666666	0.0624843789052734	0.184257602862254
PF3D7_1040700	0.110367892976589	0.0306493506493507	0.0322077922077922	0.095238095238095	0.0292642140468227	0.0373482726423903	0.11297852474323	0.102394294447275	0.148799999999999	0.0589852536865781	0.155635062611807
PF3D7_1040800	0.112040133779264	0.0275324675324676	0.0301298701298702	0.0905695611577962	0.0351170568561873	0.0364145658263305	0.111111111111111	0.108507386653082	0.147733333333333	0.0609847538115468	0.173524150268337
PF3D7_1040900	0.112876254180602	0.0290909090909091	0.0296103896103896	0.0961718020541548	0.0326086956521739	0.034547152194211	0.11297852474323	0.103158430973001	0.161599999999999	0.0627343164208945	0.166368515205725
PF3D7_1041000	0.102842809364548	0.0306493506493507	0.0337662337662338	0.084033613445378	0.0334448160535117	0.0326797385620915	0.104575163398693	0.0873662761079983	0.142933333333333	0.0639840039989999	0.166368515205725
PF3D7_1041100	0.0969899665551839	0.0420779220779221	0.038961038961039	0.100840336134454	0.0334448160535117	0.0438842203548085	0.0943043884220353	0.0934793683138058	0.139199999999999	0.0877280679830038	0.150268336314848
PF3D7_1020800	0.122073578595318	0.0306493506493507	0.0384415584415584	0.0999066293183938	0.0217391304347826	0.0410830999066293	0.128851540616246	0.0960264900662255	0.175466666666666	0.0932266933266678	0.178890876565295
PF3D7_1027600	0.120401337792642	0.0327272727272728	0.0431168831168831	0.102707749766573	0.0234113712374582	0.0541549953314658	0.117647058823529	0.100611309220581	0.180799999999999	0.0814796300924765	0.168157423971378
PF3D7_1037900	0.168896321070234	0.0197402597402598	0.0254545454545455	0.168067226890756	0.0183946488294314	0.0186741363211951	0.182072829131652	0.123535404992359	0.156799999999999	0.101974506373406	0.161001788908766
PF3D7_1038300	0.100334448160535	0.0238961038961039	0.0285714285714286	0.102707749766573	0.0409698996655518	0.0280112044817927	0.0999066293183938	0.0965359144167095	0.199466666666666	0.0639840039989999	0.182468694096601
PF3D7_1100100	0.137959866220736	0.0472727272727272	0.041038961038961	0.144724556489262	0.0384615384615384	0.03828197945845	0.149393090569561	0.0685175751400919	0.170133333333333	0.0409897525618594	0.182468694096601
PF3D7_1100200	0.131270903010033	0.0322077922077922	0.0368831168831169	0.143790849673202	0.0292642140468227	0.0326797385620915	0.138188608776844	0.0771777890983192	0.175466666666666	0.0417395651087227	0.166368515205725
PF3D7_1100300	0.104515050167224	0.0342857142857143	0.0316883116883117	0.100840336134454	0.0384615384615384	0.0289449112978525	0.105508870214752	0.0942435048395317	0.142399999999999	0.0727318170457382	0.153846153846154
PF3D7_1100400	0.0986622073578595	0.0405194805194805	0.0379220779220779	0.103641456582633	0.0342809364548495	0.042016806722689	0.098972922502334	0.0929699439633218	0.160533333333333	0.0729817545613593	0.200357781753131
PF3D7_1100500	0.0861204013377926	0.0337662337662338	0.0368831168831169	0.101774042950513	0.0342809364548495	0.0317460317460317	0.084033613445378	0.0830361691288847	0.161066666666666	0.0712321919520117	0.161001788908766
PF3D7_1100800	0.142976588628762	0.0228571428571429	0.0264935064935065	0.15219421101774	0.0309364548494983	0.0214752567693744	0.149393090569561	0.104941416199695	0.180799999999999	0.085478630342414	0.221824686940967
PF3D7_1102300	0.1061872909699	0.0306493506493507	0.0384415584415584	0.0896358543417365	0.0150501672240803	0.0476190476190476	0.11484593837535	0.079470198675497	0.264533333333332	0.0897275681079725	0.228980322003578
PF3D7_1102600	0.122073578595318	0.0368831168831169	0.0451948051948052	0.105508870214752	0.0175585284280936	0.0401493930905695	0.11577964519141	0.105450840550179	0.181866666666666	0.108222944263933	0.162790697674419
PF3D7_1102700	0.169732441471572	0.00987012987012987	0.0114285714285714	0.171802054154995	0.0234113712374582	0.0102707749766573	0.156862745098039	0.125573102394295	0.182933333333332	0.0724818795301171	0.166368515205725
PF3D7_1102900	0.122073578595318	0.0233766233766234	0.024935064935065	0.130718954248366	0.0359531772575251	0.0224089635854342	0.11577964519141	0.110035659704534	0.174933333333332	0.0797300674831288	0.171735241502684
PF3D7_1103000	0.124581939799331	0.0280519480519481	0.0379220779220779	0.138188608776844	0.0317725752508361	0.0326797385620915	0.120448179271708	0.0975547631176774	0.171733333333333	0.0764808797800546	0.150268336314848
PF3D7_1103400	0.137959866220736	0.0233766233766234	0.0327272727272728	0.140056022408963	0.0384615384615384	0.0298786181139122	0.136321195144724	0.0845644421803365	0.253866666666665	0.0637340664833789	0.305903398926656
PF3D7_1103500	0.116220735785953	0.0322077922077922	0.041038961038961	0.110177404295051	0.0234113712374582	0.0466853408029878	0.11484593837535	0.107233825776873	0.165333333333333	0.0839790052486874	0.232558139534884
PF3D7_1103800	0.147993311036789	0.0223376623376624	0.0306493506493507	0.166199813258636	0.0234113712374582	0.0336134453781513	0.15406162464986	0.0827814569536427	0.204799999999999	0.0569857535616093	0.175313059033989
PF3D7_1103900	0.105351170568562	0.0218181818181818	0.027012987012987	0.0980392156862743	0.044314381270903	0.0252100840336134	0.100840336134454	0.078960774325013	0.148799999999999	0.0739815046238437	0.198568872987478
PF3D7_1104100	0.132943143812709	0.0285714285714286	0.0374025974025974	0.134453781512605	0.0175585284280936	0.0196078431372549	0.137254901960784	0.112328069281712	0.164266666666666	0.113221694576355	0.13953488372093
PF3D7_1104200	0.112876254180602	0.0311688311688312	0.0316883116883117	0.132586367880485	0.0175585284280936	0.0392156862745098	0.121381886087768	0.0888945491594502	0.181866666666666	0.0734816295926015	0.191413237924866
PF3D7_1104300	0.149665551839465	0.0264935064935065	0.0301298701298702	0.125116713352007	0.0125418060200669	0.03828197945845	0.144724556489262	0.101630157921549	0.202133333333332	0.0697325668582851	0.159212880143113
PF3D7_1104400	0.165551839464883	0.014025974025974	0.0192207792207792	0.166199813258636	0.024247491638796	0.0186741363211951	0.168067226890756	0.11079979623026	0.171733333333333	0.0834791302174452	0.221824686940967
PF3D7_1104500	0.133779264214047	0.04	0.0431168831168831	0.141923436041083	0.0434782608695652	0.0485527544351073	0.136321195144724	0.0876209882832403	0.202666666666666	0.0737315671082226	0.150268336314848
PF3D7_1104700	0.153010033444816	0.0301298701298702	0.0436363636363636	0.148459383753501	0.0209030100334448	0.03828197945845	0.145658263305322	0.11462047885889	0.146666666666666	0.112221944513871	0.143112701252236
PF3D7_1105200	0.127926421404682	0.0353246753246753	0.0420779220779221	0.110177404295051	0.0259197324414716	0.0401493930905695	0.123249299719888	0.0967906265919515	0.172266666666666	0.0819795051237187	0.173524150268337
PF3D7_1105400	0.1438127090301	0.0197402597402598	0.0238961038961039	0.170868347338935	0.024247491638796	0.0280112044817927	0.15406162464986	0.114365766683648	0.128533333333333	0.0927268182954257	0.071556350626118
PF3D7_1105500	0.115384615384615	0.0379220779220779	0.0394805194805195	0.117647058823529	0.0234113712374582	0.0401493930905695	0.109243697478991	0.11207335710647	0.162666666666666	0.0894776305923514	0.159212880143113
PF3D7_1105600	0.199832775919732	0.0181818181818182	0.024935064935065	0.183940242763772	0.0192307692307692	0.0214752567693744	0.209150326797385	0.125827814569537	0.169066666666666	0.0789802549362655	0.155635062611807
PF3D7_1105800	0.149665551839465	0.0212987012987013	0.0275324675324676	0.157796451914099	0.0259197324414716	0.027077497665733	0.156862745098039	0.118695873662762	0.147199999999999	0.0974756310922264	0.153846153846154
PF3D7_1106000	0.148829431438127	0.0238961038961039	0.0363636363636364	0.131652661064425	0.0250836120401338	0.034547152194211	0.141923436041083	0.106979113601631	0.148799999999999	0.0804798800299921	0.200357781753131
PF3D7_1106200	0.117056856187291	0.024935064935065	0.0280519480519481	0.101774042950513	0.0317725752508361	0.034547152194211	0.110177404295051	0.0835455934793686	0.229333333333332	0.072231942014496	0.241502683363149
PF3D7_1106400	0.0928093645484949	0.0337662337662338	0.0405194805194805	0.098972922502334	0.0342809364548495	0.0354808590102708	0.087768440709617	0.0784513499745291	0.146133333333333	0.0899775056235936	0.243291592128802
PF3D7_1106500	0.107023411371237	0.0420779220779221	0.0446753246753246	0.0933706816059755	0.0192307692307692	0.0392156862745098	0.11391223155929	0.0838003056546106	0.196266666666666	0.0757310672331913	0.196779964221825
PF3D7_1106600	0.0852842809364548	0.0171428571428572	0.0275324675324676	0.105508870214752	0.040133779264214	0.0298786181139122	0.087768440709617	0.0664798777381561	0.227199999999999	0.0659835041239687	0.252236135957067
PF3D7_1106900	0.107023411371237	0.0332467532467533	0.0441558441558441	0.0971055088702145	0.0367892976588629	0.0448179271708683	0.109243697478991	0.114365766683648	0.173866666666666	0.0889777555611093	0.246869409660108
PF3D7_1107100	0.1061872909699	0.0264935064935065	0.0374025974025974	0.121381886087768	0.0451505016722408	0.0429505135387488	0.11391223155929	0.0899133978604181	0.203733333333332	0.0739815046238437	0.275491949910555
PF3D7_1107200	0.112876254180602	0.0254545454545455	0.0374025974025974	0.11484593837535	0.0209030100334448	0.03828197945845	0.107376283846872	0.104177279673969	0.156799999999999	0.0874781304673827	0.184257602862254
PF3D7_1107300	0.155518394648829	0.0233766233766234	0.0233766233766234	0.145658263305322	0.0183946488294314	0.0214752567693744	0.164332399626517	0.0995924605196132	0.211733333333332	0.0502374406398398	0.221824686940967
PF3D7_1107400	0.132943143812709	0.0358441558441559	0.041038961038961	0.102707749766573	0.0275919732441471	0.042016806722689	0.127917833800186	0.115129903209374	0.137599999999999	0.0927268182954257	0.132379248658318
PF3D7_1107600	0.125418060200669	0.027012987012987	0.0316883116883117	0.122315592903828	0.0192307692307692	0.0354808590102708	0.129785247432306	0.0807437595517069	0.277333333333332	0.0594851287178203	0.261180679785332
PF3D7_1107700	0.13628762541806	0.0192207792207792	0.0233766233766234	0.126050420168067	0.0225752508361204	0.0196078431372549	0.130718954248366	0.0891492613346921	0.218666666666666	0.0727318170457382	0.198568872987478
PF3D7_1107800	0.160535117056856	0.0415584415584415	0.0462337662337662	0.140056022408963	0.0192307692307692	0.0504201680672268	0.166199813258636	0.0965359144167095	0.188266666666666	0.0689827543114218	0.166368515205725
PF3D7_1107900	0.120401337792642	0.0457142857142857	0.0509090909090908	0.111111111111111	0.0175585284280936	0.0476190476190476	0.123249299719888	0.0812531839021908	0.203199999999999	0.0727318170457382	0.105545617173524
PF3D7_1108200	0.127090301003344	0.0233766233766234	0.0322077922077922	0.135387488328664	0.0284280936454849	0.0280112044817927	0.135387488328664	0.0978094752929194	0.207466666666666	0.080229942514371	0.245080500894455
PF3D7_1108300	0.0894648829431438	0.027012987012987	0.04	0.102707749766573	0.0359531772575251	0.0438842203548085	0.0774976657329597	0.10952623535405	0.190933333333332	0.0887278180454882	0.193202146690519
PF3D7_1108500	0.138795986622074	0.0311688311688312	0.0441558441558441	0.126984126984127	0.0259197324414716	0.03828197945845	0.145658263305322	0.0883851248089662	0.137066666666666	0.0839790052486874	0.0948121645796064
PF3D7_1108800	0.125418060200669	0.0202597402597403	0.0275324675324676	0.116713352007469	0.0217391304347826	0.030812324929972	0.120448179271708	0.117677024961794	0.172266666666666	0.101724568857785	0.211091234347049
PF3D7_1108900	0.120401337792642	0.0306493506493507	0.0353246753246753	0.0943043884220353	0.0292642140468227	0.0373482726423903	0.106442577030812	0.0929699439633218	0.196799999999999	0.0864783804048983	0.225402504472272
PF3D7_1109900	0.149665551839465	0.0187012987012987	0.0181818181818182	0.157796451914099	0.020066889632107	0.0168067226890756	0.15406162464986	0.117677024961794	0.163733333333333	0.11647088227943	0.196779964221825
PF3D7_1110100	0.109531772575251	0.0327272727272728	0.0431168831168831	0.130718954248366	0.0267558528428094	0.0448179271708683	0.11577964519141	0.0843097300050946	0.199466666666666	0.0797300674831288	0.202146690518784
PF3D7_1110300	0.158026755852843	0.0228571428571429	0.025974025974026	0.179271708683473	0.0250836120401338	0.027077497665733	0.170868347338935	0.122261844116149	0.191999999999999	0.0932266933266678	0.169946332737031
PF3D7_1110500	0.135451505016722	0.0311688311688312	0.0342857142857143	0.140989729225023	0.020066889632107	0.0317460317460317	0.139122315592903	0.0985736118186453	0.161066666666666	0.0852286928267929	0.150268336314848
PF3D7_1110700	0.129598662207358	0.0342857142857143	0.0425974025974026	0.0943043884220353	0.0225752508361204	0.0476190476190476	0.120448179271708	0.111309220580744	0.121066666666666	0.101974506373406	0.116279069767442
PF3D7_1110800	0.0652173913043478	0.0348051948051948	0.0472727272727272	0.0812324929971987	0.0409698996655518	0.0457516339869281	0.0560224089635853	0.0776872134488031	0.189333333333332	0.0612346913271679	0.184257602862254
PF3D7_1110900	0.150501672240803	0.0275324675324676	0.0296103896103896	0.159663865546218	0.0209030100334448	0.0298786181139122	0.149393090569561	0.0871115639327563	0.236799999999999	0.0654836290927265	0.248658318425761
PF3D7_1111000	0.157190635451505	0.0244155844155844	0.0311688311688312	0.157796451914099	0.0234113712374582	0.0214752567693744	0.160597572362278	0.0970453387671935	0.188799999999999	0.0814796300924765	0.212880143112702
PF3D7_1111100	0.148829431438127	0.0327272727272728	0.0462337662337662	0.145658263305322	0.024247491638796	0.0429505135387488	0.154995331465919	0.106724401426389	0.169599999999999	0.0782304423894023	0.169946332737031
PF3D7_1111200	0.122073578595318	0.0296103896103896	0.0394805194805195	0.11391223155929	0.020066889632107	0.030812324929972	0.129785247432306	0.0751400916963834	0.233066666666665	0.0754811297175702	0.234347048300537
PF3D7_1111300	0.150501672240803	0.0238961038961039	0.0337662337662338	0.147525676937441	0.0192307692307692	0.0280112044817927	0.166199813258636	0.110545084055018	0.171199999999999	0.0969757560609842	0.243291592128802
PF3D7_1111400	0.11371237458194	0.0332467532467533	0.041038961038961	0.116713352007469	0.0225752508361204	0.0401493930905695	0.117647058823529	0.116912888436068	0.186666666666666	0.0977255686078475	0.20572450805009
PF3D7_1111500	0.122909698996655	0.0311688311688312	0.0394805194805195	0.126984126984127	0.0158862876254181	0.042016806722689	0.126050420168067	0.102649006622517	0.173866666666666	0.0922269432641835	0.143112701252236
PF3D7_1111700	0.122909698996655	0.0394805194805195	0.0441558441558441	0.122315592903828	0.0367892976588629	0.042016806722689	0.11484593837535	0.0845644421803365	0.234666666666665	0.0752311922019491	0.212880143112702
PF3D7_1112100	0.118729096989966	0.0337662337662338	0.041038961038961	0.100840336134454	0.0175585284280936	0.0438842203548085	0.126050420168067	0.0914416709118699	0.225599999999999	0.0907273181704569	0.209302325581396
PF3D7_1112200	0.101170568561873	0.0280519480519481	0.0446753246753246	0.102707749766573	0.0275919732441471	0.0457516339869281	0.109243697478991	0.0888945491594502	0.161599999999999	0.082979255186203	0.141323792486583
PF3D7_1112400	0.11371237458194	0.0322077922077922	0.0457142857142857	0.120448179271708	0.0334448160535117	0.0392156862745098	0.110177404295051	0.101375445746307	0.164266666666666	0.0972256935766053	0.178890876565295
PF3D7_1112600	0.117892976588629	0.0332467532467533	0.0441558441558441	0.11297852474323	0.0209030100334448	0.0354808590102708	0.112044817927171	0.078706062149771	0.223466666666666	0.0517370657335664	0.295169946332738
PF3D7_1112800	0.0978260869565217	0.0306493506493507	0.0420779220779221	0.100840336134454	0.040133779264214	0.0448179271708683	0.103641456582633	0.0868568517575143	0.199466666666666	0.061484628842789	0.243291592128802
PF3D7_1112900	0.135451505016722	0.024935064935065	0.0285714285714286	0.141923436041083	0.0250836120401338	0.030812324929972	0.137254901960784	0.104686704024453	0.225599999999999	0.0684828792801796	0.173524150268337
PF3D7_1113100	0.173913043478261	0.0394805194805195	0.0415584415584415	0.171802054154995	0.0209030100334448	0.042016806722689	0.184873949579831	0.117931737137036	0.169599999999999	0.0932266933266678	0.166368515205725
PF3D7_1113200	0.153010033444816	0.0202597402597403	0.025974025974026	0.164332399626517	0.0192307692307692	0.0205415499533147	0.1531279178338	0.111309220580744	0.179199999999999	0.10747313171707	0.191413237924866
PF3D7_1113300	0.117892976588629	0.0285714285714286	0.0306493506493507	0.106442577030812	0.0284280936454849	0.030812324929972	0.116713352007469	0.0916963830871119	0.162666666666666	0.085478630342414	0.127012522361359
PF3D7_1113700	0.0978260869565217	0.0296103896103896	0.0436363636363636	0.0887021475256767	0.0309364548494983	0.0429505135387488	0.0821661998132585	0.0766683647478352	0.192533333333332	0.0664833791552109	0.189624329159213
PF3D7_1113800	0.147157190635451	0.0161038961038961	0.0280519480519481	0.133520074696545	0.0334448160535117	0.0224089635854342	0.141923436041083	0.0983188996434033	0.180799999999999	0.0872281929517616	0.234347048300537
PF3D7_1113900	0.120401337792642	0.0322077922077922	0.0332467532467533	0.122315592903828	0.0326086956521739	0.0280112044817927	0.126984126984127	0.0866021395822724	0.179733333333332	0.0742314421394648	0.225402504472272
PF3D7_1114000	0.11371237458194	0.0296103896103896	0.0379220779220779	0.104575163398693	0.0301003344481605	0.042016806722689	0.100840336134454	0.101630157921549	0.169066666666666	0.09372656835791	0.169946332737031
PF3D7_1114100	0.114548494983278	0.027012987012987	0.0332467532467533	0.11297852474323	0.0309364548494983	0.0326797385620915	0.118580765639589	0.107233825776873	0.138133333333333	0.10297425643589	0.143112701252236
PF3D7_1114400	0.0936454849498327	0.0379220779220779	0.0503896103896103	0.087768440709617	0.0250836120401338	0.0466853408029878	0.0971055088702145	0.0802343352012229	0.189333333333332	0.0727318170457382	0.182468694096601
PF3D7_1114500	0.1061872909699	0.0306493506493507	0.0348051948051948	0.0868347338935572	0.0359531772575251	0.0392156862745098	0.107376283846872	0.0929699439633218	0.155733333333333	0.0922269432641835	0.194991055456172
PF3D7_1114600	0.142140468227425	0.0332467532467533	0.0420779220779221	0.106442577030812	0.0301003344481605	0.0466853408029878	0.129785247432306	0.0980641874681614	0.235199999999999	0.0737315671082226	0.282647584973167
PF3D7_1114700	0.142140468227425	0.0275324675324676	0.0264935064935065	0.125116713352007	0.0342809364548495	0.0298786181139122	0.127917833800186	0.109780947529292	0.193599999999999	0.0714821294676327	0.234347048300537
PF3D7_1114800	0.0836120401337792	0.027012987012987	0.0363636363636364	0.0830999066293182	0.0351170568561873	0.0289449112978525	0.0728291316526609	0.0901681100356601	0.177066666666666	0.0877280679830038	0.178890876565295
PF3D7_1115000	0.0794314381270903	0.024935064935065	0.0394805194805195	0.0943043884220353	0.0367892976588629	0.03828197945845	0.0784313725490194	0.0868568517575143	0.144533333333333	0.061484628842789	0.155635062611807
PF3D7_1115200	0.1438127090301	0.0462337662337662	0.0529870129870129	0.122315592903828	0.0259197324414716	0.0588235294117646	0.144724556489262	0.103413143148243	0.203733333333332	0.0872281929517616	0.148479427549195
PF3D7_1115300	0.158862876254181	0.024935064935065	0.0332467532467533	0.143790849673202	0.0175585284280936	0.0298786181139122	0.149393090569561	0.091186958736628	0.172266666666666	0.0897275681079725	0.220035778175314
PF3D7_1115400	0.160535117056856	0.0161038961038961	0.0280519480519481	0.154995331465919	0.0150501672240803	0.0280112044817927	0.163398692810457	0.102139582272033	0.163733333333333	0.112971757060734	0.214669051878355
PF3D7_1115500	0.118729096989966	0.0223376623376624	0.0244155844155844	0.121381886087768	0.0175585284280936	0.030812324929972	0.120448179271708	0.0995924605196132	0.167999999999999	0.0687328167958007	0.194991055456172
PF3D7_1115700	0.149665551839465	0.027012987012987	0.0311688311688312	0.141923436041083	0.0250836120401338	0.0373482726423903	0.148459383753501	0.106469689251147	0.161066666666666	0.082979255186203	0.212880143112702
PF3D7_1115800	0.13628762541806	0.0187012987012987	0.0254545454545455	0.11577964519141	0.0167224080267558	0.0205415499533147	0.134453781512605	0.109780947529292	0.206399999999999	0.104723819045238	0.237924865831843
PF3D7_1115900	0.122909698996655	0.0166233766233766	0.0244155844155844	0.121381886087768	0.0225752508361204	0.027077497665733	0.132586367880485	0.10952623535405	0.154666666666666	0.101474631342164	0.150268336314848
PF3D7_1116100	0.165551839464883	0.027012987012987	0.0384415584415584	0.15219421101774	0.0267558528428094	0.0392156862745098	0.159663865546218	0.0967906265919515	0.224533333333332	0.0659835041239687	0.237924865831843
PF3D7_1116000	0.129598662207358	0.0290909090909091	0.0493506493506493	0.110177404295051	0.0267558528428094	0.0466853408029878	0.123249299719888	0.067753438614366	0.179199999999999	0.0569857535616093	0.212880143112702
PF3D7_1116200	0.126254180602007	0.0316883116883117	0.0363636363636364	0.11391223155929	0.0259197324414716	0.0289449112978525	0.128851540616246	0.116658176260826	0.134399999999999	0.131217195701074	0.144901610017889
PF3D7_1116500	0.130434782608696	0.0332467532467533	0.0405194805194805	0.130718954248366	0.0359531772575251	0.0504201680672268	0.140989729225023	0.111309220580744	0.127999999999999	0.0832291927018241	0.0894454382826475
PF3D7_1116600	0.108695652173913	0.0431168831168831	0.0519480519480519	0.0896358543417365	0.0192307692307692	0.0373482726423903	0.112044817927171	0.0815078960774328	0.126933333333333	0.106223444138965	0.116279069767442
PF3D7_1116700	0.145484949832776	0.0327272727272728	0.0322077922077922	0.145658263305322	0.0158862876254181	0.0289449112978525	0.141923436041083	0.0835455934793686	0.158399999999999	0.0884778805298671	0.146690518783542
PF3D7_1116800	0.152173913043478	0.0301298701298702	0.0316883116883117	0.116713352007469	0.0167224080267558	0.0354808590102708	0.142857142857142	0.117422312786552	0.183999999999999	0.112221944513871	0.134168157423971
PF3D7_1117000	0.115384615384615	0.025974025974026	0.0327272727272728	0.143790849673202	0.0259197324414716	0.0261437908496732	0.118580765639589	0.0939887926642897	0.180799999999999	0.0677330667333163	0.198568872987478
PF3D7_1117200	0.084448160535117	0.0337662337662338	0.0420779220779221	0.087768440709617	0.0292642140468227	0.0354808590102708	0.0784313725490194	0.0598573611818647	0.286933333333332	0.0527368157960508	0.279069767441861
PF3D7_1117300	0.158026755852843	0.0212987012987013	0.025974025974026	0.163398692810457	0.020066889632107	0.0214752567693744	0.165266106442577	0.125063678043811	0.162133333333333	0.10972256935766	0.173524150268337
PF3D7_1117400	0.112876254180602	0.0306493506493507	0.041038961038961	0.0924369747899157	0.0317725752508361	0.0392156862745098	0.107376283846872	0.0899133978604181	0.170666666666666	0.0837290677330663	0.262969588550985
PF3D7_1117500	0.109531772575251	0.0374025974025974	0.0488311688311688	0.0943043884220353	0.0301003344481605	0.0476190476190476	0.111111111111111	0.0855832908813045	0.224533333333332	0.0592351912021992	0.202146690518784
PF3D7_1117700	0.147993311036789	0.0197402597402598	0.0254545454545455	0.146591970121381	0.0183946488294314	0.0205415499533147	0.1531279178338	0.117422312786552	0.207466666666666	0.0922269432641835	0.132379248658318
PF3D7_1117800	0.130434782608696	0.0290909090909091	0.0332467532467533	0.129785247432306	0.0267558528428094	0.0317460317460317	0.131652661064425	0.0812531839021908	0.175466666666666	0.0729817545613593	0.162790697674419
PF3D7_1117900	0.142976588628762	0.0280519480519481	0.0337662337662338	0.131652661064425	0.0234113712374582	0.0364145658263305	0.127917833800186	0.0843097300050946	0.225066666666666	0.0579855036240937	0.212880143112702
PF3D7_1118100	0.144648829431438	0.0233766233766234	0.0306493506493507	0.137254901960784	0.0259197324414716	0.03828197945845	0.15032679738562	0.111818644931228	0.1088	0.110472381904523	0.135957066189624
PF3D7_1118400	0.153846153846154	0.024935064935065	0.0280519480519481	0.147525676937441	0.0225752508361204	0.0336134453781513	0.145658263305322	0.123025980641875	0.151466666666666	0.0752311922019491	0.196779964221825
PF3D7_1118600	0.149665551839465	0.0254545454545455	0.0348051948051948	0.139122315592903	0.0150501672240803	0.0289449112978525	0.135387488328664	0.090677534386144	0.174399999999999	0.0669832541864531	0.207513416815743
PF3D7_1118700	0.125418060200669	0.0379220779220779	0.0524675324675324	0.1531279178338	0.0359531772575251	0.0476190476190476	0.130718954248366	0.101884870096791	0.194133333333332	0.0567358160459882	0.18783542039356
PF3D7_1118900	0.117056856187291	0.041038961038961	0.0472727272727272	0.112044817927171	0.0334448160535117	0.0522875816993463	0.116713352007469	0.105196128374937	0.174933333333332	0.0827293176705819	0.234347048300537
PF3D7_1119000	0.154682274247492	0.0316883116883117	0.0374025974025974	0.154995331465919	0.0284280936454849	0.03828197945845	0.15406162464986	0.0957717778909836	0.204266666666666	0.0849787553111718	0.250447227191414
PF3D7_1119100	0.148829431438127	0.0374025974025974	0.0436363636363636	0.15406162464986	0.0292642140468227	0.030812324929972	0.149393090569561	0.102649006622517	0.186133333333332	0.0974756310922264	0.28443649373882
PF3D7_1119300	0.149665551839465	0.0280519480519481	0.0358441558441559	0.158730158730158	0.0217391304347826	0.027077497665733	0.15126050420168	0.100356597045339	0.202133333333332	0.0789802549362655	0.144901610017889
PF3D7_1119400	0.120401337792642	0.0316883116883117	0.0353246753246753	0.117647058823529	0.0284280936454849	0.0392156862745098	0.120448179271708	0.0957717778909836	0.241066666666665	0.0689827543114218	0.264758497316638
PF3D7_1119600	0.15133779264214	0.0223376623376624	0.0306493506493507	0.15219421101774	0.0209030100334448	0.027077497665733	0.136321195144724	0.0896586856851761	0.194133333333332	0.0807298175456132	0.232558139534884
PF3D7_1119700	0.149665551839465	0.0342857142857143	0.0348051948051948	0.140989729225023	0.0334448160535117	0.0429505135387488	0.1531279178338	0.10825267447784	0.174399999999999	0.100724818795301	0.196779964221825
PF3D7_1119900	0.167224080267558	0.0280519480519481	0.0342857142857143	0.165266106442577	0.0192307692307692	0.0317460317460317	0.161531279178338	0.090677534386144	0.226666666666666	0.0712321919520117	0.245080500894455
PF3D7_1120100	0.147157190635451	0.0223376623376624	0.0296103896103896	0.132586367880485	0.0250836120401338	0.0233426704014939	0.141923436041083	0.0988283239938873	0.140266666666666	0.0982254436390897	0.137745974955277
PF3D7_1120200	0.144648829431438	0.0275324675324676	0.0368831168831169	0.155929038281979	0.0225752508361204	0.0336134453781513	0.156862745098039	0.13143148242486	0.140799999999999	0.100724818795301	0.114490161001789
PF3D7_1120400	0.132943143812709	0.0264935064935065	0.0285714285714286	0.144724556489262	0.0225752508361204	0.027077497665733	0.138188608776844	0.111818644931228	0.145066666666666	0.0719820044988749	0.119856887298748
PF3D7_1120500	0.13628762541806	0.0254545454545455	0.0306493506493507	0.120448179271708	0.0217391304347826	0.0326797385620915	0.125116713352007	0.0896586856851761	0.223466666666666	0.077480629842539	0.241502683363149
PF3D7_1120600	0.0911371237458194	0.0244155844155844	0.0374025974025974	0.0887021475256767	0.0351170568561873	0.042016806722689	0.091503267973856	0.0718288334182376	0.246933333333332	0.0414896275931016	0.18783542039356
PF3D7_1120800	0.163043478260869	0.0296103896103896	0.0342857142857143	0.135387488328664	0.0334448160535117	0.0354808590102708	0.148459383753501	0.116403464085584	0.168533333333333	0.0907273181704569	0.180679785330948
PF3D7_1120900	0.142140468227425	0.0311688311688312	0.0348051948051948	0.140989729225023	0.0334448160535117	0.034547152194211	0.154995331465919	0.119205298013246	0.156266666666666	0.0939765058735311	0.155635062611807
PF3D7_1121100	0.132107023411371	0.0301298701298702	0.0368831168831169	0.15032679738562	0.0167224080267558	0.0261437908496732	0.137254901960784	0.0901681100356601	0.204266666666666	0.0732316920769804	0.161001788908766
PF3D7_1121300	0.0777591973244147	0.0264935064935065	0.0306493506493507	0.095238095238095	0.0317725752508361	0.030812324929972	0.0774976657329597	0.0802343352012229	0.182933333333332	0.0784803799050234	0.200357781753131
PF3D7_1121400	0.0911371237458194	0.0348051948051948	0.0337662337662338	0.0924369747899157	0.0309364548494983	0.0317460317460317	0.0812324929971987	0.0756495160468673	0.202666666666666	0.0809797550612343	0.203935599284437
PF3D7_1121500	0.107859531772575	0.0379220779220779	0.0451948051948052	0.122315592903828	0.0217391304347826	0.0326797385620915	0.11484593837535	0.0840550178298526	0.195733333333332	0.0992251937015741	0.20572450805009
PF3D7_1121600	0.144648829431438	0.0254545454545455	0.0218181818181818	0.145658263305322	0.0142140468227425	0.0177404295051354	0.147525676937441	0.120988283239939	0.165333333333333	0.101724568857785	0.105545617173524
PF3D7_1121700	0.11371237458194	0.0301298701298702	0.0311688311688312	0.110177404295051	0.0217391304347826	0.0252100840336134	0.117647058823529	0.0725929699439636	0.223466666666666	0.0857285678580351	0.241502683363149
PF3D7_1121800	0.0936454849498327	0.0342857142857143	0.0425974025974026	0.0859010270774975	0.0267558528428094	0.0410830999066293	0.0933706816059755	0.0588385124808968	0.275199999999999	0.0597350662334414	0.237924865831843
PF3D7_1122200	0.163879598662207	0.0202597402597403	0.024935064935065	0.179271708683473	0.0284280936454849	0.0177404295051354	0.167133520074696	0.116403464085584	0.165333333333333	0.088227943014246	0.137745974955277
PF3D7_1122300	0.165551839464883	0.0296103896103896	0.0353246753246753	0.168067226890756	0.0167224080267558	0.034547152194211	0.175536881419234	0.118695873662762	0.174399999999999	0.0939765058735311	0.20572450805009
PF3D7_1122600	0.118729096989966	0.0311688311688312	0.0462337662337662	0.121381886087768	0.0250836120401338	0.0401493930905695	0.118580765639589	0.079215486500255	0.236799999999999	0.0639840039989999	0.261180679785332
PF3D7_1122900	0.112040133779264	0.0342857142857143	0.0368831168831169	0.100840336134454	0.0317725752508361	0.0336134453781513	0.120448179271708	0.0894039735099341	0.183999999999999	0.0727318170457382	0.177101967799642
PF3D7_1123000	0.175585284280936	0.0238961038961039	0.0327272727272728	0.157796451914099	0.0133779264214047	0.0364145658263305	0.168067226890756	0.0927152317880798	0.242666666666665	0.0547363159210195	0.259391771019679
PF3D7_1123100	0.153846153846154	0.0332467532467533	0.038961038961039	0.126984126984127	0.0225752508361204	0.0410830999066293	0.140056022408963	0.0888945491594502	0.240533333333332	0.0884778805298671	0.128801431127012
PF3D7_1123300	0.12876254180602	0.0306493506493507	0.0441558441558441	0.133520074696545	0.0217391304347826	0.0401493930905695	0.138188608776844	0.0713194090677537	0.204266666666666	0.0627343164208945	0.232558139534884
PF3D7_1123500	0.132107023411371	0.0327272727272728	0.0353246753246753	0.110177404295051	0.0234113712374582	0.0429505135387488	0.122315592903828	0.0860927152317884	0.197333333333332	0.0824793801549608	0.227191413237925
PF3D7_1123700	0.102842809364548	0.0394805194805195	0.0503896103896103	0.0961718020541548	0.0334448160535117	0.0532212885154061	0.0980392156862743	0.0850738665308205	0.177066666666666	0.0727318170457382	0.178890876565295
PF3D7_1123800	0.123745819397993	0.0337662337662338	0.0374025974025974	0.111111111111111	0.0367892976588629	0.03828197945845	0.124183006535947	0.0779419256240451	0.270933333333332	0.0639840039989999	0.232558139534884
PF3D7_1124000	0.137959866220736	0.0332467532467533	0.0384415584415584	0.120448179271708	0.0334448160535117	0.0410830999066293	0.134453781512605	0.111818644931228	0.159999999999999	0.130467383154211	0.211091234347049
PF3D7_1124100	0.160535117056856	0.0290909090909091	0.038961038961039	0.166199813258636	0.0175585284280936	0.0364145658263305	0.168067226890756	0.0858380030565464	0.231999999999999	0.0602349412646836	0.241502683363149
PF3D7_1124200	0.139632107023411	0.0285714285714286	0.0311688311688312	0.128851540616246	0.0175585284280936	0.0336134453781513	0.140989729225023	0.110290371879776	0.170133333333333	0.0814796300924765	0.182468694096601
PF3D7_1124300	0.107023411371237	0.0171428571428572	0.027012987012987	0.121381886087768	0.0284280936454849	0.027077497665733	0.11391223155929	0.0932246561385638	0.177599999999999	0.0814796300924765	0.227191413237925
PF3D7_1124500	0.115384615384615	0.0348051948051948	0.0415584415584415	0.101774042950513	0.0225752508361204	0.0457516339869281	0.11484593837535	0.0860927152317884	0.200533333333332	0.0877280679830038	0.20572450805009
PF3D7_1124600	0.127090301003344	0.025974025974026	0.0311688311688312	0.111111111111111	0.0284280936454849	0.034547152194211	0.119514472455649	0.0955170657157416	0.175466666666666	0.0977255686078475	0.207513416815743
PF3D7_1124700	0.145484949832776	0.0187012987012987	0.0244155844155844	0.15219421101774	0.0267558528428094	0.0196078431372549	0.140056022408963	0.109016811003566	0.207999999999999	0.0902274431392147	0.295169946332738
PF3D7_1124900	0.158026755852843	0.0285714285714286	0.0285714285714286	0.140056022408963	0.0150501672240803	0.0242763772175537	0.159663865546218	0.128884360672441	0.182933333333332	0.101974506373406	0.0966010733452593
PF3D7_1125000	0.100334448160535	0.0337662337662338	0.0415584415584415	0.112044817927171	0.0284280936454849	0.0392156862745098	0.100840336134454	0.0950076413652576	0.142399999999999	0.103224193951512	0.164579606440072
PF3D7_1125200	0.162207357859532	0.0306493506493507	0.0353246753246753	0.1531279178338	0.0259197324414716	0.030812324929972	0.162464985994397	0.114875191034132	0.151466666666666	0.0872281929517616	0.184257602862254
PF3D7_1125300	0.134615384615385	0.027012987012987	0.0384415584415584	0.141923436041083	0.0267558528428094	0.0336134453781513	0.134453781512605	0.0916963830871119	0.250666666666665	0.0724818795301171	0.275491949910555
PF3D7_1125400	0.132943143812709	0.0285714285714286	0.0342857142857143	0.164332399626517	0.0267558528428094	0.0298786181139122	0.139122315592903	0.0929699439633218	0.202133333333332	0.0754811297175702	0.178890876565295
PF3D7_1125600	0.0994983277591973	0.0280519480519481	0.056103896103896	0.105508870214752	0.0376254180602007	0.0485527544351073	0.101774042950513	0.102139582272033	0.174399999999999	0.0742314421394648	0.128801431127012
PF3D7_1125700	0.0944816053511705	0.027012987012987	0.0358441558441559	0.0690943043884219	0.0292642140468227	0.0354808590102708	0.0849673202614377	0.0927152317880798	0.170133333333333	0.080229942514371	0.148479427549195
PF3D7_1125800	0.110367892976589	0.025974025974026	0.0296103896103896	0.0980392156862743	0.0309364548494983	0.0289449112978525	0.0896358543417365	0.0830361691288847	0.156799999999999	0.0824793801549608	0.211091234347049
PF3D7_1125900	0.123745819397993	0.0332467532467533	0.0327272727272728	0.124183006535947	0.0275919732441471	0.0317460317460317	0.116713352007469	0.0980641874681614	0.139199999999999	0.096225943514121	0.209302325581396
PF3D7_1126000	0.129598662207358	0.0332467532467533	0.0431168831168831	0.119514472455649	0.0209030100334448	0.03828197945845	0.126984126984127	0.0728476821192056	0.188266666666666	0.080229942514371	0.227191413237925
PF3D7_1126100	0.135451505016722	0.0353246753246753	0.0451948051948052	0.121381886087768	0.0234113712374582	0.0466853408029878	0.126050420168067	0.0866021395822724	0.177599999999999	0.0727318170457382	0.200357781753131
PF3D7_1126200	0.168060200668896	0.0223376623376624	0.0244155844155844	0.180205415499533	0.0158862876254181	0.0149393090569561	0.174603174603174	0.128374936321957	0.148799999999999	0.0974756310922264	0.116279069767442
PF3D7_1126300	0.112876254180602	0.0275324675324676	0.0363636363636364	0.111111111111111	0.0292642140468227	0.0364145658263305	0.11391223155929	0.105450840550179	0.214933333333332	0.0904773806548358	0.250447227191414
PF3D7_1126800	0.15133779264214	0.0275324675324676	0.0332467532467533	0.15032679738562	0.0250836120401338	0.0289449112978525	0.149393090569561	0.0878757004584823	0.253866666666665	0.055986003499125	0.232558139534884
PF3D7_1126900	0.0894648829431438	0.0228571428571429	0.0254545454545455	0.11577964519141	0.0275919732441471	0.0214752567693744	0.0933706816059755	0.106469689251147	0.182933333333332	0.134466383404149	0.119856887298748
PF3D7_1127000	0.132943143812709	0.0218181818181818	0.0233766233766234	0.127917833800186	0.0192307692307692	0.0233426704014939	0.139122315592903	0.112328069281712	0.156799999999999	0.108472881779555	0.173524150268337
PF3D7_1127400	0.145484949832776	0.0275324675324676	0.0368831168831169	0.15406162464986	0.0301003344481605	0.0326797385620915	0.15219421101774	0.108762098828324	0.173333333333333	0.0982254436390897	0.22361359570662
PF3D7_1127500	0.116220735785953	0.0358441558441559	0.0358441558441559	0.100840336134454	0.0267558528428094	0.0354808590102708	0.104575163398693	0.106724401426389	0.154133333333333	0.0884778805298671	0.173524150268337
PF3D7_1127600	0.164715719063545	0.0322077922077922	0.0348051948051948	0.144724556489262	0.0175585284280936	0.0280112044817927	0.164332399626517	0.123790117167601	0.163733333333333	0.0927268182954257	0.18783542039356
PF3D7_1127700	0.112876254180602	0.0280519480519481	0.0368831168831169	0.118580765639589	0.0309364548494983	0.0317460317460317	0.116713352007469	0.0860927152317884	0.189333333333332	0.0652336915771054	0.202146690518784
PF3D7_1127900	0.115384615384615	0.024935064935065	0.025974025974026	0.118580765639589	0.0250836120401338	0.0252100840336134	0.120448179271708	0.0927152317880798	0.188799999999999	0.104473881529617	0.182468694096601
PF3D7_1128000	0.138795986622074	0.0264935064935065	0.0311688311688312	0.140989729225023	0.0250836120401338	0.0336134453781513	0.137254901960784	0.0888945491594502	0.203199999999999	0.0679830042489374	0.203935599284437
PF3D7_1128100	0.12876254180602	0.0254545454545455	0.025974025974026	0.162464985994397	0.0317725752508361	0.0158730158730159	0.131652661064425	0.0975547631176774	0.166399999999999	0.0782304423894023	0.214669051878355
PF3D7_1128200	0.154682274247492	0.0368831168831169	0.0337662337662338	0.141923436041083	0.0175585284280936	0.0280112044817927	0.145658263305322	0.0990830361691293	0.183466666666666	0.0994751312171952	0.262969588550985
PF3D7_1128300	0.138795986622074	0.0301298701298702	0.0363636363636364	0.11577964519141	0.0284280936454849	0.0401493930905695	0.135387488328664	0.0899133978604181	0.226133333333332	0.0719820044988749	0.196779964221825
PF3D7_1128400	0.127090301003344	0.0223376623376624	0.0244155844155844	0.15032679738562	0.0275919732441471	0.0261437908496732	0.135387488328664	0.106469689251147	0.133333333333333	0.0804798800299921	0.134168157423971
PF3D7_1128500	0.146321070234114	0.0264935064935065	0.0327272727272728	0.133520074696545	0.0183946488294314	0.0373482726423903	0.149393090569561	0.090677534386144	0.214399999999999	0.0787303174206444	0.202146690518784
PF3D7_1128600	0.11371237458194	0.0275324675324676	0.0275324675324676	0.126050420168067	0.0392976588628762	0.0289449112978525	0.108309990662932	0.0939887926642897	0.199466666666666	0.0687328167958007	0.23613595706619
PF3D7_1128900	0.118729096989966	0.0446753246753246	0.0488311688311688	0.140989729225023	0.0284280936454849	0.0485527544351073	0.128851540616246	0.104431991849211	0.154133333333333	0.0817295676080976	0.168157423971378
PF3D7_1129000	0.1438127090301	0.0264935064935065	0.0322077922077922	0.145658263305322	0.0250836120401338	0.0252100840336134	0.139122315592903	0.120224146714213	0.127466666666666	0.0887278180454882	0.152057245080501
PF3D7_1129100	0.181438127090301	0.0155844155844156	0.0218181818181818	0.18860877684407	0.0108695652173913	0.0214752567693744	0.185807656395891	0.11207335710647	0.193599999999999	0.10522369407648	0.193202146690519
PF3D7_1129200	0.139632107023411	0.0275324675324676	0.038961038961039	0.136321195144724	0.0301003344481605	0.030812324929972	0.143790849673202	0.108762098828324	0.151466666666666	0.0817295676080976	0.186046511627907
PF3D7_1129300	0.12123745819398	0.0275324675324676	0.0368831168831169	0.098972922502334	0.0284280936454849	0.0392156862745098	0.110177404295051	0.0664798777381561	0.257066666666665	0.0514871282179453	0.282647584973167
PF3D7_1129700	0.147157190635451	0.024935064935065	0.027012987012987	0.140989729225023	0.0326086956521739	0.0289449112978525	0.157796451914099	0.111309220580744	0.155199999999999	0.105473631592101	0.175313059033989
PF3D7_1129800	0.158026755852843	0.0306493506493507	0.0358441558441559	0.1531279178338	0.0250836120401338	0.0326797385620915	0.154995331465919	0.107997962302599	0.202133333333332	0.072231942014496	0.198568872987478
PF3D7_1129900	0.153846153846154	0.025974025974026	0.0363636363636364	0.143790849673202	0.0167224080267558	0.0429505135387488	0.149393090569561	0.106469689251147	0.123733333333333	0.0809797550612343	0.114490161001789
PF3D7_1130100	0.168896321070234	0.0197402597402598	0.0296103896103896	0.160597572362278	0.0183946488294314	0.0261437908496732	0.169934640522875	0.109016811003566	0.231999999999999	0.0814796300924765	0.220035778175314
PF3D7_1130200	0.12123745819398	0.0238961038961039	0.0285714285714286	0.123249299719888	0.0225752508361204	0.0354808590102708	0.116713352007469	0.104686704024453	0.174933333333332	0.0884778805298671	0.15742397137746
PF3D7_1130400	0.1438127090301	0.0342857142857143	0.0363636363636364	0.157796451914099	0.0158862876254181	0.034547152194211	0.142857142857142	0.104941416199695	0.149333333333333	0.0867283179205194	0.182468694096601
PF3D7_1130800	0.133779264214047	0.0228571428571429	0.0254545454545455	0.142857142857142	0.0209030100334448	0.0205415499533147	0.131652661064425	0.114875191034132	0.165333333333333	0.0557360659835039	0.15742397137746
PF3D7_1130900	0.173913043478261	0.0285714285714286	0.038961038961039	0.15032679738562	0.024247491638796	0.0364145658263305	0.163398692810457	0.0929699439633218	0.230399999999999	0.0522369407648086	0.22361359570662
PF3D7_1131000	0.137959866220736	0.0327272727272728	0.0493506493506493	0.127917833800186	0.0301003344481605	0.0429505135387488	0.138188608776844	0.110035659704534	0.150399999999999	0.0759810047488124	0.186046511627907
PF3D7_1131100	0.104515050167224	0.0405194805194805	0.0477922077922077	0.0999066293183938	0.0234113712374582	0.0560224089635853	0.11297852474323	0.0853285787060625	0.193599999999999	0.114471382154461	0.178890876565295
PF3D7_1131200	0.0911371237458194	0.0254545454545455	0.0332467532467533	0.091503267973856	0.0426421404682274	0.0280112044817927	0.0812324929971987	0.0807437595517069	0.217599999999999	0.0762309422644335	0.261180679785332
PF3D7_1131400	0.103678929765886	0.0348051948051948	0.0535064935064934	0.0821661998132585	0.0225752508361204	0.0504201680672268	0.0830999066293182	0.0756495160468673	0.199999999999999	0.0709822544363906	0.207513416815743
PF3D7_1131500	0.107859531772575	0.0296103896103896	0.0353246753246753	0.11484593837535	0.0217391304347826	0.0457516339869281	0.11297852474323	0.102903718797759	0.156799999999999	0.102224443889027	0.146690518783542
PF3D7_1131600	0.125418060200669	0.0337662337662338	0.0280519480519481	0.119514472455649	0.0217391304347826	0.0252100840336134	0.116713352007469	0.0927152317880798	0.229866666666665	0.0482379405148711	0.239713774597496
PF3D7_1131700	0.0978260869565217	0.0296103896103896	0.0592207792207791	0.0961718020541548	0.0367892976588629	0.0429505135387488	0.0999066293183938	0.0896586856851761	0.157333333333333	0.085478630342414	0.150268336314848
PF3D7_1131800	0.146321070234114	0.0254545454545455	0.0327272727272728	0.136321195144724	0.0167224080267558	0.03828197945845	0.147525676937441	0.0934793683138058	0.202666666666666	0.066733316670832	0.220035778175314
PF3D7_1131900	0.100334448160535	0.0311688311688312	0.041038961038961	0.084033613445378	0.0301003344481605	0.0457516339869281	0.102707749766573	0.0822720326031587	0.189333333333332	0.072231942014496	0.196779964221825
PF3D7_1132200	0.155518394648829	0.0327272727272728	0.0316883116883117	0.147525676937441	0.0192307692307692	0.0298786181139122	0.163398692810457	0.0973000509424354	0.156266666666666	0.0547363159210195	0.110912343470483
PF3D7_1132300	0.146321070234114	0.0285714285714286	0.0358441558441559	0.15126050420168	0.0334448160535117	0.0336134453781513	0.145658263305322	0.113601630157922	0.191466666666666	0.0777305673581601	0.184257602862254
PF3D7_1132400	0.159698996655518	0.0348051948051948	0.0358441558441559	0.157796451914099	0.0309364548494983	0.030812324929972	0.142857142857142	0.0868568517575143	0.287999999999998	0.064233941514621	0.330948121645797
PF3D7_1132500	0.101170568561873	0.0348051948051948	0.0363636363636364	0.0859010270774975	0.0384615384615384	0.0448179271708683	0.091503267973856	0.0919510952623539	0.209599999999999	0.0717320669832538	0.230769230769231
PF3D7_1132700	0.117892976588629	0.0327272727272728	0.0353246753246753	0.128851540616246	0.0301003344481605	0.0336134453781513	0.124183006535947	0.0901681100356601	0.142933333333333	0.0894776305923514	0.148479427549195
PF3D7_1132800	0.125418060200669	0.0285714285714286	0.04	0.111111111111111	0.0275919732441471	0.0317460317460317	0.123249299719888	0.106214977075905	0.134933333333333	0.109472631842039	0.103756708407871
PF3D7_1132900	0.115384615384615	0.0337662337662338	0.0498701298701298	0.123249299719888	0.0284280936454849	0.0448179271708683	0.11577964519141	0.0922058074375959	0.201066666666666	0.0867283179205194	0.266547406082291
PF3D7_1133000	0.100334448160535	0.0358441558441559	0.0503896103896103	0.106442577030812	0.0292642140468227	0.0392156862745098	0.110177404295051	0.101375445746307	0.202133333333332	0.0917270682329413	0.168157423971378
PF3D7_1133200	0.142976588628762	0.0264935064935065	0.0327272727272728	0.131652661064425	0.024247491638796	0.0280112044817927	0.138188608776844	0.0753948038716253	0.287466666666665	0.0664833791552109	0.268336314847944
PF3D7_1133400	0.0919732441471571	0.0332467532467533	0.038961038961039	0.0830999066293182	0.024247491638796	0.0392156862745098	0.0961718020541548	0.0695364238410598	0.173866666666666	0.0839790052486874	0.13953488372093
PF3D7_1133500	0.122909698996655	0.0342857142857143	0.0535064935064934	0.128851540616246	0.0309364548494983	0.0401493930905695	0.129785247432306	0.0998471726948552	0.173866666666666	0.064233941514621	0.227191413237925
PF3D7_1133600	0.132943143812709	0.0285714285714286	0.0368831168831169	0.135387488328664	0.0167224080267558	0.030812324929972	0.143790849673202	0.0962812022414675	0.220799999999999	0.0904773806548358	0.288014311270126
PF3D7_1133800	0.148829431438127	0.0348051948051948	0.0353246753246753	0.135387488328664	0.0192307692307692	0.0336134453781513	0.144724556489262	0.0993377483443713	0.225066666666666	0.0799800049987499	0.237924865831843
PF3D7_1133900	0.126254180602007	0.0353246753246753	0.0451948051948052	0.107376283846872	0.00836120401337793	0.0326797385620915	0.117647058823529	0.0881304126337242	0.191466666666666	0.0744813796550859	0.13953488372093
PF3D7_1134000	0.161371237458194	0.024935064935065	0.0275324675324676	0.148459383753501	0.0167224080267558	0.0280112044817927	0.15406162464986	0.0855832908813045	0.188799999999999	0.0674831292176953	0.171735241502684
PF3D7_1134100	0.1438127090301	0.0285714285714286	0.0327272727272728	0.11484593837535	0.0267558528428094	0.034547152194211	0.15032679738562	0.104941416199695	0.180799999999999	0.0914771307173202	0.211091234347049
PF3D7_1134200	0.127926421404682	0.0218181818181818	0.0244155844155844	0.144724556489262	0.0158862876254181	0.0205415499533147	0.130718954248366	0.0927152317880798	0.199999999999999	0.074981254686328	0.227191413237925
PF3D7_1134300	0.117892976588629	0.0285714285714286	0.0379220779220779	0.109243697478991	0.0183946488294314	0.0364145658263305	0.112044817927171	0.0738665308201735	0.260799999999999	0.0612346913271679	0.293381037567085
PF3D7_1134400	0.118729096989966	0.027012987012987	0.0348051948051948	0.125116713352007	0.0284280936454849	0.0401493930905695	0.116713352007469	0.101884870096791	0.155733333333333	0.0864783804048983	0.118067978533095
PF3D7_1134500	0.118729096989966	0.0358441558441559	0.0363636363636364	0.129785247432306	0.0209030100334448	0.0364145658263305	0.128851540616246	0.0901681100356601	0.231466666666665	0.0744813796550859	0.214669051878355
PF3D7_1134600	0.161371237458194	0.0348051948051948	0.0348051948051948	0.148459383753501	0.0234113712374582	0.03828197945845	0.168067226890756	0.0993377483443713	0.225066666666666	0.0639840039989999	0.245080500894455
PF3D7_1134700	0.127090301003344	0.0218181818181818	0.024935064935065	0.119514472455649	0.0225752508361204	0.027077497665733	0.132586367880485	0.0947529291900157	0.179199999999999	0.0822294426393397	0.198568872987478
PF3D7_1134900	0.130434782608696	0.0353246753246753	0.0379220779220779	0.127917833800186	0.0326086956521739	0.0364145658263305	0.131652661064425	0.0766683647478352	0.232533333333332	0.0602349412646836	0.221824686940967
PF3D7_1135400	0.123745819397993	0.0254545454545455	0.0280519480519481	0.101774042950513	0.020066889632107	0.0289449112978525	0.119514472455649	0.10952623535405	0.152533333333333	0.123719070232441	0.200357781753131
PF3D7_1135500	0.120401337792642	0.0244155844155844	0.0327272727272728	0.127917833800186	0.0250836120401338	0.0317460317460317	0.128851540616246	0.102649006622517	0.177599999999999	0.0914771307173202	0.169946332737031
PF3D7_1135600	0.12123745819398	0.025974025974026	0.0363636363636364	0.11577964519141	0.024247491638796	0.0429505135387488	0.121381886087768	0.104177279673969	0.161599999999999	0.0752311922019491	0.200357781753131
PF3D7_1135900	0.159698996655518	0.027012987012987	0.0311688311688312	0.173669467787114	0.0175585284280936	0.0336134453781513	0.176470588235294	0.114111054508406	0.151999999999999	0.103474131467133	0.20572450805009
PF3D7_1136100	0.0986622073578595	0.0327272727272728	0.0425974025974026	0.0980392156862743	0.0334448160535117	0.0410830999066293	0.0943043884220353	0.0741212429954154	0.231999999999999	0.066733316670832	0.228980322003578
PF3D7_1136200	0.104515050167224	0.0348051948051948	0.0405194805194805	0.117647058823529	0.0301003344481605	0.0401493930905695	0.109243697478991	0.0863474274070304	0.177599999999999	0.0839790052486874	0.212880143112702
PF3D7_1136300	0.141304347826087	0.0212987012987013	0.0228571428571429	0.1531279178338	0.0309364548494983	0.0196078431372549	0.133520074696545	0.090422822210902	0.208533333333332	0.0497375656085976	0.135957066189624
PF3D7_1136600	0.155518394648829	0.0280519480519481	0.0327272727272728	0.157796451914099	0.0175585284280936	0.0317460317460317	0.155929038281979	0.0894039735099341	0.211733333333332	0.0577355661084726	0.203935599284437
PF3D7_1137100	0.105351170568562	0.0233766233766234	0.0280519480519481	0.11297852474323	0.0225752508361204	0.0289449112978525	0.104575163398693	0.0919510952623539	0.179733333333332	0.0887278180454882	0.193202146690519
PF3D7_1137200	0.102006688963211	0.0384415584415584	0.0535064935064934	0.109243697478991	0.0434782608695652	0.0485527544351073	0.111111111111111	0.0848191543555785	0.230399999999999	0.0744813796550859	0.286225402504473
PF3D7_1137600	0.112876254180602	0.0332467532467533	0.0425974025974026	0.0887021475256767	0.0234113712374582	0.0504201680672268	0.106442577030812	0.0817626082526748	0.241066666666665	0.0602349412646836	0.211091234347049
PF3D7_1137700	0.116220735785953	0.0275324675324676	0.0358441558441559	0.118580765639589	0.0351170568561873	0.0289449112978525	0.124183006535947	0.0822720326031587	0.245333333333332	0.0779805048737812	0.239713774597496
PF3D7_1138000	0.122073578595318	0.0379220779220779	0.0431168831168831	0.0961718020541548	0.0142140468227425	0.0522875816993463	0.120448179271708	0.0848191543555785	0.235199999999999	0.0762309422644335	0.211091234347049
PF3D7_1138100	0.130434782608696	0.0322077922077922	0.0368831168831169	0.119514472455649	0.0267558528428094	0.034547152194211	0.127917833800186	0.0848191543555785	0.171199999999999	0.0842289427643085	0.148479427549195
PF3D7_1138200	0.0911371237458194	0.0301298701298702	0.0394805194805195	0.104575163398693	0.0267558528428094	0.042016806722689	0.098972922502334	0.0937340804890477	0.158399999999999	0.0972256935766053	0.127012522361359
PF3D7_1138400	0.123745819397993	0.0322077922077922	0.0363636363636364	0.129785247432306	0.0259197324414716	0.03828197945845	0.128851540616246	0.0883851248089662	0.181866666666666	0.0809797550612343	0.162790697674419
PF3D7_1138600	0.140468227424749	0.0337662337662338	0.0353246753246753	0.125116713352007	0.0217391304347826	0.034547152194211	0.136321195144724	0.100356597045339	0.180266666666666	0.0862284428892772	0.164579606440072
PF3D7_1139100	0.161371237458194	0.0342857142857143	0.038961038961039	0.137254901960784	0.0250836120401338	0.0326797385620915	0.157796451914099	0.0970453387671935	0.221866666666666	0.0739815046238437	0.22361359570662
PF3D7_1139200	0.142140468227425	0.025974025974026	0.0322077922077922	0.137254901960784	0.0209030100334448	0.0224089635854342	0.143790849673202	0.110035659704534	0.175999999999999	0.085478630342414	0.216457960644008
PF3D7_1139600	0.118729096989966	0.024935064935065	0.0374025974025974	0.106442577030812	0.0309364548494983	0.0448179271708683	0.116713352007469	0.0779419256240451	0.258133333333332	0.0632341914521367	0.255813953488373
PF3D7_1139800	0.139632107023411	0.0275324675324676	0.0342857142857143	0.134453781512605	0.0225752508361204	0.0429505135387488	0.148459383753501	0.105196128374937	0.214399999999999	0.0632341914521367	0.227191413237925
PF3D7_1139900	0.138795986622074	0.0223376623376624	0.0285714285714286	0.135387488328664	0.0234113712374582	0.0233426704014939	0.145658263305322	0.115639327559858	0.148799999999999	0.110472381904523	0.132379248658318
PF3D7_1140000	0.101170568561873	0.0379220779220779	0.0509090909090908	0.0812324929971987	0.0317725752508361	0.0448179271708683	0.095238095238095	0.079724910850739	0.197333333333332	0.085478630342414	0.264758497316638
PF3D7_1140100	0.133779264214047	0.0176623376623377	0.04	0.125116713352007	0.0275919732441471	0.0214752567693744	0.129785247432306	0.124044829342843	0.132799999999999	0.103974006498375	0.144901610017889
PF3D7_1140200	0.122073578595318	0.024935064935065	0.0327272727272728	0.137254901960784	0.0326086956521739	0.0252100840336134	0.121381886087768	0.090932246561386	0.224533333333332	0.0669832541864531	0.144901610017889
PF3D7_1140300	0.123745819397993	0.0358441558441559	0.041038961038961	0.126984126984127	0.0301003344481605	0.0410830999066293	0.120448179271708	0.0957717778909836	0.193599999999999	0.0922269432641835	0.186046511627907
PF3D7_1141000	0.117056856187291	0.0311688311688312	0.0353246753246753	0.138188608776844	0.0351170568561873	0.0261437908496732	0.123249299719888	0.079215486500255	0.274666666666665	0.0484878780304922	0.225402504472272
PF3D7_1141100	0.100334448160535	0.0420779220779221	0.0431168831168831	0.11391223155929	0.0259197324414716	0.0466853408029878	0.101774042950513	0.079215486500255	0.236266666666665	0.0622344413896523	0.245080500894455
PF3D7_1141400	0.115384615384615	0.0296103896103896	0.0342857142857143	0.131652661064425	0.0409698996655518	0.030812324929972	0.125116713352007	0.091186958736628	0.187199999999999	0.0967258185453631	0.0983899821109123
PF3D7_1141700	0.107023411371237	0.0327272727272728	0.0441558441558441	0.11391223155929	0.0359531772575251	0.03828197945845	0.112044817927171	0.0978094752929194	0.186666666666666	0.0812296925768554	0.22361359570662
PF3D7_1141800	0.122073578595318	0.0348051948051948	0.0462337662337662	0.131652661064425	0.0317725752508361	0.0392156862745098	0.112044817927171	0.0950076413652576	0.173866666666666	0.0887278180454882	0.141323792486583
PF3D7_1142000	0.103678929765886	0.0337662337662338	0.0467532467532467	0.125116713352007	0.0418060200668896	0.0429505135387488	0.107376283846872	0.078706062149771	0.214399999999999	0.0504873781554609	0.194991055456172
PF3D7_1142400	0.187290969899665	0.0233766233766234	0.025974025974026	0.19047619047619	0.0175585284280936	0.027077497665733	0.194211017740429	0.122516556291391	0.181866666666666	0.0879780054986249	0.177101967799642
PF3D7_1142600	0.168896321070234	0.0181818181818182	0.0212987012987013	0.158730158730158	0.020066889632107	0.0186741363211951	0.178338001867413	0.134233316352522	0.165866666666666	0.088227943014246	0.137745974955277
PF3D7_1142700	0.127926421404682	0.0275324675324676	0.0348051948051948	0.117647058823529	0.0334448160535117	0.0261437908496732	0.126050420168067	0.0932246561385638	0.174399999999999	0.0794801299675077	0.191413237924866
PF3D7_1142900	0.112876254180602	0.04	0.0436363636363636	0.0961718020541548	0.0301003344481605	0.0410830999066293	0.104575163398693	0.0843097300050946	0.232533333333332	0.0592351912021992	0.23613595706619
PF3D7_1143000	0.0903010033444816	0.0244155844155844	0.0348051948051948	0.0943043884220353	0.0409698996655518	0.0354808590102708	0.0821661998132585	0.0753948038716253	0.195199999999999	0.0689827543114218	0.193202146690519
PF3D7_1143100	0.12123745819398	0.0368831168831169	0.0358441558441559	0.107376283846872	0.0209030100334448	0.0354808590102708	0.102707749766573	0.0799796230259809	0.239466666666665	0.0659835041239687	0.228980322003578
PF3D7_1143200	0.130434782608696	0.0290909090909091	0.0290909090909091	0.128851540616246	0.0167224080267558	0.0242763772175537	0.118580765639589	0.117422312786552	0.187199999999999	0.0754811297175702	0.182468694096601
PF3D7_1143300	0.135451505016722	0.024935064935065	0.0337662337662338	0.136321195144724	0.0192307692307692	0.0336134453781513	0.135387488328664	0.112328069281712	0.203733333333332	0.0697325668582851	0.200357781753131
PF3D7_1143400	0.145484949832776	0.0181818181818182	0.0223376623376624	0.15219421101774	0.0275919732441471	0.0261437908496732	0.146591970121381	0.123025980641875	0.165333333333333	0.112221944513871	0.169946332737031
PF3D7_1143500	0.0961538461538461	0.0285714285714286	0.0425974025974026	0.112044817927171	0.0484949832775919	0.0364145658263305	0.103641456582633	0.0710646968925117	0.235733333333332	0.0414896275931016	0.212880143112702
PF3D7_1143600	0.118729096989966	0.0322077922077922	0.0348051948051948	0.101774042950513	0.0292642140468227	0.0298786181139122	0.125116713352007	0.0942435048395317	0.197333333333332	0.0704823794051484	0.243291592128802
PF3D7_1143700	0.11371237458194	0.0368831168831169	0.0592207792207791	0.095238095238095	0.024247491638796	0.0616246498599439	0.11484593837535	0.100101884870097	0.197333333333332	0.0964758810297421	0.257602862254026
PF3D7_1143800	0.1438127090301	0.0280519480519481	0.027012987012987	0.140056022408963	0.0275919732441471	0.0289449112978525	0.15032679738562	0.0944982170147737	0.171733333333333	0.0952261934516366	0.241502683363149
PF3D7_1143900	0.11371237458194	0.0254545454545455	0.024935064935065	0.118580765639589	0.0351170568561873	0.0205415499533147	0.110177404295051	0.112582781456954	0.192533333333332	0.10047488127968	0.118067978533095
PF3D7_1144000	0.152173913043478	0.0275324675324676	0.0254545454545455	0.154995331465919	0.0209030100334448	0.0186741363211951	0.146591970121381	0.119969434538971	0.163199999999999	0.0859785053736561	0.125223613595707
PF3D7_1144300	0.182274247491639	0.0192207792207792	0.0228571428571429	0.184873949579831	0.0133779264214047	0.0205415499533147	0.187675070028011	0.128120224146715	0.231999999999999	0.072231942014496	0.144901610017889
PF3D7_1144400	0.131270903010033	0.0280519480519481	0.0337662337662338	0.120448179271708	0.024247491638796	0.0401493930905695	0.126050420168067	0.107743250127357	0.235733333333332	0.0629842539365156	0.261180679785332
PF3D7_1144600	0.146321070234114	0.024935064935065	0.04	0.160597572362278	0.0125418060200669	0.030812324929972	0.147525676937441	0.0978094752929194	0.221866666666666	0.0719820044988749	0.20572450805009
PF3D7_1144800	0.117056856187291	0.0332467532467533	0.0467532467532467	0.121381886087768	0.024247491638796	0.0494864612511671	0.108309990662932	0.0817626082526748	0.289599999999998	0.0477380654836289	0.268336314847944
PF3D7_1144900	0.130434782608696	0.0207792207792208	0.0384415584415584	0.163398692810457	0.0284280936454849	0.030812324929972	0.136321195144724	0.090677534386144	0.143466666666666	0.0999750062484374	0.144901610017889
PF3D7_1145000	0.123745819397993	0.0322077922077922	0.0405194805194805	0.103641456582633	0.0376254180602007	0.0429505135387488	0.118580765639589	0.0922058074375959	0.228266666666666	0.0494876280929765	0.298747763864044
PF3D7_1145100	0.165551839464883	0.0212987012987013	0.0254545454545455	0.175536881419234	0.0234113712374582	0.027077497665733	0.172735760971055	0.0995924605196132	0.172266666666666	0.085478630342414	0.159212880143113
PF3D7_1145200	0.140468227424749	0.04	0.0483116883116883	0.129785247432306	0.0209030100334448	0.0522875816993463	0.132586367880485	0.0820173204279168	0.191999999999999	0.0709822544363906	0.15742397137746
PF3D7_1145300	0.118729096989966	0.0275324675324676	0.0363636363636364	0.110177404295051	0.0225752508361204	0.0242763772175537	0.123249299719888	0.104431991849211	0.171733333333333	0.117470632341914	0.202146690518784
PF3D7_1145500	0.137959866220736	0.0322077922077922	0.0379220779220779	0.112044817927171	0.024247491638796	0.0410830999066293	0.121381886087768	0.106724401426389	0.187199999999999	0.0809797550612343	0.214669051878355
PF3D7_1145900	0.129598662207358	0.0301298701298702	0.038961038961039	0.117647058823529	0.0284280936454849	0.0224089635854342	0.120448179271708	0.105960264900663	0.205866666666666	0.0737315671082226	0.207513416815743
PF3D7_1146000	0.130434782608696	0.0254545454545455	0.0337662337662338	0.126984126984127	0.0259197324414716	0.0326797385620915	0.138188608776844	0.079470198675497	0.188799999999999	0.069482629342664	0.148479427549195
PF3D7_1146500	0.135451505016722	0.0425974025974026	0.0477922077922077	0.128851540616246	0.0334448160535117	0.0438842203548085	0.129785247432306	0.107233825776873	0.205866666666666	0.0859785053736561	0.193202146690519
PF3D7_1146600	0.1061872909699	0.0337662337662338	0.025974025974026	0.084033613445378	0.0192307692307692	0.0354808590102708	0.105508870214752	0.0802343352012229	0.235199999999999	0.0764808797800546	0.216457960644008
PF3D7_1146700	0.127090301003344	0.0233766233766234	0.0348051948051948	0.133520074696545	0.040133779264214	0.0317460317460317	0.112044817927171	0.0916963830871119	0.177066666666666	0.0554861284678828	0.182468694096601
PF3D7_1146800	0.117056856187291	0.0306493506493507	0.0322077922077922	0.142857142857142	0.040133779264214	0.0317460317460317	0.119514472455649	0.0809984717269489	0.198933333333332	0.0594851287178203	0.216457960644008
PF3D7_1146900	0.105351170568562	0.0290909090909091	0.0327272727272728	0.108309990662932	0.0192307692307692	0.030812324929972	0.100840336134454	0.100611309220581	0.137066666666666	0.110972256935765	0.137745974955277
PF3D7_1147000	0.107859531772575	0.0238961038961039	0.0348051948051948	0.11577964519141	0.0301003344481605	0.030812324929972	0.11391223155929	0.079215486500255	0.261333333333332	0.0714821294676327	0.305903398926656
PF3D7_1147100	0.100334448160535	0.0275324675324676	0.0275324675324676	0.131652661064425	0.0418060200668896	0.0317460317460317	0.0971055088702145	0.0983188996434033	0.204799999999999	0.0572356910772304	0.175313059033989
PF3D7_1147200	0.120401337792642	0.0467532467532467	0.0467532467532467	0.0905695611577962	0.0301003344481605	0.0448179271708683	0.110177404295051	0.0886398369842082	0.231999999999999	0.0852286928267929	0.216457960644008
PF3D7_1147300	0.132107023411371	0.0311688311688312	0.0394805194805195	0.131652661064425	0.0250836120401338	0.0364145658263305	0.135387488328664	0.0771777890983192	0.247466666666665	0.0502374406398398	0.282647584973167
PF3D7_1147500	0.0944816053511705	0.0327272727272728	0.0384415584415584	0.0681605975723621	0.0250836120401338	0.0317460317460317	0.087768440709617	0.0779419256240451	0.193599999999999	0.082979255186203	0.211091234347049
PF3D7_1147400	0.104515050167224	0.0322077922077922	0.0462337662337662	0.0999066293183938	0.0284280936454849	0.0354808590102708	0.100840336134454	0.091186958736628	0.123733333333333	0.0857285678580351	0.0787119856887298
PF3D7_1147600	0.130434782608696	0.024935064935065	0.0244155844155844	0.149393090569561	0.0418060200668896	0.0140056022408964	0.135387488328664	0.0978094752929194	0.169599999999999	0.0799800049987499	0.198568872987478
PF3D7_1147800	0.122073578595318	0.0379220779220779	0.0503896103896103	0.0971055088702145	0.0259197324414716	0.0513538748832866	0.11391223155929	0.0845644421803365	0.183999999999999	0.0857285678580351	0.141323792486583
PF3D7_1148000	0.123745819397993	0.0311688311688312	0.0264935064935065	0.141923436041083	0.040133779264214	0.0261437908496732	0.134453781512605	0.0838003056546106	0.250133333333332	0.0524868782804297	0.211091234347049
PF3D7_1148800	0.119565217391304	0.0322077922077922	0.0342857142857143	0.123249299719888	0.0234113712374582	0.034547152194211	0.120448179271708	0.0985736118186453	0.155199999999999	0.0874781304673827	0.127012522361359
PF3D7_1149100	0.126254180602007	0.0233766233766234	0.0264935064935065	0.139122315592903	0.0284280936454849	0.0242763772175537	0.122315592903828	0.0922058074375959	0.232533333333332	0.0594851287178203	0.178890876565295
PF3D7_1149300	0.114548494983278	0.0306493506493507	0.0327272727272728	0.111111111111111	0.0217391304347826	0.0373482726423903	0.120448179271708	0.0919510952623539	0.208533333333332	0.0794801299675077	0.214669051878355
PF3D7_1149400	0.146321070234114	0.0228571428571429	0.0228571428571429	0.15219421101774	0.0275919732441471	0.0224089635854342	0.15406162464986	0.112328069281712	0.189333333333332	0.0784803799050234	0.243291592128802
PF3D7_1149500	0.103678929765886	0.0223376623376624	0.0358441558441559	0.0868347338935572	0.020066889632107	0.0373482726423903	0.091503267973856	0.0741212429954154	0.185599999999999	0.0697325668582851	0.134168157423971
PF3D7_1149600	0.131270903010033	0.027012987012987	0.0275324675324676	0.116713352007469	0.0108695652173913	0.0289449112978525	0.138188608776844	0.0866021395822724	0.178666666666666	0.0792301924518866	0.18783542039356
PF3D7_1149700	0.102842809364548	0.0441558441558441	0.0519480519480519	0.101774042950513	0.0367892976588629	0.0448179271708683	0.105508870214752	0.0873662761079983	0.180266666666666	0.0732316920769804	0.162790697674419
PF3D7_1149900	0.108695652173913	0.0228571428571429	0.0275324675324676	0.100840336134454	0.0342809364548495	0.027077497665733	0.111111111111111	0.0944982170147737	0.168533333333333	0.0724818795301171	0.200357781753131
PF3D7_1150200	0.112040133779264	0.0358441558441559	0.038961038961039	0.123249299719888	0.0434782608695652	0.0280112044817927	0.112044817927171	0.0995924605196132	0.147733333333333	0.0792301924518866	0.191413237924866
PF3D7_1150300	0.105351170568562	0.0332467532467533	0.0296103896103896	0.103641456582633	0.040133779264214	0.0252100840336134	0.106442577030812	0.105705552725421	0.134399999999999	0.0687328167958007	0.164579606440072
PF3D7_1107000	0.150501672240803	0.0218181818181818	0.0337662337662338	0.156862745098039	0.020066889632107	0.030812324929972	0.15219421101774	0.113092205807438	0.167999999999999	0.0887278180454882	0.196779964221825
PF3D7_1112500	0.13628762541806	0.0301298701298702	0.0384415584415584	0.126984126984127	0.0217391304347826	0.0364145658263305	0.128851540616246	0.0937340804890477	0.171733333333333	0.0777305673581601	0.221824686940967
PF3D7_1112700	0.117056856187291	0.0218181818181818	0.0348051948051948	0.121381886087768	0.0317725752508361	0.0354808590102708	0.119514472455649	0.0891492613346921	0.179199999999999	0.0957260684828788	0.18783542039356
PF3D7_1113000	0.124581939799331	0.0296103896103896	0.0290909090909091	0.126984126984127	0.0267558528428094	0.0317460317460317	0.129785247432306	0.0985736118186453	0.197333333333332	0.064233941514621	0.220035778175314
PF3D7_1101100	0.0869565217391304	0.0384415584415584	0.0420779220779221	0.0933706816059755	0.0334448160535117	0.0466853408029878	0.084033613445378	0.0932246561385638	0.172266666666666	0.0794801299675077	0.186046511627907
PF3D7_1138300	0.122073578595318	0.0244155844155844	0.0327272727272728	0.116713352007469	0.0376254180602007	0.0242763772175537	0.122315592903828	0.0955170657157416	0.172799999999999	0.090977255686078	0.189624329159213
PF3D7_1115100	0.0969899665551839	0.0353246753246753	0.038961038961039	0.0961718020541548	0.0284280936454849	0.0429505135387488	0.0943043884220353	0.102394294447275	0.139199999999999	0.0964758810297421	0.15742397137746
PF3D7_1109200	0.11371237458194	0.0337662337662338	0.04	0.100840336134454	0.0234113712374582	0.0410830999066293	0.103641456582633	0.090677534386144	0.204799999999999	0.080229942514371	0.171735241502684
PF3D7_1110000	0.0869565217391304	0.0311688311688312	0.0348051948051948	0.0774976657329597	0.0259197324414716	0.0401493930905695	0.0887021475256767	0.111309220580744	0.178133333333332	0.128217945513621	0.13953488372093
PF3D7_1144100	0.0861204013377926	0.0197402597402598	0.0348051948051948	0.0924369747899157	0.044314381270903	0.034547152194211	0.0784313725490194	0.100101884870097	0.162133333333333	0.0712321919520117	0.168157423971378
PF3D7_1300500	0.0944816053511705	0.04	0.0405194805194805	0.0943043884220353	0.0292642140468227	0.0429505135387488	0.0896358543417365	0.091186958736628	0.167999999999999	0.0827293176705819	0.200357781753131
PF3D7_1300600	0.0919732441471571	0.0415584415584415	0.0405194805194805	0.0971055088702145	0.0334448160535117	0.0373482726423903	0.0924369747899157	0.0820173204279168	0.185599999999999	0.0752311922019491	0.159212880143113
PF3D7_1301200	0.111204013377926	0.024935064935065	0.0327272727272728	0.117647058823529	0.0234113712374582	0.030812324929972	0.106442577030812	0.0748853795211414	0.153599999999999	0.0692326918270429	0.125223613595707
PF3D7_1302100	0.0994983277591973	0.0311688311688312	0.0358441558441559	0.0896358543417365	0.0267558528428094	0.0298786181139122	0.102707749766573	0.107743250127357	0.132799999999999	0.0967258185453631	0.148479427549195
PF3D7_1302800	0.142976588628762	0.0244155844155844	0.0280519480519481	0.15126050420168	0.0158862876254181	0.0242763772175537	0.144724556489262	0.118186449312278	0.179199999999999	0.0919770057485624	0.211091234347049
PF3D7_1302900	0.105351170568562	0.0348051948051948	0.0415584415584415	0.098972922502334	0.0409698996655518	0.0457516339869281	0.106442577030812	0.0866021395822724	0.187199999999999	0.0767308172956757	0.168157423971378
PF3D7_1303100	0.108695652173913	0.0327272727272728	0.0420779220779221	0.108309990662932	0.0317725752508361	0.0485527544351073	0.111111111111111	0.0886398369842082	0.197333333333332	0.0734816295926015	0.15742397137746
PF3D7_1303300	0.110367892976589	0.0275324675324676	0.0353246753246753	0.127917833800186	0.024247491638796	0.0364145658263305	0.107376283846872	0.100101884870097	0.222933333333332	0.0779805048737812	0.212880143112702
PF3D7_1303500	0.173913043478261	0.027012987012987	0.0290909090909091	0.140989729225023	0.0117056856187291	0.0373482726423903	0.163398692810457	0.122771268466633	0.108266666666666	0.0924768807798046	0.178890876565295
PF3D7_1304400	0.109531772575251	0.0285714285714286	0.0394805194805195	0.123249299719888	0.0267558528428094	0.0242763772175537	0.110177404295051	0.0646968925114623	0.235733333333332	0.0739815046238437	0.23613595706619
PF3D7_1304500	0.139632107023411	0.0353246753246753	0.0488311688311688	0.123249299719888	0.0292642140468227	0.0401493930905695	0.133520074696545	0.102649006622517	0.195199999999999	0.107973006748312	0.220035778175314
PF3D7_1304900	0.166387959866221	0.0197402597402598	0.025974025974026	0.165266106442577	0.0183946488294314	0.0233426704014939	0.170868347338935	0.134997452878248	0.150399999999999	0.102724318920269	0.134168157423971
PF3D7_1305000	0.127090301003344	0.0280519480519481	0.0405194805194805	0.108309990662932	0.020066889632107	0.0401493930905695	0.120448179271708	0.0899133978604181	0.203733333333332	0.0692326918270429	0.203935599284437
PF3D7_1305100	0.112040133779264	0.0353246753246753	0.0384415584415584	0.116713352007469	0.0259197324414716	0.0410830999066293	0.112044817927171	0.0840550178298526	0.241066666666665	0.0772306923269179	0.266547406082291
PF3D7_1305200	0.107859531772575	0.0280519480519481	0.0311688311688312	0.108309990662932	0.0384615384615384	0.027077497665733	0.11297852474323	0.0919510952623539	0.191466666666666	0.0929767558110468	0.239713774597496
PF3D7_1305500	0.0953177257525083	0.0290909090909091	0.0374025974025974	0.0746965452847804	0.0275919732441471	0.03828197945845	0.0868347338935572	0.0871115639327563	0.195199999999999	0.0627343164208945	0.186046511627907
PF3D7_1305600	0.0978260869565217	0.0327272727272728	0.0420779220779221	0.095238095238095	0.0334448160535117	0.0457516339869281	0.0961718020541548	0.102649006622517	0.109866666666666	0.0957260684828788	0.0697674418604651
PF3D7_1305700	0.130434782608696	0.0316883116883117	0.0296103896103896	0.11577964519141	0.0301003344481605	0.027077497665733	0.126984126984127	0.0899133978604181	0.207466666666666	0.0767308172956757	0.141323792486583
PF3D7_1305800	0.0769230769230769	0.0337662337662338	0.0332467532467533	0.0662931839402426	0.0409698996655518	0.0410830999066293	0.0625583566760036	0.0939887926642897	0.185066666666666	0.0739815046238437	0.271914132379249
PF3D7_1305900	0.118729096989966	0.0405194805194805	0.0441558441558441	0.119514472455649	0.0183946488294314	0.0494864612511671	0.11297852474323	0.0922058074375959	0.170133333333333	0.0804798800299921	0.227191413237925
PF3D7_1306400	0.145484949832776	0.0301298701298702	0.0363636363636364	0.154995331465919	0.0284280936454849	0.0364145658263305	0.148459383753501	0.103413143148243	0.170666666666666	0.0672331917020742	0.148479427549195
PF3D7_1307100	0.142140468227425	0.0337662337662338	0.04	0.15032679738562	0.0158862876254181	0.0410830999066293	0.148459383753501	0.0888945491594502	0.219199999999999	0.0684828792801796	0.261180679785332
PF3D7_1307300	0.120401337792642	0.0264935064935065	0.027012987012987	0.136321195144724	0.0359531772575251	0.0214752567693744	0.124183006535947	0.0771777890983192	0.209599999999999	0.0724818795301171	0.25402504472272
PF3D7_1307400	0.088628762541806	0.0368831168831169	0.04	0.0746965452847804	0.0292642140468227	0.0438842203548085	0.0905695611577962	0.0914416709118699	0.176533333333332	0.0869782554361405	0.252236135957067
PF3D7_1307500	0.112876254180602	0.0353246753246753	0.0462337662337662	0.0868347338935572	0.0367892976588629	0.0354808590102708	0.101774042950513	0.0855832908813045	0.203733333333332	0.0954761309672577	0.107334525939177
PF3D7_1307600	0.101170568561873	0.0181818181818182	0.0301298701298702	0.0999066293183938	0.0301003344481605	0.0354808590102708	0.104575163398693	0.0802343352012229	0.181866666666666	0.0687328167958007	0.221824686940967
PF3D7_1307700	0.118729096989966	0.0238961038961039	0.027012987012987	0.0999066293183938	0.0167224080267558	0.0252100840336134	0.11297852474323	0.0883851248089662	0.212799999999999	0.0929767558110468	0.209302325581396
PF3D7_1308100	0.132943143812709	0.0285714285714286	0.0441558441558441	0.136321195144724	0.0317725752508361	0.0392156862745098	0.136321195144724	0.0957717778909836	0.148266666666666	0.0659835041239687	0.171735241502684
PF3D7_1308300	0.142976588628762	0.0171428571428572	0.0207792207792208	0.155929038281979	0.0250836120401338	0.0196078431372549	0.145658263305322	0.118186449312278	0.133866666666666	0.0929767558110468	0.135957066189624
PF3D7_1308900	0.147157190635451	0.0306493506493507	0.0301298701298702	0.138188608776844	0.0209030100334448	0.0336134453781513	0.156862745098039	0.0980641874681614	0.158933333333333	0.0977255686078475	0.123434704830054
PF3D7_1309400	0.160535117056856	0.0296103896103896	0.0322077922077922	0.130718954248366	0.020066889632107	0.0410830999066293	0.168067226890756	0.114365766683648	0.162133333333333	0.0737315671082226	0.171735241502684
PF3D7_1309500	0.135451505016722	0.027012987012987	0.0358441558441559	0.130718954248366	0.024247491638796	0.0373482726423903	0.142857142857142	0.103158430973001	0.131199999999999	0.0977255686078475	0.243291592128802
PF3D7_1309600	0.12876254180602	0.024935064935065	0.0322077922077922	0.134453781512605	0.0225752508361204	0.030812324929972	0.130718954248366	0.107233825776873	0.150933333333333	0.102724318920269	0.180679785330948
PF3D7_1309700	0.135451505016722	0.0363636363636364	0.0379220779220779	0.117647058823529	0.0250836120401338	0.0354808590102708	0.132586367880485	0.078960774325013	0.214399999999999	0.0717320669832538	0.203935599284437
PF3D7_1311500	0.0961538461538461	0.0228571428571429	0.0254545454545455	0.122315592903828	0.0250836120401338	0.0196078431372549	0.103641456582633	0.0985736118186453	0.134933333333333	0.0762309422644335	0.118067978533095
PF3D7_1311600	0.173076923076923	0.025974025974026	0.0290909090909091	0.159663865546218	0.0209030100334448	0.0233426704014939	0.163398692810457	0.0998471726948552	0.209599999999999	0.0847288177955507	0.246869409660108
PF3D7_1312000	0.11371237458194	0.0275324675324676	0.0332467532467533	0.103641456582633	0.0309364548494983	0.0242763772175537	0.108309990662932	0.091186958736628	0.182399999999999	0.0844788802799296	0.191413237924866
PF3D7_1312100	0.122073578595318	0.0348051948051948	0.0431168831168831	0.107376283846872	0.0250836120401338	0.03828197945845	0.126050420168067	0.0937340804890477	0.222399999999999	0.0742314421394648	0.15742397137746
PF3D7_1312400	0.088628762541806	0.0374025974025974	0.0519480519480519	0.0924369747899157	0.0317725752508361	0.0504201680672268	0.0812324929971987	0.0662251655629141	0.191999999999999	0.0767308172956757	0.218246869409661
PF3D7_1312500	0.0969899665551839	0.0218181818181818	0.0311688311688312	0.106442577030812	0.0384615384615384	0.0252100840336134	0.0971055088702145	0.105450840550179	0.168533333333333	0.0817295676080976	0.137745974955277
PF3D7_1312600	0.131270903010033	0.0275324675324676	0.0363636363636364	0.141923436041083	0.0234113712374582	0.0364145658263305	0.131652661064425	0.0983188996434033	0.170133333333333	0.0814796300924765	0.130590339892665
PF3D7_1312700	0.142976588628762	0.025974025974026	0.0285714285714286	0.127917833800186	0.0267558528428094	0.030812324929972	0.131652661064425	0.103667855323485	0.221866666666666	0.0579855036240937	0.246869409660108
PF3D7_1312800	0.107859531772575	0.0431168831168831	0.0462337662337662	0.11391223155929	0.0259197324414716	0.0401493930905695	0.107376283846872	0.0950076413652576	0.223999999999999	0.0879780054986249	0.123434704830054
PF3D7_1301800	0.122073578595318	0.0197402597402598	0.0218181818181818	0.0980392156862743	0.0259197324414716	0.0205415499533147	0.11391223155929	0.0736118186449315	0.226133333333332	0.0572356910772304	0.259391771019679
PF3D7_1302000	0.13628762541806	0.0202597402597403	0.025974025974026	0.119514472455649	0.0209030100334448	0.0233426704014939	0.132586367880485	0.101884870096791	0.190399999999999	0.0979755061234686	0.200357781753131
PF3D7_1313400	0.112876254180602	0.0327272727272728	0.0436363636363636	0.11297852474323	0.0301003344481605	0.0466853408029878	0.0943043884220353	0.0807437595517069	0.237333333333332	0.0557360659835039	0.209302325581396
PF3D7_1313600	0.0994983277591973	0.0322077922077922	0.0405194805194805	0.104575163398693	0.0317725752508361	0.0364145658263305	0.103641456582633	0.0710646968925117	0.228266666666666	0.066733316670832	0.286225402504473
PF3D7_1314200	0.12876254180602	0.0296103896103896	0.04	0.140989729225023	0.0317725752508361	0.03828197945845	0.136321195144724	0.0812531839021908	0.224533333333332	0.0612346913271679	0.182468694096601
PF3D7_1314400	0.118729096989966	0.0405194805194805	0.0483116883116883	0.109243697478991	0.024247491638796	0.0466853408029878	0.118580765639589	0.0950076413652576	0.174933333333332	0.0834791302174452	0.189624329159213
PF3D7_1314600	0.112876254180602	0.0342857142857143	0.0348051948051948	0.125116713352007	0.0334448160535117	0.030812324929972	0.112044817927171	0.0804890473764649	0.180266666666666	0.0717320669832538	0.202146690518784
PF3D7_1314800	0.0861204013377926	0.0301298701298702	0.038961038961039	0.0887021475256767	0.0267558528428094	0.0438842203548085	0.0868347338935572	0.0978094752929194	0.182399999999999	0.0944763809047733	0.177101967799642
PF3D7_1315100	0.12876254180602	0.0316883116883117	0.041038961038961	0.117647058823529	0.0250836120401338	0.03828197945845	0.127917833800186	0.090677534386144	0.172266666666666	0.0659835041239687	0.168157423971378
PF3D7_1315800	0.127926421404682	0.024935064935065	0.0301298701298702	0.126984126984127	0.020066889632107	0.03828197945845	0.135387488328664	0.110290371879776	0.203733333333332	0.0894776305923514	0.264758497316638
PF3D7_1316100	0.0944816053511705	0.0254545454545455	0.0332467532467533	0.103641456582633	0.0292642140468227	0.0392156862745098	0.098972922502334	0.0667345899133981	0.235733333333332	0.0867283179205194	0.257602862254026
PF3D7_1316200	0.123745819397993	0.024935064935065	0.0384415584415584	0.102707749766573	0.0234113712374582	0.0354808590102708	0.125116713352007	0.0962812022414675	0.153599999999999	0.115471132216945	0.152057245080501
PF3D7_1316300	0.0894648829431438	0.0353246753246753	0.0374025974025974	0.095238095238095	0.0292642140468227	0.03828197945845	0.0887021475256767	0.0827814569536427	0.175999999999999	0.0787303174206444	0.119856887298748
PF3D7_1316500	0.142140468227425	0.0233766233766234	0.0316883116883117	0.139122315592903	0.0225752508361204	0.030812324929972	0.135387488328664	0.0820173204279168	0.219733333333332	0.0454886278430391	0.127012522361359
PF3D7_1316700	0.117056856187291	0.0425974025974026	0.0540259740259739	0.103641456582633	0.0259197324414716	0.0606909430438841	0.124183006535947	0.0835455934793686	0.158933333333333	0.0822294426393397	0.13953488372093
PF3D7_1317000	0.146321070234114	0.0290909090909091	0.0353246753246753	0.160597572362278	0.0217391304347826	0.03828197945845	0.154995331465919	0.0886398369842082	0.203733333333332	0.0664833791552109	0.162790697674419
PF3D7_1317200	0.147157190635451	0.0264935064935065	0.0296103896103896	0.126984126984127	0.0301003344481605	0.030812324929972	0.133520074696545	0.0973000509424354	0.191999999999999	0.0612346913271679	0.169946332737031
PF3D7_1318200	0.117056856187291	0.0337662337662338	0.0441558441558441	0.101774042950513	0.0392976588628762	0.0457516339869281	0.106442577030812	0.0848191543555785	0.179199999999999	0.0864783804048983	0.196779964221825
PF3D7_1318300	0.166387959866221	0.0228571428571429	0.0342857142857143	0.158730158730158	0.024247491638796	0.0317460317460317	0.163398692810457	0.0825267447784007	0.220266666666666	0.0544863784053984	0.282647584973167
PF3D7_1318800	0.17056856187291	0.0358441558441559	0.0384415584415584	0.160597572362278	0.0209030100334448	0.0438842203548085	0.168067226890756	0.102649006622517	0.178133333333332	0.080229942514371	0.169946332737031
PF3D7_1318900	0.127090301003344	0.0212987012987013	0.0254545454545455	0.112044817927171	0.0275919732441471	0.0289449112978525	0.123249299719888	0.0929699439633218	0.224533333333332	0.0649837540614843	0.198568872987478
PF3D7_1319000	0.116220735785953	0.0296103896103896	0.0358441558441559	0.123249299719888	0.0309364548494983	0.0354808590102708	0.122315592903828	0.0736118186449315	0.195199999999999	0.0834791302174452	0.20572450805009
PF3D7_1319200	0.126254180602007	0.0228571428571429	0.0451948051948052	0.132586367880485	0.0351170568561873	0.03828197945845	0.135387488328664	0.06826286296485	0.228266666666666	0.0404898775306172	0.239713774597496
PF3D7_1319300	0.135451505016722	0.0207792207792208	0.027012987012987	0.148459383753501	0.0217391304347826	0.0280112044817927	0.130718954248366	0.0934793683138058	0.197866666666666	0.0604848787803046	0.221824686940967
PF3D7_1319500	0.102842809364548	0.0254545454545455	0.0425974025974026	0.102707749766573	0.020066889632107	0.0410830999066293	0.095238095238095	0.105705552725421	0.173866666666666	0.107223194201449	0.191413237924866
PF3D7_1319600	0.122909698996655	0.0342857142857143	0.0363636363636364	0.128851540616246	0.0301003344481605	0.0438842203548085	0.126984126984127	0.0855832908813045	0.243733333333332	0.0754811297175702	0.237924865831843
PF3D7_1320000	0.134615384615385	0.025974025974026	0.0327272727272728	0.11297852474323	0.0125418060200669	0.0364145658263305	0.122315592903828	0.102394294447275	0.170666666666666	0.0922269432641835	0.162790697674419
PF3D7_1320200	0.102006688963211	0.0290909090909091	0.0353246753246753	0.109243697478991	0.0301003344481605	0.0364145658263305	0.102707749766573	0.0784513499745291	0.215999999999999	0.0687328167958007	0.202146690518784
PF3D7_1320400	0.132943143812709	0.0342857142857143	0.0431168831168831	0.119514472455649	0.0209030100334448	0.0401493930905695	0.126984126984127	0.0950076413652576	0.193599999999999	0.088227943014246	0.22361359570662
PF3D7_1320800	0.0702341137123745	0.0332467532467533	0.0436363636363636	0.084033613445378	0.0351170568561873	0.0392156862745098	0.0690943043884219	0.0733571064696895	0.170133333333333	0.0737315671082226	0.144901610017889
PF3D7_1320900	0.115384615384615	0.0233766233766234	0.0244155844155844	0.131652661064425	0.0284280936454849	0.0242763772175537	0.122315592903828	0.0942435048395317	0.131199999999999	0.0974756310922264	0.164579606440072
PF3D7_1321000	0.117892976588629	0.0306493506493507	0.0405194805194805	0.120448179271708	0.0217391304347826	0.0354808590102708	0.128851540616246	0.0850738665308205	0.222399999999999	0.0599850037490625	0.202146690518784
PF3D7_1321800	0.162207357859532	0.0218181818181818	0.0264935064935065	0.144724556489262	0.0133779264214047	0.0233426704014939	0.163398692810457	0.11716760061131	0.155733333333333	0.133466633341664	0.155635062611807
PF3D7_1322300	0.102006688963211	0.0275324675324676	0.0337662337662338	0.0812324929971987	0.0267558528428094	0.0326797385620915	0.084033613445378	0.0799796230259809	0.225599999999999	0.0824793801549608	0.146690518783542
PF3D7_1322600	0.0928093645484949	0.0285714285714286	0.056103896103896	0.106442577030812	0.0434782608695652	0.0532212885154061	0.0933706816059755	0.0759042282221093	0.189866666666666	0.0679830042489374	0.191413237924866
PF3D7_1323100	0.13628762541806	0.0197402597402598	0.0244155844155844	0.156862745098039	0.0250836120401338	0.0224089635854342	0.145658263305322	0.113856342333164	0.147733333333333	0.110222444388902	0.127012522361359
PF3D7_1323300	0.142140468227425	0.0290909090909091	0.0342857142857143	0.15126050420168	0.0250836120401338	0.030812324929972	0.145658263305322	0.101120733571065	0.200533333333332	0.0859785053736561	0.237924865831843
PF3D7_1323400	0.150501672240803	0.0161038961038961	0.0202597402597403	0.159663865546218	0.0192307692307692	0.0186741363211951	0.15406162464986	0.123790117167601	0.167466666666666	0.0967258185453631	0.196779964221825
PF3D7_1323600	0.127090301003344	0.0394805194805195	0.0462337662337662	0.123249299719888	0.0284280936454849	0.0392156862745098	0.121381886087768	0.0924605196128379	0.207466666666666	0.0894776305923514	0.230769230769231
PF3D7_1323800	0.114548494983278	0.0358441558441559	0.0451948051948052	0.0980392156862743	0.0267558528428094	0.042016806722689	0.103641456582633	0.0779419256240451	0.232533333333332	0.0712321919520117	0.241502683363149
PF3D7_1324400	0.153846153846154	0.0332467532467533	0.0348051948051948	0.1531279178338	0.0133779264214047	0.0326797385620915	0.162464985994397	0.128884360672441	0.151999999999999	0.0992251937015741	0.166368515205725
PF3D7_1324800	0.101170568561873	0.0337662337662338	0.0405194805194805	0.0905695611577962	0.0367892976588629	0.0410830999066293	0.110177404295051	0.0947529291900157	0.155733333333333	0.0764808797800546	0.18783542039356
PF3D7_1324900	0.132943143812709	0.0202597402597403	0.0233766233766234	0.139122315592903	0.0217391304347826	0.0252100840336134	0.135387488328664	0.102394294447275	0.142399999999999	0.074731317170707	0.127012522361359
PF3D7_1325000	0.147157190635451	0.0275324675324676	0.0348051948051948	0.149393090569561	0.0301003344481605	0.0242763772175537	0.15126050420168	0.0899133978604181	0.130133333333333	0.0634841289677578	0.128801431127012
PF3D7_1325100	0.160535117056856	0.0233766233766234	0.0192207792207792	0.163398692810457	0.0225752508361204	0.0214752567693744	0.168067226890756	0.110290371879776	0.188799999999999	0.0742314421394648	0.169946332737031
PF3D7_1325200	0.116220735785953	0.025974025974026	0.0285714285714286	0.106442577030812	0.0301003344481605	0.030812324929972	0.11391223155929	0.0932246561385638	0.150933333333333	0.120469882529367	0.173524150268337
PF3D7_1325300	0.0936454849498327	0.0296103896103896	0.0405194805194805	0.107376283846872	0.024247491638796	0.03828197945845	0.0943043884220353	0.10825267447784	0.186666666666666	0.0857285678580351	0.22361359570662
PF3D7_1325800	0.129598662207358	0.024935064935065	0.0348051948051948	0.11297852474323	0.0209030100334448	0.0373482726423903	0.111111111111111	0.0970453387671935	0.183466666666666	0.0777305673581601	0.193202146690519
PF3D7_1326300	0.152173913043478	0.0316883116883117	0.0316883116883117	0.164332399626517	0.0225752508361204	0.0261437908496732	0.160597572362278	0.100101884870097	0.174933333333332	0.0644838790302421	0.137745974955277
PF3D7_1326600	0.13628762541806	0.0228571428571429	0.0275324675324676	0.15406162464986	0.0217391304347826	0.0261437908496732	0.142857142857142	0.0886398369842082	0.222399999999999	0.0827293176705819	0.209302325581396
PF3D7_1329000	0.126254180602007	0.0384415584415584	0.0441558441558441	0.131652661064425	0.0301003344481605	0.0410830999066293	0.122315592903828	0.090422822210902	0.185066666666666	0.0607348162959257	0.209302325581396
PF3D7_1328900	0.131270903010033	0.0342857142857143	0.0420779220779221	0.11577964519141	0.0301003344481605	0.0364145658263305	0.125116713352007	0.0848191543555785	0.202666666666666	0.0744813796550859	0.293381037567085
PF3D7_1328300	0.132943143812709	0.0223376623376624	0.0238961038961039	0.135387488328664	0.0292642140468227	0.0224089635854342	0.135387488328664	0.110545084055018	0.142933333333333	0.0934766308422889	0.168157423971378
PF3D7_1328200	0.108695652173913	0.0285714285714286	0.0358441558441559	0.0933706816059755	0.0301003344481605	0.0336134453781513	0.105508870214752	0.0776872134488031	0.220799999999999	0.0567358160459882	0.198568872987478
PF3D7_1327800	0.1061872909699	0.0228571428571429	0.0327272727272728	0.0999066293183938	0.0284280936454849	0.0280112044817927	0.0961718020541548	0.06826286296485	0.174933333333332	0.0762309422644335	0.207513416815743
PF3D7_1327700	0.103678929765886	0.0316883116883117	0.0379220779220779	0.0980392156862743	0.0175585284280936	0.0354808590102708	0.102707749766573	0.0835455934793686	0.212799999999999	0.0902274431392147	0.228980322003578
PF3D7_1327600	0.116220735785953	0.0212987012987013	0.0311688311688312	0.0980392156862743	0.0217391304347826	0.0252100840336134	0.098972922502334	0.0863474274070304	0.134399999999999	0.129717570607348	0.171735241502684
PF3D7_1327400	0.115384615384615	0.0254545454545455	0.0348051948051948	0.127917833800186	0.0259197324414716	0.0336134453781513	0.123249299719888	0.0967906265919515	0.210133333333332	0.0687328167958007	0.261180679785332
PF3D7_1329600	0.146321070234114	0.0275324675324676	0.0301298701298702	0.154995331465919	0.020066889632107	0.027077497665733	0.145658263305322	0.106214977075905	0.236799999999999	0.0659835041239687	0.291592128801432
PF3D7_1330800	0.138795986622074	0.027012987012987	0.024935064935065	0.15126050420168	0.0133779264214047	0.0252100840336134	0.140056022408963	0.0914416709118699	0.207466666666666	0.0729817545613593	0.175313059033989
PF3D7_1331000	0.0936454849498327	0.0384415584415584	0.0472727272727272	0.0709617180205414	0.0384615384615384	0.0466853408029878	0.0905695611577962	0.079470198675497	0.217066666666666	0.0744813796550859	0.216457960644008
PF3D7_1331200	0.17056856187291	0.0264935064935065	0.038961038961039	0.160597572362278	0.0234113712374582	0.034547152194211	0.173669467787114	0.108762098828324	0.209066666666666	0.0924768807798046	0.23613595706619
PF3D7_1331400	0.0911371237458194	0.0405194805194805	0.0498701298701298	0.0980392156862743	0.0250836120401338	0.0634920634920634	0.0943043884220353	0.0764136525725932	0.206399999999999	0.0692326918270429	0.162790697674419
PF3D7_1331800	0.177257525083612	0.0181818181818182	0.0238961038961039	0.173669467787114	0.0209030100334448	0.0177404295051354	0.173669467787114	0.133469179826796	0.176533333333332	0.0874781304673827	0.118067978533095
PF3D7_1332100	0.12123745819398	0.0290909090909091	0.0306493506493507	0.136321195144724	0.0284280936454849	0.0233426704014939	0.117647058823529	0.0970453387671935	0.153066666666666	0.107973006748312	0.144901610017889
PF3D7_1332200	0.132107023411371	0.0301298701298702	0.0420779220779221	0.137254901960784	0.0250836120401338	0.0410830999066293	0.138188608776844	0.0843097300050946	0.169066666666666	0.0647338165458632	0.169946332737031
PF3D7_1332300	0.0903010033444816	0.0415584415584415	0.0462337662337662	0.0821661998132585	0.0275919732441471	0.0466853408029878	0.0859010270774975	0.0664798777381561	0.143466666666666	0.0784803799050234	0.191413237924866
PF3D7_1332600	0.112876254180602	0.0348051948051948	0.0472727272727272	0.126050420168067	0.0250836120401338	0.0504201680672268	0.120448179271708	0.0725929699439636	0.229866666666665	0.0594851287178203	0.250447227191414
PF3D7_1332700	0.152173913043478	0.0244155844155844	0.027012987012987	0.142857142857142	0.020066889632107	0.0326797385620915	0.144724556489262	0.110035659704534	0.177599999999999	0.0674831292176953	0.143112701252236
PF3D7_1332800	0.153010033444816	0.0322077922077922	0.0322077922077922	0.131652661064425	0.0234113712374582	0.0401493930905695	0.156862745098039	0.116658176260826	0.124799999999999	0.100724818795301	0.128801431127012
PF3D7_1332900	0.153010033444816	0.0275324675324676	0.027012987012987	0.139122315592903	0.0225752508361204	0.027077497665733	0.140989729225023	0.0937340804890477	0.158933333333333	0.0702324418895273	0.144901610017889
PF3D7_1333000	0.130434782608696	0.0228571428571429	0.0306493506493507	0.140056022408963	0.0292642140468227	0.0242763772175537	0.140056022408963	0.106724401426389	0.173866666666666	0.0787303174206444	0.10912343470483
PF3D7_1333100	0.0928093645484949	0.0264935064935065	0.0441558441558441	0.106442577030812	0.0292642140468227	0.0438842203548085	0.0943043884220353	0.0687722873153339	0.261333333333332	0.0834791302174452	0.245080500894455
PF3D7_1333200	0.0978260869565217	0.0358441558441559	0.0441558441558441	0.091503267973856	0.0225752508361204	0.042016806722689	0.0961718020541548	0.0779419256240451	0.214933333333332	0.0679830042489374	0.232558139534884
PF3D7_1333600	0.168896321070234	0.0290909090909091	0.0322077922077922	0.156862745098039	0.0125418060200669	0.0261437908496732	0.163398692810457	0.0962812022414675	0.198399999999999	0.0607348162959257	0.18783542039356
PF3D7_1333700	0.108695652173913	0.0327272727272728	0.04	0.116713352007469	0.0275919732441471	0.034547152194211	0.116713352007469	0.108762098828324	0.154133333333333	0.0859785053736561	0.177101967799642
PF3D7_1333800	0.132107023411371	0.027012987012987	0.0285714285714286	0.123249299719888	0.0326086956521739	0.0252100840336134	0.123249299719888	0.118950585838004	0.166399999999999	0.0784803799050234	0.191413237924866
PF3D7_1334000	0.0936454849498327	0.025974025974026	0.0425974025974026	0.095238095238095	0.0225752508361204	0.0364145658263305	0.098972922502334	0.0685175751400919	0.254933333333332	0.0922269432641835	0.289803220035779
PF3D7_1334100	0.141304347826087	0.0264935064935065	0.0327272727272728	0.137254901960784	0.0209030100334448	0.0317460317460317	0.138188608776844	0.100611309220581	0.216533333333332	0.0637340664833789	0.255813953488373
PF3D7_1334300	0.13628762541806	0.0280519480519481	0.0379220779220779	0.122315592903828	0.0259197324414716	0.0364145658263305	0.132586367880485	0.0733571064696895	0.235733333333332	0.0597350662334414	0.293381037567085
PF3D7_1334500	0.123745819397993	0.0233766233766234	0.0311688311688312	0.127917833800186	0.0284280936454849	0.0298786181139122	0.128851540616246	0.0725929699439636	0.214399999999999	0.0622344413896523	0.166368515205725
PF3D7_1335000	0.0928093645484949	0.0322077922077922	0.0332467532467533	0.0868347338935572	0.0209030100334448	0.0354808590102708	0.0924369747899157	0.0799796230259809	0.164799999999999	0.102474381404648	0.159212880143113
PF3D7_1335100	0.0903010033444816	0.027012987012987	0.0301298701298702	0.0718954248366012	0.020066889632107	0.0261437908496732	0.095238095238095	0.0886398369842082	0.201599999999999	0.108972756810797	0.239713774597496
PF3D7_1335400	0.0953177257525083	0.0337662337662338	0.0358441558441559	0.0849673202614377	0.0217391304347826	0.0476190476190476	0.0924369747899157	0.0827814569536427	0.193599999999999	0.0782304423894023	0.114490161001789
PF3D7_1335900	0.0961538461538461	0.0394805194805195	0.0462337662337662	0.0821661998132585	0.0367892976588629	0.0476190476190476	0.091503267973856	0.0613856342333166	0.196799999999999	0.0782304423894023	0.143112701252236
PF3D7_1336100	0.115384615384615	0.0316883116883117	0.0446753246753246	0.112044817927171	0.0284280936454849	0.0429505135387488	0.108309990662932	0.105705552725421	0.175466666666666	0.0892276930767304	0.155635062611807
PF3D7_1336800	0.147157190635451	0.025974025974026	0.0306493506493507	0.142857142857142	0.024247491638796	0.0298786181139122	0.15032679738562	0.101630157921549	0.211733333333332	0.0754811297175702	0.282647584973167
PF3D7_1336900	0.0969899665551839	0.0264935064935065	0.04	0.091503267973856	0.0167224080267558	0.0336134453781513	0.100840336134454	0.079215486500255	0.162133333333333	0.0824793801549608	0.146690518783542
PF3D7_1337500	0.132943143812709	0.0254545454545455	0.0337662337662338	0.141923436041083	0.0292642140468227	0.0326797385620915	0.138188608776844	0.0901681100356601	0.223466666666666	0.0629842539365156	0.189624329159213
PF3D7_1337800	0.147157190635451	0.027012987012987	0.0311688311688312	0.120448179271708	0.0225752508361204	0.03828197945845	0.137254901960784	0.0973000509424354	0.186133333333332	0.0924768807798046	0.193202146690519
PF3D7_1337900	0.166387959866221	0.0238961038961039	0.0327272727272728	0.165266106442577	0.0192307692307692	0.0336134453781513	0.163398692810457	0.107743250127357	0.233066666666665	0.0777305673581601	0.23613595706619
PF3D7_1338300	0.158026755852843	0.024935064935065	0.0254545454545455	0.165266106442577	0.0209030100334448	0.0261437908496732	0.157796451914099	0.119460010188488	0.174399999999999	0.0809797550612343	0.119856887298748
PF3D7_1339400	0.149665551839465	0.0363636363636364	0.0384415584415584	0.126984126984127	0.0217391304347826	0.030812324929972	0.129785247432306	0.132450331125828	0.186133333333332	0.106223444138965	0.128801431127012
PF3D7_1339800	0.111204013377926	0.0290909090909091	0.0327272727272728	0.095238095238095	0.0317725752508361	0.030812324929972	0.0961718020541548	0.0990830361691293	0.174399999999999	0.0637340664833789	0.180679785330948
PF3D7_1339900	0.120401337792642	0.0254545454545455	0.0327272727272728	0.108309990662932	0.0275919732441471	0.03828197945845	0.123249299719888	0.0886398369842082	0.181333333333332	0.0779805048737812	0.178890876565295
PF3D7_1340200	0.149665551839465	0.0290909090909091	0.0316883116883117	0.140989729225023	0.0175585284280936	0.0280112044817927	0.149393090569561	0.106469689251147	0.162666666666666	0.103724068982754	0.123434704830054
PF3D7_1340400	0.0928093645484949	0.0327272727272728	0.041038961038961	0.0830999066293182	0.0376254180602007	0.0373482726423903	0.0868347338935572	0.0771777890983192	0.178133333333332	0.0892276930767304	0.211091234347049
PF3D7_1340500	0.153846153846154	0.0384415584415584	0.0493506493506493	0.147525676937441	0.0367892976588629	0.042016806722689	0.164332399626517	0.0799796230259809	0.276799999999999	0.0429892526868281	0.286225402504473
PF3D7_1340600	0.145484949832776	0.0290909090909091	0.0311688311688312	0.137254901960784	0.024247491638796	0.0252100840336134	0.142857142857142	0.0965359144167095	0.165866666666666	0.0834791302174452	0.159212880143113
PF3D7_1340800	0.109531772575251	0.0212987012987013	0.0275324675324676	0.133520074696545	0.0326086956521739	0.0280112044817927	0.11484593837535	0.132195618950586	0.188266666666666	0.106223444138965	0.150268336314848
PF3D7_1341200	0.153846153846154	0.0181818181818182	0.0197402597402598	0.157796451914099	0.024247491638796	0.0186741363211951	0.156862745098039	0.122516556291391	0.164799999999999	0.0904773806548358	0.155635062611807
PF3D7_1341800	0.0944816053511705	0.0327272727272728	0.04	0.106442577030812	0.0376254180602007	0.0410830999066293	0.101774042950513	0.0878757004584823	0.175999999999999	0.0777305673581601	0.166368515205725
PF3D7_1341900	0.124581939799331	0.027012987012987	0.0358441558441559	0.120448179271708	0.0259197324414716	0.0429505135387488	0.126050420168067	0.117677024961794	0.148799999999999	0.101224693826543	0.123434704830054
PF3D7_1342100	0.112040133779264	0.0353246753246753	0.0420779220779221	0.116713352007469	0.0292642140468227	0.0476190476190476	0.106442577030812	0.0878757004584823	0.143999999999999	0.0537365658585351	0.13953488372093
PF3D7_1342300	0.134615384615385	0.0337662337662338	0.0384415584415584	0.131652661064425	0.0351170568561873	0.0289449112978525	0.142857142857142	0.106469689251147	0.196266666666666	0.066733316670832	0.191413237924866
PF3D7_1342600	0.135451505016722	0.0280519480519481	0.0301298701298702	0.117647058823529	0.024247491638796	0.030812324929972	0.132586367880485	0.0850738665308205	0.149333333333333	0.108222944263933	0.152057245080501
PF3D7_1345300	0.118729096989966	0.0301298701298702	0.04	0.0971055088702145	0.0301003344481605	0.0364145658263305	0.0980392156862743	0.0993377483443713	0.186133333333332	0.106723319170207	0.173524150268337
PF3D7_1346500	0.112876254180602	0.0285714285714286	0.0358441558441559	0.11484593837535	0.0192307692307692	0.0252100840336134	0.119514472455649	0.0715741212429957	0.233599999999999	0.0607348162959257	0.246869409660108
PF3D7_1346600	0.1438127090301	0.0327272727272728	0.0415584415584415	0.141923436041083	0.0367892976588629	0.0317460317460317	0.141923436041083	0.0950076413652576	0.125333333333333	0.0869782554361405	0.202146690518784
PF3D7_1346800	0.100334448160535	0.0316883116883117	0.038961038961039	0.108309990662932	0.0392976588628762	0.042016806722689	0.0943043884220353	0.0957717778909836	0.198933333333332	0.0759810047488124	0.196779964221825
PF3D7_1346900	0.119565217391304	0.0368831168831169	0.0394805194805195	0.110177404295051	0.0259197324414716	0.042016806722689	0.123249299719888	0.0955170657157416	0.169066666666666	0.0759810047488124	0.20572450805009
PF3D7_1347100	0.124581939799331	0.0394805194805195	0.0451948051948052	0.131652661064425	0.0250836120401338	0.042016806722689	0.121381886087768	0.0802343352012229	0.206399999999999	0.0584853786553359	0.152057245080501
PF3D7_1347200	0.188963210702341	0.0228571428571429	0.0233766233766234	0.185807656395891	0.0142140468227425	0.027077497665733	0.184873949579831	0.124808965868569	0.146666666666666	0.0872281929517616	0.110912343470483
PF3D7_1347700	0.140468227424749	0.0301298701298702	0.0306493506493507	0.11577964519141	0.0259197324414716	0.0364145658263305	0.134453781512605	0.103158430973001	0.173333333333333	0.0907273181704569	0.173524150268337
PF3D7_1348400	0.153846153846154	0.0264935064935065	0.0337662337662338	0.131652661064425	0.0217391304347826	0.03828197945845	0.158730158730158	0.0876209882832403	0.231999999999999	0.0729817545613593	0.218246869409661
PF3D7_1348600	0.112040133779264	0.0290909090909091	0.0342857142857143	0.117647058823529	0.0334448160535117	0.030812324929972	0.110177404295051	0.0924605196128379	0.177066666666666	0.112471882029492	0.161001788908766
PF3D7_1348900	0.105351170568562	0.0223376623376624	0.0353246753246753	0.105508870214752	0.0209030100334448	0.0326797385620915	0.108309990662932	0.0960264900662255	0.168533333333333	0.0907273181704569	0.194991055456172
PF3D7_1349700	0.0852842809364548	0.0280519480519481	0.0446753246753246	0.103641456582633	0.0301003344481605	0.0457516339869281	0.0830999066293182	0.0975547631176774	0.138666666666666	0.0959760059984999	0.0948121645796064
PF3D7_1349800	0.120401337792642	0.0405194805194805	0.0451948051948052	0.118580765639589	0.0225752508361204	0.0317460317460317	0.117647058823529	0.0952623535404996	0.175466666666666	0.0912271932016991	0.162790697674419
PF3D7_1350100	0.134615384615385	0.024935064935065	0.0296103896103896	0.135387488328664	0.0225752508361204	0.030812324929972	0.132586367880485	0.0853285787060625	0.165333333333333	0.0789802549362655	0.200357781753131
PF3D7_1350300	0.160535117056856	0.0264935064935065	0.0301298701298702	0.175536881419234	0.0234113712374582	0.0224089635854342	0.168067226890756	0.116912888436068	0.210666666666666	0.064233941514621	0.313059033989268
PF3D7_1350400	0.122909698996655	0.0212987012987013	0.0322077922077922	0.130718954248366	0.0284280936454849	0.030812324929972	0.118580765639589	0.0858380030565464	0.218666666666666	0.0552361909522617	0.193202146690519
PF3D7_1350800	0.114548494983278	0.0358441558441559	0.0431168831168831	0.106442577030812	0.0250836120401338	0.0373482726423903	0.118580765639589	0.0843097300050946	0.145599999999999	0.082979255186203	0.259391771019679
PF3D7_1350900	0.154682274247492	0.0316883116883117	0.0379220779220779	0.119514472455649	0.0167224080267558	0.0438842203548085	0.143790849673202	0.109271523178808	0.215466666666666	0.0944763809047733	0.232558139534884
PF3D7_1351600	0.111204013377926	0.038961038961039	0.04	0.123249299719888	0.0284280936454849	0.042016806722689	0.118580765639589	0.0848191543555785	0.162666666666666	0.0772306923269179	0.171735241502684
PF3D7_1351800	0.100334448160535	0.0322077922077922	0.0337662337662338	0.128851540616246	0.0192307692307692	0.027077497665733	0.105508870214752	0.0934793683138058	0.166933333333333	0.0967258185453631	0.135957066189624
PF3D7_1352700	0.115384615384615	0.0316883116883117	0.0342857142857143	0.116713352007469	0.024247491638796	0.0298786181139122	0.11484593837535	0.0827814569536427	0.212799999999999	0.0649837540614843	0.228980322003578
PF3D7_1353100	0.168060200668896	0.0244155844155844	0.024935064935065	0.15032679738562	0.0167224080267558	0.0233426704014939	0.160597572362278	0.111309220580744	0.159466666666666	0.103724068982754	0.168157423971378
PF3D7_1353200	0.137959866220736	0.0197402597402598	0.0223376623376624	0.118580765639589	0.0234113712374582	0.0233426704014939	0.131652661064425	0.111309220580744	0.166933333333333	0.0897275681079725	0.103756708407871
PF3D7_1353400	0.147157190635451	0.0301298701298702	0.0342857142857143	0.159663865546218	0.0284280936454849	0.0242763772175537	0.146591970121381	0.0965359144167095	0.226666666666666	0.0462384403899023	0.273703041144902
PF3D7_1353500	0.120401337792642	0.025974025974026	0.0509090909090908	0.111111111111111	0.0250836120401338	0.0438842203548085	0.108309990662932	0.0939887926642897	0.162133333333333	0.0784803799050234	0.180679785330948
PF3D7_1353700	0.12123745819398	0.0280519480519481	0.0264935064935065	0.11484593837535	0.0292642140468227	0.0224089635854342	0.109243697478991	0.103158430973001	0.162666666666666	0.0834791302174452	0.146690518783542
PF3D7_1353800	0.17056856187291	0.0218181818181818	0.0290909090909091	0.149393090569561	0.024247491638796	0.0280112044817927	0.159663865546218	0.119460010188488	0.159466666666666	0.085478630342414	0.137745974955277
PF3D7_1354500	0.125418060200669	0.0296103896103896	0.0332467532467533	0.117647058823529	0.0150501672240803	0.0252100840336134	0.11391223155929	0.0934793683138058	0.173333333333333	0.0817295676080976	0.184257602862254
PF3D7_1354700	0.0819397993311036	0.0353246753246753	0.0498701298701298	0.0905695611577962	0.0334448160535117	0.0448179271708683	0.0793650793650792	0.0646968925114623	0.247466666666665	0.0712321919520117	0.262969588550985
PF3D7_1354800	0.124581939799331	0.0316883116883117	0.0348051948051948	0.122315592903828	0.0234113712374582	0.0280112044817927	0.120448179271708	0.078960774325013	0.186133333333332	0.0759810047488124	0.194991055456172
PF3D7_1355100	0.133779264214047	0.0244155844155844	0.0342857142857143	0.121381886087768	0.0209030100334448	0.0261437908496732	0.119514472455649	0.0769230769230772	0.147733333333333	0.050737315671082	0.168157423971378
PF3D7_1355600	0.0903010033444816	0.0238961038961039	0.025974025974026	0.112044817927171	0.0309364548494983	0.0261437908496732	0.0859010270774975	0.0774325012735612	0.210666666666666	0.0714821294676327	0.214669051878355
PF3D7_1355900	0.127926421404682	0.0332467532467533	0.0327272727272728	0.122315592903828	0.0301003344481605	0.0280112044817927	0.126984126984127	0.0878757004584823	0.174933333333332	0.0917270682329413	0.18783542039356
PF3D7_1356600	0.12876254180602	0.0296103896103896	0.0425974025974026	0.116713352007469	0.024247491638796	0.0494864612511671	0.120448179271708	0.10952623535405	0.140799999999999	0.0944763809047733	0.15742397137746
PF3D7_1357000	0.135451505016722	0.0192207792207792	0.0238961038961039	0.144724556489262	0.0217391304347826	0.0168067226890756	0.132586367880485	0.0896586856851761	0.158399999999999	0.0797300674831288	0.146690518783542
PF3D7_1357100	0.145484949832776	0.0218181818181818	0.0238961038961039	0.15126050420168	0.020066889632107	0.0214752567693744	0.1531279178338	0.0973000509424354	0.148266666666666	0.0839790052486874	0.146690518783542
PF3D7_1357400	0.125418060200669	0.0358441558441559	0.0493506493506493	0.119514472455649	0.0301003344481605	0.0438842203548085	0.131652661064425	0.0769230769230772	0.246933333333332	0.0539865033741562	0.237924865831843
PF3D7_1357500	0.137123745819398	0.024935064935065	0.0384415584415584	0.138188608776844	0.020066889632107	0.0392156862745098	0.133520074696545	0.0812531839021908	0.214933333333332	0.0602349412646836	0.25402504472272
PF3D7_1357700	0.122073578595318	0.024935064935065	0.0285714285714286	0.126984126984127	0.0267558528428094	0.0336134453781513	0.130718954248366	0.0942435048395317	0.221333333333332	0.0617345663584101	0.225402504472272
PF3D7_1358300	0.104515050167224	0.0285714285714286	0.0363636363636364	0.0830999066293182	0.024247491638796	0.034547152194211	0.102707749766573	0.0967906265919515	0.209066666666666	0.0934766308422889	0.207513416815743
PF3D7_1358500	0.133779264214047	0.027012987012987	0.0342857142857143	0.11391223155929	0.0275919732441471	0.034547152194211	0.123249299719888	0.0871115639327563	0.215999999999999	0.0787303174206444	0.270125223613597
PF3D7_1358600	0.124581939799331	0.0327272727272728	0.041038961038961	0.100840336134454	0.0367892976588629	0.0326797385620915	0.121381886087768	0.0809984717269489	0.223466666666666	0.0629842539365156	0.191413237924866
PF3D7_1358800	0.160535117056856	0.0212987012987013	0.0218181818181818	0.163398692810457	0.0175585284280936	0.0177404295051354	0.156862745098039	0.119205298013246	0.191999999999999	0.0692326918270429	0.211091234347049
PF3D7_1360000	0.116220735785953	0.0285714285714286	0.041038961038961	0.11577964519141	0.0275919732441471	0.0438842203548085	0.120448179271708	0.0876209882832403	0.191999999999999	0.0929767558110468	0.112701252236136
PF3D7_1360100	0.102842809364548	0.0275324675324676	0.0358441558441559	0.109243697478991	0.0275919732441471	0.0289449112978525	0.0896358543417365	0.0983188996434033	0.160533333333333	0.0994751312171952	0.123434704830054
PF3D7_1360400	0.127926421404682	0.0301298701298702	0.0415584415584415	0.134453781512605	0.0342809364548495	0.0401493930905695	0.133520074696545	0.0993377483443713	0.174399999999999	0.085478630342414	0.211091234347049
PF3D7_1360800	0.132943143812709	0.0275324675324676	0.0301298701298702	0.143790849673202	0.0301003344481605	0.0289449112978525	0.124183006535947	0.0860927152317884	0.185066666666666	0.0797300674831288	0.143112701252236
PF3D7_1361000	0.150501672240803	0.0254545454545455	0.0316883116883117	0.136321195144724	0.0317725752508361	0.030812324929972	0.147525676937441	0.101630157921549	0.178133333333332	0.0729817545613593	0.184257602862254
PF3D7_1361100	0.160535117056856	0.0197402597402598	0.0275324675324676	0.15219421101774	0.0133779264214047	0.027077497665733	0.158730158730158	0.0995924605196132	0.142933333333333	0.0692326918270429	0.135957066189624
PF3D7_1361400	0.125418060200669	0.0316883116883117	0.0379220779220779	0.118580765639589	0.0317725752508361	0.034547152194211	0.127917833800186	0.10825267447784	0.172266666666666	0.0764808797800546	0.143112701252236
PF3D7_1361700	0.142140468227425	0.027012987012987	0.0374025974025974	0.158730158730158	0.0217391304347826	0.0438842203548085	0.1531279178338	0.110545084055018	0.196799999999999	0.0877280679830038	0.180679785330948
PF3D7_1361900	0.110367892976589	0.0145454545454546	0.0223376623376624	0.130718954248366	0.0292642140468227	0.0214752567693744	0.110177404295051	0.0967906265919515	0.149333333333333	0.0727318170457382	0.152057245080501
PF3D7_1362200	0.142976588628762	0.0223376623376624	0.0296103896103896	0.161531279178338	0.0234113712374582	0.0205415499533147	0.141923436041083	0.0804890473764649	0.176533333333332	0.072231942014496	0.177101967799642
PF3D7_1362300	0.153846153846154	0.0254545454545455	0.0301298701298702	0.142857142857142	0.0150501672240803	0.0261437908496732	0.159663865546218	0.111818644931228	0.122133333333333	0.118470382404398	0.13953488372093
PF3D7_1363100	0.11371237458194	0.0280519480519481	0.0420779220779221	0.11391223155929	0.0284280936454849	0.0410830999066293	0.116713352007469	0.0850738665308205	0.229866666666665	0.0524868782804297	0.246869409660108
PF3D7_1363200	0.117892976588629	0.0290909090909091	0.0405194805194805	0.105508870214752	0.0259197324414716	0.0354808590102708	0.117647058823529	0.100101884870097	0.203199999999999	0.0817295676080976	0.150268336314848
PF3D7_1363400	0.150501672240803	0.024935064935065	0.0280519480519481	0.158730158730158	0.0209030100334448	0.0289449112978525	0.155929038281979	0.102394294447275	0.200533333333332	0.064233941514621	0.173524150268337
PF3D7_1363500	0.150501672240803	0.0218181818181818	0.0254545454545455	0.157796451914099	0.0250836120401338	0.0261437908496732	0.161531279178338	0.0924605196128379	0.213333333333332	0.0699825043739062	0.248658318425761
PF3D7_1363600	0.101170568561873	0.0285714285714286	0.0363636363636364	0.091503267973856	0.0326086956521739	0.0354808590102708	0.0980392156862743	0.0916963830871119	0.181333333333332	0.0904773806548358	0.184257602862254
PF3D7_1364100	0.0953177257525083	0.0301298701298702	0.0394805194805195	0.0821661998132585	0.024247491638796	0.0354808590102708	0.0868347338935572	0.0718288334182376	0.155733333333333	0.103974006498375	0.153846153846154
PF3D7_1364200	0.168060200668896	0.0244155844155844	0.0316883116883117	0.163398692810457	0.0150501672240803	0.0242763772175537	0.168067226890756	0.0891492613346921	0.221866666666666	0.0574856285928515	0.23613595706619
PF3D7_1364800	0.149665551839465	0.0233766233766234	0.0316883116883117	0.160597572362278	0.024247491638796	0.0261437908496732	0.160597572362278	0.112328069281712	0.165333333333333	0.074981254686328	0.15742397137746
PF3D7_1365000	0.108695652173913	0.0348051948051948	0.0363636363636364	0.106442577030812	0.0267558528428094	0.0317460317460317	0.112044817927171	0.0848191543555785	0.236799999999999	0.0734816295926015	0.311270125223615
PF3D7_1365300	0.140468227424749	0.0275324675324676	0.0316883116883117	0.136321195144724	0.0275919732441471	0.0364145658263305	0.142857142857142	0.0888945491594502	0.186133333333332	0.061484628842789	0.148479427549195
PF3D7_1365400	0.124581939799331	0.0353246753246753	0.04	0.117647058823529	0.0217391304347826	0.0373482726423903	0.119514472455649	0.0838003056546106	0.199999999999999	0.0639840039989999	0.177101967799642
PF3D7_1365500	0.122909698996655	0.0254545454545455	0.0337662337662338	0.134453781512605	0.0376254180602007	0.034547152194211	0.127917833800186	0.0939887926642897	0.158399999999999	0.0827293176705819	0.123434704830054
PF3D7_1365900	0.149665551839465	0.0212987012987013	0.027012987012987	0.148459383753501	0.0209030100334448	0.0242763772175537	0.164332399626517	0.127610799796231	0.173333333333333	0.0897275681079725	0.141323792486583
PF3D7_1366600	0.157190635451505	0.0187012987012987	0.0238961038961039	0.141923436041083	0.0142140468227425	0.0233426704014939	0.166199813258636	0.0848191543555785	0.244266666666665	0.0814796300924765	0.275491949910555
PF3D7_1366700	0.138795986622074	0.0228571428571429	0.0290909090909091	0.161531279178338	0.0167224080267558	0.0233426704014939	0.140056022408963	0.0927152317880798	0.243733333333332	0.0834791302174452	0.22361359570662
PF3D7_1367400	0.134615384615385	0.0296103896103896	0.0342857142857143	0.127917833800186	0.0225752508361204	0.027077497665733	0.125116713352007	0.0985736118186453	0.193599999999999	0.0752311922019491	0.189624329159213
PF3D7_1367500	0.146321070234114	0.0348051948051948	0.0425974025974026	0.122315592903828	0.0183946488294314	0.0429505135387488	0.140056022408963	0.102139582272033	0.180799999999999	0.0777305673581601	0.200357781753131
PF3D7_1367800	0.0903010033444816	0.0425974025974026	0.0519480519480519	0.0784313725490194	0.0292642140468227	0.0485527544351073	0.0765639589168999	0.0570555272542029	0.167999999999999	0.0584853786553359	0.200357781753131
PF3D7_1368400	0.148829431438127	0.025974025974026	0.0275324675324676	0.160597572362278	0.024247491638796	0.0252100840336134	0.149393090569561	0.101630157921549	0.170666666666666	0.0732316920769804	0.200357781753131
PF3D7_1368500	0.158026755852843	0.0296103896103896	0.0327272727272728	0.15032679738562	0.0250836120401338	0.0261437908496732	0.161531279178338	0.0978094752929194	0.196266666666666	0.090977255686078	0.191413237924866
PF3D7_1368600	0.118729096989966	0.0275324675324676	0.0316883116883117	0.132586367880485	0.0334448160535117	0.0289449112978525	0.11577964519141	0.0955170657157416	0.188266666666666	0.0842289427643085	0.296958855098391
PF3D7_1368700	0.111204013377926	0.0254545454545455	0.0379220779220779	0.125116713352007	0.0501672240802675	0.0354808590102708	0.111111111111111	0.0894039735099341	0.207999999999999	0.061484628842789	0.277280858676208
PF3D7_1369100	0.127090301003344	0.0275324675324676	0.0290909090909091	0.116713352007469	0.0367892976588629	0.027077497665733	0.122315592903828	0.0812531839021908	0.264533333333332	0.0709822544363906	0.293381037567085
PF3D7_1369600	0.116220735785953	0.0218181818181818	0.0337662337662338	0.126050420168067	0.0217391304347826	0.0280112044817927	0.124183006535947	0.0827814569536427	0.259199999999999	0.0712321919520117	0.250447227191414
PF3D7_1400300	0.1061872909699	0.0353246753246753	0.0358441558441559	0.109243697478991	0.0317725752508361	0.0364145658263305	0.103641456582633	0.0942435048395317	0.147199999999999	0.0964758810297421	0.162790697674419
PF3D7_1400400	0.112040133779264	0.0332467532467533	0.0327272727272728	0.0961718020541548	0.0309364548494983	0.0401493930905695	0.111111111111111	0.0947529291900157	0.140266666666666	0.0817295676080976	0.175313059033989
PF3D7_1400500	0.11371237458194	0.024935064935065	0.0285714285714286	0.103641456582633	0.0351170568561873	0.030812324929972	0.11484593837535	0.102139582272033	0.151466666666666	0.0697325668582851	0.178890876565295
PF3D7_1400600	0.0869565217391304	0.0316883116883117	0.0348051948051948	0.100840336134454	0.0384615384615384	0.03828197945845	0.0868347338935572	0.0838003056546106	0.153066666666666	0.0677330667333163	0.180679785330948
PF3D7_1400800	0.0869565217391304	0.04	0.0425974025974026	0.0896358543417365	0.0275919732441471	0.0401493930905695	0.0868347338935572	0.0858380030565464	0.153066666666666	0.0782304423894023	0.159212880143113
PF3D7_1400900	0.126254180602007	0.0363636363636364	0.0441558441558441	0.124183006535947	0.0183946488294314	0.0448179271708683	0.133520074696545	0.0973000509424354	0.153066666666666	0.0914771307173202	0.164579606440072
PF3D7_1401000	0.126254180602007	0.0322077922077922	0.0374025974025974	0.136321195144724	0.0217391304347826	0.0326797385620915	0.125116713352007	0.0850738665308205	0.163199999999999	0.0759810047488124	0.15742397137746
PF3D7_1401100	0.123745819397993	0.0264935064935065	0.0322077922077922	0.125116713352007	0.0183946488294314	0.0298786181139122	0.125116713352007	0.11207335710647	0.149866666666666	0.0972256935766053	0.0858676207513416
PF3D7_1401300	0.123745819397993	0.0280519480519481	0.0358441558441559	0.108309990662932	0.0150501672240803	0.0336134453781513	0.132586367880485	0.102649006622517	0.142933333333333	0.0982254436390897	0.15742397137746
PF3D7_1401500	0.114548494983278	0.0301298701298702	0.0379220779220779	0.11484593837535	0.0117056856187291	0.0410830999066293	0.107376283846872	0.104941416199695	0.131199999999999	0.106973256685828	0.150268336314848
PF3D7_1401700	0.122909698996655	0.04	0.0446753246753246	0.0924369747899157	0.0158862876254181	0.0504201680672268	0.116713352007469	0.113856342333164	0.175999999999999	0.0907273181704569	0.184257602862254
PF3D7_1401900	0.108695652173913	0.0322077922077922	0.0415584415584415	0.11484593837535	0.0217391304347826	0.0401493930905695	0.116713352007469	0.105450840550179	0.180266666666666	0.0862284428892772	0.137745974955277
PF3D7_1402100	0.115384615384615	0.0233766233766234	0.0296103896103896	0.107376283846872	0.0275919732441471	0.034547152194211	0.108309990662932	0.0781966377992871	0.205866666666666	0.0629842539365156	0.168157423971378
PF3D7_1402200	0.0936454849498327	0.0280519480519481	0.0394805194805195	0.126984126984127	0.0275919732441471	0.03828197945845	0.0943043884220353	0.0832908813041267	0.148799999999999	0.0799800049987499	0.164579606440072
PF3D7_1402300	0.162207357859532	0.0290909090909091	0.0358441558441559	0.180205415499533	0.020066889632107	0.0280112044817927	0.165266106442577	0.102649006622517	0.191466666666666	0.0574856285928515	0.191413237924866
PF3D7_1402800	0.127090301003344	0.0181818181818182	0.027012987012987	0.087768440709617	0.0167224080267558	0.0252100840336134	0.116713352007469	0.0835455934793686	0.223999999999999	0.12346913271682	0.262969588550985
PF3D7_1403000	0.13628762541806	0.0171428571428572	0.0296103896103896	0.112044817927171	0.0342809364548495	0.0336134453781513	0.124183006535947	0.0952623535404996	0.259733333333332	0.0687328167958007	0.248658318425761
PF3D7_1403300	0.137123745819398	0.0431168831168831	0.0472727272727272	0.116713352007469	0.0267558528428094	0.0494864612511671	0.15126050420168	0.0970453387671935	0.223999999999999	0.0589852536865781	0.243291592128802
PF3D7_1403400	0.1061872909699	0.0358441558441559	0.0415584415584415	0.0830999066293182	0.0234113712374582	0.0326797385620915	0.0849673202614377	0.0978094752929194	0.191466666666666	0.0932266933266678	0.214669051878355
PF3D7_1403700	0.144648829431438	0.0337662337662338	0.0441558441558441	0.127917833800186	0.0267558528428094	0.0438842203548085	0.137254901960784	0.103667855323485	0.132266666666666	0.101474631342164	0.121645796064401
PF3D7_1403800	0.114548494983278	0.0363636363636364	0.0509090909090908	0.101774042950513	0.0309364548494983	0.0429505135387488	0.108309990662932	0.0830361691288847	0.206399999999999	0.0684828792801796	0.137745974955277
PF3D7_1403900	0.131270903010033	0.0264935064935065	0.0337662337662338	0.102707749766573	0.0183946488294314	0.0317460317460317	0.122315592903828	0.111563932755986	0.146666666666666	0.104723819045238	0.171735241502684
PF3D7_1404000	0.0936454849498327	0.027012987012987	0.0420779220779221	0.111111111111111	0.0317725752508361	0.0364145658263305	0.091503267973856	0.0952623535404996	0.161599999999999	0.0794801299675077	0.177101967799642
PF3D7_1404100	0.164715719063545	0.0296103896103896	0.0353246753246753	0.164332399626517	0.0259197324414716	0.0298786181139122	0.166199813258636	0.121497707590423	0.164799999999999	0.103974006498375	0.125223613595707
PF3D7_1404200	0.100334448160535	0.0244155844155844	0.0285714285714286	0.111111111111111	0.0309364548494983	0.027077497665733	0.105508870214752	0.0985736118186453	0.205866666666666	0.0984753811547108	0.169946332737031
PF3D7_1404300	0.0827759197324414	0.0290909090909091	0.0327272727272728	0.0830999066293182	0.0342809364548495	0.0261437908496732	0.0830999066293182	0.0876209882832403	0.178133333333332	0.0847288177955507	0.196779964221825
PF3D7_1404400	0.133779264214047	0.0394805194805195	0.038961038961039	0.124183006535947	0.0301003344481605	0.0354808590102708	0.117647058823529	0.0888945491594502	0.231999999999999	0.0609847538115468	0.182468694096601
PF3D7_1404500	0.114548494983278	0.0223376623376624	0.024935064935065	0.0924369747899157	0.0359531772575251	0.0242763772175537	0.109243697478991	0.0944982170147737	0.206399999999999	0.050737315671082	0.22361359570662
PF3D7_1404700	0.105351170568562	0.0296103896103896	0.0337662337662338	0.105508870214752	0.0183946488294314	0.0280112044817927	0.11577964519141	0.104177279673969	0.179199999999999	0.136215946013496	0.194991055456172
PF3D7_1404900	0.155518394648829	0.0155844155844156	0.0181818181818182	0.163398692810457	0.024247491638796	0.0196078431372549	0.168067226890756	0.126082526744779	0.177599999999999	0.0844788802799296	0.275491949910555
PF3D7_1405000	0.153846153846154	0.0290909090909091	0.0322077922077922	0.146591970121381	0.0317725752508361	0.0336134453781513	0.15126050420168	0.0881304126337242	0.206399999999999	0.0594851287178203	0.166368515205725
PF3D7_1405100	0.142140468227425	0.0285714285714286	0.0394805194805195	0.109243697478991	0.0259197324414716	0.0298786181139122	0.130718954248366	0.0860927152317884	0.236799999999999	0.0942264433891522	0.262969588550985
PF3D7_1405300	0.102006688963211	0.0316883116883117	0.0322077922077922	0.0924369747899157	0.0342809364548495	0.0336134453781513	0.102707749766573	0.079724910850739	0.215466666666666	0.0737315671082226	0.186046511627907
PF3D7_1405900	0.137959866220736	0.0238961038961039	0.024935064935065	0.131652661064425	0.0217391304347826	0.0242763772175537	0.142857142857142	0.0774325012735612	0.236799999999999	0.0724818795301171	0.246869409660108
PF3D7_1406000	0.109531772575251	0.0290909090909091	0.0353246753246753	0.110177404295051	0.0275919732441471	0.0373482726423903	0.11484593837535	0.0896586856851761	0.153599999999999	0.0932266933266678	0.134168157423971
PF3D7_1406100	0.13628762541806	0.027012987012987	0.0342857142857143	0.141923436041083	0.0309364548494983	0.0336134453781513	0.137254901960784	0.102903718797759	0.218666666666666	0.0624843789052734	0.218246869409661
PF3D7_1406300	0.108695652173913	0.0212987012987013	0.0202597402597403	0.108309990662932	0.0267558528428094	0.0196078431372549	0.104575163398693	0.0919510952623539	0.197333333333332	0.082979255186203	0.228980322003578
PF3D7_1406600	0.102006688963211	0.0233766233766234	0.0238961038961039	0.119514472455649	0.0367892976588629	0.0233426704014939	0.0933706816059755	0.0825267447784007	0.221333333333332	0.0644838790302421	0.252236135957067
PF3D7_1406700	0.109531772575251	0.0223376623376624	0.038961038961039	0.0980392156862743	0.0275919732441471	0.0317460317460317	0.0924369747899157	0.0863474274070304	0.179199999999999	0.0834791302174452	0.134168157423971
PF3D7_1407000	0.114548494983278	0.0368831168831169	0.0446753246753246	0.0933706816059755	0.0326086956521739	0.0438842203548085	0.111111111111111	0.0759042282221093	0.156266666666666	0.0724818795301171	0.169946332737031
PF3D7_1407100	0.132943143812709	0.0192207792207792	0.0218181818181818	0.146591970121381	0.0275919732441471	0.0140056022408964	0.131652661064425	0.0960264900662255	0.136533333333333	0.0824793801549608	0.125223613595707
PF3D7_1407300	0.120401337792642	0.0254545454545455	0.0311688311688312	0.117647058823529	0.0234113712374582	0.03828197945845	0.130718954248366	0.0965359144167095	0.155733333333333	0.0902274431392147	0.177101967799642
PF3D7_1407400	0.155518394648829	0.0254545454545455	0.0353246753246753	0.15219421101774	0.0225752508361204	0.0289449112978525	0.156862745098039	0.116403464085584	0.176533333333332	0.0764808797800546	0.300536672629697
PF3D7_1407600	0.0852842809364548	0.0311688311688312	0.0472727272727272	0.0887021475256767	0.0284280936454849	0.0429505135387488	0.0896358543417365	0.0659704533876722	0.275733333333332	0.0619845038740312	0.259391771019679
PF3D7_1407700	0.088628762541806	0.025974025974026	0.0384415584415584	0.0887021475256767	0.0309364548494983	0.0364145658263305	0.0849673202614377	0.0939887926642897	0.150933333333333	0.0777305673581601	0.135957066189624
PF3D7_1407900	0.127926421404682	0.0212987012987013	0.0244155844155844	0.11577964519141	0.0183946488294314	0.0261437908496732	0.120448179271708	0.0924605196128379	0.155199999999999	0.100974756310922	0.178890876565295
PF3D7_1408000	0.162207357859532	0.0161038961038961	0.0280519480519481	0.15219421101774	0.024247491638796	0.0280112044817927	0.163398692810457	0.109780947529292	0.142399999999999	0.0879780054986249	0.162790697674419
PF3D7_1408100	0.163879598662207	0.024935064935065	0.027012987012987	0.15406162464986	0.0192307692307692	0.0261437908496732	0.161531279178338	0.104686704024453	0.162133333333333	0.09372656835791	0.184257602862254
PF3D7_1408200	0.119565217391304	0.0238961038961039	0.0244155844155844	0.124183006535947	0.0209030100334448	0.0280112044817927	0.109243697478991	0.0937340804890477	0.233599999999999	0.072231942014496	0.307692307692309
PF3D7_1408300	0.124581939799331	0.0332467532467533	0.0332467532467533	0.134453781512605	0.0192307692307692	0.0336134453781513	0.127917833800186	0.102139582272033	0.169599999999999	0.0974756310922264	0.200357781753131
PF3D7_1408500	0.12876254180602	0.0254545454545455	0.0322077922077922	0.15406162464986	0.0284280936454849	0.0298786181139122	0.138188608776844	0.1158940397351	0.204799999999999	0.0797300674831288	0.311270125223615
PF3D7_1408800	0.0936454849498327	0.0197402597402598	0.0296103896103896	0.095238095238095	0.0301003344481605	0.0252100840336134	0.0905695611577962	0.0840550178298526	0.242133333333332	0.0602349412646836	0.313059033989268
PF3D7_1409000	0.155518394648829	0.0441558441558441	0.0519480519480519	0.133520074696545	0.0175585284280936	0.0354808590102708	0.142857142857142	0.0993377483443713	0.166933333333333	0.106473381654586	0.194991055456172
PF3D7_1409100	0.118729096989966	0.0202597402597403	0.0264935064935065	0.130718954248366	0.0351170568561873	0.0242763772175537	0.11297852474323	0.0759042282221093	0.305599999999998	0.0307423144213946	0.343470483005368
PF3D7_1409200	0.124581939799331	0.027012987012987	0.0322077922077922	0.109243697478991	0.0234113712374582	0.0289449112978525	0.130718954248366	0.108762098828324	0.177599999999999	0.0939765058735311	0.23613595706619
PF3D7_1409400	0.154682274247492	0.0296103896103896	0.0311688311688312	0.124183006535947	0.0301003344481605	0.0298786181139122	0.145658263305322	0.10952623535405	0.135466666666666	0.151962009497626	0.119856887298748
PF3D7_1409500	0.0953177257525083	0.0296103896103896	0.0316883116883117	0.0821661998132585	0.0225752508361204	0.0336134453781513	0.0887021475256767	0.0838003056546106	0.230399999999999	0.0849787553111718	0.189624329159213
PF3D7_1409600	0.147157190635451	0.024935064935065	0.025974025974026	0.145658263305322	0.0150501672240803	0.0298786181139122	0.143790849673202	0.0866021395822724	0.217066666666666	0.0732316920769804	0.262969588550985
PF3D7_1409900	0.15133779264214	0.0202597402597403	0.0306493506493507	0.141923436041083	0.0259197324414716	0.03828197945845	0.154995331465919	0.106214977075905	0.169599999999999	0.0739815046238437	0.221824686940967
PF3D7_1410000	0.15133779264214	0.0275324675324676	0.0316883116883117	0.1531279178338	0.0234113712374582	0.0280112044817927	0.142857142857142	0.124044829342843	0.171733333333333	0.0887278180454882	0.186046511627907
PF3D7_1410100	0.102842809364548	0.0264935064935065	0.0316883116883117	0.112044817927171	0.0259197324414716	0.0336134453781513	0.100840336134454	0.110035659704534	0.181866666666666	0.0842289427643085	0.164579606440072
PF3D7_1410200	0.165551839464883	0.0197402597402598	0.0218181818181818	0.145658263305322	0.0384615384615384	0.0261437908496732	0.163398692810457	0.104431991849211	0.194666666666666	0.0562359410147461	0.177101967799642
PF3D7_1410300	0.132107023411371	0.0233766233766234	0.0332467532467533	0.118580765639589	0.0317725752508361	0.030812324929972	0.126050420168067	0.0891492613346921	0.245866666666665	0.0647338165458632	0.212880143112702
PF3D7_1410400	0.150501672240803	0.0223376623376624	0.0218181818181818	0.136321195144724	0.0275919732441471	0.0168067226890756	0.147525676937441	0.0873662761079983	0.188266666666666	0.0634841289677578	0.166368515205725
PF3D7_1410500	0.102842809364548	0.0316883116883117	0.0358441558441559	0.103641456582633	0.0192307692307692	0.0392156862745098	0.0980392156862743	0.112582781456954	0.178133333333332	0.0977255686078475	0.202146690518784
PF3D7_1410600	0.142976588628762	0.0207792207792208	0.0280519480519481	0.134453781512605	0.0125418060200669	0.0354808590102708	0.139122315592903	0.111309220580744	0.153599999999999	0.0542364408897773	0.146690518783542
PF3D7_1410700	0.149665551839465	0.024935064935065	0.0332467532467533	0.154995331465919	0.0275919732441471	0.030812324929972	0.159663865546218	0.107743250127357	0.186666666666666	0.09372656835791	0.20572450805009
PF3D7_1410800	0.130434782608696	0.0296103896103896	0.0311688311688312	0.130718954248366	0.0275919732441471	0.0261437908496732	0.131652661064425	0.103667855323485	0.173333333333333	0.11647088227943	0.203935599284437
PF3D7_1410900	0.145484949832776	0.0233766233766234	0.0363636363636364	0.132586367880485	0.0234113712374582	0.034547152194211	0.144724556489262	0.0896586856851761	0.241066666666665	0.0792301924518866	0.178890876565295
PF3D7_1411200	0.116220735785953	0.0212987012987013	0.027012987012987	0.121381886087768	0.0250836120401338	0.0252100840336134	0.117647058823529	0.0962812022414675	0.225599999999999	0.0842289427643085	0.255813953488373
PF3D7_1411400	0.132107023411371	0.027012987012987	0.0348051948051948	0.137254901960784	0.020066889632107	0.0354808590102708	0.135387488328664	0.0799796230259809	0.229333333333332	0.0789802549362655	0.221824686940967
PF3D7_1411500	0.140468227424749	0.0244155844155844	0.0301298701298702	0.139122315592903	0.0217391304347826	0.027077497665733	0.143790849673202	0.0873662761079983	0.253333333333332	0.0789802549362655	0.282647584973167
PF3D7_1411700	0.0994983277591973	0.0275324675324676	0.0457142857142857	0.0943043884220353	0.0342809364548495	0.0298786181139122	0.087768440709617	0.0703005603667858	0.204799999999999	0.0542364408897773	0.203935599284437
PF3D7_1411900	0.115384615384615	0.0290909090909091	0.0358441558441559	0.0924369747899157	0.0225752508361204	0.0336134453781513	0.110177404295051	0.0952623535404996	0.140266666666666	0.131717070732317	0.177101967799642
PF3D7_1412000	0.0969899665551839	0.0337662337662338	0.0425974025974026	0.0859010270774975	0.0367892976588629	0.03828197945845	0.0961718020541548	0.0878757004584823	0.143999999999999	0.0974756310922264	0.146690518783542
PF3D7_1412100	0.112876254180602	0.025974025974026	0.04	0.11484593837535	0.0301003344481605	0.034547152194211	0.116713352007469	0.0725929699439636	0.218666666666666	0.0689827543114218	0.264758497316638
PF3D7_1412200	0.109531772575251	0.0311688311688312	0.0415584415584415	0.111111111111111	0.0309364548494983	0.034547152194211	0.100840336134454	0.0858380030565464	0.212266666666666	0.0724818795301171	0.234347048300537
PF3D7_1412500	0.147993311036789	0.0228571428571429	0.025974025974026	0.166199813258636	0.0209030100334448	0.0242763772175537	0.149393090569561	0.111563932755986	0.126933333333333	0.0654836290927265	0.144901610017889
PF3D7_1412600	0.146321070234114	0.0275324675324676	0.0379220779220779	0.15126050420168	0.0209030100334448	0.0317460317460317	0.145658263305322	0.090677534386144	0.195199999999999	0.0757310672331913	0.200357781753131
PF3D7_1412800	0.130434782608696	0.0223376623376624	0.0254545454545455	0.149393090569561	0.0309364548494983	0.030812324929972	0.140989729225023	0.106214977075905	0.143999999999999	0.0927268182954257	0.127012522361359
PF3D7_1412900	0.141304347826087	0.0244155844155844	0.0306493506493507	0.1531279178338	0.0301003344481605	0.0252100840336134	0.144724556489262	0.115384615384616	0.173333333333333	0.0822294426393397	0.189624329159213
PF3D7_1413000	0.123745819397993	0.0275324675324676	0.0280519480519481	0.123249299719888	0.0267558528428094	0.0289449112978525	0.120448179271708	0.0891492613346921	0.263466666666665	0.0662334416395898	0.286225402504473
PF3D7_1413100	0.108695652173913	0.0290909090909091	0.0342857142857143	0.104575163398693	0.024247491638796	0.0317460317460317	0.11297852474323	0.0960264900662255	0.207466666666666	0.0732316920769804	0.166368515205725
PF3D7_1413400	0.0936454849498327	0.0311688311688312	0.0488311688311688	0.084033613445378	0.0334448160535117	0.0429505135387488	0.0812324929971987	0.0641874681609783	0.226666666666666	0.0647338165458632	0.288014311270126
PF3D7_1413300	0.119565217391304	0.0306493506493507	0.0451948051948052	0.106442577030812	0.0217391304347826	0.0317460317460317	0.108309990662932	0.11462047885889	0.220799999999999	0.0759810047488124	0.118067978533095
PF3D7_1413900	0.107023411371237	0.0285714285714286	0.0285714285714286	0.101774042950513	0.0292642140468227	0.0317460317460317	0.0980392156862743	0.106979113601631	0.132799999999999	0.106473381654586	0.123434704830054
PF3D7_1414300	0.132107023411371	0.0207792207792208	0.0285714285714286	0.141923436041083	0.0217391304347826	0.0224089635854342	0.135387488328664	0.0995924605196132	0.161599999999999	0.0942264433891522	0.177101967799642
PF3D7_1414400	0.112040133779264	0.0254545454545455	0.0301298701298702	0.134453781512605	0.0234113712374582	0.0298786181139122	0.117647058823529	0.112328069281712	0.118399999999999	0.100974756310922	0.153846153846154
PF3D7_1414600	0.138795986622074	0.0212987012987013	0.0218181818181818	0.121381886087768	0.0234113712374582	0.0242763772175537	0.136321195144724	0.0983188996434033	0.210133333333332	0.0982254436390897	0.221824686940967
PF3D7_1414700	0.104515050167224	0.024935064935065	0.0306493506493507	0.091503267973856	0.0234113712374582	0.0336134453781513	0.105508870214752	0.0759042282221093	0.300799999999998	0.0677330667333163	0.325581395348838
PF3D7_1414900	0.0735785953177257	0.0384415584415584	0.04	0.0812324929971987	0.040133779264214	0.03828197945845	0.0746965452847804	0.0641874681609783	0.208533333333332	0.0834791302174452	0.220035778175314
PF3D7_1415000	0.107023411371237	0.0301298701298702	0.0358441558441559	0.11297852474323	0.0225752508361204	0.0317460317460317	0.11484593837535	0.0779419256240451	0.193599999999999	0.132716820794801	0.230769230769231
PF3D7_1415100	0.0903010033444816	0.0218181818181818	0.0332467532467533	0.100840336134454	0.0334448160535117	0.0317460317460317	0.0924369747899157	0.0843097300050946	0.189333333333332	0.0817295676080976	0.218246869409661
PF3D7_1415200	0.104515050167224	0.024935064935065	0.0348051948051948	0.0859010270774975	0.0259197324414716	0.0354808590102708	0.102707749766573	0.105196128374937	0.179733333333332	0.101474631342164	0.148479427549195
PF3D7_1415300	0.102842809364548	0.027012987012987	0.0353246753246753	0.0896358543417365	0.0225752508361204	0.0364145658263305	0.108309990662932	0.0896586856851761	0.166933333333333	0.102224443889027	0.177101967799642
PF3D7_1415500	0.142140468227425	0.0296103896103896	0.0451948051948052	0.118580765639589	0.0225752508361204	0.0364145658263305	0.131652661064425	0.0916963830871119	0.208533333333332	0.0862284428892772	0.20572450805009
PF3D7_1415600	0.137123745819398	0.0244155844155844	0.0301298701298702	0.122315592903828	0.0259197324414716	0.027077497665733	0.129785247432306	0.0929699439633218	0.226133333333332	0.0647338165458632	0.200357781753131
PF3D7_1415700	0.111204013377926	0.027012987012987	0.0353246753246753	0.11297852474323	0.0259197324414716	0.0354808590102708	0.107376283846872	0.0830361691288847	0.134933333333333	0.106223444138965	0.175313059033989
PF3D7_1415800	0.117056856187291	0.0244155844155844	0.0285714285714286	0.109243697478991	0.0209030100334448	0.0280112044817927	0.116713352007469	0.0901681100356601	0.182933333333332	0.0884778805298671	0.196779964221825
PF3D7_1415900	0.12123745819398	0.0280519480519481	0.0285714285714286	0.131652661064425	0.0267558528428094	0.0252100840336134	0.126050420168067	0.0939887926642897	0.152533333333333	0.0822294426393397	0.168157423971378
PF3D7_1416000	0.122073578595318	0.0311688311688312	0.0254545454545455	0.11297852474323	0.0209030100334448	0.0252100840336134	0.119514472455649	0.106724401426389	0.151999999999999	0.0867283179205194	0.155635062611807
PF3D7_1416100	0.112876254180602	0.0244155844155844	0.0322077922077922	0.117647058823529	0.0250836120401338	0.0326797385620915	0.11484593837535	0.0738665308201735	0.195733333333332	0.0889777555611093	0.169946332737031
PF3D7_1416200	0.134615384615385	0.0275324675324676	0.0342857142857143	0.118580765639589	0.0234113712374582	0.0373482726423903	0.142857142857142	0.0858380030565464	0.220799999999999	0.055986003499125	0.239713774597496
PF3D7_1416300	0.12876254180602	0.0280519480519481	0.0358441558441559	0.109243697478991	0.0192307692307692	0.0373482726423903	0.133520074696545	0.104686704024453	0.154666666666666	0.0752311922019491	0.245080500894455
PF3D7_1416400	0.100334448160535	0.0301298701298702	0.0327272727272728	0.0859010270774975	0.0275919732441471	0.0354808590102708	0.0933706816059755	0.090677534386144	0.181866666666666	0.108972756810797	0.125223613595707
PF3D7_1416500	0.138795986622074	0.0223376623376624	0.0275324675324676	0.122315592903828	0.0259197324414716	0.0224089635854342	0.130718954248366	0.090677534386144	0.146666666666666	0.0969757560609842	0.148479427549195
PF3D7_1416900	0.112876254180602	0.0296103896103896	0.0363636363636364	0.104575163398693	0.020066889632107	0.0336134453781513	0.112044817927171	0.0993377483443713	0.130666666666666	0.0929767558110468	0.119856887298748
PF3D7_1417100	0.112040133779264	0.0337662337662338	0.0467532467532467	0.11577964519141	0.0367892976588629	0.0373482726423903	0.11297852474323	0.0830361691288847	0.195733333333332	0.0569857535616093	0.22361359570662
PF3D7_1417200	0.160535117056856	0.0218181818181818	0.0233766233766234	0.160597572362278	0.0142140468227425	0.0168067226890756	0.148459383753501	0.090932246561386	0.235199999999999	0.0744813796550859	0.194991055456172
PF3D7_1417300	0.120401337792642	0.0358441558441559	0.0379220779220779	0.104575163398693	0.0326086956521739	0.0392156862745098	0.111111111111111	0.0804890473764649	0.257066666666665	0.0819795051237187	0.228980322003578
PF3D7_1417400	0.118729096989966	0.0264935064935065	0.0368831168831169	0.11297852474323	0.0284280936454849	0.0364145658263305	0.110177404295051	0.0919510952623539	0.252266666666665	0.0769807548112968	0.280858676207514
PF3D7_1417600	0.122073578595318	0.0228571428571429	0.027012987012987	0.136321195144724	0.0334448160535117	0.0280112044817927	0.131652661064425	0.0975547631176774	0.228266666666666	0.0672331917020742	0.228980322003578
PF3D7_1417800	0.112876254180602	0.025974025974026	0.0332467532467533	0.117647058823529	0.0225752508361204	0.0242763772175537	0.120448179271708	0.0820173204279168	0.162133333333333	0.0712321919520117	0.186046511627907
PF3D7_1417900	0.132107023411371	0.0394805194805195	0.0462337662337662	0.124183006535947	0.024247491638796	0.0466853408029878	0.134453781512605	0.0995924605196132	0.144533333333333	0.0639840039989999	0.132379248658318
PF3D7_1418100	0.122073578595318	0.0348051948051948	0.038961038961039	0.124183006535947	0.0301003344481605	0.0438842203548085	0.126984126984127	0.0886398369842082	0.222399999999999	0.0589852536865781	0.212880143112702
PF3D7_1418300	0.0752508361204013	0.0348051948051948	0.0441558441558441	0.084033613445378	0.0267558528428094	0.0429505135387488	0.0662931839402426	0.0853285787060625	0.152533333333333	0.0859785053736561	0.141323792486583
PF3D7_1418900	0.149665551839465	0.0238961038961039	0.0348051948051948	0.128851540616246	0.0267558528428094	0.0233426704014939	0.137254901960784	0.0825267447784007	0.220266666666666	0.0547363159210195	0.220035778175314
PF3D7_1419000	0.127090301003344	0.0337662337662338	0.0348051948051948	0.0849673202614377	0.0275919732441471	0.042016806722689	0.11297852474323	0.0769230769230772	0.279999999999999	0.0792301924518866	0.293381037567085
PF3D7_1419100	0.125418060200669	0.0238961038961039	0.0280519480519481	0.133520074696545	0.0225752508361204	0.027077497665733	0.135387488328664	0.0899133978604181	0.229866666666665	0.0707323169207695	0.234347048300537
PF3D7_1419700	0.17809364548495	0.0155844155844156	0.0197402597402598	0.176470588235294	0.0234113712374582	0.0158730158730159	0.18954248366013	0.102394294447275	0.208533333333332	0.0832291927018241	0.241502683363149
PF3D7_1419800	0.110367892976589	0.0264935064935065	0.0353246753246753	0.137254901960784	0.0334448160535117	0.0252100840336134	0.121381886087768	0.0733571064696895	0.156266666666666	0.0812296925768554	0.112701252236136
PF3D7_1419900	0.124581939799331	0.0244155844155844	0.0264935064935065	0.123249299719888	0.0192307692307692	0.030812324929972	0.121381886087768	0.0781966377992871	0.193599999999999	0.0949762559360155	0.173524150268337
PF3D7_1420000	0.132943143812709	0.0384415584415584	0.0394805194805195	0.1531279178338	0.0209030100334448	0.0261437908496732	0.133520074696545	0.0883851248089662	0.122666666666666	0.077480629842539	0.119856887298748
PF3D7_1420100	0.134615384615385	0.041038961038961	0.0379220779220779	0.136321195144724	0.0267558528428094	0.034547152194211	0.138188608776844	0.0830361691288847	0.202666666666666	0.066733316670832	0.198568872987478
PF3D7_1420200	0.132107023411371	0.0296103896103896	0.038961038961039	0.130718954248366	0.0259197324414716	0.0280112044817927	0.144724556489262	0.0939887926642897	0.203733333333332	0.0897275681079725	0.227191413237925
PF3D7_1420300	0.122909698996655	0.024935064935065	0.0306493506493507	0.140989729225023	0.0309364548494983	0.0224089635854342	0.122315592903828	0.0944982170147737	0.199466666666666	0.0862284428892772	0.279069767441861
PF3D7_1420400	0.117892976588629	0.0358441558441559	0.041038961038961	0.100840336134454	0.0183946488294314	0.0410830999066293	0.108309990662932	0.0751400916963834	0.201066666666666	0.0862284428892772	0.184257602862254
PF3D7_1420500	0.119565217391304	0.0348051948051948	0.0446753246753246	0.123249299719888	0.020066889632107	0.0392156862745098	0.11297852474323	0.079724910850739	0.226133333333332	0.0714821294676327	0.246869409660108
PF3D7_1420600	0.12123745819398	0.0316883116883117	0.0322077922077922	0.109243697478991	0.0267558528428094	0.0298786181139122	0.103641456582633	0.0891492613346921	0.186133333333332	0.082979255186203	0.196779964221825
PF3D7_1420700	0.192307692307692	0.0171428571428572	0.0223376623376624	0.195144724556489	0.0183946488294314	0.0242763772175537	0.19047619047619	0.115384615384616	0.198399999999999	0.0704823794051484	0.171735241502684
PF3D7_1421100	0.127926421404682	0.0322077922077922	0.0368831168831169	0.126984126984127	0.0209030100334448	0.0364145658263305	0.131652661064425	0.0929699439633218	0.202133333333332	0.0692326918270429	0.196779964221825
PF3D7_1421300	0.112876254180602	0.0436363636363636	0.0498701298701298	0.0868347338935572	0.0225752508361204	0.0457516339869281	0.11297852474323	0.0878757004584823	0.247466666666665	0.0639840039989999	0.178890876565295
PF3D7_1421400	0.0978260869565217	0.0264935064935065	0.0342857142857143	0.121381886087768	0.0225752508361204	0.0364145658263305	0.106442577030812	0.101375445746307	0.162666666666666	0.0889777555611093	0.184257602862254
PF3D7_1421500	0.123745819397993	0.0218181818181818	0.0342857142857143	0.118580765639589	0.0267558528428094	0.0336134453781513	0.123249299719888	0.104177279673969	0.171199999999999	0.096225943514121	0.196779964221825
PF3D7_1421600	0.117056856187291	0.024935064935065	0.038961038961039	0.100840336134454	0.0284280936454849	0.0364145658263305	0.112044817927171	0.0970453387671935	0.199466666666666	0.0809797550612343	0.196779964221825
PF3D7_1421900	0.114548494983278	0.027012987012987	0.0337662337662338	0.111111111111111	0.0275919732441471	0.0354808590102708	0.120448179271708	0.0995924605196132	0.169599999999999	0.107223194201449	0.146690518783542
PF3D7_1422300	0.156354515050167	0.0238961038961039	0.0348051948051948	0.148459383753501	0.0150501672240803	0.034547152194211	0.160597572362278	0.11334691798268	0.205333333333332	0.0934766308422889	0.313059033989268
PF3D7_1422500	0.132107023411371	0.0275324675324676	0.0374025974025974	0.15406162464986	0.0359531772575251	0.0298786181139122	0.138188608776844	0.104177279673969	0.124799999999999	0.0947263184203944	0.0876565295169946
PF3D7_1422700	0.146321070234114	0.0316883116883117	0.0425974025974026	0.1531279178338	0.0192307692307692	0.03828197945845	0.156862745098039	0.0899133978604181	0.245333333333332	0.0594851287178203	0.227191413237925
PF3D7_1423000	0.142976588628762	0.025974025974026	0.0358441558441559	0.139122315592903	0.024247491638796	0.0280112044817927	0.139122315592903	0.104941416199695	0.206933333333332	0.0742314421394648	0.275491949910555
PF3D7_1423200	0.114548494983278	0.038961038961039	0.0415584415584415	0.11391223155929	0.024247491638796	0.034547152194211	0.101774042950513	0.0894039735099341	0.191466666666666	0.0797300674831288	0.148479427549195
PF3D7_1423400	0.0936454849498327	0.0322077922077922	0.041038961038961	0.0793650793650792	0.0267558528428094	0.0448179271708683	0.0933706816059755	0.0939887926642897	0.189866666666666	0.090977255686078	0.118067978533095
PF3D7_1423500	0.120401337792642	0.0181818181818182	0.0238961038961039	0.11297852474323	0.0267558528428094	0.0289449112978525	0.107376283846872	0.0965359144167095	0.267733333333332	0.0639840039989999	0.270125223613597
PF3D7_1423600	0.122073578595318	0.038961038961039	0.0436363636363636	0.11391223155929	0.0267558528428094	0.0457516339869281	0.124183006535947	0.120988283239939	0.145599999999999	0.101974506373406	0.146690518783542
PF3D7_1423700	0.142140468227425	0.0207792207792208	0.0187012987012987	0.175536881419234	0.0351170568561873	0.0168067226890756	0.142857142857142	0.106979113601631	0.199999999999999	0.0359910022494375	0.18783542039356
PF3D7_1423800	0.137123745819398	0.027012987012987	0.0280519480519481	0.136321195144724	0.0225752508361204	0.0289449112978525	0.122315592903828	0.103667855323485	0.195199999999999	0.0874781304673827	0.214669051878355
PF3D7_1424400	0.172240802675585	0.0161038961038961	0.0233766233766234	0.156862745098039	0.0234113712374582	0.0233426704014939	0.172735760971055	0.123535404992359	0.189866666666666	0.0649837540614843	0.200357781753131
PF3D7_1425200	0.124581939799331	0.0327272727272728	0.04	0.117647058823529	0.0317725752508361	0.034547152194211	0.131652661064425	0.101884870096791	0.158933333333333	0.0824793801549608	0.18783542039356
PF3D7_1425300	0.110367892976589	0.024935064935065	0.0316883116883117	0.101774042950513	0.0267558528428094	0.034547152194211	0.105508870214752	0.0985736118186453	0.192533333333332	0.0994751312171952	0.202146690518784
PF3D7_1425400	0.11371237458194	0.0301298701298702	0.0348051948051948	0.120448179271708	0.0275919732441471	0.0354808590102708	0.116713352007469	0.0853285787060625	0.202133333333332	0.0782304423894023	0.227191413237925
PF3D7_1425500	0.0978260869565217	0.0296103896103896	0.0441558441558441	0.0980392156862743	0.0359531772575251	0.03828197945845	0.103641456582633	0.0960264900662255	0.120533333333333	0.0789802549362655	0.234347048300537
PF3D7_1425600	0.135451505016722	0.0254545454545455	0.0322077922077922	0.11577964519141	0.0434782608695652	0.0326797385620915	0.125116713352007	0.0957717778909836	0.233066666666665	0.0539865033741562	0.257602862254026
PF3D7_1425700	0.120401337792642	0.0322077922077922	0.0353246753246753	0.11391223155929	0.0259197324414716	0.0354808590102708	0.123249299719888	0.106724401426389	0.187199999999999	0.0907273181704569	0.241502683363149
PF3D7_1426100	0.147157190635451	0.0228571428571429	0.025974025974026	0.148459383753501	0.0234113712374582	0.0289449112978525	0.15032679738562	0.130667345899135	0.166933333333333	0.0847288177955507	0.193202146690519
PF3D7_1426300	0.102006688963211	0.027012987012987	0.0384415584415584	0.0887021475256767	0.0334448160535117	0.0494864612511671	0.0905695611577962	0.0888945491594502	0.186133333333332	0.0689827543114218	0.228980322003578
PF3D7_1426400	0.110367892976589	0.025974025974026	0.0337662337662338	0.11391223155929	0.0284280936454849	0.0354808590102708	0.116713352007469	0.0932246561385638	0.179733333333332	0.0707323169207695	0.141323792486583
PF3D7_1426500	0.131270903010033	0.0498701298701298	0.0587012987012986	0.124183006535947	0.0217391304347826	0.0765639589168999	0.135387488328664	0.078960774325013	0.148799999999999	0.0662334416395898	0.152057245080501
PF3D7_1426700	0.152173913043478	0.0337662337662338	0.0358441558441559	0.112044817927171	0.0292642140468227	0.0401493930905695	0.159663865546218	0.0962812022414675	0.173333333333333	0.0892276930767304	0.169946332737031
PF3D7_1426800	0.133779264214047	0.0181818181818182	0.025974025974026	0.139122315592903	0.0167224080267558	0.0280112044817927	0.130718954248366	0.0973000509424354	0.180799999999999	0.0969757560609842	0.189624329159213
PF3D7_1426900	0.101170568561873	0.0275324675324676	0.0368831168831169	0.104575163398693	0.0359531772575251	0.042016806722689	0.107376283846872	0.0850738665308205	0.134933333333333	0.109472631842039	0.22361359570662
PF3D7_1427100	0.148829431438127	0.0264935064935065	0.0384415584415584	0.148459383753501	0.0117056856187291	0.0354808590102708	0.162464985994397	0.0715741212429957	0.262399999999999	0.0609847538115468	0.279069767441861
PF3D7_1427300	0.140468227424749	0.0348051948051948	0.0415584415584415	0.137254901960784	0.024247491638796	0.0298786181139122	0.133520074696545	0.0853285787060625	0.197333333333332	0.0842289427643085	0.209302325581396
PF3D7_1427400	0.102842809364548	0.0233766233766234	0.0332467532467533	0.106442577030812	0.0275919732441471	0.030812324929972	0.110177404295051	0.103922567498727	0.134399999999999	0.105473631592101	0.107334525939177
PF3D7_1427500	0.12123745819398	0.0264935064935065	0.0322077922077922	0.133520074696545	0.0317725752508361	0.0317460317460317	0.129785247432306	0.0774325012735612	0.177599999999999	0.085478630342414	0.18783542039356
PF3D7_1427600	0.109531772575251	0.025974025974026	0.0431168831168831	0.101774042950513	0.0301003344481605	0.0392156862745098	0.106442577030812	0.0705552725420278	0.202133333333332	0.0712321919520117	0.194991055456172
PF3D7_1427800	0.127090301003344	0.0290909090909091	0.0342857142857143	0.134453781512605	0.0275919732441471	0.0317460317460317	0.128851540616246	0.109016811003566	0.147733333333333	0.0929767558110468	0.155635062611807
PF3D7_1427900	0.169732441471572	0.011948051948052	0.0264935064935065	0.177404295051353	0.0234113712374582	0.030812324929972	0.169934640522875	0.122771268466633	0.189333333333332	0.0807298175456132	0.207513416815743
PF3D7_1428000	0.141304347826087	0.025974025974026	0.0342857142857143	0.144724556489262	0.0292642140468227	0.0354808590102708	0.141923436041083	0.123025980641875	0.133866666666666	0.0949762559360155	0.135957066189624
PF3D7_1428100	0.134615384615385	0.0290909090909091	0.027012987012987	0.135387488328664	0.024247491638796	0.0326797385620915	0.133520074696545	0.0944982170147737	0.231466666666665	0.0637340664833789	0.245080500894455
PF3D7_1428300	0.165551839464883	0.0290909090909091	0.0296103896103896	0.140056022408963	0.0175585284280936	0.0298786181139122	0.164332399626517	0.104941416199695	0.259733333333332	0.0764808797800546	0.189624329159213
PF3D7_1428400	0.12123745819398	0.0358441558441559	0.0358441558441559	0.101774042950513	0.0284280936454849	0.0373482726423903	0.112044817927171	0.100866021395823	0.148799999999999	0.0904773806548358	0.159212880143113
PF3D7_1428500	0.125418060200669	0.0290909090909091	0.0280519480519481	0.142857142857142	0.0225752508361204	0.0233426704014939	0.131652661064425	0.0888945491594502	0.234666666666665	0.0724818795301171	0.202146690518784
PF3D7_1428600	0.0827759197324414	0.0264935064935065	0.038961038961039	0.0868347338935572	0.0342809364548495	0.030812324929972	0.0849673202614377	0.090422822210902	0.177066666666666	0.100224943764058	0.159212880143113
PF3D7_1428700	0.0911371237458194	0.0244155844155844	0.0275324675324676	0.131652661064425	0.0451505016722408	0.0280112044817927	0.0924369747899157	0.0866021395822724	0.202133333333332	0.0804798800299921	0.239713774597496
PF3D7_1428800	0.130434782608696	0.0358441558441559	0.0358441558441559	0.126984126984127	0.0250836120401338	0.0438842203548085	0.136321195144724	0.106979113601631	0.175999999999999	0.106723319170207	0.234347048300537
PF3D7_1428900	0.132943143812709	0.0342857142857143	0.0488311688311688	0.119514472455649	0.0317725752508361	0.0401493930905695	0.137254901960784	0.0843097300050946	0.207466666666666	0.0857285678580351	0.214669051878355
PF3D7_1429000	0.12123745819398	0.0316883116883117	0.0280519480519481	0.100840336134454	0.0259197324414716	0.0261437908496732	0.123249299719888	0.0990830361691293	0.117866666666666	0.138715321169708	0.144901610017889
PF3D7_1429300	0.131270903010033	0.0348051948051948	0.0342857142857143	0.125116713352007	0.020066889632107	0.0280112044817927	0.131652661064425	0.107488537952115	0.167466666666666	0.0922269432641835	0.18783542039356
PF3D7_1429500	0.110367892976589	0.0384415584415584	0.0587012987012986	0.0980392156862743	0.0158862876254181	0.0354808590102708	0.098972922502334	0.0662251655629141	0.205333333333332	0.0527368157960508	0.202146690518784
PF3D7_1429600	0.100334448160535	0.0348051948051948	0.0555844155844155	0.104575163398693	0.0284280936454849	0.0485527544351073	0.0924369747899157	0.0769230769230772	0.131733333333333	0.0942264433891522	0.180679785330948
PF3D7_1430000	0.104515050167224	0.0358441558441559	0.0363636363636364	0.100840336134454	0.0342809364548495	0.0410830999066293	0.107376283846872	0.0942435048395317	0.223999999999999	0.0929767558110468	0.214669051878355
PF3D7_1430100	0.126254180602007	0.0348051948051948	0.0311688311688312	0.106442577030812	0.0384615384615384	0.0392156862745098	0.126050420168067	0.104431991849211	0.122133333333333	0.0862284428892772	0.119856887298748
PF3D7_1430500	0.0861204013377926	0.0342857142857143	0.0493506493506493	0.0896358543417365	0.0326086956521739	0.0522875816993463	0.0718954248366012	0.0736118186449315	0.167466666666666	0.0717320669832538	0.189624329159213
PF3D7_1430700	0.107023411371237	0.0275324675324676	0.0394805194805195	0.119514472455649	0.0451505016722408	0.0373482726423903	0.112044817927171	0.0710646968925117	0.189333333333332	0.0532366908272929	0.191413237924866
PF3D7_1430900	0.130434782608696	0.0311688311688312	0.041038961038961	0.126050420168067	0.0317725752508361	0.0354808590102708	0.132586367880485	0.0975547631176774	0.146133333333333	0.0819795051237187	0.125223613595707
PF3D7_1431000	0.138795986622074	0.0379220779220779	0.0420779220779221	0.126984126984127	0.0234113712374582	0.0336134453781513	0.126050420168067	0.10952623535405	0.169599999999999	0.098975256185953	0.146690518783542
PF3D7_1431100	0.137959866220736	0.0244155844155844	0.0348051948051948	0.143790849673202	0.0351170568561873	0.0336134453781513	0.125116713352007	0.0973000509424354	0.187199999999999	0.077480629842539	0.214669051878355
PF3D7_1431200	0.153010033444816	0.0223376623376624	0.0233766233766234	0.155929038281979	0.024247491638796	0.0242763772175537	0.154995331465919	0.0894039735099341	0.270933333333332	0.0654836290927265	0.252236135957067
PF3D7_1431500	0.117892976588629	0.0327272727272728	0.038961038961039	0.124183006535947	0.0284280936454849	0.0289449112978525	0.120448179271708	0.0764136525725932	0.209066666666666	0.082979255186203	0.143112701252236
PF3D7_1431600	0.129598662207358	0.027012987012987	0.0296103896103896	0.121381886087768	0.040133779264214	0.0289449112978525	0.124183006535947	0.100866021395823	0.172799999999999	0.0824793801549608	0.164579606440072
PF3D7_1431700	0.150501672240803	0.0218181818181818	0.0254545454545455	0.166199813258636	0.0183946488294314	0.0177404295051354	0.15032679738562	0.124554253693327	0.163733333333333	0.0902274431392147	0.10912343470483
PF3D7_1431800	0.11371237458194	0.0436363636363636	0.0441558441558441	0.108309990662932	0.0267558528428094	0.0485527544351073	0.118580765639589	0.0868568517575143	0.206399999999999	0.074731317170707	0.203935599284437
PF3D7_1431900	0.0928093645484949	0.0353246753246753	0.0363636363636364	0.0924369747899157	0.0434782608695652	0.0298786181139122	0.0812324929971987	0.0881304126337242	0.143999999999999	0.104723819045238	0.175313059033989
PF3D7_1432100	0.124581939799331	0.0207792207792208	0.0244155844155844	0.138188608776844	0.0234113712374582	0.027077497665733	0.133520074696545	0.107233825776873	0.138133333333333	0.112721819545113	0.152057245080501
PF3D7_1432200	0.156354515050167	0.0322077922077922	0.0405194805194805	0.109243697478991	0.020066889632107	0.0410830999066293	0.154995331465919	0.0896586856851761	0.203733333333332	0.0832291927018241	0.13953488372093
PF3D7_1432400	0.12123745819398	0.0285714285714286	0.0368831168831169	0.0896358543417365	0.0234113712374582	0.0289449112978525	0.118580765639589	0.0975547631176774	0.214399999999999	0.0972256935766053	0.198568872987478
PF3D7_1432300	0.129598662207358	0.0296103896103896	0.038961038961039	0.098972922502334	0.0217391304347826	0.0448179271708683	0.134453781512605	0.0835455934793686	0.196266666666666	0.0842289427643085	0.189624329159213
PF3D7_1432600	0.160535117056856	0.0358441558441559	0.0415584415584415	0.141923436041083	0.0267558528428094	0.0336134453781513	0.162464985994397	0.0850738665308205	0.225599999999999	0.0632341914521367	0.237924865831843
PF3D7_1432700	0.104515050167224	0.0290909090909091	0.0415584415584415	0.100840336134454	0.0225752508361204	0.0326797385620915	0.111111111111111	0.103158430973001	0.154666666666666	0.0782304423894023	0.162790697674419
PF3D7_1432900	0.1061872909699	0.0322077922077922	0.0322077922077922	0.120448179271708	0.0275919732441471	0.0336134453781513	0.11297852474323	0.0942435048395317	0.173866666666666	0.104973756560859	0.250447227191414
PF3D7_1433100	0.13628762541806	0.025974025974026	0.0280519480519481	0.127917833800186	0.0267558528428094	0.0214752567693744	0.131652661064425	0.0929699439633218	0.185066666666666	0.0847288177955507	0.159212880143113
PF3D7_1433200	0.132107023411371	0.0275324675324676	0.0348051948051948	0.132586367880485	0.020066889632107	0.0401493930905695	0.126050420168067	0.0965359144167095	0.213333333333332	0.0662334416395898	0.178890876565295
PF3D7_1433300	0.129598662207358	0.024935064935065	0.0337662337662338	0.136321195144724	0.0234113712374582	0.0354808590102708	0.138188608776844	0.110035659704534	0.132266666666666	0.10522369407648	0.118067978533095
PF3D7_1433500	0.19314381270903	0.0311688311688312	0.0316883116883117	0.160597572362278	0.0209030100334448	0.0336134453781513	0.195144724556489	0.111818644931228	0.181866666666666	0.0647338165458632	0.177101967799642
PF3D7_1433600	0.137959866220736	0.024935064935065	0.0218181818181818	0.15126050420168	0.0259197324414716	0.0252100840336134	0.147525676937441	0.111054508405502	0.135466666666666	0.100224943764058	0.118067978533095
PF3D7_1433700	0.141304347826087	0.0327272727272728	0.038961038961039	0.146591970121381	0.0167224080267558	0.0373482726423903	0.137254901960784	0.090422822210902	0.218666666666666	0.0797300674831288	0.227191413237925
PF3D7_1433800	0.144648829431438	0.0254545454545455	0.0306493506493507	0.129785247432306	0.024247491638796	0.034547152194211	0.140056022408963	0.090422822210902	0.211199999999999	0.0884778805298671	0.275491949910555
PF3D7_1433900	0.118729096989966	0.0296103896103896	0.0353246753246753	0.127917833800186	0.0192307692307692	0.034547152194211	0.122315592903828	0.105450840550179	0.206933333333332	0.0839790052486874	0.23613595706619
PF3D7_1434100	0.112040133779264	0.0337662337662338	0.0332467532467533	0.11484593837535	0.0301003344481605	0.0317460317460317	0.102707749766573	0.0876209882832403	0.178666666666666	0.0874781304673827	0.189624329159213
PF3D7_1434200	0.131270903010033	0.0228571428571429	0.0285714285714286	0.136321195144724	0.0234113712374582	0.027077497665733	0.126050420168067	0.115639327559858	0.147199999999999	0.085478630342414	0.141323792486583
PF3D7_1434300	0.12876254180602	0.0228571428571429	0.0212987012987013	0.154995331465919	0.0183946488294314	0.0186741363211951	0.134453781512605	0.0855832908813045	0.229333333333332	0.0417395651087227	0.200357781753131
PF3D7_1434400	0.144648829431438	0.0348051948051948	0.0379220779220779	0.142857142857142	0.0342809364548495	0.0298786181139122	0.154995331465919	0.115639327559858	0.203733333333332	0.0897275681079725	0.220035778175314
PF3D7_1434500	0.157190635451505	0.0275324675324676	0.0285714285714286	0.147525676937441	0.0209030100334448	0.0289449112978525	0.156862745098039	0.106979113601631	0.222933333333332	0.0789802549362655	0.268336314847944
PF3D7_1434600	0.162207357859532	0.0233766233766234	0.0244155844155844	0.162464985994397	0.020066889632107	0.0224089635854342	0.157796451914099	0.0843097300050946	0.205866666666666	0.0552361909522617	0.288014311270126
PF3D7_1434900	0.0936454849498327	0.0342857142857143	0.0467532467532467	0.0812324929971987	0.0292642140468227	0.0532212885154061	0.0905695611577962	0.0838003056546106	0.176533333333332	0.0877280679830038	0.207513416815743
PF3D7_1435100	0.126254180602007	0.0363636363636364	0.0425974025974026	0.106442577030812	0.0359531772575251	0.03828197945845	0.117647058823529	0.0952623535404996	0.214399999999999	0.0724818795301171	0.203935599284437
PF3D7_1435200	0.1061872909699	0.0394805194805195	0.0425974025974026	0.0933706816059755	0.0384615384615384	0.0494864612511671	0.104575163398693	0.0975547631176774	0.209066666666666	0.0632341914521367	0.211091234347049
PF3D7_1435300	0.13628762541806	0.0233766233766234	0.0280519480519481	0.133520074696545	0.0326086956521739	0.0326797385620915	0.133520074696545	0.0873662761079983	0.155199999999999	0.0834791302174452	0.132379248658318
PF3D7_1435400	0.180602006688963	0.027012987012987	0.0296103896103896	0.172735760971055	0.0150501672240803	0.0298786181139122	0.178338001867413	0.135761589403974	0.183466666666666	0.0884778805298671	0.184257602862254
PF3D7_1435600	0.13628762541806	0.0363636363636364	0.0420779220779221	0.110177404295051	0.0158862876254181	0.0410830999066293	0.139122315592903	0.0845644421803365	0.225066666666666	0.0819795051237187	0.25402504472272
PF3D7_1435900	0.129598662207358	0.0285714285714286	0.0311688311688312	0.128851540616246	0.0150501672240803	0.03828197945845	0.134453781512605	0.112582781456954	0.137599999999999	0.088227943014246	0.225402504472272
PF3D7_1436200	0.1061872909699	0.0358441558441559	0.0420779220779221	0.0961718020541548	0.0250836120401338	0.0457516339869281	0.0999066293183938	0.0695364238410598	0.242133333333332	0.074981254686328	0.203935599284437
PF3D7_1436300	0.171404682274247	0.0285714285714286	0.0264935064935065	0.155929038281979	0.0150501672240803	0.0326797385620915	0.177404295051353	0.0939887926642897	0.205333333333332	0.0767308172956757	0.196779964221825
PF3D7_1436400	0.132943143812709	0.0264935064935065	0.0488311688311688	0.112044817927171	0.0192307692307692	0.0336134453781513	0.136321195144724	0.0825267447784007	0.197866666666666	0.0682329417645585	0.211091234347049
PF3D7_1436500	0.118729096989966	0.025974025974026	0.038961038961039	0.116713352007469	0.0225752508361204	0.0373482726423903	0.121381886087768	0.0919510952623539	0.205333333333332	0.0704823794051484	0.207513416815743
PF3D7_1436700	0.101170568561873	0.0280519480519481	0.0358441558441559	0.103641456582633	0.0351170568561873	0.042016806722689	0.100840336134454	0.0863474274070304	0.210666666666666	0.0692326918270429	0.202146690518784
PF3D7_1436800	0.127090301003344	0.0275324675324676	0.041038961038961	0.109243697478991	0.0301003344481605	0.03828197945845	0.118580765639589	0.0955170657157416	0.188799999999999	0.0714821294676327	0.180679785330948
PF3D7_1437200	0.142140468227425	0.0264935064935065	0.0296103896103896	0.130718954248366	0.0183946488294314	0.0280112044817927	0.137254901960784	0.0944982170147737	0.145066666666666	0.0634841289677578	0.119856887298748
PF3D7_1437400	0.0969899665551839	0.0337662337662338	0.0384415584415584	0.11297852474323	0.0259197324414716	0.0354808590102708	0.0943043884220353	0.0799796230259809	0.218133333333332	0.0727318170457382	0.216457960644008
PF3D7_1437500	0.0919732441471571	0.0228571428571429	0.027012987012987	0.098972922502334	0.0225752508361204	0.0280112044817927	0.0859010270774975	0.0998471726948552	0.140799999999999	0.119970007498125	0.125223613595707
PF3D7_1437900	0.166387959866221	0.0197402597402598	0.0181818181818182	0.173669467787114	0.0284280936454849	0.0121381886087768	0.173669467787114	0.107488537952115	0.223999999999999	0.0657335666083476	0.161001788908766
PF3D7_1438400	0.130434782608696	0.0327272727272728	0.0348051948051948	0.127917833800186	0.0259197324414716	0.0298786181139122	0.139122315592903	0.118186449312278	0.139199999999999	0.10297425643589	0.130590339892665
PF3D7_1438500	0.126254180602007	0.0280519480519481	0.0322077922077922	0.132586367880485	0.0192307692307692	0.0392156862745098	0.127917833800186	0.090677534386144	0.177599999999999	0.0584853786553359	0.132379248658318
PF3D7_1438600	0.145484949832776	0.0254545454545455	0.0306493506493507	0.140989729225023	0.0225752508361204	0.0289449112978525	0.143790849673202	0.123025980641875	0.140266666666666	0.111222194451387	0.144901610017889
PF3D7_1438800	0.142140468227425	0.0301298701298702	0.0264935064935065	0.122315592903828	0.0342809364548495	0.0252100840336134	0.140989729225023	0.113601630157922	0.171733333333333	0.0744813796550859	0.137745974955277
PF3D7_1439000	0.125418060200669	0.0337662337662338	0.0337662337662338	0.15219421101774	0.0367892976588629	0.027077497665733	0.130718954248366	0.110035659704534	0.145066666666666	0.080229942514371	0.13953488372093
PF3D7_1439200	0.0752508361204013	0.0301298701298702	0.0462337662337662	0.0887021475256767	0.0384615384615384	0.0298786181139122	0.0802987861811389	0.0725929699439636	0.213866666666666	0.0697325668582851	0.261180679785332
PF3D7_1439300	0.144648829431438	0.027012987012987	0.0342857142857143	0.144724556489262	0.0209030100334448	0.0336134453781513	0.156862745098039	0.0975547631176774	0.214399999999999	0.0769807548112968	0.132379248658318
PF3D7_1439400	0.145484949832776	0.024935064935065	0.0322077922077922	0.136321195144724	0.0284280936454849	0.0401493930905695	0.133520074696545	0.102649006622517	0.169066666666666	0.0844788802799296	0.143112701252236
PF3D7_1439600	0.1061872909699	0.0301298701298702	0.0431168831168831	0.0980392156862743	0.0259197324414716	0.0401493930905695	0.0971055088702145	0.102139582272033	0.126933333333333	0.0737315671082226	0.135957066189624
PF3D7_1439700	0.124581939799331	0.025974025974026	0.0296103896103896	0.132586367880485	0.0301003344481605	0.0252100840336134	0.111111111111111	0.106979113601631	0.149866666666666	0.0884778805298671	0.153846153846154
PF3D7_1439800	0.133779264214047	0.0187012987012987	0.0187012987012987	0.140056022408963	0.0167224080267558	0.0177404295051354	0.134453781512605	0.111309220580744	0.170133333333333	0.101724568857785	0.161001788908766
PF3D7_1439900	0.12123745819398	0.0264935064935065	0.0275324675324676	0.0999066293183938	0.0267558528428094	0.0280112044817927	0.123249299719888	0.102394294447275	0.161599999999999	0.103474131467133	0.107334525939177
PF3D7_1440000	0.114548494983278	0.0316883116883117	0.0379220779220779	0.107376283846872	0.024247491638796	0.0401493930905695	0.110177404295051	0.0843097300050946	0.224533333333332	0.0687328167958007	0.221824686940967
PF3D7_1440100	0.125418060200669	0.0311688311688312	0.0374025974025974	0.124183006535947	0.0284280936454849	0.0336134453781513	0.133520074696545	0.079470198675497	0.191466666666666	0.0777305673581601	0.18783542039356
PF3D7_1440300	0.102006688963211	0.0306493506493507	0.0337662337662338	0.0896358543417365	0.0209030100334448	0.0354808590102708	0.111111111111111	0.0955170657157416	0.174399999999999	0.0894776305923514	0.198568872987478
PF3D7_1440200	0.102006688963211	0.0306493506493507	0.0337662337662338	0.0896358543417365	0.0209030100334448	0.0354808590102708	0.111111111111111	0.0955170657157416	0.174399999999999	0.0894776305923514	0.198568872987478
PF3D7_1440500	0.122909698996655	0.0223376623376624	0.0358441558441559	0.11391223155929	0.0209030100334448	0.0410830999066293	0.126050420168067	0.090677534386144	0.179733333333332	0.0942264433891522	0.169946332737031
PF3D7_1440600	0.102006688963211	0.0306493506493507	0.0436363636363636	0.0924369747899157	0.0367892976588629	0.0373482726423903	0.102707749766573	0.0860927152317884	0.213333333333332	0.0674831292176953	0.237924865831843
PF3D7_1440800	0.117056856187291	0.027012987012987	0.0316883116883117	0.112044817927171	0.0351170568561873	0.0448179271708683	0.126984126984127	0.0990830361691293	0.134933333333333	0.0959760059984999	0.119856887298748
PF3D7_1440900	0.142976588628762	0.0280519480519481	0.0311688311688312	0.101774042950513	0.0284280936454849	0.0298786181139122	0.132586367880485	0.11079979623026	0.170666666666666	0.0957260684828788	0.150268336314848
PF3D7_1441000	0.126254180602007	0.0238961038961039	0.0462337662337662	0.133520074696545	0.0234113712374582	0.030812324929972	0.130718954248366	0.102394294447275	0.190399999999999	0.074731317170707	0.221824686940967
PF3D7_1441100	0.175585284280936	0.011948051948052	0.0109090909090909	0.177404295051353	0.0225752508361204	0.0112044817927171	0.185807656395891	0.130667345899135	0.159466666666666	0.0757310672331913	0.103756708407871
PF3D7_1441200	0.119565217391304	0.0176623376623377	0.0238961038961039	0.129785247432306	0.0234113712374582	0.0196078431372549	0.127917833800186	0.111818644931228	0.174399999999999	0.0999750062484374	0.189624329159213
PF3D7_1441300	0.0936454849498327	0.0368831168831169	0.0405194805194805	0.0859010270774975	0.0250836120401338	0.042016806722689	0.095238095238095	0.0934793683138058	0.150399999999999	0.105723569107723	0.15742397137746
PF3D7_1441400	0.112040133779264	0.0244155844155844	0.0264935064935065	0.0924369747899157	0.0225752508361204	0.0298786181139122	0.100840336134454	0.0866021395822724	0.181866666666666	0.0827293176705819	0.193202146690519
PF3D7_1441500	0.122909698996655	0.0218181818181818	0.04	0.127917833800186	0.0301003344481605	0.0392156862745098	0.117647058823529	0.0950076413652576	0.196799999999999	0.0709822544363906	0.189624329159213
PF3D7_1441700	0.125418060200669	0.0368831168831169	0.0405194805194805	0.134453781512605	0.0209030100334448	0.0354808590102708	0.132586367880485	0.0937340804890477	0.196799999999999	0.0812296925768554	0.232558139534884
PF3D7_1441800	0.0903010033444816	0.0348051948051948	0.0441558441558441	0.105508870214752	0.0317725752508361	0.0336134453781513	0.0943043884220353	0.0855832908813045	0.178133333333332	0.0822294426393397	0.143112701252236
PF3D7_1441900	0.109531772575251	0.0285714285714286	0.04	0.105508870214752	0.0359531772575251	0.042016806722689	0.105508870214752	0.0888945491594502	0.184533333333332	0.0954761309672577	0.177101967799642
PF3D7_1442200	0.127090301003344	0.038961038961039	0.0467532467532467	0.121381886087768	0.0284280936454849	0.0401493930905695	0.128851540616246	0.06826286296485	0.234133333333332	0.0532366908272929	0.214669051878355
PF3D7_1442300	0.133779264214047	0.0207792207792208	0.027012987012987	0.164332399626517	0.0183946488294314	0.0186741363211951	0.132586367880485	0.0973000509424354	0.169599999999999	0.0842289427643085	0.13953488372093
PF3D7_1442400	0.138795986622074	0.0238961038961039	0.0327272727272728	0.119514472455649	0.0225752508361204	0.0280112044817927	0.149393090569561	0.0866021395822724	0.234666666666665	0.0727318170457382	0.18783542039356
PF3D7_1442600	0.0836120401337792	0.0374025974025974	0.0405194805194805	0.087768440709617	0.0234113712374582	0.0466853408029878	0.0849673202614377	0.0720835455934796	0.185066666666666	0.0814796300924765	0.153846153846154
PF3D7_1442700	0.117892976588629	0.0342857142857143	0.0457142857142857	0.117647058823529	0.024247491638796	0.0336134453781513	0.117647058823529	0.0725929699439636	0.284799999999998	0.055986003499125	0.228980322003578
PF3D7_1442800	0.131270903010033	0.0207792207792208	0.0244155844155844	0.136321195144724	0.0284280936454849	0.0224089635854342	0.127917833800186	0.0990830361691293	0.185599999999999	0.085478630342414	0.212880143112702
PF3D7_1442900	0.173913043478261	0.0264935064935065	0.0405194805194805	0.133520074696545	0.0150501672240803	0.0373482726423903	0.169000933706816	0.107743250127357	0.175999999999999	0.0794801299675077	0.20572450805009
PF3D7_1443100	0.134615384615385	0.0218181818181818	0.0301298701298702	0.129785247432306	0.0259197324414716	0.0289449112978525	0.142857142857142	0.0855832908813045	0.235199999999999	0.082979255186203	0.282647584973167
PF3D7_1443400	0.0928093645484949	0.0332467532467533	0.0405194805194805	0.112044817927171	0.0301003344481605	0.0252100840336134	0.0961718020541548	0.0779419256240451	0.186133333333332	0.0539865033741562	0.130590339892665
PF3D7_1443500	0.133779264214047	0.0327272727272728	0.0311688311688312	0.128851540616246	0.0301003344481605	0.034547152194211	0.123249299719888	0.078960774325013	0.210666666666666	0.0572356910772304	0.212880143112702
PF3D7_1443900	0.107023411371237	0.0285714285714286	0.0322077922077922	0.121381886087768	0.0250836120401338	0.0233426704014939	0.110177404295051	0.0649516046867042	0.216533333333332	0.0794801299675077	0.250447227191414
PF3D7_1444000	0.110367892976589	0.0306493506493507	0.0498701298701298	0.109243697478991	0.0275919732441471	0.0466853408029878	0.11391223155929	0.0891492613346921	0.156266666666666	0.0782304423894023	0.184257602862254
PF3D7_1444100	0.117892976588629	0.0290909090909091	0.0327272727272728	0.100840336134454	0.0225752508361204	0.03828197945845	0.110177404295051	0.104941416199695	0.153599999999999	0.0742314421394648	0.146690518783542
PF3D7_1444200	0.084448160535117	0.0306493506493507	0.0363636363636364	0.091503267973856	0.0334448160535117	0.0336134453781513	0.0765639589168999	0.104686704024453	0.166399999999999	0.0904773806548358	0.100178890876565
PF3D7_1444400	0.116220735785953	0.04	0.0472727272727272	0.117647058823529	0.0183946488294314	0.0410830999066293	0.125116713352007	0.090932246561386	0.181866666666666	0.0897275681079725	0.212880143112702
PF3D7_1444700	0.11371237458194	0.0238961038961039	0.0327272727272728	0.119514472455649	0.0275919732441471	0.0317460317460317	0.111111111111111	0.121497707590423	0.150399999999999	0.0947263184203944	0.128801431127012
PF3D7_1444900	0.127090301003344	0.0275324675324676	0.0353246753246753	0.147525676937441	0.024247491638796	0.0373482726423903	0.126984126984127	0.107488537952115	0.142399999999999	0.0934766308422889	0.220035778175314
PF3D7_1445000	0.0986622073578595	0.0316883116883117	0.041038961038961	0.110177404295051	0.0209030100334448	0.0364145658263305	0.104575163398693	0.0748853795211414	0.205866666666666	0.090977255686078	0.220035778175314
PF3D7_1445100	0.174749163879599	0.0264935064935065	0.0332467532467533	0.157796451914099	0.0209030100334448	0.034547152194211	0.186741363211951	0.101375445746307	0.199466666666666	0.0867283179205194	0.214669051878355
PF3D7_1445300	0.112876254180602	0.0285714285714286	0.0379220779220779	0.098972922502334	0.0317725752508361	0.0364145658263305	0.106442577030812	0.0802343352012229	0.196266666666666	0.0594851287178203	0.200357781753131
PF3D7_1445400	0.17056856187291	0.0327272727272728	0.0353246753246753	0.174603174603174	0.0175585284280936	0.0317460317460317	0.181139122315592	0.105705552725421	0.217066666666666	0.0552361909522617	0.232558139534884
PF3D7_1445600	0.111204013377926	0.0275324675324676	0.0296103896103896	0.108309990662932	0.0275919732441471	0.030812324929972	0.118580765639589	0.104431991849211	0.161066666666666	0.0947263184203944	0.107334525939177
PF3D7_1445800	0.122909698996655	0.0233766233766234	0.027012987012987	0.116713352007469	0.0275919732441471	0.0364145658263305	0.0999066293183938	0.10825267447784	0.166399999999999	0.0762309422644335	0.186046511627907
PF3D7_1445900	0.140468227424749	0.0212987012987013	0.025974025974026	0.155929038281979	0.0250836120401338	0.0196078431372549	0.137254901960784	0.107743250127357	0.141866666666666	0.088227943014246	0.184257602862254
PF3D7_1446400	0.12123745819398	0.0254545454545455	0.0358441558441559	0.111111111111111	0.0317725752508361	0.034547152194211	0.102707749766573	0.0998471726948552	0.190933333333332	0.0712321919520117	0.152057245080501
PF3D7_1446600	0.129598662207358	0.0327272727272728	0.0405194805194805	0.123249299719888	0.0292642140468227	0.0364145658263305	0.126984126984127	0.101630157921549	0.175466666666666	0.0982254436390897	0.155635062611807
PF3D7_1446800	0.137959866220736	0.0322077922077922	0.0353246753246753	0.156862745098039	0.0209030100334448	0.0298786181139122	0.141923436041083	0.110545084055018	0.164799999999999	0.0739815046238437	0.150268336314848
PF3D7_1447000	0.163043478260869	0.0192207792207792	0.0181818181818182	0.163398692810457	0.0183946488294314	0.0158730158730159	0.166199813258636	0.129648497198167	0.183466666666666	0.0787303174206444	0.173524150268337
PF3D7_1447100	0.107859531772575	0.0342857142857143	0.0405194805194805	0.109243697478991	0.0275919732441471	0.0401493930905695	0.11577964519141	0.0942435048395317	0.167999999999999	0.103224193951512	0.150268336314848
PF3D7_1447200	0.11371237458194	0.0322077922077922	0.0405194805194805	0.11297852474323	0.0259197324414716	0.0373482726423903	0.11484593837535	0.0832908813041267	0.228266666666666	0.072231942014496	0.135957066189624
PF3D7_1447600	0.0944816053511705	0.0337662337662338	0.0420779220779221	0.0924369747899157	0.0317725752508361	0.0373482726423903	0.0980392156862743	0.0825267447784007	0.156799999999999	0.0957260684828788	0.180679785330948
PF3D7_1447700	0.158862876254181	0.0233766233766234	0.0337662337662338	0.161531279178338	0.0217391304347826	0.030812324929972	0.15219421101774	0.119460010188488	0.166933333333333	0.0852286928267929	0.161001788908766
PF3D7_1447900	0.158862876254181	0.0254545454545455	0.0296103896103896	0.172735760971055	0.0267558528428094	0.0261437908496732	0.159663865546218	0.10825267447784	0.162666666666666	0.0737315671082226	0.162790697674419
PF3D7_1448000	0.147157190635451	0.024935064935065	0.025974025974026	0.172735760971055	0.0217391304347826	0.0233426704014939	0.157796451914099	0.0929699439633218	0.190399999999999	0.0759810047488124	0.132379248658318
PF3D7_1448200	0.127926421404682	0.0264935064935065	0.0503896103896103	0.122315592903828	0.0267558528428094	0.0373482726423903	0.127917833800186	0.103413143148243	0.130133333333333	0.0622344413896523	0.127012522361359
PF3D7_1448700	0.127090301003344	0.0223376623376624	0.0285714285714286	0.132586367880485	0.0217391304347826	0.0252100840336134	0.118580765639589	0.0840550178298526	0.218133333333332	0.0852286928267929	0.245080500894455
PF3D7_1449100	0.107859531772575	0.0368831168831169	0.0415584415584415	0.123249299719888	0.0234113712374582	0.0317460317460317	0.11391223155929	0.0817626082526748	0.221333333333332	0.0717320669832538	0.218246869409661
PF3D7_1449300	0.127090301003344	0.0327272727272728	0.041038961038961	0.124183006535947	0.0142140468227425	0.030812324929972	0.138188608776844	0.0901681100356601	0.171199999999999	0.0824793801549608	0.121645796064401
PF3D7_1449500	0.158862876254181	0.0166233766233766	0.0207792207792208	0.177404295051353	0.0183946488294314	0.0205415499533147	0.1531279178338	0.102394294447275	0.211733333333332	0.0594851287178203	0.171735241502684
PF3D7_1449600	0.120401337792642	0.0280519480519481	0.0332467532467533	0.120448179271708	0.0275919732441471	0.0410830999066293	0.130718954248366	0.0993377483443713	0.197866666666666	0.0777305673581601	0.23613595706619
PF3D7_1449700	0.127090301003344	0.0280519480519481	0.0332467532467533	0.124183006535947	0.0250836120401338	0.0224089635854342	0.128851540616246	0.0815078960774328	0.237866666666665	0.0704823794051484	0.225402504472272
PF3D7_1449800	0.131270903010033	0.027012987012987	0.0306493506493507	0.145658263305322	0.0259197324414716	0.0242763772175537	0.131652661064425	0.0980641874681614	0.144533333333333	0.0872281929517616	0.166368515205725
PF3D7_1449900	0.120401337792642	0.027012987012987	0.0327272727272728	0.120448179271708	0.0167224080267558	0.0326797385620915	0.121381886087768	0.0983188996434033	0.156266666666666	0.0902274431392147	0.209302325581396
PF3D7_1450000	0.129598662207358	0.0223376623376624	0.0296103896103896	0.110177404295051	0.0259197324414716	0.0373482726423903	0.138188608776844	0.116148751910342	0.173333333333333	0.138215446138465	0.171735241502684
PF3D7_1450100	0.148829431438127	0.0285714285714286	0.0285714285714286	0.141923436041083	0.0275919732441471	0.0326797385620915	0.148459383753501	0.107997962302599	0.189866666666666	0.0904773806548358	0.194991055456172
PF3D7_1450200	0.160535117056856	0.0212987012987013	0.0264935064935065	0.145658263305322	0.0217391304347826	0.0289449112978525	0.155929038281979	0.111818644931228	0.182933333333332	0.0897275681079725	0.196779964221825
PF3D7_1450300	0.0936454849498327	0.025974025974026	0.0322077922077922	0.091503267973856	0.020066889632107	0.0317460317460317	0.087768440709617	0.090932246561386	0.193066666666666	0.0892276930767304	0.184257602862254
PF3D7_1450400	0.179765886287625	0.0207792207792208	0.025974025974026	0.174603174603174	0.020066889632107	0.0242763772175537	0.183940242763772	0.109271523178808	0.213333333333332	0.0762309422644335	0.198568872987478
PF3D7_1450500	0.112876254180602	0.0296103896103896	0.0379220779220779	0.0971055088702145	0.0250836120401338	0.0448179271708683	0.112044817927171	0.0832908813041267	0.203199999999999	0.108472881779555	0.212880143112702
PF3D7_1450600	0.135451505016722	0.0290909090909091	0.0363636363636364	0.133520074696545	0.0167224080267558	0.030812324929972	0.137254901960784	0.079215486500255	0.182933333333332	0.0982254436390897	0.20572450805009
PF3D7_1450900	0.119565217391304	0.0285714285714286	0.0353246753246753	0.105508870214752	0.0342809364548495	0.0354808590102708	0.120448179271708	0.090677534386144	0.158399999999999	0.0857285678580351	0.0983899821109123
PF3D7_1451100	0.153846153846154	0.0218181818181818	0.0238961038961039	0.158730158730158	0.020066889632107	0.0252100840336134	0.1531279178338	0.0962812022414675	0.140799999999999	0.0622344413896523	0.107334525939177
PF3D7_1451200	0.153010033444816	0.0285714285714286	0.027012987012987	0.163398692810457	0.0275919732441471	0.0289449112978525	0.15126050420168	0.126337238920021	0.177066666666666	0.101974506373406	0.0966010733452593
PF3D7_1451400	0.137123745819398	0.0296103896103896	0.0342857142857143	0.140989729225023	0.0301003344481605	0.0364145658263305	0.142857142857142	0.0815078960774328	0.191999999999999	0.0742314421394648	0.211091234347049
PF3D7_1451500	0.119565217391304	0.0233766233766234	0.0322077922077922	0.111111111111111	0.0250836120401338	0.0261437908496732	0.109243697478991	0.0878757004584823	0.159466666666666	0.0917270682329413	0.186046511627907
PF3D7_1451600	0.102006688963211	0.0342857142857143	0.0431168831168831	0.0849673202614377	0.0326086956521739	0.042016806722689	0.091503267973856	0.0718288334182376	0.161599999999999	0.0737315671082226	0.152057245080501
PF3D7_1451700	0.11371237458194	0.0285714285714286	0.0358441558441559	0.119514472455649	0.020066889632107	0.0392156862745098	0.120448179271708	0.106469689251147	0.148266666666666	0.0934766308422889	0.186046511627907
PF3D7_1451800	0.110367892976589	0.0301298701298702	0.0332467532467533	0.110177404295051	0.0209030100334448	0.0317460317460317	0.0980392156862743	0.0812531839021908	0.146666666666666	0.0712321919520117	0.15742397137746
PF3D7_1452100	0.0794314381270903	0.0358441558441559	0.0519480519480519	0.0887021475256767	0.0234113712374582	0.0410830999066293	0.0793650793650792	0.0736118186449315	0.191999999999999	0.101724568857785	0.237924865831843
PF3D7_1452200	0.0961538461538461	0.024935064935065	0.0337662337662338	0.0774976657329597	0.0267558528428094	0.0364145658263305	0.0784313725490194	0.0838003056546106	0.178133333333332	0.0944763809047733	0.164579606440072
PF3D7_1452300	0.112876254180602	0.0254545454545455	0.025974025974026	0.109243697478991	0.0250836120401338	0.0289449112978525	0.110177404295051	0.105960264900663	0.168533333333333	0.077480629842539	0.211091234347049
PF3D7_1452400	0.116220735785953	0.0218181818181818	0.0327272727272728	0.136321195144724	0.0192307692307692	0.0354808590102708	0.104575163398693	0.0761589403973513	0.188799999999999	0.0644838790302421	0.237924865831843
PF3D7_1452700	0.132943143812709	0.0316883116883117	0.0358441558441559	0.11297852474323	0.024247491638796	0.0317460317460317	0.141923436041083	0.116658176260826	0.165866666666666	0.0944763809047733	0.137745974955277
PF3D7_1452900	0.0894648829431438	0.0332467532467533	0.0535064935064934	0.0971055088702145	0.0301003344481605	0.0476190476190476	0.0821661998132585	0.0871115639327563	0.169066666666666	0.0792301924518866	0.262969588550985
PF3D7_1453000	0.114548494983278	0.0223376623376624	0.04	0.11391223155929	0.0225752508361204	0.0298786181139122	0.11297852474323	0.0713194090677537	0.228266666666666	0.061484628842789	0.228980322003578
PF3D7_1453200	0.107023411371237	0.0290909090909091	0.0342857142857143	0.0961718020541548	0.0409698996655518	0.030812324929972	0.105508870214752	0.0932246561385638	0.185599999999999	0.0884778805298671	0.168157423971378
PF3D7_1453300	0.0928093645484949	0.0316883116883117	0.0420779220779221	0.0905695611577962	0.0301003344481605	0.0401493930905695	0.0961718020541548	0.0967906265919515	0.172799999999999	0.0952261934516366	0.0858676207513416
PF3D7_1453400	0.12876254180602	0.0358441558441559	0.0451948051948052	0.11391223155929	0.0209030100334448	0.0504201680672268	0.135387488328664	0.0838003056546106	0.236799999999999	0.0914771307173202	0.200357781753131
PF3D7_1453500	0.129598662207358	0.0316883116883117	0.0519480519480519	0.103641456582633	0.0234113712374582	0.0541549953314658	0.125116713352007	0.079724910850739	0.125333333333333	0.0624843789052734	0.100178890876565
PF3D7_1453600	0.130434782608696	0.0353246753246753	0.0394805194805195	0.118580765639589	0.024247491638796	0.0401493930905695	0.132586367880485	0.107743250127357	0.201066666666666	0.0734816295926015	0.234347048300537
PF3D7_1453800	0.168060200668896	0.0228571428571429	0.0264935064935065	0.146591970121381	0.0259197324414716	0.030812324929972	0.170868347338935	0.114111054508406	0.182933333333332	0.0767308172956757	0.186046511627907
PF3D7_1453900	0.147157190635451	0.0228571428571429	0.0264935064935065	0.149393090569561	0.0183946488294314	0.030812324929972	0.154995331465919	0.0881304126337242	0.211733333333332	0.0524868782804297	0.228980322003578
PF3D7_1454000	0.150501672240803	0.0327272727272728	0.0379220779220779	0.149393090569561	0.024247491638796	0.0317460317460317	0.147525676937441	0.0799796230259809	0.219733333333332	0.0659835041239687	0.298747763864044
PF3D7_1454200	0.160535117056856	0.0238961038961039	0.027012987012987	0.164332399626517	0.020066889632107	0.0280112044817927	0.158730158730158	0.0975547631176774	0.242666666666665	0.0627343164208945	0.234347048300537
PF3D7_1454500	0.138795986622074	0.0233766233766234	0.0301298701298702	0.122315592903828	0.0192307692307692	0.027077497665733	0.135387488328664	0.0985736118186453	0.156266666666666	0.107973006748312	0.171735241502684
PF3D7_1454700	0.141304347826087	0.0296103896103896	0.0337662337662338	0.135387488328664	0.0267558528428094	0.0261437908496732	0.140056022408963	0.0876209882832403	0.170666666666666	0.0779805048737812	0.173524150268337
PF3D7_1454800	0.0911371237458194	0.0306493506493507	0.0493506493506493	0.0980392156862743	0.0359531772575251	0.0364145658263305	0.091503267973856	0.0649516046867042	0.203199999999999	0.077480629842539	0.173524150268337
PF3D7_1455000	0.0986622073578595	0.038961038961039	0.0467532467532467	0.095238095238095	0.0292642140468227	0.0476190476190476	0.102707749766573	0.107233825776873	0.133333333333333	0.0817295676080976	0.119856887298748
PF3D7_1455200	0.0986622073578595	0.024935064935065	0.0353246753246753	0.103641456582633	0.0250836120401338	0.0317460317460317	0.0896358543417365	0.108762098828324	0.150399999999999	0.0799800049987499	0.125223613595707
PF3D7_1455300	0.115384615384615	0.0342857142857143	0.038961038961039	0.0849673202614377	0.0209030100334448	0.0401493930905695	0.106442577030812	0.0804890473764649	0.184533333333332	0.0919770057485624	0.200357781753131
PF3D7_1455400	0.140468227424749	0.025974025974026	0.0280519480519481	0.138188608776844	0.0225752508361204	0.0298786181139122	0.133520074696545	0.114111054508406	0.103466666666666	0.107223194201449	0.114490161001789
PF3D7_1456200	0.124581939799331	0.0290909090909091	0.0415584415584415	0.108309990662932	0.0317725752508361	0.0317460317460317	0.116713352007469	0.0888945491594502	0.186133333333332	0.0597350662334414	0.194991055456172
PF3D7_1456500	0.120401337792642	0.0280519480519481	0.0311688311688312	0.11391223155929	0.0275919732441471	0.0326797385620915	0.107376283846872	0.0822720326031587	0.204799999999999	0.0724818795301171	0.227191413237925
PF3D7_1456600	0.0928093645484949	0.0348051948051948	0.0441558441558441	0.0980392156862743	0.0225752508361204	0.0252100840336134	0.0859010270774975	0.0733571064696895	0.131733333333333	0.0889777555611093	0.196779964221825
PF3D7_1456700	0.150501672240803	0.0337662337662338	0.0337662337662338	0.136321195144724	0.0234113712374582	0.0438842203548085	0.15406162464986	0.107743250127357	0.174933333333332	0.0737315671082226	0.211091234347049
PF3D7_1456800	0.173076923076923	0.0264935064935065	0.027012987012987	0.141923436041083	0.0167224080267558	0.0214752567693744	0.168067226890756	0.107233825776873	0.103466666666666	0.0977255686078475	0.110912343470483
PF3D7_1456900	0.127090301003344	0.024935064935065	0.025974025974026	0.131652661064425	0.0259197324414716	0.0252100840336134	0.130718954248366	0.119714722363729	0.173333333333333	0.0872281929517616	0.186046511627907
PF3D7_1457000	0.129598662207358	0.0301298701298702	0.0306493506493507	0.127917833800186	0.0342809364548495	0.0289449112978525	0.132586367880485	0.125063678043811	0.131733333333333	0.0812296925768554	0.184257602862254
PF3D7_1457200	0.122073578595318	0.0316883116883117	0.0405194805194805	0.118580765639589	0.0326086956521739	0.0429505135387488	0.121381886087768	0.0965359144167095	0.135466666666666	0.117720569857535	0.132379248658318
PF3D7_1457300	0.176421404682274	0.0207792207792208	0.0264935064935065	0.185807656395891	0.024247491638796	0.0158730158730159	0.172735760971055	0.101375445746307	0.193066666666666	0.0672331917020742	0.168157423971378
PF3D7_1457400	0.130434782608696	0.0306493506493507	0.0384415584415584	0.120448179271708	0.0301003344481605	0.03828197945845	0.133520074696545	0.0998471726948552	0.228799999999999	0.082979255186203	0.173524150268337
PF3D7_1457500	0.148829431438127	0.0353246753246753	0.0322077922077922	0.143790849673202	0.0259197324414716	0.0354808590102708	0.147525676937441	0.107233825776873	0.192533333333332	0.0832291927018241	0.218246869409661
PF3D7_1457600	0.144648829431438	0.0275324675324676	0.0348051948051948	0.147525676937441	0.0309364548494983	0.034547152194211	0.140056022408963	0.0922058074375959	0.210666666666666	0.0787303174206444	0.255813953488373
PF3D7_1457700	0.153010033444816	0.0280519480519481	0.0290909090909091	0.143790849673202	0.0209030100334448	0.0242763772175537	0.154995331465919	0.0993377483443713	0.226666666666666	0.0804798800299921	0.266547406082291
PF3D7_1457900	0.122073578595318	0.0306493506493507	0.0363636363636364	0.141923436041083	0.0367892976588629	0.0429505135387488	0.129785247432306	0.0832908813041267	0.261333333333332	0.0517370657335664	0.282647584973167
PF3D7_1458200	0.108695652173913	0.0228571428571429	0.0306493506493507	0.122315592903828	0.0250836120401338	0.0261437908496732	0.109243697478991	0.101630157921549	0.119466666666666	0.104223944013996	0.144901610017889
PF3D7_1458300	0.134615384615385	0.0311688311688312	0.0425974025974026	0.11577964519141	0.0275919732441471	0.03828197945845	0.128851540616246	0.0876209882832403	0.172799999999999	0.074731317170707	0.130590339892665
PF3D7_1458400	0.119565217391304	0.025974025974026	0.0285714285714286	0.120448179271708	0.024247491638796	0.0224089635854342	0.110177404295051	0.101884870096791	0.169066666666666	0.0834791302174452	0.18783542039356
PF3D7_1458500	0.122909698996655	0.0285714285714286	0.0363636363636364	0.120448179271708	0.0292642140468227	0.0298786181139122	0.129785247432306	0.0804890473764649	0.218133333333332	0.0639840039989999	0.259391771019679
PF3D7_1458600	0.156354515050167	0.0264935064935065	0.0327272727272728	0.133520074696545	0.0142140468227425	0.0261437908496732	0.146591970121381	0.0970453387671935	0.212799999999999	0.0797300674831288	0.202146690518784
PF3D7_1458800	0.11371237458194	0.0280519480519481	0.038961038961039	0.091503267973856	0.0217391304347826	0.03828197945845	0.104575163398693	0.0825267447784007	0.205866666666666	0.0702324418895273	0.18783542039356
PF3D7_1458900	0.0978260869565217	0.0358441558441559	0.0322077922077922	0.110177404295051	0.0250836120401338	0.0242763772175537	0.0943043884220353	0.108762098828324	0.149866666666666	0.098975256185953	0.116279069767442
PF3D7_1459100	0.131270903010033	0.0405194805194805	0.0431168831168831	0.123249299719888	0.0317725752508361	0.0354808590102708	0.126984126984127	0.0799796230259809	0.205333333333332	0.0524868782804297	0.22361359570662
PF3D7_1459200	0.150501672240803	0.0244155844155844	0.0264935064935065	0.126984126984127	0.020066889632107	0.0196078431372549	0.147525676937441	0.0927152317880798	0.226133333333332	0.0869782554361405	0.22361359570662
PF3D7_1459300	0.120401337792642	0.0244155844155844	0.0311688311688312	0.137254901960784	0.0209030100334448	0.0401493930905695	0.120448179271708	0.0950076413652576	0.204266666666666	0.0754811297175702	0.279069767441861
PF3D7_1459400	0.160535117056856	0.0244155844155844	0.0290909090909091	0.161531279178338	0.0217391304347826	0.0336134453781513	0.156862745098039	0.107743250127357	0.153599999999999	0.107723069232691	0.175313059033989
PF3D7_1459600	0.173076923076923	0.0244155844155844	0.0342857142857143	0.159663865546218	0.0209030100334448	0.0317460317460317	0.162464985994397	0.103158430973001	0.213866666666666	0.0607348162959257	0.214669051878355
PF3D7_1459900	0.120401337792642	0.0425974025974026	0.0462337662337662	0.11297852474323	0.0359531772575251	0.0504201680672268	0.127917833800186	0.111818644931228	0.129066666666666	0.111722069482629	0.0876565295169946
PF3D7_1460000	0.105351170568562	0.0332467532467533	0.04	0.123249299719888	0.0409698996655518	0.0410830999066293	0.095238095238095	0.0995924605196132	0.174399999999999	0.0687328167958007	0.182468694096601
PF3D7_1460100	0.149665551839465	0.024935064935065	0.0348051948051948	0.126050420168067	0.0192307692307692	0.0252100840336134	0.137254901960784	0.104686704024453	0.162666666666666	0.109972506873281	0.252236135957067
PF3D7_1460200	0.120401337792642	0.0342857142857143	0.04	0.111111111111111	0.0267558528428094	0.0401493930905695	0.123249299719888	0.0985736118186453	0.227199999999999	0.0842289427643085	0.191413237924866
PF3D7_1460400	0.144648829431438	0.025974025974026	0.025974025974026	0.157796451914099	0.0234113712374582	0.0233426704014939	0.15032679738562	0.116658176260826	0.125866666666666	0.0974756310922264	0.114490161001789
PF3D7_1460500	0.144648829431438	0.0384415584415584	0.0275324675324676	0.129785247432306	0.0234113712374582	0.0214752567693744	0.146591970121381	0.0950076413652576	0.247466666666665	0.0584853786553359	0.203935599284437
PF3D7_1461100	0.104515050167224	0.0353246753246753	0.0425974025974026	0.0961718020541548	0.0292642140468227	0.0522875816993463	0.11391223155929	0.090422822210902	0.172799999999999	0.0857285678580351	0.152057245080501
PF3D7_1461200	0.122909698996655	0.0233766233766234	0.0379220779220779	0.125116713352007	0.024247491638796	0.03828197945845	0.126050420168067	0.107233825776873	0.165866666666666	0.0794801299675077	0.155635062611807
PF3D7_1461400	0.110367892976589	0.0332467532467533	0.0358441558441559	0.120448179271708	0.0183946488294314	0.0392156862745098	0.111111111111111	0.0960264900662255	0.177599999999999	0.10047488127968	0.164579606440072
PF3D7_1461500	0.0752508361204013	0.0280519480519481	0.0514285714285714	0.0728291316526609	0.0518394648829431	0.0410830999066293	0.0756302521008402	0.0817626082526748	0.172799999999999	0.0834791302174452	0.125223613595707
PF3D7_1461600	0.115384615384615	0.0238961038961039	0.0296103896103896	0.111111111111111	0.0284280936454849	0.0242763772175537	0.112044817927171	0.0886398369842082	0.188799999999999	0.0574856285928515	0.173524150268337
PF3D7_1461800	0.129598662207358	0.0316883116883117	0.0384415584415584	0.118580765639589	0.0384615384615384	0.027077497665733	0.132586367880485	0.0746306673458994	0.205866666666666	0.0809797550612343	0.212880143112702
PF3D7_1462000	0.0894648829431438	0.0353246753246753	0.0576623376623376	0.0943043884220353	0.044314381270903	0.0392156862745098	0.0802987861811389	0.0784513499745291	0.127466666666666	0.0769807548112968	0.141323792486583
PF3D7_1462100	0.130434782608696	0.0254545454545455	0.0358441558441559	0.109243697478991	0.024247491638796	0.0364145658263305	0.122315592903828	0.0960264900662255	0.226666666666666	0.0929767558110468	0.245080500894455
PF3D7_1462200	0.12123745819398	0.0244155844155844	0.0301298701298702	0.108309990662932	0.0326086956521739	0.0177404295051354	0.11577964519141	0.0973000509424354	0.171733333333333	0.0852286928267929	0.252236135957067
PF3D7_1462300	0.153846153846154	0.0192207792207792	0.0264935064935065	0.157796451914099	0.0158862876254181	0.0214752567693744	0.156862745098039	0.0914416709118699	0.204799999999999	0.0712321919520117	0.202146690518784
PF3D7_1462500	0.12123745819398	0.0296103896103896	0.0363636363636364	0.122315592903828	0.0376254180602007	0.030812324929972	0.124183006535947	0.102903718797759	0.162666666666666	0.0789802549362655	0.152057245080501
PF3D7_1462600	0.126254180602007	0.0322077922077922	0.0363636363636364	0.141923436041083	0.0301003344481605	0.0326797385620915	0.125116713352007	0.100866021395823	0.135466666666666	0.0707323169207695	0.162790697674419
PF3D7_1462800	0.124581939799331	0.0202597402597403	0.0275324675324676	0.139122315592903	0.0267558528428094	0.0233426704014939	0.128851540616246	0.0955170657157416	0.133866666666666	0.0782304423894023	0.100178890876565
PF3D7_1462900	0.12876254180602	0.0244155844155844	0.0264935064935065	0.118580765639589	0.0183946488294314	0.0336134453781513	0.121381886087768	0.0924605196128379	0.206933333333332	0.088227943014246	0.193202146690519
PF3D7_1463000	0.137959866220736	0.0296103896103896	0.0374025974025974	0.119514472455649	0.0225752508361204	0.03828197945845	0.148459383753501	0.106724401426389	0.189866666666666	0.137715571107223	0.184257602862254
PF3D7_1463200	0.132107023411371	0.0228571428571429	0.0280519480519481	0.117647058823529	0.0301003344481605	0.0289449112978525	0.121381886087768	0.111818644931228	0.150933333333333	0.0782304423894023	0.141323792486583
PF3D7_1463400	0.12123745819398	0.0244155844155844	0.041038961038961	0.100840336134454	0.0334448160535117	0.0326797385620915	0.104575163398693	0.0973000509424354	0.187733333333332	0.0874781304673827	0.259391771019679
PF3D7_1463500	0.141304347826087	0.024935064935065	0.0337662337662338	0.127917833800186	0.0234113712374582	0.0261437908496732	0.137254901960784	0.122516556291391	0.156799999999999	0.0927268182954257	0.203935599284437
PF3D7_1463700	0.147157190635451	0.0296103896103896	0.0327272727272728	0.143790849673202	0.0142140468227425	0.0326797385620915	0.149393090569561	0.108507386653082	0.213866666666666	0.0904773806548358	0.175313059033989
PF3D7_1463800	0.117892976588629	0.0332467532467533	0.0337662337662338	0.11577964519141	0.0259197324414716	0.03828197945845	0.126984126984127	0.0962812022414675	0.141866666666666	0.140714821294676	0.146690518783542
PF3D7_1463900	0.0994983277591973	0.0285714285714286	0.0285714285714286	0.0821661998132585	0.0384615384615384	0.0280112044817927	0.0924369747899157	0.0820173204279168	0.246933333333332	0.0837290677330663	0.280858676207514
PF3D7_1464000	0.116220735785953	0.024935064935065	0.0342857142857143	0.1531279178338	0.0225752508361204	0.027077497665733	0.124183006535947	0.0713194090677537	0.265599999999999	0.0759810047488124	0.237924865831843
PF3D7_1464100	0.135451505016722	0.0218181818181818	0.0264935064935065	0.118580765639589	0.024247491638796	0.0298786181139122	0.131652661064425	0.0886398369842082	0.228799999999999	0.0732316920769804	0.259391771019679
PF3D7_1464200	0.125418060200669	0.024935064935065	0.0238961038961039	0.140056022408963	0.0234113712374582	0.0177404295051354	0.125116713352007	0.0939887926642897	0.177066666666666	0.0994751312171952	0.239713774597496
PF3D7_1464300	0.129598662207358	0.0296103896103896	0.0316883116883117	0.119514472455649	0.0209030100334448	0.0317460317460317	0.133520074696545	0.090422822210902	0.213333333333332	0.0804798800299921	0.214669051878355
PF3D7_1464400	0.103678929765886	0.0176623376623377	0.0238961038961039	0.125116713352007	0.0275919732441471	0.0177404295051354	0.104575163398693	0.101884870096791	0.134933333333333	0.104473881529617	0.162790697674419
PF3D7_1464500	0.131270903010033	0.0316883116883117	0.0394805194805195	0.125116713352007	0.0167224080267558	0.0448179271708683	0.134453781512605	0.0871115639327563	0.231999999999999	0.0849787553111718	0.246869409660108
PF3D7_1464900	0.153010033444816	0.0218181818181818	0.0290909090909091	0.159663865546218	0.0250836120401338	0.027077497665733	0.164332399626517	0.0883851248089662	0.175999999999999	0.0514871282179453	0.20572450805009
[truncated: 3,402 more rows]
