# Supplementary material for: Identification of long regulatory elements in the genome of Plasmodium falciparum and other eukaryotes
Source: PLoS Comput Biol. 2021 Apr 16;17(4):e1008909. doi: 10.1371/journal.pcbi.1008909 (PMC8081344; doi:10.1371/journal.pcbi.1008909)
Supplement: S1 Appendix — This zip file is an archive that contains the most important cLREs identified in the different experiments for P. falciparum, P. berghei, T. gondii, S. cerevisiae, human, A. thaliana, Drosophila, C. elegans, D. discoideum and T. thermophila. Each file is a table (in text mode) where genes are in rows, and cLREs in columns. These tables can be used to rank the genes with respect to a chosen cLRE in order to identify the genes for which the k-mer frequency is the highest/lowest in the associated region. (ZIP) [file pcbi.1008909.s013.zip › Plasmo/Otto2014/best.features.tsv]

GC_-2000_2000	TTTTT_-1925_2000	TAA_1_684	GC_1_2000	TCTA_-1925_1196	GGT_-1196_-1	GTCT_-1196_684	TCTA_-1196_684	TGTCT_-1196_1196	AGACA_-1196_341	GTCT_-684_-1	AAAAAA_-2000_-1	TGT_342_2000
PBANKA_1200081	0.0334916270932	0.0534895568008	0.144736842105	0.036	0.0166559897502	0.0125418060201	0.00425305688464	0.0170122275385	0.00208942749687	0.00325097529259	0	0.012	0.0506329113924
PBANKA_0623700	0.0254936265934	0.0267447784004	0.144736842105	0.029	0.0128122998078	0.0125418060201	0.00425305688464	0.00850611376927	0.00417885499373	0.00650195058518	0.0116959064327	0.009	0.0343580470163
PBANKA_1465921	0.0299925018745	0.0356597045339	0.149122807018	0.035	0.0153747597694	0.0150501672241	0.00637958532695	0.0170122275385	0.00417885499373	0	0.0116959064327	0.015	0.0470162748644
PBANKA_1300031	0.0224943764059	0.0343861436577	0.135964912281	0.026	0.00896860986547	0.0125418060201	0.00425305688464	0.0106326422116	0.00208942749687	0	0	0.039	0.0614828209765
PBANKA_1300041	0.0224943764059	0.0611309220581	0.15350877193	0.028	0.0102498398463	0.0175585284281	0	0.0127591706539	0.00208942749687	0.00325097529259	0	0.039	0.0578661844485
PBANKA_0623600	0.0269932516871	0.0598573611819	0.162280701754	0.029	0.0153747597694	0.0150501672241	0.00637958532695	0.0212652844232	0.00417885499373	0.00975292587776	0	0.033	0.0524412296564
PBANKA_1465821	0.028992751812	0.0331125827815	0.144736842105	0.034	0.0230621396541	0.0125418060201	0.00850611376927	0.0106326422116	0.0062682824906	0.00650195058518	0.0116959064327	0.009	0.0343580470163
PBANKA_1246921	0.0274931267183	0.0331125827815	0.15350877193	0.033	0.0192184497117	0.0125418060201	0.00212652844232	0.0148856990962	0.00417885499373	0.00650195058518	0.00584795321637	0.012	0.0415913200723
PBANKA_1146241	0.0219945013747	0.0560366785532	0.140350877193	0.023	0.0217809096733	0.0175585284281	0.00212652844232	0.0276448697501	0	0.00325097529259	0	0.024	0.0614828209765
PBANKA_0700071	0.0319920019995	0.0534895568008	0.179824561404	0.033	0.0166559897502	0.0150501672241	0.00425305688464	0.0127591706539	0.00208942749687	0	0	0.024	0.0470162748644
PBANKA_0944041	0.0239940014996	0.0662251655629	0.19298245614	0.022	0.0179372197309	0.0125418060201	0.00637958532695	0.0148856990962	0	0	0.00584795321637	0.06	0.0361663652803
PBANKA_0317001	0.0249937515621	0.0445746306673	0.171052631579	0.026	0.0230621396541	0.0100334448161	0	0.0170122275385	0.00417885499373	0.00650195058518	0	0.018	0.0433996383363
PBANKA_0600081	0.0269932516871	0.0471217524198	0.175438596491	0.028	0.0230621396541	0.0125418060201	0.00637958532695	0.0212652844232	0.00417885499373	0	0	0.024	0.0560578661844
PBANKA_0837141	0.028992751812	0.0471217524198	0.175438596491	0.03	0.0166559897502	0.0175585284281	0.00850611376927	0.0191387559809	0.00417885499373	0	0.0116959064327	0.021	0.0542495479204
PBANKA_1327000	0.0404898775306	0.0980641874682	0.223684210526	0.044	0.0102498398463	0.00752508361204	0.00212652844232	0.0106326422116	0.00208942749687	0.00325097529259	0	0.042	0.0253164556962
PBANKA_1327021	0.0439890027493	0.0802343352012	0.127192982456	0.052	0.0153747597694	0.00501672240803	0	0.0170122275385	0	0	0	0.081	0.0415913200723
PBANKA_0316861	0.0284928767808	0.0573102394294	0.15350877193	0.033	0.0166559897502	0.0150501672241	0.00637958532695	0.0212652844232	0.0062682824906	0.00650195058518	0	0.009	0.0506329113924
PBANKA_1300071	0.0204948762809	0.072592969944	0.15350877193	0.017	0.0166559897502	0.0175585284281	0.00212652844232	0.0148856990962	0.00208942749687	0	0	0.015	0.0614828209765
PBANKA_1100400	0.0324918770307	0.0534895568008	0.175438596491	0.033	0.0192184497117	0.0200668896321	0.00637958532695	0.0170122275385	0.0062682824906	0	0.00584795321637	0.024	0.0452079566004
PBANKA_0623651	0.0189952511872	0.0713194090678	0.15350877193	0.017	0.0166559897502	0.0175585284281	0.00212652844232	0.0148856990962	0.00208942749687	0	0	0.012	0.0596745027125
PBANKA_0837081	0.0279930017496	0.054763117677	0.162280701754	0.031	0.0243433696348	0.00501672240803	0.00425305688464	0.0318979266348	0.00835770998746	0	0.00584795321637	0.015	0.0687160940325
PBANKA_0837161	0.028992751812	0.0445746306673	0.166666666667	0.03	0.0153747597694	0.0125418060201	0.00637958532695	0.0233918128655	0.0062682824906	0	0.00584795321637	0.012	0.0415913200723
PBANKA_1466100	0.0304923769058	0.048395313296	0.175438596491	0.028	0.0192184497117	0.0175585284281	0.00212652844232	0.0170122275385	0.00417885499373	0	0	0.03	0.0506329113924
PBANKA_1466121	0.0269932516871	0.0445746306673	0.162280701754	0.027	0.0153747597694	0.0175585284281	0.00637958532695	0.0148856990962	0.0062682824906	0	0.00584795321637	0.021	0.0506329113924
PBANKA_0201051	0.0334916270932	0.0458481915436	0.0789473684211	0.033	0.0102498398463	0.00752508361204	0.00637958532695	0.0127591706539	0.00208942749687	0.00325097529259	0.00584795321637	0.06	0.0542495479204
PBANKA_0600051	0.0359910022494	0.0509424350484	0.15350877193	0.04	0.0192184497117	0.0150501672241	0.00212652844232	0.0255183413078	0.00208942749687	0.00325097529259	0	0.036	0.0433996383363
PBANKA_0600041	0.0229942514371	0.0433010697911	0.140350877193	0.03	0.0217809096733	0.00250836120401	0.00212652844232	0.0170122275385	0.00417885499373	0	0.00584795321637	0.012	0.0343580470163
PBANKA_0722941	0.0244938765309	0.0318390219052	0.127192982456	0.026	0.0153747597694	0.0225752508361	0.00425305688464	0.0106326422116	0	0	0	0.096	0.0542495479204
PBANKA_0944081	0.0269932516871	0.0522159959246	0.15350877193	0.03	0.0217809096733	0.0100334448161	0.00425305688464	0.0212652844232	0.0062682824906	0.00325097529259	0	0.021	0.0488245931284
PBANKA_0837001	0.0254936265934	0.0534895568008	0.135964912281	0.027	0.0153747597694	0.0100334448161	0.00425305688464	0.0191387559809	0.00417885499373	0	0.00584795321637	0.027	0.0524412296564
PBANKA_1200061	0.0254936265934	0.0267447784004	0.144736842105	0.029	0.0128122998078	0.0125418060201	0.00425305688464	0.00850611376927	0.00417885499373	0.00650195058518	0.0116959064327	0.009	0.0343580470163
PBANKA_0837021	0.0274931267183	0.0318390219052	0.149122807018	0.036	0.0179372197309	0.0125418060201	0.00425305688464	0.0127591706539	0.0062682824906	0.00325097529259	0.0116959064327	0.009	0.0379746835443
PBANKA_1000081	0.0294926268433	0.0267447784004	0.166666666667	0.038	0.011531069827	0.0175585284281	0.00425305688464	0.00850611376927	0.00417885499373	0.00325097529259	0.0116959064327	0.009	0.0361663652803
PBANKA_0600351	0.0234941264684	0.0573102394294	0.19298245614	0.023	0.0166559897502	0.0125418060201	0.00637958532695	0.0148856990962	0	0	0.00584795321637	0.063	0.0361663652803
PBANKA_0836981	0.0234941264684	0.0420275089149	0.157894736842	0.032	0.0204996796925	0.00250836120401	0.00212652844232	0.0191387559809	0.00417885499373	0	0.00584795321637	0.012	0.0415913200723
PBANKA_0836941	0.0204948762809	0.0356597045339	0.149122807018	0.027	0.0102498398463	0.0150501672241	0.0106326422116	0.0106326422116	0.0062682824906	0	0.00584795321637	0.042	0.0632911392405
PBANKA_0200751	0.0229942514371	0.0458481915436	0.184210526316	0.027	0.0217809096733	0.0250836120401	0.00212652844232	0.0170122275385	0.00208942749687	0.00650195058518	0	0.012	0.0542495479204
PBANKA_0316921	0.0224943764059	0.0369332654101	0.127192982456	0.03	0.0128122998078	0.0150501672241	0.00637958532695	0.0170122275385	0.00417885499373	0	0	0.039	0.0578661844485
PBANKA_0700021	0.0204948762809	0.0356597045339	0.19298245614	0.023	0.0256245996156	0.0802675585284	0.0106326422116	0.0276448697501	0.00835770998746	0.00325097529259	0.00584795321637	0.039	0.0632911392405
PBANKA_0006600	0.0219945013747	0.0343861436577	0.197368421053	0.024	0.0269058295964	0.0827759197324	0.0127591706539	0.0297713981925	0.00835770998746	0.00325097529259	0.00584795321637	0.021	0.0650994575045
PBANKA_0944121	0.0259935016246	0.0356597045339	0.19298245614	0.023	0.0217809096733	0.0526755852843	0.0106326422116	0.0191387559809	0.00835770998746	0.00650195058518	0.00584795321637	0.024	0.0632911392405
PBANKA_0006800	0.0219945013747	0.0343861436577	0.197368421053	0.024	0.0269058295964	0.0827759197324	0.0127591706539	0.0297713981925	0.00835770998746	0.00325097529259	0.00584795321637	0.021	0.0650994575045
PBANKA_0006900	0.0219945013747	0.0343861436577	0.197368421053	0.024	0.0269058295964	0.0827759197324	0.0127591706539	0.0297713981925	0.00835770998746	0.00325097529259	0.00584795321637	0.021	0.0650994575045
PBANKA_0007000	0.0219945013747	0.0343861436577	0.19298245614	0.024	0.0269058295964	0.0827759197324	0.0127591706539	0.0297713981925	0.00835770998746	0.00325097529259	0.00584795321637	0.021	0.0650994575045
PBANKA_0007100	0.0219945013747	0.0343861436577	0.197368421053	0.024	0.0269058295964	0.0827759197324	0.0127591706539	0.0297713981925	0.00835770998746	0.00325097529259	0.00584795321637	0.021	0.0650994575045
PBANKA_0007300	0.0219945013747	0.0343861436577	0.197368421053	0.024	0.0256245996156	0.0727424749164	0.0106326422116	0.0255183413078	0.0104471374843	0.00325097529259	0.00584795321637	0.042	0.0650994575045
PBANKA_0700031	0.0274931267183	0.0496688741722	0.166666666667	0.026	0.0204996796925	0.0150501672241	0.00425305688464	0.0170122275385	0.00417885499373	0.00650195058518	0.00584795321637	0.018	0.0632911392405
PBANKA_0216081	0.0304923769058	0.0585838003057	0.15350877193	0.035	0.0102498398463	0.0250836120401	0.00212652844232	0.0148856990962	0.00208942749687	0.00325097529259	0.00584795321637	0.042	0.0307414104882
PBANKA_0100100	0.0324918770307	0.0840550178299	0.15350877193	0.039	0.0179372197309	0.00501672240803	0.00212652844232	0.0212652844232	0.00417885499373	0.00325097529259	0.00584795321637	0.027	0.0542495479204
PBANKA_0100200	0.0354911272182	0.0878757004585	0.109649122807	0.037	0.0128122998078	0.00752508361204	0.00425305688464	0.0148856990962	0.0062682824906	0	0.00584795321637	0.057	0.0488245931284
PBANKA_0100400	0.0284928767808	0.072592969944	0.15350877193	0.032	0.0192184497117	0.00250836120401	0.00425305688464	0.0191387559809	0	0.00325097529259	0	0.042	0.0271247739602
PBANKA_0100500	0.0399900024994	0.072592969944	0.127192982456	0.046	0.0102498398463	0.0150501672241	0.00425305688464	0.0127591706539	0.00417885499373	0	0.00584795321637	0.042	0.0650994575045
PBANKA_0100600	0.0344913771557	0.0891492613347	0.131578947368	0.037	0.0140935297886	0.00752508361204	0	0.0106326422116	0	0.00325097529259	0	0.042	0.0415913200723
PBANKA_0100700	0.0439890027493	0.0751400916964	0.0964912280702	0.053	0.0192184497117	0.00501672240803	0.00212652844232	0.0255183413078	0	0	0	0.051	0.0325497287523
PBANKA_0101000	0.0429892526868	0.132450331126	0.122807017544	0.043	0.0140935297886	0.00752508361204	0.00212652844232	0.0127591706539	0.00208942749687	0	0	0.024	0.0452079566004
PBANKA_0101200	0.0374906273432	0.0624044829343	0.114035087719	0.034	0.00768737988469	0.0200668896321	0	0.00637958532695	0	0	0	0.054	0.0433996383363
PBANKA_0101300	0.0439890027493	0.0916963830871	0.135964912281	0.045	0.0179372197309	0	0.00425305688464	0.0148856990962	0	0	0.00584795321637	0.018	0.0452079566004
PBANKA_0101400	0.0419895026243	0.0585838003057	0.157894736842	0.046	0.0166559897502	0.00250836120401	0	0.0148856990962	0	0.00325097529259	0	0.081	0.0216998191682
PBANKA_0101900	0.0439890027493	0.0929699439633	0.171052631579	0.055	0.00768737988469	0.0175585284281	0.00850611376927	0.00637958532695	0.00208942749687	0	0	0.048	0.0488245931284
PBANKA_0102000	0.0389902524369	0.0573102394294	0.114035087719	0.046	0.011531069827	0.0150501672241	0.00212652844232	0.00850611376927	0	0.00650195058518	0	0.117	0.0343580470163
PBANKA_0102100	0.0429892526868	0.0827814569536	0.100877192982	0.042	0.00768737988469	0.0100334448161	0	0.00425305688464	0	0.00650195058518	0	0.102	0.0614828209765
PBANKA_0102200	0.0314921269683	0.0598573611819	0.149122807018	0.029	0.00896860986547	0.0175585284281	0.00425305688464	0.00637958532695	0.00417885499373	0	0	0.057	0.0379746835443
PBANKA_0102300	0.0429892526868	0.096790626592	0.0877192982456	0.045	0.011531069827	0.0100334448161	0.00425305688464	0.0170122275385	0.00208942749687	0	0.00584795321637	0.036	0.0596745027125
PBANKA_0102400	0.0169957510622	0.0751400916964	0.184210526316	0.015	0.0102498398463	0.0200668896321	0.00850611376927	0.0148856990962	0.0062682824906	0	0.00584795321637	0.066	0.0433996383363
PBANKA_0102500	0.0244938765309	0.0738665308202	0.144736842105	0.03	0.011531069827	0.00250836120401	0.00425305688464	0.0127591706539	0.00208942749687	0.00325097529259	0	0.078	0.0271247739602
PBANKA_0103000	0.0339915021245	0.126082526745	0.127192982456	0.037	0.0102498398463	0.00752508361204	0	0.00637958532695	0	0	0	0.153	0.0596745027125
PBANKA_0103200	0.0294926268433	0.109526235354	0.109649122807	0.026	0.0166559897502	0.0100334448161	0.00212652844232	0.0170122275385	0.00208942749687	0.00325097529259	0	0.066	0.0650994575045
PBANKA_0103300	0.0224943764059	0.0445746306673	0.210526315789	0.018	0.0153747597694	0	0	0.0127591706539	0	0	0	0.099	0.00542495479204
PBANKA_0103700	0.0369907523119	0.141365257259	0.105263157895	0.036	0.011531069827	0.0125418060201	0.00637958532695	0.0127591706539	0.00417885499373	0	0	0.051	0.0596745027125
PBANKA_0103800	0.0369907523119	0.0980641874682	0.149122807018	0.04	0.0153747597694	0.0225752508361	0.00212652844232	0.0148856990962	0	0.00325097529259	0.00584795321637	0.12	0.0379746835443
PBANKA_0103900	0.0399900024994	0.0700458481915	0.118421052632	0.035	0.0140935297886	0.00501672240803	0.00425305688464	0.0148856990962	0.00417885499373	0.00325097529259	0.00584795321637	0.03	0.0415913200723
PBANKA_0104200	0.0259935016246	0.119714722364	0.149122807018	0.033	0.0140935297886	0.0175585284281	0.00637958532695	0.0148856990962	0.00835770998746	0.0130039011704	0.0116959064327	0.126	0.0614828209765
PBANKA_0104400	0.0314921269683	0.0929699439633	0.162280701754	0.031	0.011531069827	0.0175585284281	0.0148856990962	0.0148856990962	0.0125365649812	0.00650195058518	0.0175438596491	0.102	0.110307414105
PBANKA_0104500	0.0284928767808	0.112073357106	0.135964912281	0.026	0.0166559897502	0.0100334448161	0.00637958532695	0.0191387559809	0.00417885499373	0	0.00584795321637	0.06	0.0524412296564
PBANKA_0104800	0.0304923769058	0.0891492613347	0.188596491228	0.031	0.00768737988469	0.00752508361204	0	0.00637958532695	0	0.00650195058518	0	0.063	0.0433996383363
PBANKA_0104900	0.0324918770307	0.0942435048395	0.118421052632	0.039	0.0243433696348	0.00501672240803	0.00212652844232	0.0297713981925	0.00208942749687	0.00325097529259	0	0.057	0.0415913200723
PBANKA_0105000	0.0334916270932	0.129903209373	0.109649122807	0.04	0.0140935297886	0.00752508361204	0.00212652844232	0.00850611376927	0	0.00975292587776	0	0.054	0.0759493670886
PBANKA_0105200	0.0354911272182	0.0878757004585	0.197368421053	0.036	0.00896860986547	0.00752508361204	0.00425305688464	0.00850611376927	0	0.00325097529259	0.00584795321637	0.03	0.0415913200723
PBANKA_0105300	0.028992751812	0.0866021395823	0.122807017544	0.026	0.00896860986547	0.0125418060201	0	0.00850611376927	0	0.00325097529259	0	0.108	0.0542495479204
PBANKA_0105400	0.0274931267183	0.134997452878	0.109649122807	0.03	0.0153747597694	0.00250836120401	0.00425305688464	0.0170122275385	0.00208942749687	0	0	0.105	0.0614828209765
PBANKA_0105500	0.0379905023744	0.114620478859	0.144736842105	0.055	0.0102498398463	0.0225752508361	0.00637958532695	0.0127591706539	0.00208942749687	0	0	0.069	0.0542495479204
PBANKA_0105600	0.0314921269683	0.0509424350484	0.100877192982	0.042	0.00768737988469	0.0125418060201	0.00212652844232	0.00637958532695	0	0	0.00584795321637	0.102	0.0488245931284
PBANKA_0105900	0.0294926268433	0.141365257259	0.162280701754	0.033	0.0166559897502	0.00250836120401	0.00425305688464	0.0148856990962	0	0.00325097529259	0.00584795321637	0.081	0.0542495479204
PBANKA_0106000	0.0244938765309	0.212684666327	0.135964912281	0.023	0.0153747597694	0.0150501672241	0.0106326422116	0.0127591706539	0.00417885499373	0.00650195058518	0.00584795321637	0.018	0.0632911392405
PBANKA_0106300	0.0379905023744	0.0751400916964	0.184210526316	0.027	0.0140935297886	0	0.00637958532695	0.0148856990962	0.0062682824906	0.00650195058518	0.0116959064327	0.054	0.0235081374322
PBANKA_0106500	0.0234941264684	0.118441161488	0.184210526316	0.017	0.00768737988469	0.0125418060201	0.00637958532695	0.00850611376927	0.00208942749687	0	0.0116959064327	0.057	0.0488245931284
PBANKA_0106600	0.034991252187	0.14773306164	0.0964912280702	0.03	0.0192184497117	0.00250836120401	0.00637958532695	0.0212652844232	0.00208942749687	0	0.00584795321637	0.087	0.0632911392405
PBANKA_0106800	0.0284928767808	0.25216505349	0.127192982456	0.027	0.0192184497117	0.00250836120401	0.00425305688464	0.0148856990962	0.00417885499373	0	0.00584795321637	0.051	0.0614828209765
PBANKA_0106900	0.0284928767808	0.0980641874682	0.140350877193	0.026	0.0128122998078	0.00752508361204	0.00212652844232	0.00850611376927	0	0.00325097529259	0	0.192	0.0307414104882
PBANKA_0106950	0.030992251937	0.100611309221	0.197368421053	0.03	0.0128122998078	0.0100334448161	0	0.00850611376927	0	0	0	0.114	0.0379746835443
PBANKA_0107000	0.0359910022494	0.096790626592	0.127192982456	0.036	0.00640614990391	0.0150501672241	0.00212652844232	0.00637958532695	0	0	0	0.108	0.0632911392405
PBANKA_0107100	0.0359910022494	0.0802343352012	0.0701754385965	0.037	0.011531069827	0.0150501672241	0	0.0127591706539	0	0.00325097529259	0	0.135	0.0415913200723
PBANKA_0107500	0.0374906273432	0.0674987264391	0.175438596491	0.03	0.011531069827	0.0125418060201	0.00212652844232	0.0127591706539	0.00208942749687	0	0	0.018	0.0524412296564
PBANKA_0107700	0.0404898775306	0.18466632705	0.0701754385965	0.043	0.011531069827	0.0125418060201	0.00212652844232	0.0170122275385	0	0.00325097529259	0	0.09	0.0650994575045
PBANKA_0108000	0.0219945013747	0.156647987774	0.149122807018	0.027	0.0140935297886	0.0200668896321	0.0106326422116	0.0148856990962	0.00835770998746	0.00975292587776	0.00584795321637	0.078	0.0524412296564
PBANKA_0108100	0.0219945013747	0.122261844116	0.140350877193	0.021	0.0204996796925	0.0100334448161	0.00637958532695	0.0170122275385	0.00417885499373	0.00975292587776	0.00584795321637	0.159	0.0596745027125
PBANKA_0108300	0.0279930017496	0.16811003566	0.0833333333333	0.032	0.00512491992313	0.00501672240803	0.00212652844232	0.00425305688464	0.00208942749687	0.00325097529259	0	0.09	0.0813743218807
PBANKA_0108800	0.0499875031242	0.0764136525726	0.0701754385965	0.051	0.00640614990391	0.0150501672241	0.00425305688464	0.00425305688464	0.00208942749687	0	0	0.111	0.0886075949367
PBANKA_0108900	0.0399900024994	0.117167600611	0.114035087719	0.055	0.0153747597694	0.0125418060201	0.00425305688464	0.0191387559809	0	0	0	0.063	0.0524412296564
PBANKA_0109100	0.0359910022494	0.0636780438105	0.0921052631579	0.045	0.00640614990391	0.0100334448161	0	0.00637958532695	0	0.00325097529259	0	0.102	0.0488245931284
PBANKA_0109300	0.0419895026243	0.114620478859	0.140350877193	0.043	0.00896860986547	0.00752508361204	0.00212652844232	0.00850611376927	0	0.00325097529259	0	0.093	0.0669077757685
PBANKA_0109700	0.0229942514371	0.0738665308202	0.166666666667	0.023	0.00640614990391	0.0150501672241	0.00212652844232	0.00637958532695	0	0.00325097529259	0	0.054	0.0470162748644
PBANKA_0109800	0.0249937515621	0.0649516046867	0.15350877193	0.024	0.011531069827	0.0100334448161	0.0127591706539	0.00637958532695	0.0062682824906	0.00325097529259	0.0175438596491	0.087	0.0705244122966
PBANKA_0109900	0.0254936265934	0.0827814569536	0.184210526316	0.022	0.00896860986547	0.0125418060201	0.00425305688464	0.0148856990962	0.00417885499373	0.00975292587776	0.00584795321637	0.084	0.0253164556962
PBANKA_0110100	0.0304923769058	0.0713194090678	0.210526315789	0.025	0.00896860986547	0.0100334448161	0.00637958532695	0.00850611376927	0.00208942749687	0.00325097529259	0.0116959064327	0.06	0.0271247739602
PBANKA_0110200	0.0344913771557	0.0738665308202	0.114035087719	0.039	0.00256245996156	0.0175585284281	0	0.00425305688464	0	0.00325097529259	0	0.054	0.0687160940325
PBANKA_0110400	0.0279930017496	0.0853285787061	0.118421052632	0.027	0.011531069827	0.0175585284281	0	0.00850611376927	0	0.00325097529259	0	0.087	0.0723327305606
PBANKA_0110500	0.0354911272182	0.0942435048395	0.179824561404	0.035	0.011531069827	0.0100334448161	0.00212652844232	0.00850611376927	0.00208942749687	0.00325097529259	0.00584795321637	0.039	0.0307414104882
PBANKA_0110600	0.0304923769058	0.0764136525726	0.15350877193	0.025	0.0166559897502	0.0100334448161	0.00212652844232	0.00637958532695	0.00417885499373	0.00325097529259	0	0.087	0.0687160940325
PBANKA_0110800	0.032991752062	0.13117677025	0.171052631579	0.027	0.0128122998078	0.0100334448161	0.00212652844232	0.0127591706539	0.00417885499373	0.00650195058518	0	0.177	0.0741410488246
PBANKA_0111400	0.0269932516871	0.0929699439633	0.0964912280702	0.032	0.00640614990391	0.0125418060201	0	0.00425305688464	0	0.00650195058518	0	0.081	0.0723327305606
PBANKA_0111500	0.0269932516871	0.15792154865	0.157894736842	0.026	0.00896860986547	0.0125418060201	0.00212652844232	0.00850611376927	0	0	0	0.048	0.0849909584087
PBANKA_0111600	0.0249937515621	0.109526235354	0.135964912281	0.024	0.011531069827	0.0100334448161	0.00637958532695	0.0148856990962	0.0062682824906	0.00650195058518	0.00584795321637	0.105	0.0632911392405
PBANKA_0111700	0.0294926268433	0.129903209373	0.127192982456	0.032	0.0140935297886	0.0125418060201	0.00212652844232	0.00850611376927	0.00208942749687	0	0	0.069	0.0560578661844
PBANKA_0111800	0.0189952511872	0.0993377483444	0.188596491228	0.02	0.00768737988469	0.00250836120401	0	0.00425305688464	0	0	0	0.096	0.0433996383363
PBANKA_0111900	0.0134966258435	0.0815078960774	0.162280701754	0.008	0.00768737988469	0.0175585284281	0.00425305688464	0.0106326422116	0.00208942749687	0.00975292587776	0.00584795321637	0.123	0.0542495479204
PBANKA_0112000	0.030992251937	0.0738665308202	0.135964912281	0.033	0.0140935297886	0.00250836120401	0.00212652844232	0.0170122275385	0	0	0	0.18	0.0488245931284
PBANKA_0112100	0.0169957510622	0.0993377483444	0.206140350877	0.012	0.0140935297886	0.00501672240803	0.00212652844232	0.0148856990962	0.00417885499373	0.00325097529259	0	0.066	0.0488245931284
PBANKA_0112200	0.0299925018745	0.054763117677	0.135964912281	0.034	0.0102498398463	0.0100334448161	0.00212652844232	0.0106326422116	0	0.00325097529259	0	0.12	0.0415913200723
PBANKA_0112300	0.0304923769058	0.0534895568008	0.157894736842	0.027	0.0128122998078	0.00501672240803	0.00637958532695	0.00850611376927	0.00417885499373	0	0.00584795321637	0.084	0.0433996383363
PBANKA_0112600	0.0189952511872	0.0611309220581	0.118421052632	0.018	0.0102498398463	0.0175585284281	0	0.00850611376927	0	0	0	0.048	0.0560578661844
PBANKA_0001601	0.0294926268433	0.0534895568008	0.100877192982	0.037	0.0179372197309	0.0125418060201	0	0.0127591706539	0	0	0	0.054	0.0632911392405
PBANKA_0600031	0.0379905023744	0.0254712175242	0.140350877193	0.048	0.0192184497117	0.00752508361204	0.00425305688464	0.0170122275385	0.00208942749687	0	0	0.015	0.0235081374322
PBANKA_0200400	0.032991752062	0.078960774325	0.140350877193	0.046	0.00512491992313	0.0150501672241	0	0.00637958532695	0.00208942749687	0	0	0.057	0.0433996383363
PBANKA_0200500	0.0239940014996	0.0598573611819	0.144736842105	0.023	0.0153747597694	0.0100334448161	0.00637958532695	0.0170122275385	0.0062682824906	0.00650195058518	0.00584795321637	0.015	0.0614828209765
PBANKA_0200600	0.0274931267183	0.0598573611819	0.105263157895	0.03	0.0140935297886	0.0150501672241	0.00425305688464	0.0106326422116	0.00208942749687	0	0	0.024	0.0542495479204
PBANKA_0200650	0.0359910022494	0.0611309220581	0.118421052632	0.039	0.0153747597694	0.0100334448161	0.00425305688464	0.0148856990962	0.00208942749687	0.00975292587776	0	0.054	0.0488245931284
PBANKA_0100041	0.032991752062	0.0458481915436	0.0789473684211	0.033	0.0102498398463	0.00752508361204	0.00637958532695	0.0127591706539	0.00208942749687	0.00325097529259	0.00584795321637	0.06	0.0542495479204
PBANKA_0201000	0.0269932516871	0.0445746306673	0.127192982456	0.025	0.00768737988469	0.0275919732441	0.00425305688464	0.0106326422116	0	0	0	0.036	0.0506329113924
PBANKA_0201250	0.0269932516871	0.0802343352012	0.109649122807	0.025	0.0217809096733	0.0301003344482	0	0.0191387559809	0	0.00325097529259	0	0.042	0.0452079566004
PBANKA_0201300	0.0344913771557	0.078960774325	0.135964912281	0.038	0.0192184497117	0.00501672240803	0	0.0148856990962	0.00208942749687	0.00650195058518	0	0.081	0.0542495479204
PBANKA_0201360	0.0269932516871	0.0496688741722	0.179824561404	0.035	0.0256245996156	0.0125418060201	0.00425305688464	0.0233918128655	0.00208942749687	0.00325097529259	0.00584795321637	0.009	0.0361663652803
PBANKA_0201450	0.0259935016246	0.0598573611819	0.179824561404	0.023	0.0192184497117	0.00752508361204	0.00425305688464	0.0255183413078	0.00417885499373	0	0	0.003	0.0488245931284
PBANKA_0201500	0.034991252187	0.048395313296	0.100877192982	0.031	0.0153747597694	0.0100334448161	0.00212652844232	0.0170122275385	0.00208942749687	0.00650195058518	0	0.039	0.0596745027125
PBANKA_0201600	0.0484878780305	0.0674987264391	0.122807017544	0.053	0.00896860986547	0.0150501672241	0.00212652844232	0.00850611376927	0.00417885499373	0	0	0.09	0.0560578661844
PBANKA_0201700	0.0294926268433	0.0802343352012	0.131578947368	0.034	0.0243433696348	0.0125418060201	0.00637958532695	0.0255183413078	0.0104471374843	0	0.0116959064327	0.027	0.0759493670886
PBANKA_0201800	0.0304923769058	0.0751400916964	0.149122807018	0.026	0.0140935297886	0.0125418060201	0.00212652844232	0.00850611376927	0	0.00650195058518	0.00584795321637	0.072	0.0524412296564
PBANKA_0201900	0.0249937515621	0.0916963830871	0.114035087719	0.021	0.0102498398463	0.00752508361204	0.00212652844232	0.0127591706539	0.00208942749687	0	0.00584795321637	0.06	0.0560578661844
PBANKA_0202100	0.0209947513122	0.169383596536	0.15350877193	0.018	0.00768737988469	0.00501672240803	0	0.00637958532695	0	0	0	0.042	0.0614828209765
PBANKA_0202300	0.0254936265934	0.154100866021	0.118421052632	0.033	0.0179372197309	0.00752508361204	0.00212652844232	0.0212652844232	0.00208942749687	0	0.00584795321637	0.072	0.0524412296564
PBANKA_0202400	0.0324918770307	0.0815078960774	0.210526315789	0.033	0.00384368994234	0.0200668896321	0.00425305688464	0.00425305688464	0.00208942749687	0.00325097529259	0.0116959064327	0.15	0.0578661844485
PBANKA_0202500	0.0279930017496	0.0942435048395	0.15350877193	0.02	0.011531069827	0.0150501672241	0	0.00425305688464	0.00208942749687	0.00650195058518	0	0.099	0.0415913200723
PBANKA_0202600	0.0324918770307	0.119714722364	0.105263157895	0.039	0.0140935297886	0.00250836120401	0.00212652844232	0.0170122275385	0.00417885499373	0.00650195058518	0	0.075	0.0596745027125
PBANKA_0202700	0.0299925018745	0.0802343352012	0.127192982456	0.023	0.0230621396541	0.0100334448161	0.00425305688464	0.0233918128655	0.00417885499373	0	0.00584795321637	0.123	0.0235081374322
PBANKA_0202800	0.0294926268433	0.0713194090678	0.114035087719	0.032	0.0179372197309	0.00752508361204	0	0.0106326422116	0	0	0	0.051	0.0614828209765
PBANKA_0202900	0.0314921269683	0.0993377483444	0.144736842105	0.031	0.0128122998078	0.0150501672241	0	0.0106326422116	0.00208942749687	0.00325097529259	0	0.108	0.0632911392405
PBANKA_0203000	0.0409897525619	0.072592969944	0.105263157895	0.04	0.0140935297886	0.00501672240803	0.00212652844232	0.0170122275385	0.00208942749687	0	0	0.093	0.0433996383363
PBANKA_0203100	0.0284928767808	0.12098828324	0.157894736842	0.027	0.011531069827	0.0150501672241	0	0.0106326422116	0	0.00325097529259	0	0.048	0.0415913200723
PBANKA_0203200	0.0304923769058	0.0356597045339	0.15350877193	0.018	0.00896860986547	0.0125418060201	0	0.00637958532695	0.00208942749687	0	0	0.15	0.0361663652803
PBANKA_0203300	0.0369907523119	0.180845644422	0.118421052632	0.034	0.0166559897502	0.00250836120401	0.00850611376927	0.00850611376927	0.00417885499373	0	0	0.006	0.0470162748644
PBANKA_0203500	0.0359910022494	0.096790626592	0.135964912281	0.036	0.0230621396541	0.0100334448161	0.00212652844232	0.0255183413078	0.00208942749687	0	0	0.057	0.0433996383363
PBANKA_0203600	0.0374906273432	0.180845644422	0.0877192982456	0.037	0.0140935297886	0.0225752508361	0.00637958532695	0.0191387559809	0.0062682824906	0	0.0116959064327	0.072	0.0614828209765
PBANKA_0203650	0.0414896275931	0.164289353031	0.118421052632	0.034	0.0140935297886	0.0225752508361	0	0.0127591706539	0.00208942749687	0	0	0.093	0.0650994575045
PBANKA_0204100	0.0359910022494	0.129903209373	0.127192982456	0.045	0.011531069827	0	0.00212652844232	0.0127591706539	0	0	0	0.114	0.0632911392405
PBANKA_0204200	0.0394901274681	0.078960774325	0.157894736842	0.039	0.0153747597694	0.0100334448161	0.00212652844232	0.0106326422116	0	0	0	0.081	0.0470162748644
PBANKA_0204300	0.0354911272182	0.0687722873153	0.135964912281	0.027	0.0217809096733	0.00250836120401	0.00212652844232	0.0170122275385	0	0.00650195058518	0	0.114	0.0542495479204
PBANKA_0204500	0.032991752062	0.0776872134488	0.122807017544	0.029	0.00768737988469	0.0125418060201	0.00212652844232	0.00850611376927	0.00208942749687	0.00650195058518	0	0.036	0.0415913200723
PBANKA_0204700	0.0339915021245	0.16811003566	0.109649122807	0.031	0.00768737988469	0.0100334448161	0.00212652844232	0.00850611376927	0	0	0	0.036	0.0524412296564
PBANKA_0204800	0.0339915021245	0.054763117677	0.175438596491	0.027	0.011531069827	0.0150501672241	0	0.00637958532695	0	0	0	0.132	0.0198915009042
PBANKA_0205000	0.0399900024994	0.134997452878	0.0964912280702	0.043	0.00640614990391	0.0100334448161	0	0.00212652844232	0.00208942749687	0.00325097529259	0	0.051	0.0669077757685
PBANKA_0205300	0.0269932516871	0.0573102394294	0.166666666667	0.024	0.011531069827	0.0175585284281	0.00212652844232	0.00637958532695	0	0	0.00584795321637	0.066	0.0361663652803
PBANKA_0205400	0.0274931267183	0.156647987774	0.109649122807	0.033	0.0230621396541	0.00501672240803	0	0.0170122275385	0	0	0	0.072	0.0560578661844
PBANKA_0205500	0.0259935016246	0.140091696383	0.15350877193	0.021	0.0217809096733	0.0125418060201	0	0.0148856990962	0	0.00325097529259	0	0.072	0.0488245931284
PBANKA_0205700	0.0354911272182	0.137544574631	0.127192982456	0.023	0.00896860986547	0.0175585284281	0.00425305688464	0.00850611376927	0	0	0.00584795321637	0.144	0.0650994575045
PBANKA_0205800	0.0324918770307	0.0980641874682	0.149122807018	0.03	0.0140935297886	0.0100334448161	0.00212652844232	0.0127591706539	0.00208942749687	0	0	0.072	0.0397830018083
PBANKA_0206200	0.032991752062	0.123535404992	0.171052631579	0.023	0.0230621396541	0.00752508361204	0.00850611376927	0.0233918128655	0.00208942749687	0	0	0.039	0.0433996383363
PBANKA_0206400	0.0404898775306	0.0916963830871	0.144736842105	0.036	0.0128122998078	0.0150501672241	0.00212652844232	0.00850611376927	0.00208942749687	0	0	0.063	0.0235081374322
PBANKA_0206700	0.0334916270932	0.0904228222109	0.140350877193	0.037	0.0179372197309	0.0125418060201	0.00637958532695	0.0233918128655	0.0062682824906	0.00325097529259	0.0116959064327	0.126	0.0325497287523
PBANKA_0206800	0.034991252187	0.0713194090678	0.135964912281	0.032	0.00640614990391	0.00250836120401	0.00212652844232	0.00637958532695	0.00208942749687	0.00325097529259	0	0.042	0.0271247739602
PBANKA_0206900	0.0339915021245	0.134997452878	0.15350877193	0.036	0.0140935297886	0.0150501672241	0	0.0148856990962	0.00208942749687	0.00325097529259	0	0.09	0.0759493670886
PBANKA_0207100	0.0394901274681	0.126082526745	0.0964912280702	0.036	0.0140935297886	0.0125418060201	0.00637958532695	0.0127591706539	0.00417885499373	0.00650195058518	0.0116959064327	0.042	0.0614828209765
PBANKA_0207400	0.0339915021245	0.0955170657157	0.171052631579	0.041	0.00896860986547	0.0150501672241	0.00425305688464	0.0106326422116	0.00417885499373	0.00325097529259	0.00584795321637	0.051	0.0506329113924
PBANKA_0207500	0.0249937515621	0.101884870097	0.162280701754	0.021	0.0128122998078	0.0125418060201	0.00212652844232	0.0106326422116	0.00208942749687	0	0.00584795321637	0.126	0.0343580470163
PBANKA_0207700	0.0344913771557	0.0713194090678	0.0789473684211	0.032	0.0128122998078	0.0125418060201	0.00212652844232	0.0127591706539	0	0.00325097529259	0	0.093	0.0560578661844
PBANKA_0207800	0.030992251937	0.0891492613347	0.118421052632	0.035	0.011531069827	0.0175585284281	0	0.0106326422116	0	0	0	0.033	0.0542495479204
PBANKA_0207900	0.0299925018745	0.124808965869	0.122807017544	0.028	0.011531069827	0.0150501672241	0	0.00850611376927	0.00417885499373	0.00325097529259	0	0.078	0.0723327305606
PBANKA_0208000	0.0334916270932	0.138818135507	0.114035087719	0.033	0.011531069827	0.0200668896321	0.00637958532695	0.0106326422116	0.0062682824906	0.00325097529259	0.0116959064327	0.111	0.0614828209765
PBANKA_0208100	0.0334916270932	0.0866021395823	0.140350877193	0.035	0.00768737988469	0.0200668896321	0.00212652844232	0.00637958532695	0.00208942749687	0.00650195058518	0	0.069	0.0470162748644
PBANKA_0208400	0.0389902524369	0.0713194090678	0.114035087719	0.035	0.0140935297886	0.00752508361204	0.0106326422116	0.0148856990962	0.0062682824906	0.00325097529259	0.0116959064327	0.108	0.0452079566004
PBANKA_0208500	0.0229942514371	0.0815078960774	0.179824561404	0.024	0.0204996796925	0.0125418060201	0.00850611376927	0.0233918128655	0	0	0.0116959064327	0.045	0.0470162748644
PBANKA_0208600	0.0239940014996	0.103158430973	0.162280701754	0.03	0.0204996796925	0.00752508361204	0.00212652844232	0.0191387559809	0.00417885499373	0	0	0.042	0.0560578661844
PBANKA_0208700	0.0299925018745	0.0853285787061	0.175438596491	0.035	0.0179372197309	0.00250836120401	0	0.0170122275385	0	0	0	0.048	0.0669077757685
PBANKA_0208800	0.0244938765309	0.0369332654101	0.144736842105	0.022	0.00896860986547	0.0125418060201	0.00212652844232	0.0148856990962	0.00208942749687	0	0	0.132	0.0108499095841
PBANKA_0208900	0.028992751812	0.0891492613347	0.171052631579	0.032	0.0153747597694	0.00501672240803	0	0.0191387559809	0.00208942749687	0.00325097529259	0	0.123	0.0397830018083
PBANKA_0209000	0.0274931267183	0.0878757004585	0.157894736842	0.026	0.0128122998078	0.0100334448161	0.00425305688464	0.0106326422116	0.00417885499373	0.00975292587776	0.00584795321637	0.033	0.0596745027125
PBANKA_0209200	0.0384903774056	0.14773306164	0.184210526316	0.032	0.011531069827	0.0200668896321	0.00425305688464	0.00850611376927	0.00208942749687	0	0	0.084	0.0488245931284
PBANKA_0209300	0.0424893776556	0.106979113602	0.131578947368	0.041	0.011531069827	0.00752508361204	0.00637958532695	0.00850611376927	0.00417885499373	0.00325097529259	0.00584795321637	0.123	0.0415913200723
PBANKA_0209700	0.0354911272182	0.0891492613347	0.144736842105	0.036	0.0102498398463	0.0175585284281	0.00425305688464	0.00425305688464	0.00417885499373	0.00325097529259	0.00584795321637	0.051	0.0632911392405
PBANKA_0209800	0.0229942514371	0.048395313296	0.179824561404	0.015	0.00256245996156	0.0225752508361	0	0.00212652844232	0	0.00325097529259	0	0.12	0.0433996383363
PBANKA_0209900	0.0384903774056	0.0853285787061	0.135964912281	0.041	0.00896860986547	0.0275919732441	0	0.00425305688464	0.00208942749687	0	0	0.045	0.0614828209765
PBANKA_0210000	0.030992251937	0.0713194090678	0.149122807018	0.016	0.0204996796925	0.0175585284281	0.00425305688464	0.0148856990962	0.00417885499373	0.00325097529259	0	0.12	0.0415913200723
PBANKA_0210300	0.0354911272182	0.0993377483444	0.149122807018	0.031	0.0102498398463	0.0275919732441	0.00425305688464	0.0106326422116	0.00417885499373	0	0	0.057	0.0560578661844
PBANKA_0210500	0.0314921269683	0.124808965869	0.105263157895	0.018	0.0128122998078	0.00501672240803	0.00637958532695	0.0148856990962	0.00208942749687	0.00650195058518	0	0.033	0.0343580470163
PBANKA_0210600	0.0274931267183	0.078960774325	0.157894736842	0.022	0.0102498398463	0.0100334448161	0.00212652844232	0.00425305688464	0	0.00325097529259	0.00584795321637	0.111	0.0343580470163
PBANKA_0210800	0.030992251937	0.126082526745	0.114035087719	0.035	0.011531069827	0.00752508361204	0	0.0127591706539	0	0	0	0.144	0.0596745027125
PBANKA_0211000	0.0384903774056	0.119714722364	0.201754385965	0.05	0.00512491992313	0.0125418060201	0	0.00425305688464	0.00208942749687	0	0	0.066	0.0560578661844
PBANKA_0211100	0.0274931267183	0.0751400916964	0.15350877193	0.021	0.00384368994234	0.00501672240803	0.00212652844232	0.00425305688464	0	0.00325097529259	0	0.051	0.0325497287523
PBANKA_0211200	0.0279930017496	0.0929699439633	0.184210526316	0.018	0.011531069827	0.0125418060201	0.00425305688464	0.00425305688464	0.00208942749687	0	0.00584795321637	0.06	0.0180831826401
PBANKA_0211300	0.0424893776556	0.100611309221	0.19298245614	0.043	0.00512491992313	0.0100334448161	0.00212652844232	0.00637958532695	0	0.00325097529259	0	0.054	0.0433996383363
PBANKA_0211400	0.0369907523119	0.0471217524198	0.171052631579	0.033	0.0217809096733	0.0175585284281	0	0.00850611376927	0	0.00325097529259	0	0.132	0.0325497287523
PBANKA_0211500	0.030992251937	0.133723892002	0.118421052632	0.037	0.0166559897502	0.0100334448161	0	0.0191387559809	0	0	0	0.021	0.0488245931284
PBANKA_0211600	0.0284928767808	0.109526235354	0.197368421053	0.032	0.0204996796925	0.00501672240803	0.00425305688464	0.0127591706539	0.00208942749687	0	0	0.048	0.0162748643761
PBANKA_0211700	0.0284928767808	0.0713194090678	0.201754385965	0.017	0.0128122998078	0.00752508361204	0.00212652844232	0.0148856990962	0	0.00325097529259	0	0.096	0.0488245931284
PBANKA_0211800	0.0229942514371	0.0891492613347	0.149122807018	0.019	0.0192184497117	0.0100334448161	0	0.0212652844232	0	0.00650195058518	0	0.045	0.0307414104882
PBANKA_0212000	0.0214946263434	0.0993377483444	0.171052631579	0.017	0.0102498398463	0.0100334448161	0.00212652844232	0.0148856990962	0.00208942749687	0.00325097529259	0	0.087	0.0379746835443
PBANKA_0212100	0.0319920019995	0.0929699439633	0.0877192982456	0.034	0.0179372197309	0.00250836120401	0	0.0212652844232	0	0	0	0.123	0.0415913200723
PBANKA_0212200	0.0299925018745	0.0942435048395	0.19298245614	0.027	0.0140935297886	0.00752508361204	0.00425305688464	0.0170122275385	0	0.00325097529259	0	0.099	0.0524412296564
PBANKA_0212300	0.0324918770307	0.0955170657157	0.122807017544	0.033	0.00512491992313	0.0150501672241	0.00425305688464	0.00212652844232	0.00417885499373	0	0.00584795321637	0.069	0.0470162748644
PBANKA_0212600	0.032991752062	0.128629648497	0.15350877193	0.034	0.0166559897502	0.0100334448161	0.0106326422116	0.0148856990962	0.00208942749687	0.00325097529259	0.00584795321637	0.111	0.0488245931284
PBANKA_0212800	0.0344913771557	0.0853285787061	0.127192982456	0.032	0.0102498398463	0.0200668896321	0.00212652844232	0.0127591706539	0.00208942749687	0.00650195058518	0.00584795321637	0.078	0.0361663652803
PBANKA_0212900	0.0394901274681	0.0993377483444	0.149122807018	0.039	0.00768737988469	0.0100334448161	0.00637958532695	0.00425305688464	0.00417885499373	0	0	0.093	0.0506329113924
PBANKA_0213000	0.0339915021245	0.0636780438105	0.188596491228	0.033	0.0153747597694	0.0125418060201	0.00425305688464	0.0170122275385	0.00208942749687	0	0	0.093	0.0632911392405
PBANKA_0213100	0.034991252187	0.170657157412	0.105263157895	0.035	0.0128122998078	0.0125418060201	0.00212652844232	0.0106326422116	0	0	0	0.024	0.0578661844485
PBANKA_0213200	0.0344913771557	0.0687722873153	0.144736842105	0.034	0.00512491992313	0.0125418060201	0.00212652844232	0.00637958532695	0.00208942749687	0.00325097529259	0	0.069	0.0108499095841
PBANKA_0213400	0.0369907523119	0.0573102394294	0.157894736842	0.039	0.0153747597694	0.00752508361204	0.00637958532695	0.0106326422116	0.00208942749687	0	0.00584795321637	0.069	0.0415913200723
PBANKA_0213500	0.0389902524369	0.140091696383	0.114035087719	0.042	0.00512491992313	0.0175585284281	0.00212652844232	0.00425305688464	0	0.00325097529259	0.00584795321637	0.021	0.0632911392405
PBANKA_0213700	0.0389902524369	0.12098828324	0.131578947368	0.038	0.00512491992313	0.0225752508361	0.00212652844232	0.00212652844232	0	0.00650195058518	0	0.027	0.0687160940325
PBANKA_0213800	0.032991752062	0.072592969944	0.15350877193	0.031	0.0140935297886	0.0150501672241	0.00212652844232	0.00850611376927	0.00208942749687	0	0.00584795321637	0.036	0.0524412296564
PBANKA_0214200	0.0379905023744	0.0573102394294	0.118421052632	0.036	0.00256245996156	0.0150501672241	0.00425305688464	0.00425305688464	0.00208942749687	0	0	0.048	0.0470162748644
PBANKA_0214300	0.0394901274681	0.0700458481915	0.0877192982456	0.045	0.0102498398463	0.0150501672241	0.00637958532695	0.0106326422116	0.0062682824906	0	0	0.042	0.0524412296564
PBANKA_0214400	0.0359910022494	0.0624044829343	0.162280701754	0.034	0.0102498398463	0.00501672240803	0.00212652844232	0.00637958532695	0.00208942749687	0	0	0.003	0.0506329113924
PBANKA_0214500	0.0439890027493	0.103158430973	0.122807017544	0.04	0.0204996796925	0.0125418060201	0.0106326422116	0.0255183413078	0.0062682824906	0.00325097529259	0.0116959064327	0.036	0.0578661844485
PBANKA_0214550	0.0374906273432	0.0840550178299	0.140350877193	0.033	0.0204996796925	0.0150501672241	0.00637958532695	0.0233918128655	0.0062682824906	0	0	0.033	0.0289330922242
PBANKA_0214600	0.0414896275931	0.054763117677	0.166666666667	0.05	0.0256245996156	0.0100334448161	0	0.0233918128655	0	0	0	0.087	0.00542495479204
PBANKA_0214700	0.0369907523119	0.0713194090678	0.131578947368	0.034	0.0192184497117	0.00752508361204	0	0.0127591706539	0	0	0	0.048	0.0506329113924
PBANKA_0214800	0.0354911272182	0.0636780438105	0.166666666667	0.034	0.0128122998078	0.00752508361204	0.00212652844232	0.00850611376927	0	0	0.00584795321637	0.027	0.0452079566004
PBANKA_0316600	0.0244938765309	0.0445746306673	0.162280701754	0.027	0.00896860986547	0.0125418060201	0.00212652844232	0.00850611376927	0.00417885499373	0.00325097529259	0	0.039	0.0198915009042
PBANKA_0316800	0.0239940014996	0.0624044829343	0.100877192982	0.024	0.0128122998078	0.00752508361204	0.00212652844232	0.0170122275385	0	0	0	0.045	0.0452079566004
PBANKA_0316841	0.0284928767808	0.0471217524198	0.144736842105	0.028	0.00768737988469	0.0100334448161	0.00425305688464	0.00850611376927	0.00208942749687	0	0	0.078	0.0488245931284
PBANKA_0215700	0.0234941264684	0.0560366785532	0.162280701754	0.028	0.0179372197309	0.0250836120401	0.00850611376927	0.0233918128655	0.00417885499373	0.00325097529259	0.00584795321637	0.018	0.0560578661844
PBANKA_0215800	0.0219945013747	0.0394803871625	0.140350877193	0.027	0.0102498398463	0.0150501672241	0.00212652844232	0.0106326422116	0	0	0	0.039	0.0614828209765
PBANKA_0215900	0.0219945013747	0.0445746306673	0.175438596491	0.024	0.0153747597694	0.00501672240803	0.00212652844232	0.0148856990962	0.00208942749687	0.00325097529259	0	0.009	0.0542495479204
PBANKA_0216000	0.0274931267183	0.0356597045339	0.144736842105	0.035	0.00384368994234	0.0125418060201	0.00212652844232	0.00637958532695	0.00208942749687	0	0.00584795321637	0.015	0.0542495479204
PBANKA_0300200	0.0229942514371	0.0356597045339	0.166666666667	0.02	0.0204996796925	0.0100334448161	0.00637958532695	0.0191387559809	0.00417885499373	0	0	0.024	0.0614828209765
PBANKA_0300300	0.0259935016246	0.048395313296	0.15350877193	0.03	0.0166559897502	0.0125418060201	0.00425305688464	0.0191387559809	0.00417885499373	0	0	0.021	0.0524412296564
PBANKA_0300400	0.0244938765309	0.0522159959246	0.19298245614	0.025	0.0179372197309	0.0100334448161	0.00212652844232	0.0212652844232	0.00417885499373	0.00325097529259	0	0.084	0.0578661844485
PBANKA_0300600	0.0464883779055	0.0624044829343	0.157894736842	0.058	0.0204996796925	0.0100334448161	0	0.0255183413078	0	0	0	0.06	0.0271247739602
PBANKA_0300700	0.028992751812	0.0840550178299	0.15350877193	0.027	0.00896860986547	0.0200668896321	0.00212652844232	0	0.00208942749687	0.00325097529259	0	0.096	0.0379746835443
PBANKA_0300900	0.0274931267183	0.0662251655629	0.0964912280702	0.031	0.0128122998078	0.0150501672241	0.00850611376927	0.0127591706539	0.00835770998746	0	0	0.144	0.0687160940325
PBANKA_0301100	0.0324918770307	0.137544574631	0.162280701754	0.03	0.0128122998078	0.0200668896321	0.00637958532695	0.0170122275385	0.00417885499373	0	0	0.111	0.0650994575045
PBANKA_0301200	0.0344913771557	0.156647987774	0.131578947368	0.037	0.00768737988469	0.00752508361204	0	0.00212652844232	0	0.00325097529259	0	0.084	0.0488245931284
PBANKA_0301300	0.0334916270932	0.127356087621	0.105263157895	0.038	0.0102498398463	0.0125418060201	0	0.00850611376927	0	0.00650195058518	0	0.132	0.0578661844485
PBANKA_0301400	0.0299925018745	0.0942435048395	0.175438596491	0.029	0.0128122998078	0.00501672240803	0	0.0106326422116	0	0	0	0.096	0.0415913200723
PBANKA_0301500	0.0274931267183	0.11079979623	0.157894736842	0.031	0.00768737988469	0.0301003344482	0.00212652844232	0.00850611376927	0	0	0	0.126	0.0596745027125
PBANKA_0301700	0.028992751812	0.0980641874682	0.144736842105	0.035	0.0140935297886	0.0100334448161	0.00425305688464	0.0191387559809	0	0.00975292587776	0	0.123	0.0415913200723
PBANKA_0301800	0.0254936265934	0.054763117677	0.15350877193	0.016	0.0153747597694	0.0100334448161	0.0106326422116	0.0127591706539	0.0062682824906	0	0.0116959064327	0.111	0.0144665461121
PBANKA_0301900	0.0189952511872	0.117167600611	0.166666666667	0.016	0.00768737988469	0.00501672240803	0.00637958532695	0.00425305688464	0.00417885499373	0.00325097529259	0.0116959064327	0.063	0.0361663652803
PBANKA_0302000	0.0294926268433	0.101884870097	0.114035087719	0.035	0.0102498398463	0.00501672240803	0	0.0106326422116	0	0	0	0.081	0.0524412296564
PBANKA_0302100	0.0369907523119	0.0662251655629	0.197368421053	0.014	0.00512491992313	0.0175585284281	0	0.00637958532695	0	0.00325097529259	0	0.033	0.0343580470163
PBANKA_0302200	0.0424893776556	0.0815078960774	0.131578947368	0.035	0.00512491992313	0.00501672240803	0.00425305688464	0.00637958532695	0	0.00325097529259	0.00584795321637	0.09	0.0632911392405
PBANKA_0302400	0.0324918770307	0.0751400916964	0.188596491228	0.021	0.00768737988469	0.0225752508361	0	0.00637958532695	0	0.00325097529259	0	0.072	0.0542495479204
PBANKA_0302700	0.0354911272182	0.12098828324	0.127192982456	0.031	0.0153747597694	0.00501672240803	0.00425305688464	0.0148856990962	0	0	0	0.048	0.0488245931284
PBANKA_0302800	0.0264933766558	0.122261844116	0.184210526316	0.032	0.0204996796925	0.0175585284281	0.00212652844232	0.0191387559809	0.00835770998746	0.00975292587776	0.00584795321637	0.096	0.0723327305606
PBANKA_0303000	0.0249937515621	0.127356087621	0.162280701754	0.026	0.0166559897502	0.00752508361204	0.0106326422116	0.0191387559809	0.0146259924781	0.00975292587776	0.0116959064327	0.069	0.0488245931284
PBANKA_0303100	0.0389902524369	0.122261844116	0.184210526316	0.033	0.0128122998078	0.00752508361204	0	0.0127591706539	0.00208942749687	0	0	0.063	0.0415913200723
PBANKA_0303200	0.0394901274681	0.150280183393	0.135964912281	0.044	0.011531069827	0.0326086956522	0.00425305688464	0.0106326422116	0.00417885499373	0.00325097529259	0.0116959064327	0.066	0.0452079566004
PBANKA_0303400	0.0319920019995	0.108252674478	0.15350877193	0.032	0.00640614990391	0.00250836120401	0.00850611376927	0.00212652844232	0.00835770998746	0	0.0116959064327	0.135	0.0560578661844
PBANKA_0303700	0.0304923769058	0.0980641874682	0.166666666667	0.023	0.0128122998078	0.0125418060201	0.00425305688464	0.00425305688464	0	0	0	0.135	0.0271247739602
PBANKA_0304000	0.032991752062	0.0866021395823	0.114035087719	0.027	0.0128122998078	0.0125418060201	0.00425305688464	0.0127591706539	0	0	0	0.063	0.0415913200723
PBANKA_0304100	0.034991252187	0.0598573611819	0.197368421053	0.026	0.00896860986547	0.0125418060201	0.00850611376927	0.00850611376927	0.0062682824906	0.00650195058518	0.0116959064327	0.087	0.0397830018083
PBANKA_0304200	0.0429892526868	0.112073357106	0.109649122807	0.041	0.0140935297886	0	0.00425305688464	0.00850611376927	0.00208942749687	0.00325097529259	0.00584795321637	0.114	0.0379746835443
PBANKA_0304300	0.0419895026243	0.0993377483444	0.166666666667	0.048	0.0140935297886	0.0100334448161	0.00212652844232	0.0191387559809	0.00208942749687	0	0.00584795321637	0.072	0.0361663652803
PBANKA_0304700	0.0319920019995	0.0764136525726	0.140350877193	0.039	0.0128122998078	0.0175585284281	0.00425305688464	0.0148856990962	0.00417885499373	0.00975292587776	0.0116959064327	0.081	0.0632911392405
PBANKA_0304800	0.0374906273432	0.0662251655629	0.149122807018	0.037	0.011531069827	0.0100334448161	0.00637958532695	0.00850611376927	0.00417885499373	0	0	0.06	0.0488245931284
PBANKA_0305000	0.0299925018745	0.119714722364	0.0877192982456	0.024	0.00640614990391	0.0100334448161	0.00212652844232	0.00850611376927	0	0.00650195058518	0	0.036	0.0325497287523
PBANKA_0305100	0.032991752062	0.0636780438105	0.0745614035088	0.038	0.0166559897502	0.00501672240803	0.00850611376927	0.00850611376927	0	0.00325097529259	0.00584795321637	0.114	0.0216998191682
PBANKA_0305200	0.028992751812	0.151553744269	0.0964912280702	0.033	0.011531069827	0.0100334448161	0.00425305688464	0.0127591706539	0.0062682824906	0	0.00584795321637	0.051	0.0506329113924
PBANKA_0305300	0.0294926268433	0.188487009679	0.131578947368	0.032	0.0102498398463	0.0175585284281	0	0.00425305688464	0	0.00325097529259	0	0.075	0.0433996383363
PBANKA_0305400	0.0269932516871	0.128629648497	0.171052631579	0.024	0.0128122998078	0.0175585284281	0.00850611376927	0.0106326422116	0.00208942749687	0	0	0.102	0.0470162748644
PBANKA_0305600	0.0439890027493	0.134997452878	0.0877192982456	0.045	0.0140935297886	0.0100334448161	0.00212652844232	0.0148856990962	0.00417885499373	0.00325097529259	0	0.105	0.0470162748644
PBANKA_0305800	0.0334916270932	0.100611309221	0.157894736842	0.034	0.0128122998078	0.0125418060201	0.00212652844232	0.0148856990962	0	0	0.00584795321637	0.099	0.0723327305606
PBANKA_0305900	0.034991252187	0.105705552725	0.15350877193	0.034	0.0102498398463	0.0125418060201	0.00212652844232	0.00850611376927	0	0	0	0.03	0.0379746835443
PBANKA_0306000	0.0294926268433	0.048395313296	0.135964912281	0.026	0.0153747597694	0.0175585284281	0.00212652844232	0.0212652844232	0	0.0130039011704	0	0.039	0.0488245931284
PBANKA_0306200	0.0414896275931	0.101884870097	0.114035087719	0.046	0.0140935297886	0.00501672240803	0.00425305688464	0.0148856990962	0.00208942749687	0	0.00584795321637	0.096	0.0415913200723
PBANKA_0306400	0.0389902524369	0.0636780438105	0.131578947368	0.041	0.0153747597694	0.0100334448161	0.00637958532695	0.0148856990962	0.00417885499373	0.00325097529259	0	0.072	0.0614828209765
PBANKA_0306500	0.030992251937	0.0929699439633	0.118421052632	0.034	0.0102498398463	0.00752508361204	0.00212652844232	0.00425305688464	0.00208942749687	0.00650195058518	0.00584795321637	0.168	0.0669077757685
PBANKA_0306600	0.0279930017496	0.101884870097	0.15350877193	0.03	0.0166559897502	0.00752508361204	0.00637958532695	0.0170122275385	0.00208942749687	0.00325097529259	0	0.063	0.0397830018083
PBANKA_0306700	0.0419895026243	0.0802343352012	0.135964912281	0.049	0.011531069827	0.0150501672241	0.00212652844232	0.00425305688464	0.00208942749687	0	0.00584795321637	0.042	0.0506329113924
PBANKA_0306900	0.0279930017496	0.104431991849	0.114035087719	0.027	0.00512491992313	0.0150501672241	0.00425305688464	0.00850611376927	0	0.00325097529259	0	0.078	0.0669077757685
PBANKA_0307000	0.032991752062	0.128629648497	0.144736842105	0.039	0.00384368994234	0.0150501672241	0	0.00637958532695	0.00208942749687	0	0	0.066	0.0687160940325
PBANKA_0307200	0.0299925018745	0.109526235354	0.0964912280702	0.033	0.0102498398463	0.0125418060201	0.00637958532695	0.00637958532695	0.0062682824906	0.00650195058518	0	0.12	0.0470162748644
PBANKA_0307300	0.0244938765309	0.113346917983	0.114035087719	0.028	0.0153747597694	0.0100334448161	0.00637958532695	0.0148856990962	0.00417885499373	0.00325097529259	0.00584795321637	0.066	0.0452079566004
PBANKA_0307500	0.0274931267183	0.143912379012	0.114035087719	0.033	0.0166559897502	0.0175585284281	0.00850611376927	0.0106326422116	0.00417885499373	0	0.0175438596491	0.039	0.0488245931284
PBANKA_0307600	0.0319920019995	0.0878757004585	0.179824561404	0.037	0.00512491992313	0.0150501672241	0.00212652844232	0.00850611376927	0	0.00325097529259	0.00584795321637	0.141	0.0904159132007
PBANKA_0307700	0.0304923769058	0.0840550178299	0.162280701754	0.03	0.00768737988469	0.0150501672241	0	0.00850611376927	0	0.00975292587776	0	0.048	0.0271247739602
PBANKA_0307800	0.0314921269683	0.0738665308202	0.157894736842	0.029	0.00512491992313	0.00501672240803	0.00212652844232	0.00637958532695	0.00208942749687	0	0	0.096	0.0560578661844
PBANKA_0308000	0.0354911272182	0.124808965869	0.197368421053	0.034	0.00896860986547	0.0200668896321	0.00212652844232	0.00637958532695	0.00208942749687	0.00325097529259	0.00584795321637	0.099	0.0614828209765
PBANKA_0308200	0.0344913771557	0.136271013754	0.144736842105	0.035	0.0179372197309	0.0150501672241	0.00637958532695	0.0148856990962	0.0062682824906	0	0	0.078	0.0669077757685
PBANKA_0308300	0.0299925018745	0.078960774325	0.127192982456	0.033	0.0128122998078	0.00501672240803	0.00212652844232	0.00850611376927	0.00208942749687	0	0	0.111	0.0397830018083
PBANKA_0308400	0.0324918770307	0.132450331126	0.0921052631579	0.033	0.0128122998078	0.0175585284281	0.00425305688464	0.0170122275385	0.0062682824906	0.00325097529259	0	0.078	0.0614828209765
PBANKA_0308500	0.0279930017496	0.114620478859	0.157894736842	0.017	0.011531069827	0.0100334448161	0.00425305688464	0.00425305688464	0.00208942749687	0	0	0.063	0.0596745027125
PBANKA_0308600	0.0274931267183	0.0776872134488	0.140350877193	0.03	0.0128122998078	0.0100334448161	0	0.0148856990962	0	0.00325097529259	0	0.069	0.0415913200723
PBANKA_0308800	0.0259935016246	0.137544574631	0.118421052632	0.031	0.00256245996156	0.0125418060201	0.00425305688464	0.00425305688464	0.00417885499373	0.00325097529259	0	0.093	0.0506329113924
PBANKA_0308900	0.018495376156	0.0751400916964	0.210526315789	0.02	0.0140935297886	0.00752508361204	0.00212652844232	0.0212652844232	0	0.00325097529259	0.00584795321637	0.042	0.0307414104882
PBANKA_0309000	0.0299925018745	0.146459500764	0.162280701754	0.026	0.0179372197309	0.00501672240803	0	0.0127591706539	0	0.00325097529259	0	0.066	0.0506329113924
PBANKA_0309200	0.0189952511872	0.100611309221	0.166666666667	0.015	0.0307495195388	0.00752508361204	0	0.00212652844232	0	0.00325097529259	0	0.147	0.0361663652803
PBANKA_0309400	0.0234941264684	0.0993377483444	0.0921052631579	0.022	0.0140935297886	0.0125418060201	0	0.00637958532695	0.00208942749687	0	0	0.069	0.0415913200723
PBANKA_0309600	0.0319920019995	0.103158430973	0.118421052632	0.04	0.0192184497117	0.0125418060201	0	0.0106326422116	0	0.00325097529259	0	0.093	0.0488245931284
PBANKA_0309700	0.0299925018745	0.165562913907	0.127192982456	0.027	0.0153747597694	0.0200668896321	0.00212652844232	0.0212652844232	0.0062682824906	0	0	0.057	0.0415913200723
PBANKA_0310000	0.0364908772807	0.0916963830871	0.0964912280702	0.046	0.0192184497117	0.0100334448161	0.00212652844232	0.0233918128655	0	0.00325097529259	0	0.075	0.0560578661844
PBANKA_0310100	0.0339915021245	0.155374426898	0.109649122807	0.038	0.00896860986547	0.0200668896321	0.00212652844232	0.00850611376927	0	0.00325097529259	0.00584795321637	0.126	0.0560578661844
PBANKA_0310300	0.0374906273432	0.14773306164	0.179824561404	0.042	0.00896860986547	0.0200668896321	0.00212652844232	0.0127591706539	0	0	0	0.09	0.0669077757685
PBANKA_0310500	0.0259935016246	0.133723892002	0.157894736842	0.016	0.0166559897502	0.00752508361204	0.0148856990962	0.0170122275385	0.0125365649812	0.00325097529259	0.0175438596491	0.036	0.0343580470163
PBANKA_0310600	0.034991252187	0.0891492613347	0.118421052632	0.038	0.00768737988469	0.0225752508361	0.00212652844232	0.00637958532695	0	0.00650195058518	0	0.138	0.0650994575045
PBANKA_0310700	0.0429892526868	0.0636780438105	0.122807017544	0.045	0.00768737988469	0.0100334448161	0.00850611376927	0.00850611376927	0.00417885499373	0.00325097529259	0.0116959064327	0.117	0.0415913200723
PBANKA_0310800	0.0274931267183	0.0662251655629	0.188596491228	0.022	0.0153747597694	0.00501672240803	0.00212652844232	0.0233918128655	0	0.00325097529259	0.00584795321637	0.087	0.0542495479204
PBANKA_0311100	0.0334916270932	0.104431991849	0.131578947368	0.044	0.0102498398463	0.0100334448161	0	0.00850611376927	0	0.00650195058518	0	0.147	0.0669077757685
PBANKA_0311200	0.0274931267183	0.0815078960774	0.149122807018	0.023	0.00768737988469	0.0200668896321	0	0.00425305688464	0	0	0	0.084	0.0361663652803
PBANKA_0311500	0.0304923769058	0.0751400916964	0.127192982456	0.034	0.0140935297886	0.0125418060201	0.00850611376927	0.0191387559809	0.0062682824906	0.00325097529259	0.00584795321637	0.123	0.0578661844485
PBANKA_0311600	0.0314921269683	0.114620478859	0.0921052631579	0.037	0.0102498398463	0.00250836120401	0	0.0106326422116	0	0	0	0.063	0.0506329113924
PBANKA_0311700	0.0334916270932	0.0573102394294	0.197368421053	0.029	0.00640614990391	0.0100334448161	0	0.00637958532695	0	0	0	0.069	0.0180831826401
PBANKA_0311800	0.0414896275931	0.0433010697911	0.135964912281	0.037	0.0153747597694	0.0150501672241	0	0.0170122275385	0	0	0	0.045	0.0343580470163
PBANKA_0311900	0.049487628093	0.105705552725	0.122807017544	0.057	0.0140935297886	0.0200668896321	0.00850611376927	0.0127591706539	0.00417885499373	0.00325097529259	0.0116959064327	0.045	0.0524412296564
PBANKA_0312000	0.0364908772807	0.0802343352012	0.105263157895	0.035	0.00512491992313	0.0150501672241	0.00637958532695	0.00637958532695	0.00208942749687	0.00650195058518	0.0175438596491	0.102	0.0596745027125
PBANKA_0312100	0.034991252187	0.096790626592	0.118421052632	0.042	0.0128122998078	0.00752508361204	0.00212652844232	0.0127591706539	0	0.00650195058518	0	0.057	0.0289330922242
PBANKA_0312400	0.0394901274681	0.0738665308202	0.0789473684211	0.04	0.0140935297886	0.00752508361204	0	0.0148856990962	0	0	0	0.075	0.0361663652803
PBANKA_0312500	0.0339915021245	0.0776872134488	0.0877192982456	0.036	0.00384368994234	0.0125418060201	0.00425305688464	0	0.00417885499373	0.00325097529259	0.0116959064327	0.075	0.0542495479204
PBANKA_0312600	0.0279930017496	0.115894039735	0.118421052632	0.035	0.0102498398463	0.0175585284281	0.00637958532695	0.0106326422116	0.00417885499373	0.00325097529259	0.0116959064327	0.099	0.0542495479204
PBANKA_0312700	0.0259935016246	0.0929699439633	0.149122807018	0.026	0.011531069827	0.0100334448161	0.00425305688464	0.0191387559809	0.00417885499373	0.00975292587776	0	0.072	0.0415913200723
PBANKA_0312800	0.0314921269683	0.0713194090678	0.157894736842	0.028	0.00896860986547	0.00752508361204	0	0.0127591706539	0	0.00325097529259	0	0.162	0.0488245931284
PBANKA_0312900	0.0294926268433	0.101884870097	0.179824561404	0.029	0.0140935297886	0.0100334448161	0	0.0170122275385	0	0	0	0.099	0.0542495479204
PBANKA_0313000	0.0279930017496	0.137544574631	0.175438596491	0.02	0.0153747597694	0.0175585284281	0.00637958532695	0.0212652844232	0.00417885499373	0	0.00584795321637	0.072	0.0325497287523
PBANKA_0313200	0.032991752062	0.0624044829343	0.149122807018	0.028	0.0204996796925	0.0225752508361	0	0.0170122275385	0	0.00325097529259	0	0.069	0.0614828209765
PBANKA_0313300	0.0404898775306	0.104431991849	0.100877192982	0.038	0.011531069827	0.0175585284281	0.00212652844232	0.00850611376927	0	0	0.00584795321637	0.105	0.0596745027125
PBANKA_0313500	0.0294926268433	0.164289353031	0.0789473684211	0.025	0.0166559897502	0.00501672240803	0.00425305688464	0.00637958532695	0.0062682824906	0.00325097529259	0.0116959064327	0.057	0.0415913200723
PBANKA_0313600	0.0284928767808	0.0611309220581	0.179824561404	0.022	0.00512491992313	0.0200668896321	0.00425305688464	0.00637958532695	0.00417885499373	0.00650195058518	0.0116959064327	0.165	0.0415913200723
PBANKA_0313700	0.0374906273432	0.106979113602	0.127192982456	0.029	0.0166559897502	0.0100334448161	0.00425305688464	0.0191387559809	0.0062682824906	0.00325097529259	0.00584795321637	0.06	0.0433996383363
PBANKA_0313900	0.0229942514371	0.11079979623	0.144736842105	0.018	0.0153747597694	0.0125418060201	0.00212652844232	0.0148856990962	0	0	0.00584795321637	0.048	0.0271247739602
PBANKA_0314000	0.0324918770307	0.142638818136	0.0921052631579	0.028	0.011531069827	0.00250836120401	0.00850611376927	0.00850611376927	0.00208942749687	0.00325097529259	0.00584795321637	0.09	0.0470162748644
PBANKA_0314100	0.0359910022494	0.0980641874682	0.105263157895	0.04	0.0102498398463	0.0301003344482	0	0.00425305688464	0	0	0	0.117	0.0632911392405
PBANKA_0314200	0.0514871282179	0.0904228222109	0.140350877193	0.054	0.00768737988469	0.0100334448161	0.00212652844232	0.00850611376927	0.00208942749687	0.00325097529259	0	0.054	0.0578661844485
PBANKA_0314500	0.0324918770307	0.105705552725	0.100877192982	0.034	0.011531069827	0.0125418060201	0	0.00850611376927	0	0.00325097529259	0	0.06	0.0723327305606
PBANKA_0314600	0.0324918770307	0.124808965869	0.140350877193	0.031	0.0179372197309	0.00752508361204	0.00212652844232	0.0127591706539	0	0	0.00584795321637	0.06	0.0470162748644
PBANKA_0314700	0.0359910022494	0.0649516046867	0.118421052632	0.038	0.0128122998078	0.0175585284281	0	0.0148856990962	0.00208942749687	0	0	0.129	0.0723327305606
PBANKA_0314900	0.0264933766558	0.0471217524198	0.19298245614	0.023	0.00896860986547	0	0	0.00850611376927	0	0	0	0.102	0.0198915009042
PBANKA_0315000	0.030992251937	0.0776872134488	0.131578947368	0.024	0.0179372197309	0.0100334448161	0.00425305688464	0.0191387559809	0.00208942749687	0	0	0.084	0.0506329113924
PBANKA_0315300	0.0254936265934	0.0980641874682	0.171052631579	0.018	0.011531069827	0.0250836120401	0.00425305688464	0.0148856990962	0.00208942749687	0.00325097529259	0.00584795321637	0.087	0.0470162748644
PBANKA_0315400	0.028992751812	0.100611309221	0.131578947368	0.026	0.0140935297886	0.00250836120401	0	0.0148856990962	0	0.00325097529259	0	0.069	0.0397830018083
PBANKA_0315600	0.0284928767808	0.129903209373	0.122807017544	0.035	0.00128122998078	0.0225752508361	0	0	0.00208942749687	0.00325097529259	0	0.072	0.0669077757685
PBANKA_0315900	0.0324918770307	0.124808965869	0.149122807018	0.035	0.0217809096733	0	0	0.0212652844232	0	0.00650195058518	0	0.087	0.0452079566004
PBANKA_0316000	0.0344913771557	0.0560366785532	0.0964912280702	0.03	0.00768737988469	0.00752508361204	0.00425305688464	0.00637958532695	0.0062682824906	0.00325097529259	0	0.15	0.0560578661844
PBANKA_0316100	0.0284928767808	0.16811003566	0.131578947368	0.029	0.00640614990391	0.0150501672241	0.00212652844232	0.00637958532695	0	0	0	0.024	0.0343580470163
PBANKA_0316200	0.0414896275931	0.113346917983	0.184210526316	0.05	0.00768737988469	0.0100334448161	0.00425305688464	0.00850611376927	0.00208942749687	0	0	0.105	0.0216998191682
PBANKA_0316300	0.0304923769058	0.0611309220581	0.131578947368	0.029	0.011531069827	0.0150501672241	0.00212652844232	0.0127591706539	0.00417885499373	0	0	0.051	0.0560578661844
PBANKA_0316650	0.0234941264684	0.0407539480387	0.105263157895	0.022	0.0153747597694	0.0200668896321	0.00425305688464	0.0148856990962	0.00417885499373	0	0	0.039	0.0488245931284
PBANKA_0400100	0.032991752062	0.0254712175242	0.140350877193	0.04	0.0128122998078	0.0125418060201	0.00425305688464	0.00850611376927	0.00417885499373	0	0	0.027	0.0325497287523
PBANKA_0400200	0.0254936265934	0.0509424350484	0.179824561404	0.026	0.0230621396541	0.0175585284281	0	0.0276448697501	0.00417885499373	0	0	0.042	0.0397830018083
PBANKA_0722801	0.0264933766558	0.0369332654101	0.140350877193	0.035	0.00896860986547	0.0150501672241	0.00425305688464	0.00850611376927	0.00417885499373	0	0	0.042	0.0506329113924
PBANKA_0400600	0.0259935016246	0.0624044829343	0.144736842105	0.028	0.0204996796925	0.0150501672241	0.00425305688464	0.0233918128655	0.00417885499373	0	0	0.012	0.0542495479204
PBANKA_0400700	0.0299925018745	0.0624044829343	0.15350877193	0.031	0.0140935297886	0.0125418060201	0.00425305688464	0.0127591706539	0	0.00325097529259	0.00584795321637	0.024	0.0596745027125
PBANKA_0400800	0.0284928767808	0.0662251655629	0.140350877193	0.026	0.0140935297886	0.0175585284281	0.00425305688464	0.0127591706539	0.00417885499373	0.00325097529259	0	0.048	0.0614828209765
PBANKA_0401000	0.0384903774056	0.0534895568008	0.135964912281	0.038	0.00640614990391	0.0100334448161	0	0.00425305688464	0	0	0	0.042	0.0415913200723
PBANKA_0401100	0.0364908772807	0.0534895568008	0.100877192982	0.04	0.0128122998078	0.00752508361204	0	0.0106326422116	0	0	0	0.06	0.0397830018083
PBANKA_0401200	0.0314921269683	0.0636780438105	0.140350877193	0.027	0.011531069827	0.0100334448161	0.00212652844232	0.0106326422116	0	0.00325097529259	0	0.063	0.0415913200723
PBANKA_0401300	0.0304923769058	0.0662251655629	0.105263157895	0.035	0.00640614990391	0.00752508361204	0	0.00212652844232	0.00208942749687	0.00325097529259	0	0.075	0.0886075949367
PBANKA_0401400	0.0344913771557	0.0509424350484	0.184210526316	0.033	0.00768737988469	0.0225752508361	0	0.00425305688464	0	0.00650195058518	0	0.033	0.0542495479204
PBANKA_0401600	0.0369907523119	0.0509424350484	0.15350877193	0.038	0.0128122998078	0.0100334448161	0.00212652844232	0.0127591706539	0	0	0.00584795321637	0.069	0.0235081374322
PBANKA_0401700	0.0189952511872	0.0509424350484	0.157894736842	0.019	0.0102498398463	0.0250836120401	0.00425305688464	0.00850611376927	0.00417885499373	0.00325097529259	0.00584795321637	0.093	0.0506329113924
PBANKA_0402100	0.0224943764059	0.0955170657157	0.166666666667	0.02	0.0140935297886	0.00250836120401	0.00212652844232	0.0106326422116	0	0.00975292587776	0	0.081	0.0216998191682
PBANKA_0402300	0.032991752062	0.112073357106	0.135964912281	0.043	0.00896860986547	0.0150501672241	0.00425305688464	0.00212652844232	0.00208942749687	0.00650195058518	0.00584795321637	0.036	0.0578661844485
PBANKA_0402400	0.0274931267183	0.0853285787061	0.149122807018	0.02	0.0230621396541	0.00752508361204	0.00212652844232	0.0191387559809	0.00417885499373	0.00325097529259	0.00584795321637	0.051	0.0560578661844
PBANKA_0402500	0.0284928767808	0.152827305145	0.0877192982456	0.031	0.0128122998078	0.0225752508361	0.00637958532695	0.00850611376927	0.0104471374843	0.00650195058518	0.00584795321637	0.063	0.0777576853526
PBANKA_0402600	0.0279930017496	0.100611309221	0.0964912280702	0.031	0.0128122998078	0.0250836120401	0.00850611376927	0.0170122275385	0.00417885499373	0.0130039011704	0.00584795321637	0.096	0.0759493670886
PBANKA_0402800	0.0304923769058	0.0853285787061	0.100877192982	0.027	0.0153747597694	0.00250836120401	0.00425305688464	0.0127591706539	0.00417885499373	0.00325097529259	0.00584795321637	0.063	0.0415913200723
PBANKA_0403000	0.0414896275931	0.096790626592	0.109649122807	0.048	0.0128122998078	0.00250836120401	0	0.0106326422116	0	0	0	0.093	0.0596745027125
PBANKA_0403200	0.047488127968	0.100611309221	0.0482456140351	0.051	0.0102498398463	0.0175585284281	0	0.0127591706539	0	0.00650195058518	0	0.054	0.0524412296564
PBANKA_0403300	0.0334916270932	0.0764136525726	0.0921052631579	0.026	0.0128122998078	0.0125418060201	0.00637958532695	0.0127591706539	0.00208942749687	0.00325097529259	0.00584795321637	0.057	0.0524412296564
PBANKA_0403400	0.0339915021245	0.180845644422	0.127192982456	0.028	0.00896860986547	0.0175585284281	0.00425305688464	0.0148856990962	0.0062682824906	0.00325097529259	0	0.069	0.0795660036166
PBANKA_0403700	0.0359910022494	0.0662251655629	0.206140350877	0.027	0.0140935297886	0.00501672240803	0.00212652844232	0.0148856990962	0.00208942749687	0.00325097529259	0.00584795321637	0.03	0.0325497287523
PBANKA_0403800	0.0299925018745	0.114620478859	0.162280701754	0.028	0.0102498398463	0.0100334448161	0.00425305688464	0.00850611376927	0.00208942749687	0	0	0.093	0.0415913200723
PBANKA_0403900	0.0344913771557	0.14773306164	0.118421052632	0.039	0.0102498398463	0.0100334448161	0.00425305688464	0.0127591706539	0.00417885499373	0.00325097529259	0.00584795321637	0.045	0.0361663652803
PBANKA_0404000	0.0254936265934	0.0980641874682	0.122807017544	0.021	0.00256245996156	0.00250836120401	0	0.00425305688464	0	0.00325097529259	0	0.102	0.0379746835443
PBANKA_0404200	0.0269932516871	0.118441161488	0.100877192982	0.024	0.0153747597694	0.00501672240803	0.00212652844232	0.0106326422116	0.00208942749687	0.00325097529259	0	0.051	0.0614828209765
PBANKA_0404300	0.030992251937	0.0573102394294	0.118421052632	0.032	0.0128122998078	0.00501672240803	0.00850611376927	0.0127591706539	0.00208942749687	0.00975292587776	0.0116959064327	0.117	0.0415913200723
PBANKA_0404400	0.0399900024994	0.109526235354	0.0657894736842	0.048	0.0140935297886	0.0100334448161	0.00212652844232	0.0148856990962	0.00417885499373	0	0	0.09	0.0777576853526
PBANKA_0404500	0.0294926268433	0.126082526745	0.179824561404	0.031	0.0102498398463	0.0175585284281	0.00425305688464	0.00637958532695	0.00417885499373	0	0	0.06	0.0397830018083
PBANKA_0404600	0.030992251937	0.0916963830871	0.118421052632	0.035	0.00896860986547	0.00752508361204	0.00212652844232	0.0127591706539	0.00208942749687	0.00650195058518	0	0.165	0.0433996383363
PBANKA_0404700	0.0439890027493	0.0840550178299	0.162280701754	0.035	0.00768737988469	0.00250836120401	0.00212652844232	0.00212652844232	0.00208942749687	0	0	0.066	0.0795660036166
PBANKA_0404900	0.0404898775306	0.119714722364	0.122807017544	0.041	0.0140935297886	0.0250836120401	0.00425305688464	0.00850611376927	0.00208942749687	0.00325097529259	0.00584795321637	0.093	0.0578661844485
PBANKA_0405300	0.0374906273432	0.149006622517	0.105263157895	0.049	0.00768737988469	0.00501672240803	0.00212652844232	0.00850611376927	0	0	0	0.093	0.0669077757685
PBANKA_0405600	0.0334916270932	0.0942435048395	0.140350877193	0.031	0.0166559897502	0.0100334448161	0.00850611376927	0.0212652844232	0.0062682824906	0.00650195058518	0.0175438596491	0.114	0.0361663652803
PBANKA_0405800	0.0419895026243	0.156647987774	0.210526315789	0.045	0.0192184497117	0.0125418060201	0.00850611376927	0.0148856990962	0.0062682824906	0	0.00584795321637	0.057	0.0524412296564
PBANKA_0406200	0.0269932516871	0.0929699439633	0.171052631579	0.03	0.0166559897502	0.0125418060201	0.00850611376927	0.0170122275385	0.00835770998746	0.00325097529259	0.0116959064327	0.096	0.0289330922242
PBANKA_0406300	0.0279930017496	0.0942435048395	0.157894736842	0.032	0.011531069827	0.0100334448161	0.00212652844232	0.0106326422116	0.00417885499373	0.00325097529259	0	0.084	0.0650994575045
PBANKA_0406400	0.0319920019995	0.0687722873153	0.157894736842	0.028	0.0166559897502	0.00752508361204	0.00212652844232	0.0127591706539	0.00208942749687	0.00650195058518	0	0.063	0.0488245931284
PBANKA_0406500	0.0399900024994	0.0840550178299	0.135964912281	0.045	0.0128122998078	0.0150501672241	0	0.0148856990962	0	0	0	0.078	0.0397830018083
PBANKA_0406700	0.028992751812	0.134997452878	0.118421052632	0.024	0.0128122998078	0.0175585284281	0.00212652844232	0.0170122275385	0	0	0	0.111	0.0379746835443
PBANKA_0406900	0.0299925018745	0.0687722873153	0.166666666667	0.032	0.0140935297886	0.0100334448161	0.00425305688464	0.0106326422116	0.00417885499373	0.00325097529259	0.00584795321637	0.087	0.0361663652803
PBANKA_0407100	0.0249937515621	0.0560366785532	0.171052631579	0.031	0.011531069827	0.00752508361204	0.00425305688464	0.0148856990962	0.00208942749687	0	0.00584795321637	0.051	0.0307414104882
PBANKA_0407200	0.0234941264684	0.123535404992	0.188596491228	0.028	0.00640614990391	0.0100334448161	0	0.00212652844232	0	0.00650195058518	0	0.054	0.0578661844485
PBANKA_0407300	0.0389902524369	0.12098828324	0.118421052632	0.033	0.011531069827	0.0150501672241	0.00425305688464	0.0148856990962	0.00417885499373	0.00975292587776	0	0.027	0.0650994575045
PBANKA_0407400	0.0344913771557	0.024197656648	0.206140350877	0.023	0.00768737988469	0.00501672240803	0.00425305688464	0.0127591706539	0.00208942749687	0.00325097529259	0	0.087	0.0271247739602
PBANKA_0407600	0.0419895026243	0.054763117677	0.105263157895	0.047	0.0128122998078	0.00501672240803	0.00212652844232	0.0127591706539	0	0	0	0.117	0.0632911392405
PBANKA_0407700	0.0409897525619	0.136271013754	0.100877192982	0.045	0.00640614990391	0.00501672240803	0	0.00637958532695	0	0	0	0.039	0.0741410488246
PBANKA_0407800	0.0304923769058	0.0853285787061	0.131578947368	0.035	0.0128122998078	0.0200668896321	0.00850611376927	0.00850611376927	0.00835770998746	0	0.0116959064327	0.129	0.0433996383363
PBANKA_0407900	0.0314921269683	0.206316861946	0.127192982456	0.032	0.0243433696348	0.0100334448161	0.00425305688464	0.0276448697501	0.00208942749687	0.0130039011704	0	0.048	0.0578661844485
PBANKA_0408000	0.0284928767808	0.0840550178299	0.15350877193	0.018	0.0166559897502	0.0100334448161	0.00212652844232	0.0106326422116	0	0.00650195058518	0	0.069	0.0650994575045
PBANKA_0408100	0.034991252187	0.154100866021	0.118421052632	0.04	0.0166559897502	0.0100334448161	0.00425305688464	0.0148856990962	0.00417885499373	0	0	0.036	0.0632911392405
PBANKA_0408300	0.0224943764059	0.0904228222109	0.175438596491	0.019	0.00768737988469	0.0100334448161	0.00212652844232	0.00850611376927	0.00208942749687	0.00325097529259	0.00584795321637	0.084	0.0506329113924
PBANKA_0408400	0.0244938765309	0.117167600611	0.201754385965	0.025	0.011531069827	0.0150501672241	0.00212652844232	0.0170122275385	0	0.00325097529259	0	0.036	0.0506329113924
PBANKA_0408600	0.0284928767808	0.128629648497	0.135964912281	0.03	0.011531069827	0.0100334448161	0	0.0106326422116	0	0.00325097529259	0	0.078	0.0488245931284
PBANKA_0408700	0.0314921269683	0.11079979623	0.122807017544	0.04	0.0166559897502	0.00501672240803	0.00425305688464	0.0170122275385	0.00417885499373	0	0	0.105	0.0705244122966
PBANKA_0408800	0.030992251937	0.105705552725	0.131578947368	0.042	0.0140935297886	0.0175585284281	0.00637958532695	0.0148856990962	0.00417885499373	0	0.0116959064327	0.096	0.0506329113924
PBANKA_0408900	0.034991252187	0.0636780438105	0.162280701754	0.026	0.00768737988469	0	0	0.00425305688464	0	0.00325097529259	0	0.054	0.0253164556962
PBANKA_0409000	0.0319920019995	0.136271013754	0.0657894736842	0.028	0.0140935297886	0.0100334448161	0.00637958532695	0.0127591706539	0.0062682824906	0.00975292587776	0.0116959064327	0.051	0.0632911392405
PBANKA_0409100	0.0214946263434	0.123535404992	0.114035087719	0.019	0.0256245996156	0.0150501672241	0.00425305688464	0.0233918128655	0.00208942749687	0	0	0.117	0.0180831826401
PBANKA_0409200	0.0279930017496	0.101884870097	0.166666666667	0.031	0.0102498398463	0.0125418060201	0.00425305688464	0.0106326422116	0.00208942749687	0.00325097529259	0	0.087	0.0452079566004
PBANKA_0409500	0.0224943764059	0.141365257259	0.109649122807	0.025	0.0128122998078	0	0.00212652844232	0.0106326422116	0.00417885499373	0	0	0.132	0.0614828209765
PBANKA_0409900	0.0369907523119	0.108252674478	0.201754385965	0.041	0.0153747597694	0.0150501672241	0.00425305688464	0.0191387559809	0	0	0	0.069	0.0397830018083
PBANKA_0410000	0.0364908772807	0.100611309221	0.122807017544	0.036	0.0140935297886	0.00752508361204	0	0.0127591706539	0	0	0	0.108	0.0596745027125
PBANKA_0410100	0.0319920019995	0.078960774325	0.157894736842	0.028	0.00512491992313	0.0100334448161	0	0.00212652844232	0	0.00325097529259	0	0.096	0.0470162748644
PBANKA_0410200	0.0244938765309	0.0993377483444	0.15350877193	0.021	0.0128122998078	0.00501672240803	0	0.00637958532695	0	0.00650195058518	0	0.027	0.0524412296564
PBANKA_0410500	0.0399900024994	0.0331125827815	0.109649122807	0.044	0.00512491992313	0.0100334448161	0.00425305688464	0.00637958532695	0.00208942749687	0.00325097529259	0.00584795321637	0.087	0.0614828209765
PBANKA_0410600	0.0409897525619	0.115894039735	0.105263157895	0.037	0.011531069827	0.0175585284281	0.00425305688464	0.0106326422116	0	0	0	0.09	0.0578661844485
PBANKA_0410650	0.0374906273432	0.0815078960774	0.127192982456	0.04	0.00896860986547	0.0175585284281	0	0.00850611376927	0	0.0195058517555	0	0.096	0.0831826401447
PBANKA_0410700	0.0249937515621	0.151553744269	0.100877192982	0.033	0.0102498398463	0.0125418060201	0	0.0106326422116	0	0	0	0.078	0.0488245931284
PBANKA_0410800	0.0299925018745	0.113346917983	0.179824561404	0.029	0.0204996796925	0.0175585284281	0.00425305688464	0.0233918128655	0.0062682824906	0	0	0.081	0.0379746835443
PBANKA_0410900	0.0344913771557	0.128629648497	0.157894736842	0.036	0.0128122998078	0.0150501672241	0.00425305688464	0.0127591706539	0.00208942749687	0	0.00584795321637	0.027	0.0614828209765
PBANKA_0411000	0.0274931267183	0.109526235354	0.15350877193	0.034	0.0153747597694	0.00752508361204	0.00212652844232	0.0127591706539	0.00208942749687	0.00325097529259	0	0.138	0.0452079566004
PBANKA_0411100	0.0259935016246	0.124808965869	0.162280701754	0.021	0.0179372197309	0.00501672240803	0.00425305688464	0.0170122275385	0.0062682824906	0	0.00584795321637	0.054	0.0433996383363
PBANKA_0411200	0.0254936265934	0.100611309221	0.188596491228	0.029	0.011531069827	0.00501672240803	0	0.0127591706539	0	0.00325097529259	0	0.051	0.0397830018083
PBANKA_0411500	0.034991252187	0.106979113602	0.100877192982	0.033	0.0128122998078	0.0250836120401	0.00425305688464	0.0127591706539	0.00417885499373	0	0	0.102	0.0361663652803
PBANKA_0411600	0.0274931267183	0.0853285787061	0.149122807018	0.022	0.011531069827	0.00752508361204	0.00425305688464	0.0106326422116	0.00417885499373	0.00325097529259	0.00584795321637	0.201	0.0253164556962
PBANKA_0411800	0.0264933766558	0.182119205298	0.144736842105	0.021	0.0256245996156	0.00501672240803	0.00425305688464	0.0170122275385	0.00208942749687	0	0	0.042	0.0361663652803
PBANKA_0411900	0.0279930017496	0.124808965869	0.118421052632	0.029	0.0179372197309	0.0250836120401	0.00637958532695	0.0170122275385	0.00417885499373	0.00325097529259	0.00584795321637	0.045	0.0470162748644
PBANKA_0411950	0.0249937515621	0.0751400916964	0.171052631579	0.025	0.0102498398463	0.0150501672241	0.00425305688464	0.00850611376927	0.00208942749687	0.00650195058518	0.00584795321637	0.096	0.0415913200723
PBANKA_0412000	0.0319920019995	0.104431991849	0.131578947368	0.023	0.0140935297886	0.0125418060201	0	0.0106326422116	0	0.00325097529259	0	0.036	0.0506329113924
PBANKA_0412200	0.0249937515621	0.100611309221	0.206140350877	0.024	0.00768737988469	0.0125418060201	0.00212652844232	0.00637958532695	0	0	0.00584795321637	0.096	0.0560578661844
PBANKA_0412300	0.0294926268433	0.078960774325	0.140350877193	0.033	0.00256245996156	0	0.00212652844232	0	0.00208942749687	0.00650195058518	0.00584795321637	0.045	0.0795660036166
PBANKA_0412400	0.028992751812	0.0445746306673	0.131578947368	0.032	0.0153747597694	0.00752508361204	0.00212652844232	0.00637958532695	0.00208942749687	0.00325097529259	0.00584795321637	0.066	0.0379746835443
PBANKA_0412500	0.0214946263434	0.0598573611819	0.162280701754	0.026	0.0166559897502	0.0125418060201	0.00637958532695	0.0127591706539	0.0062682824906	0	0.0116959064327	0.033	0.0361663652803
PBANKA_0412600	0.0214946263434	0.0662251655629	0.206140350877	0.022	0.0128122998078	0.0125418060201	0.00212652844232	0.0106326422116	0.00835770998746	0.00975292587776	0	0.081	0.0650994575045
PBANKA_0412700	0.0299925018745	0.0662251655629	0.109649122807	0.035	0.0179372197309	0.0125418060201	0	0.0191387559809	0	0	0	0.069	0.0542495479204
PBANKA_0412800	0.0339915021245	0.11079979623	0.122807017544	0.036	0.00896860986547	0.0100334448161	0.00212652844232	0.00850611376927	0	0	0	0.069	0.0542495479204
PBANKA_0412900	0.0409897525619	0.0738665308202	0.0657894736842	0.048	0.00896860986547	0	0.0170122275385	0.00850611376927	0.0146259924781	0	0.0292397660819	0.039	0.0470162748644
PBANKA_0413000	0.028992751812	0.117167600611	0.122807017544	0.025	0.0153747597694	0.0200668896321	0.00637958532695	0.0212652844232	0.00208942749687	0.00650195058518	0.00584795321637	0.042	0.0452079566004
PBANKA_0413200	0.0274931267183	0.128629648497	0.171052631579	0.033	0.00640614990391	0.0150501672241	0.00212652844232	0.00637958532695	0.00208942749687	0	0	0.171	0.0795660036166
PBANKA_0413300	0.0324918770307	0.0929699439633	0.109649122807	0.026	0.00640614990391	0.00752508361204	0	0.0106326422116	0	0	0	0.138	0.0578661844485
PBANKA_0413400	0.0334916270932	0.146459500764	0.0877192982456	0.039	0.0166559897502	0.00501672240803	0.00637958532695	0.0170122275385	0.00208942749687	0	0	0.069	0.0542495479204
PBANKA_0413600	0.0344913771557	0.114620478859	0.135964912281	0.034	0.0153747597694	0.0125418060201	0	0.0191387559809	0	0	0	0.048	0.0470162748644
PBANKA_0413800	0.034991252187	0.141365257259	0.188596491228	0.042	0.011531069827	0.00752508361204	0.00212652844232	0.0127591706539	0.00208942749687	0.00650195058518	0	0.072	0.0415913200723
PBANKA_0413900	0.0274931267183	0.0866021395823	0.166666666667	0.022	0.0128122998078	0.0175585284281	0	0.0106326422116	0	0.00325097529259	0	0.129	0.0687160940325
PBANKA_0414000	0.0259935016246	0.0636780438105	0.144736842105	0.016	0.0153747597694	0.00501672240803	0.00637958532695	0.0148856990962	0.00417885499373	0	0.00584795321637	0.09	0.0506329113924
PBANKA_0414100	0.0374906273432	0.0904228222109	0.162280701754	0.032	0.0102498398463	0.0150501672241	0.00425305688464	0.0148856990962	0	0.00650195058518	0.00584795321637	0.063	0.0849909584087
PBANKA_0414200	0.0279930017496	0.0713194090678	0.127192982456	0.028	0.00640614990391	0.0100334448161	0.00212652844232	0.00850611376927	0.00208942749687	0.00325097529259	0	0.102	0.0361663652803
PBANKA_0414300	0.0299925018745	0.118441161488	0.109649122807	0.031	0.00768737988469	0.0200668896321	0.00212652844232	0.00425305688464	0.00208942749687	0.00325097529259	0	0.09	0.0433996383363
PBANKA_0414400	0.0444888777806	0.101884870097	0.0482456140351	0.061	0.00768737988469	0.00250836120401	0.00850611376927	0	0.00417885499373	0	0.0116959064327	0.12	0.0361663652803
PBANKA_0414500	0.0379905023744	0.12098828324	0.0964912280702	0.051	0.00896860986547	0.0100334448161	0	0.00850611376927	0.00208942749687	0.00325097529259	0	0.126	0.0650994575045
PBANKA_0414600	0.0399900024994	0.0738665308202	0.0921052631579	0.042	0.00640614990391	0.0125418060201	0.00212652844232	0.00212652844232	0	0.00325097529259	0	0.096	0.0759493670886
PBANKA_0414900	0.034991252187	0.0560366785532	0.109649122807	0.028	0.00768737988469	0.0250836120401	0.00212652844232	0.00637958532695	0	0.0130039011704	0.00584795321637	0.093	0.0361663652803
PBANKA_0415100	0.034991252187	0.114620478859	0.201754385965	0.025	0.0128122998078	0.0125418060201	0.00637958532695	0.0106326422116	0.00417885499373	0.00975292587776	0.00584795321637	0.027	0.0777576853526
PBANKA_0415200	0.030992251937	0.14773306164	0.118421052632	0.037	0.011531069827	0.00501672240803	0.00425305688464	0.0106326422116	0	0.00325097529259	0	0.024	0.0560578661844
PBANKA_0415300	0.0259935016246	0.0674987264391	0.15350877193	0.02	0.011531069827	0.0250836120401	0.00212652844232	0.00850611376927	0.00208942749687	0.00325097529259	0.00584795321637	0.054	0.0470162748644
PBANKA_0415400	0.0374906273432	0.0458481915436	0.157894736842	0.042	0.00768737988469	0.00250836120401	0	0.00637958532695	0	0.00975292587776	0	0.066	0.0307414104882
PBANKA_0415700	0.032991752062	0.132450331126	0.109649122807	0.036	0.00640614990391	0.00752508361204	0.00212652844232	0.00425305688464	0.00208942749687	0.00325097529259	0.00584795321637	0.162	0.0596745027125
PBANKA_0415900	0.0384903774056	0.136271013754	0.109649122807	0.041	0.00256245996156	0.00501672240803	0	0.00212652844232	0	0.00325097529259	0	0.078	0.0506329113924
PBANKA_0416000	0.0304923769058	0.118441161488	0.0701754385965	0.029	0.0128122998078	0.0150501672241	0.00212652844232	0.0106326422116	0	0	0	0.081	0.0524412296564
PBANKA_0416100	0.0314921269683	0.0267447784004	0.157894736842	0.021	0.0102498398463	0.0301003344482	0.00212652844232	0.00425305688464	0.00208942749687	0.00325097529259	0.00584795321637	0.036	0.0397830018083
PBANKA_0416400	0.0374906273432	0.0993377483444	0.144736842105	0.031	0.00256245996156	0.0125418060201	0.00425305688464	0	0.00208942749687	0.00325097529259	0	0.051	0.0650994575045
PBANKA_0416600	0.0439890027493	0.0827814569536	0.140350877193	0.05	0.0140935297886	0.0100334448161	0.00850611376927	0.0106326422116	0.0062682824906	0	0	0.036	0.0379746835443
PBANKA_0416700	0.0379905023744	0.0815078960774	0.131578947368	0.041	0.00256245996156	0.0100334448161	0	0.00212652844232	0	0	0	0.066	0.0488245931284
PBANKA_0416800	0.0324918770307	0.0522159959246	0.206140350877	0.022	0.00640614990391	0.0100334448161	0	0.00425305688464	0	0.00325097529259	0	0.063	0.0180831826401
PBANKA_0417000	0.0319920019995	0.0840550178299	0.171052631579	0.037	0.0204996796925	0.00250836120401	0.00212652844232	0.0127591706539	0.0062682824906	0	0	0.06	0.0614828209765
PBANKA_0417200	0.0259935016246	0.072592969944	0.135964912281	0.026	0.0192184497117	0.0125418060201	0.00425305688464	0.0255183413078	0.00417885499373	0.00650195058518	0.00584795321637	0.048	0.0433996383363
PBANKA_0417300	0.0384903774056	0.0585838003057	0.0964912280702	0.049	0.00640614990391	0.0125418060201	0	0.00425305688464	0	0.00325097529259	0	0.033	0.0596745027125
PBANKA_0417400	0.0419895026243	0.0980641874682	0.135964912281	0.047	0.00896860986547	0.0100334448161	0.00637958532695	0.0106326422116	0.00417885499373	0	0	0.072	0.0560578661844
PBANKA_0417600	0.0429892526868	0.0662251655629	0.131578947368	0.038	0.0166559897502	0.00752508361204	0.00212652844232	0.0212652844232	0.00417885499373	0.00650195058518	0.00584795321637	0.054	0.0361663652803
PBANKA_0417700	0.0489877530617	0.0891492613347	0.100877192982	0.065	0.00768737988469	0.00250836120401	0.00212652844232	0.00637958532695	0.00208942749687	0	0.00584795321637	0.036	0.0867992766727
PBANKA_0417800	0.030992251937	0.0827814569536	0.105263157895	0.031	0.011531069827	0	0	0.00850611376927	0.00208942749687	0.00650195058518	0	0.078	0.0253164556962
PBANKA_0417900	0.0434891277181	0.0764136525726	0.162280701754	0.051	0.0153747597694	0.0100334448161	0.00425305688464	0.0191387559809	0.00208942749687	0	0	0.036	0.00904159132007
PBANKA_0418000	0.0294926268433	0.0585838003057	0.175438596491	0.025	0.00640614990391	0.0125418060201	0.00425305688464	0.00850611376927	0	0	0.00584795321637	0.06	0.0488245931284
PBANKA_0418100	0.0299925018745	0.0827814569536	0.197368421053	0.032	0.0166559897502	0.0125418060201	0.00637958532695	0.0212652844232	0.00417885499373	0.00975292587776	0.0116959064327	0.027	0.0632911392405
PBANKA_0418200	0.0449887528118	0.0649516046867	0.175438596491	0.044	0.0128122998078	0.0150501672241	0.00212652844232	0.0148856990962	0.00417885499373	0	0	0.045	0.0632911392405
PBANKA_0418300	0.0319920019995	0.12098828324	0.0921052631579	0.037	0.00896860986547	0.0175585284281	0	0.00425305688464	0	0.00975292587776	0	0.048	0.0614828209765
PBANKA_0418500	0.0584853786553	0.0713194090678	0.140350877193	0.083	0.0102498398463	0.0125418060201	0.00637958532695	0.0106326422116	0	0	0.00584795321637	0.033	0.0488245931284
PBANKA_0316961	0.0304923769058	0.072592969944	0.114035087719	0.029	0.00768737988469	0.0150501672241	0.00212652844232	0.00850611376927	0	0.00325097529259	0.00584795321637	0.033	0.0397830018083
PBANKA_0216041	0.0284928767808	0.0598573611819	0.0921052631579	0.033	0.0179372197309	0.0100334448161	0.00212652844232	0.0106326422116	0	0.00650195058518	0	0.039	0.0361663652803
PBANKA_1040581	0.0389902524369	0.0216505348956	0.122807017544	0.043	0.0204996796925	0.0200668896321	0.00212652844232	0.0127591706539	0.00417885499373	0	0	0.018	0.0235081374322
PBANKA_1000031	0.0274931267183	0.0445746306673	0.179824561404	0.026	0.0256245996156	0.00501672240803	0.00425305688464	0.0276448697501	0.00835770998746	0	0.00584795321637	0.012	0.0488245931284
PBANKA_1000061	0.028992751812	0.0534895568008	0.166666666667	0.032	0.0217809096733	0.0125418060201	0.00212652844232	0.0233918128655	0.00208942749687	0.00650195058518	0.00584795321637	0.009	0.0524412296564
PBANKA_0943900	0.0334916270932	0.030565461029	0.122807017544	0.043	0.0179372197309	0.0100334448161	0.00637958532695	0.0127591706539	0.00835770998746	0	0	0.012	0.0452079566004
PBANKA_0500950	0.0229942514371	0.0764136525726	0.157894736842	0.021	0.0217809096733	0.0225752508361	0.00425305688464	0.0148856990962	0.00208942749687	0	0.00584795321637	0.015	0.0488245931284
PBANKA_0501000	0.0279930017496	0.0687722873153	0.135964912281	0.027	0.0166559897502	0.00752508361204	0.00212652844232	0.0212652844232	0	0	0.00584795321637	0.036	0.0271247739602
PBANKA_0501300	0.0419895026243	0.0815078960774	0.118421052632	0.037	0.0128122998078	0.00501672240803	0.00637958532695	0.0127591706539	0.00417885499373	0	0	0.057	0.0542495479204
PBANKA_0501400	0.0414896275931	0.123535404992	0.149122807018	0.039	0.00896860986547	0.0225752508361	0.00425305688464	0.0127591706539	0.0062682824906	0.00650195058518	0.00584795321637	0.03	0.0759493670886
PBANKA_0501700	0.028992751812	0.136271013754	0.135964912281	0.029	0.0140935297886	0.0150501672241	0.00850611376927	0.0170122275385	0.0104471374843	0	0.0116959064327	0.075	0.0723327305606
PBANKA_0501900	0.0334916270932	0.0471217524198	0.149122807018	0.033	0.00768737988469	0.0150501672241	0.00425305688464	0.0106326422116	0	0	0.00584795321637	0.048	0.0361663652803
PBANKA_0502000	0.0339915021245	0.0776872134488	0.127192982456	0.032	0.0140935297886	0.00501672240803	0.00212652844232	0.0170122275385	0.00208942749687	0.00650195058518	0.00584795321637	0.045	0.0397830018083
PBANKA_0502100	0.0229942514371	0.0713194090678	0.179824561404	0.016	0.00768737988469	0.0250836120401	0	0.00425305688464	0	0.00325097529259	0	0.093	0.0560578661844
PBANKA_0502200	0.0284928767808	0.108252674478	0.140350877193	0.032	0.00896860986547	0.00501672240803	0.00212652844232	0.00850611376927	0	0	0	0.042	0.0542495479204
PBANKA_0502300	0.0319920019995	0.0598573611819	0.157894736842	0.03	0.0153747597694	0.0150501672241	0	0.0191387559809	0	0	0	0.06	0.0361663652803
PBANKA_0502400	0.0274931267183	0.0509424350484	0.171052631579	0.022	0.0179372197309	0.0100334448161	0.00212652844232	0.0127591706539	0.00208942749687	0.00975292587776	0.00584795321637	0.084	0.0560578661844
PBANKA_0502600	0.0249937515621	0.0522159959246	0.127192982456	0.027	0.00768737988469	0.0125418060201	0.00212652844232	0.00637958532695	0.00208942749687	0.00650195058518	0	0.102	0.0614828209765
PBANKA_0502650	0.028992751812	0.115894039735	0.131578947368	0.038	0.0179372197309	0.0125418060201	0.00637958532695	0.0148856990962	0.0062682824906	0.00650195058518	0.0116959064327	0.024	0.0614828209765
PBANKA_0502800	0.0264933766558	0.0267447784004	0.162280701754	0.024	0.00896860986547	0.00752508361204	0.00212652844232	0.00425305688464	0.00208942749687	0	0.00584795321637	0.09	0.0596745027125
PBANKA_0503000	0.030992251937	0.13117677025	0.144736842105	0.031	0.0140935297886	0.00250836120401	0.00425305688464	0.0127591706539	0.00417885499373	0.00325097529259	0.00584795321637	0.069	0.0506329113924
PBANKA_0503100	0.0229942514371	0.0955170657157	0.175438596491	0.016	0.00640614990391	0.0175585284281	0	0.00637958532695	0	0.00325097529259	0	0.099	0.0470162748644
PBANKA_0503200	0.0299925018745	0.0674987264391	0.135964912281	0.029	0.0153747597694	0	0	0.00850611376927	0	0	0	0.141	0.0361663652803
PBANKA_0503600	0.0344913771557	0.103158430973	0.140350877193	0.042	0.00768737988469	0.0100334448161	0	0.00425305688464	0	0	0	0.102	0.0524412296564
PBANKA_0503700	0.0334916270932	0.0929699439633	0.105263157895	0.032	0.0102498398463	0.0225752508361	0	0.00637958532695	0	0.00650195058518	0	0.147	0.0596745027125
PBANKA_0503800	0.0304923769058	0.119714722364	0.15350877193	0.023	0.0153747597694	0.0100334448161	0.00850611376927	0.0127591706539	0.0062682824906	0	0.0116959064327	0.03	0.0271247739602
PBANKA_0503900	0.0219945013747	0.0433010697911	0.184210526316	0.018	0.00256245996156	0.0125418060201	0	0	0	0.00975292587776	0	0.222	0.0705244122966
PBANKA_0504200	0.0299925018745	0.100611309221	0.149122807018	0.034	0.00896860986547	0.0100334448161	0	0.00637958532695	0.00208942749687	0.00975292587776	0	0.111	0.0578661844485
PBANKA_0504300	0.0324918770307	0.0636780438105	0.131578947368	0.024	0.0166559897502	0.00752508361204	0.00425305688464	0.0191387559809	0.00417885499373	0.00325097529259	0	0.108	0.0452079566004
PBANKA_0504400	0.0244938765309	0.112073357106	0.114035087719	0.027	0.0256245996156	0.0175585284281	0.00850611376927	0.0191387559809	0.0062682824906	0.00325097529259	0.0116959064327	0.042	0.0452079566004
PBANKA_0504500	0.0249937515621	0.0585838003057	0.15350877193	0.022	0.0153747597694	0.00250836120401	0.00637958532695	0.0148856990962	0.00208942749687	0.00650195058518	0.00584795321637	0.099	0.0397830018083
PBANKA_0504600	0.0319920019995	0.0916963830871	0.140350877193	0.028	0.0179372197309	0.0175585284281	0	0.0170122275385	0	0	0	0.039	0.0650994575045
PBANKA_0504800	0.0229942514371	0.048395313296	0.118421052632	0.02	0.00768737988469	0.0100334448161	0.00425305688464	0.00850611376927	0.00417885499373	0.00650195058518	0.00584795321637	0.129	0.0361663652803
PBANKA_0504900	0.0249937515621	0.0776872134488	0.140350877193	0.021	0.0192184497117	0.0250836120401	0	0.0148856990962	0	0	0	0.108	0.0488245931284
PBANKA_0505100	0.0369907523119	0.101884870097	0.100877192982	0.047	0.00640614990391	0.00250836120401	0	0.00850611376927	0.00208942749687	0	0	0.081	0.0669077757685
PBANKA_0505200	0.0369907523119	0.0916963830871	0.15350877193	0.045	0.0102498398463	0.0100334448161	0.00212652844232	0.0106326422116	0	0	0	0.063	0.0632911392405
PBANKA_0505300	0.0354911272182	0.126082526745	0.127192982456	0.023	0.00384368994234	0.00752508361204	0.00212652844232	0.00637958532695	0	0	0	0.087	0.0379746835443
PBANKA_0505400	0.0394901274681	0.142638818136	0.135964912281	0.028	0.0166559897502	0.0100334448161	0.00637958532695	0.0127591706539	0.0062682824906	0	0.00584795321637	0.102	0.0488245931284
PBANKA_0505500	0.0409897525619	0.159195109526	0.201754385965	0.045	0.0102498398463	0.0100334448161	0.00212652844232	0.0106326422116	0.00208942749687	0.00325097529259	0.00584795321637	0.069	0.0470162748644
PBANKA_0506100	0.0459885028743	0.0382068262863	0.214912280702	0.04	0.00384368994234	0.0150501672241	0	0.00425305688464	0	0	0	0.078	0.0271247739602
PBANKA_0506200	0.0374906273432	0.0624044829343	0.179824561404	0.041	0.0192184497117	0.0100334448161	0.0106326422116	0.0233918128655	0.00208942749687	0	0.0175438596491	0.009	0.0379746835443
PBANKA_0506300	0.0249937515621	0.126082526745	0.144736842105	0.026	0.0102498398463	0.0100334448161	0	0.00425305688464	0	0.00325097529259	0	0.045	0.0452079566004
PBANKA_0506400	0.0254936265934	0.0878757004585	0.144736842105	0.024	0.00640614990391	0.0125418060201	0.00425305688464	0.00850611376927	0	0	0	0.087	0.0578661844485
PBANKA_0506500	0.030992251937	0.11079979623	0.122807017544	0.036	0.0128122998078	0.0100334448161	0	0.00637958532695	0	0.00325097529259	0	0.048	0.0632911392405
PBANKA_0506800	0.0344913771557	0.0687722873153	0.144736842105	0.024	0.011531069827	0.0275919732441	0.0106326422116	0.0170122275385	0.00417885499373	0	0.00584795321637	0.063	0.0397830018083
PBANKA_0507000	0.034991252187	0.054763117677	0.15350877193	0.039	0.0128122998078	0.00501672240803	0.00212652844232	0.0127591706539	0.00208942749687	0.00325097529259	0	0.054	0.0470162748644
PBANKA_0507100	0.0399900024994	0.0891492613347	0.127192982456	0.05	0.0102498398463	0.0150501672241	0.00425305688464	0.0106326422116	0.00208942749687	0	0	0.081	0.0669077757685
PBANKA_0507200	0.0344913771557	0.0955170657157	0.135964912281	0.029	0.00896860986547	0.0225752508361	0.00425305688464	0.00425305688464	0.00208942749687	0.00325097529259	0.00584795321637	0.03	0.0596745027125
PBANKA_0507600	0.0354911272182	0.0776872134488	0.171052631579	0.035	0.011531069827	0.00752508361204	0.00425305688464	0.0127591706539	0.00208942749687	0	0.00584795321637	0.084	0.0542495479204
PBANKA_0507700	0.0319920019995	0.106979113602	0.171052631579	0.034	0.0166559897502	0.0100334448161	0.00212652844232	0.0170122275385	0	0.00325097529259	0	0.117	0.0506329113924
PBANKA_0507900	0.032991752062	0.0585838003057	0.0964912280702	0.036	0.011531069827	0.00501672240803	0.00850611376927	0.0106326422116	0.00208942749687	0.00650195058518	0.00584795321637	0.054	0.0397830018083
PBANKA_0508000	0.0359910022494	0.0878757004585	0.135964912281	0.031	0.0179372197309	0.0200668896321	0.00850611376927	0.0212652844232	0.0062682824906	0.00325097529259	0.0116959064327	0.108	0.0343580470163
PBANKA_0508100	0.0404898775306	0.0267447784004	0.214912280702	0.033	0.0128122998078	0.00501672240803	0.00425305688464	0.0191387559809	0.00208942749687	0	0.00584795321637	0.072	0.0433996383363
PBANKA_0508200	0.0304923769058	0.115894039735	0.162280701754	0.025	0.0102498398463	0.0125418060201	0.00212652844232	0.0106326422116	0.00417885499373	0	0.00584795321637	0.069	0.0415913200723
PBANKA_0508300	0.0354911272182	0.0764136525726	0.15350877193	0.031	0.00384368994234	0.00752508361204	0.00425305688464	0.00425305688464	0.00417885499373	0.0130039011704	0	0.054	0.0162748643761
PBANKA_0508600	0.0344913771557	0.109526235354	0.144736842105	0.033	0.00896860986547	0.0125418060201	0.00425305688464	0.0106326422116	0	0.00325097529259	0.0116959064327	0.033	0.0415913200723
PBANKA_0508700	0.0324918770307	0.14773306164	0.188596491228	0.029	0.0166559897502	0.00752508361204	0.00212652844232	0.0127591706539	0.00417885499373	0	0	0.057	0.0632911392405
PBANKA_0508900	0.0359910022494	0.0687722873153	0.15350877193	0.038	0.0102498398463	0.0150501672241	0.00425305688464	0.0106326422116	0.0062682824906	0	0	0.093	0.0361663652803
PBANKA_0509100	0.0249937515621	0.0827814569536	0.157894736842	0.019	0.0128122998078	0.00501672240803	0	0.0106326422116	0	0.00650195058518	0	0.12	0.0524412296564
PBANKA_0509200	0.0249937515621	0.0891492613347	0.114035087719	0.023	0.00896860986547	0.00250836120401	0	0.0106326422116	0.00208942749687	0.00325097529259	0	0.063	0.0325497287523
PBANKA_0509300	0.0409897525619	0.0534895568008	0.0921052631579	0.057	0.00896860986547	0.0150501672241	0.00637958532695	0.00850611376927	0	0	0	0.111	0.0470162748644
PBANKA_0509500	0.0269932516871	0.0929699439633	0.15350877193	0.026	0.0140935297886	0.0100334448161	0.00425305688464	0.0127591706539	0	0.00325097529259	0	0.087	0.0524412296564
PBANKA_0509600	0.0339915021245	0.136271013754	0.140350877193	0.019	0.0128122998078	0.00501672240803	0.00850611376927	0.0127591706539	0.00417885499373	0.00325097529259	0.0175438596491	0.054	0.0506329113924
PBANKA_0509700	0.028992751812	0.100611309221	0.19298245614	0.026	0.011531069827	0.0150501672241	0.00425305688464	0.0106326422116	0.00417885499373	0.00325097529259	0.0116959064327	0.078	0.0560578661844
PBANKA_0509800	0.032991752062	0.137544574631	0.15350877193	0.038	0.0128122998078	0.00501672240803	0.00212652844232	0.0106326422116	0.00208942749687	0.00650195058518	0	0.063	0.0470162748644
PBANKA_0509900	0.0324918770307	0.0853285787061	0.15350877193	0.04	0.0128122998078	0.00250836120401	0.00212652844232	0.00637958532695	0.00417885499373	0.00325097529259	0.00584795321637	0.105	0.0578661844485
PBANKA_0510000	0.0394901274681	0.15792154865	0.0877192982456	0.038	0.0102498398463	0.0100334448161	0.00212652844232	0.00637958532695	0.00208942749687	0.00325097529259	0	0.03	0.0506329113924
PBANKA_0510100	0.032991752062	0.0662251655629	0.118421052632	0.035	0.0179372197309	0.00752508361204	0.0106326422116	0.0212652844232	0.0062682824906	0.00650195058518	0.0116959064327	0.135	0.0397830018083
PBANKA_0510200	0.0299925018745	0.0904228222109	0.157894736842	0.029	0.00768737988469	0.0125418060201	0	0.00850611376927	0	0	0	0.054	0.0488245931284
PBANKA_0510300	0.0339915021245	0.145185939888	0.140350877193	0.035	0.011531069827	0.0125418060201	0.00425305688464	0.0127591706539	0	0	0.00584795321637	0.057	0.0452079566004
PBANKA_0510500	0.0344913771557	0.0866021395823	0.219298245614	0.026	0.0153747597694	0.0150501672241	0.00212652844232	0.0170122275385	0.00417885499373	0.00325097529259	0	0.036	0.0235081374322
PBANKA_0510600	0.0324918770307	0.109526235354	0.162280701754	0.03	0.00768737988469	0.00752508361204	0.0106326422116	0.0106326422116	0.0062682824906	0.00325097529259	0.0116959064327	0.072	0.0488245931284
PBANKA_0510700	0.0339915021245	0.113346917983	0.149122807018	0.028	0.00640614990391	0.0100334448161	0.00425305688464	0.00212652844232	0.0062682824906	0.00325097529259	0	0.096	0.0542495479204
PBANKA_0510800	0.018495376156	0.0764136525726	0.201754385965	0.011	0.0102498398463	0.00250836120401	0.00212652844232	0.0170122275385	0.00208942749687	0.00325097529259	0.00584795321637	0.108	0.0379746835443
PBANKA_0510900	0.0444888777806	0.108252674478	0.100877192982	0.06	0.00640614990391	0.0175585284281	0	0.00850611376927	0	0	0	0.096	0.0705244122966
PBANKA_0511000	0.0409897525619	0.106979113602	0.118421052632	0.026	0.00512491992313	0.0125418060201	0.00425305688464	0.00637958532695	0.00208942749687	0.00325097529259	0	0.087	0.0614828209765
PBANKA_0511100	0.0319920019995	0.119714722364	0.206140350877	0.02	0.0102498398463	0.00752508361204	0.00212652844232	0.00637958532695	0.00208942749687	0.00650195058518	0.00584795321637	0.117	0.0325497287523
PBANKA_0511300	0.0294926268433	0.105705552725	0.127192982456	0.036	0.011531069827	0.0100334448161	0.00637958532695	0.0127591706539	0.00417885499373	0.00325097529259	0	0.075	0.0343580470163
PBANKA_0511400	0.032991752062	0.143912379012	0.118421052632	0.043	0.0128122998078	0.00501672240803	0.0106326422116	0.0170122275385	0.0104471374843	0	0	0.087	0.0650994575045
PBANKA_0511500	0.0354911272182	0.134997452878	0.0964912280702	0.04	0.0128122998078	0.0125418060201	0.00425305688464	0.00850611376927	0.00417885499373	0	0	0.09	0.0849909584087
PBANKA_0511600	0.0399900024994	0.109526235354	0.149122807018	0.038	0.00768737988469	0.0125418060201	0	0.00425305688464	0	0.00325097529259	0	0.111	0.0452079566004
PBANKA_0511900	0.0394901274681	0.0993377483444	0.114035087719	0.045	0.0102498398463	0.0225752508361	0	0.00637958532695	0	0	0	0.135	0.0632911392405
PBANKA_0512100	0.0344913771557	0.163015792155	0.144736842105	0.024	0.0204996796925	0.0200668896321	0.00425305688464	0.0297713981925	0.00417885499373	0.00975292587776	0.00584795321637	0.126	0.0560578661844
PBANKA_0512200	0.0279930017496	0.0700458481915	0.188596491228	0.027	0.0128122998078	0.00501672240803	0.00637958532695	0.0148856990962	0.00417885499373	0	0.00584795321637	0.129	0.0361663652803
PBANKA_0512300	0.0394901274681	0.108252674478	0.109649122807	0.047	0.011531069827	0.0125418060201	0.00425305688464	0.0148856990962	0.00417885499373	0	0.00584795321637	0.177	0.0687160940325
PBANKA_0512400	0.0354911272182	0.0674987264391	0.19298245614	0.03	0.0102498398463	0.00752508361204	0.00425305688464	0.00850611376927	0.00417885499373	0	0	0.06	0.0524412296564
PBANKA_0512500	0.0354911272182	0.177024961793	0.114035087719	0.031	0.0102498398463	0.00501672240803	0.00425305688464	0.00637958532695	0.00417885499373	0	0	0.015	0.0343580470163
PBANKA_0512600	0.0374906273432	0.112073357106	0.127192982456	0.027	0.0128122998078	0	0.00212652844232	0.0106326422116	0.00208942749687	0.00325097529259	0	0.072	0.0325497287523
PBANKA_0512700	0.0399900024994	0.124808965869	0.175438596491	0.051	0.00896860986547	0.00501672240803	0.00425305688464	0.00850611376927	0.00417885499373	0	0.00584795321637	0.117	0.0560578661844
PBANKA_0512800	0.0439890027493	0.096790626592	0.109649122807	0.056	0.011531069827	0.00501672240803	0.00212652844232	0.0170122275385	0	0.00650195058518	0	0.099	0.0271247739602
PBANKA_0512900	0.0564858785304	0.0738665308202	0.118421052632	0.05	0.00768737988469	0.0100334448161	0.00212652844232	0.00425305688464	0.00208942749687	0.00325097529259	0	0.042	0.0578661844485
PBANKA_0513000	0.0444888777806	0.119714722364	0.0833333333333	0.056	0.0153747597694	0.00752508361204	0.00425305688464	0.0148856990962	0.0062682824906	0.00325097529259	0.0116959064327	0.093	0.0506329113924
PBANKA_0513200	0.0304923769058	0.0687722873153	0.19298245614	0.028	0.00640614990391	0.00752508361204	0	0.00425305688464	0	0	0	0.072	0.0578661844485
PBANKA_0513600	0.0339915021245	0.0916963830871	0.114035087719	0.03	0.0140935297886	0.00752508361204	0.00850611376927	0.0170122275385	0.0104471374843	0	0	0.117	0.0976491862568
PBANKA_0513800	0.0404898775306	0.0853285787061	0.162280701754	0.044	0.00640614990391	0.0301003344482	0.00212652844232	0.00425305688464	0	0.00325097529259	0	0.087	0.0723327305606
PBANKA_0513900	0.0304923769058	0.0624044829343	0.127192982456	0.022	0.0102498398463	0.00752508361204	0.00850611376927	0.0106326422116	0.00835770998746	0.00325097529259	0.0116959064327	0.057	0.0614828209765
PBANKA_0514100	0.0394901274681	0.072592969944	0.140350877193	0.044	0.00640614990391	0.0175585284281	0.00212652844232	0.00637958532695	0.00208942749687	0	0	0.027	0.0253164556962
PBANKA_0514300	0.0369907523119	0.0522159959246	0.219298245614	0.031	0.00512491992313	0.0250836120401	0	0.00425305688464	0	0.00325097529259	0	0.093	0.0379746835443
PBANKA_0514500	0.0409897525619	0.0662251655629	0.131578947368	0.049	0.00768737988469	0.0125418060201	0	0.00850611376927	0	0	0	0.081	0.0470162748644
PBANKA_0514600	0.0324918770307	0.0802343352012	0.118421052632	0.034	0.0128122998078	0.0150501672241	0.00212652844232	0.0148856990962	0.00208942749687	0.00325097529259	0	0.021	0.0361663652803
PBANKA_0514800	0.0324918770307	0.0649516046867	0.175438596491	0.033	0.00768737988469	0.0150501672241	0.00425305688464	0.00425305688464	0.00208942749687	0.00325097529259	0	0.09	0.0470162748644
PBANKA_0514900	0.0404898775306	0.117167600611	0.105263157895	0.035	0.0102498398463	0.0100334448161	0.00212652844232	0.0106326422116	0.00417885499373	0.00650195058518	0.00584795321637	0.066	0.0940325497288
PBANKA_0515100	0.034991252187	0.160468670402	0.122807017544	0.036	0.0166559897502	0	0.00425305688464	0.0127591706539	0.00208942749687	0	0	0.045	0.0596745027125
PBANKA_0515200	0.032991752062	0.100611309221	0.0921052631579	0.036	0.0128122998078	0.0150501672241	0.00637958532695	0.0170122275385	0.00417885499373	0.00650195058518	0.00584795321637	0.117	0.0578661844485
PBANKA_0515300	0.0304923769058	0.0598573611819	0.15350877193	0.026	0.00256245996156	0.0301003344482	0	0.00425305688464	0	0.00325097529259	0	0.021	0.0180831826401
PBANKA_0515600	0.030992251937	0.0955170657157	0.135964912281	0.034	0.0140935297886	0.00501672240803	0.00637958532695	0.0212652844232	0.00417885499373	0	0.00584795321637	0.06	0.0433996383363
PBANKA_0515900	0.0344913771557	0.112073357106	0.206140350877	0.026	0.0140935297886	0.00752508361204	0.00637958532695	0.0148856990962	0.00208942749687	0.00325097529259	0.0116959064327	0.021	0.0397830018083
PBANKA_0516000	0.0314921269683	0.122261844116	0.105263157895	0.042	0.0140935297886	0	0.00637958532695	0.0148856990962	0.00417885499373	0.00325097529259	0.00584795321637	0.069	0.0488245931284
PBANKA_0516100	0.0249937515621	0.128629648497	0.171052631579	0.014	0.0102498398463	0.0125418060201	0.00212652844232	0.00850611376927	0.00208942749687	0.00650195058518	0	0.075	0.0343580470163
PBANKA_0516200	0.0404898775306	0.124808965869	0.0833333333333	0.044	0.0166559897502	0.0100334448161	0.00637958532695	0.0191387559809	0.00208942749687	0	0.0116959064327	0.051	0.0524412296564
PBANKA_0516300	0.0354911272182	0.134997452878	0.118421052632	0.038	0.0140935297886	0.0125418060201	0.00212652844232	0.0170122275385	0.00208942749687	0	0	0.06	0.0361663652803
PBANKA_0516400	0.0284928767808	0.105705552725	0.179824561404	0.024	0.0166559897502	0.0100334448161	0.00212652844232	0.0148856990962	0.00208942749687	0	0	0.057	0.0488245931284
PBANKA_0516500	0.030992251937	0.072592969944	0.118421052632	0.027	0.0140935297886	0.0100334448161	0.00212652844232	0.0170122275385	0	0.00650195058518	0	0.051	0.0271247739602
PBANKA_0516600	0.0294926268433	0.0993377483444	0.118421052632	0.031	0.0140935297886	0.00250836120401	0.00850611376927	0.0127591706539	0.00835770998746	0	0	0.069	0.0578661844485
PBANKA_0516700	0.034991252187	0.0598573611819	0.171052631579	0.026	0.0102498398463	0.00501672240803	0.00212652844232	0.00637958532695	0.00208942749687	0	0.00584795321637	0.036	0.0415913200723
PBANKA_0516800	0.0339915021245	0.0942435048395	0.131578947368	0.037	0.0179372197309	0.0200668896321	0.00425305688464	0.0127591706539	0	0.00325097529259	0	0.021	0.0596745027125
PBANKA_0517000	0.0414896275931	0.0993377483444	0.0921052631579	0.045	0.0320307495195	0.0125418060201	0.00850611376927	0.0318979266348	0	0	0	0.063	0.0506329113924
PBANKA_0517100	0.0439890027493	0.0802343352012	0.100877192982	0.051	0.0192184497117	0.0100334448161	0.00212652844232	0.0212652844232	0.00417885499373	0	0	0.024	0.0452079566004
PBANKA_0517200	0.0414896275931	0.054763117677	0.184210526316	0.043	0.0128122998078	0.0150501672241	0.00212652844232	0.0148856990962	0	0.00325097529259	0	0.063	0.0560578661844
PBANKA_0517300	0.0314921269683	0.0343861436577	0.184210526316	0.02	0.00640614990391	0.00501672240803	0.00637958532695	0.00637958532695	0.00208942749687	0.00325097529259	0.00584795321637	0.069	0.0488245931284
PBANKA_0517600	0.0404898775306	0.0687722873153	0.15350877193	0.033	0.00896860986547	0.00752508361204	0.00212652844232	0.00637958532695	0.00208942749687	0.00975292587776	0	0.039	0.0506329113924
PBANKA_0517800	0.0359910022494	0.0420275089149	0.131578947368	0.045	0.011531069827	0.0200668896321	0.00212652844232	0.0127591706539	0.00417885499373	0.00325097529259	0	0.051	0.0343580470163
PBANKA_0517900	0.0344913771557	0.0840550178299	0.0964912280702	0.03	0.0179372197309	0.0175585284281	0.00212652844232	0.0170122275385	0.00208942749687	0	0	0.057	0.0741410488246
PBANKA_0518100	0.0354911272182	0.0624044829343	0.162280701754	0.036	0.00512491992313	0.0200668896321	0.00425305688464	0.00637958532695	0	0.0130039011704	0	0.078	0.0433996383363
PBANKA_0518200	0.0629842539365	0.0522159959246	0.0614035087719	0.078	0.0140935297886	0.0100334448161	0	0.00850611376927	0	0	0	0.045	0.0506329113924
PBANKA_0518300	0.0334916270932	0.0827814569536	0.166666666667	0.02	0.0140935297886	0.0200668896321	0.00850611376927	0.00850611376927	0.00208942749687	0	0	0.036	0.0632911392405
PBANKA_0518500	0.0359910022494	0.105705552725	0.100877192982	0.04	0.0140935297886	0.0100334448161	0	0.0106326422116	0	0.00650195058518	0	0.042	0.0759493670886
PBANKA_0518600	0.0364908772807	0.078960774325	0.166666666667	0.033	0.011531069827	0.0150501672241	0.00212652844232	0.00850611376927	0.00208942749687	0.00650195058518	0	0.039	0.0415913200723
PBANKA_0518800	0.0354911272182	0.0624044829343	0.114035087719	0.036	0.0166559897502	0.0200668896321	0.00637958532695	0.0191387559809	0.00208942749687	0.00325097529259	0.00584795321637	0.057	0.0162748643761
PBANKA_0518900	0.0384903774056	0.0598573611819	0.122807017544	0.041	0.0166559897502	0.0200668896321	0.00425305688464	0.0191387559809	0.00208942749687	0.00325097529259	0.00584795321637	0.033	0.0415913200723
PBANKA_0519000	0.0334916270932	0.0496688741722	0.0394736842105	0.035	0.00640614990391	0.0250836120401	0.00212652844232	0.00637958532695	0.00208942749687	0.00325097529259	0	0.069	0
PBANKA_0519300	0.0414896275931	0.0560366785532	0.127192982456	0.039	0.00768737988469	0.0125418060201	0.00637958532695	0.00637958532695	0.00208942749687	0	0.0175438596491	0.057	0.0433996383363
PBANKA_0519500	0.0409897525619	0.0878757004585	0.140350877193	0.038	0.00768737988469	0.0125418060201	0.00212652844232	0.00637958532695	0.00208942749687	0.00325097529259	0.00584795321637	0.087	0.0452079566004
PBANKA_0519600	0.0389902524369	0.0929699439633	0.0789473684211	0.041	0.00512491992313	0.00752508361204	0.00212652844232	0.00425305688464	0.00208942749687	0.00650195058518	0	0.099	0.0560578661844
PBANKA_0519800	0.0384903774056	0.112073357106	0.118421052632	0.038	0.011531069827	0.00501672240803	0.00425305688464	0.00850611376927	0	0	0	0.042	0.0632911392405
PBANKA_0519900	0.0354911272182	0.048395313296	0.15350877193	0.034	0.00896860986547	0.00501672240803	0	0.00637958532695	0.00208942749687	0	0	0.072	0.0198915009042
PBANKA_0520100	0.0294926268433	0.114620478859	0.140350877193	0.026	0.0102498398463	0.0250836120401	0.00212652844232	0.0148856990962	0	0.00325097529259	0.00584795321637	0.06	0.0813743218807
PBANKA_0520200	0.0424893776556	0.0700458481915	0.0701754385965	0.054	0.00768737988469	0.0100334448161	0	0.0127591706539	0	0	0	0.078	0.0849909584087
PBANKA_0520300	0.0414896275931	0.0713194090678	0.149122807018	0.029	0.00512491992313	0.00501672240803	0.00425305688464	0	0.00417885499373	0	0	0.045	0.0560578661844
PBANKA_0520600	0.0324918770307	0.0904228222109	0.100877192982	0.034	0.00640614990391	0.0125418060201	0.00212652844232	0.00850611376927	0	0.00325097529259	0	0.099	0.0813743218807
PBANKA_0520800	0.0324918770307	0.0878757004585	0.149122807018	0.024	0.0153747597694	0.00752508361204	0.00425305688464	0.0127591706539	0.0062682824906	0	0	0.06	0.0669077757685
PBANKA_0521100	0.030992251937	0.123535404992	0.135964912281	0.039	0.0166559897502	0.0200668896321	0.00212652844232	0.0170122275385	0.00208942749687	0.00325097529259	0	0.027	0.0470162748644
PBANKA_0521300	0.0194951262184	0.0356597045339	0.210526315789	0.016	0.0140935297886	0.00501672240803	0.00212652844232	0.0127591706539	0.00208942749687	0.00325097529259	0.00584795321637	0.066	0.0289330922242
PBANKA_0521700	0.032991752062	0.106979113602	0.166666666667	0.033	0.011531069827	0.0100334448161	0.00212652844232	0.0106326422116	0	0.00325097529259	0	0.027	0.0397830018083
PBANKA_0521800	0.032991752062	0.0980641874682	0.157894736842	0.025	0.00384368994234	0.0200668896321	0	0	0	0.00325097529259	0	0.063	0.0560578661844
PBANKA_0521900	0.0259935016246	0.16811003566	0.118421052632	0.027	0.0192184497117	0.00752508361204	0.00637958532695	0.0127591706539	0.0062682824906	0	0.0175438596491	0.039	0.0415913200723
PBANKA_0522000	0.0254936265934	0.12098828324	0.118421052632	0.025	0.0102498398463	0.0225752508361	0	0.00850611376927	0	0.00975292587776	0	0.117	0.0415913200723
PBANKA_0522100	0.0214946263434	0.0878757004585	0.197368421053	0.019	0.0166559897502	0.0175585284281	0.00425305688464	0.0170122275385	0.0062682824906	0.0162548764629	0.00584795321637	0.12	0.0361663652803
PBANKA_0522200	0.0239940014996	0.12098828324	0.162280701754	0.026	0.0102498398463	0.0175585284281	0.00850611376927	0.0106326422116	0.0104471374843	0.00650195058518	0.00584795321637	0.087	0.0867992766727
PBANKA_0522300	0.0284928767808	0.117167600611	0.149122807018	0.025	0.00768737988469	0.00752508361204	0.00425305688464	0.00425305688464	0.00417885499373	0.00975292587776	0.00584795321637	0.081	0.0831826401447
PBANKA_0522400	0.0284928767808	0.124808965869	0.109649122807	0.029	0.00896860986547	0.0100334448161	0.00212652844232	0.00850611376927	0.00208942749687	0.00325097529259	0.00584795321637	0.069	0.0650994575045
PBANKA_0522500	0.0294926268433	0.128629648497	0.184210526316	0.028	0.00384368994234	0	0	0	0	0.00325097529259	0	0.087	0.0506329113924
PBANKA_0522700	0.0469882529368	0.0993377483444	0.0657894736842	0.063	0.0179372197309	0.00501672240803	0.00850611376927	0.0212652844232	0.00835770998746	0	0.00584795321637	0.15	0.0813743218807
PBANKA_0522800	0.0274931267183	0.0815078960774	0.109649122807	0.026	0.00512491992313	0.0150501672241	0.00212652844232	0.00637958532695	0	0	0	0.093	0.0578661844485
PBANKA_0522900	0.0189952511872	0.0649516046867	0.15350877193	0.02	0.00384368994234	0.0100334448161	0	0.00425305688464	0	0.00325097529259	0	0.105	0.0307414104882
PBANKA_0523000	0.0239940014996	0.119714722364	0.157894736842	0.015	0.0166559897502	0.00501672240803	0.00425305688464	0.0106326422116	0.00208942749687	0	0	0.108	0.0289330922242
PBANKA_0523100	0.028992751812	0.124808965869	0.122807017544	0.037	0.00768737988469	0.0125418060201	0	0.00637958532695	0	0.00325097529259	0	0.117	0.0741410488246
PBANKA_0523200	0.0229942514371	0.106979113602	0.131578947368	0.02	0.00640614990391	0.0200668896321	0.00212652844232	0.00637958532695	0.00208942749687	0	0	0.057	0.0669077757685
PBANKA_0523300	0.0274931267183	0.096790626592	0.15350877193	0.033	0.0102498398463	0.0100334448161	0.00212652844232	0.0170122275385	0	0.00650195058518	0.00584795321637	0.102	0.0632911392405
PBANKA_0523400	0.0314921269683	0.0636780438105	0.171052631579	0.03	0.00640614990391	0.0125418060201	0.00212652844232	0.00637958532695	0	0.00650195058518	0	0.078	0.0560578661844
PBANKA_0523500	0.034991252187	0.137544574631	0.127192982456	0.03	0.0128122998078	0.00250836120401	0.00425305688464	0.0106326422116	0.00417885499373	0	0.00584795321637	0.141	0.0777576853526
PBANKA_0523600	0.0389902524369	0.18466632705	0.149122807018	0.044	0.0192184497117	0.0175585284281	0	0.0212652844232	0.00208942749687	0.00650195058518	0	0.099	0.0669077757685
PBANKA_0523800	0.0344913771557	0.117167600611	0.144736842105	0.029	0.00768737988469	0.0125418060201	0.00212652844232	0.0106326422116	0.00208942749687	0.00975292587776	0	0.066	0.0813743218807
PBANKA_0523900	0.0404898775306	0.0993377483444	0.0526315789474	0.052	0.00640614990391	0.0100334448161	0.00425305688464	0.00850611376927	0.00208942749687	0.00325097529259	0	0.105	0.0849909584087
PBANKA_0524000	0.0244938765309	0.0916963830871	0.210526315789	0.026	0.011531069827	0.0100334448161	0.00212652844232	0.00637958532695	0.00208942749687	0	0	0.042	0.0325497287523
PBANKA_0524100	0.034991252187	0.118441161488	0.179824561404	0.023	0.0204996796925	0.0100334448161	0.00425305688464	0.0212652844232	0.00417885499373	0	0.00584795321637	0.066	0.0397830018083
PBANKA_0524200	0.0414896275931	0.11079979623	0.131578947368	0.05	0.0166559897502	0.00250836120401	0.00425305688464	0.0212652844232	0.00208942749687	0.00650195058518	0	0.072	0.0415913200723
PBANKA_0524300	0.0304923769058	0.0878757004585	0.0877192982456	0.035	0.0179372197309	0.00752508361204	0.00425305688464	0.0255183413078	0	0	0.00584795321637	0.099	0.0506329113924
PBANKA_0524400	0.0239940014996	0.0904228222109	0.135964912281	0.025	0.0128122998078	0.0100334448161	0.00212652844232	0.0148856990962	0.00208942749687	0	0	0.054	0.0488245931284
PBANKA_0524600	0.0224943764059	0.124808965869	0.114035087719	0.023	0.0140935297886	0.00501672240803	0.00212652844232	0.0127591706539	0	0.00975292587776	0	0.012	0.0506329113924
PBANKA_0524700	0.0234941264684	0.0229240957718	0.19298245614	0.027	0.011531069827	0.0150501672241	0.00212652844232	0.0127591706539	0.00208942749687	0.00325097529259	0	0.045	0.0235081374322
PBANKA_0600300	0.0339915021245	0.0331125827815	0.144736842105	0.04	0.0217809096733	0.0150501672241	0.00425305688464	0.0233918128655	0.00417885499373	0	0	0.012	0.0415913200723
PBANKA_0600500	0.0399900024994	0.0611309220581	0.149122807018	0.041	0.00896860986547	0.00501672240803	0	0.0106326422116	0.00208942749687	0	0	0.045	0.0470162748644
PBANKA_0600700	0.0374906273432	0.123535404992	0.127192982456	0.031	0.00640614990391	0.0125418060201	0.00425305688464	0.00850611376927	0.00208942749687	0.0130039011704	0.00584795321637	0.147	0.0795660036166
PBANKA_0600900	0.0379905023744	0.106979113602	0.131578947368	0.04	0.0153747597694	0.00501672240803	0.00637958532695	0.0148856990962	0.00417885499373	0.00650195058518	0.00584795321637	0.063	0.0632911392405
PBANKA_0601000	0.0279930017496	0.0904228222109	0.188596491228	0.024	0.00768737988469	0.0100334448161	0.00425305688464	0.00850611376927	0.00208942749687	0	0.00584795321637	0.048	0.0849909584087
PBANKA_0601100	0.0389902524369	0.072592969944	0.0921052631579	0.04	0.00768737988469	0.0150501672241	0.00425305688464	0.00212652844232	0.00417885499373	0	0.00584795321637	0.075	0.0650994575045
PBANKA_0601200	0.0334916270932	0.0802343352012	0.127192982456	0.028	0.0179372197309	0.00501672240803	0.00637958532695	0.0255183413078	0.0062682824906	0.00325097529259	0.0116959064327	0.036	0.0144665461121
PBANKA_0601500	0.0259935016246	0.0522159959246	0.162280701754	0.019	0.00512491992313	0.0250836120401	0.00425305688464	0.00637958532695	0.00417885499373	0	0	0.078	0.0777576853526
PBANKA_0601600	0.0279930017496	0.0254712175242	0.15350877193	0.03	0.00768737988469	0.00752508361204	0	0.00850611376927	0.00208942749687	0.00325097529259	0	0.06	0.0506329113924
PBANKA_0601700	0.0234941264684	0.0611309220581	0.157894736842	0.018	0.0179372197309	0.0175585284281	0.00212652844232	0.0127591706539	0	0.00650195058518	0	0.087	0.0433996383363
PBANKA_0601900	0.0409897525619	0.0878757004585	0.127192982456	0.04	0.00256245996156	0.0100334448161	0.00425305688464	0.00212652844232	0.00417885499373	0.00325097529259	0.00584795321637	0.099	0.0723327305606
PBANKA_0602000	0.0359910022494	0.0776872134488	0.188596491228	0.029	0.0102498398463	0.00752508361204	0.00850611376927	0.0106326422116	0.00417885499373	0.00325097529259	0.00584795321637	0.054	0.0216998191682
PBANKA_0602100	0.0374906273432	0.0815078960774	0.144736842105	0.045	0.00768737988469	0.00752508361204	0.00637958532695	0.00212652844232	0.00208942749687	0.00325097529259	0	0.144	0.0723327305606
PBANKA_0602200	0.0344913771557	0.161742231279	0.175438596491	0.03	0.0269058295964	0.0125418060201	0.00425305688464	0.0276448697501	0.00208942749687	0	0	0.018	0.0578661844485
PBANKA_0602300	0.0334916270932	0.0471217524198	0.166666666667	0.026	0.00512491992313	0.0150501672241	0.00425305688464	0.00637958532695	0.00208942749687	0.00650195058518	0.00584795321637	0.144	0.0433996383363
PBANKA_0602400	0.0344913771557	0.155374426898	0.127192982456	0.038	0.0153747597694	0.00752508361204	0.00425305688464	0.00850611376927	0.00417885499373	0	0.00584795321637	0.042	0.0271247739602
PBANKA_0602600	0.0394901274681	0.137544574631	0.118421052632	0.035	0.0153747597694	0.00752508361204	0.00637958532695	0.0212652844232	0.00208942749687	0	0	0.072	0.0488245931284
PBANKA_0602700	0.0359910022494	0.0980641874682	0.109649122807	0.042	0.0128122998078	0.0250836120401	0	0.0127591706539	0	0	0	0.072	0.0650994575045
PBANKA_0602800	0.0399900024994	0.166836474783	0.105263157895	0.046	0.0140935297886	0.00752508361204	0.00212652844232	0.0106326422116	0.00208942749687	0	0	0.066	0.0433996383363
PBANKA_0602900	0.0299925018745	0.14773306164	0.131578947368	0.02	0.0128122998078	0.0150501672241	0.00637958532695	0.00850611376927	0.0062682824906	0.0130039011704	0.0175438596491	0.081	0.0415913200723
PBANKA_0603000	0.0279930017496	0.0980641874682	0.149122807018	0.023	0.011531069827	0.0100334448161	0.00212652844232	0.0106326422116	0.00208942749687	0.00325097529259	0	0.033	0.0325497287523
PBANKA_0603100	0.0314921269683	0.163015792155	0.15350877193	0.022	0.0192184497117	0.0100334448161	0.00637958532695	0.0148856990962	0.00208942749687	0	0	0.075	0.0433996383363
PBANKA_0603200	0.0314921269683	0.124808965869	0.0833333333333	0.026	0.00512491992313	0.0275919732441	0	0.00212652844232	0	0	0	0.111	0.0940325497288
PBANKA_0603300	0.0274931267183	0.115894039735	0.127192982456	0.034	0.00768737988469	0.0125418060201	0.00425305688464	0.00425305688464	0.00208942749687	0.00325097529259	0.00584795321637	0.159	0.0795660036166
PBANKA_0603500	0.0259935016246	0.133723892002	0.166666666667	0.026	0.011531069827	0.0175585284281	0.00637958532695	0.00850611376927	0	0	0.00584795321637	0.045	0.0506329113924
PBANKA_0603650	0.0299925018745	0.178298522669	0.131578947368	0.035	0.0166559897502	0.00250836120401	0.00637958532695	0.0170122275385	0.00835770998746	0	0.00584795321637	0.141	0.0578661844485
PBANKA_0603700	0.0299925018745	0.137544574631	0.114035087719	0.026	0.0140935297886	0.00501672240803	0.0106326422116	0.0106326422116	0.00417885499373	0.00325097529259	0.0116959064327	0.09	0.0361663652803
PBANKA_0603800	0.0304923769058	0.078960774325	0.127192982456	0.034	0.0102498398463	0.0275919732441	0.00425305688464	0.00637958532695	0.00417885499373	0	0	0.033	0.0705244122966
PBANKA_0604100	0.0279930017496	0.0713194090678	0.171052631579	0.032	0.00512491992313	0.00501672240803	0	0.00212652844232	0	0.00325097529259	0	0.048	0.0596745027125
PBANKA_0604600	0.0359910022494	0.0942435048395	0.144736842105	0.041	0.00768737988469	0.00752508361204	0.00212652844232	0.00850611376927	0.00417885499373	0.00650195058518	0	0.054	0.0307414104882
PBANKA_0604700	0.0384903774056	0.11079979623	0.131578947368	0.029	0.00896860986547	0.00752508361204	0	0.0106326422116	0	0.00325097529259	0	0.06	0.0741410488246
PBANKA_0604900	0.0304923769058	0.0700458481915	0.144736842105	0.036	0.00768737988469	0.0200668896321	0.00425305688464	0.00637958532695	0.00417885499373	0.00650195058518	0	0.036	0.0307414104882
PBANKA_0605000	0.0304923769058	0.0916963830871	0.15350877193	0.035	0.00768737988469	0.00250836120401	0	0.00850611376927	0.00208942749687	0.00650195058518	0	0.063	0.0361663652803
PBANKA_0605100	0.0279930017496	0.030565461029	0.171052631579	0.023	0.00768737988469	0.0125418060201	0.00425305688464	0.00637958532695	0.00417885499373	0.0195058517555	0.00584795321637	0.042	0.0397830018083
PBANKA_0605200	0.0364908772807	0.0471217524198	0.175438596491	0.034	0.0153747597694	0.00752508361204	0	0.0148856990962	0	0.00325097529259	0	0.078	0.0470162748644
PBANKA_0605300	0.0369907523119	0.054763117677	0.162280701754	0.042	0.00640614990391	0.0100334448161	0	0.00637958532695	0	0	0	0.078	0.0524412296564
PBANKA_0605500	0.0299925018745	0.0751400916964	0.114035087719	0.029	0.0192184497117	0.00501672240803	0.00850611376927	0.0233918128655	0.00835770998746	0.00325097529259	0.0116959064327	0.057	0.0343580470163
PBANKA_0605800	0.0354911272182	0.0827814569536	0.15350877193	0.028	0.0179372197309	0.0125418060201	0.0106326422116	0.00850611376927	0.0125365649812	0.00325097529259	0.0116959064327	0.078	0.0542495479204
PBANKA_0606000	0.0399900024994	0.0942435048395	0.114035087719	0.046	0.0102498398463	0.0100334448161	0.00637958532695	0.0106326422116	0	0	0	0.036	0.0542495479204
PBANKA_0606100	0.0379905023744	0.0649516046867	0.140350877193	0.046	0.0102498398463	0.0125418060201	0	0.0106326422116	0	0.00325097529259	0	0.048	0.0470162748644
PBANKA_0606200	0.0339915021245	0.0471217524198	0.175438596491	0.032	0.0192184497117	0.00250836120401	0.00425305688464	0.0297713981925	0.00417885499373	0	0.00584795321637	0.048	0.0470162748644
PBANKA_0606300	0.0404898775306	0.0369332654101	0.131578947368	0.039	0.00896860986547	0.00501672240803	0.00425305688464	0.0106326422116	0.00417885499373	0.00325097529259	0.0116959064327	0.024	0.0216998191682
PBANKA_0606400	0.0379905023744	0.0573102394294	0.15350877193	0.043	0.011531069827	0.0225752508361	0.00425305688464	0.0106326422116	0.00417885499373	0	0	0.144	0.0560578661844
PBANKA_0606500	0.0324918770307	0.132450331126	0.122807017544	0.029	0.0102498398463	0.0125418060201	0.00212652844232	0.0106326422116	0	0.00650195058518	0	0.015	0.0632911392405
PBANKA_0606600	0.0269932516871	0.136271013754	0.127192982456	0.024	0.00896860986547	0.0175585284281	0.00212652844232	0.00212652844232	0.00208942749687	0.00325097529259	0	0.036	0.0307414104882
PBANKA_0606900	0.0374906273432	0.0585838003057	0.127192982456	0.039	0.0153747597694	0.0125418060201	0.00637958532695	0.0148856990962	0.0062682824906	0.00975292587776	0	0.051	0.0506329113924
PBANKA_0607000	0.0304923769058	0.0662251655629	0.122807017544	0.033	0.0140935297886	0.0200668896321	0.00425305688464	0.0170122275385	0.00208942749687	0.00325097529259	0.00584795321637	0.081	0.0361663652803
PBANKA_0607100	0.0314921269683	0.124808965869	0.140350877193	0.023	0.0204996796925	0.0100334448161	0.00850611376927	0.0106326422116	0.00417885499373	0.00325097529259	0	0.063	0.0379746835443
PBANKA_0607600	0.0319920019995	0.123535404992	0.127192982456	0.038	0.0166559897502	0.0150501672241	0.00637958532695	0.0191387559809	0.00208942749687	0	0.00584795321637	0.093	0.0632911392405
PBANKA_0607700	0.0324918770307	0.0509424350484	0.201754385965	0.023	0.00768737988469	0.0150501672241	0	0.00850611376927	0	0	0	0.153	0.0216998191682
PBANKA_0607900	0.0274931267183	0.0776872134488	0.131578947368	0.025	0.011531069827	0.00752508361204	0.00212652844232	0.0127591706539	0.00208942749687	0.00650195058518	0	0.108	0.0397830018083
PBANKA_0608200	0.0394901274681	0.0942435048395	0.201754385965	0.038	0.00384368994234	0.00501672240803	0.00425305688464	0.00212652844232	0.0062682824906	0	0	0.078	0.0813743218807
PBANKA_0608700	0.0364908772807	0.149006622517	0.127192982456	0.035	0.0243433696348	0.00501672240803	0.00637958532695	0.0233918128655	0	0	0.00584795321637	0.084	0.0452079566004
PBANKA_0608800	0.0279930017496	0.0674987264391	0.122807017544	0.03	0.00640614990391	0.0125418060201	0.0106326422116	0.00850611376927	0.00835770998746	0	0.0175438596491	0.081	0.0452079566004
PBANKA_0609000	0.0354911272182	0.0802343352012	0.210526315789	0.043	0.0140935297886	0.0100334448161	0	0.0106326422116	0	0	0	0.069	0.0506329113924
PBANKA_0609100	0.0304923769058	0.078960774325	0.188596491228	0.028	0.00640614990391	0.00752508361204	0	0.00425305688464	0.00208942749687	0.00650195058518	0	0.066	0.0397830018083
PBANKA_0609200	0.0339915021245	0.106979113602	0.19298245614	0.028	0.011531069827	0.00250836120401	0.00425305688464	0.0127591706539	0.00417885499373	0.00325097529259	0	0.102	0.0578661844485
PBANKA_0609300	0.034991252187	0.112073357106	0.144736842105	0.032	0.011531069827	0.00752508361204	0.00425305688464	0.00637958532695	0.00208942749687	0.00650195058518	0	0.042	0.0488245931284
PBANKA_0609600	0.0324918770307	0.13117677025	0.0921052631579	0.032	0.0204996796925	0.0125418060201	0.00637958532695	0.0170122275385	0.0062682824906	0.00325097529259	0.0175438596491	0.222	0.0632911392405
PBANKA_0609800	0.0234941264684	0.096790626592	0.122807017544	0.018	0.0153747597694	0.0125418060201	0.00425305688464	0.0191387559809	0.00835770998746	0	0.00584795321637	0.069	0.0506329113924
PBANKA_0609900	0.0279930017496	0.119714722364	0.0877192982456	0.031	0.0102498398463	0.0100334448161	0	0.00637958532695	0	0	0	0.126	0.0542495479204
PBANKA_0610100	0.0254936265934	0.113346917983	0.179824561404	0.021	0.0153747597694	0	0.00212652844232	0.0127591706539	0	0.00325097529259	0	0.042	0.0271247739602
PBANKA_0610400	0.0369907523119	0.0827814569536	0.105263157895	0.043	0.0243433696348	0.00501672240803	0.00212652844232	0.0297713981925	0.00208942749687	0	0.00584795321637	0.096	0.0867992766727
PBANKA_0610500	0.0314921269683	0.16811003566	0.135964912281	0.032	0.011531069827	0.0301003344482	0.00425305688464	0.0106326422116	0	0.00325097529259	0.0116959064327	0.075	0.0488245931284
PBANKA_0610600	0.0324918770307	0.105705552725	0.131578947368	0.036	0.0179372197309	0.0100334448161	0.00425305688464	0.00850611376927	0.00208942749687	0	0.00584795321637	0.099	0.0325497287523
PBANKA_0610700	0.0319920019995	0.129903209373	0.109649122807	0.033	0.0166559897502	0.0100334448161	0.00850611376927	0.0191387559809	0.0062682824906	0.00325097529259	0.00584795321637	0.057	0.0524412296564
PBANKA_0610900	0.0404898775306	0.0585838003057	0.0614035087719	0.045	0.011531069827	0.00250836120401	0	0.0106326422116	0	0.00650195058518	0	0.177	0.0452079566004
PBANKA_0611000	0.0389902524369	0.145185939888	0.131578947368	0.036	0.0140935297886	0.0100334448161	0.00212652844232	0.0106326422116	0	0	0.00584795321637	0.027	0.0614828209765
PBANKA_0611100	0.0379905023744	0.0522159959246	0.149122807018	0.037	0.0128122998078	0.0100334448161	0	0.00850611376927	0	0	0	0.063	0.0614828209765
PBANKA_0611200	0.0339915021245	0.104431991849	0.149122807018	0.027	0.00640614990391	0.00501672240803	0	0.00637958532695	0.00208942749687	0	0	0.108	0.0470162748644
PBANKA_0611300	0.0399900024994	0.129903209373	0.0745614035088	0.039	0.00896860986547	0.0125418060201	0.00212652844232	0.00212652844232	0.00208942749687	0	0	0.081	0.0759493670886
PBANKA_0611400	0.0324918770307	0.0573102394294	0.197368421053	0.026	0.011531069827	0.00752508361204	0	0.00850611376927	0.00208942749687	0.00650195058518	0	0.075	0.0452079566004
PBANKA_0611600	0.0429892526868	0.101884870097	0.105263157895	0.049	0.011531069827	0.00250836120401	0.0170122275385	0.0127591706539	0.0146259924781	0.00650195058518	0.0116959064327	0.078	0.0433996383363
PBANKA_0612000	0.0354911272182	0.0942435048395	0.135964912281	0.035	0.0230621396541	0.00752508361204	0.00212652844232	0.0212652844232	0.00208942749687	0.00325097529259	0	0.069	0.0397830018083
PBANKA_0612100	0.032991752062	0.0840550178299	0.15350877193	0.024	0.0243433696348	0.00752508361204	0.00637958532695	0.0191387559809	0.00208942749687	0.00325097529259	0.00584795321637	0.102	0.0325497287523
PBANKA_0612500	0.0344913771557	0.145185939888	0.131578947368	0.036	0.0102498398463	0.0100334448161	0	0.0106326422116	0	0.00325097529259	0	0.138	0.0650994575045
PBANKA_0612600	0.0194951262184	0.134997452878	0.179824561404	0.014	0.0153747597694	0.00501672240803	0.00212652844232	0.0106326422116	0.00208942749687	0	0	0.081	0.0343580470163
PBANKA_0612800	0.0244938765309	0.0611309220581	0.179824561404	0.019	0.0102498398463	0.00752508361204	0.00212652844232	0.00850611376927	0.00417885499373	0	0.00584795321637	0.135	0.0488245931284
PBANKA_0612900	0.0224943764059	0.118441161488	0.135964912281	0.032	0.0102498398463	0.00501672240803	0.00850611376927	0.00637958532695	0.0062682824906	0.00650195058518	0.00584795321637	0.135	0.0379746835443
PBANKA_0613100	0.0264933766558	0.0713194090678	0.175438596491	0.023	0.0102498398463	0.00501672240803	0.00212652844232	0.00850611376927	0.00208942749687	0.00325097529259	0	0.081	0.0379746835443
PBANKA_0613300	0.0269932516871	0.0827814569536	0.144736842105	0.024	0.00512491992313	0.00752508361204	0.00637958532695	0.00425305688464	0.00208942749687	0.00650195058518	0	0.192	0.0307414104882
PBANKA_0613400	0.0459885028743	0.0738665308202	0.118421052632	0.046	0.00896860986547	0.00501672240803	0.00425305688464	0.00850611376927	0	0	0.00584795321637	0.051	0.0415913200723
PBANKA_0613500	0.0464883779055	0.0916963830871	0.162280701754	0.046	0.0128122998078	0.0100334448161	0.00637958532695	0.0127591706539	0.00208942749687	0	0.00584795321637	0.063	0.0433996383363
PBANKA_0613600	0.0404898775306	0.0955170657157	0.118421052632	0.039	0.0140935297886	0.0100334448161	0.00425305688464	0.0106326422116	0.00208942749687	0.00325097529259	0	0.036	0.0687160940325
PBANKA_0613700	0.0379905023744	0.0662251655629	0.0657894736842	0.042	0.00640614990391	0.0125418060201	0	0.0106326422116	0	0	0	0.093	0.0271247739602
PBANKA_0613800	0.032991752062	0.0687722873153	0.131578947368	0.034	0.0166559897502	0.00250836120401	0.00425305688464	0.0127591706539	0	0.00650195058518	0	0.111	0.0452079566004
PBANKA_0613900	0.0314921269683	0.136271013754	0.131578947368	0.021	0.0179372197309	0.0100334448161	0	0.0170122275385	0	0	0	0.06	0.0614828209765
PBANKA_0614100	0.0369907523119	0.126082526745	0.114035087719	0.033	0.0166559897502	0.0100334448161	0.00425305688464	0.0170122275385	0.00208942749687	0.00325097529259	0	0.042	0.0596745027125
PBANKA_0614200	0.0324918770307	0.13117677025	0.144736842105	0.031	0.0153747597694	0.0150501672241	0.00425305688464	0.0170122275385	0.00417885499373	0.00325097529259	0	0.048	0.0596745027125
PBANKA_0614500	0.0419895026243	0.0802343352012	0.0833333333333	0.043	0.00384368994234	0.0125418060201	0	0.00637958532695	0	0	0	0.093	0.0632911392405
PBANKA_0614600	0.0364908772807	0.108252674478	0.131578947368	0.034	0.0153747597694	0.0150501672241	0.00425305688464	0.0170122275385	0	0	0.00584795321637	0.063	0.0687160940325
PBANKA_0614700	0.032991752062	0.155374426898	0.100877192982	0.033	0.0128122998078	0.0150501672241	0.00850611376927	0.0148856990962	0.00835770998746	0	0	0.048	0.0506329113924
PBANKA_0614900	0.0344913771557	0.0916963830871	0.19298245614	0.036	0.0128122998078	0.0200668896321	0.00212652844232	0.00850611376927	0	0	0	0.12	0.0470162748644
PBANKA_0615000	0.0344913771557	0.114620478859	0.109649122807	0.037	0.00896860986547	0.00501672240803	0.00212652844232	0.0127591706539	0.00208942749687	0.00325097529259	0	0.102	0.0506329113924
PBANKA_0615100	0.0354911272182	0.078960774325	0.144736842105	0.031	0.00640614990391	0.0225752508361	0	0.00637958532695	0	0	0	0.132	0.0542495479204
PBANKA_0615400	0.0399900024994	0.0445746306673	0.149122807018	0.041	0.0102498398463	0.00752508361204	0.00212652844232	0.0170122275385	0	0	0	0.039	0.0361663652803
PBANKA_0615500	0.0359910022494	0.0598573611819	0.166666666667	0.034	0.0128122998078	0.00250836120401	0.00212652844232	0.00425305688464	0.00208942749687	0.00975292587776	0.00584795321637	0.072	0.0307414104882
PBANKA_0615600	0.0394901274681	0.0802343352012	0.131578947368	0.041	0.0140935297886	0.00752508361204	0	0.0106326422116	0.00417885499373	0	0	0.051	0.0669077757685
PBANKA_0615900	0.032991752062	0.100611309221	0.114035087719	0.03	0.0230621396541	0.0250836120401	0.00637958532695	0.0170122275385	0.00835770998746	0.00650195058518	0	0.072	0.0596745027125
PBANKA_0616000	0.0314921269683	0.100611309221	0.100877192982	0.029	0.0140935297886	0.0150501672241	0.0106326422116	0.0170122275385	0.00417885499373	0	0.00584795321637	0.111	0.0542495479204
PBANKA_0616100	0.0319920019995	0.0891492613347	0.135964912281	0.038	0.00640614990391	0.0125418060201	0.00425305688464	0.00637958532695	0.00208942749687	0.00650195058518	0	0.102	0.0669077757685
PBANKA_0616200	0.034991252187	0.0674987264391	0.144736842105	0.034	0.00768737988469	0.0100334448161	0.00212652844232	0.00850611376927	0.00208942749687	0.0130039011704	0	0.027	0.0488245931284
PBANKA_0616300	0.0319920019995	0.0891492613347	0.157894736842	0.034	0.0153747597694	0.0150501672241	0.00425305688464	0.0127591706539	0.00208942749687	0.00325097529259	0.00584795321637	0.042	0.0560578661844
PBANKA_0616500	0.0359910022494	0.0866021395823	0.0877192982456	0.036	0.0102498398463	0.0125418060201	0	0.00850611376927	0	0	0	0.063	0.0578661844485
PBANKA_0616700	0.0299925018745	0.0802343352012	0.157894736842	0.029	0.0102498398463	0.00752508361204	0.00425305688464	0.00850611376927	0.00208942749687	0.00325097529259	0.00584795321637	0.195	0.0542495479204
PBANKA_0616800	0.0334916270932	0.0611309220581	0.118421052632	0.03	0.00768737988469	0.00501672240803	0.00425305688464	0.0106326422116	0.00417885499373	0	0	0.135	0.0379746835443
PBANKA_0616900	0.0254936265934	0.0916963830871	0.188596491228	0.023	0.0128122998078	0.0150501672241	0.00425305688464	0.0127591706539	0.00417885499373	0	0	0.123	0.0307414104882
PBANKA_0617100	0.032991752062	0.154100866021	0.100877192982	0.024	0.0140935297886	0.0100334448161	0.00212652844232	0.0127591706539	0	0	0	0.033	0.0614828209765
PBANKA_0617300	0.0274931267183	0.0866021395823	0.171052631579	0.034	0.0128122998078	0.0150501672241	0.00425305688464	0.0106326422116	0.00208942749687	0.00325097529259	0	0.12	0.0397830018083
PBANKA_0617400	0.0224943764059	0.118441161488	0.144736842105	0.018	0.0204996796925	0.0150501672241	0.00425305688464	0.0127591706539	0.00417885499373	0.00325097529259	0	0.021	0.0289330922242
PBANKA_0617500	0.0374906273432	0.156647987774	0.157894736842	0.033	0.0102498398463	0.00501672240803	0.00425305688464	0.00850611376927	0.00417885499373	0.00325097529259	0.00584795321637	0.12	0.0777576853526
PBANKA_0617600	0.0319920019995	0.0751400916964	0.135964912281	0.032	0.0102498398463	0.0200668896321	0.00212652844232	0.0127591706539	0	0	0	0.099	0.0632911392405
PBANKA_0617700	0.0339915021245	0.207590422822	0.149122807018	0.033	0.0128122998078	0.0100334448161	0.00425305688464	0.0148856990962	0	0	0	0.036	0.0650994575045
PBANKA_0618200	0.0299925018745	0.078960774325	0.109649122807	0.031	0.0128122998078	0.00752508361204	0.00425305688464	0.0148856990962	0	0.00650195058518	0	0.087	0.0632911392405
PBANKA_0618300	0.0379905023744	0.163015792155	0.0877192982456	0.048	0.0153747597694	0.0100334448161	0.00212652844232	0.0191387559809	0	0	0	0.057	0.0632911392405
PBANKA_0618400	0.0509872531867	0.115894039735	0.131578947368	0.056	0.00896860986547	0.0175585284281	0	0.00850611376927	0	0.00325097529259	0	0.063	0.0596745027125
PBANKA_0618600	0.0364908772807	0.105705552725	0.15350877193	0.041	0.0102498398463	0.00501672240803	0	0.00637958532695	0.00417885499373	0	0	0.084	0.0687160940325
PBANKA_0618800	0.0229942514371	0.0624044829343	0.184210526316	0.02	0.0166559897502	0.0125418060201	0.00425305688464	0.0127591706539	0	0.00325097529259	0	0.087	0.0361663652803
PBANKA_0619000	0.0284928767808	0.0751400916964	0.109649122807	0.019	0.0102498398463	0.0200668896321	0.00425305688464	0.0127591706539	0	0	0	0.042	0.0343580470163
PBANKA_0619100	0.0409897525619	0.109526235354	0.0921052631579	0.049	0.011531069827	0.0125418060201	0	0.0106326422116	0	0	0	0.057	0.0542495479204
PBANKA_0619200	0.0389902524369	0.101884870097	0.131578947368	0.04	0.0140935297886	0.0100334448161	0.00850611376927	0.00850611376927	0.0104471374843	0.0162548764629	0.0175438596491	0.075	0.0723327305606
PBANKA_0619400	0.0354911272182	0.187213448803	0.135964912281	0.048	0.0128122998078	0.00752508361204	0.00425305688464	0.0127591706539	0	0.00650195058518	0	0.054	0.0470162748644
PBANKA_0619500	0.0334916270932	0.12098828324	0.144736842105	0.035	0.0102498398463	0.0100334448161	0.00425305688464	0.00425305688464	0.0062682824906	0.00325097529259	0	0.177	0.0632911392405
PBANKA_0619600	0.032991752062	0.114620478859	0.171052631579	0.031	0.00896860986547	0.0175585284281	0.00637958532695	0.0106326422116	0.0062682824906	0	0.00584795321637	0.111	0.0705244122966
PBANKA_0619800	0.028992751812	0.0738665308202	0.140350877193	0.018	0.0140935297886	0.0150501672241	0.00425305688464	0.0127591706539	0	0	0	0.12	0.0470162748644
PBANKA_0619900	0.0294926268433	0.151553744269	0.0921052631579	0.039	0.0153747597694	0.0100334448161	0.00212652844232	0.0191387559809	0	0	0	0.054	0.0596745027125
PBANKA_0620000	0.0344913771557	0.108252674478	0.144736842105	0.033	0.00768737988469	0	0.00425305688464	0.00425305688464	0	0.00650195058518	0	0.114	0.0452079566004
PBANKA_0620200	0.034991252187	0.159195109526	0.131578947368	0.039	0.0204996796925	0.00501672240803	0	0.0106326422116	0.00208942749687	0	0	0.057	0.0614828209765
PBANKA_0620300	0.0434891277181	0.0942435048395	0.140350877193	0.045	0.0204996796925	0.0100334448161	0.00425305688464	0.0255183413078	0.00417885499373	0	0.0116959064327	0.075	0.0723327305606
PBANKA_0620500	0.0419895026243	0.0891492613347	0.140350877193	0.041	0.00896860986547	0.0175585284281	0.00425305688464	0.0106326422116	0.00417885499373	0	0	0.114	0.0542495479204
PBANKA_0620600	0.0389902524369	0.0942435048395	0.149122807018	0.043	0.0140935297886	0.00752508361204	0.0127591706539	0.00850611376927	0.00835770998746	0.00650195058518	0.0175438596491	0.099	0.0452079566004
PBANKA_0620700	0.0379905023744	0.159195109526	0.109649122807	0.033	0.0128122998078	0	0.0127591706539	0.0148856990962	0.00835770998746	0.00975292587776	0.00584795321637	0.045	0.0705244122966
PBANKA_0620800	0.0409897525619	0.0929699439633	0.144736842105	0.048	0.00640614990391	0.00752508361204	0.00850611376927	0.00637958532695	0.00417885499373	0.00650195058518	0.00584795321637	0.036	0.0506329113924
PBANKA_0621000	0.0384903774056	0.127356087621	0.144736842105	0.045	0.0140935297886	0.00250836120401	0.00425305688464	0.0106326422116	0.00208942749687	0	0.00584795321637	0.084	0.0488245931284
PBANKA_0621200	0.0294926268433	0.0878757004585	0.157894736842	0.026	0.011531069827	0.0175585284281	0	0.0106326422116	0	0.00325097529259	0	0.114	0.0307414104882
PBANKA_0621300	0.0189952511872	0.0878757004585	0.175438596491	0.014	0.0179372197309	0.0100334448161	0.00425305688464	0.00850611376927	0.00208942749687	0.00325097529259	0.00584795321637	0.15	0.0253164556962
PBANKA_0621500	0.0244938765309	0.0840550178299	0.166666666667	0.024	0.0128122998078	0.0125418060201	0.0106326422116	0.0170122275385	0.0062682824906	0	0.00584795321637	0.183	0.0379746835443
PBANKA_0621600	0.0229942514371	0.0904228222109	0.157894736842	0.026	0.0102498398463	0.00752508361204	0.00425305688464	0.0148856990962	0.00208942749687	0.00325097529259	0.0116959064327	0.033	0.0108499095841
PBANKA_0621700	0.028992751812	0.106979113602	0.166666666667	0.033	0.0166559897502	0.00250836120401	0.00212652844232	0.0212652844232	0.00417885499373	0	0.00584795321637	0.057	0.0614828209765
PBANKA_0621800	0.0229942514371	0.149006622517	0.144736842105	0.02	0.011531069827	0.0200668896321	0	0.00637958532695	0	0.00325097529259	0	0.03	0.0741410488246
PBANKA_0621900	0.028992751812	0.134997452878	0.0964912280702	0.038	0.00640614990391	0.00250836120401	0.00212652844232	0.00425305688464	0.00417885499373	0.00325097529259	0	0.093	0.0470162748644
PBANKA_0622300	0.0459885028743	0.129903209373	0.171052631579	0.049	0.0153747597694	0.00501672240803	0	0.0170122275385	0	0	0	0.054	0.0614828209765
PBANKA_0622400	0.0399900024994	0.0662251655629	0.122807017544	0.032	0.0102498398463	0.0175585284281	0.00212652844232	0.0106326422116	0.00208942749687	0.00325097529259	0.00584795321637	0.087	0.0488245931284
PBANKA_0622500	0.0284928767808	0.0827814569536	0.105263157895	0.026	0.011531069827	0	0.00850611376927	0.00850611376927	0.0062682824906	0	0.0116959064327	0.153	0.0379746835443
PBANKA_0622600	0.0274931267183	0.141365257259	0.175438596491	0.014	0.00384368994234	0.0250836120401	0	0.00212652844232	0	0.00325097529259	0	0.072	0.0705244122966
PBANKA_0622800	0.0304923769058	0.054763117677	0.114035087719	0.029	0.00896860986547	0.00752508361204	0.00425305688464	0.0106326422116	0.00208942749687	0	0	0.102	0.0379746835443
PBANKA_0622900	0.0314921269683	0.0980641874682	0.131578947368	0.036	0.00512491992313	0.0150501672241	0	0.00850611376927	0	0.00650195058518	0	0.039	0.0723327305606
PBANKA_0623150	0.0354911272182	0.0751400916964	0.140350877193	0.041	0.0102498398463	0.0200668896321	0.00425305688464	0.0106326422116	0.00208942749687	0.00325097529259	0.00584795321637	0.057	0.0470162748644
PBANKA_0623200	0.0429892526868	0.0929699439633	0.122807017544	0.051	0.011531069827	0.0301003344482	0.00425305688464	0.0170122275385	0.00208942749687	0	0	0.024	0.0759493670886
PBANKA_0623400	0.0334916270932	0.0764136525726	0.131578947368	0.042	0.0140935297886	0.0100334448161	0.00212652844232	0.00637958532695	0	0.00650195058518	0	0.015	0.0578661844485
PBANKA_0623450	0.0364908772807	0.0738665308202	0.127192982456	0.037	0.00768737988469	0.0100334448161	0.00637958532695	0.00850611376927	0.0104471374843	0.00650195058518	0	0.069	0.0795660036166
PBANKA_0623500	0.0384903774056	0.0866021395823	0.0789473684211	0.039	0.0166559897502	0.00752508361204	0	0.0170122275385	0.00417885499373	0	0	0.027	0.0542495479204
PBANKA_1200031	0.0259935016246	0.0471217524198	0.166666666667	0.022	0.0204996796925	0.0150501672241	0.00425305688464	0.0170122275385	0.00417885499373	0.00650195058518	0.00584795321637	0.018	0.0506329113924
PBANKA_1300021	0.0274931267183	0.0522159959246	0.109649122807	0.029	0.0192184497117	0.00752508361204	0.00637958532695	0.0233918128655	0.0062682824906	0	0.00584795321637	0.021	0.0614828209765
PBANKA_0700100	0.0314921269683	0.054763117677	0.162280701754	0.029	0.0153747597694	0.0150501672241	0.00637958532695	0.0127591706539	0.00208942749687	0	0	0.021	0.0433996383363
PBANKA_0700200	0.0274931267183	0.0433010697911	0.157894736842	0.032	0.0166559897502	0.0200668896321	0.00212652844232	0.0212652844232	0.00417885499373	0.00325097529259	0	0.024	0.0452079566004
PBANKA_0700300	0.030992251937	0.0471217524198	0.171052631579	0.04	0.0217809096733	0.0200668896321	0	0.0170122275385	0.00208942749687	0.00325097529259	0	0.012	0.0452079566004
PBANKA_0700500	0.0294926268433	0.072592969944	0.131578947368	0.041	0.0230621396541	0.0125418060201	0	0.0191387559809	0.00208942749687	0	0	0.024	0.0632911392405
PBANKA_0700700	0.0294926268433	0.106979113602	0.0877192982456	0.037	0.0204996796925	0.0225752508361	0.00637958532695	0.0212652844232	0.00208942749687	0	0.0116959064327	0.051	0.0361663652803
PBANKA_0700800	0.0334916270932	0.0993377483444	0.131578947368	0.027	0.00384368994234	0.0225752508361	0.00850611376927	0.00425305688464	0.00208942749687	0	0	0.057	0.0614828209765
PBANKA_0700900	0.0304923769058	0.0585838003057	0.15350877193	0.033	0.00512491992313	0.0150501672241	0.00637958532695	0.00637958532695	0.0062682824906	0	0.0116959064327	0.006	0.0325497287523
PBANKA_0701100	0.0434891277181	0.104431991849	0.109649122807	0.045	0.00896860986547	0.0100334448161	0	0.0106326422116	0.00208942749687	0	0	0.054	0.0578661844485
PBANKA_0701200	0.0354911272182	0.0636780438105	0.15350877193	0.029	0.011531069827	0.0150501672241	0.0127591706539	0.0127591706539	0.0104471374843	0.00325097529259	0.0175438596491	0.051	0.0198915009042
PBANKA_0701300	0.0259935016246	0.0496688741722	0.157894736842	0.028	0.0140935297886	0.0150501672241	0	0.0148856990962	0	0.0162548764629	0	0.207	0.0379746835443
PBANKA_0701400	0.0339915021245	0.108252674478	0.15350877193	0.028	0.00896860986547	0.0200668896321	0.00425305688464	0.00637958532695	0.00208942749687	0.00325097529259	0.00584795321637	0.048	0.0723327305606
PBANKA_0701500	0.0374906273432	0.104431991849	0.109649122807	0.042	0.011531069827	0.0100334448161	0	0.00425305688464	0	0.00325097529259	0	0.108	0.0560578661844
PBANKA_0701600	0.0304923769058	0.129903209373	0.122807017544	0.04	0.0128122998078	0.0275919732441	0.00850611376927	0.0127591706539	0.00417885499373	0	0.0116959064327	0.099	0.0488245931284
PBANKA_0701800	0.030992251937	0.101884870097	0.144736842105	0.041	0.00896860986547	0.0125418060201	0.00850611376927	0.00425305688464	0.00417885499373	0	0.0116959064327	0.09	0.0361663652803
PBANKA_0701900	0.0334916270932	0.0891492613347	0.162280701754	0.038	0.00640614990391	0.0100334448161	0.00425305688464	0.00850611376927	0	0.00325097529259	0	0.105	0.0253164556962
PBANKA_0702000	0.018495376156	0.0585838003057	0.166666666667	0.009	0.0102498398463	0.00752508361204	0.00637958532695	0.0170122275385	0.00835770998746	0.00650195058518	0.00584795321637	0.135	0.0271247739602
PBANKA_0702100	0.028992751812	0.15792154865	0.0921052631579	0.031	0.0179372197309	0.00752508361204	0.00425305688464	0.0127591706539	0.0062682824906	0.00650195058518	0	0.048	0.0397830018083
PBANKA_0702400	0.0359910022494	0.0713194090678	0.171052631579	0.044	0.00896860986547	0.0100334448161	0.00212652844232	0.00850611376927	0	0.00325097529259	0	0.108	0.0379746835443
PBANKA_0702700	0.0334916270932	0.128629648497	0.135964912281	0.038	0.011531069827	0.0175585284281	0.00637958532695	0.0127591706539	0.00417885499373	0.00650195058518	0.00584795321637	0.051	0.0723327305606
PBANKA_0702800	0.0379905023744	0.0853285787061	0.118421052632	0.046	0.00768737988469	0.00501672240803	0.00425305688464	0.0127591706539	0.00208942749687	0	0	0.108	0.0506329113924
PBANKA_0702900	0.0239940014996	0.0522159959246	0.149122807018	0.02	0.0102498398463	0.0125418060201	0.00212652844232	0.0106326422116	0	0.00325097529259	0	0.069	0.0397830018083
PBANKA_0703000	0.0359910022494	0.0904228222109	0.149122807018	0.04	0.0102498398463	0.00250836120401	0.0127591706539	0.0106326422116	0.0062682824906	0.00325097529259	0.0175438596491	0.057	0.0433996383363
PBANKA_0703100	0.0274931267183	0.0585838003057	0.114035087719	0.02	0.011531069827	0.00752508361204	0.00212652844232	0.0127591706539	0	0	0	0.213	0.0271247739602
PBANKA_0703200	0.0269932516871	0.126082526745	0.175438596491	0.025	0.0102498398463	0.0225752508361	0	0.00637958532695	0.00208942749687	0	0	0.069	0.0379746835443
PBANKA_0703300	0.0284928767808	0.0840550178299	0.166666666667	0.031	0.00384368994234	0.0275919732441	0.00212652844232	0.00212652844232	0	0.0130039011704	0	0.111	0.0759493670886
PBANKA_0703400	0.0249937515621	0.0878757004585	0.171052631579	0.022	0.00896860986547	0.00501672240803	0.00637958532695	0.00850611376927	0.00208942749687	0.00650195058518	0.0175438596491	0.171	0.0524412296564
PBANKA_0703500	0.0254936265934	0.0458481915436	0.166666666667	0.018	0.011531069827	0.0100334448161	0.00637958532695	0.0148856990962	0.00208942749687	0	0.0116959064327	0.126	0.0542495479204
PBANKA_0703600	0.028992751812	0.138818135507	0.201754385965	0.025	0.0204996796925	0.0225752508361	0.00425305688464	0.00850611376927	0.00208942749687	0	0.00584795321637	0.048	0.0687160940325
PBANKA_0703700	0.0319920019995	0.113346917983	0.162280701754	0.036	0.0128122998078	0.00752508361204	0.00425305688464	0.00850611376927	0	0.00325097529259	0	0.108	0.0397830018083
PBANKA_0703800	0.0294926268433	0.141365257259	0.157894736842	0.02	0.00640614990391	0.00501672240803	0.00425305688464	0.00425305688464	0.00417885499373	0.00975292587776	0	0.057	0.0289330922242
PBANKA_0704100	0.0294926268433	0.0624044829343	0.166666666667	0.026	0.0102498398463	0.0150501672241	0.00212652844232	0.0148856990962	0.00208942749687	0.00975292587776	0	0.096	0.0415913200723
PBANKA_0704200	0.032991752062	0.143912379012	0.0964912280702	0.034	0.0153747597694	0.0125418060201	0.00425305688464	0.0212652844232	0.0062682824906	0	0.00584795321637	0.045	0.0470162748644
PBANKA_0704300	0.0324918770307	0.072592969944	0.171052631579	0.03	0.011531069827	0.0150501672241	0.00212652844232	0.0106326422116	0	0.00650195058518	0	0.048	0.0831826401447
PBANKA_0704400	0.034991252187	0.101884870097	0.122807017544	0.035	0.00768737988469	0.0100334448161	0	0.00425305688464	0	0.00650195058518	0	0.069	0.0542495479204
PBANKA_0704600	0.0334916270932	0.0534895568008	0.157894736842	0.029	0.00512491992313	0.0125418060201	0.0106326422116	0.00637958532695	0	0	0.00584795321637	0.078	0.0415913200723
PBANKA_0704900	0.0324918770307	0.0942435048395	0.179824561404	0.03	0.0204996796925	0.00752508361204	0.00212652844232	0.0191387559809	0.00208942749687	0.00325097529259	0	0.039	0.0506329113924
PBANKA_0705000	0.0314921269683	0.13117677025	0.109649122807	0.039	0.011531069827	0.00752508361204	0	0.00637958532695	0	0.00650195058518	0	0.051	0.0524412296564
PBANKA_0705100	0.0319920019995	0.0611309220581	0.122807017544	0.027	0.00640614990391	0.00501672240803	0.00212652844232	0.0106326422116	0	0.00325097529259	0.00584795321637	0.048	0.0216998191682
PBANKA_0705200	0.0374906273432	0.103158430973	0.0877192982456	0.033	0.00384368994234	0.0225752508361	0.00425305688464	0.00425305688464	0.00208942749687	0	0.00584795321637	0.081	0.0632911392405
PBANKA_0705300	0.0374906273432	0.106979113602	0.144736842105	0.035	0.0192184497117	0.00501672240803	0.00212652844232	0.0106326422116	0.00417885499373	0.00325097529259	0	0.039	0.0669077757685
PBANKA_0705400	0.0429892526868	0.136271013754	0.140350877193	0.045	0.00768737988469	0.0100334448161	0.00637958532695	0.00850611376927	0.00208942749687	0.00325097529259	0.00584795321637	0.054	0.0795660036166
PBANKA_0705500	0.0404898775306	0.115894039735	0.100877192982	0.041	0.011531069827	0.00250836120401	0.00637958532695	0.00637958532695	0.00417885499373	0.00975292587776	0.00584795321637	0.066	0.0705244122966
PBANKA_0705600	0.0214946263434	0.0738665308202	0.114035087719	0.017	0.011531069827	0.0125418060201	0.00425305688464	0.00850611376927	0.00417885499373	0.00325097529259	0.0116959064327	0.075	0.0144665461121
PBANKA_0705700	0.030992251937	0.126082526745	0.109649122807	0.029	0.00896860986547	0.00752508361204	0.00212652844232	0.0127591706539	0.00208942749687	0	0	0.081	0.0397830018083
PBANKA_0705800	0.028992751812	0.0573102394294	0.184210526316	0.029	0.00896860986547	0.0125418060201	0.00212652844232	0.00850611376927	0	0	0	0.057	0.0379746835443
PBANKA_0706100	0.0354911272182	0.113346917983	0.105263157895	0.036	0.0179372197309	0.0200668896321	0.00425305688464	0.0148856990962	0	0	0.00584795321637	0.066	0.0506329113924
PBANKA_0706200	0.034991252187	0.0980641874682	0.0833333333333	0.037	0.0179372197309	0.00752508361204	0	0.0127591706539	0	0	0	0.024	0.0560578661844
PBANKA_0706400	0.0364908772807	0.0916963830871	0.127192982456	0.035	0.011531069827	0.0175585284281	0	0.00850611376927	0.00208942749687	0	0	0.069	0.0379746835443
PBANKA_0706500	0.0384903774056	0.105705552725	0.149122807018	0.04	0.0128122998078	0.0250836120401	0.00850611376927	0.00850611376927	0.00208942749687	0.00325097529259	0.00584795321637	0.054	0.0777576853526
PBANKA_0706600	0.0354911272182	0.0700458481915	0.0877192982456	0.031	0.0204996796925	0.00752508361204	0	0.0233918128655	0	0.00325097529259	0	0.081	0.0235081374322
PBANKA_0706700	0.0469882529368	0.0751400916964	0.0833333333333	0.055	0.00768737988469	0.00752508361204	0.00425305688464	0.00637958532695	0.00417885499373	0.00325097529259	0	0.063	0.0723327305606
PBANKA_0706800	0.0364908772807	0.0738665308202	0.131578947368	0.029	0.00512491992313	0.0150501672241	0.00212652844232	0.00850611376927	0	0	0	0.063	0.0343580470163
PBANKA_0707100	0.0404898775306	0.0713194090678	0.118421052632	0.041	0.0128122998078	0.0100334448161	0.00637958532695	0.0106326422116	0.0062682824906	0.00325097529259	0.0116959064327	0.063	0.0524412296564
PBANKA_0707200	0.0429892526868	0.123535404992	0.105263157895	0.038	0.00640614990391	0.00752508361204	0.00425305688464	0.00425305688464	0.00417885499373	0.00325097529259	0.00584795321637	0.045	0.0524412296564
PBANKA_0707300	0.0209947513122	0.0955170657157	0.0921052631579	0.012	0.00768737988469	0.0225752508361	0.00212652844232	0.0106326422116	0.00208942749687	0	0	0.114	0.0343580470163
PBANKA_0707500	0.0439890027493	0.0840550178299	0.0964912280702	0.045	0.0153747597694	0.0100334448161	0	0.0148856990962	0	0	0	0.105	0.0542495479204
PBANKA_0707600	0.0399900024994	0.0687722873153	0.0964912280702	0.034	0.0153747597694	0.0125418060201	0	0.00850611376927	0	0	0	0.033	0.0343580470163
PBANKA_0707700	0.0324918770307	0.096790626592	0.109649122807	0.035	0.0128122998078	0.00250836120401	0.00212652844232	0.00850611376927	0.00417885499373	0.00650195058518	0	0.12	0.0325497287523
PBANKA_0707800	0.0409897525619	0.129903209373	0.140350877193	0.054	0.0102498398463	0.0100334448161	0.00637958532695	0.0106326422116	0.00417885499373	0.00325097529259	0	0.057	0.0669077757685
PBANKA_0707900	0.0304923769058	0.0904228222109	0.127192982456	0.033	0.0140935297886	0.0100334448161	0.00425305688464	0.0191387559809	0.00417885499373	0.00975292587776	0.00584795321637	0.102	0.0488245931284
PBANKA_0708000	0.0404898775306	0.108252674478	0.109649122807	0.056	0.0128122998078	0.00501672240803	0.00212652844232	0.0191387559809	0	0	0.00584795321637	0.042	0.0723327305606
PBANKA_0708100	0.0254936265934	0.0751400916964	0.118421052632	0.029	0.0192184497117	0.0100334448161	0.00850611376927	0.0233918128655	0.00835770998746	0.00325097529259	0.0116959064327	0.231	0.0289330922242
PBANKA_0708500	0.0384903774056	0.0738665308202	0.135964912281	0.027	0.0166559897502	0.0200668896321	0.00212652844232	0.0170122275385	0.00208942749687	0	0	0.057	0.0560578661844
PBANKA_0708700	0.0419895026243	0.104431991849	0.149122807018	0.03	0.011531069827	0.00752508361204	0.00425305688464	0.00425305688464	0	0	0	0.042	0.0452079566004
PBANKA_0708800	0.0414896275931	0.0878757004585	0.149122807018	0.043	0.00768737988469	0.0225752508361	0.00212652844232	0.00425305688464	0	0.00325097529259	0	0.096	0.0361663652803
PBANKA_0708900	0.0469882529368	0.108252674478	0.105263157895	0.049	0.0179372197309	0.0175585284281	0.00850611376927	0.0148856990962	0.0062682824906	0	0.00584795321637	0.039	0.0650994575045
PBANKA_0709000	0.0424893776556	0.114620478859	0.105263157895	0.05	0.00896860986547	0.00250836120401	0.00212652844232	0.00425305688464	0.00208942749687	0.00325097529259	0	0.042	0.0542495479204
PBANKA_0709200	0.0374906273432	0.0815078960774	0.118421052632	0.032	0.0128122998078	0.0250836120401	0.00425305688464	0.0148856990962	0.00208942749687	0	0	0.132	0.0596745027125
PBANKA_0709300	0.0384903774056	0.165562913907	0.162280701754	0.04	0.0217809096733	0.0275919732441	0.00425305688464	0.0148856990962	0.00417885499373	0.00325097529259	0	0.045	0.0470162748644
PBANKA_0709400	0.0404898775306	0.112073357106	0.105263157895	0.048	0.0128122998078	0.00752508361204	0.00425305688464	0.0148856990962	0.0062682824906	0	0.00584795321637	0.102	0.0705244122966
PBANKA_0709500	0.032991752062	0.109526235354	0.118421052632	0.035	0.00512491992313	0.0225752508361	0.00637958532695	0.00637958532695	0.0062682824906	0	0	0.111	0.0361663652803
PBANKA_0709600	0.0389902524369	0.0840550178299	0.184210526316	0.036	0.00896860986547	0.0200668896321	0.00637958532695	0.0106326422116	0.00208942749687	0.00650195058518	0.00584795321637	0.069	0.0560578661844
PBANKA_0709700	0.030992251937	0.109526235354	0.157894736842	0.032	0.00512491992313	0.00501672240803	0.00212652844232	0.00425305688464	0.00208942749687	0.00325097529259	0	0.054	0.0650994575045
PBANKA_0709800	0.0259935016246	0.118441161488	0.15350877193	0.023	0.0140935297886	0.0125418060201	0.00637958532695	0.00850611376927	0.00417885499373	0.00650195058518	0	0.048	0.0415913200723
PBANKA_0710000	0.0149962509373	0.0891492613347	0.197368421053	0.011	0.011531069827	0.00501672240803	0	0.0127591706539	0	0.00325097529259	0	0.12	0.0235081374322
PBANKA_0710100	0.0379905023744	0.119714722364	0.100877192982	0.034	0.00768737988469	0.00752508361204	0	0.00850611376927	0.00208942749687	0.00650195058518	0	0.096	0.0470162748644
PBANKA_0710300	0.0399900024994	0.0700458481915	0.214912280702	0.031	0.00256245996156	0.0150501672241	0	0.00425305688464	0	0.00325097529259	0	0.036	0.0470162748644
PBANKA_0710500	0.0284928767808	0.122261844116	0.15350877193	0.024	0.0128122998078	0.00250836120401	0	0.0127591706539	0	0	0	0.093	0.0397830018083
PBANKA_0710600	0.0384903774056	0.112073357106	0.140350877193	0.042	0.0140935297886	0.00752508361204	0.00425305688464	0.0127591706539	0	0.00325097529259	0	0.048	0.0397830018083
PBANKA_0710700	0.0394901274681	0.0993377483444	0.179824561404	0.039	0.0128122998078	0.0100334448161	0.00212652844232	0.0170122275385	0	0.00325097529259	0	0.06	0.0361663652803
PBANKA_0710900	0.0339915021245	0.128629648497	0.149122807018	0.037	0.0153747597694	0.00752508361204	0.00212652844232	0.0148856990962	0.00208942749687	0	0	0.069	0.0488245931284
PBANKA_0711000	0.0284928767808	0.112073357106	0.149122807018	0.027	0.0230621396541	0.0100334448161	0.00425305688464	0.0276448697501	0.00417885499373	0.00975292587776	0.00584795321637	0.099	0.0488245931284
PBANKA_0711100	0.034991252187	0.100611309221	0.135964912281	0.024	0.0102498398463	0.0100334448161	0.00425305688464	0.00212652844232	0.00208942749687	0.00650195058518	0.00584795321637	0.078	0.0470162748644
PBANKA_0711300	0.0259935016246	0.0776872134488	0.149122807018	0.028	0.0179372197309	0.00752508361204	0.00637958532695	0.0212652844232	0.00835770998746	0.00650195058518	0	0.069	0.0578661844485
PBANKA_0711400	0.0359910022494	0.072592969944	0.100877192982	0.031	0.011531069827	0.0125418060201	0.0106326422116	0.0106326422116	0.0062682824906	0.00650195058518	0.0175438596491	0.072	0.0452079566004
PBANKA_0711600	0.0304923769058	0.0674987264391	0.131578947368	0.034	0.0140935297886	0.0150501672241	0.00212652844232	0.0191387559809	0.00208942749687	0.00975292587776	0	0.063	0.0343580470163
PBANKA_0711800	0.0279930017496	0.0866021395823	0.149122807018	0.026	0.0102498398463	0.0125418060201	0.00212652844232	0.0106326422116	0.00417885499373	0.00650195058518	0	0.075	0.0488245931284
PBANKA_0712000	0.0354911272182	0.0993377483444	0.157894736842	0.025	0.00640614990391	0.0100334448161	0.00637958532695	0.00637958532695	0.00208942749687	0.00325097529259	0.00584795321637	0.066	0.0542495479204
PBANKA_0712100	0.0254936265934	0.106979113602	0.144736842105	0.027	0.00640614990391	0.0100334448161	0.00212652844232	0.00212652844232	0	0.00650195058518	0.00584795321637	0.039	0.0271247739602
PBANKA_0712200	0.0394901274681	0.152827305145	0.171052631579	0.037	0.00768737988469	0.00250836120401	0.00425305688464	0.00425305688464	0.00417885499373	0	0.00584795321637	0.147	0.0488245931284
PBANKA_0712400	0.0374906273432	0.096790626592	0.135964912281	0.038	0.0102498398463	0.0150501672241	0.00637958532695	0.0106326422116	0.00417885499373	0.00325097529259	0.00584795321637	0.066	0.0759493670886
PBANKA_0712500	0.0434891277181	0.0687722873153	0.157894736842	0.037	0.0153747597694	0.0175585284281	0.00212652844232	0.0233918128655	0	0.00975292587776	0.00584795321637	0.066	0.0379746835443
PBANKA_0712800	0.0344913771557	0.128629648497	0.105263157895	0.031	0.00896860986547	0.0200668896321	0.00637958532695	0.00637958532695	0	0.00650195058518	0.0175438596491	0.087	0.0343580470163
PBANKA_0713200	0.0279930017496	0.119714722364	0.105263157895	0.029	0.0153747597694	0.0150501672241	0.00637958532695	0.0127591706539	0.00417885499373	0.00650195058518	0.0116959064327	0.111	0.0325497287523
PBANKA_0713300	0.0384903774056	0.11079979623	0.135964912281	0.047	0.0230621396541	0.0175585284281	0.00637958532695	0.0318979266348	0.0062682824906	0.00325097529259	0.00584795321637	0.078	0.0488245931284
PBANKA_0713400	0.0334916270932	0.109526235354	0.144736842105	0.029	0.011531069827	0.0200668896321	0.00212652844232	0.0106326422116	0.00208942749687	0.00325097529259	0	0.072	0.0506329113924
PBANKA_0713500	0.0284928767808	0.112073357106	0.162280701754	0.032	0.0128122998078	0.00250836120401	0.00425305688464	0.0127591706539	0.00417885499373	0.00325097529259	0	0.039	0.0361663652803
PBANKA_0713600	0.0254936265934	0.096790626592	0.188596491228	0.021	0.00768737988469	0.00501672240803	0.00212652844232	0.00850611376927	0	0.00650195058518	0	0.054	0.0397830018083
PBANKA_0713700	0.0269932516871	0.0611309220581	0.144736842105	0.022	0.00768737988469	0.0125418060201	0.00212652844232	0.00637958532695	0	0.00325097529259	0	0.078	0.0379746835443
PBANKA_0713900	0.0304923769058	0.0636780438105	0.131578947368	0.031	0.00512491992313	0.0100334448161	0.00212652844232	0.00425305688464	0.00208942749687	0	0.00584795321637	0.126	0.0506329113924
PBANKA_0714100	0.0459885028743	0.122261844116	0.100877192982	0.055	0.0256245996156	0.00501672240803	0.00637958532695	0.0191387559809	0.00208942749687	0	0.00584795321637	0.075	0.0524412296564
PBANKA_0714200	0.0439890027493	0.0802343352012	0.140350877193	0.053	0.0230621396541	0.0125418060201	0.00212652844232	0.0191387559809	0.00208942749687	0	0	0.099	0.0343580470163
PBANKA_0714300	0.0444888777806	0.0764136525726	0.0964912280702	0.044	0.0179372197309	0.0100334448161	0.00212652844232	0.0127591706539	0.00208942749687	0.00650195058518	0	0.06	0.0650994575045
PBANKA_0714500	0.0399900024994	0.0776872134488	0.122807017544	0.035	0.011531069827	0.0175585284281	0.0127591706539	0.0127591706539	0.00835770998746	0.00650195058518	0.0116959064327	0.075	0.0669077757685
PBANKA_0714600	0.0344913771557	0.0751400916964	0.140350877193	0.036	0.0153747597694	0.00752508361204	0.00425305688464	0.0127591706539	0.00208942749687	0	0.00584795321637	0.165	0.0596745027125
PBANKA_0714700	0.0339915021245	0.0955170657157	0.0833333333333	0.039	0.0217809096733	0.0125418060201	0.00212652844232	0.0170122275385	0.00208942749687	0.00325097529259	0.00584795321637	0.087	0.0650994575045
PBANKA_0714800	0.0319920019995	0.096790626592	0.127192982456	0.03	0.0217809096733	0.0200668896321	0.00425305688464	0.0148856990962	0.00417885499373	0	0	0.066	0.0650994575045
PBANKA_0714900	0.0409897525619	0.0866021395823	0.140350877193	0.041	0.0140935297886	0.0100334448161	0.00212652844232	0.0191387559809	0	0	0.00584795321637	0.078	0.0452079566004
PBANKA_0715200	0.0284928767808	0.0955170657157	0.0833333333333	0.034	0.00640614990391	0.0125418060201	0.00212652844232	0.00850611376927	0	0	0	0.117	0.0650994575045
PBANKA_0715500	0.0479880029993	0.0866021395823	0.171052631579	0.053	0.00640614990391	0.00501672240803	0	0.00850611376927	0	0.00325097529259	0	0.072	0.0560578661844
PBANKA_0715600	0.045488627843	0.126082526745	0.0877192982456	0.054	0.0140935297886	0.0150501672241	0	0.0106326422116	0	0	0	0.033	0.0452079566004
PBANKA_0715800	0.0364908772807	0.101884870097	0.140350877193	0.038	0.0140935297886	0.00501672240803	0.00212652844232	0.00850611376927	0.00417885499373	0.00325097529259	0	0.048	0.0560578661844
PBANKA_0715900	0.030992251937	0.072592969944	0.184210526316	0.027	0.00768737988469	0.00752508361204	0	0.00425305688464	0	0.00325097529259	0	0.09	0.0524412296564
PBANKA_0716100	0.0254936265934	0.0802343352012	0.149122807018	0.026	0.0179372197309	0.0100334448161	0.00850611376927	0.0106326422116	0.0062682824906	0	0	0.012	0.0415913200723
PBANKA_0716200	0.0299925018745	0.0802343352012	0.15350877193	0.025	0.0140935297886	0.0100334448161	0.00637958532695	0.0148856990962	0.0062682824906	0	0.00584795321637	0.024	0.0632911392405
PBANKA_0716500	0.032991752062	0.119714722364	0.127192982456	0.037	0.0153747597694	0.0125418060201	0.00425305688464	0.0233918128655	0.00208942749687	0.00325097529259	0.00584795321637	0.099	0.0542495479204
PBANKA_0716600	0.0344913771557	0.183392766174	0.127192982456	0.029	0.011531069827	0.00501672240803	0.00212652844232	0.00850611376927	0	0.00650195058518	0	0.084	0.0452079566004
PBANKA_0716800	0.0344913771557	0.15792154865	0.157894736842	0.035	0.0153747597694	0.0150501672241	0.00425305688464	0.00850611376927	0.00208942749687	0.00650195058518	0.00584795321637	0.057	0.0632911392405
PBANKA_0716900	0.0364908772807	0.103158430973	0.105263157895	0.045	0.011531069827	0.0150501672241	0	0.00850611376927	0	0	0	0.126	0.0669077757685
PBANKA_0717100	0.0224943764059	0.159195109526	0.114035087719	0.013	0.0128122998078	0.0125418060201	0.00425305688464	0.0148856990962	0.00208942749687	0	0	0.027	0.0596745027125
PBANKA_0717200	0.0204948762809	0.127356087621	0.166666666667	0.017	0.00768737988469	0.00501672240803	0.00850611376927	0.00637958532695	0.0062682824906	0.00325097529259	0.0116959064327	0.162	0.0307414104882
PBANKA_0717300	0.0279930017496	0.119714722364	0.201754385965	0.033	0.0128122998078	0.0100334448161	0.00212652844232	0.0106326422116	0.00208942749687	0.00650195058518	0	0.147	0.0470162748644
PBANKA_0717900	0.030992251937	0.109526235354	0.144736842105	0.031	0.011531069827	0.00752508361204	0.00425305688464	0.0127591706539	0.00208942749687	0	0	0.066	0.0379746835443
PBANKA_0718100	0.030992251937	0.0840550178299	0.140350877193	0.034	0.011531069827	0.0150501672241	0.00425305688464	0.00637958532695	0	0.00650195058518	0.00584795321637	0.084	0.0542495479204
PBANKA_0718300	0.0424893776556	0.0611309220581	0.100877192982	0.038	0.0102498398463	0.0175585284281	0.00212652844232	0.0106326422116	0	0.00325097529259	0.00584795321637	0.075	0.0253164556962
PBANKA_0718500	0.0244938765309	0.138818135507	0.171052631579	0.024	0.0345932094811	0.00501672240803	0.00425305688464	0.0191387559809	0.00417885499373	0.00325097529259	0.00584795321637	0.06	0.0524412296564
PBANKA_0718700	0.0334916270932	0.118441161488	0.162280701754	0.017	0.0192184497117	0	0	0.0191387559809	0	0.00650195058518	0	0.135	0.0687160940325
PBANKA_0718900	0.028992751812	0.112073357106	0.118421052632	0.024	0.0153747597694	0.0225752508361	0.00425305688464	0.0127591706539	0.00208942749687	0.00325097529259	0.00584795321637	0.132	0.0343580470163
PBANKA_0719100	0.0319920019995	0.164289353031	0.166666666667	0.033	0.0102498398463	0.0150501672241	0.00425305688464	0.0106326422116	0.00417885499373	0.00650195058518	0.00584795321637	0.072	0.0705244122966
PBANKA_0719200	0.030992251937	0.0815078960774	0.127192982456	0.034	0.0166559897502	0.00501672240803	0.0106326422116	0.0233918128655	0.0062682824906	0.00650195058518	0.0116959064327	0.09	0.0614828209765
PBANKA_0719300	0.0319920019995	0.0980641874682	0.19298245614	0.031	0.00768737988469	0.0200668896321	0.00425305688464	0.0106326422116	0.00208942749687	0	0	0.03	0.0777576853526
PBANKA_0719400	0.032991752062	0.132450331126	0.15350877193	0.036	0.0179372197309	0.00501672240803	0	0.0191387559809	0	0.00650195058518	0	0.117	0.0361663652803
PBANKA_0719500	0.0244938765309	0.0674987264391	0.140350877193	0.018	0.00512491992313	0.0150501672241	0.00425305688464	0	0.00417885499373	0.00325097529259	0.00584795321637	0.18	0.0452079566004
PBANKA_0719700	0.0314921269683	0.0929699439633	0.105263157895	0.028	0.0128122998078	0.0125418060201	0.0127591706539	0.0127591706539	0.00417885499373	0.00975292587776	0.00584795321637	0.108	0.0289330922242
PBANKA_0719800	0.034991252187	0.0980641874682	0.109649122807	0.035	0.0230621396541	0.0125418060201	0.00850611376927	0.0170122275385	0.0104471374843	0.00325097529259	0.00584795321637	0.06	0.0415913200723
PBANKA_0719900	0.0239940014996	0.11079979623	0.149122807018	0.032	0.0128122998078	0.0125418060201	0.00425305688464	0.00850611376927	0.0062682824906	0.00325097529259	0	0.096	0.0578661844485
PBANKA_0720000	0.0189952511872	0.096790626592	0.157894736842	0.022	0.0140935297886	0.0125418060201	0.00425305688464	0.0127591706539	0.0062682824906	0.0130039011704	0.00584795321637	0.12	0.0452079566004
PBANKA_0720100	0.0244938765309	0.0674987264391	0.15350877193	0.021	0.0140935297886	0.0150501672241	0.00850611376927	0.0127591706539	0.0062682824906	0.00650195058518	0.0116959064327	0.102	0.0614828209765
PBANKA_0720400	0.0434891277181	0.0585838003057	0.162280701754	0.055	0.00896860986547	0.00250836120401	0.00212652844232	0.00637958532695	0.00208942749687	0.00975292587776	0	0.036	0.0343580470163
PBANKA_0720500	0.0294926268433	0.078960774325	0.144736842105	0.025	0.0102498398463	0.0150501672241	0	0.00850611376927	0.00208942749687	0.00650195058518	0	0.093	0.0614828209765
PBANKA_0720800	0.0254936265934	0.072592969944	0.118421052632	0.042	0.00768737988469	0.0100334448161	0	0.00850611376927	0	0.00325097529259	0	0.135	0.0524412296564
PBANKA_0721000	0.0374906273432	0.0764136525726	0.171052631579	0.026	0.00640614990391	0.0100334448161	0.0127591706539	0.0106326422116	0.00835770998746	0.00650195058518	0.0116959064327	0.057	0.0759493670886
PBANKA_0721200	0.0179955011247	0.0980641874682	0.127192982456	0.02	0.00640614990391	0.00752508361204	0.00637958532695	0.00637958532695	0.00835770998746	0.00650195058518	0.0116959064327	0.177	0.0596745027125
PBANKA_0721500	0.0234941264684	0.0636780438105	0.149122807018	0.019	0.011531069827	0.0125418060201	0	0.00637958532695	0	0.00325097529259	0	0.078	0.0488245931284
PBANKA_0721600	0.0239940014996	0.15792154865	0.206140350877	0.022	0.011531069827	0.00752508361204	0	0.0127591706539	0	0.00325097529259	0	0.081	0.0506329113924
PBANKA_0721700	0.028992751812	0.0687722873153	0.114035087719	0.035	0.00896860986547	0.0225752508361	0.00425305688464	0.00850611376927	0	0	0	0.165	0.0777576853526
PBANKA_0721800	0.0324918770307	0.100611309221	0.157894736842	0.035	0.00384368994234	0.0150501672241	0.00425305688464	0.00637958532695	0.00417885499373	0.00325097529259	0.00584795321637	0.081	0.0669077757685
PBANKA_0721900	0.0314921269683	0.0980641874682	0.162280701754	0.038	0.00768737988469	0.00501672240803	0.00212652844232	0.00425305688464	0.00417885499373	0.00325097529259	0	0.057	0.0452079566004
PBANKA_0722100	0.0279930017496	0.0343861436577	0.149122807018	0.034	0.0217809096733	0.0150501672241	0.00425305688464	0.0191387559809	0.00417885499373	0.00325097529259	0	0.018	0.0253164556962
PBANKA_1300096	0.028992751812	0.0394803871625	0.140350877193	0.039	0.00896860986547	0.0175585284281	0.00637958532695	0.00850611376927	0.00417885499373	0	0	0.03	0.0560578661844
PBANKA_1146721	0.0294926268433	0.0662251655629	0.157894736842	0.028	0.0192184497117	0.0200668896321	0.00425305688464	0.0170122275385	0.00417885499373	0	0	0.018	0.0578661844485
PBANKA_0722700	0.0209947513122	0.0267447784004	0.140350877193	0.025	0.0166559897502	0.0225752508361	0.00212652844232	0.0127591706539	0.00417885499373	0.00325097529259	0	0.03	0.0470162748644
PBANKA_1200096	0.0204948762809	0.0382068262863	0.140350877193	0.023	0.00896860986547	0.0175585284281	0.00425305688464	0.00850611376927	0.00208942749687	0	0	0.033	0.0542495479204
PBANKA_0800100	0.0279930017496	0.0471217524198	0.149122807018	0.034	0.0204996796925	0.0100334448161	0.00425305688464	0.0276448697501	0.0062682824906	0	0	0.021	0.0542495479204
PBANKA_0800200	0.0319920019995	0.0649516046867	0.118421052632	0.038	0.0204996796925	0.0125418060201	0.00212652844232	0.0233918128655	0	0.00650195058518	0.00584795321637	0.015	0.0542495479204
PBANKA_0800300	0.0359910022494	0.0573102394294	0.105263157895	0.043	0.0128122998078	0.0150501672241	0.00425305688464	0.00637958532695	0.00208942749687	0.00650195058518	0.00584795321637	0.024	0.0289330922242
PBANKA_0800400	0.030992251937	0.054763117677	0.149122807018	0.032	0.00768737988469	0.00250836120401	0	0.00637958532695	0	0	0	0.075	0.0777576853526
PBANKA_0800500	0.045488627843	0.100611309221	0.0614035087719	0.054	0.0140935297886	0.0175585284281	0.00425305688464	0.0106326422116	0.00208942749687	0.00975292587776	0.0116959064327	0.024	0.0379746835443
PBANKA_0800600	0.032991752062	0.0866021395823	0.188596491228	0.035	0.0102498398463	0.0175585284281	0.00212652844232	0.00212652844232	0.00208942749687	0	0.00584795321637	0.06	0.0343580470163
PBANKA_0800800	0.0364908772807	0.0802343352012	0.162280701754	0.038	0.0166559897502	0.00501672240803	0.00637958532695	0.00850611376927	0.00417885499373	0.00650195058518	0.00584795321637	0.051	0.0705244122966
PBANKA_0801000	0.0279930017496	0.119714722364	0.131578947368	0.027	0.0166559897502	0.0150501672241	0	0.0191387559809	0.00417885499373	0	0	0.042	0.0578661844485
PBANKA_0801100	0.0294926268433	0.054763117677	0.114035087719	0.025	0.0102498398463	0.0100334448161	0.00212652844232	0.0106326422116	0.0062682824906	0.00325097529259	0	0.051	0.0470162748644
PBANKA_0801300	0.0324918770307	0.054763117677	0.144736842105	0.024	0.0166559897502	0.0150501672241	0.00425305688464	0.0127591706539	0.00417885499373	0	0.00584795321637	0.039	0.0506329113924
PBANKA_0801400	0.0364908772807	0.0891492613347	0.144736842105	0.04	0.0128122998078	0.0200668896321	0	0.0127591706539	0.00208942749687	0	0	0.045	0.0578661844485
PBANKA_0801500	0.0274931267183	0.0420275089149	0.157894736842	0.024	0.0140935297886	0.00752508361204	0.00212652844232	0.00850611376927	0.00208942749687	0.00650195058518	0.00584795321637	0.042	0.0180831826401
PBANKA_0801600	0.0244938765309	0.0764136525726	0.144736842105	0.023	0.00640614990391	0.0200668896321	0.00425305688464	0.00850611376927	0	0.00325097529259	0.00584795321637	0.081	0.0470162748644
PBANKA_0801900	0.0334916270932	0.0713194090678	0.171052631579	0.038	0.0102498398463	0.0175585284281	0	0.00850611376927	0	0.00325097529259	0	0.033	0.0415913200723
PBANKA_0802200	0.0229942514371	0.0827814569536	0.149122807018	0.019	0.00768737988469	0.0100334448161	0	0.0106326422116	0	0.00650195058518	0	0.024	0.0361663652803
PBANKA_0802300	0.0304923769058	0.0840550178299	0.105263157895	0.033	0.011531069827	0.0150501672241	0	0.0127591706539	0	0	0	0.084	0.0433996383363
PBANKA_0802400	0.0174956260935	0.054763117677	0.118421052632	0.017	0.00896860986547	0.0150501672241	0.00425305688464	0.00637958532695	0.00208942749687	0	0	0.042	0.0379746835443
PBANKA_0802500	0.0269932516871	0.0700458481915	0.140350877193	0.031	0.0230621396541	0.0125418060201	0.00425305688464	0.0233918128655	0.00208942749687	0	0	0.063	0.0325497287523
PBANKA_0802600	0.0304923769058	0.124808965869	0.184210526316	0.03	0.011531069827	0.0250836120401	0.00425305688464	0.0106326422116	0.00835770998746	0	0.00584795321637	0.051	0.0560578661844
PBANKA_0802900	0.0254936265934	0.104431991849	0.157894736842	0.021	0.0153747597694	0.0100334448161	0.00212652844232	0.0106326422116	0.00417885499373	0.00325097529259	0	0.132	0.0596745027125
PBANKA_0803000	0.0259935016246	0.0674987264391	0.162280701754	0.023	0.00768737988469	0.00752508361204	0.00212652844232	0.00212652844232	0	0	0	0.108	0.0307414104882
PBANKA_0803100	0.0459885028743	0.0891492613347	0.122807017544	0.055	0.00768737988469	0.00752508361204	0.00425305688464	0.00850611376927	0.00417885499373	0	0	0.057	0.0470162748644
PBANKA_0803200	0.0344913771557	0.0598573611819	0.19298245614	0.026	0.00512491992313	0.0125418060201	0.00212652844232	0.00425305688464	0.00208942749687	0.00325097529259	0.00584795321637	0.081	0.0235081374322
PBANKA_0803300	0.0404898775306	0.0853285787061	0.144736842105	0.034	0.00896860986547	0.0125418060201	0.00425305688464	0.00637958532695	0.00417885499373	0	0	0.027	0.0488245931284
PBANKA_0803500	0.0444888777806	0.136271013754	0.131578947368	0.042	0.0140935297886	0.0100334448161	0	0.00850611376927	0.00208942749687	0	0	0.045	0.0542495479204
PBANKA_0803600	0.0429892526868	0.0509424350484	0.144736842105	0.041	0.00768737988469	0.0125418060201	0	0.00425305688464	0	0	0	0.072	0.0452079566004
PBANKA_0803700	0.0244938765309	0.0840550178299	0.127192982456	0.018	0.011531069827	0.0100334448161	0.00212652844232	0.00850611376927	0.00208942749687	0.00650195058518	0.00584795321637	0.093	0.0524412296564
PBANKA_0803800	0.0399900024994	0.132450331126	0.127192982456	0.045	0.0166559897502	0.0150501672241	0.00425305688464	0.0127591706539	0.0062682824906	0	0.00584795321637	0.057	0.0542495479204
PBANKA_0803900	0.0429892526868	0.127356087621	0.122807017544	0.054	0.0153747597694	0.0100334448161	0.00637958532695	0.0191387559809	0.00417885499373	0	0.0116959064327	0.054	0.0361663652803
PBANKA_0804100	0.0344913771557	0.030565461029	0.201754385965	0.039	0.0102498398463	0.00752508361204	0.00212652844232	0.0106326422116	0.00208942749687	0	0.00584795321637	0.057	0.0361663652803
PBANKA_0804300	0.0414896275931	0.0394803871625	0.175438596491	0.044	0.0140935297886	0.0100334448161	0.0106326422116	0.0127591706539	0.0062682824906	0.00325097529259	0.0175438596491	0.069	0.0470162748644
PBANKA_0804500	0.0404898775306	0.0776872134488	0.109649122807	0.042	0.0140935297886	0.0100334448161	0.00425305688464	0.0148856990962	0.00417885499373	0.00325097529259	0.0116959064327	0.051	0.0180831826401
PBANKA_0804600	0.045488627843	0.0942435048395	0.127192982456	0.041	0.0153747597694	0.00752508361204	0.00637958532695	0.0127591706539	0.00208942749687	0	0.0116959064327	0.114	0.0379746835443
PBANKA_0804900	0.0484878780305	0.030565461029	0.214912280702	0.049	0.0166559897502	0.00752508361204	0.00212652844232	0.0127591706539	0	0	0	0.051	0.0271247739602
PBANKA_0805000	0.0509872531867	0.0687722873153	0.131578947368	0.038	0.0140935297886	0.00501672240803	0.00212652844232	0.00850611376927	0.00208942749687	0	0	0.06	0.0307414104882
PBANKA_0805100	0.0459885028743	0.126082526745	0.135964912281	0.055	0.00640614990391	0.0125418060201	0.00637958532695	0.00425305688464	0	0	0	0.084	0.0578661844485
PBANKA_0805200	0.0434891277181	0.0496688741722	0.15350877193	0.032	0.011531069827	0.00752508361204	0.00212652844232	0.0148856990962	0.0062682824906	0.00325097529259	0	0.033	0.0470162748644
PBANKA_0805400	0.0424893776556	0.100611309221	0.122807017544	0.041	0.00896860986547	0.0125418060201	0.00212652844232	0.0106326422116	0.00417885499373	0	0	0.051	0.0669077757685
PBANKA_0805600	0.0419895026243	0.124808965869	0.127192982456	0.043	0.00896860986547	0.0150501672241	0	0.0106326422116	0	0.00975292587776	0	0.048	0.0415913200723
PBANKA_0805700	0.0524868782804	0.0585838003057	0.0745614035088	0.06	0.011531069827	0.0125418060201	0	0.0127591706539	0	0	0	0.069	0.0542495479204
PBANKA_0806100	0.0399900024994	0.0776872134488	0.149122807018	0.041	0.00896860986547	0.0200668896321	0.00212652844232	0.00850611376927	0	0	0	0.093	0.0307414104882
PBANKA_0806200	0.0479880029993	0.0713194090678	0.105263157895	0.053	0.0153747597694	0.0100334448161	0.00637958532695	0.0148856990962	0.00208942749687	0.00325097529259	0	0.039	0.0614828209765
PBANKA_0806300	0.032991752062	0.0929699439633	0.144736842105	0.034	0.0204996796925	0.0100334448161	0.00212652844232	0.0255183413078	0	0	0.00584795321637	0.024	0.0379746835443
PBANKA_0806500	0.0404898775306	0.0878757004585	0.149122807018	0.034	0.0140935297886	0.0125418060201	0.00425305688464	0.00637958532695	0.00417885499373	0.00325097529259	0.00584795321637	0.051	0.0687160940325
PBANKA_0806800	0.0324918770307	0.0611309220581	0.144736842105	0.033	0.0179372197309	0.00501672240803	0.00425305688464	0.0255183413078	0.0062682824906	0.00650195058518	0.00584795321637	0.084	0.0307414104882
PBANKA_0807000	0.032991752062	0.072592969944	0.166666666667	0.032	0.00768737988469	0.0100334448161	0	0.00637958532695	0	0.00325097529259	0	0.033	0.0433996383363
PBANKA_0807300	0.0424893776556	0.0611309220581	0.105263157895	0.047	0.0153747597694	0.0100334448161	0.00637958532695	0.0212652844232	0.00208942749687	0.00325097529259	0	0.096	0.0433996383363
PBANKA_0807400	0.0399900024994	0.112073357106	0.149122807018	0.037	0.0256245996156	0.0200668896321	0.00212652844232	0.0170122275385	0.00417885499373	0.00325097529259	0	0.006	0.0397830018083
PBANKA_0807500	0.0274931267183	0.0662251655629	0.149122807018	0.023	0.0179372197309	0.00752508361204	0.00425305688464	0.0191387559809	0.00208942749687	0.00325097529259	0.0116959064327	0.117	0.0415913200723
PBANKA_0807600	0.0364908772807	0.136271013754	0.105263157895	0.037	0.0102498398463	0.0100334448161	0	0.00425305688464	0	0	0	0.054	0.0723327305606
PBANKA_0807700	0.0284928767808	0.0738665308202	0.179824561404	0.021	0.011531069827	0.00752508361204	0.00212652844232	0.0106326422116	0	0.00650195058518	0.00584795321637	0.132	0.0343580470163
PBANKA_0808000	0.032991752062	0.0649516046867	0.135964912281	0.042	0.00768737988469	0.00250836120401	0	0.00212652844232	0	0.00650195058518	0	0.111	0.0235081374322
PBANKA_0808100	0.0264933766558	0.0751400916964	0.166666666667	0.019	0.011531069827	0.0200668896321	0.0170122275385	0.0148856990962	0.0125365649812	0.00325097529259	0.0116959064327	0.141	0.0488245931284
PBANKA_0808300	0.0269932516871	0.0993377483444	0.122807017544	0.027	0.00512491992313	0.00501672240803	0.00212652844232	0.00425305688464	0.00208942749687	0.00325097529259	0	0.081	0.0488245931284
PBANKA_0808420	0.0224943764059	0.11079979623	0.175438596491	0.021	0.0102498398463	0.0100334448161	0.00212652844232	0.00850611376927	0	0	0.00584795321637	0.06	0.0488245931284
PBANKA_0808500	0.0199950012497	0.117167600611	0.162280701754	0.022	0.0102498398463	0.0125418060201	0.00212652844232	0.00637958532695	0.00208942749687	0.00325097529259	0	0.066	0.0596745027125
PBANKA_0808700	0.0284928767808	0.0687722873153	0.149122807018	0.026	0.0166559897502	0.0100334448161	0	0.0191387559809	0	0	0	0.138	0.0235081374322
PBANKA_0808800	0.0304923769058	0.0751400916964	0.15350877193	0.021	0.0217809096733	0.0200668896321	0.00212652844232	0.0212652844232	0.00417885499373	0	0	0.048	0.0632911392405
PBANKA_0808900	0.0279930017496	0.0764136525726	0.210526315789	0.033	0.00512491992313	0.00250836120401	0.00212652844232	0.00850611376927	0	0	0	0.051	0.0524412296564
PBANKA_0809200	0.0319920019995	0.142638818136	0.131578947368	0.041	0.011531069827	0.0225752508361	0.00425305688464	0.00637958532695	0.00208942749687	0.00325097529259	0.00584795321637	0.063	0.0433996383363
PBANKA_0809400	0.0299925018745	0.104431991849	0.157894736842	0.032	0.00512491992313	0.00752508361204	0.00425305688464	0.00425305688464	0.00208942749687	0	0.00584795321637	0.093	0.0415913200723
PBANKA_0809500	0.032991752062	0.106979113602	0.171052631579	0.029	0.0166559897502	0.0175585284281	0.0127591706539	0.0148856990962	0.00208942749687	0	0.00584795321637	0.099	0.0506329113924
PBANKA_0809700	0.032991752062	0.191034131431	0.0789473684211	0.036	0.0128122998078	0.0100334448161	0.00850611376927	0.0148856990962	0.00417885499373	0.00650195058518	0	0.093	0.0433996383363
PBANKA_0809800	0.0364908772807	0.0993377483444	0.184210526316	0.036	0.0179372197309	0.00752508361204	0.00425305688464	0.0148856990962	0.00417885499373	0.00975292587776	0	0.048	0.0488245931284
PBANKA_0809900	0.0294926268433	0.164289353031	0.149122807018	0.035	0.0179372197309	0.0100334448161	0.00212652844232	0.00850611376927	0.00417885499373	0	0	0.033	0.0433996383363
PBANKA_0810000	0.0304923769058	0.0993377483444	0.188596491228	0.029	0.00896860986547	0.0100334448161	0.00212652844232	0.00637958532695	0.00417885499373	0.00325097529259	0	0.147	0.0596745027125
PBANKA_0810100	0.0224943764059	0.109526235354	0.149122807018	0.02	0.00896860986547	0.0125418060201	0.00850611376927	0.0127591706539	0.00417885499373	0	0.0116959064327	0.045	0.0506329113924
PBANKA_0810200	0.0389902524369	0.0815078960774	0.197368421053	0.032	0.011531069827	0.00250836120401	0.00637958532695	0.0127591706539	0.00417885499373	0	0	0.072	0.0415913200723
PBANKA_0810300	0.0359910022494	0.0866021395823	0.15350877193	0.028	0.011531069827	0.0150501672241	0.00850611376927	0.00850611376927	0.00417885499373	0.00975292587776	0.0175438596491	0.066	0.0488245931284
PBANKA_0810500	0.0444888777806	0.0866021395823	0.140350877193	0.042	0.011531069827	0.0125418060201	0.00425305688464	0.00850611376927	0.00208942749687	0	0.00584795321637	0.051	0.0506329113924
PBANKA_0810600	0.0434891277181	0.0636780438105	0.100877192982	0.037	0.0140935297886	0.00752508361204	0	0.0106326422116	0	0.00325097529259	0	0.06	0.0343580470163
PBANKA_0811100	0.0439890027493	0.078960774325	0.140350877193	0.039	0.0140935297886	0.0100334448161	0.00212652844232	0.0148856990962	0.00417885499373	0	0	0.084	0.0488245931284
PBANKA_0811200	0.0379905023744	0.0649516046867	0.162280701754	0.03	0.0217809096733	0.00250836120401	0.0106326422116	0.0255183413078	0.00835770998746	0.00650195058518	0.0116959064327	0.063	0.0433996383363
PBANKA_0811300	0.0379905023744	0.0916963830871	0.105263157895	0.037	0.0153747597694	0.0100334448161	0	0.0170122275385	0.00208942749687	0.00325097529259	0	0.075	0.0452079566004
PBANKA_0811400	0.0314921269683	0.0853285787061	0.175438596491	0.028	0.0153747597694	0.00250836120401	0.00425305688464	0.0212652844232	0.00208942749687	0.00325097529259	0	0.135	0.0216998191682
PBANKA_0811600	0.030992251937	0.0891492613347	0.144736842105	0.033	0.0128122998078	0.0150501672241	0.00637958532695	0.0191387559809	0.00417885499373	0	0	0.048	0.0614828209765
PBANKA_0811800	0.0384903774056	0.0827814569536	0.131578947368	0.034	0.0140935297886	0.0100334448161	0.00212652844232	0.0127591706539	0.00417885499373	0.00650195058518	0	0.06	0.0343580470163
PBANKA_0811900	0.0354911272182	0.0891492613347	0.0921052631579	0.033	0.00896860986547	0.0150501672241	0.00425305688464	0.00850611376927	0.00208942749687	0.00325097529259	0	0.054	0.0632911392405
PBANKA_0812000	0.0414896275931	0.0866021395823	0.135964912281	0.046	0.00384368994234	0.0125418060201	0	0.00425305688464	0	0.00325097529259	0	0.063	0.0343580470163
PBANKA_0812100	0.0319920019995	0.0916963830871	0.15350877193	0.026	0.0166559897502	0.00501672240803	0.00212652844232	0.0127591706539	0.00417885499373	0.00650195058518	0	0.069	0.0542495479204
PBANKA_0812300	0.0429892526868	0.0815078960774	0.179824561404	0.042	0.00896860986547	0.00752508361204	0.00637958532695	0.00212652844232	0.00417885499373	0	0.00584795321637	0.048	0.0560578661844
PBANKA_0812500	0.0339915021245	0.0776872134488	0.109649122807	0.035	0.0153747597694	0.0125418060201	0.00212652844232	0.00850611376927	0.00208942749687	0.00325097529259	0	0.084	0.0397830018083
PBANKA_0812600	0.0324918770307	0.078960774325	0.175438596491	0.033	0.0217809096733	0.0150501672241	0.00850611376927	0.0212652844232	0.00835770998746	0.00975292587776	0.0175438596491	0.078	0.0578661844485
PBANKA_0812800	0.0399900024994	0.0636780438105	0.157894736842	0.039	0.00896860986547	0.0100334448161	0	0.0148856990962	0	0.00650195058518	0	0.129	0.0271247739602
PBANKA_0812900	0.0359910022494	0.105705552725	0.175438596491	0.031	0.00640614990391	0.0200668896321	0	0.00425305688464	0.00417885499373	0	0	0.042	0.0578661844485
PBANKA_0813000	0.0389902524369	0.0942435048395	0.149122807018	0.044	0.011531069827	0.00501672240803	0.00637958532695	0.0127591706539	0.0062682824906	0	0	0.048	0.0415913200723
PBANKA_0813200	0.0344913771557	0.119714722364	0.140350877193	0.034	0.0153747597694	0.0125418060201	0.00637958532695	0.0127591706539	0	0	0.0116959064327	0.072	0.0669077757685
PBANKA_0813300	0.0399900024994	0.117167600611	0.188596491228	0.036	0.0128122998078	0.0125418060201	0.00212652844232	0.0106326422116	0.00417885499373	0.00650195058518	0	0.072	0.0596745027125
PBANKA_0813500	0.0264933766558	0.0993377483444	0.140350877193	0.034	0.0217809096733	0.00752508361204	0.00425305688464	0.0191387559809	0.00208942749687	0	0	0.111	0.0506329113924
PBANKA_0813600	0.0264933766558	0.0980641874682	0.157894736842	0.019	0.0179372197309	0.0100334448161	0.00212652844232	0.0191387559809	0	0.00650195058518	0.00584795321637	0.072	0.0198915009042
PBANKA_0813700	0.0279930017496	0.126082526745	0.15350877193	0.031	0.0128122998078	0.00250836120401	0.00637958532695	0.00637958532695	0.00417885499373	0	0.00584795321637	0.171	0.0741410488246
PBANKA_0813800	0.0314921269683	0.0815078960774	0.162280701754	0.032	0.0102498398463	0.0100334448161	0	0.0127591706539	0	0.00325097529259	0	0.132	0.0433996383363
PBANKA_0813900	0.0324918770307	0.115894039735	0.0921052631579	0.038	0.0102498398463	0.00752508361204	0	0.0127591706539	0	0	0	0.084	0.0560578661844
PBANKA_0814000	0.030992251937	0.128629648497	0.140350877193	0.035	0.0102498398463	0.0100334448161	0.00212652844232	0.0106326422116	0.00208942749687	0	0	0.063	0.0452079566004
PBANKA_0814100	0.0299925018745	0.0713194090678	0.144736842105	0.018	0.011531069827	0.0275919732441	0.00212652844232	0.0127591706539	0	0.00325097529259	0	0.093	0.0452079566004
PBANKA_0814200	0.0344913771557	0.0738665308202	0.131578947368	0.027	0.0102498398463	0.0100334448161	0.00425305688464	0.00850611376927	0.00417885499373	0	0	0.072	0.0488245931284
PBANKA_0814300	0.0304923769058	0.0853285787061	0.162280701754	0.029	0.011531069827	0.0150501672241	0	0.0106326422116	0.00208942749687	0.00650195058518	0	0.102	0.0524412296564
PBANKA_0814500	0.0254936265934	0.177024961793	0.140350877193	0.036	0.0166559897502	0.00752508361204	0.00212652844232	0.0148856990962	0.00417885499373	0.00650195058518	0	0.021	0.0433996383363
PBANKA_0814600	0.0229942514371	0.0764136525726	0.171052631579	0.012	0.0166559897502	0.0225752508361	0.00637958532695	0.0170122275385	0.00417885499373	0.00325097529259	0.0116959064327	0.114	0.0343580470163
PBANKA_0814800	0.0324918770307	0.152827305145	0.100877192982	0.038	0.0153747597694	0.00752508361204	0	0.0170122275385	0	0	0	0.144	0.0632911392405
PBANKA_0815100	0.0199950012497	0.104431991849	0.157894736842	0.01	0.0128122998078	0.0125418060201	0.00850611376927	0.0127591706539	0.00835770998746	0.00650195058518	0.00584795321637	0.075	0.0379746835443
PBANKA_0815300	0.0274931267183	0.0534895568008	0.157894736842	0.026	0.00896860986547	0.00752508361204	0.00637958532695	0.0127591706539	0.00208942749687	0	0.00584795321637	0.048	0.0379746835443
PBANKA_0815700	0.0364908772807	0.100611309221	0.0745614035088	0.044	0.00768737988469	0.0100334448161	0.00212652844232	0.00850611376927	0	0	0.00584795321637	0.063	0.0632911392405
PBANKA_0815800	0.0364908772807	0.122261844116	0.140350877193	0.039	0.00768737988469	0.0175585284281	0.00212652844232	0.00637958532695	0	0.0130039011704	0	0.066	0.0632911392405
PBANKA_0816000	0.0294926268433	0.0916963830871	0.157894736842	0.028	0.00768737988469	0.0150501672241	0.00212652844232	0.00850611376927	0.00208942749687	0	0	0.129	0.0452079566004
PBANKA_0816200	0.0379905023744	0.142638818136	0.166666666667	0.043	0.00384368994234	0	0.00637958532695	0.00425305688464	0.0062682824906	0.0130039011704	0.0116959064327	0.135	0.0379746835443
PBANKA_0816300	0.0389902524369	0.0585838003057	0.175438596491	0.031	0.011531069827	0.0100334448161	0.00212652844232	0.00425305688464	0.00417885499373	0	0	0.072	0.0415913200723
PBANKA_0816400	0.0339915021245	0.0394803871625	0.15350877193	0.032	0.0128122998078	0.00250836120401	0	0.00850611376927	0	0.00325097529259	0	0.093	0.0578661844485
PBANKA_0816500	0.028992751812	0.113346917983	0.140350877193	0.02	0.0153747597694	0.0150501672241	0.00425305688464	0.0148856990962	0.00208942749687	0	0.0116959064327	0.042	0.0253164556962
PBANKA_0816600	0.0254936265934	0.126082526745	0.166666666667	0.029	0.00896860986547	0.00752508361204	0	0.00212652844232	0	0.00975292587776	0	0.072	0.0488245931284
PBANKA_0816700	0.0324918770307	0.0942435048395	0.0964912280702	0.033	0.00896860986547	0.0100334448161	0	0.00637958532695	0.00208942749687	0.00325097529259	0	0.084	0.0614828209765
PBANKA_0816800	0.032991752062	0.105705552725	0.149122807018	0.034	0.0179372197309	0.0125418060201	0.00212652844232	0.0106326422116	0.00208942749687	0.00325097529259	0	0.048	0.0488245931284
PBANKA_0817000	0.0294926268433	0.0891492613347	0.30701754386	0.027	0.0166559897502	0.00752508361204	0.00425305688464	0.00850611376927	0.00417885499373	0.0130039011704	0	0.102	0.0235081374322
PBANKA_0817200	0.0339915021245	0.0878757004585	0.105263157895	0.024	0.0128122998078	0.0200668896321	0.00425305688464	0.00850611376927	0.00208942749687	0.00325097529259	0	0.114	0.0343580470163
PBANKA_0817300	0.0319920019995	0.138818135507	0.122807017544	0.037	0.011531069827	0.0175585284281	0.00850611376927	0.0148856990962	0.0062682824906	0.00325097529259	0.0116959064327	0.093	0.0488245931284
PBANKA_0817400	0.0284928767808	0.0840550178299	0.127192982456	0.028	0.00768737988469	0.0150501672241	0.00212652844232	0.00637958532695	0.00417885499373	0.00325097529259	0	0.129	0.0488245931284
PBANKA_0817500	0.0369907523119	0.112073357106	0.171052631579	0.038	0.0166559897502	0.0125418060201	0.00425305688464	0.0212652844232	0.00208942749687	0	0.00584795321637	0.114	0.0542495479204
PBANKA_0817800	0.0399900024994	0.113346917983	0.127192982456	0.034	0.00640614990391	0.0150501672241	0.00212652844232	0.00212652844232	0	0	0	0.063	0.0506329113924
PBANKA_0817900	0.0344913771557	0.112073357106	0.149122807018	0.029	0.00384368994234	0.0150501672241	0.00212652844232	0.00637958532695	0.00208942749687	0	0	0.069	0.0759493670886
PBANKA_0818100	0.0304923769058	0.0573102394294	0.157894736842	0.027	0.0128122998078	0.0150501672241	0.00212652844232	0.0127591706539	0.00208942749687	0.00650195058518	0	0.123	0.0506329113924
PBANKA_0818200	0.0344913771557	0.156647987774	0.131578947368	0.042	0.0153747597694	0.0100334448161	0.00637958532695	0.0106326422116	0.0062682824906	0.00325097529259	0.00584795321637	0.048	0.0524412296564
PBANKA_0818400	0.0379905023744	0.0598573611819	0.206140350877	0.036	0.011531069827	0.00250836120401	0.00637958532695	0.0127591706539	0.0062682824906	0.00325097529259	0.00584795321637	0.057	0.0235081374322
PBANKA_0818500	0.0344913771557	0.054763117677	0.171052631579	0.037	0.0102498398463	0.0200668896321	0.00425305688464	0.00637958532695	0	0	0.00584795321637	0.114	0.0180831826401
PBANKA_0818800	0.0319920019995	0.103158430973	0.179824561404	0.023	0.0128122998078	0.0100334448161	0	0.0127591706539	0	0	0	0.042	0.0542495479204
PBANKA_0818900	0.0394901274681	0.0891492613347	0.0789473684211	0.046	0.0140935297886	0.0125418060201	0	0.0148856990962	0	0	0	0.12	0.0452079566004
PBANKA_0819000	0.0389902524369	0.155374426898	0.0964912280702	0.04	0.0140935297886	0.00250836120401	0.00425305688464	0.00637958532695	0.00417885499373	0	0	0.018	0.0596745027125
PBANKA_0819200	0.034991252187	0.0738665308202	0.131578947368	0.037	0.0140935297886	0.0100334448161	0.00212652844232	0.0106326422116	0.00208942749687	0.00325097529259	0	0.093	0.0578661844485
PBANKA_0819500	0.0394901274681	0.0611309220581	0.135964912281	0.036	0.00384368994234	0.0175585284281	0.00212652844232	0.00425305688464	0.00208942749687	0.00650195058518	0	0.114	0.0452079566004
PBANKA_0819600	0.032991752062	0.118441161488	0.144736842105	0.043	0.0166559897502	0.00501672240803	0.00850611376927	0.0191387559809	0.0062682824906	0.00325097529259	0	0.063	0.0470162748644
PBANKA_0819700	0.0324918770307	0.100611309221	0.135964912281	0.037	0.00768737988469	0.0200668896321	0.00212652844232	0.00850611376927	0	0.00325097529259	0	0.105	0.0596745027125
PBANKA_0819800	0.0314921269683	0.0738665308202	0.131578947368	0.036	0.011531069827	0.00752508361204	0.00212652844232	0.00850611376927	0.00208942749687	0	0.00584795321637	0.144	0.0542495479204
PBANKA_0819900	0.0374906273432	0.0751400916964	0.114035087719	0.041	0.00896860986547	0.0175585284281	0.00425305688464	0.00637958532695	0.00417885499373	0.00325097529259	0	0.057	0.0614828209765
PBANKA_0820000	0.0314921269683	0.115894039735	0.0877192982456	0.04	0.011531069827	0.00501672240803	0.00850611376927	0.0106326422116	0.00208942749687	0	0	0.063	0.0542495479204
PBANKA_0820200	0.034991252187	0.126082526745	0.118421052632	0.041	0.0128122998078	0.00752508361204	0.00637958532695	0.00637958532695	0.00417885499373	0.0130039011704	0	0.078	0.0524412296564
PBANKA_0820300	0.0324918770307	0.114620478859	0.118421052632	0.028	0.0153747597694	0.0225752508361	0	0.0212652844232	0	0.00650195058518	0	0.117	0.0506329113924
PBANKA_0820400	0.0279930017496	0.133723892002	0.0833333333333	0.035	0.00768737988469	0.0100334448161	0.00637958532695	0.0106326422116	0.00208942749687	0.00975292587776	0.00584795321637	0.036	0.0470162748644
PBANKA_0820500	0.0239940014996	0.100611309221	0.197368421053	0.014	0.0102498398463	0.00501672240803	0.00425305688464	0.0127591706539	0.00208942749687	0.00325097529259	0	0.078	0.0452079566004
PBANKA_0820600	0.0239940014996	0.0929699439633	0.171052631579	0.027	0.0128122998078	0.00501672240803	0.00212652844232	0.00850611376927	0.00208942749687	0.00650195058518	0	0.102	0.0650994575045
PBANKA_0820700	0.0199950012497	0.0891492613347	0.127192982456	0.016	0.00640614990391	0.0100334448161	0.00425305688464	0.00637958532695	0.00835770998746	0.00325097529259	0.00584795321637	0.114	0.0343580470163
PBANKA_0820800	0.0299925018745	0.101884870097	0.188596491228	0.034	0.0128122998078	0.00752508361204	0.00637958532695	0.0170122275385	0.0062682824906	0.00325097529259	0.00584795321637	0.129	0.0596745027125
PBANKA_0820900	0.030992251937	0.105705552725	0.118421052632	0.034	0.0102498398463	0.0175585284281	0.00425305688464	0.00637958532695	0	0.00325097529259	0	0.09	0.0578661844485
PBANKA_0821000	0.0319920019995	0.0866021395823	0.15350877193	0.031	0.011531069827	0.0150501672241	0	0.0148856990962	0	0	0	0.12	0.0687160940325
PBANKA_0821100	0.0274931267183	0.0585838003057	0.144736842105	0.028	0.0140935297886	0.00752508361204	0.00425305688464	0.0127591706539	0	0.00325097529259	0	0.093	0.0289330922242
PBANKA_0821300	0.0279930017496	0.106979113602	0.175438596491	0.021	0.00896860986547	0	0.00850611376927	0.0148856990962	0.00835770998746	0.00325097529259	0	0.084	0.0632911392405
PBANKA_0821500	0.0229942514371	0.0878757004585	0.149122807018	0.011	0.00768737988469	0.0100334448161	0	0.00850611376927	0	0.00325097529259	0	0.183	0.0415913200723
PBANKA_0821600	0.0254936265934	0.117167600611	0.197368421053	0.024	0.0102498398463	0.0100334448161	0.00212652844232	0.00637958532695	0.00208942749687	0	0.00584795321637	0.135	0.0560578661844
PBANKA_0821700	0.0399900024994	0.0751400916964	0.122807017544	0.047	0.0204996796925	0.00752508361204	0	0.0170122275385	0	0	0	0.144	0.0578661844485
PBANKA_0821900	0.0279930017496	0.171930718288	0.100877192982	0.033	0.0102498398463	0.0125418060201	0.00637958532695	0.0106326422116	0.00208942749687	0	0.00584795321637	0.108	0.0542495479204
PBANKA_0822000	0.0304923769058	0.149006622517	0.175438596491	0.032	0.00896860986547	0.0150501672241	0	0.00212652844232	0.00208942749687	0.00325097529259	0	0.093	0.0397830018083
PBANKA_0822100	0.0204948762809	0.0993377483444	0.162280701754	0.016	0.0153747597694	0.00752508361204	0	0.0106326422116	0.00208942749687	0	0	0.063	0.0397830018083
PBANKA_0822200	0.0284928767808	0.100611309221	0.0964912280702	0.034	0.0128122998078	0.0100334448161	0.00212652844232	0.00637958532695	0.00208942749687	0.00325097529259	0	0.072	0.0452079566004
PBANKA_0822300	0.0279930017496	0.126082526745	0.131578947368	0.034	0.0179372197309	0.0225752508361	0.00212652844232	0.0148856990962	0.00208942749687	0.00325097529259	0	0.078	0.0650994575045
PBANKA_0822400	0.0274931267183	0.145185939888	0.175438596491	0.021	0.0230621396541	0.00501672240803	0.00212652844232	0.0191387559809	0.00208942749687	0	0	0.051	0.0379746835443
PBANKA_0822500	0.0269932516871	0.0815078960774	0.245614035088	0.023	0.0128122998078	0.00501672240803	0.00425305688464	0.0148856990962	0.00417885499373	0	0.00584795321637	0.051	0.0524412296564
PBANKA_0822600	0.0254936265934	0.112073357106	0.100877192982	0.023	0.0102498398463	0.0125418060201	0.00212652844232	0.00425305688464	0	0.00650195058518	0	0.075	0.0506329113924
PBANKA_0822800	0.0374906273432	0.106979113602	0.179824561404	0.046	0.0204996796925	0.0125418060201	0	0.0170122275385	0	0.00325097529259	0	0.114	0.0470162748644
PBANKA_0823000	0.034991252187	0.0585838003057	0.162280701754	0.036	0.00640614990391	0.0100334448161	0	0.00425305688464	0	0.00325097529259	0	0.06	0.0325497287523
PBANKA_0823300	0.0229942514371	0.0929699439633	0.166666666667	0.019	0.0166559897502	0.0225752508361	0.00212652844232	0.0191387559809	0.00208942749687	0.00325097529259	0.00584795321637	0.018	0.0433996383363
PBANKA_0823400	0.0399900024994	0.101884870097	0.131578947368	0.038	0.00896860986547	0.00501672240803	0	0.00425305688464	0.00208942749687	0	0	0.087	0.0361663652803
PBANKA_0823500	0.0444888777806	0.11079979623	0.100877192982	0.048	0.00896860986547	0.0125418060201	0.00212652844232	0.0127591706539	0.00208942749687	0	0	0.045	0.0506329113924
PBANKA_0823600	0.0274931267183	0.0878757004585	0.144736842105	0.038	0.00768737988469	0.00752508361204	0.00425305688464	0.00637958532695	0.00417885499373	0	0.00584795321637	0.111	0.0506329113924
PBANKA_0823800	0.0424893776556	0.0980641874682	0.15350877193	0.037	0.00640614990391	0.0175585284281	0	0.00425305688464	0.00208942749687	0	0	0.006	0.0433996383363
PBANKA_0823900	0.0379905023744	0.0624044829343	0.140350877193	0.047	0.0153747597694	0.0175585284281	0	0.0148856990962	0	0	0	0.102	0.0632911392405
PBANKA_0824100	0.032991752062	0.0687722873153	0.127192982456	0.04	0.0166559897502	0.00752508361204	0.0106326422116	0.0170122275385	0.00417885499373	0.00325097529259	0.0175438596491	0.048	0.0271247739602
PBANKA_0824200	0.0399900024994	0.0560366785532	0.171052631579	0.038	0.00896860986547	0.0125418060201	0.00425305688464	0.0106326422116	0.00417885499373	0.00325097529259	0.0116959064327	0.075	0.0542495479204
PBANKA_0824400	0.0334916270932	0.11079979623	0.127192982456	0.036	0.00640614990391	0.0100334448161	0	0.00425305688464	0.00208942749687	0.0130039011704	0	0.066	0.0578661844485
PBANKA_0824800	0.0239940014996	0.152827305145	0.131578947368	0.029	0.0102498398463	0.0150501672241	0.00425305688464	0.0127591706539	0.00208942749687	0.00325097529259	0	0.084	0.0650994575045
PBANKA_0824900	0.030992251937	0.0916963830871	0.157894736842	0.036	0.00640614990391	0	0.00425305688464	0.00850611376927	0	0	0.00584795321637	0.051	0.0470162748644
PBANKA_0825100	0.028992751812	0.0993377483444	0.140350877193	0.031	0.0204996796925	0.00752508361204	0.00212652844232	0.0170122275385	0.00208942749687	0.00325097529259	0	0.066	0.0506329113924
PBANKA_0825200	0.0364908772807	0.0866021395823	0.179824561404	0.036	0.011531069827	0.0125418060201	0.00425305688464	0.0127591706539	0	0	0	0.141	0.0596745027125
PBANKA_0825300	0.028992751812	0.103158430973	0.171052631579	0.018	0.00640614990391	0.00501672240803	0	0.00637958532695	0.00208942749687	0.00325097529259	0	0.045	0.0433996383363
PBANKA_0825400	0.032991752062	0.101884870097	0.105263157895	0.023	0.00896860986547	0.00752508361204	0.00212652844232	0.00212652844232	0.00417885499373	0	0.00584795321637	0.09	0.0361663652803
PBANKA_0825500	0.0339915021245	0.0713194090678	0.162280701754	0.034	0.0128122998078	0.0200668896321	0.00212652844232	0.0127591706539	0.00208942749687	0.00975292587776	0.00584795321637	0.078	0.0271247739602
PBANKA_0825600	0.0249937515621	0.0815078960774	0.175438596491	0.029	0.00896860986547	0.0125418060201	0.00425305688464	0.0127591706539	0.00417885499373	0	0	0.138	0.0397830018083
PBANKA_0825700	0.0279930017496	0.137544574631	0.100877192982	0.028	0.00768737988469	0.0125418060201	0.00637958532695	0.0127591706539	0.00417885499373	0.00650195058518	0	0.117	0.0596745027125
PBANKA_0825800	0.0294926268433	0.13117677025	0.15350877193	0.028	0.00768737988469	0.0175585284281	0.00425305688464	0.00850611376927	0.00417885499373	0.00975292587776	0.00584795321637	0.063	0.0379746835443
PBANKA_0825900	0.030992251937	0.113346917983	0.118421052632	0.026	0.011531069827	0.00501672240803	0.00850611376927	0.0106326422116	0.0062682824906	0.00975292587776	0.00584795321637	0.09	0.0596745027125
PBANKA_0826100	0.0314921269683	0.0853285787061	0.166666666667	0.022	0.0128122998078	0.0250836120401	0	0.0127591706539	0	0	0	0.036	0.0235081374322
PBANKA_0826300	0.028992751812	0.154100866021	0.118421052632	0.035	0.00256245996156	0.0150501672241	0	0.00212652844232	0	0.00325097529259	0	0.156	0.0560578661844
PBANKA_0826400	0.0344913771557	0.138818135507	0.114035087719	0.039	0.00896860986547	0.0100334448161	0.00425305688464	0.0106326422116	0	0.00650195058518	0	0.081	0.0578661844485
PBANKA_0826500	0.047488127968	0.12098828324	0.0657894736842	0.057	0.00768737988469	0.0150501672241	0.00425305688464	0.00637958532695	0.00208942749687	0.00325097529259	0.00584795321637	0.054	0.0759493670886
PBANKA_0826700	0.0284928767808	0.123535404992	0.131578947368	0.039	0.011531069827	0.0125418060201	0	0.0148856990962	0	0	0	0.087	0.0669077757685
PBANKA_0826900	0.0324918770307	0.0662251655629	0.232456140351	0.031	0.0102498398463	0.00501672240803	0	0.00850611376927	0	0.00325097529259	0	0.066	0.0433996383363
PBANKA_0827000	0.0364908772807	0.136271013754	0.127192982456	0.036	0.00768737988469	0.0100334448161	0	0.00425305688464	0.00208942749687	0	0	0.093	0.0506329113924
PBANKA_0827200	0.0394901274681	0.136271013754	0.0921052631579	0.039	0.0102498398463	0.0150501672241	0	0.0106326422116	0	0	0	0.066	0.0560578661844
PBANKA_0827400	0.032991752062	0.096790626592	0.0877192982456	0.031	0.0140935297886	0.0100334448161	0.00637958532695	0.0191387559809	0.0062682824906	0	0.0116959064327	0.054	0.0289330922242
PBANKA_0827800	0.032991752062	0.145185939888	0.140350877193	0.033	0.00896860986547	0.0225752508361	0	0.00850611376927	0	0.0130039011704	0	0.03	0.0741410488246
PBANKA_0828000	0.0364908772807	0.126082526745	0.0964912280702	0.037	0.0166559897502	0.00501672240803	0.00850611376927	0.0170122275385	0.00417885499373	0.00325097529259	0.00584795321637	0.009	0.0488245931284
PBANKA_0828100	0.0409897525619	0.0573102394294	0.166666666667	0.04	0.011531069827	0.0100334448161	0.00425305688464	0.0106326422116	0	0	0	0.114	0.0397830018083
PBANKA_0828200	0.034991252187	0.0929699439633	0.171052631579	0.032	0.00768737988469	0.0175585284281	0.00425305688464	0.00850611376927	0.0062682824906	0.00650195058518	0.00584795321637	0.093	0.0433996383363
PBANKA_0828500	0.0354911272182	0.118441161488	0.131578947368	0.04	0.011531069827	0.00250836120401	0.00212652844232	0.0127591706539	0.00208942749687	0.00325097529259	0.00584795321637	0.105	0.0524412296564
PBANKA_0828800	0.0419895026243	0.103158430973	0.0833333333333	0.056	0.0192184497117	0.0150501672241	0.00425305688464	0.0127591706539	0.00208942749687	0	0	0.06	0.0596745027125
PBANKA_0829000	0.0274931267183	0.149006622517	0.122807017544	0.024	0.0256245996156	0.0100334448161	0.00425305688464	0.0233918128655	0.00208942749687	0	0.00584795321637	0.084	0.0343580470163
PBANKA_0829100	0.0259935016246	0.151553744269	0.149122807018	0.031	0.0153747597694	0.00250836120401	0	0.0106326422116	0	0.00325097529259	0	0.084	0.0560578661844
PBANKA_0829500	0.0304923769058	0.134997452878	0.140350877193	0.03	0.0166559897502	0.0150501672241	0.00212652844232	0.00850611376927	0.00208942749687	0.00325097529259	0	0.129	0.0271247739602
PBANKA_0829600	0.0314921269683	0.137544574631	0.140350877193	0.025	0.0140935297886	0.0175585284281	0.00637958532695	0.0106326422116	0.00417885499373	0	0.0175438596491	0.03	0.0325497287523
PBANKA_0829700	0.0324918770307	0.0942435048395	0.135964912281	0.034	0.0128122998078	0.0150501672241	0.00425305688464	0.0127591706539	0	0.00325097529259	0	0.174	0.0470162748644
PBANKA_0829800	0.030992251937	0.0929699439633	0.135964912281	0.029	0.00896860986547	0.00752508361204	0.00637958532695	0.00425305688464	0.00417885499373	0.00325097529259	0	0.147	0.0542495479204
PBANKA_0829900	0.0254936265934	0.103158430973	0.201754385965	0.025	0.0140935297886	0.00752508361204	0	0.00850611376927	0.00208942749687	0.00650195058518	0	0.066	0.0506329113924
PBANKA_0830000	0.0344913771557	0.137544574631	0.15350877193	0.036	0.0102498398463	0.0125418060201	0.00425305688464	0.00425305688464	0	0.00325097529259	0	0.084	0.0669077757685
PBANKA_0830200	0.0294926268433	0.123535404992	0.19298245614	0.03	0.0102498398463	0.00752508361204	0.00212652844232	0.0148856990962	0.00208942749687	0	0	0.144	0.0289330922242
PBANKA_0830300	0.0429892526868	0.078960774325	0.127192982456	0.042	0.0153747597694	0.00501672240803	0.0127591706539	0.0191387559809	0.0125365649812	0.00325097529259	0.0116959064327	0.066	0.0687160940325
PBANKA_0830400	0.0409897525619	0.0980641874682	0.0833333333333	0.045	0.0166559897502	0.00752508361204	0.0106326422116	0.0212652844232	0.0062682824906	0.00650195058518	0.0116959064327	0.06	0.0705244122966
PBANKA_0830450	0.0354911272182	0.0878757004585	0.127192982456	0.036	0.00640614990391	0.0175585284281	0.00425305688464	0.0106326422116	0.00208942749687	0.00325097529259	0	0.063	0.0361663652803
PBANKA_0830500	0.0359910022494	0.0942435048395	0.162280701754	0.041	0.00768737988469	0.0125418060201	0.00425305688464	0	0.00417885499373	0	0	0.036	0.0470162748644
PBANKA_0830600	0.0339915021245	0.0815078960774	0.131578947368	0.031	0.011531069827	0.0100334448161	0.00425305688464	0.0106326422116	0.00417885499373	0.00975292587776	0	0.054	0.0813743218807
PBANKA_0830700	0.0269932516871	0.0776872134488	0.19298245614	0.03	0.0153747597694	0.0150501672241	0.00850611376927	0.0191387559809	0.0062682824906	0	0.0175438596491	0.081	0.0578661844485
PBANKA_0830900	0.0219945013747	0.114620478859	0.175438596491	0.019	0.0166559897502	0.0175585284281	0.0106326422116	0.0170122275385	0.0104471374843	0	0.0175438596491	0.069	0.0379746835443
PBANKA_0831000	0.0399900024994	0.0916963830871	0.122807017544	0.055	0.00768737988469	0.00501672240803	0.00212652844232	0.00637958532695	0.00208942749687	0.00325097529259	0.00584795321637	0.057	0.0325497287523
PBANKA_0831200	0.032991752062	0.0738665308202	0.171052631579	0.037	0.0102498398463	0.00752508361204	0.00425305688464	0.00850611376927	0.00208942749687	0.00650195058518	0	0.102	0.0470162748644
PBANKA_0831300	0.0264933766558	0.0713194090678	0.140350877193	0.027	0.011531069827	0	0.00212652844232	0.0127591706539	0	0.00325097529259	0	0.09	0.0596745027125
PBANKA_0831500	0.0239940014996	0.0674987264391	0.162280701754	0.021	0.00512491992313	0.00501672240803	0	0.00425305688464	0.00208942749687	0	0	0.048	0.0596745027125
PBANKA_0831700	0.0249937515621	0.0802343352012	0.122807017544	0.022	0.0128122998078	0.00501672240803	0.00212652844232	0.0106326422116	0.00208942749687	0.00650195058518	0	0.063	0.0759493670886
PBANKA_0831800	0.0284928767808	0.0853285787061	0.140350877193	0.032	0.0128122998078	0.00752508361204	0	0.0148856990962	0.00208942749687	0.00650195058518	0	0.063	0.0542495479204
PBANKA_0832000	0.0249937515621	0.146459500764	0.135964912281	0.027	0.0102498398463	0.0100334448161	0	0.0127591706539	0	0.00650195058518	0	0.261	0.0560578661844
PBANKA_0832200	0.0384903774056	0.109526235354	0.114035087719	0.038	0.0128122998078	0.0125418060201	0.00212652844232	0.0170122275385	0.00208942749687	0.00325097529259	0.00584795321637	0.075	0.0433996383363
PBANKA_0832600	0.0234941264684	0.0713194090678	0.157894736842	0.019	0.00896860986547	0.00501672240803	0	0.0106326422116	0	0	0	0.075	0.0669077757685
PBANKA_0832800	0.0334916270932	0.140091696383	0.0964912280702	0.04	0.0128122998078	0.0200668896321	0.00425305688464	0.0106326422116	0.0062682824906	0	0.00584795321637	0.096	0.0488245931284
PBANKA_0832900	0.0389902524369	0.0674987264391	0.131578947368	0.041	0.0179372197309	0.00501672240803	0.00637958532695	0.0148856990962	0.00208942749687	0	0.00584795321637	0.132	0.0361663652803
PBANKA_0833100	0.0404898775306	0.0866021395823	0.105263157895	0.045	0.0153747597694	0.00752508361204	0	0.0191387559809	0	0	0	0.099	0.0470162748644
PBANKA_0833200	0.0339915021245	0.0840550178299	0.109649122807	0.037	0.029468289558	0.0200668896321	0.00637958532695	0.0361509835194	0.0062682824906	0	0	0.141	0.0560578661844
PBANKA_0833300	0.0334916270932	0.114620478859	0.118421052632	0.029	0.011531069827	0.00752508361204	0.00850611376927	0.0127591706539	0.00417885499373	0.00325097529259	0.0116959064327	0.153	0.0379746835443
PBANKA_0833400	0.032991752062	0.0853285787061	0.118421052632	0.032	0.011531069827	0.0100334448161	0	0.00850611376927	0.00208942749687	0	0	0.153	0.0506329113924
PBANKA_0833500	0.0249937515621	0.0560366785532	0.105263157895	0.021	0.0128122998078	0.0100334448161	0	0.00637958532695	0	0.00975292587776	0	0.039	0.0325497287523
PBANKA_0833700	0.0429892526868	0.0827814569536	0.188596491228	0.039	0.0140935297886	0.0150501672241	0.00212652844232	0.00637958532695	0.00208942749687	0	0.00584795321637	0.069	0.0361663652803
PBANKA_0833800	0.0374906273432	0.0776872134488	0.15350877193	0.022	0.011531069827	0.0100334448161	0	0.0106326422116	0	0	0	0.066	0.0361663652803
PBANKA_0833900	0.0324918770307	0.0916963830871	0.223684210526	0.032	0.0102498398463	0.0100334448161	0.00637958532695	0.00212652844232	0.00417885499373	0.00325097529259	0.00584795321637	0.069	0.0524412296564
PBANKA_0834000	0.0199950012497	0.185939887927	0.114035087719	0.019	0.0256245996156	0	0.00212652844232	0.0255183413078	0.00208942749687	0	0	0.054	0.0307414104882
PBANKA_0834200	0.0319920019995	0.105705552725	0.162280701754	0.025	0.011531069827	0.0150501672241	0.00212652844232	0.0127591706539	0	0.00325097529259	0.00584795321637	0.108	0.0542495479204
PBANKA_0834300	0.0439890027493	0.0458481915436	0.171052631579	0.029	0.0128122998078	0.00752508361204	0	0.00850611376927	0	0	0	0.099	0.0235081374322
PBANKA_0834400	0.047488127968	0.104431991849	0.105263157895	0.053	0.0192184497117	0.00752508361204	0	0.0170122275385	0	0	0	0.051	0.0524412296564
PBANKA_0834600	0.032991752062	0.0764136525726	0.171052631579	0.029	0.00896860986547	0.0200668896321	0.00212652844232	0.0106326422116	0	0.00650195058518	0	0.132	0.0524412296564
PBANKA_0834800	0.0359910022494	0.11079979623	0.122807017544	0.032	0.011531069827	0.0125418060201	0.00425305688464	0.0106326422116	0.00208942749687	0.00325097529259	0	0.066	0.0433996383363
PBANKA_0835000	0.0339915021245	0.105705552725	0.105263157895	0.032	0.0140935297886	0.00501672240803	0.00212652844232	0.0148856990962	0	0	0	0.084	0.0650994575045
PBANKA_0835300	0.032991752062	0.129903209373	0.135964912281	0.042	0.0140935297886	0.00250836120401	0.00425305688464	0.0191387559809	0.00208942749687	0	0	0.12	0.0560578661844
PBANKA_0835400	0.0264933766558	0.216505348956	0.175438596491	0.031	0.00768737988469	0.0125418060201	0.00212652844232	0.0106326422116	0	0	0	0.126	0.0904159132007
PBANKA_0835500	0.0339915021245	0.166836474783	0.144736842105	0.034	0.00896860986547	0.00250836120401	0	0.00637958532695	0	0.00650195058518	0	0.042	0.0560578661844
PBANKA_0835600	0.0279930017496	0.132450331126	0.122807017544	0.029	0.0153747597694	0.0200668896321	0.00212652844232	0.0191387559809	0	0.00975292587776	0.00584795321637	0.057	0.0596745027125
PBANKA_0835700	0.0274931267183	0.072592969944	0.140350877193	0.019	0.0102498398463	0.00752508361204	0.00212652844232	0.0106326422116	0.00208942749687	0.00325097529259	0.00584795321637	0.069	0.0198915009042
PBANKA_0835800	0.0334916270932	0.0929699439633	0.127192982456	0.028	0.0102498398463	0.0100334448161	0.00212652844232	0.0106326422116	0.00208942749687	0	0.00584795321637	0.06	0.0379746835443
PBANKA_0835900	0.0369907523119	0.0955170657157	0.135964912281	0.037	0.0140935297886	0.00752508361204	0.00425305688464	0.00850611376927	0.00417885499373	0	0	0.051	0.0452079566004
PBANKA_0836100	0.0249937515621	0.140091696383	0.131578947368	0.027	0.0166559897502	0.0125418060201	0.00425305688464	0.0148856990962	0.0062682824906	0	0	0.138	0.0488245931284
PBANKA_0836300	0.030992251937	0.0573102394294	0.157894736842	0.042	0.0204996796925	0.00250836120401	0	0.0148856990962	0	0.00325097529259	0	0.099	0.0343580470163
PBANKA_0836400	0.0264933766558	0.124808965869	0.140350877193	0.026	0.0153747597694	0.0150501672241	0	0.0170122275385	0.0062682824906	0	0	0.027	0.0723327305606
PBANKA_0836550	0.0209947513122	0.0522159959246	0.127192982456	0.017	0.0166559897502	0.0125418060201	0.00212652844232	0.00850611376927	0.00208942749687	0.00325097529259	0.00584795321637	0.048	0.0687160940325
PBANKA_0836600	0.0219945013747	0.048395313296	0.157894736842	0.026	0.0153747597694	0.0150501672241	0.00212652844232	0.0148856990962	0.00208942749687	0.00325097529259	0	0.081	0.0524412296564
PBANKA_0836700	0.0294926268433	0.101884870097	0.0921052631579	0.029	0.0153747597694	0.00752508361204	0.00212652844232	0.0106326422116	0	0	0	0.042	0.0488245931284
PBANKA_0836800	0.0284928767808	0.0649516046867	0.127192982456	0.032	0.0179372197309	0.00752508361204	0.00212652844232	0.0191387559809	0	0.00325097529259	0	0.027	0.0614828209765
PBANKA_0836900	0.0249937515621	0.0458481915436	0.19298245614	0.027	0.0230621396541	0.0175585284281	0.00637958532695	0.0255183413078	0.0062682824906	0.00325097529259	0	0.036	0.0488245931284
PBANKA_1040541	0.0314921269683	0.0433010697911	0.135964912281	0.037	0.0179372197309	0.0100334448161	0.00637958532695	0.0255183413078	0.0104471374843	0.00325097529259	0	0.012	0.0433996383363
PBANKA_1465841	0.0279930017496	0.054763117677	0.118421052632	0.032	0.0140935297886	0.00752508361204	0.00425305688464	0.0106326422116	0.00208942749687	0.00650195058518	0.00584795321637	0.03	0.0614828209765
PBANKA_1040561	0.0244938765309	0.0445746306673	0.149122807018	0.034	0.011531069827	0.00501672240803	0.00212652844232	0.0106326422116	0.00208942749687	0	0.00584795321637	0.012	0.0470162748644
PBANKA_1400071	0.028992751812	0.0445746306673	0.157894736842	0.032	0.0217809096733	0.00752508361204	0.00212652844232	0.0212652844232	0.00417885499373	0.00650195058518	0	0.018	0.0524412296564
PBANKA_1400081	0.0304923769058	0.0471217524198	0.175438596491	0.032	0.0140935297886	0.0200668896321	0.0127591706539	0.0170122275385	0.00417885499373	0	0	0.018	0.0488245931284
PBANKA_0900900	0.0189952511872	0.0649516046867	0.201754385965	0.018	0.0179372197309	0.00752508361204	0.00425305688464	0.0148856990962	0.00208942749687	0.00325097529259	0.00584795321637	0.063	0.0343580470163
PBANKA_0901000	0.0344913771557	0.0916963830871	0.0921052631579	0.04	0.0102498398463	0.0150501672241	0.00212652844232	0.0106326422116	0.00208942749687	0	0.00584795321637	0.045	0.0470162748644
PBANKA_0901100	0.0324918770307	0.0993377483444	0.166666666667	0.026	0.0140935297886	0.00501672240803	0.00425305688464	0.0127591706539	0.00208942749687	0	0	0.012	0.0343580470163
PBANKA_0901200	0.0434891277181	0.103158430973	0.114035087719	0.048	0.00896860986547	0.0100334448161	0.00425305688464	0.00637958532695	0.00208942749687	0	0	0.039	0.0488245931284
PBANKA_0901700	0.0374906273432	0.0942435048395	0.0833333333333	0.036	0.0102498398463	0.00752508361204	0	0.0127591706539	0	0	0	0.066	0.0632911392405
PBANKA_0902000	0.0339915021245	0.0929699439633	0.197368421053	0.034	0.0192184497117	0.0100334448161	0.00637958532695	0.0170122275385	0.00208942749687	0.00975292587776	0	0.048	0.0560578661844
PBANKA_0902200	0.0324918770307	0.122261844116	0.135964912281	0.038	0.00640614990391	0.0275919732441	0.00425305688464	0.00212652844232	0.00417885499373	0.00325097529259	0	0.066	0.0578661844485
PBANKA_0902300	0.0269932516871	0.0534895568008	0.144736842105	0.03	0.0204996796925	0.0150501672241	0.00850611376927	0.0255183413078	0.00417885499373	0.00325097529259	0.0116959064327	0.042	0.0307414104882
PBANKA_0902400	0.0249937515621	0.0764136525726	0.149122807018	0.02	0.0166559897502	0.00501672240803	0	0.0148856990962	0	0.00975292587776	0	0.117	0.0433996383363
PBANKA_0902500	0.0294926268433	0.103158430973	0.210526315789	0.025	0.00768737988469	0.0100334448161	0.00425305688464	0.00637958532695	0.0062682824906	0	0.0116959064327	0.054	0.0397830018083
PBANKA_0902600	0.0234941264684	0.0866021395823	0.166666666667	0.021	0.0102498398463	0.0125418060201	0.00425305688464	0.0106326422116	0.00417885499373	0.0130039011704	0	0.201	0.0578661844485
PBANKA_0902700	0.0219945013747	0.18466632705	0.144736842105	0.017	0.0179372197309	0	0.00850611376927	0.0170122275385	0.0062682824906	0.00325097529259	0.00584795321637	0.051	0.0488245931284
PBANKA_0902800	0.0229942514371	0.128629648497	0.135964912281	0.026	0.011531069827	0.00250836120401	0.00212652844232	0.0127591706539	0.0062682824906	0.00650195058518	0.00584795321637	0.048	0.0415913200723
PBANKA_0902900	0.0234941264684	0.119714722364	0.122807017544	0.025	0.0140935297886	0.00501672240803	0.00425305688464	0.0148856990962	0.0062682824906	0	0.00584795321637	0.06	0.0397830018083
PBANKA_0903000	0.028992751812	0.0509424350484	0.149122807018	0.038	0.00768737988469	0.00752508361204	0.00212652844232	0.00425305688464	0.00208942749687	0.00650195058518	0.00584795321637	0.075	0.0253164556962
PBANKA_0903100	0.0314921269683	0.0687722873153	0.0964912280702	0.037	0.0166559897502	0.0250836120401	0.00850611376927	0.0106326422116	0.00208942749687	0.00325097529259	0.0175438596491	0.135	0.0614828209765
PBANKA_0903300	0.0299925018745	0.0802343352012	0.179824561404	0.021	0.00512491992313	0.00250836120401	0.00637958532695	0.00212652844232	0.00417885499373	0.00325097529259	0.0116959064327	0.102	0.0650994575045
PBANKA_0903400	0.0384903774056	0.0916963830871	0.197368421053	0.033	0.00768737988469	0.00250836120401	0.00425305688464	0.0127591706539	0.00208942749687	0.00650195058518	0.00584795321637	0.054	0.0415913200723
PBANKA_0903500	0.0244938765309	0.0815078960774	0.188596491228	0.014	0.00640614990391	0.0200668896321	0.00212652844232	0.00425305688464	0	0.00325097529259	0.00584795321637	0.036	0.0560578661844
PBANKA_0903600	0.0364908772807	0.0509424350484	0.109649122807	0.037	0.0204996796925	0.00250836120401	0.00212652844232	0.0233918128655	0	0.00325097529259	0	0.096	0.0289330922242
PBANKA_0903800	0.0319920019995	0.0369332654101	0.166666666667	0.03	0.0140935297886	0.00501672240803	0.00637958532695	0.0148856990962	0.00417885499373	0.00650195058518	0.00584795321637	0.057	0.0361663652803
PBANKA_0904000	0.0214946263434	0.0509424350484	0.135964912281	0.027	0.0179372197309	0.00250836120401	0.00850611376927	0.0191387559809	0.00835770998746	0.00325097529259	0.00584795321637	0.09	0.0361663652803
PBANKA_0904100	0.0304923769058	0.149006622517	0.0964912280702	0.041	0.0153747597694	0.00250836120401	0.00212652844232	0.0127591706539	0.00208942749687	0	0	0.141	0.0632911392405
PBANKA_0904200	0.0304923769058	0.0738665308202	0.179824561404	0.028	0.0128122998078	0.0100334448161	0.00425305688464	0.0127591706539	0.00208942749687	0.00325097529259	0.0116959064327	0.12	0.0325497287523
PBANKA_0904300	0.0284928767808	0.182119205298	0.127192982456	0.028	0.0243433696348	0.0100334448161	0.00425305688464	0.0212652844232	0.0062682824906	0.00325097529259	0.00584795321637	0.033	0.0415913200723
PBANKA_0904400	0.0284928767808	0.149006622517	0.228070175439	0.023	0.00384368994234	0.0150501672241	0.00425305688464	0.00637958532695	0.00417885499373	0	0.00584795321637	0.123	0.0578661844485
PBANKA_0904700	0.028992751812	0.114620478859	0.114035087719	0.029	0.0166559897502	0.00752508361204	0	0.0148856990962	0	0	0	0.099	0.0415913200723
PBANKA_0904800	0.0354911272182	0.126082526745	0.214912280702	0.031	0.0192184497117	0.00752508361204	0.00212652844232	0.0255183413078	0	0.00650195058518	0	0.126	0.0488245931284
PBANKA_0905000	0.0389902524369	0.112073357106	0.100877192982	0.043	0.011531069827	0.0100334448161	0.00425305688464	0.00850611376927	0.00208942749687	0	0	0.141	0.0669077757685
PBANKA_0905200	0.0284928767808	0.0942435048395	0.188596491228	0.027	0.0128122998078	0.0125418060201	0.00212652844232	0.0191387559809	0.00208942749687	0.00325097529259	0	0.129	0.0415913200723
PBANKA_0905300	0.0254936265934	0.11079979623	0.149122807018	0.027	0.0179372197309	0.0100334448161	0.00637958532695	0.0212652844232	0.00835770998746	0.00325097529259	0.0116959064327	0.078	0.0578661844485
PBANKA_0905400	0.0204948762809	0.0942435048395	0.149122807018	0.017	0.0256245996156	0.00752508361204	0.00637958532695	0.0148856990962	0.00208942749687	0.00975292587776	0.0116959064327	0.045	0.0307414104882
PBANKA_0905500	0.0224943764059	0.0815078960774	0.206140350877	0.022	0.011531069827	0.00250836120401	0.00637958532695	0.0170122275385	0.00417885499373	0.00650195058518	0	0.138	0.0397830018083
PBANKA_0905900	0.0254936265934	0.0853285787061	0.162280701754	0.028	0.0179372197309	0.00501672240803	0.00637958532695	0.0191387559809	0.0062682824906	0.00325097529259	0.0116959064327	0.09	0.0415913200723
PBANKA_0906000	0.030992251937	0.072592969944	0.206140350877	0.039	0.0102498398463	0.0225752508361	0.00637958532695	0.00850611376927	0.00208942749687	0	0.0116959064327	0.12	0.0415913200723
PBANKA_0906100	0.0319920019995	0.0700458481915	0.179824561404	0.023	0.00896860986547	0.0100334448161	0	0.0127591706539	0.00208942749687	0.0130039011704	0	0.09	0.0687160940325
PBANKA_0906200	0.0419895026243	0.100611309221	0.175438596491	0.04	0.0153747597694	0.00752508361204	0	0.0148856990962	0	0	0	0.132	0.0452079566004
PBANKA_0906300	0.0419895026243	0.141365257259	0.131578947368	0.033	0.0166559897502	0.0150501672241	0.00212652844232	0.0170122275385	0.00208942749687	0	0	0.072	0.0524412296564
PBANKA_0906400	0.0364908772807	0.103158430973	0.105263157895	0.033	0.00768737988469	0.0175585284281	0	0.00637958532695	0	0	0	0.045	0.0415913200723
PBANKA_0906500	0.0324918770307	0.101884870097	0.105263157895	0.036	0.00896860986547	0.0125418060201	0.00212652844232	0.0106326422116	0	0.00325097529259	0	0.09	0.0596745027125
PBANKA_0906700	0.0254936265934	0.177024961793	0.109649122807	0.02	0.0102498398463	0.0125418060201	0	0.00425305688464	0	0.00975292587776	0	0.063	0.0343580470163
PBANKA_0906800	0.0294926268433	0.0904228222109	0.135964912281	0.028	0.00768737988469	0.0100334448161	0.00850611376927	0.00850611376927	0.0062682824906	0.00325097529259	0	0.18	0.0452079566004
PBANKA_0907000	0.032991752062	0.0764136525726	0.15350877193	0.033	0.0102498398463	0.00501672240803	0.00637958532695	0.00425305688464	0.00417885499373	0	0	0.081	0.0669077757685
PBANKA_0907100	0.0334916270932	0.105705552725	0.131578947368	0.028	0.011531069827	0.00501672240803	0	0.0148856990962	0	0.00325097529259	0	0.042	0.0578661844485
PBANKA_0907200	0.032991752062	0.155374426898	0.166666666667	0.031	0.00896860986547	0.00752508361204	0.00425305688464	0.00425305688464	0.00417885499373	0.00325097529259	0	0.093	0.0687160940325
PBANKA_0907400	0.0304923769058	0.141365257259	0.118421052632	0.032	0.0128122998078	0.0100334448161	0.00425305688464	0.0127591706539	0.00417885499373	0	0	0.096	0.0560578661844
PBANKA_0907500	0.0199950012497	0.149006622517	0.184210526316	0.021	0.011531069827	0.00752508361204	0.00425305688464	0.0127591706539	0.00417885499373	0.0130039011704	0.00584795321637	0.081	0.0614828209765
PBANKA_0907600	0.018495376156	0.146459500764	0.118421052632	0.021	0.0140935297886	0.0125418060201	0.00637958532695	0.0127591706539	0.00208942749687	0	0.00584795321637	0.129	0.0669077757685
PBANKA_0907800	0.0414896275931	0.101884870097	0.105263157895	0.042	0.00640614990391	0.00501672240803	0	0.00425305688464	0.00208942749687	0	0	0.084	0.0650994575045
PBANKA_0908000	0.0259935016246	0.030565461029	0.166666666667	0.03	0.00896860986547	0.0125418060201	0.00212652844232	0.00425305688464	0	0.0162548764629	0	0.159	0.0253164556962
PBANKA_0908100	0.0269932516871	0.133723892002	0.118421052632	0.033	0.0140935297886	0.00752508361204	0.00212652844232	0.0127591706539	0.00208942749687	0.00325097529259	0.00584795321637	0.057	0.0433996383363
PBANKA_0908200	0.0284928767808	0.0445746306673	0.245614035088	0.022	0.0128122998078	0.0250836120401	0	0.00637958532695	0.00208942749687	0	0	0.174	0.0235081374322
PBANKA_0908400	0.0284928767808	0.0534895568008	0.210526315789	0.018	0.0102498398463	0.0125418060201	0.00212652844232	0.0127591706539	0.00208942749687	0.00975292587776	0	0.042	0.0578661844485
PBANKA_0908600	0.0369907523119	0.118441161488	0.0833333333333	0.041	0.0102498398463	0.00501672240803	0	0.0127591706539	0.00208942749687	0.00325097529259	0	0.09	0.0705244122966
PBANKA_0908900	0.0339915021245	0.134997452878	0.122807017544	0.035	0.011531069827	0.00250836120401	0	0.0148856990962	0	0.00325097529259	0	0.036	0.0542495479204
PBANKA_0909000	0.0264933766558	0.0738665308202	0.149122807018	0.028	0.0179372197309	0.0100334448161	0.00212652844232	0.0191387559809	0.00208942749687	0.00325097529259	0.00584795321637	0.048	0.0271247739602
PBANKA_0909100	0.0284928767808	0.141365257259	0.144736842105	0.029	0.0192184497117	0.0150501672241	0.00637958532695	0.0191387559809	0.00208942749687	0	0	0.066	0.0614828209765
PBANKA_0909200	0.0324918770307	0.0929699439633	0.131578947368	0.038	0.0140935297886	0.0100334448161	0	0.0148856990962	0	0	0	0.063	0.0470162748644
PBANKA_0909300	0.0354911272182	0.100611309221	0.149122807018	0.036	0.0140935297886	0.00250836120401	0.00212652844232	0.00425305688464	0	0	0	0.063	0.0488245931284
PBANKA_0909400	0.0294926268433	0.0611309220581	0.140350877193	0.03	0.0140935297886	0.0100334448161	0.00425305688464	0.00637958532695	0.0062682824906	0.0130039011704	0.0116959064327	0.084	0.0361663652803
PBANKA_0909600	0.0254936265934	0.0636780438105	0.184210526316	0.024	0.0204996796925	0.0100334448161	0.00212652844232	0.0233918128655	0	0.00325097529259	0	0.042	0.0325497287523
PBANKA_0909700	0.030992251937	0.109526235354	0.162280701754	0.036	0.0204996796925	0	0.00425305688464	0.0127591706539	0.00417885499373	0	0	0.048	0.0524412296564
PBANKA_0910000	0.0304923769058	0.106979113602	0.109649122807	0.035	0.0128122998078	0.0125418060201	0.00850611376927	0.0191387559809	0.0062682824906	0	0.00584795321637	0.063	0.0361663652803
PBANKA_0910100	0.0319920019995	0.0700458481915	0.149122807018	0.032	0.0128122998078	0.0200668896321	0.00637958532695	0.00425305688464	0.00208942749687	0.00650195058518	0	0.054	0.0415913200723
PBANKA_0910200	0.0404898775306	0.0573102394294	0.127192982456	0.04	0.0128122998078	0.00752508361204	0.00212652844232	0.0148856990962	0	0.00325097529259	0.00584795321637	0.06	0.0325497287523
PBANKA_0910300	0.0314921269683	0.0573102394294	0.144736842105	0.032	0.0153747597694	0.00250836120401	0.00425305688464	0.0170122275385	0.0062682824906	0.00325097529259	0.00584795321637	0.012	0.0470162748644
PBANKA_0910400	0.034991252187	0.0738665308202	0.131578947368	0.039	0.0192184497117	0.0100334448161	0.00425305688464	0.0170122275385	0	0.00325097529259	0.00584795321637	0.024	0.0524412296564
PBANKA_0910600	0.0379905023744	0.112073357106	0.127192982456	0.034	0.011531069827	0.0175585284281	0.00425305688464	0.0127591706539	0.00835770998746	0	0.00584795321637	0.072	0.0831826401447
PBANKA_0910700	0.032991752062	0.0471217524198	0.179824561404	0.024	0.00896860986547	0.0150501672241	0.00637958532695	0.0148856990962	0.00835770998746	0.00325097529259	0.0116959064327	0.075	0.0235081374322
PBANKA_0910900	0.0394901274681	0.0662251655629	0.131578947368	0.035	0.00896860986547	0.00752508361204	0.00425305688464	0.0127591706539	0.0062682824906	0.00325097529259	0.00584795321637	0.06	0.0542495479204
PBANKA_0911000	0.0299925018745	0.0878757004585	0.157894736842	0.031	0.0140935297886	0.0125418060201	0.00425305688464	0.0106326422116	0.00208942749687	0.0130039011704	0.00584795321637	0.042	0.0289330922242
PBANKA_0911200	0.0414896275931	0.100611309221	0.118421052632	0.05	0.00384368994234	0.00501672240803	0.00425305688464	0.00212652844232	0	0.00650195058518	0	0.102	0.0614828209765
PBANKA_0911400	0.0384903774056	0.0853285787061	0.114035087719	0.036	0.00640614990391	0.0125418060201	0	0.00850611376927	0	0	0	0.027	0.0470162748644
PBANKA_0911600	0.0414896275931	0.0929699439633	0.15350877193	0.044	0.00768737988469	0.0225752508361	0.00212652844232	0.00850611376927	0	0	0	0.075	0.0669077757685
PBANKA_0911700	0.0389902524369	0.114620478859	0.122807017544	0.042	0.0153747597694	0	0.00637958532695	0.0191387559809	0.0062682824906	0	0.0175438596491	0.09	0.0126582278481
PBANKA_0911800	0.0404898775306	0.0955170657157	0.162280701754	0.048	0.0128122998078	0.0100334448161	0	0.00425305688464	0	0.00650195058518	0	0.063	0.0397830018083
PBANKA_0912000	0.028992751812	0.0802343352012	0.184210526316	0.023	0.00640614990391	0.0100334448161	0.00637958532695	0.00637958532695	0	0.00650195058518	0	0.081	0.0397830018083
PBANKA_0912100	0.0354911272182	0.0636780438105	0.0964912280702	0.038	0.011531069827	0.0100334448161	0.00212652844232	0.0148856990962	0.00208942749687	0.00325097529259	0	0.009	0.0433996383363
PBANKA_0912200	0.0269932516871	0.0751400916964	0.175438596491	0.025	0.0153747597694	0.0200668896321	0.00425305688464	0.0170122275385	0	0	0.00584795321637	0.042	0.0452079566004
PBANKA_0912300	0.0374906273432	0.0471217524198	0.0789473684211	0.04	0.00384368994234	0.0200668896321	0.00212652844232	0.00425305688464	0	0.00325097529259	0	0.072	0.0560578661844
PBANKA_0912500	0.0354911272182	0.0878757004585	0.140350877193	0.034	0.0128122998078	0.00501672240803	0.0106326422116	0.0148856990962	0.00417885499373	0.00650195058518	0.0233918128655	0.033	0.0325497287523
PBANKA_0912600	0.0299925018745	0.0471217524198	0.135964912281	0.031	0.00768737988469	0.00752508361204	0.00425305688464	0.00637958532695	0	0.00325097529259	0.0116959064327	0.075	0.0289330922242
PBANKA_0912800	0.0404898775306	0.106979113602	0.175438596491	0.037	0.00640614990391	0.0150501672241	0.00212652844232	0.00425305688464	0.00208942749687	0	0	0.09	0.0596745027125
PBANKA_0912900	0.0369907523119	0.140091696383	0.166666666667	0.036	0.0179372197309	0.00501672240803	0.00212652844232	0.0170122275385	0.00208942749687	0	0.00584795321637	0.087	0.0560578661844
PBANKA_0913200	0.0394901274681	0.096790626592	0.144736842105	0.043	0.011531069827	0.0125418060201	0.00425305688464	0.00637958532695	0.00208942749687	0	0	0.06	0.0470162748644
PBANKA_0913400	0.0469882529368	0.0573102394294	0.100877192982	0.052	0.00768737988469	0.0150501672241	0.00212652844232	0.00425305688464	0	0.00325097529259	0	0.093	0.0415913200723
PBANKA_0913500	0.0374906273432	0.0713194090678	0.131578947368	0.046	0.0140935297886	0.0125418060201	0.00637958532695	0.0106326422116	0.00208942749687	0.00325097529259	0.00584795321637	0.117	0.0723327305606
PBANKA_0913700	0.0359910022494	0.0827814569536	0.149122807018	0.029	0.0166559897502	0.00752508361204	0	0.0148856990962	0	0	0	0.048	0.0524412296564
PBANKA_0913800	0.0429892526868	0.0687722873153	0.179824561404	0.041	0.0102498398463	0.0200668896321	0	0.00212652844232	0.00208942749687	0	0	0.048	0.0506329113924
PBANKA_0913900	0.034991252187	0.0776872134488	0.179824561404	0.03	0.0128122998078	0.00752508361204	0.00212652844232	0.0106326422116	0.00208942749687	0.00325097529259	0.00584795321637	0.06	0.0415913200723
PBANKA_0914000	0.0314921269683	0.145185939888	0.149122807018	0.026	0.0102498398463	0.0125418060201	0	0.00425305688464	0	0	0	0.066	0.0578661844485
PBANKA_0914200	0.0334916270932	0.0840550178299	0.140350877193	0.023	0.0102498398463	0.00752508361204	0	0.00637958532695	0	0	0	0.102	0.0307414104882
PBANKA_0914400	0.0459885028743	0.078960774325	0.0614035087719	0.063	0.00384368994234	0.0225752508361	0.00212652844232	0.00425305688464	0	0.00650195058518	0	0.057	0.0343580470163
PBANKA_0914800	0.0249937515621	0.118441161488	0.210526315789	0.022	0.0166559897502	0.00752508361204	0.00212652844232	0.0191387559809	0	0.00650195058518	0.00584795321637	0.057	0.0253164556962
PBANKA_0914900	0.0304923769058	0.0891492613347	0.140350877193	0.026	0.011531069827	0.0150501672241	0.00637958532695	0.0148856990962	0.0062682824906	0.00325097529259	0.00584795321637	0.054	0.0687160940325
PBANKA_0915100	0.0364908772807	0.0929699439633	0.131578947368	0.042	0.00768737988469	0.0125418060201	0.00425305688464	0.00425305688464	0.00417885499373	0.00325097529259	0	0.084	0.0524412296564
PBANKA_0915200	0.0269932516871	0.0611309220581	0.19298245614	0.028	0.00896860986547	0.0200668896321	0.00212652844232	0.0106326422116	0	0	0	0.036	0.0325497287523
PBANKA_0915300	0.0314921269683	0.0598573611819	0.144736842105	0.02	0.0102498398463	0.0125418060201	0	0.0148856990962	0	0	0	0.102	0.0379746835443
PBANKA_0915400	0.034991252187	0.0942435048395	0.135964912281	0.042	0.00512491992313	0.00501672240803	0.00425305688464	0	0.00417885499373	0.00975292587776	0.00584795321637	0.114	0.0415913200723
PBANKA_0915700	0.0394901274681	0.192307692308	0.114035087719	0.046	0.0204996796925	0.0225752508361	0.00212652844232	0.0170122275385	0	0	0.00584795321637	0.033	0.0433996383363
PBANKA_0916000	0.0379905023744	0.0878757004585	0.171052631579	0.043	0.0102498398463	0.0150501672241	0.00212652844232	0.0127591706539	0	0.00650195058518	0	0.057	0.0470162748644
PBANKA_0916100	0.0264933766558	0.0764136525726	0.122807017544	0.027	0.00640614990391	0.0150501672241	0.00425305688464	0.00637958532695	0.00208942749687	0.00650195058518	0	0.165	0.0542495479204
PBANKA_0916600	0.032991752062	0.0573102394294	0.149122807018	0.031	0.00896860986547	0.0250836120401	0.00425305688464	0.0106326422116	0.00417885499373	0.00975292587776	0.00584795321637	0.054	0.0253164556962
PBANKA_0916650	0.0339915021245	0.103158430973	0.0877192982456	0.037	0.0128122998078	0.00250836120401	0.00425305688464	0.0148856990962	0.00208942749687	0.0130039011704	0.00584795321637	0.09	0.0578661844485
PBANKA_0916700	0.0404898775306	0.118441161488	0.131578947368	0.046	0.0128122998078	0.00501672240803	0.00850611376927	0.0148856990962	0.0104471374843	0.00650195058518	0.0175438596491	0.042	0.0614828209765
PBANKA_0916800	0.0279930017496	0.0611309220581	0.15350877193	0.013	0.011531069827	0.0150501672241	0.00425305688464	0.0148856990962	0.00208942749687	0.00325097529259	0	0.039	0.0397830018083
PBANKA_0916900	0.028992751812	0.141365257259	0.228070175439	0.032	0.0102498398463	0.00250836120401	0	0.00850611376927	0	0.00650195058518	0	0.072	0.0415913200723
PBANKA_0917000	0.028992751812	0.123535404992	0.149122807018	0.028	0.0166559897502	0.0150501672241	0.00850611376927	0.0170122275385	0.00417885499373	0.00650195058518	0.0116959064327	0.063	0.0560578661844
PBANKA_0917100	0.0279930017496	0.0916963830871	0.171052631579	0.032	0.0102498398463	0.00501672240803	0.00425305688464	0.00425305688464	0.0062682824906	0.00325097529259	0.00584795321637	0.057	0.0506329113924
PBANKA_0917300	0.0319920019995	0.0471217524198	0.179824561404	0.019	0.0140935297886	0.00501672240803	0.00425305688464	0.0106326422116	0.00417885499373	0	0	0.147	0.0488245931284
PBANKA_0917400	0.0404898775306	0.0573102394294	0.184210526316	0.048	0.011531069827	0.00752508361204	0.00637958532695	0.00850611376927	0.00417885499373	0.00650195058518	0.00584795321637	0.126	0.0650994575045
PBANKA_0917500	0.0269932516871	0.0840550178299	0.157894736842	0.017	0.00768737988469	0.00752508361204	0.00212652844232	0.00637958532695	0.00208942749687	0	0.00584795321637	0.063	0.0397830018083
PBANKA_0917800	0.0389902524369	0.127356087621	0.184210526316	0.033	0.00896860986547	0.0200668896321	0.00212652844232	0.00425305688464	0.00417885499373	0	0.00584795321637	0.054	0.0289330922242
PBANKA_0917900	0.0374906273432	0.129903209373	0.122807017544	0.042	0.0128122998078	0.0100334448161	0.00212652844232	0.0106326422116	0	0	0	0.039	0.0542495479204
PBANKA_0918000	0.045488627843	0.0942435048395	0.0657894736842	0.049	0.00768737988469	0.00752508361204	0.00212652844232	0.00637958532695	0	0.00975292587776	0.00584795321637	0.045	0.0759493670886
PBANKA_0918100	0.0364908772807	0.0649516046867	0.162280701754	0.032	0.00640614990391	0.00752508361204	0.00212652844232	0.00425305688464	0	0	0	0.114	0.0614828209765
PBANKA_0918200	0.0334916270932	0.0598573611819	0.214912280702	0.033	0.011531069827	0.0150501672241	0.00212652844232	0.0148856990962	0.00208942749687	0	0.00584795321637	0.102	0.0506329113924
PBANKA_0918300	0.0374906273432	0.0827814569536	0.0921052631579	0.046	0.0102498398463	0.0100334448161	0	0.00850611376927	0	0.00325097529259	0	0.069	0.0687160940325
PBANKA_0918500	0.0389902524369	0.128629648497	0.122807017544	0.042	0.0140935297886	0.0125418060201	0.00637958532695	0.0106326422116	0	0.00325097529259	0	0.036	0.0488245931284
PBANKA_0918600	0.0319920019995	0.12098828324	0.127192982456	0.026	0.0128122998078	0.0175585284281	0.00425305688464	0.0106326422116	0	0.00650195058518	0.00584795321637	0.099	0.0198915009042
PBANKA_0918900	0.0304923769058	0.0522159959246	0.157894736842	0.023	0.00512491992313	0.00501672240803	0.00637958532695	0.00637958532695	0.00208942749687	0.00975292587776	0.00584795321637	0.162	0.0379746835443
PBANKA_0919000	0.0354911272182	0.0764136525726	0.105263157895	0.041	0.0192184497117	0.0125418060201	0.00212652844232	0.0106326422116	0	0.00650195058518	0	0.12	0.0506329113924
PBANKA_0919100	0.0374906273432	0.0840550178299	0.118421052632	0.046	0.0102498398463	0.0150501672241	0	0.00850611376927	0.00208942749687	0	0	0.045	0.0379746835443
PBANKA_0919300	0.0369907523119	0.0993377483444	0.0833333333333	0.039	0.00896860986547	0.00752508361204	0.00425305688464	0.00850611376927	0.00208942749687	0	0	0.141	0.0650994575045
PBANKA_0919400	0.0324918770307	0.113346917983	0.144736842105	0.03	0.00768737988469	0.0150501672241	0.00637958532695	0.0106326422116	0.00208942749687	0.00975292587776	0.0116959064327	0.027	0.0343580470163
PBANKA_0919600	0.0264933766558	0.0624044829343	0.171052631579	0.016	0.0153747597694	0.0125418060201	0	0.0170122275385	0	0.00325097529259	0	0.036	0.0216998191682
PBANKA_0919700	0.028992751812	0.0420275089149	0.135964912281	0.026	0.0153747597694	0.0175585284281	0.00212652844232	0.0127591706539	0.00208942749687	0	0	0.045	0.0452079566004
PBANKA_0919800	0.0284928767808	0.146459500764	0.131578947368	0.031	0.0204996796925	0.0100334448161	0.00637958532695	0.0212652844232	0.00208942749687	0.00325097529259	0	0.03	0.0452079566004
PBANKA_0920100	0.0314921269683	0.0929699439633	0.149122807018	0.03	0.0102498398463	0.0175585284281	0	0.0106326422116	0	0.00325097529259	0	0.066	0.0433996383363
PBANKA_0920300	0.0299925018745	0.100611309221	0.131578947368	0.028	0.00384368994234	0.00752508361204	0	0.00425305688464	0	0	0	0.18	0.0506329113924
PBANKA_0920400	0.0239940014996	0.078960774325	0.206140350877	0.024	0.00256245996156	0.0125418060201	0	0.00212652844232	0.00208942749687	0.00650195058518	0	0.114	0.0361663652803
PBANKA_0920800	0.030992251937	0.188487009679	0.135964912281	0.035	0.0128122998078	0.0125418060201	0.00425305688464	0.0191387559809	0.00208942749687	0	0.00584795321637	0.129	0.0560578661844
PBANKA_0920900	0.0259935016246	0.119714722364	0.105263157895	0.032	0.00640614990391	0.0150501672241	0.00850611376927	0.0106326422116	0.0062682824906	0	0.00584795321637	0.099	0.0596745027125
PBANKA_0921000	0.0249937515621	0.12098828324	0.171052631579	0.022	0.0102498398463	0.0125418060201	0.00212652844232	0.00212652844232	0.00208942749687	0	0	0.093	0.0669077757685
PBANKA_0921100	0.0234941264684	0.106979113602	0.149122807018	0.026	0.0204996796925	0.00250836120401	0	0.0212652844232	0.00208942749687	0.00325097529259	0	0.042	0.0614828209765
PBANKA_0921200	0.028992751812	0.127356087621	0.109649122807	0.027	0.0102498398463	0.0125418060201	0.00637958532695	0.00637958532695	0.0062682824906	0.00325097529259	0.0116959064327	0.087	0.0578661844485
PBANKA_0921300	0.0299925018745	0.123535404992	0.122807017544	0.029	0.00512491992313	0.0100334448161	0.00212652844232	0.00637958532695	0.00208942749687	0.00325097529259	0	0.072	0.0560578661844
PBANKA_0921400	0.0334916270932	0.115894039735	0.131578947368	0.038	0.0102498398463	0.0200668896321	0	0.0106326422116	0.00208942749687	0	0	0.069	0.0614828209765
PBANKA_0921500	0.0324918770307	0.161742231279	0.118421052632	0.033	0.0140935297886	0.0175585284281	0.00212652844232	0.0191387559809	0	0	0	0.027	0.0470162748644
PBANKA_0921600	0.0359910022494	0.0840550178299	0.127192982456	0.038	0.0102498398463	0.0100334448161	0.00212652844232	0.0106326422116	0.00208942749687	0	0.00584795321637	0.081	0.0253164556962
PBANKA_0921700	0.0239940014996	0.105705552725	0.122807017544	0.026	0.0153747597694	0.00752508361204	0.00212652844232	0.0106326422116	0.00417885499373	0.0130039011704	0	0.072	0.0669077757685
PBANKA_0921900	0.0194951262184	0.072592969944	0.157894736842	0.016	0.0128122998078	0.00250836120401	0.00212652844232	0.00850611376927	0.00208942749687	0	0.00584795321637	0.129	0.0325497287523
PBANKA_0922300	0.0354911272182	0.0611309220581	0.131578947368	0.032	0.00896860986547	0.0150501672241	0.00425305688464	0.00850611376927	0	0	0.00584795321637	0.084	0.0361663652803
PBANKA_0922400	0.034991252187	0.0904228222109	0.140350877193	0.038	0.0102498398463	0.0100334448161	0.00212652844232	0.00637958532695	0.00417885499373	0	0	0.156	0.0596745027125
PBANKA_0922600	0.0369907523119	0.114620478859	0.15350877193	0.023	0.0128122998078	0.0150501672241	0.00425305688464	0.0148856990962	0.00208942749687	0.00325097529259	0.00584795321637	0.081	0.0578661844485
PBANKA_0923200	0.028992751812	0.0649516046867	0.149122807018	0.03	0.00640614990391	0.0100334448161	0.00425305688464	0.00425305688464	0	0	0	0.141	0.0578661844485
PBANKA_0923700	0.028992751812	0.132450331126	0.140350877193	0.02	0.00768737988469	0.0125418060201	0	0.0106326422116	0.00208942749687	0.00325097529259	0	0.069	0.0415913200723
PBANKA_0923800	0.0269932516871	0.106979113602	0.144736842105	0.028	0.0204996796925	0.0225752508361	0.00425305688464	0.0191387559809	0	0	0	0.105	0.0361663652803
PBANKA_0924000	0.028992751812	0.128629648497	0.15350877193	0.029	0.00896860986547	0.0125418060201	0.00425305688464	0.00637958532695	0	0.00325097529259	0	0.054	0.0488245931284
PBANKA_0924100	0.0359910022494	0.124808965869	0.127192982456	0.033	0.00896860986547	0.0100334448161	0.00212652844232	0.0106326422116	0.00208942749687	0	0.00584795321637	0.129	0.0542495479204
PBANKA_0924300	0.0409897525619	0.078960774325	0.100877192982	0.05	0.00640614990391	0.00501672240803	0.00637958532695	0.00425305688464	0.00417885499373	0.00650195058518	0.0175438596491	0.057	0.0379746835443
PBANKA_0924400	0.0339915021245	0.134997452878	0.0877192982456	0.046	0.00768737988469	0.00501672240803	0.00425305688464	0.00637958532695	0.00208942749687	0.00325097529259	0.00584795321637	0.084	0.0488245931284
PBANKA_0924500	0.0374906273432	0.0585838003057	0.175438596491	0.035	0.00896860986547	0.0150501672241	0.00212652844232	0.00637958532695	0	0.00325097529259	0	0.069	0.0325497287523
PBANKA_0924600	0.045488627843	0.0738665308202	0.0964912280702	0.034	0.00768737988469	0.0100334448161	0.00425305688464	0.00850611376927	0	0.00325097529259	0	0.033	0.0524412296564
PBANKA_0924700	0.0434891277181	0.0560366785532	0.171052631579	0.042	0.0140935297886	0.0100334448161	0	0.00850611376927	0	0	0	0.081	0.0452079566004
PBANKA_0924800	0.0434891277181	0.0649516046867	0.127192982456	0.042	0.0128122998078	0.00501672240803	0.00212652844232	0.00850611376927	0.00208942749687	0	0.00584795321637	0.045	0.0307414104882
PBANKA_0925200	0.0299925018745	0.0904228222109	0.0921052631579	0.026	0.00256245996156	0.00752508361204	0.00637958532695	0.00212652844232	0.00835770998746	0.00325097529259	0.00584795321637	0.03	0.0361663652803
PBANKA_0925300	0.028992751812	0.0916963830871	0.157894736842	0.027	0.00896860986547	0.00752508361204	0.00212652844232	0.0127591706539	0.00208942749687	0	0.00584795321637	0.054	0.0325497287523
PBANKA_0925400	0.0379905023744	0.0598573611819	0.135964912281	0.036	0.0102498398463	0.00501672240803	0.00425305688464	0.00850611376927	0.00208942749687	0.00325097529259	0.00584795321637	0.045	0.0307414104882
PBANKA_0925500	0.0364908772807	0.0916963830871	0.114035087719	0.038	0.00512491992313	0.0175585284281	0	0.00637958532695	0	0	0	0.039	0.0162748643761
PBANKA_0925600	0.0339915021245	0.0700458481915	0.162280701754	0.031	0.00512491992313	0.0275919732441	0.00212652844232	0	0.00208942749687	0	0.00584795321637	0.087	0.0705244122966
PBANKA_0925800	0.034991252187	0.0433010697911	0.175438596491	0.033	0.00768737988469	0.00250836120401	0.00425305688464	0.00850611376927	0.00417885499373	0.00650195058518	0.00584795321637	0.072	0.0253164556962
PBANKA_0925900	0.0259935016246	0.0585838003057	0.175438596491	0.02	0.0153747597694	0.0125418060201	0.00212652844232	0.00850611376927	0	0	0	0.039	0.0289330922242
PBANKA_0926100	0.0319920019995	0.0980641874682	0.127192982456	0.028	0.0128122998078	0.0125418060201	0	0.00425305688464	0.00208942749687	0.00325097529259	0	0.057	0.0379746835443
PBANKA_0926200	0.0314921269683	0.0840550178299	0.144736842105	0.033	0.0153747597694	0.0200668896321	0.00850611376927	0.0170122275385	0	0.00325097529259	0.00584795321637	0.054	0.0506329113924
PBANKA_0926700	0.0384903774056	0.124808965869	0.118421052632	0.039	0.0128122998078	0.00501672240803	0	0.0148856990962	0.00208942749687	0	0	0.036	0.0650994575045
PBANKA_0926800	0.0294926268433	0.106979113602	0.15350877193	0.018	0.011531069827	0.0150501672241	0.00212652844232	0.0106326422116	0.00417885499373	0.00325097529259	0.00584795321637	0.057	0.0415913200723
PBANKA_0926900	0.0339915021245	0.106979113602	0.135964912281	0.039	0.0102498398463	0.0125418060201	0.00637958532695	0.0170122275385	0.0062682824906	0.00975292587776	0.0116959064327	0.108	0.0795660036166
PBANKA_0927000	0.0229942514371	0.108252674478	0.162280701754	0.022	0.0102498398463	0.0125418060201	0.00212652844232	0.00850611376927	0	0	0	0.093	0.0361663652803
PBANKA_0927100	0.0299925018745	0.114620478859	0.149122807018	0.033	0.011531069827	0.0100334448161	0.00425305688464	0.0148856990962	0.00208942749687	0.00325097529259	0	0.09	0.0560578661844
PBANKA_0927300	0.0409897525619	0.112073357106	0.100877192982	0.05	0.00768737988469	0.0100334448161	0.0106326422116	0.00637958532695	0.0104471374843	0.00325097529259	0	0.081	0.0578661844485
PBANKA_0927400	0.0274931267183	0.129903209373	0.175438596491	0.03	0.0102498398463	0.00501672240803	0.00637958532695	0.00425305688464	0.00417885499373	0.00650195058518	0	0.156	0.0669077757685
PBANKA_0927900	0.034991252187	0.0916963830871	0.162280701754	0.032	0.00768737988469	0.00501672240803	0.00212652844232	0.00850611376927	0.00208942749687	0	0	0.063	0.0578661844485
PBANKA_0928000	0.0429892526868	0.0904228222109	0.109649122807	0.037	0.00640614990391	0.00752508361204	0.00425305688464	0.00637958532695	0.00417885499373	0	0	0.165	0.0596745027125
PBANKA_0928200	0.0264933766558	0.0611309220581	0.175438596491	0.032	0.00512491992313	0.00752508361204	0.00212652844232	0.00850611376927	0	0	0	0.105	0.0361663652803
PBANKA_0928300	0.0259935016246	0.106979113602	0.166666666667	0.02	0.011531069827	0.00752508361204	0.00212652844232	0.0127591706539	0.00208942749687	0.00650195058518	0	0.081	0.0452079566004
PBANKA_0928400	0.0369907523119	0.115894039735	0.19298245614	0.033	0.0128122998078	0.00752508361204	0.00425305688464	0.0148856990962	0.00417885499373	0	0.00584795321637	0.081	0.0506329113924
PBANKA_0928500	0.0384903774056	0.0700458481915	0.184210526316	0.036	0.0179372197309	0.0125418060201	0.00212652844232	0.0170122275385	0.00208942749687	0	0.00584795321637	0.096	0.0542495479204
PBANKA_0928600	0.0254936265934	0.115894039735	0.162280701754	0.023	0.0179372197309	0.00501672240803	0	0.0106326422116	0	0	0	0.021	0.0397830018083
PBANKA_0928800	0.0444888777806	0.0891492613347	0.0877192982456	0.04	0.00640614990391	0.00752508361204	0.00212652844232	0.00637958532695	0.00417885499373	0.00650195058518	0.00584795321637	0.048	0.0524412296564
PBANKA_0929200	0.0419895026243	0.14773306164	0.114035087719	0.044	0.0166559897502	0.0175585284281	0.00212652844232	0.0127591706539	0.00208942749687	0.00325097529259	0	0.102	0.0452079566004
PBANKA_0929400	0.0299925018745	0.0738665308202	0.15350877193	0.027	0.0102498398463	0.0125418060201	0.00850611376927	0.0106326422116	0.0062682824906	0.00325097529259	0.00584795321637	0.105	0.0506329113924
PBANKA_0929500	0.0344913771557	0.11079979623	0.15350877193	0.041	0.00512491992313	0.0125418060201	0	0.00850611376927	0.00208942749687	0	0	0.075	0.0614828209765
PBANKA_0929600	0.0399900024994	0.0738665308202	0.122807017544	0.049	0.011531069827	0.0275919732441	0	0.0127591706539	0.00208942749687	0	0	0.039	0.0470162748644
PBANKA_0929700	0.0344913771557	0.0776872134488	0.135964912281	0.037	0.011531069827	0.0100334448161	0.00212652844232	0.00637958532695	0.00208942749687	0.00650195058518	0.00584795321637	0.039	0.0470162748644
PBANKA_0929800	0.0244938765309	0.0700458481915	0.144736842105	0.022	0.00896860986547	0.0150501672241	0	0.00637958532695	0	0	0	0.153	0.0488245931284
PBANKA_0929900	0.0319920019995	0.113346917983	0.118421052632	0.035	0.0102498398463	0.0225752508361	0.00637958532695	0.00850611376927	0.00208942749687	0.00325097529259	0	0.072	0.0488245931284
PBANKA_0930200	0.0344913771557	0.0611309220581	0.131578947368	0.028	0.00768737988469	0.00501672240803	0.00212652844232	0.00850611376927	0.00208942749687	0.00650195058518	0.00584795321637	0.138	0.0433996383363
PBANKA_0930300	0.0334916270932	0.145185939888	0.0921052631579	0.04	0.011531069827	0.0100334448161	0	0.0127591706539	0	0.00650195058518	0	0.096	0.0650994575045
PBANKA_0930400	0.0324918770307	0.15792154865	0.131578947368	0.042	0.0192184497117	0.00250836120401	0.00637958532695	0.0170122275385	0.00417885499373	0	0	0.006	0.0650994575045
PBANKA_0930600	0.0339915021245	0.096790626592	0.197368421053	0.042	0.0192184497117	0.0225752508361	0.00212652844232	0.0148856990962	0.0062682824906	0.00975292587776	0.00584795321637	0.072	0.0524412296564
PBANKA_0930700	0.0334916270932	0.119714722364	0.15350877193	0.028	0.0102498398463	0.0100334448161	0.00212652844232	0.00425305688464	0	0.00325097529259	0	0.093	0.0759493670886
PBANKA_0930800	0.0294926268433	0.0585838003057	0.157894736842	0.032	0.00768737988469	0.0150501672241	0.00637958532695	0.0106326422116	0.0062682824906	0.00650195058518	0.00584795321637	0.063	0.0379746835443
PBANKA_0930900	0.0319920019995	0.118441161488	0.118421052632	0.031	0.0102498398463	0.0125418060201	0	0.00850611376927	0	0	0	0.069	0.0415913200723
PBANKA_0931000	0.0284928767808	0.0624044829343	0.197368421053	0.023	0.0128122998078	0.0250836120401	0.00212652844232	0.0127591706539	0.00417885499373	0.00325097529259	0.00584795321637	0.135	0.0452079566004
PBANKA_0931100	0.0389902524369	0.0929699439633	0.135964912281	0.046	0.0140935297886	0.0100334448161	0.00212652844232	0.0106326422116	0.00835770998746	0.00325097529259	0.00584795321637	0.087	0.0596745027125
PBANKA_0931200	0.0359910022494	0.0955170657157	0.122807017544	0.043	0.0140935297886	0.00752508361204	0.00850611376927	0.0191387559809	0.0062682824906	0.0130039011704	0	0.045	0.0397830018083
PBANKA_0931400	0.0384903774056	0.0700458481915	0.109649122807	0.038	0.0166559897502	0.0100334448161	0.00212652844232	0.0170122275385	0.00208942749687	0.00325097529259	0	0.051	0.0470162748644
PBANKA_0931500	0.0444888777806	0.103158430973	0.0833333333333	0.047	0.0102498398463	0.00752508361204	0	0.0106326422116	0.00208942749687	0.00325097529259	0	0.081	0.0705244122966
PBANKA_0931700	0.0354911272182	0.117167600611	0.100877192982	0.044	0.0166559897502	0.0125418060201	0.00425305688464	0.0191387559809	0.00417885499373	0	0	0.081	0.0542495479204
PBANKA_0931800	0.034991252187	0.108252674478	0.135964912281	0.033	0.0140935297886	0.0100334448161	0	0.0148856990962	0	0.00650195058518	0	0.066	0.0759493670886
PBANKA_0931900	0.0339915021245	0.0840550178299	0.162280701754	0.034	0.00896860986547	0.0100334448161	0	0.00850611376927	0	0.00325097529259	0	0.024	0.0433996383363
PBANKA_0932000	0.0439890027493	0.0649516046867	0.118421052632	0.049	0.0153747597694	0.0150501672241	0.00637958532695	0.0148856990962	0.0062682824906	0	0.00584795321637	0.078	0.0307414104882
PBANKA_0932400	0.0429892526868	0.0776872134488	0.135964912281	0.044	0.0153747597694	0.0175585284281	0	0.0191387559809	0	0	0	0.048	0.0542495479204
PBANKA_0932500	0.0419895026243	0.0700458481915	0.0964912280702	0.043	0.00896860986547	0.00752508361204	0.00425305688464	0.0106326422116	0.00208942749687	0	0	0.06	0.0307414104882
PBANKA_0932700	0.0439890027493	0.0827814569536	0.162280701754	0.049	0.0102498398463	0.0100334448161	0.00212652844232	0.0106326422116	0	0.00325097529259	0	0.081	0.0614828209765
PBANKA_0932800	0.0324918770307	0.0662251655629	0.140350877193	0.034	0.0102498398463	0.0100334448161	0.00425305688464	0.00637958532695	0.0062682824906	0.00975292587776	0.0116959064327	0.069	0.0379746835443
PBANKA_0932900	0.0374906273432	0.096790626592	0.100877192982	0.044	0.0166559897502	0.00752508361204	0.00425305688464	0.00850611376927	0.00417885499373	0.00650195058518	0.00584795321637	0.054	0.0614828209765
PBANKA_0933000	0.0444888777806	0.078960774325	0.140350877193	0.045	0.00768737988469	0.00501672240803	0.00212652844232	0.0106326422116	0.00208942749687	0	0	0.042	0.0650994575045
PBANKA_0933100	0.0339915021245	0.0624044829343	0.140350877193	0.035	0.0102498398463	0.0150501672241	0.00637958532695	0.00850611376927	0.00417885499373	0.00650195058518	0.00584795321637	0.039	0.0415913200723
PBANKA_0933200	0.032991752062	0.133723892002	0.127192982456	0.034	0.0166559897502	0.00752508361204	0.00637958532695	0.0148856990962	0.00208942749687	0	0.00584795321637	0	0.0506329113924
PBANKA_0933700	0.0374906273432	0.0522159959246	0.15350877193	0.039	0.0179372197309	0.00501672240803	0.00850611376927	0.0106326422116	0.00417885499373	0.00650195058518	0.0116959064327	0.042	0.0452079566004
PBANKA_0933800	0.0324918770307	0.105705552725	0.175438596491	0.028	0.0140935297886	0.0125418060201	0.00212652844232	0.00637958532695	0.00208942749687	0	0	0.045	0.0361663652803
PBANKA_0933900	0.0384903774056	0.0624044829343	0.15350877193	0.034	0.00640614990391	0.00752508361204	0.00850611376927	0.0106326422116	0	0.00325097529259	0	0.072	0.0452079566004
PBANKA_0934000	0.0379905023744	0.0624044829343	0.144736842105	0.043	0.00768737988469	0.0125418060201	0.00212652844232	0.00850611376927	0.00208942749687	0	0.00584795321637	0.093	0.0379746835443
PBANKA_0934200	0.045488627843	0.0764136525726	0.135964912281	0.059	0.0140935297886	0.00752508361204	0	0.0148856990962	0	0.00325097529259	0	0.054	0.0488245931284
PBANKA_0934300	0.0459885028743	0.0980641874682	0.114035087719	0.041	0.00768737988469	0.0150501672241	0.00212652844232	0.0127591706539	0	0	0	0.084	0.0524412296564
PBANKA_0934400	0.0399900024994	0.11079979623	0.131578947368	0.049	0.00768737988469	0.00752508361204	0.00212652844232	0.00425305688464	0.00208942749687	0.00325097529259	0	0.072	0.0578661844485
PBANKA_0934500	0.0384903774056	0.0802343352012	0.109649122807	0.036	0.011531069827	0.00501672240803	0.00212652844232	0.0127591706539	0.00208942749687	0	0.00584795321637	0.03	0.0723327305606
PBANKA_0934600	0.0344913771557	0.0764136525726	0.135964912281	0.031	0.0192184497117	0.0150501672241	0.00850611376927	0.0148856990962	0.0104471374843	0.00325097529259	0.0175438596491	0.039	0.0289330922242
PBANKA_0934700	0.0364908772807	0.0662251655629	0.175438596491	0.035	0.0166559897502	0.00501672240803	0.00637958532695	0.0148856990962	0.00208942749687	0.00325097529259	0.00584795321637	0.09	0.0415913200723
PBANKA_0934800	0.0264933766558	0.0713194090678	0.144736842105	0.03	0.0128122998078	0.00250836120401	0.00850611376927	0.0127591706539	0.0062682824906	0.00650195058518	0.00584795321637	0.051	0.0560578661844
PBANKA_0934900	0.0284928767808	0.0866021395823	0.135964912281	0.025	0.0140935297886	0.0100334448161	0.0106326422116	0.0127591706539	0.0062682824906	0.00325097529259	0.0233918128655	0.075	0.0506329113924
PBANKA_0935000	0.0364908772807	0.0866021395823	0.171052631579	0.041	0.0128122998078	0.0125418060201	0	0.00212652844232	0.00208942749687	0.0130039011704	0	0.069	0.0524412296564
PBANKA_0935100	0.0424893776556	0.104431991849	0.15350877193	0.045	0.0102498398463	0.0150501672241	0.00212652844232	0.00850611376927	0.00208942749687	0	0.00584795321637	0.057	0.0361663652803
PBANKA_0935200	0.0364908772807	0.117167600611	0.15350877193	0.04	0.0140935297886	0.00250836120401	0.00212652844232	0.0148856990962	0.00208942749687	0	0	0.06	0.0470162748644
PBANKA_0935300	0.0314921269683	0.0802343352012	0.166666666667	0.023	0.0102498398463	0.00250836120401	0	0.0127591706539	0	0.00650195058518	0	0.057	0.0379746835443
PBANKA_0935400	0.0394901274681	0.146459500764	0.127192982456	0.033	0.0128122998078	0.00250836120401	0	0.0106326422116	0	0.00325097529259	0	0.087	0.0452079566004
PBANKA_0935500	0.034991252187	0.106979113602	0.122807017544	0.027	0.0102498398463	0.00752508361204	0	0.00850611376927	0.00208942749687	0.00325097529259	0	0.087	0.0415913200723
PBANKA_0935600	0.0459885028743	0.175751400917	0.122807017544	0.049	0.00256245996156	0.00501672240803	0.00425305688464	0.00425305688464	0.00208942749687	0.00325097529259	0.00584795321637	0.081	0.0578661844485
PBANKA_0935700	0.0409897525619	0.118441161488	0.15350877193	0.043	0.011531069827	0.00250836120401	0.00212652844232	0.00637958532695	0.00208942749687	0.00975292587776	0	0.138	0.0289330922242
PBANKA_0935800	0.0324918770307	0.136271013754	0.122807017544	0.039	0.0153747597694	0.0125418060201	0.00425305688464	0.0148856990962	0.00417885499373	0.00325097529259	0	0.036	0.0578661844485
PBANKA_0935900	0.0279930017496	0.109526235354	0.175438596491	0.014	0.0153747597694	0.0100334448161	0.00637958532695	0.0148856990962	0.00208942749687	0.00325097529259	0	0.087	0.0144665461121
PBANKA_0936000	0.0269932516871	0.0929699439633	0.118421052632	0.027	0.0166559897502	0.0125418060201	0	0.0170122275385	0	0.0195058517555	0	0.084	0.0470162748644
PBANKA_0936100	0.0249937515621	0.128629648497	0.118421052632	0.025	0.00896860986547	0.0125418060201	0.00425305688464	0.0106326422116	0.00208942749687	0	0.00584795321637	0.111	0.0560578661844
PBANKA_0936400	0.0254936265934	0.0700458481915	0.197368421053	0.019	0.011531069827	0.00501672240803	0	0.0127591706539	0	0.00325097529259	0	0.168	0.0343580470163
PBANKA_0936500	0.0404898775306	0.126082526745	0.144736842105	0.043	0.0166559897502	0.00752508361204	0.00850611376927	0.0170122275385	0.00208942749687	0	0.00584795321637	0.087	0.0488245931284
PBANKA_0936700	0.032991752062	0.096790626592	0.162280701754	0.028	0.0128122998078	0.00250836120401	0.00425305688464	0.00637958532695	0.00208942749687	0.00650195058518	0	0.027	0.0488245931284
PBANKA_0936900	0.0319920019995	0.117167600611	0.0921052631579	0.039	0.0230621396541	0.00752508361204	0.00850611376927	0.0127591706539	0.0062682824906	0.00325097529259	0.00584795321637	0.033	0.0578661844485
PBANKA_0937000	0.0344913771557	0.0929699439633	0.114035087719	0.037	0.0140935297886	0.0175585284281	0.00425305688464	0.0106326422116	0.00208942749687	0	0.00584795321637	0.099	0.0560578661844
PBANKA_0937100	0.0294926268433	0.0904228222109	0.105263157895	0.027	0.011531069827	0.00752508361204	0.00212652844232	0.00850611376927	0	0	0.00584795321637	0.099	0.0488245931284
PBANKA_0937300	0.0284928767808	0.151553744269	0.114035087719	0.036	0.00640614990391	0.0150501672241	0	0.00850611376927	0	0.00325097529259	0	0.048	0.0524412296564
PBANKA_0937600	0.0379905023744	0.0916963830871	0.0833333333333	0.034	0.00896860986547	0.00752508361204	0	0.00637958532695	0.00417885499373	0.00325097529259	0	0.093	0.0723327305606
PBANKA_0937700	0.0359910022494	0.0827814569536	0.114035087719	0.037	0.00768737988469	0.00752508361204	0	0.00637958532695	0	0	0	0.093	0.0379746835443
PBANKA_0937800	0.0369907523119	0.118441161488	0.15350877193	0.036	0.00640614990391	0.0100334448161	0.00212652844232	0.00425305688464	0	0	0	0.066	0.0650994575045
PBANKA_0937900	0.0269932516871	0.096790626592	0.122807017544	0.025	0.00640614990391	0.00752508361204	0	0.00637958532695	0	0.00975292587776	0	0.078	0.0506329113924
PBANKA_0938000	0.0274931267183	0.124808965869	0.15350877193	0.032	0.0192184497117	0.0125418060201	0.00850611376927	0.0170122275385	0.0125365649812	0.00325097529259	0.0116959064327	0.216	0.0433996383363
PBANKA_0938100	0.0324918770307	0.0827814569536	0.140350877193	0.031	0.0102498398463	0.00501672240803	0.00212652844232	0.0106326422116	0	0.00325097529259	0	0.042	0.0506329113924
PBANKA_0938200	0.0354911272182	0.0904228222109	0.171052631579	0.035	0.00640614990391	0.0125418060201	0.00212652844232	0.00850611376927	0.00208942749687	0.00325097529259	0	0.042	0.0415913200723
PBANKA_0938400	0.0359910022494	0.0674987264391	0.127192982456	0.034	0.00768737988469	0.0175585284281	0.00212652844232	0.00637958532695	0	0	0	0.087	0.0614828209765
PBANKA_0938500	0.0419895026243	0.0929699439633	0.100877192982	0.048	0.0153747597694	0.0125418060201	0.00425305688464	0.0212652844232	0.0062682824906	0	0	0.042	0.0632911392405
PBANKA_0938600	0.0369907523119	0.0955170657157	0.127192982456	0.034	0.00768737988469	0.0100334448161	0.00425305688464	0.00850611376927	0.00208942749687	0	0	0.093	0.0542495479204
PBANKA_0938800	0.034991252187	0.0827814569536	0.179824561404	0.025	0.0153747597694	0.00752508361204	0.00425305688464	0.0170122275385	0.00208942749687	0.00975292587776	0.00584795321637	0.072	0.0452079566004
PBANKA_0939000	0.034991252187	0.0802343352012	0.105263157895	0.032	0.00768737988469	0.0125418060201	0.00425305688464	0.00425305688464	0.00208942749687	0.0162548764629	0.0116959064327	0.084	0.0343580470163
PBANKA_0939200	0.0344913771557	0.0802343352012	0.171052631579	0.031	0.00640614990391	0.0100334448161	0	0.00425305688464	0.00208942749687	0.00325097529259	0	0.063	0.0325497287523
PBANKA_0939500	0.0524868782804	0.0916963830871	0.0833333333333	0.069	0.00512491992313	0.00501672240803	0.00212652844232	0.00425305688464	0.00208942749687	0.00325097529259	0	0.048	0.0632911392405
PBANKA_0939600	0.0379905023744	0.0433010697911	0.289473684211	0.037	0.00640614990391	0.00501672240803	0.00212652844232	0.00212652844232	0	0	0	0.018	0.0488245931284
PBANKA_0939700	0.0399900024994	0.113346917983	0.105263157895	0.046	0.0166559897502	0.0175585284281	0.00212652844232	0.0212652844232	0.00208942749687	0	0.00584795321637	0.039	0.0470162748644
PBANKA_0939800	0.0294926268433	0.0980641874682	0.206140350877	0.026	0.0102498398463	0.0175585284281	0.00425305688464	0.00212652844232	0.00417885499373	0	0	0.045	0.0325497287523
PBANKA_0939900	0.0344913771557	0.108252674478	0.114035087719	0.041	0.0153747597694	0.00501672240803	0.00212652844232	0.0106326422116	0	0.00650195058518	0	0.045	0.0596745027125
PBANKA_0940100	0.0269932516871	0.0840550178299	0.127192982456	0.034	0.0153747597694	0.00501672240803	0.00425305688464	0.0127591706539	0	0	0	0.063	0.0180831826401
PBANKA_0940200	0.0229942514371	0.12098828324	0.171052631579	0.016	0.0140935297886	0.0100334448161	0	0.0148856990962	0.00208942749687	0	0	0.045	0.0614828209765
PBANKA_0940500	0.030992251937	0.155374426898	0.19298245614	0.028	0.0166559897502	0.0150501672241	0.00212652844232	0.0170122275385	0.00208942749687	0.00325097529259	0.00584795321637	0.093	0.0452079566004
PBANKA_0940600	0.0319920019995	0.119714722364	0.127192982456	0.035	0.011531069827	0.0125418060201	0.00425305688464	0.0106326422116	0.00208942749687	0	0	0.111	0.0452079566004
PBANKA_0940700	0.0304923769058	0.0993377483444	0.188596491228	0.025	0.00768737988469	0	0.00212652844232	0.00850611376927	0	0	0	0.033	0.0271247739602
PBANKA_0940900	0.0434891277181	0.0942435048395	0.140350877193	0.054	0.011531069827	0.0100334448161	0.00212652844232	0.0148856990962	0.00208942749687	0	0.00584795321637	0.078	0.0415913200723
PBANKA_0941200	0.0464883779055	0.0674987264391	0.100877192982	0.06	0.0102498398463	0.0100334448161	0.00425305688464	0.00850611376927	0.00208942749687	0.00650195058518	0.00584795321637	0.075	0.0488245931284
PBANKA_0941300	0.032991752062	0.0751400916964	0.157894736842	0.024	0.0166559897502	0.0200668896321	0	0.0170122275385	0	0	0	0.069	0.0542495479204
PBANKA_0941700	0.0304923769058	0.114620478859	0.131578947368	0.028	0.0153747597694	0.00752508361204	0.0148856990962	0.0148856990962	0.0146259924781	0.00325097529259	0.0175438596491	0.045	0.0904159132007
PBANKA_0941800	0.0379905023744	0.113346917983	0.100877192982	0.04	0.00896860986547	0.00250836120401	0	0.00212652844232	0	0.00325097529259	0	0.162	0.0506329113924
PBANKA_0941900	0.0284928767808	0.164289353031	0.135964912281	0.022	0.00384368994234	0.00501672240803	0	0.00425305688464	0.00208942749687	0.00975292587776	0	0.177	0.0904159132007
PBANKA_0942000	0.0244938765309	0.0815078960774	0.175438596491	0.017	0.0281870595772	0	0.00425305688464	0.0212652844232	0.00208942749687	0.0162548764629	0.00584795321637	0.03	0.0379746835443
PBANKA_0942200	0.0294926268433	0.137544574631	0.135964912281	0.03	0.00896860986547	0.00250836120401	0	0.00637958532695	0	0	0	0.081	0.0687160940325
PBANKA_0942300	0.0219945013747	0.0878757004585	0.171052631579	0.019	0.0358744394619	0.00501672240803	0.00425305688464	0.0361509835194	0.00417885499373	0.0162548764629	0	0.075	0.0235081374322
PBANKA_0942400	0.0259935016246	0.129903209373	0.144736842105	0.029	0.0192184497117	0.0275919732441	0.00850611376927	0.0148856990962	0.0104471374843	0.00325097529259	0.0116959064327	0.027	0.0578661844485
PBANKA_0942500	0.0279930017496	0.124808965869	0.188596491228	0.032	0.011531069827	0.00501672240803	0.00212652844232	0.00850611376927	0	0	0	0.108	0.0506329113924
PBANKA_0942600	0.0269932516871	0.100611309221	0.15350877193	0.027	0.0128122998078	0.0250836120401	0	0.0106326422116	0	0.00325097529259	0	0.123	0.0452079566004
PBANKA_0942700	0.0249937515621	0.0764136525726	0.157894736842	0.023	0.00384368994234	0.00250836120401	0.00212652844232	0	0	0	0	0.111	0.0325497287523
PBANKA_0942800	0.0319920019995	0.123535404992	0.114035087719	0.026	0.0166559897502	0.0150501672241	0.00212652844232	0.0191387559809	0.00208942749687	0	0	0.042	0.0397830018083
PBANKA_0942900	0.0254936265934	0.0916963830871	0.162280701754	0.032	0.00896860986547	0.0100334448161	0.00212652844232	0.00850611376927	0.00417885499373	0.00325097529259	0	0.087	0.0632911392405
PBANKA_0943000	0.032991752062	0.0840550178299	0.149122807018	0.029	0.0153747597694	0.00250836120401	0.00637958532695	0.00850611376927	0.0062682824906	0	0.0116959064327	0.021	0.0470162748644
PBANKA_0943100	0.0344913771557	0.0216505348956	0.166666666667	0.034	0.0140935297886	0.0125418060201	0	0.0148856990962	0	0	0	0.153	0.0216998191682
PBANKA_0943400	0.0319920019995	0.078960774325	0.118421052632	0.033	0.00768737988469	0.0200668896321	0.00425305688464	0.00850611376927	0.00208942749687	0.00975292587776	0	0.081	0.0723327305606
PBANKA_0943500	0.0294926268433	0.0815078960774	0.166666666667	0.027	0.0153747597694	0.00752508361204	0.00425305688464	0.0148856990962	0	0	0.00584795321637	0.033	0.0235081374322
PBANKA_0943800	0.0244938765309	0.0458481915436	0.157894736842	0.024	0.0179372197309	0.0125418060201	0.00425305688464	0.0191387559809	0.00417885499373	0	0	0.048	0.0886075949367
PBANKA_0524841	0.0189952511872	0.030565461029	0.149122807018	0.007	0.011531069827	0.0100334448161	0.00425305688464	0.00850611376927	0	0.00975292587776	0.0116959064327	0.051	0.00542495479204
PBANKA_1000200	0.032991752062	0.0649516046867	0.149122807018	0.039	0.0179372197309	0.00752508361204	0.00425305688464	0.0170122275385	0.00417885499373	0	0.00584795321637	0.045	0.0506329113924
PBANKA_1000300	0.0384903774056	0.0916963830871	0.100877192982	0.042	0.0166559897502	0.00752508361204	0.00425305688464	0.0148856990962	0.0062682824906	0	0.00584795321637	0.054	0.0578661844485
PBANKA_1000400	0.0319920019995	0.0853285787061	0.15350877193	0.038	0.0192184497117	0.00501672240803	0.00212652844232	0.0212652844232	0.00417885499373	0.00325097529259	0.00584795321637	0.027	0.0578661844485
PBANKA_1000500	0.0354911272182	0.0573102394294	0.114035087719	0.046	0.0153747597694	0.0150501672241	0	0.00850611376927	0	0.00650195058518	0	0.027	0.0488245931284
PBANKA_1000600	0.0319920019995	0.0802343352012	0.131578947368	0.043	0.0153747597694	0.0100334448161	0.00212652844232	0.0191387559809	0.00208942749687	0	0	0.054	0.0289330922242
PBANKA_1000700	0.0344913771557	0.137544574631	0.144736842105	0.037	0.0166559897502	0.0100334448161	0	0.0127591706539	0	0	0	0.045	0.0488245931284
PBANKA_1000800	0.030992251937	0.0942435048395	0.100877192982	0.028	0.0102498398463	0.00752508361204	0.00425305688464	0.0127591706539	0	0	0	0.045	0.0343580470163
PBANKA_1000900	0.0314921269683	0.119714722364	0.175438596491	0.029	0.0102498398463	0.0200668896321	0.00637958532695	0.0127591706539	0.00417885499373	0.00325097529259	0	0.042	0.0687160940325
PBANKA_1001000	0.0319920019995	0.0802343352012	0.162280701754	0.037	0.0153747597694	0.0100334448161	0.00637958532695	0.00850611376927	0.00208942749687	0	0.0175438596491	0.048	0.0506329113924
PBANKA_1001100	0.0419895026243	0.0776872134488	0.127192982456	0.04	0.011531069827	0.0100334448161	0.00212652844232	0.0127591706539	0	0	0.00584795321637	0.096	0.0415913200723
PBANKA_1001300	0.0404898775306	0.0840550178299	0.197368421053	0.025	0.00896860986547	0.0175585284281	0.00850611376927	0.0127591706539	0.0104471374843	0	0.0175438596491	0.036	0.0524412296564
PBANKA_1001400	0.0524868782804	0.0751400916964	0.105263157895	0.053	0.00768737988469	0.00752508361204	0	0.0106326422116	0	0	0	0.06	0.0343580470163
PBANKA_1001500	0.0409897525619	0.054763117677	0.109649122807	0.042	0.011531069827	0.0100334448161	0.00212652844232	0.0127591706539	0	0.00650195058518	0	0.027	0.0307414104882
PBANKA_1001700	0.0434891277181	0.105705552725	0.100877192982	0.041	0.00640614990391	0.0175585284281	0.00425305688464	0.00637958532695	0.00417885499373	0.00650195058518	0.00584795321637	0.048	0.0506329113924
PBANKA_1001900	0.0389902524369	0.100611309221	0.131578947368	0.047	0.0102498398463	0.0100334448161	0	0.00850611376927	0	0	0	0.063	0.0669077757685
PBANKA_1002000	0.0469882529368	0.0649516046867	0.131578947368	0.052	0.0140935297886	0.0175585284281	0.00212652844232	0.0106326422116	0.00208942749687	0.00325097529259	0	0.024	0.0235081374322
PBANKA_1002100	0.0424893776556	0.0942435048395	0.131578947368	0.042	0.00896860986547	0.00501672240803	0.00637958532695	0.00425305688464	0.00417885499373	0.00325097529259	0.0175438596491	0.063	0.0813743218807
PBANKA_1002200	0.0424893776556	0.100611309221	0.118421052632	0.048	0.00896860986547	0.0175585284281	0.00425305688464	0.00850611376927	0.0062682824906	0.0130039011704	0.00584795321637	0.015	0.0578661844485
PBANKA_1002400	0.0369907523119	0.0598573611819	0.0877192982456	0.033	0.0153747597694	0.00250836120401	0.00212652844232	0.0191387559809	0.00208942749687	0.00650195058518	0.00584795321637	0.03	0.0524412296564
PBANKA_1002500	0.0414896275931	0.101884870097	0.131578947368	0.032	0.0179372197309	0.0150501672241	0.00637958532695	0.0170122275385	0.00417885499373	0	0.0175438596491	0.033	0.0343580470163
PBANKA_1002600	0.0404898775306	0.117167600611	0.144736842105	0.051	0.0128122998078	0.0150501672241	0.00212652844232	0.0127591706539	0	0.0162548764629	0	0.075	0.0470162748644
PBANKA_1002700	0.0504873781555	0.0827814569536	0.166666666667	0.042	0.00384368994234	0.00752508361204	0.00212652844232	0.00212652844232	0.00208942749687	0	0.00584795321637	0.075	0.0506329113924
PBANKA_1002900	0.0339915021245	0.0776872134488	0.122807017544	0.033	0.0153747597694	0.0175585284281	0.00850611376927	0.0191387559809	0.00835770998746	0	0.00584795321637	0.108	0.0433996383363
PBANKA_1003100	0.0449887528118	0.0891492613347	0.114035087719	0.05	0.0102498398463	0.0100334448161	0	0.0106326422116	0	0.00325097529259	0	0.057	0.0289330922242
PBANKA_1003400	0.0499875031242	0.0636780438105	0.171052631579	0.048	0.00384368994234	0.0125418060201	0.00425305688464	0.00212652844232	0.00208942749687	0.00975292587776	0.00584795321637	0.078	0.0397830018083
PBANKA_1003500	0.0409897525619	0.0636780438105	0.135964912281	0.035	0.011531069827	0.0125418060201	0.00212652844232	0.00637958532695	0	0	0	0.075	0.0433996383363
PBANKA_1003900	0.028992751812	0.114620478859	0.15350877193	0.033	0.011531069827	0.0125418060201	0.00637958532695	0.0127591706539	0.00208942749687	0.00325097529259	0.00584795321637	0.042	0.0361663652803
PBANKA_1004000	0.0419895026243	0.0916963830871	0.0789473684211	0.05	0.0102498398463	0.0150501672241	0.00212652844232	0.0148856990962	0	0.00325097529259	0	0.039	0.0470162748644
PBANKA_1004200	0.0299925018745	0.0866021395823	0.131578947368	0.031	0.00512491992313	0.0150501672241	0.00637958532695	0.00637958532695	0.00417885499373	0	0.00584795321637	0.039	0.0452079566004
PBANKA_1004400	0.0449887528118	0.0980641874682	0.114035087719	0.048	0.0128122998078	0.0150501672241	0.00212652844232	0.00637958532695	0	0.00325097529259	0.00584795321637	0.06	0.0488245931284
PBANKA_1004600	0.0354911272182	0.0942435048395	0.206140350877	0.034	0.0217809096733	0.0125418060201	0.00850611376927	0.0212652844232	0.00208942749687	0	0.00584795321637	0.06	0.0759493670886
PBANKA_1004800	0.0444888777806	0.163015792155	0.114035087719	0.048	0.0140935297886	0.0100334448161	0.00425305688464	0.0170122275385	0.00208942749687	0	0.00584795321637	0.063	0.0524412296564
PBANKA_1004900	0.0384903774056	0.0840550178299	0.114035087719	0.032	0.011531069827	0.0150501672241	0	0.0106326422116	0	0	0	0.081	0.0470162748644
PBANKA_1005000	0.0324918770307	0.0993377483444	0.131578947368	0.032	0.0102498398463	0.0150501672241	0.00850611376927	0.00637958532695	0.0062682824906	0.00650195058518	0	0.072	0.0705244122966
PBANKA_1005100	0.034991252187	0.105705552725	0.127192982456	0.037	0.00640614990391	0.00250836120401	0.00425305688464	0.00637958532695	0.00208942749687	0.00325097529259	0	0.066	0.0578661844485
PBANKA_1005200	0.0389902524369	0.0598573611819	0.162280701754	0.036	0.0153747597694	0.00501672240803	0.0127591706539	0.0127591706539	0.0062682824906	0.00325097529259	0.0116959064327	0.045	0.0235081374322
PBANKA_1005300	0.0389902524369	0.0827814569536	0.140350877193	0.03	0.0102498398463	0.0150501672241	0.00637958532695	0.00850611376927	0.00417885499373	0	0.00584795321637	0.078	0.0361663652803
PBANKA_1005600	0.0394901274681	0.0980641874682	0.140350877193	0.042	0.0153747597694	0.00752508361204	0.00212652844232	0.0212652844232	0	0	0.00584795321637	0.072	0.0596745027125
PBANKA_1005800	0.0344913771557	0.0433010697911	0.127192982456	0.038	0.00896860986547	0.0100334448161	0.00637958532695	0.0148856990962	0.00417885499373	0.00325097529259	0.0116959064327	0.066	0.0397830018083
PBANKA_1006200	0.0364908772807	0.0904228222109	0.100877192982	0.043	0.00768737988469	0.0125418060201	0.00850611376927	0.0106326422116	0.00417885499373	0.00650195058518	0.0116959064327	0.075	0.0452079566004
PBANKA_1006300	0.0364908772807	0.0585838003057	0.118421052632	0.044	0.00768737988469	0.00752508361204	0.00637958532695	0.00637958532695	0.00417885499373	0.00650195058518	0.0116959064327	0.033	0.0506329113924
PBANKA_1006400	0.0414896275931	0.113346917983	0.109649122807	0.032	0.0204996796925	0.0125418060201	0.00850611376927	0.0170122275385	0.0062682824906	0.00650195058518	0.00584795321637	0.057	0.0524412296564
PBANKA_1006500	0.0434891277181	0.0764136525726	0.127192982456	0.044	0.0179372197309	0.00501672240803	0.00425305688464	0.0106326422116	0.00417885499373	0.00650195058518	0	0.081	0.0524412296564
PBANKA_1006600	0.0389902524369	0.0878757004585	0.131578947368	0.042	0.0179372197309	0.0175585284281	0.00850611376927	0.0255183413078	0.0062682824906	0.00325097529259	0.00584795321637	0.078	0.0379746835443
PBANKA_1006700	0.0414896275931	0.096790626592	0.109649122807	0.039	0.0128122998078	0.0200668896321	0.00425305688464	0.00637958532695	0.00208942749687	0	0	0.018	0.0415913200723
PBANKA_1006800	0.0444888777806	0.072592969944	0.114035087719	0.053	0.0217809096733	0.0100334448161	0.00212652844232	0.0127591706539	0	0	0	0.054	0.0470162748644
PBANKA_1006900	0.0384903774056	0.0674987264391	0.118421052632	0.029	0.011531069827	0.00752508361204	0.00212652844232	0.0106326422116	0.00208942749687	0.00325097529259	0.00584795321637	0.063	0.0433996383363
PBANKA_1007000	0.0429892526868	0.0942435048395	0.105263157895	0.05	0.0102498398463	0.0150501672241	0	0.00212652844232	0	0	0	0.063	0.0325497287523
PBANKA_1007300	0.0414896275931	0.119714722364	0.118421052632	0.045	0.011531069827	0.00752508361204	0.00425305688464	0.0127591706539	0.00208942749687	0	0.00584795321637	0.033	0.0524412296564
PBANKA_1007400	0.0409897525619	0.096790626592	0.197368421053	0.037	0.00768737988469	0.0150501672241	0	0.00850611376927	0.00208942749687	0	0	0.036	0.0506329113924
PBANKA_1007500	0.0484878780305	0.0815078960774	0.0833333333333	0.055	0.0166559897502	0.0150501672241	0.00425305688464	0.0191387559809	0.00208942749687	0.00325097529259	0	0.057	0.0325497287523
PBANKA_1007600	0.0334916270932	0.0534895568008	0.0964912280702	0.035	0.011531069827	0.0150501672241	0.00637958532695	0.0106326422116	0.00208942749687	0	0.0175438596491	0.036	0.0198915009042
PBANKA_1007800	0.0389902524369	0.100611309221	0.140350877193	0.038	0.0166559897502	0.0125418060201	0.00637958532695	0.0170122275385	0.00208942749687	0	0.00584795321637	0.123	0.0632911392405
PBANKA_1008000	0.0399900024994	0.0904228222109	0.144736842105	0.05	0.00896860986547	0.00752508361204	0.00425305688464	0.0106326422116	0.00208942749687	0.00325097529259	0.00584795321637	0.072	0.0343580470163
PBANKA_1008100	0.0339915021245	0.0611309220581	0.144736842105	0.032	0.0128122998078	0.0200668896321	0.00425305688464	0.0106326422116	0.00417885499373	0.00325097529259	0.00584795321637	0.06	0.0433996383363
PBANKA_1008300	0.0414896275931	0.0904228222109	0.140350877193	0.037	0.00640614990391	0.0100334448161	0.00425305688464	0.00637958532695	0.00208942749687	0	0.00584795321637	0.057	0.0687160940325
PBANKA_1008400	0.0409897525619	0.054763117677	0.201754385965	0.033	0.0140935297886	0.0150501672241	0.00425305688464	0.0106326422116	0	0	0	0.084	0.0415913200723
PBANKA_1008500	0.0354911272182	0.0674987264391	0.166666666667	0.039	0.0128122998078	0	0.00425305688464	0.0127591706539	0.00417885499373	0	0	0.063	0.0325497287523
PBANKA_1008700	0.0429892526868	0.0840550178299	0.131578947368	0.041	0.00896860986547	0.00752508361204	0.0106326422116	0.00637958532695	0.00208942749687	0	0.0116959064327	0.054	0.0307414104882
PBANKA_1009100	0.0444888777806	0.0636780438105	0.166666666667	0.043	0.00896860986547	0.0225752508361	0	0.00425305688464	0	0.00325097529259	0	0.018	0.0524412296564
PBANKA_1009700	0.0384903774056	0.0776872134488	0.157894736842	0.033	0.011531069827	0.0150501672241	0.00212652844232	0.0127591706539	0.00208942749687	0	0.00584795321637	0.039	0.0632911392405
PBANKA_1009800	0.0429892526868	0.072592969944	0.131578947368	0.049	0.0102498398463	0.0150501672241	0.00637958532695	0.00850611376927	0.00417885499373	0.00325097529259	0	0.015	0.0506329113924
PBANKA_1009900	0.0384903774056	0.0649516046867	0.0964912280702	0.036	0.011531069827	0.0250836120401	0.00212652844232	0.0106326422116	0.00208942749687	0	0	0.045	0.0614828209765
PBANKA_1010000	0.0414896275931	0.0700458481915	0.0701754385965	0.041	0.00640614990391	0.0125418060201	0	0.00850611376927	0	0	0	0.051	0.0669077757685
PBANKA_1010200	0.0394901274681	0.0674987264391	0.122807017544	0.047	0.011531069827	0.0100334448161	0	0.00425305688464	0	0.00325097529259	0	0.054	0.0470162748644
PBANKA_1010300	0.0264933766558	0.0802343352012	0.166666666667	0.018	0.011531069827	0.00752508361204	0.00425305688464	0.0106326422116	0.00417885499373	0.00650195058518	0.00584795321637	0.063	0.0397830018083
PBANKA_1010400	0.0394901274681	0.0840550178299	0.0964912280702	0.045	0.00896860986547	0.00250836120401	0.00637958532695	0.00850611376927	0.00835770998746	0.00325097529259	0.0116959064327	0.084	0.0578661844485
PBANKA_1010500	0.0469882529368	0.0509424350484	0.127192982456	0.06	0.00640614990391	0.0125418060201	0	0.00637958532695	0	0.00325097529259	0	0.111	0.0289330922242
PBANKA_1010600	0.0434891277181	0.0662251655629	0.0964912280702	0.038	0.00640614990391	0.0125418060201	0	0.00637958532695	0	0.00325097529259	0	0.057	0.0488245931284
PBANKA_1010700	0.0354911272182	0.0764136525726	0.171052631579	0.033	0.0192184497117	0.0200668896321	0.00212652844232	0.0148856990962	0.00208942749687	0	0.00584795321637	0.075	0.0488245931284
PBANKA_1010800	0.0319920019995	0.12098828324	0.162280701754	0.027	0.0320307495195	0.0100334448161	0	0.0255183413078	0	0.00325097529259	0	0.03	0.0650994575045
PBANKA_1010900	0.0334916270932	0.0700458481915	0.219298245614	0.031	0.00896860986547	0.0100334448161	0.00212652844232	0.00637958532695	0.0062682824906	0.00325097529259	0.00584795321637	0.129	0.0415913200723
PBANKA_1011100	0.0304923769058	0.134997452878	0.166666666667	0.024	0.00640614990391	0.0100334448161	0.00212652844232	0.00637958532695	0.00417885499373	0.00650195058518	0	0.024	0.0470162748644
PBANKA_1011200	0.0369907523119	0.103158430973	0.162280701754	0.036	0.0140935297886	0.0100334448161	0.00425305688464	0.0106326422116	0.00417885499373	0.00325097529259	0	0.114	0.0397830018083
PBANKA_1011400	0.0344913771557	0.0866021395823	0.109649122807	0.041	0.0140935297886	0.00501672240803	0.00850611376927	0.00637958532695	0.00417885499373	0.00325097529259	0.0116959064327	0.051	0.0470162748644
PBANKA_1011500	0.0369907523119	0.0942435048395	0.162280701754	0.036	0.0102498398463	0.00250836120401	0	0.00850611376927	0	0.00325097529259	0	0.054	0.0470162748644
PBANKA_1011600	0.0279930017496	0.171930718288	0.135964912281	0.036	0.0128122998078	0.0225752508361	0.00212652844232	0.00850611376927	0	0	0.00584795321637	0.069	0.0687160940325
PBANKA_1011700	0.0209947513122	0.0776872134488	0.15350877193	0.016	0.0153747597694	0.0125418060201	0.00425305688464	0.0148856990962	0.00417885499373	0.00325097529259	0.0116959064327	0.075	0.0180831826401
PBANKA_1011800	0.0304923769058	0.103158430973	0.157894736842	0.032	0.00640614990391	0.0200668896321	0.00212652844232	0.00425305688464	0.00208942749687	0	0	0.105	0.0506329113924
PBANKA_1011900	0.0224943764059	0.0993377483444	0.118421052632	0.024	0.0179372197309	0.0100334448161	0.00212652844232	0.0106326422116	0	0	0	0.069	0.0596745027125
PBANKA_1012000	0.0304923769058	0.136271013754	0.175438596491	0.033	0.0102498398463	0.00250836120401	0.00425305688464	0.0148856990962	0.00208942749687	0.00325097529259	0.0116959064327	0.057	0.0524412296564
PBANKA_1012100	0.028992751812	0.0840550178299	0.171052631579	0.027	0.00768737988469	0.00501672240803	0.00212652844232	0.00637958532695	0.00208942749687	0	0.00584795321637	0.126	0.0198915009042
PBANKA_1012400	0.028992751812	0.0980641874682	0.100877192982	0.024	0.0179372197309	0.0150501672241	0.00212652844232	0.0127591706539	0	0.00325097529259	0	0.123	0.0632911392405
PBANKA_1012500	0.0359910022494	0.156647987774	0.197368421053	0.034	0.0153747597694	0.00501672240803	0.00425305688464	0.00850611376927	0.00208942749687	0	0.00584795321637	0.036	0.0433996383363
PBANKA_1012600	0.0259935016246	0.0840550178299	0.162280701754	0.027	0.00896860986547	0.0125418060201	0.00637958532695	0.0106326422116	0.00417885499373	0.00325097529259	0	0.141	0.0452079566004
PBANKA_1012700	0.0364908772807	0.0751400916964	0.122807017544	0.032	0.0179372197309	0.0100334448161	0.0106326422116	0.0148856990962	0.00417885499373	0.00325097529259	0.00584795321637	0.072	0.0325497287523
PBANKA_1012900	0.0384903774056	0.115894039735	0.175438596491	0.035	0.0102498398463	0.00501672240803	0	0.00850611376927	0	0.00650195058518	0	0.048	0.0759493670886
PBANKA_1013000	0.0214946263434	0.12098828324	0.122807017544	0.014	0.0230621396541	0.00752508361204	0.00637958532695	0.0170122275385	0.0062682824906	0.00975292587776	0.0116959064327	0.111	0.0542495479204
PBANKA_1013100	0.0464883779055	0.108252674478	0.122807017544	0.037	0.0128122998078	0.00752508361204	0	0.00850611376927	0	0	0	0.036	0.0614828209765
PBANKA_1013200	0.0519870032492	0.0827814569536	0.122807017544	0.054	0.00768737988469	0.0125418060201	0	0.00637958532695	0	0.00325097529259	0	0.147	0.0687160940325
PBANKA_1013300	0.0464883779055	0.0916963830871	0.0964912280702	0.043	0.0128122998078	0.0125418060201	0.00637958532695	0.0106326422116	0.0062682824906	0.00975292587776	0.00584795321637	0.09	0.0379746835443
PBANKA_1013400	0.0244938765309	0.0751400916964	0.15350877193	0.019	0.011531069827	0.00752508361204	0.00425305688464	0.0127591706539	0	0.0130039011704	0	0.051	0.0198915009042
PBANKA_1013500	0.0234941264684	0.0738665308202	0.100877192982	0.028	0.011531069827	0.0200668896321	0.00425305688464	0.0127591706539	0.00208942749687	0	0.00584795321637	0.123	0.0325497287523
PBANKA_1013800	0.0389902524369	0.127356087621	0.109649122807	0.033	0.0102498398463	0.00501672240803	0.00637958532695	0.0148856990962	0.00835770998746	0	0.00584795321637	0.147	0.0795660036166
PBANKA_1013900	0.0444888777806	0.0802343352012	0.201754385965	0.032	0.00384368994234	0.0275919732441	0	0.00425305688464	0.00208942749687	0.00325097529259	0	0.054	0.0759493670886
PBANKA_1014000	0.0334916270932	0.0751400916964	0.100877192982	0.044	0.0179372197309	0.0175585284281	0.00212652844232	0.0191387559809	0	0	0	0.171	0.0560578661844
PBANKA_1014100	0.028992751812	0.0687722873153	0.118421052632	0.025	0.00768737988469	0.0175585284281	0.00212652844232	0.00850611376927	0.00208942749687	0	0	0.084	0.0470162748644
PBANKA_1014200	0.0284928767808	0.0738665308202	0.127192982456	0.028	0.011531069827	0.00250836120401	0.00637958532695	0.0106326422116	0.00417885499373	0.00650195058518	0.00584795321637	0.15	0.0705244122966
PBANKA_1014300	0.0299925018745	0.101884870097	0.157894736842	0.023	0.0166559897502	0.0100334448161	0.00212652844232	0.0127591706539	0	0.00325097529259	0	0.024	0.0361663652803
PBANKA_1014500	0.034991252187	0.11079979623	0.144736842105	0.031	0.0102498398463	0.0150501672241	0.00212652844232	0.00850611376927	0.00208942749687	0.00650195058518	0.00584795321637	0.078	0.0397830018083
PBANKA_1014600	0.030992251937	0.113346917983	0.127192982456	0.031	0.00896860986547	0.00752508361204	0.00425305688464	0.00637958532695	0.00417885499373	0.00325097529259	0.00584795321637	0.108	0.0650994575045
PBANKA_1014700	0.0334916270932	0.137544574631	0.114035087719	0.037	0.0166559897502	0.00501672240803	0.00212652844232	0.0106326422116	0.00208942749687	0.00650195058518	0	0.093	0.0687160940325
PBANKA_1014800	0.0449887528118	0.078960774325	0.140350877193	0.039	0.0128122998078	0.00501672240803	0.00212652844232	0.0148856990962	0	0	0	0.057	0.0524412296564
PBANKA_1015100	0.034991252187	0.150280183393	0.0964912280702	0.037	0.0128122998078	0.0100334448161	0	0.00850611376927	0	0	0	0.06	0.0650994575045
PBANKA_1015200	0.0319920019995	0.0827814569536	0.118421052632	0.035	0.0140935297886	0.0100334448161	0.00212652844232	0.0148856990962	0	0	0	0.165	0.0596745027125
PBANKA_1015300	0.0259935016246	0.0904228222109	0.149122807018	0.016	0.0102498398463	0.0100334448161	0.00637958532695	0.0127591706539	0.00417885499373	0.00325097529259	0	0.18	0.0614828209765
PBANKA_1015400	0.034991252187	0.18466632705	0.131578947368	0.042	0.0140935297886	0.00250836120401	0.00637958532695	0.00850611376927	0.00417885499373	0.00325097529259	0.00584795321637	0.048	0.0596745027125
PBANKA_1015500	0.0344913771557	0.096790626592	0.144736842105	0.024	0.011531069827	0.00752508361204	0.00425305688464	0.0106326422116	0.0062682824906	0.00325097529259	0.00584795321637	0.102	0.0289330922242
PBANKA_1015600	0.0334916270932	0.0445746306673	0.149122807018	0.035	0.00896860986547	0.0100334448161	0	0.00425305688464	0	0.00650195058518	0	0.063	0.0307414104882
PBANKA_1015700	0.0339915021245	0.132450331126	0.122807017544	0.044	0.0153747597694	0.00752508361204	0.00212652844232	0.00850611376927	0.00208942749687	0	0	0.024	0.0741410488246
PBANKA_1015800	0.0394901274681	0.0573102394294	0.127192982456	0.034	0.00640614990391	0.0100334448161	0	0.00637958532695	0	0	0	0.078	0.0325497287523
PBANKA_1016000	0.0339915021245	0.096790626592	0.135964912281	0.03	0.0140935297886	0.00501672240803	0.00212652844232	0.0127591706539	0.00208942749687	0	0.00584795321637	0.066	0.0813743218807
PBANKA_1016100	0.028992751812	0.0904228222109	0.105263157895	0.026	0.00896860986547	0.0150501672241	0.00425305688464	0.0106326422116	0.00208942749687	0.00325097529259	0	0.057	0.0506329113924
PBANKA_1016200	0.0269932516871	0.0624044829343	0.118421052632	0.03	0.00896860986547	0.00501672240803	0.00425305688464	0.0106326422116	0.00208942749687	0.00650195058518	0.00584795321637	0.093	0.0506329113924
PBANKA_1016300	0.032991752062	0.100611309221	0.135964912281	0.034	0.0102498398463	0.0100334448161	0	0.0127591706539	0	0.00325097529259	0	0.072	0.0524412296564
PBANKA_1016500	0.0204948762809	0.11079979623	0.140350877193	0.019	0.0153747597694	0.0100334448161	0	0.0191387559809	0	0.00325097529259	0	0.051	0.0379746835443
PBANKA_1016600	0.0294926268433	0.136271013754	0.127192982456	0.029	0.011531069827	0.0100334448161	0.00637958532695	0.0106326422116	0.00208942749687	0	0.00584795321637	0.096	0.0415913200723
PBANKA_1016700	0.0269932516871	0.0827814569536	0.131578947368	0.025	0.00640614990391	0.00752508361204	0	0.00637958532695	0.00208942749687	0.00325097529259	0	0.123	0.0524412296564
PBANKA_1016800	0.0274931267183	0.129903209373	0.122807017544	0.034	0.011531069827	0.0100334448161	0.00212652844232	0.0148856990962	0.00417885499373	0	0	0.066	0.0705244122966
PBANKA_1016900	0.0304923769058	0.114620478859	0.135964912281	0.031	0.0102498398463	0.0150501672241	0.00425305688464	0.00637958532695	0.0062682824906	0	0.00584795321637	0.057	0.0669077757685
PBANKA_1017000	0.0339915021245	0.0662251655629	0.157894736842	0.029	0.0166559897502	0.00501672240803	0.00637958532695	0.0170122275385	0.00417885499373	0.0130039011704	0	0.057	0.0705244122966
PBANKA_1017100	0.0299925018745	0.0598573611819	0.175438596491	0.027	0.0102498398463	0.00501672240803	0	0.00637958532695	0	0.00650195058518	0	0.063	0.0542495479204
PBANKA_1017200	0.0319920019995	0.100611309221	0.166666666667	0.034	0.011531069827	0.00752508361204	0.00637958532695	0.00850611376927	0.00417885499373	0.00325097529259	0.00584795321637	0.054	0.0578661844485
PBANKA_1017300	0.0274931267183	0.0878757004585	0.175438596491	0.025	0.00768737988469	0.00250836120401	0.00212652844232	0.00212652844232	0.00208942749687	0.00650195058518	0	0.033	0.0307414104882
PBANKA_1017500	0.0209947513122	0.054763117677	0.157894736842	0.018	0.00768737988469	0.0100334448161	0.00212652844232	0.00637958532695	0.00208942749687	0.00325097529259	0.00584795321637	0.081	0.0452079566004
PBANKA_1017800	0.0199950012497	0.0700458481915	0.109649122807	0.019	0.0102498398463	0.0125418060201	0.00425305688464	0.0127591706539	0	0	0.0116959064327	0.093	0.0614828209765
PBANKA_1018000	0.0264933766558	0.0560366785532	0.149122807018	0.021	0.0217809096733	0.0200668896321	0.00212652844232	0.0276448697501	0	0.00325097529259	0	0.069	0.0289330922242
PBANKA_1018100	0.0379905023744	0.0916963830871	0.118421052632	0.041	0.0140935297886	0.00501672240803	0	0.00637958532695	0.00208942749687	0	0	0.087	0.0325497287523
PBANKA_1018200	0.0314921269683	0.112073357106	0.135964912281	0.019	0.0204996796925	0.0125418060201	0.00212652844232	0.0148856990962	0.00417885499373	0.00650195058518	0.00584795321637	0.078	0.0433996383363
PBANKA_1018600	0.0294926268433	0.0955170657157	0.171052631579	0.03	0.00640614990391	0.00501672240803	0.00212652844232	0.00850611376927	0	0	0	0.117	0.0325497287523
PBANKA_1018700	0.0429892526868	0.122261844116	0.127192982456	0.056	0.00896860986547	0.0150501672241	0.00425305688464	0.00850611376927	0.00208942749687	0	0.00584795321637	0.141	0.0470162748644
PBANKA_1018800	0.0314921269683	0.0738665308202	0.184210526316	0.025	0.00384368994234	0.0150501672241	0.00425305688464	0.00212652844232	0.00417885499373	0	0.00584795321637	0.045	0.0397830018083
PBANKA_1018900	0.030992251937	0.0891492613347	0.184210526316	0.031	0.00768737988469	0.0150501672241	0.00850611376927	0.0106326422116	0.0062682824906	0.00325097529259	0.00584795321637	0.075	0.0506329113924
PBANKA_1019000	0.0299925018745	0.0674987264391	0.122807017544	0.023	0.011531069827	0.00250836120401	0.00850611376927	0.0106326422116	0.00835770998746	0.00325097529259	0.0116959064327	0.072	0.0542495479204
PBANKA_1019100	0.0379905023744	0.0840550178299	0.0877192982456	0.035	0.0102498398463	0.0150501672241	0.00212652844232	0.00425305688464	0.00208942749687	0	0	0.069	0.0452079566004
PBANKA_1019300	0.0364908772807	0.113346917983	0.162280701754	0.04	0.0166559897502	0.0100334448161	0	0.0170122275385	0	0	0	0.081	0.0343580470163
PBANKA_1019600	0.0244938765309	0.112073357106	0.19298245614	0.018	0.011531069827	0.0100334448161	0.00212652844232	0.0106326422116	0.00208942749687	0.00325097529259	0	0.09	0.0433996383363
PBANKA_1019700	0.0404898775306	0.0611309220581	0.175438596491	0.038	0.0128122998078	0.00752508361204	0.00212652844232	0.0127591706539	0	0.00325097529259	0.00584795321637	0.114	0.0433996383363
PBANKA_1019900	0.0249937515621	0.0916963830871	0.131578947368	0.019	0.0128122998078	0.0175585284281	0.00637958532695	0.0148856990962	0.00417885499373	0.00975292587776	0.00584795321637	0.063	0.0216998191682
PBANKA_1020000	0.0379905023744	0.0904228222109	0.122807017544	0.034	0.0102498398463	0.0150501672241	0.00425305688464	0.0127591706539	0.0062682824906	0.00325097529259	0.0116959064327	0.045	0.0488245931284
PBANKA_1020300	0.034991252187	0.0802343352012	0.135964912281	0.041	0.0140935297886	0.0125418060201	0.00425305688464	0.0127591706539	0.00208942749687	0.00650195058518	0.0116959064327	0.072	0.0614828209765
PBANKA_1020400	0.0364908772807	0.0662251655629	0.157894736842	0.034	0.00640614990391	0.0175585284281	0.00212652844232	0.00212652844232	0.00208942749687	0.00325097529259	0	0.108	0.0524412296564
PBANKA_1020500	0.0434891277181	0.105705552725	0.127192982456	0.043	0.00896860986547	0.0225752508361	0.00850611376927	0.00850611376927	0.00417885499373	0.00650195058518	0.0116959064327	0.069	0.0542495479204
PBANKA_1020700	0.0239940014996	0.0802343352012	0.135964912281	0.02	0.0140935297886	0.00501672240803	0.00212652844232	0.00212652844232	0.00417885499373	0	0	0.114	0.0289330922242
PBANKA_1020800	0.0369907523119	0.101884870097	0.140350877193	0.028	0.00640614990391	0.00250836120401	0.00425305688464	0.00212652844232	0.00208942749687	0.00650195058518	0.00584795321637	0.072	0.0560578661844
PBANKA_1020900	0.0389902524369	0.138818135507	0.0745614035088	0.044	0.0179372197309	0.00752508361204	0	0.0191387559809	0	0	0	0.093	0.0596745027125
PBANKA_1021200	0.0374906273432	0.100611309221	0.19298245614	0.034	0.0102498398463	0.0100334448161	0.00212652844232	0.0127591706539	0	0.00975292587776	0	0.072	0.0614828209765
PBANKA_1021300	0.0359910022494	0.109526235354	0.127192982456	0.033	0.0102498398463	0.0175585284281	0.00212652844232	0.0127591706539	0.00208942749687	0.00325097529259	0	0.09	0.0433996383363
PBANKA_1021900	0.0304923769058	0.115894039735	0.131578947368	0.034	0.0204996796925	0.0125418060201	0.00425305688464	0.0148856990962	0	0	0	0.096	0.0705244122966
PBANKA_1022100	0.0229942514371	0.0929699439633	0.201754385965	0.022	0.0192184497117	0.0100334448161	0.00637958532695	0.0191387559809	0.00208942749687	0	0.0116959064327	0.105	0.0361663652803
PBANKA_1022200	0.032991752062	0.152827305145	0.127192982456	0.037	0.0192184497117	0.00752508361204	0.00212652844232	0.0106326422116	0	0	0.00584795321637	0.093	0.0596745027125
PBANKA_1022300	0.030992251937	0.146459500764	0.149122807018	0.033	0.011531069827	0.00752508361204	0.00212652844232	0.0106326422116	0.00208942749687	0	0	0.057	0.0524412296564
PBANKA_1022400	0.032991752062	0.096790626592	0.131578947368	0.03	0.0102498398463	0.0225752508361	0.00212652844232	0.0148856990962	0.00208942749687	0.00975292587776	0	0.072	0.0741410488246
PBANKA_1022700	0.0304923769058	0.132450331126	0.206140350877	0.019	0.00512491992313	0.0100334448161	0.00425305688464	0.00637958532695	0.00417885499373	0	0.00584795321637	0.096	0.0415913200723
PBANKA_1023000	0.0279930017496	0.123535404992	0.157894736842	0.032	0.0140935297886	0.0150501672241	0.00212652844232	0.00850611376927	0.00208942749687	0	0	0.06	0.0650994575045
PBANKA_1023400	0.0374906273432	0.0649516046867	0.131578947368	0.041	0.00640614990391	0.00752508361204	0.00212652844232	0.00212652844232	0	0	0.00584795321637	0.117	0.0542495479204
PBANKA_1023500	0.0354911272182	0.0840550178299	0.114035087719	0.032	0.011531069827	0.00250836120401	0.00212652844232	0.00850611376927	0	0	0	0.096	0.0470162748644
PBANKA_1023600	0.0339915021245	0.142638818136	0.175438596491	0.03	0.011531069827	0.0225752508361	0.00212652844232	0.00850611376927	0	0.00325097529259	0	0.042	0.0578661844485
PBANKA_1023700	0.0344913771557	0.137544574631	0.15350877193	0.03	0.00896860986547	0.00752508361204	0.00212652844232	0.00637958532695	0.00208942749687	0	0.00584795321637	0.09	0.0578661844485
PBANKA_1023800	0.0274931267183	0.0687722873153	0.263157894737	0.026	0.00896860986547	0.0175585284281	0	0.0106326422116	0	0	0	0.087	0.0162748643761
PBANKA_1023900	0.0389902524369	0.163015792155	0.135964912281	0.048	0.011531069827	0.00501672240803	0	0.0106326422116	0	0.00650195058518	0	0.027	0.0560578661844
PBANKA_1024100	0.0274931267183	0.096790626592	0.127192982456	0.029	0.0179372197309	0.0175585284281	0	0.0191387559809	0	0.00325097529259	0	0.099	0.0560578661844
PBANKA_1024300	0.0274931267183	0.0853285787061	0.184210526316	0.031	0.011531069827	0.0100334448161	0.00637958532695	0.0148856990962	0.00417885499373	0.00325097529259	0	0.069	0.0433996383363
PBANKA_1024400	0.030992251937	0.0929699439633	0.140350877193	0.033	0.0153747597694	0.0100334448161	0.00212652844232	0.0127591706539	0.00417885499373	0.0130039011704	0	0.087	0.0415913200723
PBANKA_1024600	0.0354911272182	0.0687722873153	0.135964912281	0.04	0.0140935297886	0.0150501672241	0.00425305688464	0.0191387559809	0.00417885499373	0	0	0.045	0.0379746835443
PBANKA_1024700	0.0384903774056	0.0598573611819	0.118421052632	0.039	0.0179372197309	0.00501672240803	0.00850611376927	0.0106326422116	0.00417885499373	0	0	0.057	0.0614828209765
PBANKA_1024900	0.0404898775306	0.0904228222109	0.0570175438596	0.044	0.00768737988469	0.00250836120401	0.00212652844232	0.00637958532695	0.00208942749687	0.00650195058518	0.00584795321637	0.168	0.0452079566004
PBANKA_1025000	0.0384903774056	0.115894039735	0.131578947368	0.043	0.0140935297886	0.00752508361204	0.00212652844232	0.00850611376927	0.00208942749687	0	0.00584795321637	0.06	0.0506329113924
PBANKA_1025100	0.0299925018745	0.0573102394294	0.171052631579	0.031	0.0102498398463	0.0100334448161	0.00212652844232	0.00637958532695	0	0.00325097529259	0.00584795321637	0.078	0.0705244122966
PBANKA_1025200	0.0419895026243	0.0662251655629	0.127192982456	0.05	0.011531069827	0.0100334448161	0	0.0127591706539	0	0	0	0.087	0.0506329113924
PBANKA_1025300	0.0319920019995	0.072592969944	0.15350877193	0.031	0.0192184497117	0.0125418060201	0.00850611376927	0.0127591706539	0.00417885499373	0	0.0116959064327	0.084	0.0325497287523
PBANKA_1025400	0.0384903774056	0.0776872134488	0.184210526316	0.033	0.00768737988469	0.00501672240803	0	0.00850611376927	0	0.00325097529259	0	0.03	0.0415913200723
PBANKA_1025500	0.0334916270932	0.0840550178299	0.201754385965	0.043	0.00384368994234	0.00250836120401	0	0.00212652844232	0	0	0	0.045	0.0216998191682
PBANKA_1025600	0.0279930017496	0.0840550178299	0.184210526316	0.026	0.011531069827	0.00501672240803	0.00637958532695	0.00637958532695	0.00417885499373	0.00325097529259	0	0.045	0.0488245931284
PBANKA_1025700	0.0339915021245	0.072592969944	0.122807017544	0.034	0.011531069827	0.0100334448161	0.0127591706539	0.0106326422116	0.0062682824906	0.00975292587776	0.0292397660819	0.069	0.0488245931284
PBANKA_1025900	0.0389902524369	0.0420275089149	0.135964912281	0.042	0.0140935297886	0.0125418060201	0.00637958532695	0.0127591706539	0.00208942749687	0.00325097529259	0.00584795321637	0.057	0.0216998191682
PBANKA_1026000	0.0369907523119	0.106979113602	0.109649122807	0.036	0.0140935297886	0.0250836120401	0.00212652844232	0.00425305688464	0.00208942749687	0.00325097529259	0	0.006	0.0614828209765
PBANKA_1026200	0.0354911272182	0.0955170657157	0.0833333333333	0.045	0.0166559897502	0.00501672240803	0.00212652844232	0.0170122275385	0.00208942749687	0	0	0.096	0.0741410488246
PBANKA_1026300	0.0319920019995	0.11079979623	0.127192982456	0.035	0.0153747597694	0.0125418060201	0.00850611376927	0.0106326422116	0.00835770998746	0	0.0116959064327	0.105	0.0596745027125
PBANKA_1026400	0.0334916270932	0.149006622517	0.140350877193	0.038	0.00512491992313	0.00501672240803	0.00212652844232	0.00850611376927	0.00417885499373	0.00325097529259	0	0.096	0.0687160940325
PBANKA_1026600	0.030992251937	0.0458481915436	0.15350877193	0.026	0.0128122998078	0.00250836120401	0	0.0148856990962	0	0.00325097529259	0	0.042	0.0560578661844
PBANKA_1026700	0.034991252187	0.132450331126	0.131578947368	0.037	0.00896860986547	0.0100334448161	0.00637958532695	0.00637958532695	0.00208942749687	0	0.0116959064327	0.12	0.0506329113924
PBANKA_1026800	0.0324918770307	0.136271013754	0.100877192982	0.032	0.00640614990391	0.0100334448161	0.00212652844232	0.00425305688464	0	0.00325097529259	0	0.105	0.0650994575045
PBANKA_1026900	0.0334916270932	0.0687722873153	0.175438596491	0.033	0.011531069827	0.00501672240803	0.00212652844232	0.00850611376927	0.00417885499373	0	0	0.135	0.0632911392405
PBANKA_1027100	0.0314921269683	0.0649516046867	0.166666666667	0.021	0.00896860986547	0.0150501672241	0	0.00850611376927	0.00208942749687	0.00650195058518	0	0.051	0.0235081374322
PBANKA_1027300	0.0274931267183	0.0840550178299	0.15350877193	0.018	0.00768737988469	0.00501672240803	0.00212652844232	0.00850611376927	0.00208942749687	0	0	0.063	0.0343580470163
PBANKA_1027600	0.0324918770307	0.101884870097	0.157894736842	0.036	0.0102498398463	0.0200668896321	0.00850611376927	0.0127591706539	0.00835770998746	0.00650195058518	0.0116959064327	0.066	0.0397830018083
PBANKA_1027700	0.0279930017496	0.100611309221	0.140350877193	0.027	0.00768737988469	0.00250836120401	0.00637958532695	0.00637958532695	0.0062682824906	0.00325097529259	0.00584795321637	0.069	0.0578661844485
PBANKA_1027900	0.0364908772807	0.0891492613347	0.122807017544	0.042	0.00896860986547	0.00752508361204	0.00425305688464	0.0106326422116	0	0	0.00584795321637	0.105	0.0560578661844
PBANKA_1028000	0.0229942514371	0.0585838003057	0.171052631579	0.02	0.011531069827	0.0100334448161	0.00637958532695	0.00850611376927	0.00208942749687	0.00325097529259	0.00584795321637	0.162	0.0253164556962
PBANKA_1028100	0.0254936265934	0.11079979623	0.15350877193	0.023	0.00896860986547	0.00501672240803	0	0.00425305688464	0	0.00650195058518	0	0.102	0.0415913200723
PBANKA_1028200	0.0344913771557	0.109526235354	0.109649122807	0.042	0.0102498398463	0.0125418060201	0.00637958532695	0.00637958532695	0.00417885499373	0.00975292587776	0.00584795321637	0.093	0.0325497287523
PBANKA_1028400	0.0409897525619	0.142638818136	0.105263157895	0.047	0.00640614990391	0.0125418060201	0.00212652844232	0.00850611376927	0.00208942749687	0	0	0.045	0.0415913200723
PBANKA_1028500	0.028992751812	0.13117677025	0.201754385965	0.028	0.011531069827	0.0125418060201	0.00212652844232	0.0106326422116	0.00417885499373	0	0.00584795321637	0.048	0.0759493670886
PBANKA_1028600	0.0294926268433	0.0624044829343	0.157894736842	0.026	0.0102498398463	0.0100334448161	0.00212652844232	0.0106326422116	0.00208942749687	0.00650195058518	0.00584795321637	0.087	0.0307414104882
PBANKA_1028800	0.0419895026243	0.114620478859	0.114035087719	0.045	0.0102498398463	0.0125418060201	0.00425305688464	0.00425305688464	0.00417885499373	0.00325097529259	0.00584795321637	0.054	0.0506329113924
PBANKA_1028900	0.0279930017496	0.101884870097	0.127192982456	0.035	0.0166559897502	0.0125418060201	0	0.0148856990962	0.00208942749687	0	0	0.111	0.0687160940325
PBANKA_1029000	0.0229942514371	0.15792154865	0.144736842105	0.025	0.0153747597694	0.0200668896321	0.00425305688464	0.0106326422116	0	0.00325097529259	0.00584795321637	0.054	0.0397830018083
PBANKA_1029300	0.0294926268433	0.0674987264391	0.135964912281	0.028	0.00768737988469	0.0150501672241	0	0.00637958532695	0	0.00650195058518	0	0.114	0.0415913200723
PBANKA_1029400	0.0384903774056	0.0993377483444	0.122807017544	0.037	0.0140935297886	0.00501672240803	0.00850611376927	0.0191387559809	0.00208942749687	0.00325097529259	0.00584795321637	0.09	0.0361663652803
PBANKA_1029500	0.0269932516871	0.151553744269	0.166666666667	0.024	0.0192184497117	0.00752508361204	0.00637958532695	0.0233918128655	0.00835770998746	0.00975292587776	0.0175438596491	0.03	0.0325497287523
PBANKA_1029700	0.0274931267183	0.145185939888	0.131578947368	0.031	0.00640614990391	0.0175585284281	0.00212652844232	0.00212652844232	0	0.00325097529259	0	0.021	0.0470162748644
PBANKA_1029900	0.032991752062	0.0700458481915	0.149122807018	0.031	0.0179372197309	0.00752508361204	0.00637958532695	0.0148856990962	0.00417885499373	0.00325097529259	0.00584795321637	0.036	0.0253164556962
PBANKA_1030000	0.0354911272182	0.078960774325	0.144736842105	0.039	0.0140935297886	0.0125418060201	0.00425305688464	0.0148856990962	0.00208942749687	0	0	0.036	0.0632911392405
PBANKA_1030100	0.0414896275931	0.0764136525726	0.0833333333333	0.048	0.0166559897502	0.0100334448161	0.00637958532695	0.0148856990962	0.00417885499373	0.00325097529259	0	0.105	0.0470162748644
PBANKA_1030200	0.0379905023744	0.0866021395823	0.157894736842	0.038	0.0128122998078	0.0125418060201	0.00637958532695	0.0106326422116	0.00417885499373	0	0.00584795321637	0.072	0.0397830018083
PBANKA_1030400	0.0314921269683	0.0560366785532	0.122807017544	0.027	0.0153747597694	0.0100334448161	0.00637958532695	0.0148856990962	0.00835770998746	0.00975292587776	0.0116959064327	0.099	0.0216998191682
PBANKA_1030600	0.0369907523119	0.101884870097	0.131578947368	0.039	0.0128122998078	0.0100334448161	0.00212652844232	0.0106326422116	0	0	0	0.021	0.0578661844485
PBANKA_1030800	0.0314921269683	0.0687722873153	0.157894736842	0.028	0.00768737988469	0.00250836120401	0.00425305688464	0.00850611376927	0.00208942749687	0	0.00584795321637	0.084	0.0488245931284
PBANKA_1030900	0.0294926268433	0.0916963830871	0.118421052632	0.033	0.00768737988469	0.0100334448161	0.00212652844232	0.00850611376927	0.00208942749687	0.00325097529259	0.00584795321637	0.108	0.0271247739602
PBANKA_1031200	0.0404898775306	0.054763117677	0.166666666667	0.04	0.0153747597694	0.0225752508361	0.00212652844232	0.0170122275385	0.00208942749687	0	0	0.051	0.0433996383363
PBANKA_1031600	0.0379905023744	0.0866021395823	0.114035087719	0.038	0.00896860986547	0.00501672240803	0.00637958532695	0.00637958532695	0.00417885499373	0.00650195058518	0.00584795321637	0.063	0.0325497287523
PBANKA_1031700	0.0459885028743	0.0955170657157	0.114035087719	0.045	0.0204996796925	0.00501672240803	0.00212652844232	0.0233918128655	0.00208942749687	0.00325097529259	0.00584795321637	0.042	0.0524412296564
PBANKA_1031900	0.0524868782804	0.0662251655629	0.122807017544	0.065	0.00768737988469	0.0175585284281	0	0.00637958532695	0	0.00325097529259	0	0.057	0.0452079566004
PBANKA_1032000	0.0464883779055	0.0649516046867	0.166666666667	0.053	0.0102498398463	0.0150501672241	0.00425305688464	0.00850611376927	0.00208942749687	0	0	0.075	0.0524412296564
PBANKA_1032200	0.0324918770307	0.0522159959246	0.15350877193	0.025	0.00640614990391	0.0125418060201	0.00637958532695	0.0106326422116	0.00417885499373	0.00325097529259	0	0.057	0.0343580470163
PBANKA_1032300	0.0519870032492	0.0433010697911	0.127192982456	0.043	0.011531069827	0.00501672240803	0.00637958532695	0.00850611376927	0.00417885499373	0.00650195058518	0.00584795321637	0.063	0.0452079566004
PBANKA_1032400	0.0419895026243	0.0980641874682	0.122807017544	0.052	0.0153747597694	0.0125418060201	0.00637958532695	0.0148856990962	0.0062682824906	0.00975292587776	0	0.048	0.0578661844485
PBANKA_1032600	0.0374906273432	0.0891492613347	0.162280701754	0.043	0.0128122998078	0.00501672240803	0.00425305688464	0.0106326422116	0	0	0	0.021	0.0433996383363
PBANKA_1032800	0.0339915021245	0.0674987264391	0.144736842105	0.036	0.0128122998078	0.0175585284281	0.00212652844232	0.0106326422116	0	0	0	0.051	0.0253164556962
PBANKA_1032900	0.0364908772807	0.0649516046867	0.140350877193	0.04	0.0140935297886	0.0250836120401	0.00637958532695	0.0148856990962	0.00208942749687	0.00325097529259	0	0.054	0.0325497287523
PBANKA_1033000	0.0324918770307	0.0649516046867	0.149122807018	0.036	0.0166559897502	0.00752508361204	0.00425305688464	0.00850611376927	0	0.00975292587776	0	0.066	0.0216998191682
PBANKA_1033200	0.0364908772807	0.0878757004585	0.122807017544	0.036	0.0102498398463	0.0200668896321	0.00637958532695	0.00425305688464	0.00208942749687	0.00325097529259	0.00584795321637	0.054	0.0488245931284
PBANKA_1033500	0.0254936265934	0.149006622517	0.162280701754	0.021	0.00768737988469	0.0150501672241	0.00212652844232	0.00637958532695	0	0.00325097529259	0	0.06	0.0361663652803
PBANKA_1033900	0.0404898775306	0.0980641874682	0.0921052631579	0.033	0.00384368994234	0.00250836120401	0.00425305688464	0.00637958532695	0	0.00650195058518	0.0116959064327	0.054	0.0614828209765
PBANKA_1034400	0.0374906273432	0.103158430973	0.105263157895	0.048	0.0153747597694	0.0100334448161	0	0.0106326422116	0	0	0	0.03	0.0415913200723
PBANKA_1034500	0.0434891277181	0.0802343352012	0.100877192982	0.05	0.0153747597694	0.0200668896321	0.00850611376927	0.0106326422116	0.00208942749687	0.00975292587776	0.0175438596491	0.084	0.0614828209765
PBANKA_1034700	0.034991252187	0.142638818136	0.149122807018	0.037	0.0128122998078	0.0100334448161	0.00637958532695	0.00850611376927	0.00417885499373	0.00325097529259	0.00584795321637	0.171	0.0506329113924
PBANKA_1034800	0.0354911272182	0.134997452878	0.179824561404	0.029	0.00640614990391	0	0.00425305688464	0.00425305688464	0.00417885499373	0.00325097529259	0	0.084	0.0705244122966
PBANKA_1035000	0.0249937515621	0.109526235354	0.188596491228	0.032	0.00896860986547	0.0150501672241	0.00212652844232	0.00425305688464	0	0	0.00584795321637	0.066	0.0632911392405
PBANKA_1035100	0.0389902524369	0.101884870097	0.109649122807	0.044	0.00896860986547	0.0100334448161	0.00212652844232	0.00212652844232	0	0.00325097529259	0	0.081	0.0560578661844
PBANKA_1035300	0.032991752062	0.11079979623	0.135964912281	0.038	0.0140935297886	0.0100334448161	0	0.0170122275385	0	0	0	0.036	0.0470162748644
PBANKA_1035500	0.0379905023744	0.0942435048395	0.109649122807	0.041	0.0140935297886	0.0150501672241	0	0.0170122275385	0	0	0	0.087	0.0542495479204
PBANKA_1035600	0.030992251937	0.048395313296	0.232456140351	0.032	0.0140935297886	0.0150501672241	0.00637958532695	0.0170122275385	0.00417885499373	0	0.0116959064327	0.174	0.0271247739602
PBANKA_1035700	0.0284928767808	0.138818135507	0.140350877193	0.024	0.011531069827	0.0100334448161	0	0.00637958532695	0	0.00975292587776	0	0.036	0.0488245931284
PBANKA_1036000	0.0199950012497	0.0764136525726	0.0964912280702	0.021	0.0140935297886	0.00250836120401	0.00212652844232	0.0127591706539	0	0.00325097529259	0	0.09	0.0144665461121
PBANKA_1036100	0.0214946263434	0.114620478859	0.149122807018	0.021	0.0140935297886	0.0175585284281	0.00212652844232	0.0127591706539	0.0062682824906	0	0.00584795321637	0.081	0.0452079566004
PBANKA_1036200	0.0389902524369	0.109526235354	0.144736842105	0.042	0.0128122998078	0	0	0.0170122275385	0	0	0	0.192	0.0307414104882
PBANKA_1036800	0.0284928767808	0.0980641874682	0.144736842105	0.023	0.0204996796925	0.0175585284281	0.00850611376927	0.0148856990962	0.00835770998746	0	0.00584795321637	0.033	0.0506329113924
PBANKA_1036900	0.0299925018745	0.0891492613347	0.140350877193	0.026	0.0140935297886	0.00501672240803	0.00637958532695	0.00850611376927	0.00417885499373	0.00650195058518	0.0116959064327	0.063	0.0271247739602
PBANKA_1037000	0.0359910022494	0.150280183393	0.109649122807	0.04	0.0204996796925	0	0.00425305688464	0.0276448697501	0.00417885499373	0	0	0.06	0.0361663652803
PBANKA_1037100	0.030992251937	0.0662251655629	0.149122807018	0.026	0.00512491992313	0.0175585284281	0.00637958532695	0.00425305688464	0	0	0	0.087	0.0289330922242
PBANKA_1037200	0.0269932516871	0.0674987264391	0.149122807018	0.022	0.00768737988469	0.0225752508361	0.00425305688464	0.00637958532695	0	0.00975292587776	0	0.039	0.0325497287523
PBANKA_1037300	0.0334916270932	0.0904228222109	0.162280701754	0.032	0.011531069827	0.0125418060201	0	0.00850611376927	0	0.00650195058518	0	0.042	0.0488245931284
PBANKA_1037500	0.034991252187	0.0611309220581	0.131578947368	0.035	0.0128122998078	0.00752508361204	0.00637958532695	0.00637958532695	0.00417885499373	0.00975292587776	0.0175438596491	0.06	0.0777576853526
PBANKA_1037700	0.045488627843	0.106979113602	0.122807017544	0.043	0.00640614990391	0.00501672240803	0.00212652844232	0.00425305688464	0	0	0.00584795321637	0.048	0.0325497287523
PBANKA_1037800	0.0489877530617	0.101884870097	0.140350877193	0.062	0.0128122998078	0	0.00850611376927	0.0148856990962	0.0062682824906	0.00650195058518	0.0116959064327	0.078	0.0560578661844
PBANKA_1038100	0.0409897525619	0.108252674478	0.15350877193	0.033	0.0192184497117	0.00752508361204	0.00212652844232	0.0276448697501	0.00417885499373	0	0	0.045	0.0560578661844
PBANKA_1038200	0.0389902524369	0.0560366785532	0.140350877193	0.034	0.0204996796925	0	0.00637958532695	0.0212652844232	0.00835770998746	0.00325097529259	0.00584795321637	0.06	0.0325497287523
PBANKA_1038300	0.0379905023744	0.123535404992	0.105263157895	0.039	0.00512491992313	0.0200668896321	0.00637958532695	0.00637958532695	0.00417885499373	0	0.00584795321637	0.042	0.0669077757685
PBANKA_1038400	0.0394901274681	0.0802343352012	0.135964912281	0.043	0.0179372197309	0.00250836120401	0.0106326422116	0.0212652844232	0.00835770998746	0.00325097529259	0.0175438596491	0.054	0.0289330922242
PBANKA_1038700	0.0254936265934	0.106979113602	0.171052631579	0.025	0.0153747597694	0.0100334448161	0.0148856990962	0.0191387559809	0.0104471374843	0.00650195058518	0.0233918128655	0.024	0.0433996383363
PBANKA_1039000	0.034991252187	0.0573102394294	0.171052631579	0.045	0.0153747597694	0.00501672240803	0.00637958532695	0.0212652844232	0.0062682824906	0.00650195058518	0	0.066	0.0361663652803
PBANKA_1039100	0.0359910022494	0.0649516046867	0.162280701754	0.031	0.00768737988469	0.0150501672241	0.00425305688464	0.00425305688464	0.00208942749687	0.00325097529259	0.00584795321637	0.114	0.0325497287523
PBANKA_1039200	0.0399900024994	0.136271013754	0.188596491228	0.044	0.00896860986547	0.0100334448161	0.00637958532695	0.00637958532695	0.00417885499373	0	0.00584795321637	0.018	0.0560578661844
PBANKA_1039300	0.0374906273432	0.0407539480387	0.105263157895	0.038	0.0102498398463	0.0100334448161	0.00425305688464	0.0106326422116	0	0	0.00584795321637	0.138	0.0632911392405
PBANKA_1039400	0.032991752062	0.0891492613347	0.109649122807	0.032	0.00640614990391	0.0100334448161	0.00212652844232	0.00850611376927	0.00208942749687	0	0	0.045	0.0650994575045
PBANKA_1039500	0.0359910022494	0.0534895568008	0.19298245614	0.038	0.00896860986547	0.0100334448161	0.00637958532695	0.00637958532695	0.00208942749687	0.00325097529259	0.00584795321637	0.111	0.0452079566004
PBANKA_1039600	0.0414896275931	0.0356597045339	0.166666666667	0.042	0.0128122998078	0.00250836120401	0	0.0106326422116	0	0	0	0.075	0.0397830018083
PBANKA_1039900	0.0399900024994	0.0980641874682	0.144736842105	0.044	0.00896860986547	0.0150501672241	0	0.00637958532695	0.00208942749687	0	0	0.03	0.0741410488246
PBANKA_1040000	0.0279930017496	0.0776872134488	0.131578947368	0.029	0.0128122998078	0.0100334448161	0.00637958532695	0.0148856990962	0.00417885499373	0.00650195058518	0.0116959064327	0.051	0.0741410488246
PBANKA_1040200	0.0279930017496	0.0534895568008	0.171052631579	0.025	0.0179372197309	0.00752508361204	0.00425305688464	0.0148856990962	0.00417885499373	0.00325097529259	0.00584795321637	0.027	0.0669077757685
PBANKA_1040300	0.0244938765309	0.0662251655629	0.171052631579	0.03	0.0128122998078	0.0100334448161	0.00850611376927	0.0170122275385	0.0062682824906	0	0	0.057	0.0596745027125
PBANKA_1040400	0.0299925018745	0.0433010697911	0.162280701754	0.032	0.0166559897502	0.0150501672241	0.00425305688464	0.0127591706539	0.00208942749687	0.00325097529259	0	0.018	0.0361663652803
PBANKA_1040500	0.0274931267183	0.0420275089149	0.157894736842	0.025	0.0128122998078	0.0125418060201	0.00425305688464	0.0106326422116	0.0062682824906	0.00650195058518	0	0.012	0.0578661844485
PBANKA_1100200	0.0209947513122	0.0356597045339	0.19298245614	0.023	0.0269058295964	0.0852842809365	0.0106326422116	0.0276448697501	0.00835770998746	0.00325097529259	0.00584795321637	0.024	0.0632911392405
PBANKA_1100300	0.0284928767808	0.0420275089149	0.149122807018	0.03	0.0192184497117	0.00752508361204	0.00425305688464	0.0191387559809	0.00417885499373	0	0	0.018	0.0578661844485
PBANKA_1100500	0.0199950012497	0.0674987264391	0.162280701754	0.025	0.0140935297886	0.00752508361204	0.00850611376927	0.0191387559809	0.0062682824906	0	0	0.057	0.0578661844485
PBANKA_1100600	0.0234941264684	0.0382068262863	0.157894736842	0.021	0.0192184497117	0.0225752508361	0.00212652844232	0.0191387559809	0.00417885499373	0.00325097529259	0	0.012	0.0632911392405
PBANKA_1100700	0.0314921269683	0.0471217524198	0.144736842105	0.036	0.011531069827	0.00250836120401	0	0.00425305688464	0	0.00325097529259	0	0.045	0.0632911392405
PBANKA_1100750	0.034991252187	0.0662251655629	0.131578947368	0.035	0.0128122998078	0.0100334448161	0.00637958532695	0.0148856990962	0.00417885499373	0.0130039011704	0	0.048	0.0560578661844
PBANKA_0112681	0.0264933766558	0.0496688741722	0.188596491228	0.023	0.0204996796925	0.0125418060201	0.00637958532695	0.0233918128655	0.00417885499373	0.00325097529259	0.00584795321637	0.018	0.0705244122966
PBANKA_1100850	0.0304923769058	0.048395313296	0.149122807018	0.025	0.0102498398463	0.0200668896321	0	0.0106326422116	0	0.00975292587776	0	0.021	0.0632911392405
PBANKA_1100860	0.030992251937	0.0394803871625	0.131578947368	0.032	0.0140935297886	0.0100334448161	0	0.0148856990962	0	0	0	0.042	0.0687160940325
PBANKA_1100900	0.0424893776556	0.0649516046867	0.184210526316	0.057	0.0102498398463	0.0175585284281	0.00425305688464	0.00850611376927	0.00417885499373	0	0	0.015	0.0705244122966
PBANKA_1101000	0.034991252187	0.114620478859	0.144736842105	0.043	0.0153747597694	0.00752508361204	0.00212652844232	0.0127591706539	0.00208942749687	0	0	0.033	0.0452079566004
PBANKA_1101100	0.032991752062	0.0764136525726	0.131578947368	0.036	0.0153747597694	0.0100334448161	0	0.0127591706539	0	0	0	0.057	0.0560578661844
PBANKA_1101200	0.0319920019995	0.0776872134488	0.127192982456	0.036	0.0153747597694	0.0150501672241	0.00425305688464	0.00850611376927	0	0	0	0.06	0.0632911392405
PBANKA_1101300	0.0194951262184	0.0815078960774	0.135964912281	0.016	0.0102498398463	0.00250836120401	0	0.0106326422116	0	0.00325097529259	0	0.072	0.00542495479204
PBANKA_1101500	0.0404898775306	0.0585838003057	0.171052631579	0.044	0.011531069827	0.0200668896321	0.00637958532695	0.0106326422116	0.00208942749687	0.00325097529259	0.0116959064327	0.054	0.0596745027125
PBANKA_1101700	0.0314921269683	0.0955170657157	0.149122807018	0.036	0.0140935297886	0.00752508361204	0.00425305688464	0.0191387559809	0	0	0	0.078	0.0632911392405
PBANKA_1101800	0.0244938765309	0.0942435048395	0.0964912280702	0.027	0.0217809096733	0.00501672240803	0	0.0170122275385	0	0	0	0.069	0.0325497287523
PBANKA_1102000	0.0259935016246	0.096790626592	0.175438596491	0.022	0.0204996796925	0	0	0.0148856990962	0.00208942749687	0	0	0.045	0.0235081374322
PBANKA_1102100	0.0279930017496	0.0955170657157	0.15350877193	0.021	0.00640614990391	0.0175585284281	0.00212652844232	0.00850611376927	0.00208942749687	0.00975292587776	0.00584795321637	0.027	0.0705244122966
PBANKA_1102300	0.0199950012497	0.0840550178299	0.166666666667	0.018	0.011531069827	0.0100334448161	0.00850611376927	0.0106326422116	0.00417885499373	0.00975292587776	0.0116959064327	0.138	0.0560578661844
PBANKA_1102500	0.030992251937	0.124808965869	0.135964912281	0.035	0.0153747597694	0	0.00637958532695	0.0148856990962	0.0062682824906	0.00975292587776	0.00584795321637	0.123	0.0506329113924
PBANKA_1102800	0.034991252187	0.096790626592	0.188596491228	0.034	0.00256245996156	0.0200668896321	0.00212652844232	0.00425305688464	0	0.00650195058518	0	0.108	0.0560578661844
PBANKA_1103000	0.0189952511872	0.078960774325	0.105263157895	0.022	0.0140935297886	0.0200668896321	0	0.0106326422116	0	0	0	0.129	0.0452079566004
PBANKA_1103100	0.0234941264684	0.126082526745	0.114035087719	0.023	0.0204996796925	0.00752508361204	0.00425305688464	0.0170122275385	0.00208942749687	0	0.00584795321637	0.111	0.0506329113924
PBANKA_1103200	0.0294926268433	0.078960774325	0.162280701754	0.024	0.0128122998078	0.0150501672241	0.00425305688464	0.0106326422116	0.00208942749687	0	0	0.069	0.0560578661844
PBANKA_1103400	0.0314921269683	0.096790626592	0.149122807018	0.023	0.0153747597694	0.0100334448161	0	0.0127591706539	0	0	0	0.042	0.0705244122966
PBANKA_1103500	0.0259935016246	0.096790626592	0.127192982456	0.026	0.0128122998078	0.0150501672241	0.00212652844232	0.0127591706539	0.00208942749687	0	0	0.12	0.0488245931284
PBANKA_1103600	0.0224943764059	0.138818135507	0.122807017544	0.024	0.0166559897502	0.0100334448161	0	0.0106326422116	0.00208942749687	0.00325097529259	0	0.039	0.0343580470163
PBANKA_1103800	0.028992751812	0.156647987774	0.144736842105	0.023	0.0166559897502	0.00752508361204	0.00850611376927	0.0170122275385	0.00417885499373	0.00650195058518	0.0175438596491	0.045	0.0415913200723
PBANKA_1104000	0.0379905023744	0.12098828324	0.127192982456	0.041	0.0204996796925	0.00250836120401	0.00212652844232	0.0170122275385	0.00417885499373	0.00650195058518	0	0.03	0.0325497287523
PBANKA_1104200	0.0459885028743	0.13117677025	0.0921052631579	0.053	0.00640614990391	0.00250836120401	0	0.00637958532695	0	0	0	0.087	0.0325497287523
PBANKA_1104400	0.0239940014996	0.096790626592	0.175438596491	0.018	0.0128122998078	0.00752508361204	0.00212652844232	0.0148856990962	0.00208942749687	0.00975292587776	0.00584795321637	0.012	0.0470162748644
PBANKA_1104600	0.0224943764059	0.0585838003057	0.122807017544	0.02	0.00768737988469	0.00752508361204	0.00212652844232	0.00425305688464	0.00208942749687	0	0.00584795321637	0.081	0.0343580470163
PBANKA_1104700	0.0269932516871	0.078960774325	0.162280701754	0.03	0.0243433696348	0	0.00425305688464	0.0212652844232	0	0.00325097529259	0.00584795321637	0.045	0.0325497287523
PBANKA_1104800	0.030992251937	0.0891492613347	0.144736842105	0.034	0.0128122998078	0.00752508361204	0.00212652844232	0.0148856990962	0	0.00325097529259	0	0.072	0.0614828209765
PBANKA_1104900	0.028992751812	0.0993377483444	0.166666666667	0.019	0.00896860986547	0.00752508361204	0.00637958532695	0.00637958532695	0.0062682824906	0.00650195058518	0.0116959064327	0.072	0.0415913200723
PBANKA_1105000	0.0344913771557	0.072592969944	0.162280701754	0.025	0.0102498398463	0.0326086956522	0.00212652844232	0.00850611376927	0.00417885499373	0	0.00584795321637	0.03	0.0289330922242
PBANKA_1105200	0.0314921269683	0.0815078960774	0.15350877193	0.037	0.0153747597694	0.0100334448161	0.00425305688464	0.0148856990962	0.00208942749687	0.00325097529259	0.00584795321637	0.09	0.0596745027125
PBANKA_1105400	0.0409897525619	0.163015792155	0.105263157895	0.041	0.00768737988469	0.0125418060201	0.00425305688464	0.00637958532695	0	0	0	0.096	0.0596745027125
PBANKA_1105500	0.0359910022494	0.160468670402	0.114035087719	0.042	0.0140935297886	0.0200668896321	0.00637958532695	0.0170122275385	0.00417885499373	0.00325097529259	0	0.126	0.0506329113924
PBANKA_1105600	0.0354911272182	0.143912379012	0.118421052632	0.029	0.0140935297886	0.00250836120401	0.00425305688464	0.0106326422116	0.00417885499373	0.00325097529259	0.0116959064327	0.156	0.0524412296564
PBANKA_1105700	0.0314921269683	0.140091696383	0.135964912281	0.03	0.0128122998078	0.0100334448161	0.00212652844232	0.0148856990962	0.00208942749687	0	0	0.117	0.0470162748644
PBANKA_1105800	0.034991252187	0.169383596536	0.197368421053	0.038	0.0179372197309	0	0.00212652844232	0.0212652844232	0	0.00325097529259	0	0.135	0.0506329113924
PBANKA_1105900	0.0389902524369	0.114620478859	0.162280701754	0.042	0.011531069827	0.0175585284281	0.00212652844232	0.00850611376927	0	0.00325097529259	0	0.051	0.0470162748644
PBANKA_1106000	0.0374906273432	0.152827305145	0.127192982456	0.04	0.0166559897502	0.0125418060201	0	0.00850611376927	0	0.00975292587776	0	0.051	0.0488245931284
PBANKA_1106200	0.0259935016246	0.100611309221	0.140350877193	0.026	0.0102498398463	0.0225752508361	0.00425305688464	0.00637958532695	0	0.00650195058518	0	0.063	0.0687160940325
PBANKA_1106300	0.028992751812	0.0866021395823	0.162280701754	0.036	0.0166559897502	0.0175585284281	0.00425305688464	0.0148856990962	0.00208942749687	0.00325097529259	0.00584795321637	0.057	0.0452079566004
PBANKA_1106400	0.0319920019995	0.0713194090678	0.118421052632	0.031	0.0166559897502	0.0100334448161	0.00637958532695	0.0170122275385	0.00417885499373	0	0	0.084	0.0415913200723
PBANKA_1106700	0.0379905023744	0.105705552725	0.100877192982	0.049	0.00768737988469	0.0100334448161	0.00212652844232	0.00637958532695	0	0	0.00584795321637	0.09	0.0542495479204
PBANKA_1106900	0.0319920019995	0.0853285787061	0.144736842105	0.03	0.0102498398463	0.0200668896321	0.0106326422116	0.0106326422116	0.0062682824906	0.00650195058518	0.0175438596491	0.102	0.0379746835443
PBANKA_1107000	0.0354911272182	0.0904228222109	0.140350877193	0.034	0.0153747597694	0.0125418060201	0.00850611376927	0.0106326422116	0.0062682824906	0	0.00584795321637	0.066	0.0524412296564
PBANKA_1107100	0.0354911272182	0.078960774325	0.127192982456	0.043	0.0166559897502	0.00752508361204	0.00425305688464	0.0170122275385	0.00208942749687	0.0162548764629	0.0116959064327	0.102	0.0542495479204
PBANKA_1107200	0.032991752062	0.105705552725	0.131578947368	0.037	0.0140935297886	0.0175585284281	0	0.0127591706539	0.00208942749687	0	0	0.096	0.0488245931284
PBANKA_1108000	0.0409897525619	0.0827814569536	0.135964912281	0.036	0.0140935297886	0.00752508361204	0.0106326422116	0.0170122275385	0.0062682824906	0.00650195058518	0.0116959064327	0.051	0.0470162748644
PBANKA_1108100	0.0364908772807	0.0815078960774	0.0877192982456	0.036	0.011531069827	0.00752508361204	0.00850611376927	0.00425305688464	0.00417885499373	0.00325097529259	0.0116959064327	0.084	0.0361663652803
PBANKA_1108200	0.0344913771557	0.113346917983	0.105263157895	0.038	0.0102498398463	0.0175585284281	0.00637958532695	0.00637958532695	0.00208942749687	0.00325097529259	0	0.081	0.0470162748644
PBANKA_1108400	0.0409897525619	0.0942435048395	0.157894736842	0.055	0.0102498398463	0.0175585284281	0	0.00425305688464	0	0	0	0.12	0.0524412296564
PBANKA_1108500	0.0234941264684	0.078960774325	0.210526315789	0.02	0.0230621396541	0.00250836120401	0.00850611376927	0.0170122275385	0.0062682824906	0	0.0175438596491	0.09	0.0361663652803
PBANKA_1108600	0.045488627843	0.0840550178299	0.0833333333333	0.048	0.00512491992313	0.0100334448161	0.00212652844232	0.00637958532695	0.00208942749687	0.00325097529259	0	0.123	0.0741410488246
PBANKA_1108800	0.034991252187	0.0662251655629	0.122807017544	0.041	0.011531069827	0.0125418060201	0.00212652844232	0.00850611376927	0.00208942749687	0.00650195058518	0.00584795321637	0.162	0.0524412296564
PBANKA_1108900	0.0384903774056	0.122261844116	0.109649122807	0.039	0.0140935297886	0.00752508361204	0.00637958532695	0.0106326422116	0	0	0.0116959064327	0.045	0.0596745027125
PBANKA_1109000	0.0404898775306	0.0433010697911	0.100877192982	0.037	0.00768737988469	0.0100334448161	0	0.00850611376927	0	0	0	0.06	0.0289330922242
PBANKA_1109100	0.0389902524369	0.103158430973	0.131578947368	0.028	0.0102498398463	0.0275919732441	0.00425305688464	0.00850611376927	0.00208942749687	0.00325097529259	0.00584795321637	0.039	0.0542495479204
PBANKA_1109200	0.0299925018745	0.0649516046867	0.131578947368	0.028	0.00896860986547	0.00752508361204	0.00425305688464	0.00850611376927	0.00208942749687	0.00325097529259	0	0.066	0.0433996383363
PBANKA_1109300	0.030992251937	0.151553744269	0.0964912280702	0.021	0.0179372197309	0.00752508361204	0.00637958532695	0.0233918128655	0.00417885499373	0.00325097529259	0.0175438596491	0.06	0.0361663652803
PBANKA_1109400	0.0359910022494	0.0534895568008	0.122807017544	0.039	0.00640614990391	0.00752508361204	0.00425305688464	0.00637958532695	0.00208942749687	0	0	0.129	0.0325497287523
PBANKA_1109500	0.0404898775306	0.115894039735	0.15350877193	0.034	0.0128122998078	0.0125418060201	0	0.0106326422116	0	0	0	0.024	0.0560578661844
PBANKA_1109600	0.0384903774056	0.0738665308202	0.105263157895	0.042	0.00896860986547	0.0125418060201	0.00425305688464	0.0148856990962	0.00208942749687	0.00650195058518	0.0116959064327	0.102	0.0379746835443
PBANKA_1109700	0.0249937515621	0.054763117677	0.206140350877	0.029	0.0140935297886	0.00752508361204	0.00425305688464	0.0170122275385	0.00417885499373	0.00650195058518	0	0.057	0.0415913200723
PBANKA_1109900	0.0314921269683	0.0713194090678	0.114035087719	0.033	0.0153747597694	0.00752508361204	0.00212652844232	0.0148856990962	0.00417885499373	0.00975292587776	0.00584795321637	0.078	0.0687160940325
PBANKA_1110300	0.028992751812	0.0611309220581	0.144736842105	0.032	0.0128122998078	0.0100334448161	0.00637958532695	0.0148856990962	0.0062682824906	0.0162548764629	0.00584795321637	0.069	0.0343580470163
PBANKA_1110500	0.0384903774056	0.0916963830871	0.122807017544	0.044	0.00896860986547	0.00250836120401	0.00425305688464	0.00425305688464	0.0062682824906	0.00325097529259	0	0.081	0.0488245931284
PBANKA_1110600	0.0414896275931	0.101884870097	0.175438596491	0.042	0.0179372197309	0.00250836120401	0.00212652844232	0.0170122275385	0.00417885499373	0.00650195058518	0	0.03	0.0705244122966
PBANKA_1110700	0.0364908772807	0.118441161488	0.118421052632	0.036	0.011531069827	0.0100334448161	0.00425305688464	0.00637958532695	0.00417885499373	0.00325097529259	0.00584795321637	0.09	0.0433996383363
PBANKA_1110800	0.0199950012497	0.0980641874682	0.135964912281	0.02	0.011531069827	0.0100334448161	0.00425305688464	0.0106326422116	0.00208942749687	0.00325097529259	0.00584795321637	0.048	0.0452079566004
PBANKA_1110900	0.0234941264684	0.0904228222109	0.109649122807	0.022	0.00512491992313	0.00501672240803	0.00212652844232	0.00850611376927	0.00208942749687	0.00975292587776	0.00584795321637	0.081	0.0506329113924
PBANKA_1111000	0.0224943764059	0.0802343352012	0.166666666667	0.02	0.0153747597694	0.0100334448161	0.00212652844232	0.0127591706539	0	0	0	0.066	0.0506329113924
PBANKA_1111400	0.0284928767808	0.0942435048395	0.171052631579	0.031	0.0140935297886	0.00501672240803	0	0.00850611376927	0	0	0	0.075	0.0488245931284
PBANKA_1111500	0.0204948762809	0.128629648497	0.19298245614	0.014	0.011531069827	0.00752508361204	0	0.00850611376927	0	0	0	0.075	0.0470162748644
PBANKA_1111800	0.030992251937	0.0560366785532	0.131578947368	0.024	0.0192184497117	0.0175585284281	0.00425305688464	0.0233918128655	0.00208942749687	0	0	0.126	0.0452079566004
PBANKA_1111900	0.0334916270932	0.0878757004585	0.162280701754	0.038	0.0140935297886	0.0250836120401	0.00212652844232	0.00637958532695	0.00417885499373	0.00650195058518	0	0.114	0.0542495479204
PBANKA_1112100	0.0249937515621	0.152827305145	0.179824561404	0.017	0.0128122998078	0.0100334448161	0.00212652844232	0.0148856990962	0.00208942749687	0.00650195058518	0	0.054	0.0180831826401
PBANKA_1112200	0.018495376156	0.0687722873153	0.206140350877	0.012	0.011531069827	0.0125418060201	0.00637958532695	0.0127591706539	0.00417885499373	0	0.00584795321637	0.117	0.0361663652803
PBANKA_1112300	0.0419895026243	0.143912379012	0.127192982456	0.059	0.00896860986547	0.00501672240803	0.00212652844232	0.0127591706539	0	0	0	0.045	0.0614828209765
PBANKA_1112400	0.0344913771557	0.0980641874682	0.140350877193	0.042	0.00896860986547	0.00501672240803	0	0.0127591706539	0	0	0	0.147	0.0596745027125
PBANKA_1112500	0.0244938765309	0.0980641874682	0.219298245614	0.025	0.0256245996156	0.0100334448161	0.00425305688464	0.0212652844232	0.0104471374843	0	0	0.054	0.0379746835443
PBANKA_1112600	0.0209947513122	0.105705552725	0.157894736842	0.017	0.0166559897502	0.0100334448161	0.00425305688464	0.0212652844232	0	0.00650195058518	0.00584795321637	0.078	0.0379746835443
PBANKA_1112700	0.0269932516871	0.0713194090678	0.179824561404	0.031	0.0166559897502	0.0100334448161	0.00637958532695	0.0170122275385	0.00208942749687	0.00650195058518	0.00584795321637	0.09	0.0506329113924
PBANKA_1112800	0.030992251937	0.154100866021	0.0877192982456	0.037	0.0128122998078	0.0100334448161	0	0.00425305688464	0	0	0	0.063	0.0813743218807
PBANKA_1112900	0.0224943764059	0.0955170657157	0.19298245614	0.013	0.0140935297886	0.00752508361204	0	0.00850611376927	0	0	0	0.096	0.0289330922242
PBANKA_1113000	0.0444888777806	0.0713194090678	0.0877192982456	0.052	0.00512491992313	0.00501672240803	0.00212652844232	0.00637958532695	0	0.00325097529259	0	0.042	0.0687160940325
PBANKA_1113100	0.0389902524369	0.127356087621	0.122807017544	0.038	0.0128122998078	0.0175585284281	0.0106326422116	0.00850611376927	0.00208942749687	0	0.0116959064327	0.075	0.0650994575045
PBANKA_1113300	0.0374906273432	0.109526235354	0.15350877193	0.034	0.00640614990391	0.00752508361204	0.00637958532695	0.00212652844232	0.0062682824906	0	0.0175438596491	0.126	0.0433996383363
PBANKA_1113500	0.0339915021245	0.0878757004585	0.127192982456	0.039	0.0140935297886	0.0125418060201	0	0.00637958532695	0	0	0	0.072	0.0777576853526
PBANKA_1113600	0.0314921269683	0.0853285787061	0.122807017544	0.03	0.0102498398463	0.0100334448161	0	0.0106326422116	0	0.00325097529259	0	0.027	0.0415913200723
PBANKA_1113800	0.0304923769058	0.122261844116	0.175438596491	0.024	0.00896860986547	0.0150501672241	0.00425305688464	0.00425305688464	0	0	0	0.057	0.0397830018083
PBANKA_1114100	0.0379905023744	0.142638818136	0.100877192982	0.04	0.0179372197309	0.00752508361204	0.0148856990962	0.0191387559809	0.0062682824906	0.00325097529259	0.00584795321637	0.117	0.0578661844485
PBANKA_1114200	0.0314921269683	0.15792154865	0.0964912280702	0.043	0.0102498398463	0.0225752508361	0.00212652844232	0.0127591706539	0.00208942749687	0	0	0.078	0.0849909584087
PBANKA_1114300	0.0199950012497	0.100611309221	0.162280701754	0.02	0.00768737988469	0.0150501672241	0.0106326422116	0.00637958532695	0.0062682824906	0.00325097529259	0.0175438596491	0.162	0.0397830018083
PBANKA_1114700	0.0294926268433	0.169383596536	0.206140350877	0.031	0.00768737988469	0.0100334448161	0.00212652844232	0.00850611376927	0.00208942749687	0.00650195058518	0	0.09	0.0578661844485
PBANKA_1114800	0.0294926268433	0.12098828324	0.131578947368	0.029	0.0153747597694	0.00752508361204	0.00850611376927	0.0106326422116	0.0062682824906	0	0	0.087	0.0470162748644
PBANKA_1115000	0.030992251937	0.0751400916964	0.0789473684211	0.032	0.0217809096733	0.00752508361204	0.0106326422116	0.0212652844232	0.0062682824906	0.00650195058518	0.0175438596491	0.123	0.0415913200723
PBANKA_1115100	0.0284928767808	0.078960774325	0.162280701754	0.025	0.0243433696348	0.00752508361204	0.00637958532695	0.0212652844232	0.00835770998746	0.00325097529259	0.00584795321637	0.189	0.0741410488246
PBANKA_1115200	0.030992251937	0.128629648497	0.131578947368	0.033	0.0166559897502	0.0150501672241	0.00850611376927	0.0127591706539	0.0062682824906	0.00325097529259	0.00584795321637	0.057	0.0415913200723
PBANKA_1115500	0.0364908772807	0.0955170657157	0.109649122807	0.031	0.0140935297886	0.0150501672241	0.00212652844232	0.0127591706539	0	0.00325097529259	0	0.048	0.0433996383363
PBANKA_1115600	0.0374906273432	0.112073357106	0.140350877193	0.034	0.0128122998078	0.00250836120401	0.0106326422116	0.0148856990962	0.0062682824906	0	0.00584795321637	0.072	0.0560578661844
PBANKA_1115700	0.0389902524369	0.0904228222109	0.114035087719	0.04	0.00640614990391	0.00752508361204	0.00212652844232	0.00637958532695	0	0.0130039011704	0.00584795321637	0.069	0.0433996383363
PBANKA_1115800	0.0334916270932	0.124808965869	0.100877192982	0.044	0.011531069827	0.0100334448161	0.00637958532695	0.00637958532695	0.00417885499373	0	0	0.069	0.0560578661844
PBANKA_1115900	0.0239940014996	0.127356087621	0.127192982456	0.017	0.0166559897502	0.0100334448161	0	0.0127591706539	0.00417885499373	0.00325097529259	0	0.084	0.0361663652803
PBANKA_1116000	0.0219945013747	0.133723892002	0.179824561404	0.015	0.0217809096733	0.0100334448161	0.0127591706539	0.0276448697501	0.0104471374843	0.00325097529259	0.00584795321637	0.063	0.0397830018083
PBANKA_1116100	0.0369907523119	0.0815078960774	0.166666666667	0.039	0.011531069827	0.0200668896321	0.00212652844232	0.0127591706539	0	0.00325097529259	0	0.054	0.0271247739602
PBANKA_1116200	0.032991752062	0.129903209373	0.144736842105	0.035	0.0128122998078	0.00752508361204	0	0.0127591706539	0	0.00650195058518	0	0.057	0.0650994575045
PBANKA_1116300	0.0314921269683	0.0878757004585	0.100877192982	0.036	0.0179372197309	0.0150501672241	0.00425305688464	0.0127591706539	0.00417885499373	0	0	0.093	0.0560578661844
PBANKA_1116400	0.0304923769058	0.0598573611819	0.140350877193	0.021	0.011531069827	0.00501672240803	0.00212652844232	0.00850611376927	0	0	0.00584795321637	0.078	0.0253164556962
PBANKA_1116500	0.0464883779055	0.0522159959246	0.149122807018	0.054	0.011531069827	0.00250836120401	0.00425305688464	0.00425305688464	0.00208942749687	0	0.00584795321637	0.12	0.0542495479204
PBANKA_1116800	0.0379905023744	0.114620478859	0.100877192982	0.036	0.00768737988469	0.0125418060201	0	0.00212652844232	0	0.00650195058518	0	0.048	0.0415913200723
PBANKA_1117000	0.0444888777806	0.13117677025	0.0964912280702	0.049	0.00384368994234	0.0100334448161	0	0.00212652844232	0	0.00325097529259	0	0.126	0.0886075949367
PBANKA_1117100	0.0364908772807	0.150280183393	0.114035087719	0.051	0.00640614990391	0.0225752508361	0.00212652844232	0.00425305688464	0	0.00325097529259	0.00584795321637	0.075	0.0669077757685
PBANKA_1117200	0.0239940014996	0.132450331126	0.162280701754	0.014	0.0192184497117	0.0100334448161	0.00637958532695	0.0212652844232	0.00417885499373	0.00650195058518	0.0116959064327	0.072	0.0361663652803
PBANKA_1117400	0.030992251937	0.109526235354	0.157894736842	0.027	0.00384368994234	0.00752508361204	0.00637958532695	0	0	0	0	0.081	0.0488245931284
PBANKA_1117500	0.0424893776556	0.0955170657157	0.0964912280702	0.051	0.011531069827	0.0125418060201	0	0.00637958532695	0	0	0	0.147	0.0669077757685
PBANKA_1117600	0.0344913771557	0.129903209373	0.157894736842	0.037	0.0128122998078	0.0200668896321	0.00637958532695	0.00850611376927	0.00417885499373	0.00650195058518	0.00584795321637	0.099	0.0524412296564
PBANKA_1117700	0.0369907523119	0.118441161488	0.0964912280702	0.044	0.00896860986547	0.00752508361204	0.00425305688464	0.00425305688464	0.00208942749687	0.00650195058518	0	0.129	0.0650994575045
PBANKA_1117800	0.0284928767808	0.150280183393	0.135964912281	0.029	0.0128122998078	0.0175585284281	0.00212652844232	0.0127591706539	0.00208942749687	0.00325097529259	0	0.066	0.0506329113924
PBANKA_1118000	0.0274931267183	0.0904228222109	0.223684210526	0.032	0.0204996796925	0.0150501672241	0.00637958532695	0.0148856990962	0.00835770998746	0.00325097529259	0	0.102	0.0452079566004
PBANKA_1118300	0.0259935016246	0.141365257259	0.171052631579	0.029	0.00512491992313	0.0125418060201	0.00425305688464	0.00212652844232	0.00417885499373	0.00325097529259	0.00584795321637	0.081	0.0669077757685
PBANKA_1118400	0.0239940014996	0.112073357106	0.122807017544	0.018	0.0102498398463	0.00752508361204	0.00425305688464	0.00637958532695	0.00417885499373	0	0	0.024	0.0488245931284
PBANKA_1118700	0.0324918770307	0.0674987264391	0.149122807018	0.025	0.0140935297886	0.00752508361204	0.00212652844232	0.00637958532695	0.00208942749687	0	0	0.084	0.0433996383363
PBANKA_1118800	0.0314921269683	0.12098828324	0.175438596491	0.023	0.0140935297886	0.0150501672241	0	0.0127591706539	0	0.00325097529259	0	0.024	0.0433996383363
PBANKA_1118900	0.0269932516871	0.0700458481915	0.201754385965	0.028	0.00512491992313	0.0125418060201	0.00637958532695	0.00637958532695	0.00417885499373	0.00325097529259	0.0116959064327	0.114	0.0488245931284
PBANKA_1119000	0.028992751812	0.117167600611	0.144736842105	0.017	0.0102498398463	0.0200668896321	0.00212652844232	0.0127591706539	0.00208942749687	0.00650195058518	0.00584795321637	0.039	0.0271247739602
PBANKA_1119100	0.0404898775306	0.0904228222109	0.109649122807	0.046	0.0179372197309	0.00250836120401	0.00425305688464	0.00850611376927	0.00417885499373	0.00325097529259	0	0.087	0.0650994575045
PBANKA_1119200	0.0364908772807	0.0853285787061	0.131578947368	0.038	0.011531069827	0.00752508361204	0.00637958532695	0.0127591706539	0.00417885499373	0.00975292587776	0	0.132	0.0650994575045
PBANKA_1119300	0.032991752062	0.142638818136	0.114035087719	0.03	0.0153747597694	0.0150501672241	0.00637958532695	0.0127591706539	0.0062682824906	0	0.00584795321637	0.027	0.0452079566004
PBANKA_1119400	0.0284928767808	0.11079979623	0.140350877193	0.033	0.0140935297886	0.0125418060201	0.00637958532695	0.0148856990962	0.00417885499373	0.00325097529259	0.0175438596491	0.108	0.0470162748644
PBANKA_1119600	0.0304923769058	0.118441161488	0.135964912281	0.033	0.0192184497117	0.0100334448161	0.00850611376927	0.0212652844232	0.0104471374843	0.00650195058518	0.0116959064327	0.021	0.0596745027125
PBANKA_1119800	0.0379905023744	0.0916963830871	0.201754385965	0.035	0.00896860986547	0.0125418060201	0.00850611376927	0.00850611376927	0.0104471374843	0.00325097529259	0.0175438596491	0.114	0.0452079566004
PBANKA_1120200	0.0489877530617	0.155374426898	0.118421052632	0.062	0.0230621396541	0.0225752508361	0.00425305688464	0.0212652844232	0.00417885499373	0	0.00584795321637	0.051	0.0650994575045
PBANKA_1120300	0.0399900024994	0.0649516046867	0.171052631579	0.03	0.0153747597694	0.0100334448161	0.00212652844232	0.00637958532695	0.00208942749687	0.00650195058518	0	0.063	0.0506329113924
PBANKA_1120400	0.028992751812	0.113346917983	0.118421052632	0.027	0.00768737988469	0.0100334448161	0.00425305688464	0.00425305688464	0.00417885499373	0.00975292587776	0.0116959064327	0.081	0.0433996383363
PBANKA_1120500	0.0354911272182	0.0827814569536	0.19298245614	0.034	0.0102498398463	0.0125418060201	0.00212652844232	0.0106326422116	0	0	0	0.069	0.0578661844485
PBANKA_1120600	0.0304923769058	0.0534895568008	0.149122807018	0.023	0.00768737988469	0.0100334448161	0.00212652844232	0.00850611376927	0	0	0	0.09	0.0343580470163
PBANKA_1120700	0.0404898775306	0.106979113602	0.0833333333333	0.041	0.011531069827	0.0150501672241	0	0.00850611376927	0	0	0	0.063	0.0705244122966
PBANKA_1120800	0.032991752062	0.0713194090678	0.162280701754	0.027	0.0102498398463	0.00501672240803	0	0.0106326422116	0	0.00325097529259	0	0.072	0.0379746835443
PBANKA_1121000	0.0339915021245	0.0853285787061	0.127192982456	0.037	0.0153747597694	0.0175585284281	0	0.0233918128655	0.00208942749687	0.00975292587776	0	0.084	0.0289330922242
PBANKA_1121100	0.0209947513122	0.0674987264391	0.166666666667	0.021	0.00896860986547	0.0175585284281	0	0.00637958532695	0	0	0	0.06	0.0795660036166
PBANKA_1121300	0.0374906273432	0.108252674478	0.15350877193	0.037	0.0153747597694	0.0175585284281	0.00425305688464	0.0148856990962	0.00208942749687	0	0.00584795321637	0.129	0.0741410488246
PBANKA_1121400	0.0339915021245	0.0891492613347	0.127192982456	0.038	0.00896860986547	0.0200668896321	0	0.0106326422116	0	0.00325097529259	0	0.054	0.0650994575045
PBANKA_1121500	0.0314921269683	0.112073357106	0.0921052631579	0.025	0.00896860986547	0.0200668896321	0.00637958532695	0.00850611376927	0.00417885499373	0	0	0.057	0.0669077757685
PBANKA_1121600	0.0279930017496	0.161742231279	0.144736842105	0.024	0.0192184497117	0.0125418060201	0.00212652844232	0.0170122275385	0.00417885499373	0	0	0.042	0.0632911392405
PBANKA_1122000	0.0294926268433	0.0840550178299	0.122807017544	0.026	0.0102498398463	0.0100334448161	0	0.00850611376927	0	0	0	0.102	0.0397830018083
PBANKA_1122100	0.0299925018745	0.103158430973	0.144736842105	0.027	0.0128122998078	0.00752508361204	0	0.0106326422116	0	0	0	0.045	0.0669077757685
PBANKA_1122300	0.0389902524369	0.0955170657157	0.171052631579	0.044	0.011531069827	0.0200668896321	0	0.0127591706539	0	0	0	0.075	0.0723327305606
PBANKA_1122400	0.0344913771557	0.146459500764	0.140350877193	0.041	0.0192184497117	0.00250836120401	0.00850611376927	0.0127591706539	0.0062682824906	0.00650195058518	0.00584795321637	0.087	0.0379746835443
PBANKA_1122500	0.0374906273432	0.0929699439633	0.122807017544	0.044	0.0217809096733	0.00752508361204	0.00212652844232	0.0212652844232	0	0.00325097529259	0.00584795321637	0.081	0.0361663652803
PBANKA_1122700	0.0319920019995	0.0802343352012	0.201754385965	0.038	0.00384368994234	0.00752508361204	0.00212652844232	0.00425305688464	0	0.00650195058518	0	0.132	0.0379746835443
PBANKA_1122800	0.0389902524369	0.119714722364	0.122807017544	0.044	0.0102498398463	0.0100334448161	0.00425305688464	0.0106326422116	0.00417885499373	0.00975292587776	0.00584795321637	0.105	0.0632911392405
PBANKA_1122900	0.0534866283429	0.096790626592	0.105263157895	0.059	0.0128122998078	0.0150501672241	0.00212652844232	0.00850611376927	0.00208942749687	0	0	0.075	0.0669077757685
PBANKA_1123100	0.0299925018745	0.0904228222109	0.114035087719	0.032	0.00896860986547	0.0125418060201	0.00637958532695	0.00850611376927	0.00417885499373	0.00975292587776	0.00584795321637	0.123	0.0452079566004
PBANKA_1123500	0.0369907523119	0.112073357106	0.0921052631579	0.043	0.00768737988469	0.0100334448161	0	0.00637958532695	0.00208942749687	0	0	0.027	0.0632911392405
PBANKA_1123600	0.0324918770307	0.115894039735	0.149122807018	0.028	0.0192184497117	0.0100334448161	0.00425305688464	0.0191387559809	0.00417885499373	0.00325097529259	0.00584795321637	0.051	0.0542495479204
PBANKA_1123700	0.0399900024994	0.0598573611819	0.127192982456	0.042	0.0179372197309	0.0100334448161	0.00425305688464	0.0127591706539	0.00417885499373	0.00325097529259	0	0.081	0.0488245931284
PBANKA_1123800	0.0274931267183	0.109526235354	0.179824561404	0.031	0.0102498398463	0.0125418060201	0.00637958532695	0.0106326422116	0.00417885499373	0.0130039011704	0.0175438596491	0.111	0.0271247739602
PBANKA_1123900	0.0299925018745	0.100611309221	0.109649122807	0.04	0.0179372197309	0.0175585284281	0.00637958532695	0.0170122275385	0.0062682824906	0	0.0116959064327	0.063	0.0614828209765
PBANKA_1124000	0.0384903774056	0.145185939888	0.118421052632	0.035	0.0102498398463	0.00501672240803	0.00425305688464	0.00637958532695	0.00208942749687	0	0.0116959064327	0.021	0.0705244122966
PBANKA_1124300	0.0319920019995	0.12098828324	0.127192982456	0.037	0.0140935297886	0.0125418060201	0	0.0106326422116	0	0	0	0.093	0.0397830018083
PBANKA_1124400	0.0299925018745	0.164289353031	0.131578947368	0.04	0.00640614990391	0.00752508361204	0.00212652844232	0.00212652844232	0	0.00325097529259	0	0.072	0.0506329113924
PBANKA_1124600	0.0429892526868	0.132450331126	0.109649122807	0.046	0.0128122998078	0.0100334448161	0.00637958532695	0.0106326422116	0.00835770998746	0	0	0.033	0.0524412296564
PBANKA_1124900	0.0379905023744	0.0840550178299	0.144736842105	0.05	0.0166559897502	0.0125418060201	0	0.0148856990962	0.00208942749687	0	0	0.069	0.0542495479204
PBANKA_1125000	0.0419895026243	0.0929699439633	0.188596491228	0.036	0.00896860986547	0.0150501672241	0	0.00637958532695	0	0.00325097529259	0	0.033	0.0488245931284
PBANKA_1125200	0.0384903774056	0.0573102394294	0.127192982456	0.037	0.00896860986547	0.0175585284281	0.00850611376927	0.0106326422116	0.00835770998746	0	0	0.075	0.0325497287523
PBANKA_1125300	0.0294926268433	0.0611309220581	0.15350877193	0.02	0.0192184497117	0.0100334448161	0.00425305688464	0.0255183413078	0.00208942749687	0.00325097529259	0.0116959064327	0.081	0.0289330922242
PBANKA_1125400	0.0374906273432	0.141365257259	0.127192982456	0.037	0.0256245996156	0.0100334448161	0.00637958532695	0.0148856990962	0.0062682824906	0	0.00584795321637	0.03	0.0831826401447
PBANKA_1125700	0.0459885028743	0.0929699439633	0.144736842105	0.042	0.00512491992313	0.0225752508361	0	0	0	0.00325097529259	0	0.042	0.0325497287523
PBANKA_1125800	0.0424893776556	0.0840550178299	0.127192982456	0.044	0.0179372197309	0.00501672240803	0.00212652844232	0.0212652844232	0.00208942749687	0.00650195058518	0	0.048	0.0578661844485
PBANKA_1125900	0.0429892526868	0.0471217524198	0.206140350877	0.042	0.011531069827	0.0150501672241	0.00212652844232	0.00637958532695	0	0	0	0.063	0.0397830018083
PBANKA_1126100	0.0539865033742	0.0853285787061	0.144736842105	0.059	0.0153747597694	0.00752508361204	0.00212652844232	0.0170122275385	0.00208942749687	0	0	0.054	0.0542495479204
PBANKA_1126200	0.0424893776556	0.100611309221	0.15350877193	0.049	0.0243433696348	0.0100334448161	0.00850611376927	0.0276448697501	0.00208942749687	0	0.00584795321637	0.021	0.0614828209765
PBANKA_1126400	0.0499875031242	0.101884870097	0.135964912281	0.058	0.00768737988469	0.00501672240803	0.00425305688464	0.00637958532695	0.00208942749687	0.00650195058518	0	0.036	0.0488245931284
PBANKA_1126600	0.0394901274681	0.0891492613347	0.179824561404	0.038	0.0128122998078	0.0125418060201	0.00212652844232	0.0148856990962	0	0	0	0.033	0.0632911392405
PBANKA_1126800	0.0379905023744	0.0700458481915	0.135964912281	0.034	0.0140935297886	0.0150501672241	0.00850611376927	0.0148856990962	0.0062682824906	0.00650195058518	0.00584795321637	0.051	0.0361663652803
PBANKA_1127000	0.032991752062	0.109526235354	0.0833333333333	0.044	0.0217809096733	0.00752508361204	0.00425305688464	0.0212652844232	0.00208942749687	0	0	0.075	0.0397830018083
PBANKA_1127200	0.0304923769058	0.0458481915436	0.140350877193	0.027	0.00896860986547	0.0100334448161	0	0.0106326422116	0	0.00325097529259	0	0.087	0.0524412296564
PBANKA_1127400	0.0324918770307	0.105705552725	0.171052631579	0.033	0.0192184497117	0.0125418060201	0.00212652844232	0.0170122275385	0	0.00325097529259	0.00584795321637	0.063	0.0650994575045
PBANKA_1127500	0.0339915021245	0.0522159959246	0.15350877193	0.031	0.0102498398463	0.0100334448161	0	0.00850611376927	0	0	0	0.072	0.0488245931284
PBANKA_1127900	0.034991252187	0.0471217524198	0.201754385965	0.025	0.0140935297886	0.0150501672241	0	0.00637958532695	0	0.00325097529259	0	0.033	0.0397830018083
PBANKA_1128100	0.0404898775306	0.054763117677	0.114035087719	0.049	0.00896860986547	0.00501672240803	0.00212652844232	0.00850611376927	0.00417885499373	0.00325097529259	0.00584795321637	0.063	0.0397830018083
PBANKA_1128200	0.028992751812	0.0624044829343	0.15350877193	0.03	0.0102498398463	0.0100334448161	0	0.00637958532695	0	0.00325097529259	0	0.108	0.0325497287523
PBANKA_1128300	0.032991752062	0.0955170657157	0.144736842105	0.045	0.0166559897502	0.0175585284281	0.00212652844232	0.0148856990962	0	0.00325097529259	0	0.042	0.0379746835443
PBANKA_1128400	0.0229942514371	0.101884870097	0.157894736842	0.023	0.0153747597694	0.0100334448161	0	0.00637958532695	0	0.00650195058518	0	0.036	0.0506329113924
PBANKA_1128600	0.030992251937	0.0827814569536	0.127192982456	0.031	0.00512491992313	0.0150501672241	0.00637958532695	0.00637958532695	0.00417885499373	0	0.00584795321637	0.06	0.0669077757685
PBANKA_1128800	0.0414896275931	0.101884870097	0.109649122807	0.051	0.011531069827	0.0175585284281	0.0127591706539	0.0106326422116	0.00417885499373	0.00975292587776	0.00584795321637	0.018	0.0524412296564
PBANKA_1128900	0.0389902524369	0.078960774325	0.118421052632	0.044	0.00640614990391	0.00752508361204	0.00212652844232	0.00637958532695	0	0.00650195058518	0	0.06	0.0343580470163
PBANKA_1129000	0.0379905023744	0.0649516046867	0.171052631579	0.042	0.0166559897502	0.00752508361204	0.00850611376927	0.0170122275385	0.0062682824906	0	0.00584795321637	0.057	0.0578661844485
PBANKA_1129100	0.030992251937	0.132450331126	0.100877192982	0.03	0.0140935297886	0.0125418060201	0.00425305688464	0.0127591706539	0.00417885499373	0	0	0.063	0.0542495479204
PBANKA_1129300	0.0224943764059	0.096790626592	0.118421052632	0.018	0.0128122998078	0.0200668896321	0.00425305688464	0.0148856990962	0.00208942749687	0	0.00584795321637	0.102	0.0506329113924
PBANKA_1129400	0.0294926268433	0.0840550178299	0.127192982456	0.025	0.00384368994234	0.0100334448161	0.00212652844232	0	0.00208942749687	0.00325097529259	0	0.105	0.0452079566004
PBANKA_1129500	0.030992251937	0.072592969944	0.140350877193	0.02	0.00896860986547	0.0125418060201	0	0.00850611376927	0	0	0	0.075	0.0488245931284
PBANKA_1129800	0.0284928767808	0.119714722364	0.118421052632	0.033	0.011531069827	0	0.0106326422116	0.0148856990962	0.00417885499373	0.00325097529259	0.0233918128655	0.132	0.0578661844485
PBANKA_1129900	0.0224943764059	0.0916963830871	0.118421052632	0.026	0.0230621396541	0.00752508361204	0.00212652844232	0.0170122275385	0.00208942749687	0.00325097529259	0	0.039	0.0307414104882
PBANKA_1130000	0.0254936265934	0.0980641874682	0.184210526316	0.026	0.0153747597694	0.00752508361204	0.00425305688464	0.00850611376927	0.00208942749687	0.00325097529259	0.00584795321637	0.072	0.0271247739602
PBANKA_1130100	0.0384903774056	0.105705552725	0.175438596491	0.053	0.00896860986547	0.0125418060201	0.00425305688464	0.0106326422116	0.00417885499373	0	0	0.18	0.0650994575045
PBANKA_1130300	0.0429892526868	0.078960774325	0.109649122807	0.045	0.00384368994234	0.0150501672241	0.00637958532695	0.00212652844232	0.00417885499373	0	0.00584795321637	0.054	0.0813743218807
PBANKA_1130400	0.0419895026243	0.0802343352012	0.135964912281	0.046	0.011531069827	0.00501672240803	0	0.00637958532695	0.00208942749687	0	0	0.117	0.0650994575045
PBANKA_1130500	0.0384903774056	0.141365257259	0.0745614035088	0.043	0.0102498398463	0.0200668896321	0.00850611376927	0.0127591706539	0.0062682824906	0	0	0.045	0.0614828209765
PBANKA_1130600	0.0284928767808	0.0674987264391	0.245614035088	0.023	0.00640614990391	0.00752508361204	0.00212652844232	0.00637958532695	0	0.00650195058518	0	0.153	0.0488245931284
PBANKA_1130700	0.030992251937	0.0993377483444	0.184210526316	0.032	0.0102498398463	0.00752508361204	0.00212652844232	0.0106326422116	0	0	0	0.105	0.0488245931284
PBANKA_1130800	0.0359910022494	0.0585838003057	0.140350877193	0.029	0.0102498398463	0.00752508361204	0	0.00637958532695	0	0	0	0.18	0.0433996383363
PBANKA_1131000	0.0354911272182	0.180845644422	0.118421052632	0.045	0.011531069827	0.0100334448161	0.00212652844232	0.0106326422116	0.00208942749687	0.00325097529259	0	0.12	0.0488245931284
PBANKA_1131100	0.030992251937	0.105705552725	0.15350877193	0.036	0.011531069827	0.00250836120401	0.00212652844232	0.0148856990962	0.00208942749687	0	0.00584795321637	0.114	0.0542495479204
PBANKA_1131200	0.0334916270932	0.0878757004585	0.131578947368	0.026	0.00512491992313	0.00250836120401	0	0.00425305688464	0	0.00325097529259	0	0.12	0.0614828209765
PBANKA_1131300	0.0379905023744	0.101884870097	0.118421052632	0.042	0.00896860986547	0.00752508361204	0.0106326422116	0.0127591706539	0.0104471374843	0.00325097529259	0.0116959064327	0.147	0.0433996383363
PBANKA_1131400	0.0294926268433	0.11079979623	0.131578947368	0.029	0.00640614990391	0.0200668896321	0.00425305688464	0.00637958532695	0.00208942749687	0.00325097529259	0	0.069	0.0415913200723
PBANKA_1131500	0.0264933766558	0.0827814569536	0.140350877193	0.024	0.00512491992313	0.00752508361204	0.00212652844232	0.00212652844232	0	0	0	0.078	0.0325497287523
PBANKA_1131600	0.0514871282179	0.0764136525726	0.114035087719	0.057	0.00768737988469	0.0150501672241	0.00637958532695	0.0106326422116	0.00417885499373	0.00650195058518	0	0.057	0.0705244122966
PBANKA_1131700	0.0239940014996	0.12098828324	0.171052631579	0.018	0.0166559897502	0.0100334448161	0.00425305688464	0.0127591706539	0.00417885499373	0	0	0.111	0.0433996383363
PBANKA_1131800	0.0319920019995	0.123535404992	0.131578947368	0.041	0.00896860986547	0.00501672240803	0.00212652844232	0.0106326422116	0	0.00325097529259	0.00584795321637	0.096	0.0596745027125
PBANKA_1132000	0.028992751812	0.0356597045339	0.263157894737	0.024	0.0217809096733	0.00501672240803	0	0.0148856990962	0	0.00975292587776	0	0.03	0.0198915009042
PBANKA_1132100	0.0319920019995	0.114620478859	0.0877192982456	0.039	0.00896860986547	0.0150501672241	0.00425305688464	0.00637958532695	0.00417885499373	0.00650195058518	0	0.06	0.0650994575045
PBANKA_1132400	0.0324918770307	0.112073357106	0.140350877193	0.028	0.00896860986547	0.00250836120401	0.00425305688464	0.00850611376927	0.00208942749687	0	0	0.045	0.0361663652803
PBANKA_1132500	0.0339915021245	0.133723892002	0.122807017544	0.035	0.00896860986547	0.0100334448161	0.00425305688464	0.0106326422116	0	0.00325097529259	0	0.054	0.0650994575045
PBANKA_1132600	0.0389902524369	0.0891492613347	0.100877192982	0.043	0.0153747597694	0.00501672240803	0	0.0127591706539	0	0.00325097529259	0	0.072	0.0705244122966
PBANKA_1132800	0.0394901274681	0.108252674478	0.0964912280702	0.038	0.011531069827	0.00501672240803	0.00425305688464	0.0106326422116	0.00417885499373	0.00650195058518	0.00584795321637	0.063	0.0560578661844
PBANKA_1132900	0.0444888777806	0.0815078960774	0.15350877193	0.052	0.0102498398463	0.0125418060201	0.00637958532695	0.0106326422116	0.00417885499373	0.00325097529259	0.0116959064327	0.06	0.0524412296564
PBANKA_1133000	0.032991752062	0.117167600611	0.135964912281	0.032	0.00896860986547	0.00752508361204	0.00212652844232	0.0106326422116	0.00417885499373	0.00325097529259	0.00584795321637	0.099	0.0560578661844
PBANKA_1133100	0.0324918770307	0.0776872134488	0.214912280702	0.035	0.0166559897502	0.00250836120401	0.00425305688464	0.0191387559809	0.00417885499373	0.00325097529259	0.00584795321637	0.066	0.0361663652803
PBANKA_1133200	0.0469882529368	0.0776872134488	0.122807017544	0.047	0.00896860986547	0.0200668896321	0.00425305688464	0.0106326422116	0.00208942749687	0.00650195058518	0.00584795321637	0.012	0.0506329113924
PBANKA_1133300	0.0439890027493	0.0827814569536	0.0614035087719	0.047	0.0102498398463	0.00752508361204	0	0.00850611376927	0	0	0	0.042	0.0542495479204
PBANKA_1133400	0.0424893776556	0.0636780438105	0.0614035087719	0.044	0.00896860986547	0.00752508361204	0	0.00637958532695	0	0	0	0.036	0.0596745027125
PBANKA_1133500	0.0389902524369	0.0585838003057	0.144736842105	0.039	0.00896860986547	0.0200668896321	0.00637958532695	0.0106326422116	0.00417885499373	0	0	0.036	0.0415913200723
PBANKA_1133600	0.0374906273432	0.0624044829343	0.135964912281	0.041	0.0102498398463	0.00752508361204	0.0106326422116	0.0148856990962	0.00835770998746	0.00975292587776	0.0233918128655	0.069	0.0723327305606
PBANKA_1133800	0.034991252187	0.0674987264391	0.15350877193	0.03	0.00384368994234	0.0125418060201	0.00425305688464	0	0.00417885499373	0.00325097529259	0.00584795321637	0.048	0.0470162748644
PBANKA_1133900	0.0404898775306	0.105705552725	0.166666666667	0.044	0.0140935297886	0.0125418060201	0.00425305688464	0.0148856990962	0	0	0.00584795321637	0.051	0.0542495479204
PBANKA_1134100	0.0429892526868	0.126082526745	0.100877192982	0.057	0.0128122998078	0.0275919732441	0.00425305688464	0.0170122275385	0	0.00325097529259	0.0116959064327	0.024	0.0578661844485
PBANKA_1134200	0.0444888777806	0.0611309220581	0.118421052632	0.041	0.0102498398463	0.0150501672241	0	0.0127591706539	0	0	0	0.045	0.0849909584087
PBANKA_1134300	0.0249937515621	0.0420275089149	0.127192982456	0.022	0.00896860986547	0.00752508361204	0.00425305688464	0.0127591706539	0.00417885499373	0.00325097529259	0	0.108	0.0216998191682
PBANKA_1134500	0.0149962509373	0.126082526745	0.175438596491	0.01	0.0140935297886	0.00501672240803	0	0.0170122275385	0	0	0	0.06	0.0397830018083
PBANKA_1134600	0.0399900024994	0.109526235354	0.157894736842	0.041	0.0179372197309	0.00752508361204	0	0.00637958532695	0	0.00650195058518	0	0.081	0.0506329113924
PBANKA_1134700	0.0374906273432	0.117167600611	0.122807017544	0.044	0.0128122998078	0.00250836120401	0.00637958532695	0.0106326422116	0.00417885499373	0	0.00584795321637	0.051	0.0524412296564
PBANKA_1134800	0.0359910022494	0.0916963830871	0.131578947368	0.033	0.0153747597694	0.0250836120401	0.00425305688464	0.0170122275385	0	0	0	0.051	0.0433996383363
PBANKA_1134900	0.0384903774056	0.0776872134488	0.171052631579	0.049	0.0140935297886	0.00501672240803	0.00850611376927	0.0191387559809	0.0062682824906	0.00650195058518	0.0175438596491	0.042	0.0307414104882
[truncated: 2,926 more rows]
