# Supplementary material for: Identification of long regulatory elements in the genome of Plasmodium falciparum and other eukaryotes
Source: PLoS Comput Biol. 2021 Apr 16;17(4):e1008909. doi: 10.1371/journal.pcbi.1008909 (PMC8081344; doi:10.1371/journal.pcbi.1008909)
Supplement: S1 Appendix — This zip file is an archive that contains the most important cLREs identified in the different experiments for P. falciparum, P. berghei, T. gondii, S. cerevisiae, human, A. thaliana, Drosophila, C. elegans, D. discoideum and T. thermophila. Each file is a table (in text mode) where genes are in rows, and cLREs in columns. These tables can be used to rank the genes with respect to a chosen cLRE in order to identify the genes for which the k-mer frequency is the highest/lowest in the associated region. (ZIP) [file pcbi.1008909.s013.zip › Tetrahymena/GSE104524_WTonly/best.features.tsv]

TA_-2000_684	ATG_0_0	GA_-341_684	AAG_-125_684	GAA_-341_1196	TT_1_125	CT_-684_1925	AG_0_341	AA_-341_-1
TTHERM_00000010	0.12364990689013	1	0.0428849902534113	0.0222222222222222	0.0182054616384915	0.096	0.0436781609195402	0.0701754385964912	0.214076246334311
TTHERM_00000020	0.142271880819367	1	0.0448343079922027	0.0197530864197531	0.0240572171651495	0.16	0.0390804597701149	0.0467836257309941	0.214076246334311
TTHERM_00000040	0.131098696461825	1	0.0555555555555556	0.0283950617283951	0.0299089726918075	0.056	0.0452107279693486	0.0847953216374269	0.202346041055718
TTHERM_00000060	0.13072625698324	1	0.0545808966861598	0.0222222222222222	0.0188556566970091	0.096	0.0436781609195402	0.0555555555555556	0.18475073313783
TTHERM_00000080	0.137057728119181	1	0.0341130604288499	0.0160493827160494	0.0162548764629389	0.264	0.0340996168582376	0.0233918128654971	0.161290322580645
TTHERM_00001090	0.135940409683426	1	0.0672514619883041	0.0333333333333333	0.02925877763329	0.072	0.0440613026819923	0.0818713450292398	0.193548387096774
TTHERM_00001120	0.11731843575419	1	0.0302144249512671	0.0185185185185185	0.0156046814044213	0.176	0.0421455938697318	0.043859649122807	0.249266862170088
TTHERM_00001130	0.112476722532588	1	0.050682261208577	0.0308641975308642	0.023407022106632	0.12	0.0475095785440612	0.0672514619883041	0.134897360703812
TTHERM_00001150	0.105400372439478	1	0.0604288499025341	0.0271604938271605	0.0299089726918075	0.136	0.0662835249042144	0.0614035087719298	0.228739002932551
TTHERM_00001160	0.101675977653631	1	0.0243664717348928	0.0123456790123457	0.011703511053316	0.144	0.0478927203065133	0.0321637426900585	0.225806451612903
TTHERM_00001170	0.125884543761639	1	0.0536062378167641	0.0185185185185185	0.0286085825747724	0.048	0.0463601532567049	0.0614035087719298	0.258064516129032
TTHERM_00001180	0.122905027932961	1	0.0467836257309941	0.0345679012345679	0.0195058517555266	0.056	0.0482758620689655	0.0964912280701754	0.217008797653959
TTHERM_00001200	0.131843575418994	1	0.0555555555555556	0.0209876543209877	0.023407022106632	0.144	0.0509578544061302	0.0584795321637427	0.187683284457478
TTHERM_00001240	0.139664804469274	1	0.0536062378167641	0.0296296296296296	0.0312093628088426	0.072	0.0425287356321839	0.0701754385964912	0.196480938416422
TTHERM_00001300	0.121042830540037	1	0.0662768031189084	0.0246913580246914	0.017555266579974	0.12	0.0421455938697318	0.0935672514619883	0.170087976539589
TTHERM_00001310	0.125884543761639	1	0.0516569200779727	0.0382716049382716	0.0325097529258777	0.08	0.0436781609195402	0.0672514619883041	0.205278592375366
TTHERM_00001380	0.14487895716946	1	0.0458089668615984	0.0222222222222222	0.0208062418725618	0.152	0.0352490421455939	0.0672514619883041	0.24633431085044
TTHERM_00001390	0.129236499068901	1	0.0389863547758285	0.0185185185185185	0.0188556566970091	0.064	0.0302681992337165	0.0409356725146199	0.181818181818182
TTHERM_00001420	0.140409683426443	0	0.0545808966861598	0.045679012345679	0.0240572171651495	0.08	0.0524904214559386	0.064327485380117	0.202346041055718
TTHERM_00001430	0.13072625698324	0	0.0487329434697856	0.0407407407407407	0.0208062418725618	0.072	0.0517241379310344	0.064327485380117	0.217008797653959
TTHERM_00001440	0.143389199255121	0	0.0409356725146199	0.0160493827160494	0.0156046814044213	0.152	0.0421455938697318	0.0526315789473684	0.24633431085044
TTHERM_00001449	0.13147113594041	1	0.0389863547758285	0.0209876543209877	0.0195058517555266	0.192	0.0455938697318007	0.0321637426900585	0.208211143695015
TTHERM_00001460	0.155307262569832	1	0.0331384015594542	0.0123456790123457	0.0104031209362809	0.16	0.0521072796934865	0.0467836257309941	0.214076246334311
TTHERM_00001480	0.147113594040968	1	0.0399610136452242	0.0160493827160494	0.0104031209362809	0.184	0.0505747126436781	0.0555555555555556	0.161290322580645
TTHERM_00002580	0.139664804469274	1	0.0399610136452242	0.0160493827160494	0.0162548764629389	0.12	0.0459770114942528	0.0555555555555556	0.158357771260997
TTHERM_00002590	0.14487895716946	1	0.0419103313840156	0.0222222222222222	0.0123537061118335	0.136	0.0620689655172412	0.043859649122807	0.190615835777126
TTHERM_00002620	0.147858472998138	1	0.0389863547758285	0.0185185185185185	0.0149544863459038	0.168	0.0471264367816091	0.0380116959064327	0.240469208211144
TTHERM_00002630	0.128119180633147	1	0.0399610136452242	0.0234567901234568	0.017555266579974	0.208	0.046743295019157	0.0380116959064327	0.196480938416422
TTHERM_00002640	0.139664804469274	1	0.0409356725146199	0.0160493827160494	0.011703511053316	0.184	0.046743295019157	0.0467836257309941	0.134897360703812
TTHERM_00002690	0.141527001862197	1	0.0497076023391813	0.0234567901234568	0.0162548764629389	0.088	0.0471264367816091	0.0497076023391813	0.13782991202346
TTHERM_00002710	0.139292364990689	1	0.0662768031189084	0.0160493827160494	0.0201560468140442	0.088	0.0375478927203065	0.0555555555555556	0.164222873900293
TTHERM_00002730	0.166852886405959	1	0.0526315789473684	0.0271604938271605	0.017555266579974	0.136	0.0505747126436781	0.0730994152046784	0.196480938416422
TTHERM_00002740	0.15828677839851	1	0.0448343079922027	0.0148148148148148	0.0182054616384915	0.224	0.0421455938697318	0.0409356725146199	0.196480938416422
TTHERM_00002750	0.147113594040968	1	0.0555555555555556	0.0271604938271605	0.0227568270481144	0.072	0.0421455938697318	0.0730994152046784	0.187683284457478
TTHERM_00003770	0.142644320297951	1	0.0555555555555556	0.0259259259259259	0.0221066319895969	0.144	0.0402298850574712	0.0526315789473684	0.19941348973607
TTHERM_00003780	0.152327746741154	1	0.0428849902534113	0.0197530864197531	0.0130039011703511	0.112	0.0624521072796933	0.064327485380117	0.167155425219941
TTHERM_00004790	0.137430167597765	1	0.043859649122807	0.0197530864197531	0.0195058517555266	0.232	0.0471264367816091	0.0584795321637427	0.24633431085044
TTHERM_00004800	0.149720670391061	1	0.0458089668615984	0.0222222222222222	0.0208062418725618	0.24	0.0475095785440612	0.0614035087719298	0.187683284457478
TTHERM_00004810	0.148603351955307	1	0.0409356725146199	0.0259259259259259	0.0188556566970091	0.112	0.046743295019157	0.0730994152046784	0.134897360703812
TTHERM_00004820	0.135567970204842	1	0.0565302144249513	0.0259259259259259	0.0299089726918075	0.096	0.0421455938697318	0.0760233918128655	0.18475073313783
TTHERM_00004830	0.122532588454376	1	0.0516569200779727	0.0358024691358025	0.0182054616384915	0.184	0.0390804597701149	0.0847953216374269	0.193548387096774
TTHERM_00004840	0.119180633147113	1	0.0730994152046784	0.0395061728395062	0.0312093628088426	0.16	0.046743295019157	0.0701754385964912	0.146627565982405
TTHERM_00004870	0.134450651769087	1	0.0516569200779727	0.0222222222222222	0.0195058517555266	0.128	0.0505747126436781	0.0672514619883041	0.190615835777126
TTHERM_00004880	0.127001862197393	1	0.0555555555555556	0.0259259259259259	0.0201560468140442	0.136	0.0421455938697318	0.0614035087719298	0.19941348973607
TTHERM_00005950	0.136312849162011	1	0.0701754385964912	0.0320987654320988	0.0240572171651495	0.128	0.0417624521072797	0.064327485380117	0.193548387096774
TTHERM_00006020	0.13780260707635	1	0.0604288499025341	0.0358024691358025	0.0273081924577373	0.152	0.0398467432950191	0.0730994152046784	0.234604105571847
TTHERM_00006040	0.146368715083799	1	0.0360623781676413	0.0197530864197531	0.0156046814044213	0.128	0.0360153256704981	0.0497076023391813	0.208211143695015
TTHERM_00006060	0.134078212290503	0	0.0711500974658869	0.0382716049382716	0.0325097529258777	0.184	0.0425287356321839	0.0906432748538012	0.190615835777126
TTHERM_00006090	0.139292364990689	1	0.0769980506822612	0.045679012345679	0.0357607282184655	0.072	0.0436781609195402	0.10233918128655	0.214076246334311
TTHERM_00006110	0.13072625698324	1	0.0730994152046784	0.0296296296296296	0.02925877763329	0.056	0.0406130268199234	0.087719298245614	0.205278592375366
TTHERM_00006120	0.141527001862197	0	0.0614035087719298	0.0320987654320988	0.0305591677503251	0.088	0.0413793103448276	0.0526315789473684	0.190615835777126
TTHERM_00006130	0.121042830540037	1	0.0526315789473684	0.0246913580246914	0.0260078023407022	0.104	0.0605363984674328	0.0555555555555556	0.269794721407624
TTHERM_00006140	0.118435754189944	1	0.0477582846003899	0.0222222222222222	0.0253576072821846	0.12	0.0398467432950191	0.0497076023391813	0.143695014662757
TTHERM_00006150	0.129608938547486	1	0.0672514619883041	0.037037037037037	0.0260078023407022	0.128	0.0390804597701149	0.0789473684210526	0.225806451612903
TTHERM_00006170	0.136312849162011	1	0.0672514619883041	0.0432098765432099	0.0312093628088426	0.144	0.0383141762452107	0.10233918128655	0.237536656891495
TTHERM_00006180	0.131843575418994	1	0.0477582846003899	0.0148148148148148	0.0305591677503251	0.136	0.0444444444444444	0.0350877192982456	0.170087976539589
TTHERM_00006190	0.138919925512104	1	0.0497076023391813	0.0185185185185185	0.0208062418725618	0.216	0.042911877394636	0.0555555555555556	0.181818181818182
TTHERM_00006200	0.137430167597765	1	0.0458089668615984	0.0160493827160494	0.0143042912873862	0.136	0.0452107279693486	0.0614035087719298	0.173020527859237
TTHERM_00006210	0.12364990689013	1	0.0458089668615984	0.0222222222222222	0.0273081924577373	0.072	0.0348659003831418	0.0701754385964912	0.24633431085044
TTHERM_00006220	0.108379888268156	1	0.0516569200779727	0.0308641975308642	0.0227568270481144	0.128	0.0494252873563218	0.0497076023391813	0.214076246334311
TTHERM_00006230	0.111731843575419	1	0.0555555555555556	0.0271604938271605	0.0273081924577373	0.192	0.046743295019157	0.0292397660818713	0.202346041055718
TTHERM_00006250	0.150837988826816	1	0.043859649122807	0.0234567901234568	0.0188556566970091	0.112	0.0517241379310344	0.0584795321637427	0.208211143695015
TTHERM_00006290	0.132960893854748	1	0.050682261208577	0.0209876543209877	0.0208062418725618	0.12	0.0555555555555554	0.043859649122807	0.275659824046921
TTHERM_00006310	0.109124767225326	1	0.0799220272904483	0.0320987654320988	0.0266579973992198	0.08	0.039463601532567	0.0730994152046784	0.18475073313783
TTHERM_00006320	0.126629422718808	1	0.0526315789473684	0.0469135802469136	0.0299089726918075	0.144	0.0455938697318007	0.064327485380117	0.187683284457478
TTHERM_00006350	0.150837988826816	1	0.0350877192982456	0.0123456790123457	0.0143042912873862	0.12	0.0536398467432949	0.0497076023391813	0.120234604105572
TTHERM_00006360	0.10391061452514	1	0.057504873294347	0.0197530864197531	0.0253576072821846	0.112	0.0662835249042144	0.064327485380117	0.202346041055718
TTHERM_00006380	0.125884543761639	1	0.0672514619883041	0.0333333333333333	0.0325097529258777	0.072	0.0471264367816091	0.0964912280701754	0.217008797653959
TTHERM_00006400	0.132960893854748	1	0.050682261208577	0.0197530864197531	0.0195058517555266	0.152	0.0521072796934865	0.043859649122807	0.178885630498534
TTHERM_00006420	0.142271880819367	0	0.0477582846003899	0.0283950617283951	0.0253576072821846	0.032	0.0386973180076628	0.0906432748538012	0.193548387096774
TTHERM_00006430	0.136685288640596	1	0.050682261208577	0.0222222222222222	0.0208062418725618	0.064	0.0436781609195402	0.0584795321637427	0.170087976539589
TTHERM_00006450	0.124022346368715	1	0.0682261208576998	0.0395061728395062	0.0325097529258777	0.072	0.0475095785440612	0.0818713450292398	0.181818181818182
TTHERM_00006460	0.138175046554935	1	0.0847953216374269	0.0382716049382716	0.0338101430429129	0.064	0.0386973180076628	0.105263157894737	0.181818181818182
TTHERM_00006470	0.132216014897579	1	0.0263157894736842	0.0135802469135802	0.0149544863459038	0.16	0.0444444444444444	0.0380116959064327	0.255131964809384
TTHERM_00006480	0.130353817504655	1	0.0243664717348928	0.0123456790123457	0.00910273081924578	0.16	0.0478927203065133	0.0380116959064327	0.258064516129032
TTHERM_00006490	0.121787709497207	1	0.0263157894736842	0.0160493827160494	0.00975292587776333	0.16	0.042911877394636	0.0233918128654971	0.258064516129032
TTHERM_00007490	0.132960893854748	1	0.0253411306042885	0.0148148148148148	0.0123537061118335	0.168	0.0547892720306512	0.043859649122807	0.266862170087976
TTHERM_00007500	0.142271880819367	1	0.0253411306042885	0.0135802469135802	0.00910273081924578	0.16	0.0478927203065133	0.0409356725146199	0.281524926686217
TTHERM_00007510	0.145996275605214	1	0.0458089668615984	0.0308641975308642	0.0227568270481144	0.152	0.0406130268199234	0.0321637426900585	0.228739002932551
TTHERM_00007520	0.154562383612663	1	0.037037037037037	0.0123456790123457	0.0182054616384915	0.12	0.0360153256704981	0.0409356725146199	0.214076246334311
TTHERM_00007530	0.1512104283054	1	0.0389863547758285	0.0234567901234568	0.0253576072821846	0.128	0.035632183908046	0.064327485380117	0.228739002932551
TTHERM_00007540	0.157914338919925	1	0.0536062378167641	0.0283950617283951	0.0214564369310793	0.12	0.032183908045977	0.064327485380117	0.222873900293255
TTHERM_00008560	0.15828677839851	1	0.0272904483430799	0.017283950617284	0.0136540962288687	0.24	0.0298850574712644	0.0263157894736842	0.217008797653959
TTHERM_00008580	0.138175046554935	1	0.0692007797270955	0.0246913580246914	0.0331599479843953	0.176	0.0348659003831418	0.0467836257309941	0.173020527859237
TTHERM_00008590	0.107635009310987	1	0.0623781676413255	0.0358024691358025	0.0266579973992198	0.104	0.039463601532567	0.0906432748538012	0.170087976539589
TTHERM_00008600	0.128119180633147	1	0.0487329434697856	0.017283950617284	0.0188556566970091	0.088	0.0536398467432949	0.0497076023391813	0.211143695014663
TTHERM_00008610	0.138175046554935	0	0.043859649122807	0.0148148148148148	0.0156046814044213	0.136	0.0398467432950191	0.043859649122807	0.231671554252199
TTHERM_00008630	0.131843575418994	1	0.0536062378167641	0.0296296296296296	0.0247074122236671	0.12	0.0478927203065133	0.0847953216374269	0.18475073313783
TTHERM_00008650	0.136312849162011	1	0.0477582846003899	0.0135802469135802	0.0188556566970091	0.208	0.0498084291187739	0.064327485380117	0.214076246334311
TTHERM_00008690	0.133333333333333	1	0.0867446393762183	0.0345679012345679	0.0331599479843953	0.072	0.0478927203065133	0.105263157894737	0.105571847507331
TTHERM_00008700	0.123277467411546	1	0.0614035087719298	0.0283950617283951	0.0266579973992198	0.088	0.0452107279693486	0.0847953216374269	0.211143695014663
TTHERM_00008720	0.140037243947858	1	0.0536062378167641	0.0197530864197531	0.0156046814044213	0.264	0.046743295019157	0.0555555555555556	0.114369501466276
TTHERM_00008740	0.126629422718808	1	0.0711500974658869	0.0333333333333333	0.0338101430429129	0.112	0.0486590038314176	0.0818713450292398	0.222873900293255
TTHERM_00008750	0.129608938547486	1	0.0516569200779727	0.0209876543209877	0.0247074122236671	0.08	0.0471264367816091	0.0467836257309941	0.167155425219941
TTHERM_00008770	0.129236499068901	1	0.0516569200779727	0.0246913580246914	0.0208062418725618	0.088	0.0582375478927202	0.0789473684210526	0.13782991202346
TTHERM_00009800	0.13147113594041	1	0.050682261208577	0.0259259259259259	0.0260078023407022	0.208	0.0383141762452107	0.0380116959064327	0.237536656891495
TTHERM_00009810	0.139292364990689	0	0.0545808966861598	0.0234567901234568	0.017555266579974	0.096	0.0559386973180076	0.0701754385964912	0.173020527859237
TTHERM_00009840	0.128119180633147	1	0.0682261208576998	0.0296296296296296	0.0318595578673602	0.088	0.0360153256704981	0.0614035087719298	0.19941348973607
TTHERM_00009860	0.127746741154562	1	0.0555555555555556	0.0358024691358025	0.0253576072821846	0.12	0.0386973180076628	0.0672514619883041	0.187683284457478
TTHERM_00009880	0.152327746741154	1	0.0458089668615984	0.0197530864197531	0.017555266579974	0.12	0.0570881226053639	0.0760233918128655	0.222873900293255
TTHERM_00009890	0.126629422718808	1	0.0516569200779727	0.0246913580246914	0.0253576072821846	0.112	0.0486590038314176	0.0584795321637427	0.173020527859237
TTHERM_00009920	0.146368715083799	1	0.0516569200779727	0.0160493827160494	0.0221066319895969	0.096	0.0337164750957855	0.0497076023391813	0.225806451612903
TTHERM_00010970	0.129236499068901	1	0.0760233918128655	0.0641975308641975	0.040962288686606	0.072	0.0482758620689655	0.0584795321637427	0.255131964809384
TTHERM_00011030	0.121415270018622	1	0.0536062378167641	0.0246913580246914	0.0201560468140442	0.208	0.0463601532567049	0.0614035087719298	0.243401759530792
TTHERM_00011040	0.125884543761639	1	0.0565302144249513	0.0271604938271605	0.0299089726918075	0.2	0.0406130268199234	0.0760233918128655	0.196480938416422
TTHERM_00011120	0.131098696461825	1	0.0545808966861598	0.0222222222222222	0.023407022106632	0.136	0.0559386973180076	0.0672514619883041	0.196480938416422
TTHERM_00011140	0.116945996275605	1	0.0750487329434698	0.037037037037037	0.0279583875162549	0.12	0.046743295019157	0.0701754385964912	0.205278592375366
TTHERM_00011150	0.119553072625698	0	0.0292397660818713	0.0160493827160494	0.017555266579974	0.08	0.0563218390804597	0.043859649122807	0.228739002932551
TTHERM_00011160	0.142644320297951	0	0.0399610136452242	0.0111111111111111	0.00975292587776333	0.056	0.0567049808429118	0.0350877192982456	0.149560117302053
TTHERM_00011210	0.119180633147113	0	0.0477582846003899	0.0296296296296296	0.023407022106632	0.088	0.0379310344827586	0.0730994152046784	0.196480938416422
TTHERM_00011270	0.132960893854748	1	0.0711500974658869	0.0246913580246914	0.0279583875162549	0.12	0.0436781609195402	0.0730994152046784	0.208211143695015
TTHERM_00011280	0.139664804469274	0	0.0545808966861598	0.0296296296296296	0.023407022106632	0.144	0.0360153256704981	0.0409356725146199	0.167155425219941
TTHERM_00011310	0.122532588454376	0	0.0623781676413255	0.0271604938271605	0.0260078023407022	0.08	0.0367816091954023	0.0760233918128655	0.225806451612903
TTHERM_00011340	0.135567970204842	1	0.0740740740740741	0.0320987654320988	0.0266579973992198	0.128	0.0432950191570881	0.0906432748538012	0.187683284457478
TTHERM_00011350	0.136312849162011	1	0.0565302144249513	0.0222222222222222	0.0208062418725618	0.336	0.0425287356321839	0.0409356725146199	0.181818181818182
TTHERM_00011370	0.12364990689013	1	0.0409356725146199	0.0222222222222222	0.0195058517555266	0.152	0.0440613026819923	0.0701754385964912	0.228739002932551
TTHERM_00011380	0.125884543761639	1	0.057504873294347	0.0358024691358025	0.0253576072821846	0.024	0.042911877394636	0.0906432748538012	0.164222873900293
TTHERM_00011390	0.0927374301675977	1	0.0467836257309941	0.0259259259259259	0.023407022106632	0.12	0.0521072796934865	0.0584795321637427	0.131964809384164
TTHERM_00011400	0.107262569832402	0	0.0662768031189084	0.0444444444444444	0.0364109232769831	0.064	0.0406130268199234	0.0818713450292398	0.249266862170088
TTHERM_00011460	0.138547486033519	1	0.0487329434697856	0.0259259259259259	0.0253576072821846	0.088	0.0371647509578544	0.0847953216374269	0.190615835777126
TTHERM_00011470	0.13147113594041	1	0.0409356725146199	0.0259259259259259	0.0221066319895969	0.16	0.0521072796934865	0.0614035087719298	0.231671554252199
TTHERM_00011480	0.125884543761639	1	0.0516569200779727	0.037037037037037	0.0253576072821846	0.16	0.0486590038314176	0.0818713450292398	0.105571847507331
TTHERM_00011500	0.139292364990689	1	0.0272904483430799	0.0234567901234568	0.0195058517555266	0.064	0.039463601532567	0.0526315789473684	0.231671554252199
TTHERM_00011510	0.140037243947858	1	0.0380116959064327	0.0222222222222222	0.0182054616384915	0.056	0.0471264367816091	0.0467836257309941	0.202346041055718
TTHERM_00011530	0.115828677839851	1	0.0389863547758285	0.0234567901234568	0.017555266579974	0.08	0.0452107279693486	0.0701754385964912	0.181818181818182
TTHERM_00011540	0.131843575418994	0	0.0584795321637427	0.0271604938271605	0.0227568270481144	0.104	0.0406130268199234	0.0935672514619883	0.178885630498534
TTHERM_00011550	0.1243947858473	1	0.064327485380117	0.0333333333333333	0.0260078023407022	0.12	0.0417624521072797	0.0730994152046784	0.18475073313783
TTHERM_00011560	0.140782122905028	1	0.0545808966861598	0.0209876543209877	0.0247074122236671	0.128	0.0367816091954023	0.087719298245614	0.231671554252199
TTHERM_00011570	0.134078212290503	1	0.0740740740740741	0.0246913580246914	0.0266579973992198	0.112	0.0348659003831418	0.0672514619883041	0.219941348973607
TTHERM_00011600	0.131098696461825	1	0.0555555555555556	0.0246913580246914	0.0260078023407022	0.112	0.0551724137931033	0.0789473684210526	0.249266862170088
TTHERM_00011630	0.147486033519553	1	0.0614035087719298	0.037037037037037	0.023407022106632	0.096	0.0379310344827586	0.0789473684210526	0.178885630498534
TTHERM_00011640	0.133333333333333	0	0.0594541910331384	0.0308641975308642	0.02925877763329	0.072	0.046743295019157	0.0906432748538012	0.187683284457478
TTHERM_00011650	0.122532588454376	1	0.0477582846003899	0.0308641975308642	0.0182054616384915	0.136	0.0421455938697318	0.0614035087719298	0.205278592375366
TTHERM_00011660	0.141527001862197	1	0.0672514619883041	0.0308641975308642	0.0357607282184655	0.104	0.0390804597701149	0.105263157894737	0.214076246334311
TTHERM_00011670	0.134078212290503	1	0.0633528265107212	0.0333333333333333	0.0240572171651495	0.056	0.0444444444444444	0.0847953216374269	0.222873900293255
TTHERM_00011730	0.147486033519553	0	0.0565302144249513	0.0296296296296296	0.0260078023407022	0.176	0.0337164750957855	0.0701754385964912	0.202346041055718
TTHERM_00011740	0.131843575418994	1	0.050682261208577	0.0308641975308642	0.0169050715214564	0.088	0.0448275862068965	0.0701754385964912	0.217008797653959
TTHERM_00011760	0.133333333333333	1	0.0828460038986355	0.0382716049382716	0.0299089726918075	0.04	0.0352490421455939	0.0964912280701754	0.18475073313783
TTHERM_00011770	0.129236499068901	1	0.0614035087719298	0.0320987654320988	0.0260078023407022	0.104	0.0440613026819923	0.0847953216374269	0.231671554252199
TTHERM_00011810	0.139292364990689	1	0.043859649122807	0.0135802469135802	0.0188556566970091	0.176	0.0517241379310344	0.043859649122807	0.178885630498534
TTHERM_00011820	0.127001862197393	1	0.0750487329434698	0.0320987654320988	0.0318595578673602	0.136	0.0498084291187739	0.0672514619883041	0.18475073313783
TTHERM_00011830	0.142271880819367	1	0.0536062378167641	0.0333333333333333	0.0182054616384915	0.12	0.0383141762452107	0.0964912280701754	0.202346041055718
TTHERM_00011840	0.141527001862197	1	0.0419103313840156	0.0197530864197531	0.0208062418725618	0.064	0.0352490421455939	0.0467836257309941	0.18475073313783
TTHERM_00011850	0.13072625698324	1	0.0711500974658869	0.0345679012345679	0.0286085825747724	0.072	0.035632183908046	0.111111111111111	0.170087976539589
TTHERM_00011860	0.128119180633147	1	0.0769980506822612	0.0395061728395062	0.02925877763329	0.04	0.0459770114942528	0.0789473684210526	0.205278592375366
TTHERM_00011870	0.13780260707635	1	0.0360623781676413	0.0222222222222222	0.00910273081924578	0.088	0.0563218390804597	0.0760233918128655	0.173020527859237
TTHERM_00011890	0.132960893854748	1	0.050682261208577	0.0283950617283951	0.0253576072821846	0.176	0.0360153256704981	0.0760233918128655	0.187683284457478
TTHERM_00011900	0.127374301675978	1	0.0633528265107212	0.0320987654320988	0.0299089726918075	0.088	0.0344827586206897	0.0906432748538012	0.231671554252199
TTHERM_00011910	0.128864059590316	1	0.0497076023391813	0.0308641975308642	0.0273081924577373	0.104	0.0390804597701149	0.0467836257309941	0.278592375366569
TTHERM_00011940	0.122532588454376	1	0.0565302144249513	0.0320987654320988	0.0247074122236671	0.112	0.0459770114942528	0.0730994152046784	0.146627565982405
TTHERM_00011950	0.139292364990689	1	0.0448343079922027	0.0160493827160494	0.0195058517555266	0.216	0.0471264367816091	0.0263157894736842	0.193548387096774
TTHERM_00011960	0.141899441340782	1	0.0467836257309941	0.0197530864197531	0.0240572171651495	0.12	0.0459770114942528	0.043859649122807	0.175953079178886
TTHERM_00012960	0.110986964618249	1	0.0623781676413255	0.0271604938271605	0.0195058517555266	0.072	0.0398467432950191	0.0701754385964912	0.228739002932551
TTHERM_00012970	0.118435754189944	0	0.0526315789473684	0.0320987654320988	0.0227568270481144	0.08	0.0352490421455939	0.0701754385964912	0.155425219941349
TTHERM_00012980	0.122532588454376	1	0.0623781676413255	0.0395061728395062	0.0318595578673602	0.16	0.0337164750957855	0.0789473684210526	0.170087976539589
TTHERM_00012990	0.125512104283054	1	0.0331384015594542	0.0135802469135802	0.0104031209362809	0.2	0.0409961685823755	0.0350877192982456	0.178885630498534
TTHERM_00013030	0.15195530726257	1	0.043859649122807	0.0209876543209877	0.0247074122236671	0.168	0.0494252873563218	0.0292397660818713	0.219941348973607
TTHERM_00013060	0.126256983240223	1	0.0360623781676413	0.0185185185185185	0.0136540962288687	0.088	0.0455938697318007	0.0497076023391813	0.170087976539589
TTHERM_00013100	0.129608938547486	1	0.050682261208577	0.0246913580246914	0.0318595578673602	0.136	0.0455938697318007	0.0497076023391813	0.234604105571847
TTHERM_00013120	0.117690875232775	1	0.0692007797270955	0.0469135802469136	0.0325097529258777	0.112	0.0425287356321839	0.0847953216374269	0.205278592375366
TTHERM_00013140	0.138547486033519	1	0.0594541910331384	0.0296296296296296	0.0312093628088426	0.104	0.0448275862068965	0.0935672514619883	0.208211143695015
TTHERM_00013150	0.126629422718808	1	0.0701754385964912	0.0185185185185185	0.0253576072821846	0.168	0.0590038314176244	0.0555555555555556	0.140762463343108
TTHERM_00013160	0.128864059590316	1	0.0565302144249513	0.0246913580246914	0.0214564369310793	0.08	0.0386973180076628	0.0935672514619883	0.178885630498534
TTHERM_00013170	0.14413407821229	1	0.0467836257309941	0.0160493827160494	0.0162548764629389	0.152	0.0287356321839081	0.0555555555555556	0.231671554252199
TTHERM_00013180	0.120297951582868	1	0.043859649122807	0.0222222222222222	0.0195058517555266	0.16	0.0517241379310344	0.0321637426900585	0.18475073313783
TTHERM_00013200	0.122532588454376	1	0.0614035087719298	0.0234567901234568	0.0227568270481144	0.112	0.0524904214559386	0.0672514619883041	0.252199413489736
TTHERM_00013220	0.136312849162011	1	0.0623781676413255	0.0283950617283951	0.0214564369310793	0.112	0.0478927203065133	0.0818713450292398	0.173020527859237
TTHERM_00013230	0.132588454376164	1	0.0614035087719298	0.0148148148148148	0.0305591677503251	0.144	0.0398467432950191	0.0497076023391813	0.237536656891495
TTHERM_00013240	0.13147113594041	1	0.0604288499025341	0.0308641975308642	0.0338101430429129	0.12	0.0398467432950191	0.087719298245614	0.170087976539589
TTHERM_00013250	0.136312849162011	1	0.0682261208576998	0.0308641975308642	0.0338101430429129	0.144	0.0482758620689655	0.087719298245614	0.143695014662757
TTHERM_00013280	0.134078212290503	1	0.0321637426900585	0.0222222222222222	0.0195058517555266	0.128	0.0386973180076628	0.0467836257309941	0.173020527859237
TTHERM_00013290	0.14487895716946	0	0.0633528265107212	0.0345679012345679	0.0305591677503251	0.16	0.0597701149425286	0.0789473684210526	0.152492668621701
TTHERM_00013300	0.128491620111732	1	0.0906432748538012	0.0296296296296296	0.0266579973992198	0.064	0.0417624521072797	0.0760233918128655	0.18475073313783
TTHERM_00013310	0.121042830540037	1	0.0721247563352826	0.0135802469135802	0.0123537061118335	0.08	0.0413793103448276	0.0730994152046784	0.131964809384164
TTHERM_00013330	0.100186219739292	1	0.0555555555555556	0.0320987654320988	0.0253576072821846	0.144	0.0586206896551723	0.0555555555555556	0.155425219941349
TTHERM_00013340	0.0934823091247671	1	0.043859649122807	0.0185185185185185	0.0201560468140442	0.152	0.0371647509578544	0.0760233918128655	0.143695014662757
TTHERM_00013360	0.141154562383613	1	0.0536062378167641	0.0234567901234568	0.0266579973992198	0.192	0.0440613026819923	0.0584795321637427	0.161290322580645
TTHERM_00013370	0.128864059590316	0	0.064327485380117	0.0308641975308642	0.0286085825747724	0.096	0.0475095785440612	0.0701754385964912	0.205278592375366
TTHERM_00013390	0.140782122905028	1	0.0380116959064327	0.0259259259259259	0.0169050715214564	0.096	0.0390804597701149	0.0584795321637427	0.152492668621701
TTHERM_00013410	0.140409683426443	1	0.0467836257309941	0.0123456790123457	0.0110533159947984	0.12	0.0444444444444444	0.0292397660818713	0.178885630498534
TTHERM_00013430	0.141899441340782	1	0.064327485380117	0.0308641975308642	0.0273081924577373	0.128	0.0314176245210728	0.0701754385964912	0.196480938416422
TTHERM_00013440	0.142644320297951	1	0.0487329434697856	0.0320987654320988	0.0221066319895969	0.12	0.0436781609195402	0.0760233918128655	0.193548387096774
TTHERM_00013460	0.126256983240223	1	0.0769980506822612	0.0283950617283951	0.0481144343302991	0.104	0.046743295019157	0.0730994152046784	0.193548387096774
TTHERM_00013490	0.1243947858473	1	0.064327485380117	0.0283950617283951	0.0344603381014304	0.12	0.0360153256704981	0.0467836257309941	0.231671554252199
TTHERM_00013500	0.119180633147113	1	0.050682261208577	0.0135802469135802	0.0208062418725618	0.16	0.0444444444444444	0.0409356725146199	0.181818181818182
TTHERM_00013510	0.138547486033519	1	0.0555555555555556	0.0246913580246914	0.02925877763329	0.112	0.042911877394636	0.0847953216374269	0.143695014662757
TTHERM_00013520	0.132960893854748	1	0.0380116959064327	0.0197530864197531	0.0149544863459038	0.16	0.0475095785440612	0.0350877192982456	0.181818181818182
TTHERM_00013540	0.118435754189944	0	0.0711500974658869	0.0382716049382716	0.0240572171651495	0.168	0.0310344827586207	0.0935672514619883	0.178885630498534
TTHERM_00013550	0.128491620111732	1	0.0516569200779727	0.0432098765432099	0.0273081924577373	0.112	0.0601532567049807	0.064327485380117	0.231671554252199
TTHERM_00013570	0.131098696461825	1	0.0360623781676413	0.0296296296296296	0.0149544863459038	0.12	0.0455938697318007	0.043859649122807	0.208211143695015
TTHERM_00013580	0.125512104283054	0	0.0633528265107212	0.0259259259259259	0.0299089726918075	0.104	0.0344827586206897	0.0555555555555556	0.18475073313783
TTHERM_00013600	0.134078212290503	1	0.0682261208576998	0.0345679012345679	0.0357607282184655	0.056	0.0417624521072797	0.0760233918128655	0.196480938416422
TTHERM_00013610	0.148230912476722	1	0.0350877192982456	0.0160493827160494	0.017555266579974	0.24	0.050191570881226	0.0350877192982456	0.161290322580645
TTHERM_00013620	0.140037243947858	1	0.0672514619883041	0.0345679012345679	0.0331599479843953	0.064	0.046743295019157	0.0847953216374269	0.175953079178886
TTHERM_00013630	0.131843575418994	1	0.0633528265107212	0.0407407407407407	0.02925877763329	0.096	0.0475095785440612	0.0818713450292398	0.24633431085044
TTHERM_00013640	0.146368715083799	1	0.064327485380117	0.0382716049382716	0.0390117035110533	0.056	0.0490421455938697	0.0760233918128655	0.196480938416422
TTHERM_00013650	0.132588454376164	1	0.0604288499025341	0.0320987654320988	0.035110533159948	0.128	0.054022988505747	0.0614035087719298	0.228739002932551
TTHERM_00013670	0.115083798882681	1	0.0458089668615984	0.00864197530864197	0.0162548764629389	0.2	0.0490421455938697	0.0526315789473684	0.225806451612903
TTHERM_00013700	0.119925512104283	1	0.0623781676413255	0.037037037037037	0.0221066319895969	0.104	0.0547892720306512	0.0409356725146199	0.12316715542522
TTHERM_00013710	0.143761638733706	1	0.0545808966861598	0.0246913580246914	0.0227568270481144	0.184	0.0379310344827586	0.064327485380117	0.167155425219941
TTHERM_00013720	0.138547486033519	1	0.0448343079922027	0.0209876543209877	0.017555266579974	0.192	0.0605363984674328	0.0497076023391813	0.131964809384164
TTHERM_00013730	0.139292364990689	1	0.0497076023391813	0.0283950617283951	0.0221066319895969	0.248	0.0478927203065133	0.064327485380117	0.193548387096774
TTHERM_00013780	0.115828677839851	1	0.0672514619883041	0.0296296296296296	0.0305591677503251	0.168	0.0444444444444444	0.0672514619883041	0.175953079178886
TTHERM_00013790	0.116201117318436	0	0.0847953216374269	0.0543209876543209	0.0396618985695709	0.12	0.0402298850574712	0.0994152046783626	0.196480938416422
TTHERM_00013800	0.127374301675978	1	0.0682261208576998	0.0296296296296296	0.0253576072821846	0.144	0.0455938697318007	0.0672514619883041	0.187683284457478
TTHERM_00013810	0.113594040968343	1	0.0633528265107212	0.0308641975308642	0.023407022106632	0.176	0.0517241379310344	0.0701754385964912	0.234604105571847
TTHERM_00013820	0.128119180633147	1	0.0526315789473684	0.0246913580246914	0.0182054616384915	0.2	0.0413793103448276	0.0555555555555556	0.222873900293255
TTHERM_00013900	0.131843575418994	1	0.0360623781676413	0.0185185185185185	0.0227568270481144	0.008	0.0340996168582376	0.0087719298245614	0.217008797653959
TTHERM_00014920	0.12364990689013	1	0.0614035087719298	0.0222222222222222	0.0318595578673602	0.12	0.0340996168582376	0.0760233918128655	0.202346041055718
TTHERM_00014930	0.147858472998138	1	0.043859649122807	0.0246913580246914	0.0110533159947984	0.128	0.0490421455938697	0.0409356725146199	0.181818181818182
TTHERM_00014940	0.133333333333333	1	0.0341130604288499	0.0148148148148148	0.00780234070221067	0.216	0.0521072796934865	0.0380116959064327	0.140762463343108
TTHERM_00014950	0.133705772811918	1	0.0389863547758285	0.0197530864197531	0.00715214564369311	0.168	0.0597701149425286	0.0584795321637427	0.178885630498534
TTHERM_00015950	0.115083798882681	1	0.0682261208576998	0.0246913580246914	0.0247074122236671	0.12	0.0444444444444444	0.087719298245614	0.196480938416422
TTHERM_00015990	0.150093109869646	1	0.0536062378167641	0.0283950617283951	0.0201560468140442	0.152	0.0475095785440612	0.0584795321637427	0.18475073313783
TTHERM_00016000	0.143389199255121	1	0.0448343079922027	0.0395061728395062	0.0182054616384915	0.104	0.0448275862068965	0.0584795321637427	0.187683284457478
TTHERM_00016010	0.131843575418994	1	0.0467836257309941	0.0234567901234568	0.017555266579974	0.112	0.0444444444444444	0.0497076023391813	0.140762463343108
TTHERM_00016020	0.129981378026071	0	0.0545808966861598	0.0345679012345679	0.0312093628088426	0.064	0.0344827586206897	0.0672514619883041	0.211143695014663
TTHERM_00016040	0.114711359404097	1	0.0477582846003899	0.0296296296296296	0.0227568270481144	0.152	0.0444444444444444	0.0380116959064327	0.170087976539589
TTHERM_00016050	0.134078212290503	1	0.0653021442495127	0.0283950617283951	0.0286085825747724	0.048	0.0444444444444444	0.0614035087719298	0.170087976539589
TTHERM_00016080	0.125884543761639	1	0.0789473684210526	0.0358024691358025	0.0370611183355007	0.112	0.0371647509578544	0.0760233918128655	0.18475073313783
TTHERM_00016090	0.124022346368715	1	0.0458089668615984	0.0271604938271605	0.0214564369310793	0.056	0.035632183908046	0.0701754385964912	0.252199413489736
TTHERM_00016209	0.122532588454376	0	0.0536062378167641	0.0246913580246914	0.017555266579974	0.112	0.0383141762452107	0.0555555555555556	0.152492668621701
TTHERM_00016220	0.131843575418994	1	0.0360623781676413	0.0209876543209877	0.0221066319895969	0.12	0.0344827586206897	0.0497076023391813	0.178885630498534
TTHERM_00016230	0.13072625698324	1	0.0458089668615984	0.0135802469135802	0.0201560468140442	0.176	0.0509578544061302	0.0497076023391813	0.252199413489736
TTHERM_00016240	0.129981378026071	1	0.0360623781676413	0.017283950617284	0.0156046814044213	0.16	0.0463601532567049	0.0321637426900585	0.134897360703812
TTHERM_00016250	0.128491620111732	1	0.0350877192982456	0.0123456790123457	0.017555266579974	0.176	0.0555555555555554	0.0584795321637427	0.281524926686217
TTHERM_00016280	0.127001862197393	0	0.0477582846003899	0.0296296296296296	0.0201560468140442	0.088	0.0478927203065133	0.0760233918128655	0.225806451612903
TTHERM_00016330	0.137430167597765	1	0.0672514619883041	0.0271604938271605	0.0312093628088426	0.12	0.0459770114942528	0.0818713450292398	0.219941348973607
TTHERM_00016340	0.121787709497207	1	0.0769980506822612	0.0308641975308642	0.0370611183355007	0.128	0.0379310344827586	0.087719298245614	0.219941348973607
TTHERM_00016360	0.132216014897579	1	0.0536062378167641	0.0271604938271605	0.0279583875162549	0.128	0.0417624521072797	0.0614035087719298	0.269794721407624
TTHERM_00016390	0.137057728119181	0	0.0623781676413255	0.0296296296296296	0.0305591677503251	0.088	0.0593869731800765	0.0818713450292398	0.164222873900293
TTHERM_00016430	0.123277467411546	1	0.0604288499025341	0.0358024691358025	0.0286085825747724	0.144	0.0348659003831418	0.0789473684210526	0.193548387096774
TTHERM_00016440	0.126256983240223	0	0.050682261208577	0.0185185185185185	0.0195058517555266	0.096	0.0340996168582376	0.064327485380117	0.167155425219941
TTHERM_00016460	0.143761638733706	0	0.0448343079922027	0.0185185185185185	0.0221066319895969	0.08	0.0340996168582376	0.064327485380117	0.126099706744868
TTHERM_00016470	0.130353817504655	1	0.0594541910331384	0.0308641975308642	0.023407022106632	0.056	0.035632183908046	0.0672514619883041	0.202346041055718
TTHERM_00016480	0.131098696461825	1	0.057504873294347	0.0395061728395062	0.0325097529258777	0.08	0.0390804597701149	0.0614035087719298	0.219941348973607
TTHERM_00016490	0.124767225325884	1	0.0516569200779727	0.0259259259259259	0.0208062418725618	0.088	0.0363984674329502	0.0497076023391813	0.193548387096774
TTHERM_00016540	0.134823091247672	1	0.0623781676413255	0.0234567901234568	0.0162548764629389	0.048	0.0505747126436781	0.0672514619883041	0.219941348973607
TTHERM_00016550	0.130353817504655	1	0.057504873294347	0.0209876543209877	0.0162548764629389	0.056	0.0517241379310344	0.0730994152046784	0.243401759530792
TTHERM_00016590	0.126256983240223	0	0.0633528265107212	0.0271604938271605	0.0338101430429129	0.144	0.0593869731800765	0.0701754385964912	0.187683284457478
TTHERM_00016600	0.141154562383613	1	0.0448343079922027	0.0345679012345679	0.0240572171651495	0.048	0.0482758620689655	0.0760233918128655	0.152492668621701
TTHERM_00016610	0.133705772811918	1	0.0467836257309941	0.0197530864197531	0.0169050715214564	0.16	0.0651340996168581	0.043859649122807	0.231671554252199
TTHERM_00017610	0.139292364990689	1	0.0380116959064327	0.0148148148148148	0.0110533159947984	0.04	0.0624521072796933	0.0204678362573099	0.155425219941349
TTHERM_00019600	0.125139664804469	1	0.0419103313840156	0.0246913580246914	0.0149544863459038	0.12	0.0716475095785439	0.0467836257309941	0.202346041055718
TTHERM_00019610	0.131843575418994	1	0.0458089668615984	0.0209876543209877	0.00975292587776333	0.104	0.0674329501915707	0.0467836257309941	0.228739002932551
TTHERM_00019650	0.131843575418994	1	0.0458089668615984	0.0209876543209877	0.0208062418725618	0.128	0.0417624521072797	0.0409356725146199	0.30791788856305
TTHERM_00019670	0.131843575418994	1	0.0614035087719298	0.0296296296296296	0.0305591677503251	0.12	0.0452107279693486	0.064327485380117	0.228739002932551
TTHERM_00019680	0.0960893854748602	1	0.0653021442495127	0.0345679012345679	0.0338101430429129	0.128	0.0636015325670497	0.0701754385964912	0.149560117302053
TTHERM_00019700	0.137057728119181	1	0.0565302144249513	0.0283950617283951	0.0273081924577373	0.032	0.0367816091954023	0.0935672514619883	0.170087976539589
TTHERM_00022750	0.116945996275605	1	0.0711500974658869	0.0395061728395062	0.0273081924577373	0.128	0.0452107279693486	0.0584795321637427	0.149560117302053
TTHERM_00022770	0.108752327746741	1	0.0662768031189084	0.0308641975308642	0.0299089726918075	0.08	0.039463601532567	0.0906432748538012	0.205278592375366
TTHERM_00022780	0.106890130353817	1	0.0389863547758285	0.0259259259259259	0.0208062418725618	0.16	0.0402298850574712	0.0672514619883041	0.255131964809384
TTHERM_00022790	0.113221601489758	1	0.0380116959064327	0.0222222222222222	0.0188556566970091	0.104	0.0563218390804597	0.0555555555555556	0.146627565982405
TTHERM_00022800	0.123277467411546	1	0.0526315789473684	0.0246913580246914	0.0227568270481144	0.072	0.0505747126436781	0.0701754385964912	0.131964809384164
TTHERM_00022810	0.120670391061452	0	0.0409356725146199	0.0222222222222222	0.0253576072821846	0.072	0.0547892720306512	0.0526315789473684	0.252199413489736
TTHERM_00022820	0.134450651769087	1	0.0458089668615984	0.0271604938271605	0.0195058517555266	0.192	0.0375478927203065	0.0701754385964912	0.19941348973607
TTHERM_00023920	0.147486033519553	1	0.0448343079922027	0.0148148148148148	0.0188556566970091	0.088	0.0413793103448276	0.0321637426900585	0.167155425219941
TTHERM_00023940	0.13780260707635	1	0.0604288499025341	0.0222222222222222	0.023407022106632	0.08	0.0390804597701149	0.0730994152046784	0.152492668621701
TTHERM_00023950	0.110614525139665	1	0.0584795321637427	0.0246913580246914	0.0188556566970091	0.08	0.0536398467432949	0.0760233918128655	0.164222873900293
TTHERM_00023959	0.119180633147113	1	0.0526315789473684	0.0209876543209877	0.0162548764629389	0.064	0.0532567049808428	0.0380116959064327	0.12316715542522
TTHERM_00023990	0.15195530726257	1	0.0350877192982456	0.0246913580246914	0.0195058517555266	0.136	0.0436781609195402	0.0730994152046784	0.217008797653959
TTHERM_00024010	0.159404096834264	1	0.0360623781676413	0.0209876543209877	0.0182054616384915	0.136	0.0440613026819923	0.0614035087719298	0.140762463343108
TTHERM_00024020	0.153072625698324	1	0.0516569200779727	0.017283950617284	0.0188556566970091	0.216	0.042911877394636	0.0467836257309941	0.284457478005865
TTHERM_00024050	0.128864059590316	1	0.0623781676413255	0.0382716049382716	0.0260078023407022	0.144	0.0455938697318007	0.0906432748538012	0.140762463343108
TTHERM_00024090	0.138175046554935	1	0.0467836257309941	0.0296296296296296	0.0201560468140442	0.152	0.0333333333333334	0.0555555555555556	0.202346041055718
TTHERM_00024100	0.134450651769087	1	0.0701754385964912	0.0234567901234568	0.0344603381014304	0.176	0.0436781609195402	0.064327485380117	0.19941348973607
TTHERM_00024110	0.134078212290503	1	0.0487329434697856	0.0197530864197531	0.0188556566970091	0.152	0.0639846743295018	0.0526315789473684	0.234604105571847
TTHERM_00024120	0.131098696461825	1	0.0545808966861598	0.0271604938271605	0.0299089726918075	0.12	0.0471264367816091	0.0526315789473684	0.234604105571847
TTHERM_00024130	0.121787709497207	1	0.0555555555555556	0.0283950617283951	0.0266579973992198	0.096	0.0509578544061302	0.0497076023391813	0.208211143695015
TTHERM_00024150	0.142644320297951	1	0.0565302144249513	0.0222222222222222	0.0227568270481144	0.136	0.0413793103448276	0.0526315789473684	0.190615835777126
TTHERM_00024170	0.132216014897579	1	0.0584795321637427	0.0308641975308642	0.0273081924577373	0.168	0.0440613026819923	0.087719298245614	0.208211143695015
TTHERM_00024190	0.133705772811918	1	0.0487329434697856	0.0320987654320988	0.0201560468140442	0.152	0.0452107279693486	0.0701754385964912	0.263929618768328
TTHERM_00024200	0.128864059590316	1	0.0545808966861598	0.0345679012345679	0.0247074122236671	0.16	0.0455938697318007	0.0701754385964912	0.228739002932551
TTHERM_00024210	0.129608938547486	1	0.057504873294347	0.0382716049382716	0.0253576072821846	0.104	0.0432950191570881	0.0847953216374269	0.178885630498534
TTHERM_00024230	0.122532588454376	0	0.0555555555555556	0.0259259259259259	0.0201560468140442	0.112	0.0471264367816091	0.0614035087719298	0.269794721407624
TTHERM_00024240	0.134823091247672	1	0.0565302144249513	0.037037037037037	0.0325097529258777	0.168	0.0398467432950191	0.0672514619883041	0.234604105571847
TTHERM_00024250	0.145251396648045	1	0.0477582846003899	0.0296296296296296	0.0195058517555266	0.072	0.0383141762452107	0.0818713450292398	0.140762463343108
TTHERM_00024260	0.134823091247672	1	0.0692007797270955	0.0358024691358025	0.0299089726918075	0.096	0.0475095785440612	0.0847953216374269	0.181818181818182
TTHERM_00024270	0.127746741154562	1	0.0594541910331384	0.0185185185185185	0.0260078023407022	0.096	0.0340996168582376	0.064327485380117	0.234604105571847
TTHERM_00024280	0.13072625698324	1	0.0594541910331384	0.0296296296296296	0.0260078023407022	0.168	0.0440613026819923	0.0584795321637427	0.240469208211144
TTHERM_00024290	0.129981378026071	1	0.0545808966861598	0.0209876543209877	0.0162548764629389	0.168	0.0444444444444444	0.0672514619883041	0.164222873900293
TTHERM_00024300	0.128119180633147	1	0.0555555555555556	0.0259259259259259	0.0279583875162549	0.144	0.0452107279693486	0.064327485380117	0.120234604105572
TTHERM_00024310	0.124022346368715	1	0.0467836257309941	0.0209876543209877	0.017555266579974	0.104	0.0486590038314176	0.0614035087719298	0.258064516129032
TTHERM_00024340	0.139664804469274	1	0.0633528265107212	0.0234567901234568	0.0253576072821846	0.176	0.0413793103448276	0.0614035087719298	0.167155425219941
TTHERM_00024350	0.133705772811918	1	0.050682261208577	0.017283950617284	0.0104031209362809	0.16	0.0593869731800765	0.0555555555555556	0.19941348973607
TTHERM_00024370	0.136685288640596	1	0.0526315789473684	0.0271604938271605	0.0253576072821846	0.088	0.0390804597701149	0.0614035087719298	0.205278592375366
TTHERM_00024380	0.134450651769087	1	0.0399610136452242	0.0135802469135802	0.011703511053316	0.128	0.050191570881226	0.0584795321637427	0.18475073313783
TTHERM_00024410	0.13147113594041	0	0.0467836257309941	0.0185185185185185	0.00910273081924578	0.12	0.0551724137931033	0.043859649122807	0.196480938416422
TTHERM_00024420	0.13072625698324	1	0.037037037037037	0.017283950617284	0.00975292587776333	0.16	0.0517241379310344	0.0584795321637427	0.175953079178886
TTHERM_00024450	0.134078212290503	1	0.0925925925925926	0.0481481481481481	0.0338101430429129	0.072	0.0363984674329502	0.137426900584795	0.190615835777126
TTHERM_00024460	0.132216014897579	1	0.0526315789473684	0.0345679012345679	0.0156046814044213	0.136	0.0425287356321839	0.0526315789473684	0.164222873900293
TTHERM_00024480	0.140409683426443	1	0.0750487329434698	0.0283950617283951	0.0247074122236671	0.088	0.0440613026819923	0.0818713450292398	0.231671554252199
TTHERM_00028470	0.129236499068901	0	0.0555555555555556	0.0320987654320988	0.0260078023407022	0.176	0.0440613026819923	0.0789473684210526	0.175953079178886
TTHERM_00028480	0.136312849162011	1	0.0536062378167641	0.0358024691358025	0.0260078023407022	0.064	0.0524904214559386	0.0526315789473684	0.187683284457478
TTHERM_00028520	0.130353817504655	1	0.0692007797270955	0.0382716049382716	0.0364109232769831	0.12	0.0371647509578544	0.0994152046783626	0.175953079178886
TTHERM_00028530	0.142644320297951	0	0.0516569200779727	0.0296296296296296	0.0240572171651495	0.12	0.0371647509578544	0.0818713450292398	0.175953079178886
TTHERM_00028540	0.142271880819367	1	0.0701754385964912	0.0432098765432099	0.035110533159948	0.12	0.0379310344827586	0.105263157894737	0.18475073313783
TTHERM_00028550	0.124022346368715	1	0.0565302144249513	0.0135802469135802	0.0182054616384915	0.144	0.0498084291187739	0.0614035087719298	0.193548387096774
TTHERM_00028560	0.120670391061452	1	0.0545808966861598	0.037037037037037	0.023407022106632	0.096	0.0639846743295018	0.0701754385964912	0.181818181818182
TTHERM_00028590	0.133333333333333	1	0.0555555555555556	0.0320987654320988	0.0214564369310793	0.152	0.0406130268199234	0.0760233918128655	0.18475073313783
TTHERM_00028640	0.140782122905028	1	0.0604288499025341	0.0395061728395062	0.0247074122236671	0.192	0.042911877394636	0.0964912280701754	0.19941348973607
TTHERM_00028690	0.135940409683426	1	0.050682261208577	0.0222222222222222	0.0208062418725618	0.184	0.0563218390804597	0.0555555555555556	0.167155425219941
TTHERM_00028700	0.122532588454376	0	0.0467836257309941	0.0259259259259259	0.0169050715214564	0.152	0.0551724137931033	0.0555555555555556	0.217008797653959
TTHERM_00028710	0.138919925512104	1	0.050682261208577	0.0234567901234568	0.0182054616384915	0.088	0.0471264367816091	0.043859649122807	0.219941348973607
TTHERM_00028730	0.125512104283054	1	0.0497076023391813	0.0308641975308642	0.023407022106632	0.136	0.0386973180076628	0.0760233918128655	0.24633431085044
TTHERM_00028740	0.13147113594041	1	0.0565302144249513	0.0271604938271605	0.0247074122236671	0.184	0.0398467432950191	0.0467836257309941	0.231671554252199
TTHERM_00028810	0.13072625698324	1	0.0545808966861598	0.0296296296296296	0.0305591677503251	0.072	0.0325670498084292	0.0672514619883041	0.252199413489736
TTHERM_00028820	0.140409683426443	1	0.0419103313840156	0.0259259259259259	0.0253576072821846	0.112	0.0390804597701149	0.0555555555555556	0.208211143695015
TTHERM_00028860	0.128119180633147	1	0.0526315789473684	0.0271604938271605	0.0169050715214564	0.144	0.0555555555555554	0.0701754385964912	0.134897360703812
TTHERM_00028890	0.135195530726257	0	0.0428849902534113	0.017283950617284	0.0143042912873862	0.08	0.0448275862068965	0.064327485380117	0.214076246334311
TTHERM_00029920	0.141899441340782	1	0.0487329434697856	0.0185185185185185	0.0188556566970091	0.096	0.0444444444444444	0.0467836257309941	0.196480938416422
TTHERM_00029950	0.120670391061452	1	0.0662768031189084	0.0358024691358025	0.0273081924577373	0.128	0.0440613026819923	0.0789473684210526	0.217008797653959
TTHERM_00029960	0.128491620111732	0	0.050682261208577	0.0271604938271605	0.0162548764629389	0.16	0.0498084291187739	0.0584795321637427	0.234604105571847
TTHERM_00029980	0.134823091247672	0	0.0399610136452242	0.0333333333333333	0.0162548764629389	0.104	0.0509578544061302	0.0730994152046784	0.219941348973607
TTHERM_00030000	0.151582867783985	1	0.0350877192982456	0.0197530864197531	0.0227568270481144	0.24	0.0409961685823755	0.0467836257309941	0.231671554252199
TTHERM_00030020	0.139664804469274	1	0.0341130604288499	0.0135802469135802	0.00975292587776333	0.072	0.0509578544061302	0.0321637426900585	0.217008797653959
TTHERM_00030040	0.134823091247672	1	0.0467836257309941	0.0222222222222222	0.0266579973992198	0.208	0.0409961685823755	0.043859649122807	0.243401759530792
TTHERM_00030050	0.134450651769087	1	0.0536062378167641	0.0283950617283951	0.0214564369310793	0.208	0.039463601532567	0.0380116959064327	0.217008797653959
TTHERM_00030080	0.126256983240223	1	0.0662768031189084	0.0296296296296296	0.0305591677503251	0.064	0.0417624521072797	0.108187134502924	0.202346041055718
TTHERM_00030100	0.131098696461825	1	0.0458089668615984	0.0135802469135802	0.0162548764629389	0.216	0.046743295019157	0.0321637426900585	0.202346041055718
TTHERM_00030110	0.13780260707635	1	0.0487329434697856	0.0160493827160494	0.0143042912873862	0.24	0.0475095785440612	0.0526315789473684	0.211143695014663
TTHERM_00030140	0.140037243947858	1	0.0516569200779727	0.0135802469135802	0.0136540962288687	0.136	0.0463601532567049	0.0350877192982456	0.158357771260997
TTHERM_00030150	0.138547486033519	1	0.0477582846003899	0.0333333333333333	0.0195058517555266	0.176	0.0340996168582376	0.0760233918128655	0.208211143695015
TTHERM_00030160	0.129608938547486	1	0.0536062378167641	0.0135802469135802	0.0201560468140442	0.272	0.042911877394636	0.0555555555555556	0.211143695014663
TTHERM_00030200	0.113966480446927	0	0.0623781676413255	0.0222222222222222	0.0240572171651495	0.128	0.0444444444444444	0.0789473684210526	0.187683284457478
TTHERM_00030210	0.122532588454376	0	0.0565302144249513	0.0345679012345679	0.0260078023407022	0.064	0.0371647509578544	0.0818713450292398	0.237536656891495
TTHERM_00030230	0.143761638733706	1	0.0467836257309941	0.0246913580246914	0.0214564369310793	0.184	0.0318007662835249	0.0555555555555556	0.173020527859237
TTHERM_00030250	0.133333333333333	1	0.0653021442495127	0.037037037037037	0.0286085825747724	0.128	0.0386973180076628	0.0526315789473684	0.228739002932551
TTHERM_00030260	0.132216014897579	1	0.0730994152046784	0.0493827160493827	0.0253576072821846	0.096	0.0478927203065133	0.0847953216374269	0.181818181818182
TTHERM_00030270	0.121042830540037	1	0.0477582846003899	0.0296296296296296	0.017555266579974	0.152	0.0417624521072797	0.0497076023391813	0.228739002932551
TTHERM_00030280	0.138175046554935	1	0.0399610136452242	0.0246913580246914	0.0208062418725618	0.096	0.046743295019157	0.0380116959064327	0.258064516129032
TTHERM_00030290	0.124767225325884	0	0.0555555555555556	0.0333333333333333	0.0227568270481144	0.176	0.042911877394636	0.0701754385964912	0.234604105571847
TTHERM_00030320	0.121042830540037	1	0.0653021442495127	0.0395061728395062	0.0299089726918075	0.056	0.0409961685823755	0.0847953216374269	0.187683284457478
TTHERM_00030330	0.12364990689013	1	0.0419103313840156	0.0148148148148148	0.0169050715214564	0.12	0.035632183908046	0.0847953216374269	0.208211143695015
TTHERM_00030340	0.114711359404097	0	0.0536062378167641	0.0407407407407407	0.0195058517555266	0.12	0.0490421455938697	0.0789473684210526	0.178885630498534
TTHERM_00030350	0.122532588454376	1	0.0545808966861598	0.0320987654320988	0.0266579973992198	0.128	0.0444444444444444	0.0584795321637427	0.228739002932551
TTHERM_00030360	0.122905027932961	0	0.0555555555555556	0.017283950617284	0.0227568270481144	0.184	0.0528735632183907	0.0350877192982456	0.131964809384164
TTHERM_00030370	0.132960893854748	0	0.0477582846003899	0.0296296296296296	0.0240572171651495	0.12	0.0425287356321839	0.0467836257309941	0.225806451612903
TTHERM_00030420	0.133705772811918	1	0.0360623781676413	0.0185185185185185	0.0143042912873862	0.112	0.0459770114942528	0.0380116959064327	0.152492668621701
TTHERM_00030430	0.136685288640596	1	0.0584795321637427	0.0308641975308642	0.023407022106632	0.088	0.0478927203065133	0.0555555555555556	0.173020527859237
TTHERM_00030460	0.134823091247672	1	0.0604288499025341	0.0382716049382716	0.0253576072821846	0.12	0.0371647509578544	0.0760233918128655	0.193548387096774
TTHERM_00030470	0.132588454376164	1	0.0545808966861598	0.0259259259259259	0.0214564369310793	0.08	0.046743295019157	0.0701754385964912	0.18475073313783
TTHERM_00030480	0.141527001862197	1	0.0633528265107212	0.0358024691358025	0.0260078023407022	0.112	0.0390804597701149	0.064327485380117	0.208211143695015
TTHERM_00030490	0.141154562383613	1	0.037037037037037	0.0197530864197531	0.0149544863459038	0.224	0.035632183908046	0.0380116959064327	0.231671554252199
TTHERM_00030520	0.137057728119181	1	0.057504873294347	0.0308641975308642	0.0279583875162549	0.112	0.0295019157088123	0.0672514619883041	0.214076246334311
TTHERM_00030530	0.1243947858473	1	0.0614035087719298	0.0259259259259259	0.0266579973992198	0.04	0.068582375478927	0.0409356725146199	0.202346041055718
TTHERM_00030540	0.135940409683426	1	0.0701754385964912	0.037037037037037	0.0357607282184655	0.128	0.0444444444444444	0.0730994152046784	0.211143695014663
TTHERM_00030580	0.138919925512104	0	0.0614035087719298	0.0271604938271605	0.0182054616384915	0.264	0.0402298850574712	0.0935672514619883	0.140762463343108
TTHERM_00030590	0.112104283054004	1	0.0409356725146199	0.0185185185185185	0.0266579973992198	0.104	0.0586206896551723	0.0526315789473684	0.211143695014663
TTHERM_00031620	0.140409683426443	1	0.050682261208577	0.0333333333333333	0.0279583875162549	0.104	0.0452107279693486	0.0760233918128655	0.149560117302053
TTHERM_00031640	0.134078212290503	1	0.0682261208576998	0.0345679012345679	0.0286085825747724	0.048	0.0494252873563218	0.0964912280701754	0.108504398826979
TTHERM_00031670	0.134078212290503	1	0.0672514619883041	0.0308641975308642	0.02925877763329	0.176	0.0333333333333334	0.0818713450292398	0.196480938416422
TTHERM_00031680	0.141527001862197	1	0.0477582846003899	0.0308641975308642	0.0247074122236671	0.104	0.0310344827586207	0.0789473684210526	0.178885630498534
TTHERM_00031700	0.13072625698324	1	0.0594541910331384	0.0345679012345679	0.02925877763329	0.144	0.0444444444444444	0.064327485380117	0.178885630498534
TTHERM_00031710	0.140037243947858	1	0.0389863547758285	0.0234567901234568	0.0162548764629389	0.168	0.0528735632183907	0.0584795321637427	0.187683284457478
TTHERM_00031740	0.132960893854748	1	0.0545808966861598	0.0234567901234568	0.0247074122236671	0.112	0.042911877394636	0.0584795321637427	0.243401759530792
TTHERM_00031750	0.118808193668529	1	0.0350877192982456	0.017283950617284	0.0208062418725618	0.144	0.0398467432950191	0.0321637426900585	0.181818181818182
TTHERM_00031760	0.134078212290503	1	0.0721247563352826	0.0543209876543209	0.0260078023407022	0.08	0.0593869731800765	0.111111111111111	0.173020527859237
TTHERM_00031770	0.129981378026071	1	0.0467836257309941	0.0296296296296296	0.023407022106632	0.104	0.0494252873563218	0.0730994152046784	0.278592375366569
TTHERM_00031800	0.132960893854748	1	0.0497076023391813	0.0395061728395062	0.0188556566970091	0.048	0.0567049808429118	0.0701754385964912	0.187683284457478
TTHERM_00031810	0.123277467411546	1	0.0526315789473684	0.0271604938271605	0.0227568270481144	0.08	0.0486590038314176	0.0672514619883041	0.26099706744868
TTHERM_00031820	0.142271880819367	1	0.0565302144249513	0.0222222222222222	0.0221066319895969	0.072	0.054022988505747	0.0701754385964912	0.196480938416422
TTHERM_00031830	0.134450651769087	1	0.0555555555555556	0.0246913580246914	0.0208062418725618	0.056	0.0505747126436781	0.064327485380117	0.18475073313783
TTHERM_00031840	0.143016759776536	1	0.0584795321637427	0.0209876543209877	0.0182054616384915	0.176	0.0471264367816091	0.0701754385964912	0.152492668621701
TTHERM_00032850	0.147858472998138	1	0.043859649122807	0.0234567901234568	0.011703511053316	0.088	0.050191570881226	0.064327485380117	0.202346041055718
TTHERM_00032860	0.132588454376164	1	0.0477582846003899	0.0271604938271605	0.0214564369310793	0.192	0.0455938697318007	0.064327485380117	0.175953079178886
TTHERM_00032870	0.140782122905028	1	0.0467836257309941	0.0259259259259259	0.0188556566970091	0.096	0.0597701149425286	0.0409356725146199	0.205278592375366
TTHERM_00032880	0.142644320297951	1	0.064327485380117	0.0259259259259259	0.0266579973992198	0.12	0.0532567049808428	0.087719298245614	0.196480938416422
TTHERM_00032890	0.125884543761639	1	0.0526315789473684	0.0259259259259259	0.0247074122236671	0.104	0.0452107279693486	0.0701754385964912	0.214076246334311
TTHERM_00034910	0.133333333333333	1	0.0614035087719298	0.0259259259259259	0.0260078023407022	0.088	0.046743295019157	0.0730994152046784	0.287390029325513
TTHERM_00034940	0.143389199255121	1	0.0545808966861598	0.0222222222222222	0.0253576072821846	0.064	0.0455938697318007	0.0526315789473684	0.258064516129032
TTHERM_00034950	0.148975791433892	1	0.050682261208577	0.0320987654320988	0.0208062418725618	0.112	0.0440613026819923	0.0555555555555556	0.18475073313783
TTHERM_00034970	0.125139664804469	0	0.0760233918128655	0.045679012345679	0.0325097529258777	0.12	0.0363984674329502	0.119883040935673	0.193548387096774
TTHERM_00034990	0.118063314711359	1	0.0380116959064327	0.0160493827160494	0.0221066319895969	0.168	0.042911877394636	0.0409356725146199	0.167155425219941
TTHERM_00035050	0.0983240223463686	1	0.0428849902534113	0.0234567901234568	0.0273081924577373	0.12	0.0632183908045976	0.0380116959064327	0.120234604105572
TTHERM_00035060	0.131843575418994	1	0.0536062378167641	0.0197530864197531	0.0273081924577373	0.104	0.0417624521072797	0.0526315789473684	0.190615835777126
TTHERM_00035070	0.119925512104283	1	0.057504873294347	0.0358024691358025	0.0273081924577373	0.112	0.0329501915708813	0.0906432748538012	0.234604105571847
TTHERM_00035090	0.122532588454376	1	0.0477582846003899	0.0234567901234568	0.0221066319895969	0.208	0.0471264367816091	0.0526315789473684	0.228739002932551
TTHERM_00035110	0.137430167597765	1	0.0555555555555556	0.0197530864197531	0.0279583875162549	0.064	0.0486590038314176	0.0760233918128655	0.219941348973607
TTHERM_00035120	0.132588454376164	1	0.0565302144249513	0.0185185185185185	0.0182054616384915	0.128	0.0509578544061302	0.0526315789473684	0.190615835777126
TTHERM_00035150	0.126256983240223	1	0.0672514619883041	0.0296296296296296	0.0312093628088426	0.064	0.035632183908046	0.0818713450292398	0.175953079178886
TTHERM_00035160	0.125884543761639	1	0.0565302144249513	0.0259259259259259	0.0195058517555266	0.08	0.0486590038314176	0.087719298245614	0.170087976539589
TTHERM_00035170	0.140037243947858	1	0.0789473684210526	0.0395061728395062	0.0422626788036411	0.064	0.0363984674329502	0.0701754385964912	0.187683284457478
TTHERM_00035180	0.131098696461825	1	0.0555555555555556	0.0271604938271605	0.0260078023407022	0.072	0.0597701149425286	0.0789473684210526	0.190615835777126
TTHERM_00035200	0.14487895716946	1	0.057504873294347	0.0308641975308642	0.0305591677503251	0.12	0.039463601532567	0.0935672514619883	0.190615835777126
TTHERM_00035240	0.145996275605214	1	0.0604288499025341	0.0358024691358025	0.0247074122236671	0.064	0.0432950191570881	0.0847953216374269	0.237536656891495
TTHERM_00035250	0.125884543761639	1	0.0623781676413255	0.0358024691358025	0.023407022106632	0.072	0.0490421455938697	0.0906432748538012	0.149560117302053
TTHERM_00035270	0.13780260707635	1	0.0516569200779727	0.0246913580246914	0.0208062418725618	0.072	0.0524904214559386	0.0701754385964912	0.228739002932551
TTHERM_00035290	0.125139664804469	1	0.0653021442495127	0.0641975308641975	0.0403120936280884	0.024	0.0436781609195402	0.0906432748538012	0.208211143695015
TTHERM_00035300	0.127374301675978	1	0.0526315789473684	0.0320987654320988	0.023407022106632	0.048	0.054022988505747	0.0730994152046784	0.196480938416422
TTHERM_00035320	0.141154562383613	1	0.037037037037037	0.0135802469135802	0.0188556566970091	0.176	0.0448275862068965	0.0321637426900585	0.217008797653959
TTHERM_00035330	0.121415270018622	1	0.0536062378167641	0.0296296296296296	0.0208062418725618	0.08	0.0494252873563218	0.0730994152046784	0.278592375366569
TTHERM_00035350	0.128119180633147	1	0.0594541910331384	0.0296296296296296	0.0273081924577373	0.08	0.0666666666666665	0.0672514619883041	0.231671554252199
TTHERM_00035380	0.122905027932961	1	0.0536062378167641	0.0234567901234568	0.0208062418725618	0.072	0.0559386973180076	0.064327485380117	0.167155425219941
TTHERM_00035390	0.120670391061452	1	0.0633528265107212	0.0333333333333333	0.0221066319895969	0.064	0.0570881226053639	0.0789473684210526	0.208211143695015
TTHERM_00035400	0.137057728119181	1	0.050682261208577	0.0271604938271605	0.0273081924577373	0.112	0.0521072796934865	0.0701754385964912	0.243401759530792
TTHERM_00035420	0.131098696461825	1	0.0555555555555556	0.0234567901234568	0.0221066319895969	0.072	0.046743295019157	0.0555555555555556	0.234604105571847
TTHERM_00035460	0.120670391061452	1	0.0692007797270955	0.0333333333333333	0.0318595578673602	0.16	0.0337164750957855	0.0760233918128655	0.217008797653959
TTHERM_00035470	0.142271880819367	1	0.0808966861598441	0.0234567901234568	0.0253576072821846	0.12	0.0386973180076628	0.0672514619883041	0.196480938416422
TTHERM_00035480	0.138919925512104	1	0.0536062378167641	0.0333333333333333	0.0253576072821846	0.136	0.0436781609195402	0.0818713450292398	0.217008797653959
TTHERM_00035490	0.137430167597765	1	0.050682261208577	0.0320987654320988	0.017555266579974	0.176	0.0337164750957855	0.0730994152046784	0.173020527859237
TTHERM_00035500	0.143389199255121	1	0.0487329434697856	0.0209876543209877	0.0286085825747724	0.088	0.0406130268199234	0.0789473684210526	0.175953079178886
TTHERM_00035520	0.110614525139665	1	0.0526315789473684	0.0209876543209877	0.0227568270481144	0.128	0.0570881226053639	0.0467836257309941	0.272727272727273
TTHERM_00035550	0.11657355679702	0	0.057504873294347	0.0246913580246914	0.0279583875162549	0.128	0.0475095785440612	0.0584795321637427	0.208211143695015
TTHERM_00035590	0.115083798882681	1	0.0467836257309941	0.0111111111111111	0.023407022106632	0.128	0.046743295019157	0.0292397660818713	0.211143695014663
TTHERM_00035620	0.13780260707635	1	0.050682261208577	0.0320987654320988	0.0195058517555266	0.08	0.0436781609195402	0.0614035087719298	0.18475073313783
TTHERM_00035630	0.128119180633147	0	0.0701754385964912	0.0271604938271605	0.0318595578673602	0.112	0.0448275862068965	0.0730994152046784	0.217008797653959
TTHERM_00035660	0.132588454376164	1	0.0750487329434698	0.037037037037037	0.0299089726918075	0.072	0.0448275862068965	0.10233918128655	0.240469208211144
TTHERM_00035670	0.13147113594041	1	0.0555555555555556	0.0209876543209877	0.0208062418725618	0.168	0.0513409961685823	0.0584795321637427	0.164222873900293
TTHERM_00036810	0.135940409683426	1	0.0458089668615984	0.0234567901234568	0.0162548764629389	0.072	0.0421455938697318	0.0672514619883041	0.205278592375366
TTHERM_00036880	0.13780260707635	0	0.0487329434697856	0.0271604938271605	0.0214564369310793	0.144	0.0386973180076628	0.0497076023391813	0.205278592375366
TTHERM_00036920	0.116945996275605	1	0.057504873294347	0.0222222222222222	0.0247074122236671	0.2	0.0528735632183907	0.0614035087719298	0.12316715542522
TTHERM_00036940	0.11657355679702	1	0.0545808966861598	0.0283950617283951	0.0325097529258777	0.096	0.0528735632183907	0.0672514619883041	0.13782991202346
TTHERM_00037000	0.1243947858473	1	0.0604288499025341	0.0382716049382716	0.0299089726918075	0.08	0.0413793103448276	0.0818713450292398	0.181818181818182
TTHERM_00037040	0.113594040968343	0	0.0565302144249513	0.0271604938271605	0.0214564369310793	0.152	0.039463601532567	0.0672514619883041	0.205278592375366
TTHERM_00037050	0.114711359404097	0	0.0565302144249513	0.0308641975308642	0.0188556566970091	0.136	0.0513409961685823	0.0672514619883041	0.161290322580645
TTHERM_00037060	0.119925512104283	0	0.0467836257309941	0.0222222222222222	0.0221066319895969	0.104	0.0509578544061302	0.0467836257309941	0.214076246334311
TTHERM_00037070	0.106145251396648	1	0.0662768031189084	0.0358024691358025	0.0214564369310793	0.08	0.0314176245210728	0.0730994152046784	0.231671554252199
TTHERM_00037110	0.128491620111732	0	0.0633528265107212	0.0345679012345679	0.0266579973992198	0.136	0.042911877394636	0.064327485380117	0.134897360703812
TTHERM_00037120	0.147858472998138	1	0.0311890838206628	0.0185185185185185	0.0130039011703511	0.216	0.0486590038314176	0.0350877192982456	0.134897360703812
TTHERM_00037130	0.124767225325884	1	0.0526315789473684	0.0197530864197531	0.0221066319895969	0.16	0.0402298850574712	0.0614035087719298	0.155425219941349
TTHERM_00037140	0.119180633147113	0	0.0419103313840156	0.0197530864197531	0.0195058517555266	0.232	0.0586206896551723	0.0555555555555556	0.0997067448680351
TTHERM_00037170	0.134078212290503	0	0.0516569200779727	0.0209876543209877	0.0195058517555266	0.112	0.0521072796934865	0.0350877192982456	0.193548387096774
TTHERM_00037210	0.127001862197393	1	0.0604288499025341	0.0308641975308642	0.0266579973992198	0.12	0.042911877394636	0.0584795321637427	0.170087976539589
TTHERM_00037220	0.135195530726257	0	0.050682261208577	0.0197530864197531	0.0240572171651495	0.12	0.0521072796934865	0.0497076023391813	0.152492668621701
TTHERM_00037240	0.13780260707635	1	0.0399610136452242	0.0234567901234568	0.0182054616384915	0.2	0.0452107279693486	0.0380116959064327	0.237536656891495
TTHERM_00037260	0.135940409683426	1	0.0662768031189084	0.0419753086419753	0.0338101430429129	0.104	0.0478927203065133	0.10233918128655	0.217008797653959
TTHERM_00037270	0.122532588454376	1	0.0380116959064327	0.0222222222222222	0.0240572171651495	0.072	0.057471264367816	0.0409356725146199	0.214076246334311
TTHERM_00037280	0.128491620111732	1	0.057504873294347	0.0308641975308642	0.0253576072821846	0.104	0.0452107279693486	0.0701754385964912	0.181818181818182
TTHERM_00037290	0.125884543761639	1	0.0633528265107212	0.0320987654320988	0.0331599479843953	0.144	0.0371647509578544	0.0847953216374269	0.196480938416422
TTHERM_00037320	0.119553072625698	1	0.0516569200779727	0.017283950617284	0.0201560468140442	0.208	0.0444444444444444	0.0409356725146199	0.196480938416422
TTHERM_00037330	0.119553072625698	1	0.101364522417154	0.0716049382716049	0.0487646293888167	0.048	0.0463601532567049	0.166666666666667	0.18475073313783
TTHERM_00037340	0.129608938547486	1	0.0526315789473684	0.0209876543209877	0.02925877763329	0.152	0.0398467432950191	0.0380116959064327	0.146627565982405
TTHERM_00037350	0.114338919925512	0	0.0604288499025341	0.037037037037037	0.0266579973992198	0.144	0.0337164750957855	0.10233918128655	0.187683284457478
TTHERM_00037370	0.13072625698324	1	0.0233918128654971	0.0185185185185185	0.00910273081924578	0.104	0.0524904214559386	0.0409356725146199	0.120234604105572
TTHERM_00037390	0.142644320297951	1	0.0584795321637427	0.0308641975308642	0.017555266579974	0.04	0.0536398467432949	0.0584795321637427	0.272727272727273
TTHERM_00037400	0.143389199255121	1	0.0730994152046784	0.0320987654320988	0.0273081924577373	0.16	0.0390804597701149	0.0701754385964912	0.234604105571847
TTHERM_00037440	0.142271880819367	1	0.0467836257309941	0.0209876543209877	0.0162548764629389	0.128	0.042911877394636	0.0526315789473684	0.187683284457478
TTHERM_00037460	0.136312849162011	0	0.0653021442495127	0.0382716049382716	0.0273081924577373	0.088	0.0360153256704981	0.0730994152046784	0.175953079178886
TTHERM_00037490	0.131843575418994	1	0.057504873294347	0.0259259259259259	0.02925877763329	0.04	0.0471264367816091	0.064327485380117	0.18475073313783
TTHERM_00037500	0.132216014897579	1	0.0565302144249513	0.0296296296296296	0.0305591677503251	0.064	0.0417624521072797	0.0789473684210526	0.173020527859237
TTHERM_00037530	0.143016759776536	1	0.0526315789473684	0.0271604938271605	0.0279583875162549	0.064	0.0375478927203065	0.0672514619883041	0.187683284457478
TTHERM_00037590	0.136685288640596	1	0.0409356725146199	0.0197530864197531	0.0188556566970091	0.168	0.042911877394636	0.0467836257309941	0.164222873900293
TTHERM_00037600	0.126629422718808	1	0.0526315789473684	0.0296296296296296	0.0260078023407022	0.104	0.0409961685823755	0.087719298245614	0.217008797653959
TTHERM_00037610	0.140782122905028	1	0.0545808966861598	0.0185185185185185	0.0143042912873862	0.104	0.0513409961685823	0.0614035087719298	0.187683284457478
TTHERM_00037650	0.134823091247672	1	0.0477582846003899	0.0234567901234568	0.0136540962288687	0.12	0.0624521072796933	0.0526315789473684	0.190615835777126
TTHERM_00037680	0.146368715083799	1	0.0360623781676413	0.017283950617284	0.0123537061118335	0.12	0.0605363984674328	0.0380116959064327	0.129032258064516
TTHERM_00037710	0.133333333333333	1	0.0555555555555556	0.0259259259259259	0.0221066319895969	0.168	0.0425287356321839	0.0555555555555556	0.193548387096774
TTHERM_00037740	0.138175046554935	1	0.0555555555555556	0.0209876543209877	0.0344603381014304	0.072	0.0417624521072797	0.0730994152046784	0.287390029325513
TTHERM_00037750	0.122532588454376	1	0.0555555555555556	0.0308641975308642	0.0227568270481144	0.112	0.0375478927203065	0.0789473684210526	0.214076246334311
TTHERM_00037760	0.134450651769087	1	0.0526315789473684	0.0259259259259259	0.0247074122236671	0.04	0.0455938697318007	0.0584795321637427	0.214076246334311
TTHERM_00037780	0.116945996275605	1	0.0497076023391813	0.0234567901234568	0.023407022106632	0.152	0.0432950191570881	0.0526315789473684	0.222873900293255
TTHERM_00038800	0.146368715083799	0	0.0477582846003899	0.0308641975308642	0.0247074122236671	0.088	0.0513409961685823	0.0409356725146199	0.237536656891495
TTHERM_00038810	0.146741154562383	1	0.050682261208577	0.0246913580246914	0.0266579973992198	0.136	0.039463601532567	0.0935672514619883	0.18475073313783
TTHERM_00038820	0.13780260707635	0	0.0409356725146199	0.0197530864197531	0.0214564369310793	0.088	0.0528735632183907	0.0614035087719298	0.152492668621701
TTHERM_00038830	0.13072625698324	1	0.0614035087719298	0.0358024691358025	0.0214564369310793	0.064	0.0425287356321839	0.0818713450292398	0.214076246334311
TTHERM_00038860	0.136312849162011	0	0.0594541910331384	0.0246913580246914	0.0221066319895969	0.112	0.0386973180076628	0.0701754385964912	0.173020527859237
TTHERM_00038870	0.114338919925512	1	0.0584795321637427	0.0358024691358025	0.0214564369310793	0.088	0.0482758620689655	0.105263157894737	0.222873900293255
TTHERM_00038880	0.127001862197393	1	0.0467836257309941	0.0185185185185185	0.0182054616384915	0.08	0.0639846743295018	0.0584795321637427	0.272727272727273
TTHERM_00038910	0.153072625698324	1	0.0487329434697856	0.0296296296296296	0.0221066319895969	0.08	0.0337164750957855	0.0614035087719298	0.237536656891495
TTHERM_00038930	0.142644320297951	1	0.0653021442495127	0.0308641975308642	0.0299089726918075	0.08	0.0383141762452107	0.0701754385964912	0.181818181818182
TTHERM_00038940	0.132216014897579	1	0.0487329434697856	0.0234567901234568	0.0149544863459038	0.088	0.0590038314176244	0.0789473684210526	0.205278592375366
TTHERM_00038970	0.127374301675978	1	0.0584795321637427	0.0222222222222222	0.0273081924577373	0.096	0.0478927203065133	0.064327485380117	0.234604105571847
TTHERM_00038990	0.132960893854748	1	0.0896686159844055	0.0506172839506173	0.0429128738621587	0.128	0.0352490421455939	0.119883040935673	0.18475073313783
TTHERM_00039000	0.115083798882681	1	0.043859649122807	0.017283950617284	0.0221066319895969	0.072	0.0413793103448276	0.0614035087719298	0.149560117302053
TTHERM_00039010	0.134823091247672	1	0.0526315789473684	0.0209876543209877	0.0240572171651495	0.176	0.0517241379310344	0.0526315789473684	0.252199413489736
TTHERM_00039040	0.122532588454376	1	0.0555555555555556	0.0333333333333333	0.0227568270481144	0.08	0.0367816091954023	0.0818713450292398	0.193548387096774
TTHERM_00039050	0.138919925512104	0	0.0565302144249513	0.0308641975308642	0.0240572171651495	0.12	0.0360153256704981	0.0584795321637427	0.214076246334311
TTHERM_00039100	0.131098696461825	1	0.0672514619883041	0.0209876543209877	0.0253576072821846	0.144	0.0486590038314176	0.0818713450292398	0.217008797653959
TTHERM_00039110	0.144506517690875	1	0.0399610136452242	0.0333333333333333	0.0188556566970091	0.056	0.0421455938697318	0.0730994152046784	0.190615835777126
TTHERM_00039120	0.133333333333333	1	0.0701754385964912	0.0518518518518518	0.02925877763329	0.08	0.0367816091954023	0.105263157894737	0.196480938416422
TTHERM_00039140	0.132588454376164	1	0.0409356725146199	0.0296296296296296	0.0182054616384915	0.176	0.0486590038314176	0.064327485380117	0.208211143695015
TTHERM_00039150	0.131098696461825	1	0.0545808966861598	0.0320987654320988	0.0188556566970091	0.096	0.0440613026819923	0.064327485380117	0.281524926686217
TTHERM_00039160	0.134450651769087	1	0.0565302144249513	0.0271604938271605	0.0201560468140442	0.088	0.0494252873563218	0.0614035087719298	0.30791788856305
TTHERM_00039170	0.124022346368715	1	0.0536062378167641	0.0246913580246914	0.0188556566970091	0.168	0.0475095785440612	0.0701754385964912	0.214076246334311
TTHERM_00039180	0.138175046554935	1	0.050682261208577	0.0259259259259259	0.0221066319895969	0.08	0.054022988505747	0.0555555555555556	0.193548387096774
TTHERM_00039190	0.115456238361266	1	0.0623781676413255	0.0333333333333333	0.0260078023407022	0.184	0.0436781609195402	0.0847953216374269	0.293255131964809
TTHERM_00039210	0.121042830540037	1	0.0604288499025341	0.0259259259259259	0.0240572171651495	0.136	0.0459770114942528	0.0701754385964912	0.161290322580645
TTHERM_00039220	0.145996275605214	1	0.0467836257309941	0.0209876543209877	0.0201560468140442	0.264	0.0455938697318007	0.0409356725146199	0.19941348973607
TTHERM_00039230	0.137430167597765	1	0.0350877192982456	0.017283950617284	0.0143042912873862	0.104	0.050191570881226	0.0467836257309941	0.252199413489736
TTHERM_00039240	0.137430167597765	0	0.0653021442495127	0.0308641975308642	0.02925877763329	0.072	0.0367816091954023	0.087719298245614	0.231671554252199
TTHERM_00039270	0.138547486033519	1	0.0545808966861598	0.0222222222222222	0.0260078023407022	0.088	0.0402298850574712	0.0818713450292398	0.143695014662757
TTHERM_00039300	0.139664804469274	1	0.064327485380117	0.0345679012345679	0.0331599479843953	0.072	0.0333333333333334	0.0935672514619883	0.225806451612903
TTHERM_00040320	0.120670391061452	1	0.0565302144249513	0.0222222222222222	0.0195058517555266	0.072	0.0417624521072797	0.064327485380117	0.196480938416422
TTHERM_00040330	0.119925512104283	1	0.0380116959064327	0.0185185185185185	0.0162548764629389	0.072	0.0521072796934865	0.0672514619883041	0.258064516129032
TTHERM_00040340	0.132960893854748	1	0.0536062378167641	0.0271604938271605	0.0195058517555266	0.112	0.0498084291187739	0.0760233918128655	0.258064516129032
TTHERM_00040350	0.136685288640596	1	0.0467836257309941	0.0148148148148148	0.0143042912873862	0.144	0.0417624521072797	0.0789473684210526	0.187683284457478
TTHERM_00040370	0.12364990689013	1	0.0448343079922027	0.0308641975308642	0.0221066319895969	0.064	0.0413793103448276	0.0760233918128655	0.187683284457478
TTHERM_00040379	0.133333333333333	1	0.043859649122807	0.0209876543209877	0.0188556566970091	0.184	0.0448275862068965	0.0380116959064327	0.217008797653959
TTHERM_00040380	0.139292364990689	1	0.0419103313840156	0.0234567901234568	0.0201560468140442	0.104	0.0421455938697318	0.0614035087719298	0.190615835777126
TTHERM_00040400	0.128491620111732	0	0.0682261208576998	0.0259259259259259	0.0195058517555266	0.144	0.0383141762452107	0.0789473684210526	0.190615835777126
TTHERM_00041440	0.131843575418994	0	0.0711500974658869	0.0320987654320988	0.0318595578673602	0.176	0.0287356321839081	0.0614035087719298	0.240469208211144
TTHERM_00041460	0.132960893854748	1	0.043859649122807	0.0222222222222222	0.0253576072821846	0.08	0.0490421455938697	0.0584795321637427	0.249266862170088
TTHERM_00041480	0.134823091247672	1	0.057504873294347	0.0308641975308642	0.0221066319895969	0.064	0.0448275862068965	0.087719298245614	0.181818181818182
TTHERM_00041490	0.141899441340782	1	0.0536062378167641	0.037037037037037	0.0221066319895969	0.08	0.0406130268199234	0.087719298245614	0.214076246334311
TTHERM_00041520	0.11657355679702	1	0.0545808966861598	0.0185185185185185	0.0227568270481144	0.072	0.0570881226053639	0.0555555555555556	0.252199413489736
TTHERM_00041540	0.142271880819367	1	0.0555555555555556	0.0234567901234568	0.0182054616384915	0.104	0.0463601532567049	0.043859649122807	0.219941348973607
TTHERM_00041560	0.129608938547486	1	0.0526315789473684	0.0197530864197531	0.0143042912873862	0.208	0.0743295019157086	0.0526315789473684	0.231671554252199
TTHERM_00041580	0.134450651769087	1	0.0516569200779727	0.0246913580246914	0.0195058517555266	0.16	0.0452107279693486	0.0672514619883041	0.196480938416422
TTHERM_00041590	0.121787709497207	0	0.0692007797270955	0.0271604938271605	0.0253576072821846	0.112	0.0383141762452107	0.0847953216374269	0.217008797653959
TTHERM_00041620	0.147113594040968	1	0.0682261208576998	0.0395061728395062	0.0305591677503251	0.048	0.0302681992337165	0.0701754385964912	0.170087976539589
TTHERM_00041630	0.141154562383613	1	0.0565302144249513	0.0333333333333333	0.0305591677503251	0.104	0.0398467432950191	0.064327485380117	0.222873900293255
TTHERM_00042640	0.137430167597765	1	0.0594541910331384	0.0283950617283951	0.0286085825747724	0.2	0.0375478927203065	0.0584795321637427	0.287390029325513
TTHERM_00042650	0.135567970204842	1	0.043859649122807	0.0234567901234568	0.0156046814044213	0.104	0.0436781609195402	0.087719298245614	0.24633431085044
TTHERM_00042670	0.139292364990689	1	0.0321637426900585	0.0160493827160494	0.0156046814044213	0.112	0.0624521072796933	0.0497076023391813	0.13782991202346
TTHERM_00042700	0.113221601489758	1	0.0516569200779727	0.0320987654320988	0.0240572171651495	0.088	0.0463601532567049	0.0701754385964912	0.187683284457478
TTHERM_00042740	0.145996275605214	1	0.0516569200779727	0.0246913580246914	0.0240572171651495	0.064	0.0306513409961686	0.0584795321637427	0.173020527859237
TTHERM_00043740	0.143761638733706	1	0.0555555555555556	0.0358024691358025	0.0266579973992198	0.096	0.0498084291187739	0.0789473684210526	0.252199413489736
TTHERM_00043750	0.137430167597765	1	0.037037037037037	0.0234567901234568	0.0169050715214564	0.104	0.0398467432950191	0.0701754385964912	0.214076246334311
TTHERM_00043760	0.144506517690875	1	0.0302144249512671	0.0123456790123457	0.0214564369310793	0.184	0.0455938697318007	0.0292397660818713	0.18475073313783
TTHERM_00043770	0.127746741154562	1	0.0467836257309941	0.0209876543209877	0.0156046814044213	0.128	0.0624521072796933	0.0350877192982456	0.190615835777126
TTHERM_00043800	0.122532588454376	0	0.057504873294347	0.0271604938271605	0.0247074122236671	0.088	0.0475095785440612	0.0672514619883041	0.202346041055718
TTHERM_00043820	0.116201117318436	1	0.0516569200779727	0.0358024691358025	0.0312093628088426	0.04	0.0509578544061302	0.0789473684210526	0.225806451612903
TTHERM_00043830	0.126629422718808	1	0.0497076023391813	0.0185185185185185	0.0286085825747724	0.08	0.0478927203065133	0.0818713450292398	0.208211143695015
TTHERM_00043840	0.128491620111732	0	0.0662768031189084	0.0283950617283951	0.0286085825747724	0.104	0.0363984674329502	0.0730994152046784	0.190615835777126
TTHERM_00043880	0.132960893854748	0	0.057504873294347	0.0308641975308642	0.0201560468140442	0.096	0.0482758620689655	0.0789473684210526	0.190615835777126
TTHERM_00043890	0.128119180633147	0	0.0614035087719298	0.0308641975308642	0.0266579973992198	0.168	0.0475095785440612	0.0672514619883041	0.219941348973607
TTHERM_00043900	0.125884543761639	1	0.0428849902534113	0.0197530864197531	0.0156046814044213	0.112	0.061302681992337	0.0818713450292398	0.222873900293255
TTHERM_00043910	0.123277467411546	0	0.0633528265107212	0.0419753086419753	0.0286085825747724	0.112	0.0513409961685823	0.064327485380117	0.140762463343108
TTHERM_00043930	0.128119180633147	1	0.0477582846003899	0.0222222222222222	0.0208062418725618	0.056	0.0417624521072797	0.0701754385964912	0.181818181818182
TTHERM_00043940	0.134450651769087	1	0.057504873294347	0.0246913580246914	0.0182054616384915	0.16	0.0444444444444444	0.0672514619883041	0.158357771260997
TTHERM_00044960	0.125139664804469	1	0.0565302144249513	0.0333333333333333	0.0357607282184655	0.136	0.0329501915708813	0.0555555555555556	0.219941348973607
TTHERM_00044990	0.133333333333333	0	0.0458089668615984	0.0209876543209877	0.017555266579974	0.112	0.0555555555555554	0.0497076023391813	0.167155425219941
TTHERM_00045000	0.122905027932961	0	0.0467836257309941	0.0222222222222222	0.0227568270481144	0.024	0.0505747126436781	0.064327485380117	0.211143695014663
TTHERM_00045010	0.141527001862197	1	0.0760233918128655	0.0432098765432099	0.0312093628088426	0.056	0.0402298850574712	0.105263157894737	0.217008797653959
TTHERM_00045030	0.134823091247672	1	0.0331384015594542	0.0197530864197531	0.0136540962288687	0.216	0.0452107279693486	0.0380116959064327	0.143695014662757
TTHERM_00045060	0.144506517690875	1	0.057504873294347	0.0296296296296296	0.0260078023407022	0.096	0.0398467432950191	0.0672514619883041	0.196480938416422
TTHERM_00046070	0.139292364990689	0	0.0487329434697856	0.0320987654320988	0.0188556566970091	0.056	0.0509578544061302	0.0994152046783626	0.202346041055718
TTHERM_00046080	0.13147113594041	1	0.0487329434697856	0.0320987654320988	0.0253576072821846	0.096	0.0521072796934865	0.064327485380117	0.231671554252199
TTHERM_00046090	0.129608938547486	1	0.0545808966861598	0.0308641975308642	0.0188556566970091	0.152	0.0509578544061302	0.0760233918128655	0.24633431085044
TTHERM_00046100	0.124767225325884	1	0.0458089668615984	0.0185185185185185	0.0143042912873862	0.144	0.0482758620689655	0.0555555555555556	0.214076246334311
TTHERM_00046110	0.131843575418994	1	0.0555555555555556	0.0259259259259259	0.0214564369310793	0.136	0.0402298850574712	0.0701754385964912	0.275659824046921
TTHERM_00046120	0.135940409683426	0	0.0419103313840156	0.0259259259259259	0.0182054616384915	0.12	0.0390804597701149	0.0672514619883041	0.170087976539589
TTHERM_00046140	0.149720670391061	1	0.0448343079922027	0.0308641975308642	0.0188556566970091	0.216	0.0425287356321839	0.064327485380117	0.187683284457478
TTHERM_00046190	0.137430167597765	1	0.0409356725146199	0.0234567901234568	0.017555266579974	0.096	0.0398467432950191	0.0672514619883041	0.155425219941349
TTHERM_00046200	0.13072625698324	1	0.0458089668615984	0.0234567901234568	0.0201560468140442	0.168	0.0452107279693486	0.0701754385964912	0.181818181818182
TTHERM_00046230	0.126256983240223	0	0.0565302144249513	0.0209876543209877	0.0240572171651495	0.128	0.0475095785440612	0.064327485380117	0.231671554252199
TTHERM_00046250	0.140782122905028	1	0.057504873294347	0.0222222222222222	0.0318595578673602	0.008	0.0348659003831418	0.0584795321637427	0.302052785923753
TTHERM_00046260	0.138547486033519	0	0.0477582846003899	0.0222222222222222	0.0195058517555266	0.128	0.050191570881226	0.0584795321637427	0.202346041055718
TTHERM_00046270	0.138175046554935	1	0.050682261208577	0.0308641975308642	0.0253576072821846	0.136	0.0432950191570881	0.0964912280701754	0.178885630498534
TTHERM_00046280	0.1243947858473	1	0.0604288499025341	0.0271604938271605	0.0338101430429129	0.056	0.0528735632183907	0.0584795321637427	0.181818181818182
TTHERM_00046290	0.124767225325884	1	0.0526315789473684	0.0259259259259259	0.0266579973992198	0.104	0.0471264367816091	0.0467836257309941	0.193548387096774
TTHERM_00046330	0.114338919925512	1	0.0565302144249513	0.0283950617283951	0.0227568270481144	0.12	0.0409961685823755	0.0730994152046784	0.18475073313783
TTHERM_00046340	0.138919925512104	1	0.0526315789473684	0.0283950617283951	0.0227568270481144	0.08	0.0551724137931033	0.0789473684210526	0.234604105571847
TTHERM_00046350	0.143389199255121	0	0.0536062378167641	0.0246913580246914	0.02925877763329	0.088	0.0363984674329502	0.0818713450292398	0.205278592375366
TTHERM_00046380	0.145251396648045	1	0.0419103313840156	0.00987654320987654	0.0130039011703511	0.096	0.0521072796934865	0.0526315789473684	0.190615835777126
TTHERM_00046410	0.132216014897579	1	0.050682261208577	0.0395061728395062	0.0273081924577373	0.104	0.0417624521072797	0.0935672514619883	0.164222873900293
TTHERM_00046430	0.109497206703911	1	0.064327485380117	0.0296296296296296	0.0195058517555266	0.096	0.0486590038314176	0.0730994152046784	0.173020527859237
TTHERM_00046450	0.134078212290503	1	0.0545808966861598	0.0246913580246914	0.0240572171651495	0.096	0.0475095785440612	0.064327485380117	0.143695014662757
TTHERM_00046470	0.122905027932961	1	0.0653021442495127	0.0271604938271605	0.0273081924577373	0.168	0.0463601532567049	0.0818713450292398	0.196480938416422
TTHERM_00046490	0.119180633147113	0	0.0614035087719298	0.0271604938271605	0.023407022106632	0.136	0.0371647509578544	0.064327485380117	0.170087976539589
TTHERM_00046500	0.137430167597765	1	0.0448343079922027	0.0271604938271605	0.0214564369310793	0.064	0.050191570881226	0.064327485380117	0.143695014662757
TTHERM_00046520	0.129981378026071	1	0.0409356725146199	0.0197530864197531	0.0162548764629389	0.136	0.0436781609195402	0.0467836257309941	0.211143695014663
TTHERM_00046530	0.141899441340782	1	0.0545808966861598	0.0246913580246914	0.0318595578673602	0.08	0.0413793103448276	0.0526315789473684	0.240469208211144
TTHERM_00046540	0.143389199255121	1	0.0604288499025341	0.0185185185185185	0.0240572171651495	0.16	0.0390804597701149	0.043859649122807	0.231671554252199
TTHERM_00046570	0.117690875232775	0	0.050682261208577	0.0271604938271605	0.0247074122236671	0.168	0.0436781609195402	0.0672514619883041	0.266862170087976
TTHERM_00046580	0.116945996275605	1	0.0389863547758285	0.0185185185185185	0.0260078023407022	0.144	0.0448275862068965	0.043859649122807	0.228739002932551
TTHERM_00046630	0.141154562383613	1	0.0477582846003899	0.0271604938271605	0.0143042912873862	0.152	0.0367816091954023	0.0614035087719298	0.164222873900293
TTHERM_00046660	0.13072625698324	1	0.0565302144249513	0.0308641975308642	0.0221066319895969	0.072	0.050191570881226	0.0935672514619883	0.219941348973607
TTHERM_00046680	0.129608938547486	1	0.0662768031189084	0.0382716049382716	0.02925877763329	0.048	0.0452107279693486	0.105263157894737	0.24633431085044
TTHERM_00046700	0.115456238361266	1	0.0487329434697856	0.0308641975308642	0.0331599479843953	0.088	0.0386973180076628	0.0701754385964912	0.266862170087976
TTHERM_00046710	0.119180633147113	1	0.0721247563352826	0.0432098765432099	0.0338101430429129	0.08	0.0383141762452107	0.108187134502924	0.140762463343108
TTHERM_00046730	0.121787709497207	1	0.0701754385964912	0.0395061728395062	0.0338101430429129	0.032	0.0386973180076628	0.0847953216374269	0.281524926686217
TTHERM_00046740	0.13147113594041	1	0.0467836257309941	0.0308641975308642	0.0221066319895969	0.168	0.0743295019157086	0.0818713450292398	0.190615835777126
TTHERM_00046780	0.119925512104283	1	0.0467836257309941	0.0246913580246914	0.0214564369310793	0.072	0.0409961685823755	0.0760233918128655	0.222873900293255
TTHERM_00046800	0.140782122905028	1	0.0409356725146199	0.0407407407407407	0.0221066319895969	0.136	0.0455938697318007	0.0789473684210526	0.196480938416422
TTHERM_00046810	0.128491620111732	0	0.0623781676413255	0.0222222222222222	0.0377113133940182	0.168	0.0440613026819923	0.0409356725146199	0.211143695014663
TTHERM_00046820	0.109869646182495	1	0.0536062378167641	0.0234567901234568	0.023407022106632	0.128	0.0363984674329502	0.0730994152046784	0.205278592375366
TTHERM_00046830	0.137057728119181	1	0.0604288499025341	0.0345679012345679	0.0286085825747724	0.088	0.0417624521072797	0.0906432748538012	0.140762463343108
TTHERM_00046850	0.113221601489758	1	0.0448343079922027	0.0123456790123457	0.017555266579974	0.168	0.0478927203065133	0.0497076023391813	0.181818181818182
TTHERM_00046870	0.127001862197393	1	0.0516569200779727	0.0358024691358025	0.0208062418725618	0.112	0.064750957854406	0.0555555555555556	0.202346041055718
TTHERM_00046880	0.11731843575419	1	0.0740740740740741	0.0395061728395062	0.02925877763329	0.176	0.0386973180076628	0.0672514619883041	0.178885630498534
TTHERM_00046890	0.101675977653631	1	0.0682261208576998	0.0382716049382716	0.0240572171651495	0.088	0.0547892720306512	0.0701754385964912	0.26099706744868
TTHERM_00046899	0.12364990689013	0	0.0653021442495127	0.0283950617283951	0.0312093628088426	0.224	0.0363984674329502	0.087719298245614	0.164222873900293
TTHERM_00046920	0.124767225325884	0	0.0497076023391813	0.0271604938271605	0.0312093628088426	0.088	0.0475095785440612	0.0526315789473684	0.272727272727273
TTHERM_00046930	0.138919925512104	1	0.0526315789473684	0.0246913580246914	0.017555266579974	0.056	0.0344827586206897	0.0497076023391813	0.219941348973607
TTHERM_00046940	0.13072625698324	1	0.0536062378167641	0.0283950617283951	0.0260078023407022	0.136	0.0337164750957855	0.0614035087719298	0.237536656891495
TTHERM_00046960	0.141527001862197	1	0.0545808966861598	0.0246913580246914	0.0240572171651495	0.16	0.042911877394636	0.0614035087719298	0.234604105571847
TTHERM_00046970	0.118808193668529	0	0.0633528265107212	0.0358024691358025	0.0286085825747724	0.12	0.0452107279693486	0.0497076023391813	0.205278592375366
TTHERM_00046980	0.118808193668529	0	0.0565302144249513	0.0271604938271605	0.0240572171651495	0.04	0.0651340996168581	0.0964912280701754	0.181818181818182
TTHERM_00047040	0.120670391061452	1	0.0682261208576998	0.037037037037037	0.0247074122236671	0.088	0.0406130268199234	0.0701754385964912	0.272727272727273
TTHERM_00047050	0.119180633147113	1	0.0662768031189084	0.0407407407407407	0.0266579973992198	0.064	0.0486590038314176	0.0789473684210526	0.26099706744868
TTHERM_00047070	0.13072625698324	1	0.0497076023391813	0.0222222222222222	0.0240572171651495	0.104	0.0371647509578544	0.0467836257309941	0.252199413489736
TTHERM_00047080	0.127746741154562	0	0.064327485380117	0.0382716049382716	0.02925877763329	0.144	0.046743295019157	0.0730994152046784	0.252199413489736
TTHERM_00047100	0.129236499068901	0	0.0428849902534113	0.0209876543209877	0.0188556566970091	0.136	0.0505747126436781	0.0584795321637427	0.146627565982405
TTHERM_00047110	0.142644320297951	1	0.0428849902534113	0.0320987654320988	0.0260078023407022	0.08	0.0402298850574712	0.0614035087719298	0.196480938416422
TTHERM_00047120	0.132588454376164	1	0.0653021442495127	0.0358024691358025	0.0305591677503251	0.056	0.0379310344827586	0.0526315789473684	0.284457478005865
TTHERM_00047130	0.132960893854748	1	0.0458089668615984	0.0283950617283951	0.0188556566970091	0.136	0.0455938697318007	0.0789473684210526	0.205278592375366
TTHERM_00047140	0.128491620111732	1	0.0389863547758285	0.0197530864197531	0.0162548764629389	0.104	0.0563218390804597	0.0467836257309941	0.237536656891495
TTHERM_00047160	0.109124767225326	1	0.0604288499025341	0.0345679012345679	0.0318595578673602	0.08	0.0398467432950191	0.087719298245614	0.173020527859237
TTHERM_00047170	0.12364990689013	0	0.0565302144249513	0.0382716049382716	0.0266579973992198	0.088	0.0459770114942528	0.0701754385964912	0.24633431085044
TTHERM_00047180	0.119180633147113	1	0.0604288499025341	0.0320987654320988	0.0299089726918075	0.08	0.0402298850574712	0.0994152046783626	0.19941348973607
TTHERM_00047190	0.128491620111732	1	0.043859649122807	0.0271604938271605	0.0240572171651495	0.176	0.0475095785440612	0.0497076023391813	0.181818181818182
TTHERM_00047200	0.137057728119181	1	0.0389863547758285	0.0148148148148148	0.0162548764629389	0.128	0.0444444444444444	0.0497076023391813	0.158357771260997
TTHERM_00047210	0.134823091247672	1	0.043859649122807	0.0135802469135802	0.0169050715214564	0.176	0.0486590038314176	0.0614035087719298	0.214076246334311
TTHERM_00047230	0.13780260707635	1	0.0623781676413255	0.045679012345679	0.0370611183355007	0.064	0.0440613026819923	0.105263157894737	0.258064516129032
TTHERM_00047260	0.13147113594041	1	0.0380116959064327	0.0222222222222222	0.0169050715214564	0.176	0.0551724137931033	0.0614035087719298	0.252199413489736
TTHERM_00047270	0.126629422718808	1	0.0662768031189084	0.0333333333333333	0.0253576072821846	0.096	0.0417624521072797	0.0760233918128655	0.205278592375366
TTHERM_00047300	0.124767225325884	1	0.064327485380117	0.0308641975308642	0.0253576072821846	0.056	0.039463601532567	0.0847953216374269	0.217008797653959
TTHERM_00047330	0.133705772811918	0	0.0380116959064327	0.0185185185185185	0.0201560468140442	0.072	0.0417624521072797	0.0584795321637427	0.178885630498534
TTHERM_00047340	0.129236499068901	0	0.0545808966861598	0.0283950617283951	0.0253576072821846	0.088	0.0478927203065133	0.0730994152046784	0.170087976539589
TTHERM_00047350	0.147858472998138	1	0.0458089668615984	0.0234567901234568	0.0221066319895969	0.112	0.0471264367816091	0.064327485380117	0.296187683284457
TTHERM_00047360	0.152700186219739	0	0.0516569200779727	0.0296296296296296	0.0260078023407022	0.144	0.0402298850574712	0.0760233918128655	0.187683284457478
TTHERM_00047370	0.1243947858473	1	0.0448343079922027	0.0308641975308642	0.023407022106632	0.128	0.0413793103448276	0.0789473684210526	0.237536656891495
TTHERM_00047380	0.135567970204842	1	0.0428849902534113	0.0234567901234568	0.023407022106632	0.064	0.0459770114942528	0.0789473684210526	0.214076246334311
TTHERM_00047390	0.131843575418994	1	0.0497076023391813	0.0222222222222222	0.02925877763329	0.152	0.0409961685823755	0.0292397660818713	0.170087976539589
TTHERM_00047430	0.132216014897579	1	0.0526315789473684	0.0395061728395062	0.02925877763329	0.064	0.0440613026819923	0.0789473684210526	0.211143695014663
TTHERM_00047440	0.134078212290503	1	0.0604288499025341	0.0222222222222222	0.02925877763329	0.08	0.0409961685823755	0.0701754385964912	0.19941348973607
TTHERM_00047450	0.115083798882681	1	0.0536062378167641	0.0271604938271605	0.0162548764629389	0.12	0.0471264367816091	0.0526315789473684	0.222873900293255
TTHERM_00047460	0.113221601489758	1	0.0389863547758285	0.0160493827160494	0.0338101430429129	0.12	0.0486590038314176	0.0467836257309941	0.178885630498534
TTHERM_00047500	0.128864059590316	1	0.0350877192982456	0.0209876543209877	0.0136540962288687	0.152	0.0329501915708813	0.0292397660818713	0.146627565982405
TTHERM_00047510	0.125139664804469	1	0.057504873294347	0.0222222222222222	0.0214564369310793	0.112	0.0432950191570881	0.0701754385964912	0.202346041055718
TTHERM_00047540	0.124767225325884	1	0.0477582846003899	0.0320987654320988	0.0260078023407022	0.104	0.0333333333333334	0.0584795321637427	0.167155425219941
TTHERM_00047550	0.13072625698324	1	0.0516569200779727	0.0259259259259259	0.0195058517555266	0.088	0.0440613026819923	0.0467836257309941	0.211143695014663
TTHERM_00047600	0.132216014897579	0	0.0545808966861598	0.0259259259259259	0.0221066319895969	0.056	0.0448275862068965	0.0614035087719298	0.167155425219941
TTHERM_00047630	0.129981378026071	0	0.064327485380117	0.0271604938271605	0.0266579973992198	0.072	0.0310344827586207	0.0614035087719298	0.193548387096774
TTHERM_00047650	0.13072625698324	0	0.0536062378167641	0.0234567901234568	0.0286085825747724	0.08	0.035632183908046	0.0526315789473684	0.18475073313783
TTHERM_00047680	0.114711359404097	1	0.0769980506822612	0.0407407407407407	0.0390117035110533	0.096	0.0436781609195402	0.0789473684210526	0.187683284457478
TTHERM_00047690	0.121787709497207	1	0.0409356725146199	0.0259259259259259	0.0221066319895969	0.096	0.039463601532567	0.0467836257309941	0.190615835777126
TTHERM_00047700	0.138175046554935	1	0.0711500974658869	0.0382716049382716	0.0331599479843953	0.152	0.0425287356321839	0.0935672514619883	0.222873900293255
TTHERM_00047720	0.126629422718808	1	0.0614035087719298	0.0296296296296296	0.0227568270481144	0.056	0.0628352490421454	0.0906432748538012	0.237536656891495
TTHERM_00047730	0.137430167597765	1	0.050682261208577	0.0271604938271605	0.0279583875162549	0.072	0.0386973180076628	0.0526315789473684	0.149560117302053
TTHERM_00047740	0.136685288640596	1	0.0555555555555556	0.0320987654320988	0.0247074122236671	0.096	0.050191570881226	0.0818713450292398	0.19941348973607
TTHERM_00048760	0.133333333333333	1	0.0516569200779727	0.0234567901234568	0.0312093628088426	0.12	0.0471264367816091	0.0789473684210526	0.240469208211144
TTHERM_00048770	0.136312849162011	1	0.0409356725146199	0.0160493827160494	0.0221066319895969	0.224	0.0402298850574712	0.0292397660818713	0.214076246334311
TTHERM_00048780	0.132588454376164	1	0.0594541910331384	0.0358024691358025	0.02925877763329	0.144	0.0318007662835249	0.0672514619883041	0.240469208211144
TTHERM_00048790	0.135940409683426	1	0.0604288499025341	0.0283950617283951	0.0214564369310793	0.096	0.0425287356321839	0.0730994152046784	0.190615835777126
TTHERM_00048800	0.128491620111732	1	0.0662768031189084	0.0283950617283951	0.0201560468140442	0.104	0.0459770114942528	0.0818713450292398	0.158357771260997
TTHERM_00048820	0.126256983240223	1	0.0614035087719298	0.0358024691358025	0.02925877763329	0.128	0.0494252873563218	0.0847953216374269	0.217008797653959
TTHERM_00048830	0.135567970204842	1	0.0565302144249513	0.0259259259259259	0.0279583875162549	0.144	0.0432950191570881	0.087719298245614	0.243401759530792
TTHERM_00048870	0.131843575418994	1	0.0536062378167641	0.0296296296296296	0.0273081924577373	0.08	0.0375478927203065	0.0730994152046784	0.214076246334311
TTHERM_00048880	0.138919925512104	0	0.0555555555555556	0.037037037037037	0.02925877763329	0.04	0.0567049808429118	0.0760233918128655	0.290322580645161
TTHERM_00048910	0.129236499068901	1	0.0419103313840156	0.0296296296296296	0.0240572171651495	0.064	0.0448275862068965	0.0555555555555556	0.228739002932551
TTHERM_00048920	0.135195530726257	1	0.0419103313840156	0.0246913580246914	0.0162548764629389	0.176	0.0455938697318007	0.0584795321637427	0.24633431085044
TTHERM_00048930	0.136312849162011	1	0.0389863547758285	0.0148148148148148	0.0286085825747724	0.064	0.0329501915708813	0.0467836257309941	0.181818181818182
TTHERM_00048940	0.141154562383613	1	0.0497076023391813	0.0283950617283951	0.0240572171651495	0.056	0.0452107279693486	0.0555555555555556	0.181818181818182
TTHERM_00048950	0.125139664804469	1	0.0721247563352826	0.0444444444444444	0.0338101430429129	0.088	0.0509578544061302	0.0935672514619883	0.208211143695015
TTHERM_00048970	0.12364990689013	1	0.0526315789473684	0.0259259259259259	0.0201560468140442	0.064	0.0567049808429118	0.0672514619883041	0.214076246334311
TTHERM_00048980	0.109869646182495	1	0.0682261208576998	0.0345679012345679	0.035110533159948	0.096	0.0448275862068965	0.10233918128655	0.205278592375366
TTHERM_00048990	0.138175046554935	1	0.0565302144249513	0.0259259259259259	0.0188556566970091	0.176	0.0490421455938697	0.0672514619883041	0.225806451612903
TTHERM_00049000	0.12364990689013	1	0.0721247563352826	0.0345679012345679	0.023407022106632	0.104	0.035632183908046	0.0906432748538012	0.269794721407624
TTHERM_00049050	0.125512104283054	1	0.0633528265107212	0.0419753086419753	0.0273081924577373	0.152	0.0421455938697318	0.0730994152046784	0.243401759530792
TTHERM_00049070	0.129981378026071	1	0.0614035087719298	0.0259259259259259	0.0338101430429129	0.096	0.0505747126436781	0.0672514619883041	0.263929618768328
TTHERM_00049080	0.126629422718808	0	0.0653021442495127	0.0283950617283951	0.0279583875162549	0.128	0.0471264367816091	0.0555555555555556	0.208211143695015
TTHERM_00049090	0.12364990689013	1	0.050682261208577	0.0271604938271605	0.0201560468140442	0.184	0.0344827586206897	0.0614035087719298	0.290322580645161
TTHERM_00049120	0.127746741154562	1	0.0886939571150097	0.0592592592592592	0.0422626788036411	0.072	0.0337164750957855	0.0964912280701754	0.205278592375366
TTHERM_00049140	0.145251396648045	1	0.0467836257309941	0.0320987654320988	0.0260078023407022	0.144	0.0421455938697318	0.0555555555555556	0.18475073313783
TTHERM_00049160	0.118063314711359	0	0.0419103313840156	0.0246913580246914	0.02925877763329	0.104	0.0448275862068965	0.0555555555555556	0.117302052785924
TTHERM_00049190	0.130353817504655	1	0.0516569200779727	0.0358024691358025	0.0227568270481144	0.072	0.0440613026819923	0.0964912280701754	0.158357771260997
TTHERM_00049210	0.134078212290503	0	0.0428849902534113	0.017283950617284	0.0201560468140442	0.152	0.0513409961685823	0.0350877192982456	0.208211143695015
TTHERM_00049240	0.129236499068901	1	0.0711500974658869	0.0271604938271605	0.0279583875162549	0.088	0.0536398467432949	0.0964912280701754	0.237536656891495
TTHERM_00049270	0.13147113594041	1	0.0516569200779727	0.0222222222222222	0.017555266579974	0.056	0.0544061302681991	0.0701754385964912	0.170087976539589
TTHERM_00049280	0.128119180633147	1	0.050682261208577	0.0283950617283951	0.0227568270481144	0.12	0.0532567049808428	0.0701754385964912	0.225806451612903
TTHERM_00049290	0.140037243947858	1	0.0526315789473684	0.0234567901234568	0.0214564369310793	0.12	0.0432950191570881	0.0409356725146199	0.205278592375366
TTHERM_00049350	0.126629422718808	1	0.0565302144249513	0.0320987654320988	0.0240572171651495	0.072	0.039463601532567	0.087719298245614	0.193548387096774
TTHERM_00049360	0.0942271880819366	1	0.050682261208577	0.0197530864197531	0.0188556566970091	0.096	0.0398467432950191	0.0497076023391813	0.190615835777126
TTHERM_00049420	0.1243947858473	1	0.0545808966861598	0.0197530864197531	0.0260078023407022	0.12	0.0498084291187739	0.0380116959064327	0.202346041055718
TTHERM_00049450	0.133333333333333	0	0.0555555555555556	0.0209876543209877	0.0260078023407022	0.144	0.0436781609195402	0.064327485380117	0.187683284457478
TTHERM_00050500	0.14487895716946	1	0.0263157894736842	0.0148148148148148	0.0123537061118335	0.136	0.0432950191570881	0.043859649122807	0.181818181818182
TTHERM_00050510	0.132960893854748	1	0.064327485380117	0.0283950617283951	0.0247074122236671	0.152	0.0386973180076628	0.0730994152046784	0.214076246334311
TTHERM_00050540	0.134078212290503	1	0.0497076023391813	0.0320987654320988	0.0201560468140442	0.12	0.0425287356321839	0.0701754385964912	0.193548387096774
TTHERM_00050560	0.14413407821229	1	0.0526315789473684	0.0320987654320988	0.0221066319895969	0.12	0.0505747126436781	0.087719298245614	0.225806451612903
TTHERM_00050580	0.129608938547486	1	0.0555555555555556	0.0209876543209877	0.0195058517555266	0.088	0.0486590038314176	0.0672514619883041	0.208211143695015
TTHERM_00050590	0.1243947858473	0	0.0487329434697856	0.037037037037037	0.0286085825747724	0.088	0.0490421455938697	0.0409356725146199	0.24633431085044
TTHERM_00050600	0.120297951582868	0	0.064327485380117	0.0481481481481481	0.0377113133940182	0.04	0.0444444444444444	0.0701754385964912	0.208211143695015
TTHERM_00050610	0.102793296089385	1	0.0701754385964912	0.0271604938271605	0.0279583875162549	0.216	0.0482758620689655	0.064327485380117	0.164222873900293
TTHERM_00051650	0.146741154562383	1	0.0536062378167641	0.0333333333333333	0.0227568270481144	0.072	0.0417624521072797	0.087719298245614	0.208211143695015
TTHERM_00051700	0.121787709497207	1	0.0604288499025341	0.0271604938271605	0.0279583875162549	0.136	0.0455938697318007	0.0497076023391813	0.152492668621701
TTHERM_00051720	0.115083798882681	1	0.0818713450292398	0.0358024691358025	0.0227568270481144	0.032	0.0398467432950191	0.12280701754386	0.19941348973607
TTHERM_00051740	0.0994413407821228	1	0.043859649122807	0.0197530864197531	0.0195058517555266	0.184	0.0406130268199234	0.0380116959064327	0.131964809384164
TTHERM_00051750	0.153072625698324	1	0.0516569200779727	0.0296296296296296	0.0195058517555266	0.16	0.0279693486590039	0.0555555555555556	0.18475073313783
TTHERM_00051760	0.143016759776536	1	0.0536062378167641	0.0382716049382716	0.0240572171651495	0.08	0.0344827586206897	0.0818713450292398	0.214076246334311
TTHERM_00051770	0.128119180633147	0	0.0662768031189084	0.0358024691358025	0.0227568270481144	0.072	0.0494252873563218	0.0847953216374269	0.19941348973607
TTHERM_00051780	0.125512104283054	1	0.0682261208576998	0.0333333333333333	0.023407022106632	0.032	0.039463601532567	0.0730994152046784	0.19941348973607
TTHERM_00051790	0.12364990689013	1	0.0711500974658869	0.0518518518518518	0.0357607282184655	0.104	0.0409961685823755	0.0818713450292398	0.193548387096774
TTHERM_00051820	0.136312849162011	1	0.0662768031189084	0.0320987654320988	0.0240572171651495	0.04	0.0532567049808428	0.087719298245614	0.190615835777126
TTHERM_00051850	0.115828677839851	1	0.0545808966861598	0.0259259259259259	0.0227568270481144	0.104	0.0440613026819923	0.0789473684210526	0.252199413489736
TTHERM_00051860	0.131098696461825	1	0.0584795321637427	0.0259259259259259	0.0201560468140442	0.064	0.0402298850574712	0.0847953216374269	0.181818181818182
TTHERM_00051890	0.138175046554935	1	0.0409356725146199	0.0123456790123457	0.0169050715214564	0.232	0.0551724137931033	0.0175438596491228	0.164222873900293
TTHERM_00051910	0.143389199255121	1	0.0399610136452242	0.0234567901234568	0.0143042912873862	0.2	0.0455938697318007	0.0701754385964912	0.208211143695015
TTHERM_00051920	0.128864059590316	1	0.0711500974658869	0.0432098765432099	0.0325097529258777	0.08	0.0367816091954023	0.087719298245614	0.240469208211144
TTHERM_00051930	0.141154562383613	1	0.0555555555555556	0.0308641975308642	0.0273081924577373	0.064	0.042911877394636	0.0906432748538012	0.193548387096774
TTHERM_00051950	0.122905027932961	1	0.0536062378167641	0.0283950617283951	0.0253576072821846	0.104	0.0421455938697318	0.087719298245614	0.190615835777126
TTHERM_00051970	0.117690875232775	1	0.0653021442495127	0.0271604938271605	0.0247074122236671	0.168	0.054022988505747	0.0672514619883041	0.304985337243402
TTHERM_00051990	0.127001862197393	1	0.0321637426900585	0.0185185185185185	0.0123537061118335	0.064	0.0425287356321839	0.0497076023391813	0.173020527859237
TTHERM_00052010	0.11731843575419	1	0.064327485380117	0.0259259259259259	0.0221066319895969	0.112	0.0310344827586207	0.043859649122807	0.219941348973607
TTHERM_00052020	0.121787709497207	1	0.057504873294347	0.0209876543209877	0.0247074122236671	0.144	0.0406130268199234	0.0789473684210526	0.196480938416422
TTHERM_00052060	0.13072625698324	1	0.0448343079922027	0.0148148148148148	0.0286085825747724	0.288	0.039463601532567	0.0292397660818713	0.234604105571847
TTHERM_00052080	0.126629422718808	1	0.064327485380117	0.0197530864197531	0.0325097529258777	0.08	0.0279693486590039	0.0614035087719298	0.337243401759531
TTHERM_00052090	0.13147113594041	1	0.043859649122807	0.0259259259259259	0.0214564369310793	0.176	0.0475095785440612	0.0526315789473684	0.263929618768328
TTHERM_00052100	0.133333333333333	1	0.0526315789473684	0.0259259259259259	0.0221066319895969	0.208	0.042911877394636	0.0672514619883041	0.219941348973607
TTHERM_00052110	0.125512104283054	1	0.0467836257309941	0.0185185185185185	0.0208062418725618	0.16	0.0436781609195402	0.043859649122807	0.234604105571847
TTHERM_00052120	0.128491620111732	1	0.0487329434697856	0.0234567901234568	0.023407022106632	0.176	0.0471264367816091	0.0526315789473684	0.231671554252199
TTHERM_00052140	0.119925512104283	1	0.0662768031189084	0.0320987654320988	0.0273081924577373	0.12	0.0544061302681991	0.0789473684210526	0.19941348973607
TTHERM_00052160	0.124022346368715	1	0.0672514619883041	0.0333333333333333	0.035110533159948	0.072	0.0513409961685823	0.0701754385964912	0.258064516129032
TTHERM_00052170	0.125884543761639	1	0.0545808966861598	0.0185185185185185	0.0260078023407022	0.16	0.0421455938697318	0.0584795321637427	0.24633431085044
TTHERM_00052210	0.13147113594041	1	0.0487329434697856	0.0259259259259259	0.0253576072821846	0.096	0.0452107279693486	0.0497076023391813	0.146627565982405
TTHERM_00052220	0.124767225325884	1	0.037037037037037	0.017283950617284	0.0149544863459038	0.128	0.0616858237547891	0.0321637426900585	0.243401759530792
TTHERM_00052250	0.125884543761639	1	0.0399610136452242	0.017283950617284	0.0188556566970091	0.104	0.0532567049808428	0.0497076023391813	0.161290322580645
TTHERM_00052270	0.120670391061452	1	0.0477582846003899	0.0246913580246914	0.0149544863459038	0.08	0.0486590038314176	0.0526315789473684	0.18475073313783
TTHERM_00052280	0.132216014897579	1	0.0701754385964912	0.0345679012345679	0.0312093628088426	0.104	0.0402298850574712	0.0789473684210526	0.219941348973607
TTHERM_00052310	0.114338919925512	0	0.0653021442495127	0.0444444444444444	0.0201560468140442	0.104	0.0509578544061302	0.0760233918128655	0.249266862170088
TTHERM_00052340	0.12364990689013	1	0.0497076023391813	0.0320987654320988	0.023407022106632	0.072	0.0509578544061302	0.0584795321637427	0.187683284457478
TTHERM_00052360	0.120670391061452	1	0.0692007797270955	0.0407407407407407	0.0286085825747724	0.088	0.0402298850574712	0.0760233918128655	0.281524926686217
TTHERM_00052370	0.115083798882681	1	0.0701754385964912	0.0320987654320988	0.035110533159948	0.104	0.0624521072796933	0.0847953216374269	0.231671554252199
TTHERM_00052400	0.119180633147113	0	0.0633528265107212	0.0259259259259259	0.023407022106632	0.112	0.0639846743295018	0.043859649122807	0.173020527859237
TTHERM_00052410	0.115828677839851	1	0.064327485380117	0.0382716049382716	0.0273081924577373	0.072	0.0455938697318007	0.0818713450292398	0.181818181818182
TTHERM_00052430	0.127001862197393	0	0.0614035087719298	0.037037037037037	0.0253576072821846	0.12	0.0371647509578544	0.0789473684210526	0.255131964809384
TTHERM_00052440	0.132588454376164	1	0.0536062378167641	0.0296296296296296	0.02925877763329	0.104	0.0448275862068965	0.0672514619883041	0.146627565982405
TTHERM_00052460	0.120297951582868	1	0.0623781676413255	0.0419753086419753	0.0331599479843953	0.128	0.0425287356321839	0.0584795321637427	0.24633431085044
TTHERM_00052490	0.13072625698324	1	0.0526315789473684	0.0308641975308642	0.0182054616384915	0.128	0.0444444444444444	0.0789473684210526	0.193548387096774
TTHERM_00052500	0.122532588454376	0	0.0682261208576998	0.037037037037037	0.0253576072821846	0.096	0.0459770114942528	0.0701754385964912	0.178885630498534
TTHERM_00052510	0.13147113594041	0	0.0516569200779727	0.0345679012345679	0.0305591677503251	0.088	0.0490421455938697	0.0701754385964912	0.205278592375366
TTHERM_00052520	0.124022346368715	1	0.050682261208577	0.0271604938271605	0.017555266579974	0.072	0.0417624521072797	0.0964912280701754	0.161290322580645
TTHERM_00052530	0.132588454376164	1	0.0458089668615984	0.0271604938271605	0.0195058517555266	0.104	0.0444444444444444	0.0672514619883041	0.219941348973607
TTHERM_00052590	0.125884543761639	1	0.0633528265107212	0.0382716049382716	0.0390117035110533	0.056	0.0425287356321839	0.10233918128655	0.187683284457478
TTHERM_00052600	0.122160148975791	1	0.0282651072124756	0.0185185185185185	0.0104031209362809	0.264	0.0475095785440612	0.0292397660818713	0.13782991202346
TTHERM_00052620	0.124767225325884	1	0.0477582846003899	0.0271604938271605	0.0143042912873862	0.064	0.0555555555555554	0.0614035087719298	0.205278592375366
TTHERM_00052630	0.125512104283054	1	0.0448343079922027	0.0271604938271605	0.0221066319895969	0.088	0.050191570881226	0.0555555555555556	0.225806451612903
TTHERM_00052640	0.129608938547486	1	0.0516569200779727	0.0296296296296296	0.0208062418725618	0.144	0.0379310344827586	0.0614035087719298	0.266862170087976
TTHERM_00052660	0.13072625698324	1	0.0584795321637427	0.0234567901234568	0.0227568270481144	0.072	0.0486590038314176	0.0760233918128655	0.211143695014663
TTHERM_00052670	0.125884543761639	1	0.050682261208577	0.0283950617283951	0.0260078023407022	0.072	0.0478927203065133	0.0701754385964912	0.237536656891495
TTHERM_00052680	0.118063314711359	1	0.0311890838206628	0.0135802469135802	0.0201560468140442	0.272	0.0417624521072797	0.0467836257309941	0.18475073313783
TTHERM_00052690	0.132216014897579	1	0.0545808966861598	0.0382716049382716	0.0338101430429129	0.104	0.0425287356321839	0.0964912280701754	0.170087976539589
TTHERM_00052730	0.141154562383613	1	0.0545808966861598	0.0234567901234568	0.0240572171651495	0.104	0.0536398467432949	0.0584795321637427	0.178885630498534
TTHERM_00053760	0.136312849162011	1	0.0594541910331384	0.0246913580246914	0.0273081924577373	0.056	0.0475095785440612	0.0584795321637427	0.214076246334311
TTHERM_00053790	0.139292364990689	0	0.043859649122807	0.0296296296296296	0.0188556566970091	0.072	0.0390804597701149	0.064327485380117	0.155425219941349
TTHERM_00053800	0.135195530726257	1	0.0555555555555556	0.0432098765432099	0.0253576072821846	0.096	0.0463601532567049	0.087719298245614	0.219941348973607
TTHERM_00053810	0.114711359404097	0	0.0584795321637427	0.0259259259259259	0.0240572171651495	0.064	0.0383141762452107	0.0906432748538012	0.173020527859237
TTHERM_00053820	0.135195530726257	1	0.0672514619883041	0.0407407407407407	0.0305591677503251	0.12	0.035632183908046	0.0672514619883041	0.211143695014663
TTHERM_00053840	0.116945996275605	1	0.064327485380117	0.0345679012345679	0.023407022106632	0.08	0.0478927203065133	0.0818713450292398	0.140762463343108
TTHERM_00053870	0.134823091247672	1	0.0458089668615984	0.0222222222222222	0.0214564369310793	0.176	0.0498084291187739	0.0321637426900585	0.181818181818182
TTHERM_00053900	0.125512104283054	0	0.0604288499025341	0.0419753086419753	0.0364109232769831	0.04	0.0475095785440612	0.0964912280701754	0.196480938416422
TTHERM_00053920	0.137057728119181	1	0.0682261208576998	0.0271604938271605	0.0338101430429129	0.072	0.050191570881226	0.0760233918128655	0.263929618768328
TTHERM_00053930	0.135940409683426	0	0.0604288499025341	0.0308641975308642	0.0221066319895969	0.04	0.0444444444444444	0.087719298245614	0.202346041055718
TTHERM_00053940	0.125884543761639	1	0.0360623781676413	0.0296296296296296	0.0188556566970091	0.096	0.0536398467432949	0.064327485380117	0.208211143695015
TTHERM_00055990	0.125512104283054	0	0.0487329434697856	0.0234567901234568	0.0247074122236671	0.104	0.0524904214559386	0.0526315789473684	0.237536656891495
TTHERM_00056020	0.135940409683426	1	0.0594541910331384	0.0234567901234568	0.0214564369310793	0.088	0.0559386973180076	0.0526315789473684	0.263929618768328
TTHERM_00056030	0.128119180633147	1	0.0516569200779727	0.0259259259259259	0.0227568270481144	0.104	0.0448275862068965	0.0730994152046784	0.175953079178886
TTHERM_00056050	0.138547486033519	1	0.064327485380117	0.0345679012345679	0.0338101430429129	0.136	0.050191570881226	0.111111111111111	0.170087976539589
TTHERM_00056080	0.124022346368715	1	0.0536062378167641	0.0185185185185185	0.023407022106632	0.128	0.0494252873563218	0.0760233918128655	0.208211143695015
TTHERM_00056100	0.126629422718808	1	0.0614035087719298	0.037037037037037	0.0201560468140442	0.096	0.0482758620689655	0.0935672514619883	0.208211143695015
TTHERM_00056110	0.130353817504655	1	0.0633528265107212	0.045679012345679	0.0260078023407022	0.048	0.0482758620689655	0.0789473684210526	0.196480938416422
TTHERM_00056120	0.130353817504655	0	0.0682261208576998	0.0345679012345679	0.0266579973992198	0.112	0.0440613026819923	0.0935672514619883	0.173020527859237
TTHERM_00056130	0.129236499068901	1	0.0760233918128655	0.0345679012345679	0.02925877763329	0.056	0.0379310344827586	0.0789473684210526	0.258064516129032
TTHERM_00056140	0.132588454376164	0	0.0847953216374269	0.0580246913580246	0.0396618985695709	0.048	0.0517241379310344	0.0935672514619883	0.146627565982405
TTHERM_00056150	0.137057728119181	1	0.0360623781676413	0.017283950617284	0.0149544863459038	0.144	0.0486590038314176	0.0321637426900585	0.152492668621701
TTHERM_00056170	0.154189944134078	1	0.043859649122807	0.0209876543209877	0.023407022106632	0.152	0.0421455938697318	0.0497076023391813	0.249266862170088
TTHERM_00058220	0.147486033519553	1	0.0399610136452242	0.0222222222222222	0.0214564369310793	0.104	0.0478927203065133	0.0350877192982456	0.190615835777126
TTHERM_00058230	0.139292364990689	1	0.0458089668615984	0.0209876543209877	0.0136540962288687	0.152	0.0597701149425286	0.0555555555555556	0.175953079178886
TTHERM_00058250	0.147113594040968	1	0.0389863547758285	0.0222222222222222	0.0123537061118335	0.176	0.061302681992337	0.0584795321637427	0.217008797653959
TTHERM_00058260	0.129236499068901	1	0.0623781676413255	0.0358024691358025	0.0344603381014304	0.136	0.0521072796934865	0.0672514619883041	0.181818181818182
TTHERM_00058270	0.138175046554935	1	0.0545808966861598	0.0333333333333333	0.0273081924577373	0.08	0.0386973180076628	0.0701754385964912	0.19941348973607
TTHERM_00058280	0.137430167597765	1	0.037037037037037	0.017283950617284	0.0221066319895969	0.144	0.046743295019157	0.0730994152046784	0.222873900293255
TTHERM_00058300	0.123277467411546	1	0.0545808966861598	0.0234567901234568	0.0188556566970091	0.152	0.0409961685823755	0.0526315789473684	0.13782991202346
TTHERM_00058310	0.132588454376164	1	0.0633528265107212	0.0259259259259259	0.0260078023407022	0.056	0.0486590038314176	0.0555555555555556	0.19941348973607
TTHERM_00058340	0.147113594040968	1	0.0350877192982456	0.0271604938271605	0.0136540962288687	0.136	0.0459770114942528	0.043859649122807	0.219941348973607
TTHERM_00058370	0.123277467411546	1	0.0779727095516569	0.0407407407407407	0.0344603381014304	0.112	0.0421455938697318	0.064327485380117	0.158357771260997
TTHERM_00058410	0.134450651769087	1	0.0536062378167641	0.0222222222222222	0.0214564369310793	0.144	0.0402298850574712	0.0760233918128655	0.252199413489736
TTHERM_00058420	0.140037243947858	1	0.0380116959064327	0.0234567901234568	0.0149544863459038	0.12	0.0455938697318007	0.0321637426900585	0.173020527859237
TTHERM_00058430	0.13780260707635	1	0.0594541910331384	0.0197530864197531	0.023407022106632	0.112	0.046743295019157	0.064327485380117	0.26099706744868
TTHERM_00058440	0.13147113594041	1	0.0477582846003899	0.0234567901234568	0.0156046814044213	0.04	0.0390804597701149	0.064327485380117	0.208211143695015
TTHERM_00058460	0.132960893854748	1	0.0487329434697856	0.0197530864197531	0.0162548764629389	0.128	0.0436781609195402	0.0760233918128655	0.170087976539589
TTHERM_00058470	0.137057728119181	0	0.0526315789473684	0.0197530864197531	0.0240572171651495	0.16	0.042911877394636	0.0672514619883041	0.193548387096774
TTHERM_00058480	0.142644320297951	0	0.0389863547758285	0.0197530864197531	0.0188556566970091	0.08	0.0486590038314176	0.0701754385964912	0.175953079178886
TTHERM_00058510	0.148603351955307	1	0.0477582846003899	0.0222222222222222	0.0208062418725618	0.2	0.0421455938697318	0.0614035087719298	0.187683284457478
TTHERM_00058530	0.124767225325884	1	0.0711500974658869	0.0345679012345679	0.0214564369310793	0.048	0.0402298850574712	0.0935672514619883	0.222873900293255
TTHERM_00058560	0.128491620111732	1	0.0526315789473684	0.0296296296296296	0.0130039011703511	0.16	0.0459770114942528	0.0701754385964912	0.225806451612903
TTHERM_00058580	0.132216014897579	1	0.0321637426900585	0.0222222222222222	0.0149544863459038	0.176	0.0628352490421454	0.0555555555555556	0.258064516129032
TTHERM_00058590	0.122532588454376	1	0.0594541910331384	0.0407407407407407	0.0214564369310793	0.12	0.061302681992337	0.0789473684210526	0.18475073313783
TTHERM_00058600	0.126256983240223	1	0.0487329434697856	0.0283950617283951	0.0182054616384915	0.096	0.0409961685823755	0.0614035087719298	0.228739002932551
TTHERM_00058610	0.131098696461825	0	0.0536062378167641	0.0308641975308642	0.0253576072821846	0.096	0.0655172413793102	0.0555555555555556	0.155425219941349
TTHERM_00058629	0.121042830540037	1	0.0760233918128655	0.0333333333333333	0.0240572171651495	0.128	0.039463601532567	0.0760233918128655	0.187683284457478
TTHERM_00058630	0.118435754189944	1	0.0633528265107212	0.0308641975308642	0.0338101430429129	0.144	0.0295019157088123	0.0760233918128655	0.149560117302053
TTHERM_00058640	0.134450651769087	0	0.0633528265107212	0.0271604938271605	0.0253576072821846	0.112	0.042911877394636	0.0380116959064327	0.272727272727273
TTHERM_00058650	0.124767225325884	1	0.0545808966861598	0.0234567901234568	0.0253576072821846	0.112	0.0413793103448276	0.0730994152046784	0.196480938416422
TTHERM_00058660	0.129608938547486	1	0.043859649122807	0.0222222222222222	0.0227568270481144	0.16	0.0478927203065133	0.0409356725146199	0.231671554252199
TTHERM_00058680	0.131843575418994	1	0.0536062378167641	0.0308641975308642	0.023407022106632	0.096	0.046743295019157	0.0994152046783626	0.225806451612903
TTHERM_00058690	0.134078212290503	1	0.0672514619883041	0.0358024691358025	0.0344603381014304	0.152	0.0367816091954023	0.0526315789473684	0.234604105571847
TTHERM_00058700	0.130353817504655	1	0.0487329434697856	0.0222222222222222	0.0201560468140442	0.208	0.0390804597701149	0.0526315789473684	0.211143695014663
TTHERM_00058710	0.123277467411546	0	0.0526315789473684	0.0234567901234568	0.0240572171651495	0.088	0.0563218390804597	0.064327485380117	0.334310850439882
TTHERM_00058730	0.122532588454376	1	0.0536062378167641	0.0283950617283951	0.0325097529258777	0.104	0.0452107279693486	0.0672514619883041	0.222873900293255
TTHERM_00058770	0.138175046554935	0	0.0477582846003899	0.0271604938271605	0.0227568270481144	0.104	0.0432950191570881	0.0584795321637427	0.19941348973607
TTHERM_00058790	0.125139664804469	1	0.064327485380117	0.0308641975308642	0.0273081924577373	0.12	0.0386973180076628	0.0672514619883041	0.231671554252199
TTHERM_00058800	0.138919925512104	1	0.0555555555555556	0.0333333333333333	0.0253576072821846	0.112	0.0367816091954023	0.0818713450292398	0.272727272727273
TTHERM_00058810	0.121787709497207	1	0.0730994152046784	0.0530864197530864	0.0331599479843953	0.088	0.0344827586206897	0.0818713450292398	0.190615835777126
TTHERM_00058830	0.134078212290503	1	0.0321637426900585	0.0111111111111111	0.0162548764629389	0.128	0.0490421455938697	0.0292397660818713	0.155425219941349
TTHERM_00058840	0.13072625698324	1	0.0555555555555556	0.0246913580246914	0.0286085825747724	0.24	0.0440613026819923	0.0584795321637427	0.19941348973607
TTHERM_00058850	0.121787709497207	1	0.0497076023391813	0.0283950617283951	0.0208062418725618	0.152	0.0398467432950191	0.0584795321637427	0.155425219941349
TTHERM_00058860	0.131098696461825	1	0.0828460038986355	0.0506172839506173	0.0377113133940182	0.04	0.0371647509578544	0.0760233918128655	0.196480938416422
TTHERM_00058870	0.140037243947858	1	0.0672514619883041	0.0358024691358025	0.02925877763329	0.152	0.042911877394636	0.0760233918128655	0.173020527859237
TTHERM_00058880	0.141527001862197	0	0.0555555555555556	0.0382716049382716	0.023407022106632	0.088	0.035632183908046	0.0701754385964912	0.202346041055718
TTHERM_00058890	0.141154562383613	1	0.0419103313840156	0.0209876543209877	0.0169050715214564	0.104	0.0455938697318007	0.0555555555555556	0.120234604105572
TTHERM_00058910	0.134450651769087	1	0.0321637426900585	0.0259259259259259	0.017555266579974	0.104	0.0482758620689655	0.0672514619883041	0.219941348973607
TTHERM_00058920	0.114711359404097	1	0.0594541910331384	0.0296296296296296	0.0305591677503251	0.136	0.0578544061302681	0.0555555555555556	0.243401759530792
TTHERM_00058930	0.138175046554935	0	0.0428849902534113	0.017283950617284	0.0221066319895969	0.128	0.0432950191570881	0.0584795321637427	0.190615835777126
TTHERM_00058960	0.132216014897579	1	0.0604288499025341	0.0407407407407407	0.0357607282184655	0.08	0.0367816091954023	0.0818713450292398	0.225806451612903
TTHERM_00059000	0.128491620111732	1	0.0555555555555556	0.0283950617283951	0.0253576072821846	0.088	0.0544061302681991	0.0497076023391813	0.134897360703812
TTHERM_00059020	0.137430167597765	1	0.0477582846003899	0.017283950617284	0.0188556566970091	0.136	0.046743295019157	0.0380116959064327	0.196480938416422
TTHERM_00059040	0.137057728119181	0	0.0516569200779727	0.0259259259259259	0.0240572171651495	0.152	0.0455938697318007	0.0584795321637427	0.149560117302053
TTHERM_00059060	0.132216014897579	1	0.0516569200779727	0.0222222222222222	0.0260078023407022	0.104	0.0432950191570881	0.0847953216374269	0.19941348973607
TTHERM_00059080	0.116201117318436	1	0.0360623781676413	0.0209876543209877	0.017555266579974	0.144	0.0471264367816091	0.0409356725146199	0.193548387096774
TTHERM_00059090	0.125139664804469	1	0.0653021442495127	0.0506172839506173	0.0357607282184655	0.144	0.0371647509578544	0.0994152046783626	0.190615835777126
TTHERM_00059100	0.142271880819367	1	0.0477582846003899	0.0308641975308642	0.0208062418725618	0.16	0.042911877394636	0.064327485380117	0.193548387096774
TTHERM_00059120	0.14487895716946	0	0.0565302144249513	0.0222222222222222	0.0253576072821846	0.104	0.0524904214559386	0.0730994152046784	0.146627565982405
TTHERM_00059130	0.124767225325884	1	0.0760233918128655	0.0469135802469136	0.0377113133940182	0.112	0.0425287356321839	0.137426900584795	0.164222873900293
TTHERM_00059140	0.126256983240223	1	0.037037037037037	0.0234567901234568	0.0149544863459038	0.072	0.0590038314176244	0.0730994152046784	0.255131964809384
TTHERM_00059150	0.110614525139665	1	0.0545808966861598	0.0271604938271605	0.0221066319895969	0.08	0.0609195402298849	0.0380116959064327	0.266862170087976
TTHERM_00059180	0.139664804469274	1	0.0458089668615984	0.0283950617283951	0.0208062418725618	0.064	0.0409961685823755	0.0730994152046784	0.129032258064516
TTHERM_00059190	0.130353817504655	1	0.0487329434697856	0.0209876543209877	0.0201560468140442	0.056	0.0302681992337165	0.0584795321637427	0.278592375366569
TTHERM_00059210	0.13147113594041	0	0.0584795321637427	0.0296296296296296	0.0214564369310793	0.112	0.0532567049808428	0.087719298245614	0.211143695014663
TTHERM_00059230	0.124022346368715	1	0.0633528265107212	0.0283950617283951	0.0266579973992198	0.128	0.0413793103448276	0.0614035087719298	0.178885630498534
TTHERM_00059250	0.135567970204842	1	0.0380116959064327	0.0259259259259259	0.0286085825747724	0.176	0.0440613026819923	0.043859649122807	0.222873900293255
TTHERM_00059270	0.11657355679702	1	0.0536062378167641	0.0283950617283951	0.0214564369310793	0.128	0.0406130268199234	0.064327485380117	0.234604105571847
TTHERM_00059280	0.114711359404097	1	0.0536062378167641	0.0246913580246914	0.0312093628088426	0.096	0.0444444444444444	0.0526315789473684	0.278592375366569
TTHERM_00059310	0.124022346368715	0	0.0701754385964912	0.0345679012345679	0.0266579973992198	0.136	0.0386973180076628	0.0818713450292398	0.19941348973607
TTHERM_00059320	0.108379888268156	0	0.0448343079922027	0.017283950617284	0.0169050715214564	0.152	0.0536398467432949	0.0730994152046784	0.187683284457478
TTHERM_00059350	0.125884543761639	0	0.0409356725146199	0.0259259259259259	0.0188556566970091	0.112	0.0406130268199234	0.0672514619883041	0.18475073313783
TTHERM_00059400	0.137057728119181	1	0.0477582846003899	0.0271604938271605	0.0221066319895969	0.152	0.0455938697318007	0.0789473684210526	0.217008797653959
TTHERM_00059410	0.140409683426443	1	0.0565302144249513	0.0246913580246914	0.0299089726918075	0.184	0.0386973180076628	0.0760233918128655	0.18475073313783
TTHERM_00059420	0.134823091247672	1	0.0536062378167641	0.0197530864197531	0.0195058517555266	0.096	0.0440613026819923	0.0672514619883041	0.175953079178886
TTHERM_00059440	0.134450651769087	1	0.0701754385964912	0.0444444444444444	0.0338101430429129	0.104	0.0352490421455939	0.0964912280701754	0.175953079178886
TTHERM_00059480	0.127001862197393	0	0.0672514619883041	0.0358024691358025	0.0240572171651495	0.104	0.0517241379310344	0.0906432748538012	0.205278592375366
TTHERM_00059500	0.143389199255121	1	0.0458089668615984	0.0271604938271605	0.0208062418725618	0.152	0.0344827586206897	0.043859649122807	0.293255131964809
TTHERM_00059520	0.147858472998138	1	0.0428849902534113	0.017283950617284	0.0162548764629389	0.264	0.050191570881226	0.0526315789473684	0.181818181818182
TTHERM_00059529	0.135195530726257	1	0.0565302144249513	0.0358024691358025	0.0253576072821846	0.12	0.0448275862068965	0.0672514619883041	0.255131964809384
TTHERM_00061550	0.128119180633147	1	0.0555555555555556	0.0234567901234568	0.0279583875162549	0.112	0.0348659003831418	0.0584795321637427	0.173020527859237
TTHERM_00061600	0.143389199255121	1	0.0526315789473684	0.0222222222222222	0.0182054616384915	0.144	0.0551724137931033	0.0467836257309941	0.126099706744868
TTHERM_00061620	0.138175046554935	1	0.043859649122807	0.0259259259259259	0.0299089726918075	0.104	0.0498084291187739	0.0497076023391813	0.190615835777126
TTHERM_00062630	0.131098696461825	1	0.0399610136452242	0.0234567901234568	0.017555266579974	0.144	0.0517241379310344	0.0614035087719298	0.18475073313783
TTHERM_00062640	0.135940409683426	1	0.043859649122807	0.0234567901234568	0.0201560468140442	0.096	0.0386973180076628	0.0672514619883041	0.173020527859237
TTHERM_00062650	0.136312849162011	1	0.0467836257309941	0.0308641975308642	0.0208062418725618	0.184	0.0440613026819923	0.0526315789473684	0.129032258064516
TTHERM_00062670	0.143389199255121	1	0.0497076023391813	0.0209876543209877	0.0156046814044213	0.16	0.0498084291187739	0.0672514619883041	0.219941348973607
TTHERM_00062680	0.124022346368715	1	0.0516569200779727	0.0259259259259259	0.0227568270481144	0.112	0.0440613026819923	0.0672514619883041	0.178885630498534
TTHERM_00066710	0.135195530726257	1	0.0497076023391813	0.0259259259259259	0.0253576072821846	0.104	0.050191570881226	0.0526315789473684	0.190615835777126
TTHERM_00066750	0.141527001862197	1	0.0545808966861598	0.0271604938271605	0.0240572171651495	0.2	0.0482758620689655	0.0555555555555556	0.0909090909090909
TTHERM_00066760	0.137430167597765	1	0.0458089668615984	0.0296296296296296	0.0247074122236671	0.16	0.0478927203065133	0.0467836257309941	0.252199413489736
TTHERM_00066770	0.135940409683426	1	0.057504873294347	0.0283950617283951	0.0273081924577373	0.104	0.0478927203065133	0.0555555555555556	0.134897360703812
TTHERM_00066790	0.14487895716946	1	0.0497076023391813	0.0197530864197531	0.0214564369310793	0.2	0.0524904214559386	0.0584795321637427	0.0909090909090909
TTHERM_00066830	0.131843575418994	1	0.0614035087719298	0.0222222222222222	0.0208062418725618	0.152	0.0521072796934865	0.0584795321637427	0.18475073313783
TTHERM_00066840	0.132960893854748	0	0.043859649122807	0.0320987654320988	0.0182054616384915	0.104	0.0517241379310344	0.0467836257309941	0.278592375366569
TTHERM_00066850	0.122160148975791	1	0.0692007797270955	0.0358024691358025	0.0338101430429129	0.088	0.0402298850574712	0.087719298245614	0.190615835777126
TTHERM_00066860	0.13780260707635	0	0.0584795321637427	0.0320987654320988	0.0286085825747724	0.128	0.0436781609195402	0.0730994152046784	0.249266862170088
TTHERM_00066880	0.138919925512104	1	0.0536062378167641	0.0320987654320988	0.0253576072821846	0.08	0.0409961685823755	0.0994152046783626	0.18475073313783
TTHERM_00066890	0.12364990689013	0	0.037037037037037	0.0185185185185185	0.0169050715214564	0.12	0.0808429118773944	0.0321637426900585	0.18475073313783
TTHERM_00066900	0.118063314711359	0	0.0477582846003899	0.0209876543209877	0.0214564369310793	0.128	0.0590038314176244	0.0409356725146199	0.173020527859237
TTHERM_00066910	0.13072625698324	0	0.0653021442495127	0.0296296296296296	0.0279583875162549	0.152	0.0448275862068965	0.0906432748538012	0.196480938416422
TTHERM_00066920	0.128491620111732	0	0.0604288499025341	0.0246913580246914	0.0279583875162549	0.096	0.0517241379310344	0.0789473684210526	0.281524926686217
TTHERM_00066930	0.132588454376164	1	0.0623781676413255	0.0209876543209877	0.0247074122236671	0.088	0.0386973180076628	0.0701754385964912	0.19941348973607
TTHERM_00066950	0.153072625698324	0	0.0448343079922027	0.0234567901234568	0.0214564369310793	0.2	0.0417624521072797	0.0818713450292398	0.211143695014663
TTHERM_00066980	0.127374301675978	1	0.0536062378167641	0.0135802469135802	0.0253576072821846	0.152	0.0425287356321839	0.0467836257309941	0.178885630498534
TTHERM_00066990	0.129981378026071	1	0.0389863547758285	0.017283950617284	0.0214564369310793	0.208	0.0482758620689655	0.0321637426900585	0.217008797653959
TTHERM_00067000	0.136685288640596	0	0.0448343079922027	0.0209876543209877	0.0182054616384915	0.104	0.0471264367816091	0.064327485380117	0.255131964809384
TTHERM_00068030	0.128864059590316	1	0.0448343079922027	0.0148148148148148	0.0221066319895969	0.224	0.0421455938697318	0.0467836257309941	0.237536656891495
TTHERM_00068050	0.131098696461825	1	0.0467836257309941	0.0185185185185185	0.0188556566970091	0.216	0.0421455938697318	0.0526315789473684	0.205278592375366
TTHERM_00068060	0.150837988826816	1	0.0467836257309941	0.0222222222222222	0.0201560468140442	0.184	0.0593869731800765	0.0584795321637427	0.13782991202346
TTHERM_00068070	0.129236499068901	1	0.0555555555555556	0.0345679012345679	0.0273081924577373	0.136	0.039463601532567	0.0760233918128655	0.243401759530792
TTHERM_00068080	0.132960893854748	0	0.0604288499025341	0.0283950617283951	0.0286085825747724	0.12	0.0340996168582376	0.0789473684210526	0.211143695014663
TTHERM_00068090	0.135567970204842	1	0.0555555555555556	0.0345679012345679	0.0247074122236671	0.128	0.0440613026819923	0.0526315789473684	0.214076246334311
TTHERM_00068110	0.114338919925512	1	0.0769980506822612	0.037037037037037	0.0338101430429129	0.112	0.0452107279693486	0.0701754385964912	0.222873900293255
TTHERM_00068120	0.119553072625698	1	0.0341130604288499	0.0135802469135802	0.0247074122236671	0.144	0.0432950191570881	0.0233918128654971	0.143695014662757
TTHERM_00068150	0.140409683426443	1	0.0389863547758285	0.0209876543209877	0.0156046814044213	0.08	0.039463601532567	0.0614035087719298	0.152492668621701
TTHERM_00068170	0.122160148975791	0	0.0633528265107212	0.0246913580246914	0.0331599479843953	0.064	0.054022988505747	0.0526315789473684	0.208211143695015
TTHERM_00069180	0.134823091247672	0	0.0487329434697856	0.0160493827160494	0.0143042912873862	0.12	0.0513409961685823	0.0555555555555556	0.18475073313783
TTHERM_00069200	0.129981378026071	1	0.0604288499025341	0.0382716049382716	0.0273081924577373	0.072	0.0363984674329502	0.0935672514619883	0.117302052785924
TTHERM_00069220	0.119180633147113	1	0.0545808966861598	0.0283950617283951	0.0286085825747724	0.144	0.0475095785440612	0.0614035087719298	0.164222873900293
TTHERM_00069230	0.13780260707635	1	0.0516569200779727	0.0283950617283951	0.0195058517555266	0.184	0.046743295019157	0.0906432748538012	0.193548387096774
TTHERM_00069260	0.122532588454376	1	0.0653021442495127	0.0481481481481481	0.0383615084525358	0.12	0.0383141762452107	0.0789473684210526	0.231671554252199
TTHERM_00069280	0.146741154562383	1	0.0477582846003899	0.0333333333333333	0.0201560468140442	0.136	0.0398467432950191	0.0614035087719298	0.202346041055718
TTHERM_00069290	0.137430167597765	1	0.0526315789473684	0.017283950617284	0.0208062418725618	0.12	0.0318007662835249	0.0467836257309941	0.237536656891495
TTHERM_00069300	0.135567970204842	0	0.0321637426900585	0.0246913580246914	0.00780234070221067	0.12	0.0616858237547891	0.0672514619883041	0.24633431085044
TTHERM_00069320	0.137057728119181	1	0.0467836257309941	0.0283950617283951	0.0247074122236671	0.096	0.0413793103448276	0.0555555555555556	0.302052785923753
TTHERM_00069330	0.132216014897579	1	0.0428849902534113	0.0209876543209877	0.0162548764629389	0.184	0.0367816091954023	0.0672514619883041	0.190615835777126
TTHERM_00069350	0.141154562383613	1	0.0516569200779727	0.0333333333333333	0.0253576072821846	0.12	0.0444444444444444	0.0847953216374269	0.205278592375366
TTHERM_00069360	0.142271880819367	1	0.037037037037037	0.0234567901234568	0.0188556566970091	0.144	0.0425287356321839	0.0497076023391813	0.193548387096774
TTHERM_00069369	0.128864059590316	1	0.0409356725146199	0.0271604938271605	0.0169050715214564	0.168	0.0448275862068965	0.0467836257309941	0.187683284457478
TTHERM_00069370	0.12364990689013	1	0.043859649122807	0.017283950617284	0.0182054616384915	0.112	0.0471264367816091	0.0555555555555556	0.234604105571847
TTHERM_00069400	0.13147113594041	1	0.064327485380117	0.0358024691358025	0.0221066319895969	0.12	0.0386973180076628	0.0701754385964912	0.175953079178886
TTHERM_00069410	0.135940409683426	1	0.0389863547758285	0.0234567901234568	0.017555266579974	0.072	0.0436781609195402	0.0818713450292398	0.205278592375366
TTHERM_00069420	0.126629422718808	0	0.0477582846003899	0.0320987654320988	0.0260078023407022	0.08	0.0639846743295018	0.0672514619883041	0.205278592375366
TTHERM_00069430	0.123277467411546	1	0.0555555555555556	0.0283950617283951	0.017555266579974	0.096	0.0363984674329502	0.0672514619883041	0.205278592375366
TTHERM_00069440	0.125884543761639	1	0.0730994152046784	0.0358024691358025	0.0422626788036411	0	0.0413793103448276	0.0964912280701754	0.240469208211144
TTHERM_00069460	0.130353817504655	1	0.050682261208577	0.0259259259259259	0.0221066319895969	0.224	0.0505747126436781	0.0497076023391813	0.102639296187683
TTHERM_00069470	0.138175046554935	0	0.0497076023391813	0.0234567901234568	0.02925877763329	0.144	0.0295019157088123	0.0497076023391813	0.208211143695015
TTHERM_00069500	0.133333333333333	1	0.0477582846003899	0.0259259259259259	0.0201560468140442	0.176	0.0509578544061302	0.0584795321637427	0.225806451612903
TTHERM_00069510	0.124767225325884	1	0.0458089668615984	0.0234567901234568	0.0247074122236671	0.12	0.0521072796934865	0.0555555555555556	0.243401759530792
TTHERM_00069520	0.129981378026071	1	0.057504873294347	0.0197530864197531	0.017555266579974	0.048	0.0505747126436781	0.0906432748538012	0.158357771260997
TTHERM_00069530	0.134823091247672	1	0.0565302144249513	0.0333333333333333	0.023407022106632	0.096	0.0471264367816091	0.0701754385964912	0.134897360703812
TTHERM_00069540	0.130353817504655	1	0.057504873294347	0.0185185185185185	0.0247074122236671	0.08	0.0459770114942528	0.0672514619883041	0.240469208211144
TTHERM_00069550	0.136685288640596	1	0.0419103313840156	0.0259259259259259	0.0188556566970091	0.12	0.050191570881226	0.064327485380117	0.143695014662757
TTHERM_00069560	0.134823091247672	1	0.0389863547758285	0.00987654320987654	0.0221066319895969	0.168	0.0536398467432949	0.0233918128654971	0.131964809384164
TTHERM_00069570	0.141527001862197	1	0.0399610136452242	0.00864197530864197	0.0182054616384915	0.128	0.0555555555555554	0.0380116959064327	0.149560117302053
TTHERM_00069580	0.133705772811918	1	0.0526315789473684	0.0308641975308642	0.0279583875162549	0.144	0.0478927203065133	0.064327485380117	0.164222873900293
TTHERM_00069590	0.128864059590316	1	0.0545808966861598	0.0234567901234568	0.0240572171651495	0.072	0.0344827586206897	0.0614035087719298	0.196480938416422
TTHERM_00069600	0.132216014897579	1	0.0526315789473684	0.017283950617284	0.0201560468140442	0.16	0.0478927203065133	0.0526315789473684	0.255131964809384
TTHERM_00069610	0.137057728119181	1	0.064327485380117	0.0271604938271605	0.0273081924577373	0.112	0.0448275862068965	0.0614035087719298	0.205278592375366
TTHERM_00069640	0.138547486033519	1	0.057504873294347	0.0185185185185185	0.0188556566970091	0.168	0.0463601532567049	0.0497076023391813	0.258064516129032
TTHERM_00069650	0.138547486033519	1	0.0526315789473684	0.0234567901234568	0.0182054616384915	0.144	0.0486590038314176	0.0409356725146199	0.240469208211144
TTHERM_00069680	0.144506517690875	1	0.0448343079922027	0.0296296296296296	0.02925877763329	0.112	0.0409961685823755	0.0672514619883041	0.228739002932551
TTHERM_00069700	0.124767225325884	1	0.0565302144249513	0.0320987654320988	0.0201560468140442	0.104	0.0406130268199234	0.0701754385964912	0.187683284457478
TTHERM_00070730	0.13780260707635	1	0.0497076023391813	0.0259259259259259	0.0266579973992198	0.128	0.0440613026819923	0.064327485380117	0.190615835777126
TTHERM_00070740	0.139664804469274	0	0.0623781676413255	0.0320987654320988	0.0221066319895969	0.048	0.0344827586206897	0.0584795321637427	0.167155425219941
TTHERM_00070750	0.133333333333333	1	0.050682261208577	0.0209876543209877	0.0169050715214564	0.128	0.0440613026819923	0.064327485380117	0.196480938416422
TTHERM_00070770	0.138175046554935	0	0.0477582846003899	0.0209876543209877	0.0188556566970091	0.128	0.0406130268199234	0.0497076023391813	0.214076246334311
TTHERM_00070778	0.14413407821229	1	0.0497076023391813	0.0123456790123457	0.023407022106632	0.12	0.0455938697318007	0.0526315789473684	0.170087976539589
TTHERM_00070820	0.137057728119181	1	0.0653021442495127	0.0345679012345679	0.0227568270481144	0.096	0.0578544061302681	0.0730994152046784	0.202346041055718
TTHERM_00070850	0.127746741154562	0	0.0545808966861598	0.0432098765432099	0.0260078023407022	0.104	0.0478927203065133	0.0847953216374269	0.243401759530792
TTHERM_00070860	0.124767225325884	1	0.0555555555555556	0.0234567901234568	0.0182054616384915	0.152	0.0432950191570881	0.0760233918128655	0.234604105571847
TTHERM_00070870	0.126629422718808	1	0.0584795321637427	0.0308641975308642	0.0266579973992198	0.104	0.0360153256704981	0.0380116959064327	0.19941348973607
TTHERM_00070880	0.131843575418994	0	0.0711500974658869	0.0358024691358025	0.0273081924577373	0.064	0.0425287356321839	0.0555555555555556	0.222873900293255
TTHERM_00070890	0.150465549348231	1	0.043859649122807	0.0197530864197531	0.0130039011703511	0.136	0.0521072796934865	0.0584795321637427	0.217008797653959
TTHERM_00070900	0.132960893854748	1	0.0584795321637427	0.0320987654320988	0.0221066319895969	0.096	0.0478927203065133	0.0818713450292398	0.149560117302053
TTHERM_00070910	0.15195530726257	1	0.0399610136452242	0.0209876543209877	0.0130039011703511	0.28	0.0551724137931033	0.0584795321637427	0.178885630498534
TTHERM_00070920	0.147858472998138	1	0.0477582846003899	0.0160493827160494	0.0227568270481144	0.216	0.0486590038314176	0.0321637426900585	0.143695014662757
TTHERM_00070930	0.136312849162011	1	0.0341130604288499	0.0234567901234568	0.0195058517555266	0.144	0.0490421455938697	0.0380116959064327	0.266862170087976
TTHERM_00070950	0.134450651769087	0	0.057504873294347	0.0259259259259259	0.0221066319895969	0.096	0.0375478927203065	0.064327485380117	0.243401759530792
TTHERM_00070960	0.13072625698324	1	0.064327485380117	0.0320987654320988	0.0208062418725618	0.144	0.0383141762452107	0.0847953216374269	0.240469208211144
TTHERM_00070980	0.128491620111732	0	0.0497076023391813	0.0308641975308642	0.0162548764629389	0.072	0.054022988505747	0.0730994152046784	0.190615835777126
TTHERM_00070990	0.129981378026071	0	0.0321637426900585	0.0209876543209877	0.0143042912873862	0.088	0.0524904214559386	0.0701754385964912	0.152492668621701
TTHERM_00071030	0.146368715083799	1	0.0555555555555556	0.0283950617283951	0.0344603381014304	0.096	0.0417624521072797	0.0526315789473684	0.249266862170088
TTHERM_00071050	0.129236499068901	0	0.0399610136452242	0.0234567901234568	0.0214564369310793	0.08	0.0639846743295018	0.0555555555555556	0.196480938416422
TTHERM_00071060	0.13147113594041	0	0.0428849902534113	0.0333333333333333	0.0240572171651495	0.088	0.0436781609195402	0.0730994152046784	0.222873900293255
TTHERM_00071100	0.132588454376164	1	0.0565302144249513	0.0320987654320988	0.0195058517555266	0.136	0.042911877394636	0.0730994152046784	0.149560117302053
TTHERM_00071120	0.113594040968343	0	0.057504873294347	0.0320987654320988	0.0279583875162549	0.2	0.039463601532567	0.0760233918128655	0.178885630498534
TTHERM_00071130	0.139664804469274	1	0.0467836257309941	0.0222222222222222	0.0227568270481144	0.16	0.0409961685823755	0.0584795321637427	0.114369501466276
TTHERM_00073130	0.137430167597765	1	0.0448343079922027	0.0209876543209877	0.0195058517555266	0.184	0.0452107279693486	0.064327485380117	0.19941348973607
TTHERM_00073140	0.140409683426443	1	0.0526315789473684	0.0209876543209877	0.0214564369310793	0.112	0.0448275862068965	0.0672514619883041	0.161290322580645
TTHERM_00073160	0.13072625698324	1	0.057504873294347	0.0308641975308642	0.0260078023407022	0.12	0.0463601532567049	0.0789473684210526	0.214076246334311
TTHERM_00073170	0.145996275605214	1	0.0458089668615984	0.0135802469135802	0.0195058517555266	0.248	0.032183908045977	0.0467836257309941	0.13782991202346
TTHERM_00073190	0.138919925512104	1	0.0497076023391813	0.0259259259259259	0.0162548764629389	0.136	0.046743295019157	0.0497076023391813	0.234604105571847
TTHERM_00073200	0.131098696461825	1	0.057504873294347	0.0320987654320988	0.0195058517555266	0.048	0.0563218390804597	0.0760233918128655	0.178885630498534
TTHERM_00074250	0.143761638733706	1	0.050682261208577	0.0160493827160494	0.011703511053316	0.168	0.0498084291187739	0.0526315789473684	0.155425219941349
TTHERM_00074260	0.126256983240223	0	0.0604288499025341	0.0419753086419753	0.0279583875162549	0.144	0.0413793103448276	0.0935672514619883	0.149560117302053
TTHERM_00074270	0.127746741154562	1	0.0458089668615984	0.0148148148148148	0.0149544863459038	0.072	0.0544061302681991	0.0497076023391813	0.152492668621701
TTHERM_00074300	0.129236499068901	1	0.0555555555555556	0.0259259259259259	0.0286085825747724	0.16	0.0432950191570881	0.0380116959064327	0.164222873900293
TTHERM_00074320	0.135940409683426	1	0.0545808966861598	0.0259259259259259	0.0247074122236671	0.112	0.0440613026819923	0.0614035087719298	0.181818181818182
TTHERM_00074350	0.134450651769087	1	0.0545808966861598	0.0234567901234568	0.0227568270481144	0.128	0.0448275862068965	0.0321637426900585	0.205278592375366
TTHERM_00074410	0.135567970204842	1	0.0399610136452242	0.0185185185185185	0.0195058517555266	0.112	0.0340996168582376	0.0614035087719298	0.258064516129032
TTHERM_00074419	0.138919925512104	1	0.0458089668615984	0.0209876543209877	0.0214564369310793	0.144	0.0490421455938697	0.0526315789473684	0.164222873900293
TTHERM_00074420	0.136685288640596	1	0.0487329434697856	0.017283950617284	0.0208062418725618	0.104	0.0314176245210728	0.0409356725146199	0.187683284457478
TTHERM_00074430	0.141154562383613	1	0.0399610136452242	0.0185185185185185	0.0162548764629389	0.184	0.0432950191570881	0.0526315789473684	0.211143695014663
TTHERM_00075460	0.13072625698324	1	0.0516569200779727	0.0197530864197531	0.0182054616384915	0.096	0.0509578544061302	0.0614035087719298	0.252199413489736
TTHERM_00075470	0.147858472998138	1	0.0448343079922027	0.0271604938271605	0.0182054616384915	0.2	0.0486590038314176	0.0526315789473684	0.255131964809384
TTHERM_00075490	0.140782122905028	1	0.0467836257309941	0.017283950617284	0.0227568270481144	0.168	0.046743295019157	0.0467836257309941	0.266862170087976
TTHERM_00075500	0.15195530726257	1	0.0458089668615984	0.0148148148148148	0.0214564369310793	0.136	0.0478927203065133	0.0497076023391813	0.26099706744868
TTHERM_00075510	0.153817504655493	1	0.0458089668615984	0.0197530864197531	0.0188556566970091	0.136	0.0475095785440612	0.0497076023391813	0.275659824046921
TTHERM_00075529	0.125512104283054	1	0.0204678362573099	0.0111111111111111	0.00390117035110533	0.184	0.054022988505747	0.0204678362573099	0.129032258064516
TTHERM_00075530	0.140037243947858	1	0.0458089668615984	0.0148148148148148	0.0201560468140442	0.16	0.0455938697318007	0.0497076023391813	0.299120234604105
TTHERM_00075540	0.13780260707635	1	0.057504873294347	0.0234567901234568	0.0240572171651495	0.152	0.0436781609195402	0.0701754385964912	0.158357771260997
TTHERM_00075550	0.137430167597765	1	0.057504873294347	0.0320987654320988	0.0169050715214564	0.016	0.0482758620689655	0.0789473684210526	0.19941348973607
TTHERM_00075580	0.13072625698324	1	0.0584795321637427	0.0333333333333333	0.0273081924577373	0.168	0.0409961685823755	0.043859649122807	0.193548387096774
TTHERM_00075590	0.123277467411546	1	0.0516569200779727	0.0185185185185185	0.0214564369310793	0.088	0.0475095785440612	0.0730994152046784	0.175953079178886
TTHERM_00075600	0.114711359404097	0	0.0487329434697856	0.0345679012345679	0.0169050715214564	0.104	0.0432950191570881	0.0672514619883041	0.167155425219941
TTHERM_00075610	0.140037243947858	1	0.043859649122807	0.0222222222222222	0.0214564369310793	0.144	0.0386973180076628	0.043859649122807	0.149560117302053
TTHERM_00075630	0.145251396648045	1	0.0526315789473684	0.0308641975308642	0.0253576072821846	0.176	0.0360153256704981	0.0555555555555556	0.129032258064516
TTHERM_00075640	0.128864059590316	1	0.0526315789473684	0.0382716049382716	0.0312093628088426	0.064	0.0406130268199234	0.0789473684210526	0.243401759530792
TTHERM_00075650	0.129608938547486	1	0.0419103313840156	0.0234567901234568	0.0221066319895969	0.056	0.0475095785440612	0.0760233918128655	0.18475073313783
TTHERM_00075670	0.125884543761639	0	0.0594541910331384	0.037037037037037	0.0331599479843953	0.016	0.0371647509578544	0.0526315789473684	0.255131964809384
TTHERM_00075690	0.120670391061452	1	0.050682261208577	0.0308641975308642	0.0240572171651495	0.144	0.0409961685823755	0.0467836257309941	0.284457478005865
TTHERM_00075720	0.14413407821229	1	0.0467836257309941	0.017283950617284	0.0162548764629389	0.152	0.0417624521072797	0.0233918128654971	0.178885630498534
TTHERM_00075730	0.134450651769087	1	0.0516569200779727	0.0209876543209877	0.0188556566970091	0.104	0.0425287356321839	0.0672514619883041	0.272727272727273
TTHERM_00075780	0.117690875232775	1	0.0799220272904483	0.0283950617283951	0.0266579973992198	0.096	0.0318007662835249	0.0789473684210526	0.18475073313783
TTHERM_00075790	0.11731843575419	1	0.0906432748538012	0.0333333333333333	0.0377113133940182	0.056	0.0325670498084292	0.0789473684210526	0.222873900293255
TTHERM_00075800	0.126629422718808	0	0.0594541910331384	0.0185185185185185	0.0208062418725618	0.128	0.0444444444444444	0.0526315789473684	0.187683284457478
TTHERM_00075820	0.127746741154562	1	0.0487329434697856	0.0246913580246914	0.0182054616384915	0.184	0.0448275862068965	0.0701754385964912	0.217008797653959
TTHERM_00075830	0.125512104283054	1	0.0467836257309941	0.0209876543209877	0.0208062418725618	0.176	0.0455938697318007	0.0292397660818713	0.114369501466276
TTHERM_00075840	0.142644320297951	1	0.0633528265107212	0.0358024691358025	0.0260078023407022	0.16	0.0559386973180076	0.0672514619883041	0.219941348973607
TTHERM_00075850	0.118063314711359	1	0.0760233918128655	0.0345679012345679	0.0279583875162549	0.032	0.0563218390804597	0.087719298245614	0.140762463343108
TTHERM_00075860	0.0998137802607075	1	0.0701754385964912	0.0382716049382716	0.0338101430429129	0.088	0.0478927203065133	0.10233918128655	0.111436950146628
TTHERM_00075870	0.0618249534450651	1	0.057504873294347	0.0296296296296296	0.0247074122236671	0.128	0.0601532567049807	0.0497076023391813	0.155425219941349
TTHERM_00075880	0.146368715083799	1	0.037037037037037	0.0197530864197531	0.0162548764629389	0.176	0.0436781609195402	0.0467836257309941	0.202346041055718
TTHERM_00075890	0.134078212290503	1	0.0565302144249513	0.0296296296296296	0.0286085825747724	0.176	0.0601532567049807	0.0555555555555556	0.19941348973607
TTHERM_00075900	0.113966480446927	1	0.0419103313840156	0.0234567901234568	0.0227568270481144	0.224	0.0421455938697318	0.0701754385964912	0.140762463343108
TTHERM_00075910	0.137057728119181	1	0.0282651072124756	0.0197530864197531	0.0149544863459038	0.144	0.042911877394636	0.0497076023391813	0.381231671554252
TTHERM_00075920	0.148975791433892	1	0.043859649122807	0.0135802469135802	0.0143042912873862	0.216	0.0551724137931033	0.0467836257309941	0.120234604105572
TTHERM_00075940	0.137057728119181	1	0.0331384015594542	0.0222222222222222	0.0169050715214564	0.168	0.0367816091954023	0.0555555555555556	0.219941348973607
TTHERM_00076980	0.148230912476722	1	0.043859649122807	0.0185185185185185	0.0156046814044213	0.24	0.0570881226053639	0.0380116959064327	0.167155425219941
TTHERM_00077010	0.121042830540037	1	0.0419103313840156	0.0222222222222222	0.0169050715214564	0.184	0.0448275862068965	0.0292397660818713	0.214076246334311
TTHERM_00077020	0.128491620111732	1	0.0497076023391813	0.017283950617284	0.0195058517555266	0.08	0.0448275862068965	0.0526315789473684	0.143695014662757
TTHERM_00077070	0.147113594040968	1	0.0282651072124756	0.0135802469135802	0.0143042912873862	0.184	0.0452107279693486	0.0233918128654971	0.140762463343108
TTHERM_00077080	0.127746741154562	1	0.0526315789473684	0.0222222222222222	0.0169050715214564	0.112	0.0448275862068965	0.0555555555555556	0.299120234604105
TTHERM_00077090	0.120670391061452	1	0.064327485380117	0.0296296296296296	0.0260078023407022	0.12	0.0383141762452107	0.0760233918128655	0.225806451612903
TTHERM_00077100	0.147486033519553	1	0.0526315789473684	0.0358024691358025	0.0214564369310793	0.144	0.0402298850574712	0.0701754385964912	0.175953079178886
TTHERM_00077110	0.139292364990689	1	0.0604288499025341	0.0271604938271605	0.0260078023407022	0.112	0.0505747126436781	0.0906432748538012	0.196480938416422
TTHERM_00077120	0.127001862197393	1	0.0740740740740741	0.0333333333333333	0.0357607282184655	0.064	0.042911877394636	0.105263157894737	0.175953079178886
TTHERM_00077140	0.129236499068901	1	0.0594541910331384	0.0271604938271605	0.0273081924577373	0.152	0.0444444444444444	0.087719298245614	0.219941348973607
TTHERM_00077160	0.132588454376164	1	0.0730994152046784	0.0333333333333333	0.0325097529258777	0.144	0.0409961685823755	0.0526315789473684	0.217008797653959
TTHERM_00077170	0.11731843575419	1	0.037037037037037	0.0148148148148148	0.0260078023407022	0.16	0.0386973180076628	0.0497076023391813	0.170087976539589
TTHERM_00077200	0.114711359404097	1	0.0565302144249513	0.0283950617283951	0.0260078023407022	0.16	0.0371647509578544	0.0730994152046784	0.240469208211144
TTHERM_00077210	0.1243947858473	0	0.0360623781676413	0.0234567901234568	0.017555266579974	0.2	0.0371647509578544	0.0584795321637427	0.18475073313783
TTHERM_00077230	0.128864059590316	0	0.0740740740740741	0.0271604938271605	0.0344603381014304	0.096	0.0463601532567049	0.0555555555555556	0.18475073313783
TTHERM_00077240	0.100558659217877	0	0.0633528265107212	0.0518518518518518	0.0247074122236671	0.096	0.0605363984674328	0.0614035087719298	0.190615835777126
TTHERM_00077260	0.146741154562383	0	0.050682261208577	0.0296296296296296	0.0214564369310793	0.208	0.0413793103448276	0.0584795321637427	0.152492668621701
TTHERM_00077280	0.148975791433892	1	0.0428849902534113	0.0222222222222222	0.0149544863459038	0.2	0.0363984674329502	0.0614035087719298	0.178885630498534
TTHERM_00077320	0.132960893854748	1	0.043859649122807	0.0148148148148148	0.0201560468140442	0.232	0.0486590038314176	0.0526315789473684	0.252199413489736
TTHERM_00077350	0.132588454376164	1	0.057504873294347	0.0271604938271605	0.0266579973992198	0.056	0.0402298850574712	0.0672514619883041	0.19941348973607
TTHERM_00077370	0.134823091247672	1	0.0672514619883041	0.0333333333333333	0.0357607282184655	0.08	0.0386973180076628	0.0818713450292398	0.222873900293255
TTHERM_00077380	0.118808193668529	1	0.0604288499025341	0.0271604938271605	0.023407022106632	0.064	0.0593869731800765	0.0935672514619883	0.24633431085044
TTHERM_00077390	0.121042830540037	1	0.057504873294347	0.0333333333333333	0.0299089726918075	0.08	0.0390804597701149	0.0701754385964912	0.181818181818182
TTHERM_00077410	0.146368715083799	0	0.0399610136452242	0.017283950617284	0.017555266579974	0.096	0.0448275862068965	0.0555555555555556	0.217008797653959
TTHERM_00077420	0.145251396648045	1	0.0536062378167641	0.0185185185185185	0.0279583875162549	0.112	0.0314176245210728	0.0497076023391813	0.19941348973607
TTHERM_00077429	0.125139664804469	1	0.0458089668615984	0.0222222222222222	0.0149544863459038	0.144	0.0478927203065133	0.0555555555555556	0.0733137829912023
TTHERM_00077440	0.125512104283054	0	0.0526315789473684	0.0271604938271605	0.0253576072821846	0.152	0.0513409961685823	0.0701754385964912	0.114369501466276
TTHERM_00077450	0.129608938547486	0	0.0614035087719298	0.0419753086419753	0.0299089726918075	0.144	0.0490421455938697	0.0584795321637427	0.228739002932551
TTHERM_00077460	0.129608938547486	1	0.0653021442495127	0.0246913580246914	0.0240572171651495	0.144	0.042911877394636	0.0614035087719298	0.214076246334311
TTHERM_00077480	0.128864059590316	1	0.0584795321637427	0.0333333333333333	0.0273081924577373	0.128	0.0471264367816091	0.0789473684210526	0.252199413489736
TTHERM_00077500	0.135940409683426	1	0.0565302144249513	0.0222222222222222	0.0195058517555266	0.088	0.0471264367816091	0.0584795321637427	0.114369501466276
TTHERM_00077510	0.12364990689013	1	0.0526315789473684	0.0345679012345679	0.0201560468140442	0.072	0.0490421455938697	0.0701754385964912	0.243401759530792
TTHERM_00077520	0.135940409683426	1	0.0536062378167641	0.0185185185185185	0.0227568270481144	0.168	0.0478927203065133	0.0321637426900585	0.120234604105572
TTHERM_00077530	0.125139664804469	1	0.0604288499025341	0.0296296296296296	0.0188556566970091	0.128	0.0505747126436781	0.0818713450292398	0.19941348973607
TTHERM_00077560	0.120670391061452	1	0.0584795321637427	0.0185185185185185	0.0201560468140442	0.12	0.0444444444444444	0.0584795321637427	0.205278592375366
TTHERM_00077590	0.127746741154562	0	0.0536062378167641	0.0296296296296296	0.0208062418725618	0.08	0.0352490421455939	0.0672514619883041	0.161290322580645
TTHERM_00077599	0.1243947858473	0	0.057504873294347	0.0308641975308642	0.0253576072821846	0.08	0.0452107279693486	0.0672514619883041	0.158357771260997
TTHERM_00077600	0.132216014897579	1	0.0653021442495127	0.0271604938271605	0.0253576072821846	0.184	0.054022988505747	0.0701754385964912	0.190615835777126
TTHERM_00077610	0.134078212290503	1	0.0419103313840156	0.0283950617283951	0.0195058517555266	0.208	0.0432950191570881	0.0409356725146199	0.193548387096774
TTHERM_00077620	0.114338919925512	1	0.0526315789473684	0.0333333333333333	0.02925877763329	0.176	0.0448275862068965	0.0672514619883041	0.219941348973607
TTHERM_00077670	0.14487895716946	1	0.0555555555555556	0.037037037037037	0.0260078023407022	0.088	0.0406130268199234	0.064327485380117	0.173020527859237
TTHERM_00077680	0.141899441340782	1	0.0623781676413255	0.0320987654320988	0.0286085825747724	0.08	0.0333333333333334	0.0760233918128655	0.19941348973607
TTHERM_00077710	0.135567970204842	1	0.0516569200779727	0.0185185185185185	0.0136540962288687	0.12	0.0413793103448276	0.0526315789473684	0.155425219941349
TTHERM_00077720	0.121787709497207	1	0.0730994152046784	0.0407407407407407	0.0312093628088426	0.048	0.057471264367816	0.0789473684210526	0.237536656891495
TTHERM_00077730	0.135567970204842	1	0.0428849902534113	0.0271604938271605	0.0195058517555266	0.176	0.0563218390804597	0.0409356725146199	0.178885630498534
TTHERM_00077750	0.138919925512104	1	0.0419103313840156	0.0123456790123457	0.0182054616384915	0.128	0.046743295019157	0.0497076023391813	0.105571847507331
TTHERM_00077760	0.122532588454376	1	0.0565302144249513	0.0197530864197531	0.0214564369310793	0.16	0.0379310344827586	0.064327485380117	0.164222873900293
TTHERM_00077770	0.120670391061452	1	0.0467836257309941	0.0308641975308642	0.0188556566970091	0.08	0.0463601532567049	0.0789473684210526	0.164222873900293
TTHERM_00077780	0.136312849162011	1	0.0516569200779727	0.0296296296296296	0.0240572171651495	0.12	0.0448275862068965	0.0467836257309941	0.26099706744868
TTHERM_00077790	0.136685288640596	0	0.0594541910331384	0.0271604938271605	0.02925877763329	0.04	0.0417624521072797	0.0935672514619883	0.240469208211144
TTHERM_00077810	0.13072625698324	1	0.0243664717348928	0.0111111111111111	0.00975292587776333	0.128	0.0521072796934865	0.0409356725146199	0.293255131964809
TTHERM_00077820	0.129608938547486	1	0.0594541910331384	0.0271604938271605	0.0201560468140442	0.112	0.0367816091954023	0.0760233918128655	0.146627565982405
TTHERM_00078840	0.132960893854748	1	0.050682261208577	0.0209876543209877	0.0208062418725618	0.2	0.0567049808429118	0.043859649122807	0.205278592375366
TTHERM_00078850	0.127746741154562	1	0.0614035087719298	0.0259259259259259	0.0247074122236671	0.112	0.0436781609195402	0.0584795321637427	0.187683284457478
TTHERM_00078870	0.128119180633147	0	0.0467836257309941	0.0111111111111111	0.0279583875162549	0.176	0.0455938697318007	0.0497076023391813	0.19941348973607
TTHERM_00078880	0.116945996275605	1	0.0497076023391813	0.0308641975308642	0.0253576072821846	0.144	0.0486590038314176	0.0467836257309941	0.167155425219941
TTHERM_00078890	0.121415270018622	1	0.0565302144249513	0.0259259259259259	0.0240572171651495	0.16	0.0482758620689655	0.0555555555555556	0.193548387096774
TTHERM_00078900	0.123277467411546	1	0.057504873294347	0.0395061728395062	0.0286085825747724	0.168	0.0371647509578544	0.064327485380117	0.170087976539589
TTHERM_00078920	0.132588454376164	1	0.0477582846003899	0.0148148148148148	0.0227568270481144	0.072	0.0597701149425286	0.0526315789473684	0.302052785923753
TTHERM_00078950	0.135195530726257	1	0.0614035087719298	0.0320987654320988	0.0286085825747724	0.072	0.0352490421455939	0.0818713450292398	0.211143695014663
TTHERM_00078960	0.12364990689013	1	0.057504873294347	0.0209876543209877	0.0188556566970091	0.072	0.0272030651340996	0.0760233918128655	0.214076246334311
TTHERM_00078990	0.134450651769087	1	0.0584795321637427	0.0259259259259259	0.0247074122236671	0.128	0.0486590038314176	0.0730994152046784	0.225806451612903
TTHERM_00079000	0.127746741154562	1	0.0565302144249513	0.037037037037037	0.0266579973992198	0.128	0.0452107279693486	0.0672514619883041	0.170087976539589
TTHERM_00079010	0.129981378026071	1	0.0428849902534113	0.017283950617284	0.017555266579974	0.16	0.0383141762452107	0.0380116959064327	0.158357771260997
TTHERM_00079020	0.126256983240223	1	0.0497076023391813	0.017283950617284	0.0214564369310793	0.104	0.0517241379310344	0.0497076023391813	0.140762463343108
TTHERM_00079050	0.114711359404097	1	0.0253411306042885	0.0234567901234568	0.0221066319895969	0.08	0.0808429118773944	0.0350877192982456	0.222873900293255
TTHERM_00079060	0.121042830540037	1	0.0701754385964912	0.0271604938271605	0.0305591677503251	0.072	0.0455938697318007	0.0760233918128655	0.170087976539589
TTHERM_00079070	0.120297951582868	0	0.0614035087719298	0.0209876543209877	0.0260078023407022	0.2	0.0432950191570881	0.0818713450292398	0.158357771260997
TTHERM_00079090	0.127746741154562	0	0.0692007797270955	0.0234567901234568	0.0221066319895969	0.032	0.0398467432950191	0.0614035087719298	0.143695014662757
TTHERM_00079100	0.13072625698324	1	0.0653021442495127	0.0296296296296296	0.0240572171651495	0.16	0.0448275862068965	0.0701754385964912	0.243401759530792
TTHERM_00079120	0.141154562383613	1	0.0604288499025341	0.0395061728395062	0.0286085825747724	0.128	0.0452107279693486	0.0614035087719298	0.24633431085044
TTHERM_00079130	0.132216014897579	1	0.0584795321637427	0.037037037037037	0.0247074122236671	0.112	0.0333333333333334	0.0614035087719298	0.202346041055718
TTHERM_00079140	0.133333333333333	1	0.0604288499025341	0.0283950617283951	0.0318595578673602	0.104	0.0383141762452107	0.0584795321637427	0.243401759530792
TTHERM_00079150	0.135940409683426	1	0.043859649122807	0.0135802469135802	0.0214564369310793	0.28	0.0593869731800765	0.0380116959064327	0.214076246334311
TTHERM_00079170	0.11024208566108	1	0.0458089668615984	0.0246913580246914	0.0279583875162549	0.24	0.0375478927203065	0.0555555555555556	0.196480938416422
TTHERM_00079180	0.129236499068901	1	0.0458089668615984	0.0209876543209877	0.0162548764629389	0.096	0.0494252873563218	0.0672514619883041	0.26099706744868
TTHERM_00079200	0.134823091247672	0	0.0516569200779727	0.0271604938271605	0.0260078023407022	0.096	0.0498084291187739	0.0672514619883041	0.255131964809384
TTHERM_00079210	0.1243947858473	1	0.0584795321637427	0.0209876543209877	0.023407022106632	0.088	0.0551724137931033	0.0614035087719298	0.173020527859237
TTHERM_00079220	0.111731843575419	1	0.0399610136452242	0.0197530864197531	0.0143042912873862	0.104	0.0455938697318007	0.0467836257309941	0.143695014662757
TTHERM_00079230	0.135195530726257	1	0.064327485380117	0.0296296296296296	0.0247074122236671	0.112	0.0367816091954023	0.0847953216374269	0.211143695014663
TTHERM_00079270	0.134450651769087	0	0.057504873294347	0.0358024691358025	0.0208062418725618	0.16	0.0482758620689655	0.0847953216374269	0.167155425219941
TTHERM_00079290	0.148230912476722	1	0.0545808966861598	0.0333333333333333	0.0253576072821846	0.12	0.0348659003831418	0.0672514619883041	0.149560117302053
TTHERM_00079310	0.141154562383613	1	0.0448343079922027	0.0197530864197531	0.0136540962288687	0.168	0.0406130268199234	0.0409356725146199	0.178885630498534
TTHERM_00079320	0.143761638733706	1	0.0701754385964912	0.037037037037037	0.0247074122236671	0.048	0.0256704980842912	0.0555555555555556	0.228739002932551
TTHERM_00079340	0.136312849162011	1	0.0623781676413255	0.0333333333333333	0.0266579973992198	0.144	0.0417624521072797	0.0701754385964912	0.175953079178886
TTHERM_00079360	0.143761638733706	1	0.0331384015594542	0.0185185185185185	0.0143042912873862	0.192	0.0371647509578544	0.0409356725146199	0.152492668621701
TTHERM_00079390	0.129236499068901	0	0.0594541910331384	0.0283950617283951	0.0286085825747724	0.088	0.0463601532567049	0.0584795321637427	0.193548387096774
TTHERM_00079410	0.127746741154562	1	0.050682261208577	0.0296296296296296	0.0299089726918075	0.096	0.0398467432950191	0.0614035087719298	0.214076246334311
TTHERM_00079420	0.131098696461825	1	0.0623781676413255	0.0234567901234568	0.02925877763329	0.184	0.042911877394636	0.0555555555555556	0.158357771260997
TTHERM_00079430	0.129608938547486	1	0.0633528265107212	0.0209876543209877	0.0318595578673602	0.208	0.0432950191570881	0.0614035087719298	0.211143695014663
TTHERM_00079490	0.137430167597765	0	0.043859649122807	0.017283950617284	0.017555266579974	0.08	0.0383141762452107	0.0672514619883041	0.102639296187683
TTHERM_00079510	0.136685288640596	1	0.0526315789473684	0.0259259259259259	0.0208062418725618	0.144	0.0486590038314176	0.0584795321637427	0.178885630498534
TTHERM_00079520	0.122160148975791	1	0.0730994152046784	0.0308641975308642	0.0240572171651495	0.168	0.0471264367816091	0.0906432748538012	0.231671554252199
TTHERM_00079530	0.117690875232775	0	0.0555555555555556	0.0444444444444444	0.0279583875162549	0.112	0.0517241379310344	0.0730994152046784	0.231671554252199
TTHERM_00079540	0.118808193668529	1	0.037037037037037	0.0296296296296296	0.0227568270481144	0.088	0.0436781609195402	0.0555555555555556	0.175953079178886
TTHERM_00079550	0.122532588454376	1	0.0536062378167641	0.0209876543209877	0.0182054616384915	0.144	0.0578544061302681	0.0614035087719298	0.249266862170088
TTHERM_00079570	0.110614525139665	1	0.0604288499025341	0.0419753086419753	0.0273081924577373	0.096	0.0452107279693486	0.0789473684210526	0.263929618768328
TTHERM_00079580	0.125884543761639	1	0.043859649122807	0.0222222222222222	0.0195058517555266	0.104	0.0521072796934865	0.0526315789473684	0.269794721407624
TTHERM_00079600	0.135195530726257	0	0.0516569200779727	0.0271604938271605	0.0182054616384915	0.128	0.0521072796934865	0.0701754385964912	0.18475073313783
TTHERM_00079610	0.143016759776536	1	0.0516569200779727	0.0271604938271605	0.0156046814044213	0.184	0.050191570881226	0.064327485380117	0.205278592375366
TTHERM_00079640	0.125512104283054	1	0.0497076023391813	0.0283950617283951	0.0182054616384915	0.096	0.0586206896551723	0.0701754385964912	0.266862170087976
TTHERM_00079650	0.134823091247672	1	0.0487329434697856	0.0271604938271605	0.017555266579974	0.096	0.0593869731800765	0.0760233918128655	0.214076246334311
TTHERM_00079670	0.1243947858473	1	0.057504873294347	0.0234567901234568	0.0260078023407022	0.176	0.0570881226053639	0.0584795321637427	0.193548387096774
TTHERM_00079679	0.138547486033519	1	0.0389863547758285	0.017283950617284	0.0201560468140442	0.096	0.0521072796934865	0.0380116959064327	0.234604105571847
TTHERM_00079680	0.138175046554935	1	0.0604288499025341	0.0333333333333333	0.0260078023407022	0.096	0.0409961685823755	0.0906432748538012	0.217008797653959
TTHERM_00079700	0.129981378026071	1	0.0555555555555556	0.0271604938271605	0.0214564369310793	0.064	0.0417624521072797	0.0701754385964912	0.214076246334311
TTHERM_00079710	0.134450651769087	1	0.0487329434697856	0.0283950617283951	0.0201560468140442	0.096	0.0509578544061302	0.0730994152046784	0.222873900293255
TTHERM_00079720	0.134823091247672	1	0.064327485380117	0.0358024691358025	0.0273081924577373	0.08	0.0409961685823755	0.0818713450292398	0.211143695014663
TTHERM_00079750	0.150093109869646	1	0.0682261208576998	0.0358024691358025	0.0266579973992198	0.12	0.0352490421455939	0.0584795321637427	0.205278592375366
TTHERM_00079760	0.140037243947858	1	0.0750487329434698	0.0395061728395062	0.0338101430429129	0.112	0.035632183908046	0.10233918128655	0.152492668621701
TTHERM_00079780	0.140037243947858	0	0.0594541910331384	0.0259259259259259	0.0253576072821846	0.096	0.0371647509578544	0.0672514619883041	0.231671554252199
TTHERM_00079790	0.1243947858473	1	0.0467836257309941	0.0222222222222222	0.0260078023407022	0.152	0.0440613026819923	0.0584795321637427	0.190615835777126
TTHERM_00079830	0.13780260707635	1	0.0428849902534113	0.0222222222222222	0.017555266579974	0.176	0.0367816091954023	0.0409356725146199	0.19941348973607
TTHERM_00079850	0.125512104283054	1	0.0711500974658869	0.0382716049382716	0.02925877763329	0.104	0.0379310344827586	0.119883040935673	0.202346041055718
TTHERM_00079860	0.131843575418994	1	0.0458089668615984	0.0209876543209877	0.0169050715214564	0.28	0.0478927203065133	0.0380116959064327	0.152492668621701
TTHERM_00079870	0.13780260707635	1	0.0428849902534113	0.00987654320987654	0.0143042912873862	0.12	0.0475095785440612	0.0380116959064327	0.205278592375366
TTHERM_00079890	0.129981378026071	0	0.0594541910331384	0.0296296296296296	0.0221066319895969	0.064	0.0417624521072797	0.0614035087719298	0.175953079178886
TTHERM_00079900	0.140782122905028	1	0.0428849902534113	0.0209876543209877	0.0214564369310793	0.112	0.0344827586206897	0.0350877192982456	0.284457478005865
TTHERM_00079950	0.141527001862197	1	0.0692007797270955	0.0358024691358025	0.0325097529258777	0.064	0.0329501915708813	0.0672514619883041	0.252199413489736
TTHERM_00079980	0.129981378026071	1	0.0545808966861598	0.0209876543209877	0.0208062418725618	0.208	0.0524904214559386	0.0555555555555556	0.202346041055718
TTHERM_00080000	0.139664804469274	1	0.0545808966861598	0.0234567901234568	0.0247074122236671	0.16	0.0555555555555554	0.064327485380117	0.140762463343108
TTHERM_00080020	0.130353817504655	0	0.0536062378167641	0.0185185185185185	0.0240572171651495	0.144	0.0310344827586207	0.0555555555555556	0.214076246334311
TTHERM_00081060	0.138919925512104	1	0.0409356725146199	0.0283950617283951	0.0214564369310793	0.184	0.0409961685823755	0.0526315789473684	0.231671554252199
TTHERM_00081100	0.148230912476722	1	0.0448343079922027	0.0209876543209877	0.0156046814044213	0.2	0.0402298850574712	0.0614035087719298	0.211143695014663
TTHERM_00081120	0.133333333333333	0	0.0594541910331384	0.0246913580246914	0.0266579973992198	0.144	0.0482758620689655	0.0584795321637427	0.208211143695015
TTHERM_00082160	0.128864059590316	0	0.0565302144249513	0.0246913580246914	0.0305591677503251	0.176	0.0417624521072797	0.0555555555555556	0.187683284457478
TTHERM_00082170	0.115456238361266	1	0.0682261208576998	0.0345679012345679	0.0214564369310793	0.064	0.0383141762452107	0.0730994152046784	0.225806451612903
TTHERM_00082210	0.134450651769087	1	0.064327485380117	0.0382716049382716	0.0260078023407022	0.24	0.046743295019157	0.043859649122807	0.18475073313783
TTHERM_00082220	0.137430167597765	1	0.0526315789473684	0.0197530864197531	0.0208062418725618	0.104	0.0440613026819923	0.0497076023391813	0.240469208211144
TTHERM_00082230	0.126256983240223	1	0.0458089668615984	0.0283950617283951	0.0182054616384915	0.128	0.0402298850574712	0.0760233918128655	0.190615835777126
TTHERM_00082270	0.127001862197393	1	0.0623781676413255	0.0320987654320988	0.0260078023407022	0.12	0.0417624521072797	0.0847953216374269	0.175953079178886
TTHERM_00083280	0.132216014897579	1	0.0487329434697856	0.0271604938271605	0.0195058517555266	0.16	0.0509578544061302	0.0614035087719298	0.240469208211144
TTHERM_00083290	0.124767225325884	1	0.0428849902534113	0.017283950617284	0.0182054616384915	0.184	0.0517241379310344	0.0701754385964912	0.255131964809384
TTHERM_00083300	0.118435754189944	1	0.0545808966861598	0.0283950617283951	0.023407022106632	0.064	0.0421455938697318	0.0672514619883041	0.211143695014663
TTHERM_00083310	0.127746741154562	1	0.0614035087719298	0.0222222222222222	0.0273081924577373	0.096	0.0597701149425286	0.0818713450292398	0.222873900293255
TTHERM_00083320	0.130353817504655	1	0.0516569200779727	0.0246913580246914	0.0201560468140442	0.232	0.0440613026819923	0.0497076023391813	0.228739002932551
TTHERM_00083330	0.134450651769087	1	0.043859649122807	0.0271604938271605	0.0195058517555266	0.264	0.0444444444444444	0.0672514619883041	0.173020527859237
TTHERM_00083340	0.134450651769087	1	0.0545808966861598	0.0283950617283951	0.023407022106632	0.16	0.0448275862068965	0.0760233918128655	0.196480938416422
TTHERM_00083350	0.139664804469274	1	0.0633528265107212	0.0209876543209877	0.02925877763329	0.128	0.0379310344827586	0.0847953216374269	0.175953079178886
TTHERM_00083360	0.121042830540037	1	0.0526315789473684	0.0283950617283951	0.0266579973992198	0.224	0.0310344827586207	0.0789473684210526	0.217008797653959
TTHERM_00083370	0.124767225325884	0	0.057504873294347	0.0234567901234568	0.02925877763329	0.136	0.0459770114942528	0.0584795321637427	0.178885630498534
TTHERM_00083380	0.128119180633147	1	0.050682261208577	0.0234567901234568	0.0299089726918075	0.096	0.0459770114942528	0.0672514619883041	0.272727272727273
TTHERM_00083400	0.118063314711359	1	0.0409356725146199	0.0234567901234568	0.0169050715214564	0.152	0.0463601532567049	0.0672514619883041	0.193548387096774
TTHERM_00083410	0.129981378026071	1	0.0477582846003899	0.017283950617284	0.0208062418725618	0.168	0.0513409961685823	0.0321637426900585	0.190615835777126
TTHERM_00083420	0.128864059590316	1	0.0467836257309941	0.0209876543209877	0.0188556566970091	0.16	0.0463601532567049	0.043859649122807	0.190615835777126
TTHERM_00083430	0.134078212290503	1	0.0614035087719298	0.0209876543209877	0.0195058517555266	0.064	0.0444444444444444	0.0555555555555556	0.155425219941349
TTHERM_00083440	0.128119180633147	1	0.0428849902534113	0.0271604938271605	0.0208062418725618	0.08	0.0448275862068965	0.0555555555555556	0.272727272727273
TTHERM_00083450	0.127746741154562	1	0.0536062378167641	0.0358024691358025	0.0247074122236671	0.056	0.0521072796934865	0.105263157894737	0.202346041055718
TTHERM_00083470	0.124767225325884	1	0.064327485380117	0.045679012345679	0.0305591677503251	0.064	0.0340996168582376	0.105263157894737	0.231671554252199
TTHERM_00083480	0.118435754189944	0	0.0458089668615984	0.0259259259259259	0.0201560468140442	0.144	0.0666666666666665	0.0701754385964912	0.170087976539589
TTHERM_00083500	0.133705772811918	1	0.0458089668615984	0.0209876543209877	0.0188556566970091	0.128	0.057471264367816	0.0614035087719298	0.190615835777126
TTHERM_00083510	0.121787709497207	1	0.0604288499025341	0.0296296296296296	0.02925877763329	0.128	0.0375478927203065	0.0614035087719298	0.158357771260997
TTHERM_00083540	0.123277467411546	0	0.0623781676413255	0.0333333333333333	0.0390117035110533	0.112	0.0413793103448276	0.0789473684210526	0.234604105571847
TTHERM_00083570	0.129236499068901	1	0.0565302144249513	0.0308641975308642	0.0195058517555266	0.152	0.0367816091954023	0.0672514619883041	0.222873900293255
TTHERM_00083580	0.136685288640596	1	0.0604288499025341	0.0395061728395062	0.0208062418725618	0.2	0.0444444444444444	0.0614035087719298	0.173020527859237
TTHERM_00083600	0.138175046554935	1	0.0536062378167641	0.037037037037037	0.0227568270481144	0.096	0.0421455938697318	0.0760233918128655	0.18475073313783
TTHERM_00083610	0.119925512104283	1	0.0555555555555556	0.0345679012345679	0.02925877763329	0.16	0.0471264367816091	0.0672514619883041	0.164222873900293
TTHERM_00083620	0.134823091247672	1	0.0555555555555556	0.0308641975308642	0.0240572171651495	0.104	0.042911877394636	0.0760233918128655	0.219941348973607
TTHERM_00083630	0.143016759776536	1	0.0487329434697856	0.0345679012345679	0.0162548764629389	0.112	0.0325670498084292	0.0701754385964912	0.217008797653959
TTHERM_00083650	0.133333333333333	1	0.057504873294347	0.0259259259259259	0.0221066319895969	0.088	0.0367816091954023	0.0760233918128655	0.205278592375366
TTHERM_00083660	0.134823091247672	1	0.0584795321637427	0.0308641975308642	0.0247074122236671	0.12	0.0371647509578544	0.064327485380117	0.175953079178886
TTHERM_00083670	0.135940409683426	0	0.0545808966861598	0.0234567901234568	0.0208062418725618	0.128	0.0375478927203065	0.0584795321637427	0.181818181818182
TTHERM_00083680	0.122905027932961	1	0.0584795321637427	0.0320987654320988	0.0247074122236671	0.056	0.042911877394636	0.0555555555555556	0.290322580645161
TTHERM_00083730	0.128491620111732	1	0.0721247563352826	0.0358024691358025	0.0299089726918075	0.064	0.054022988505747	0.0964912280701754	0.228739002932551
TTHERM_00083750	0.136685288640596	0	0.0536062378167641	0.0185185185185185	0.0182054616384915	0.144	0.0459770114942528	0.0584795321637427	0.193548387096774
TTHERM_00083770	0.13147113594041	1	0.0545808966861598	0.0320987654320988	0.0273081924577373	0.136	0.0478927203065133	0.0789473684210526	0.19941348973607
TTHERM_00083790	0.136685288640596	1	0.0399610136452242	0.0197530864197531	0.0136540962288687	0.168	0.0509578544061302	0.0526315789473684	0.181818181818182
TTHERM_00083810	0.135567970204842	1	0.0487329434697856	0.0197530864197531	0.0201560468140442	0.128	0.050191570881226	0.0233918128654971	0.205278592375366
TTHERM_00083820	0.133705772811918	1	0.0487329434697856	0.0222222222222222	0.0195058517555266	0.216	0.0417624521072797	0.0526315789473684	0.12316715542522
TTHERM_00083830	0.139664804469274	1	0.050682261208577	0.0283950617283951	0.0182054616384915	0.144	0.0459770114942528	0.0760233918128655	0.175953079178886
TTHERM_00083840	0.134823091247672	1	0.0448343079922027	0.0234567901234568	0.0195058517555266	0.16	0.0425287356321839	0.0380116959064327	0.211143695014663
TTHERM_00083849	0.139664804469274	1	0.0458089668615984	0.0197530864197531	0.0221066319895969	0.12	0.0471264367816091	0.043859649122807	0.202346041055718
TTHERM_00083850	0.138547486033519	1	0.0545808966861598	0.0209876543209877	0.0253576072821846	0.128	0.046743295019157	0.0409356725146199	0.181818181818182
TTHERM_00083860	0.143761638733706	1	0.0487329434697856	0.0185185185185185	0.0162548764629389	0.112	0.0482758620689655	0.0409356725146199	0.202346041055718
TTHERM_00083870	0.136685288640596	1	0.0419103313840156	0.0148148148148148	0.0188556566970091	0.096	0.0490421455938697	0.0526315789473684	0.105571847507331
TTHERM_00083880	0.120670391061452	1	0.0516569200779727	0.0234567901234568	0.023407022106632	0.16	0.0455938697318007	0.0584795321637427	0.161290322580645
TTHERM_00083940	0.134823091247672	1	0.0477582846003899	0.0185185185185185	0.0182054616384915	0.064	0.0486590038314176	0.0614035087719298	0.178885630498534
TTHERM_00084980	0.129981378026071	1	0.0701754385964912	0.0308641975308642	0.0240572171651495	0.088	0.0252873563218391	0.0584795321637427	0.196480938416422
TTHERM_00084990	0.134078212290503	1	0.0623781676413255	0.0382716049382716	0.0305591677503251	0.056	0.0444444444444444	0.0818713450292398	0.205278592375366
TTHERM_00085000	0.113594040968343	1	0.0448343079922027	0.0234567901234568	0.0214564369310793	0.112	0.0402298850574712	0.0614035087719298	0.231671554252199
TTHERM_00085020	0.132588454376164	0	0.0555555555555556	0.0283950617283951	0.023407022106632	0.096	0.0486590038314176	0.087719298245614	0.217008797653959
TTHERM_00085030	0.128491620111732	1	0.0516569200779727	0.0259259259259259	0.0227568270481144	0.08	0.0448275862068965	0.0467836257309941	0.178885630498534
TTHERM_00085040	0.139664804469274	1	0.0653021442495127	0.0246913580246914	0.0266579973992198	0.208	0.0425287356321839	0.0701754385964912	0.219941348973607
TTHERM_00085050	0.134823091247672	1	0.050682261208577	0.0395061728395062	0.023407022106632	0.184	0.0409961685823755	0.064327485380117	0.175953079178886
TTHERM_00085060	0.139664804469274	1	0.0662768031189084	0.0333333333333333	0.0318595578673602	0.16	0.0337164750957855	0.064327485380117	0.240469208211144
TTHERM_00085090	0.11657355679702	1	0.0536062378167641	0.0271604938271605	0.0260078023407022	0.224	0.061302681992337	0.0906432748538012	0.190615835777126
TTHERM_00085100	0.125512104283054	1	0.043859649122807	0.0234567901234568	0.0247074122236671	0.16	0.0413793103448276	0.0321637426900585	0.208211143695015
TTHERM_00085120	0.138175046554935	1	0.043859649122807	0.0185185185185185	0.0156046814044213	0.12	0.0475095785440612	0.0614035087719298	0.214076246334311
TTHERM_00085140	0.116945996275605	1	0.0740740740740741	0.017283950617284	0.0286085825747724	0.128	0.0383141762452107	0.0789473684210526	0.175953079178886
TTHERM_00085200	0.141154562383613	1	0.0526315789473684	0.0283950617283951	0.0240572171651495	0.136	0.0363984674329502	0.0701754385964912	0.269794721407624
TTHERM_00085220	0.122160148975791	1	0.0614035087719298	0.0271604938271605	0.0247074122236671	0.104	0.0563218390804597	0.0672514619883041	0.217008797653959
TTHERM_00085230	0.125512104283054	1	0.057504873294347	0.0283950617283951	0.0331599479843953	0.128	0.050191570881226	0.0526315789473684	0.155425219941349
TTHERM_00085240	0.129608938547486	1	0.0497076023391813	0.0320987654320988	0.0208062418725618	0.104	0.0432950191570881	0.0730994152046784	0.193548387096774
TTHERM_00085250	0.132588454376164	1	0.0711500974658869	0.0432098765432099	0.0370611183355007	0.168	0.0367816091954023	0.0906432748538012	0.234604105571847
TTHERM_00085270	0.125512104283054	1	0.0662768031189084	0.037037037037037	0.0344603381014304	0.088	0.0360153256704981	0.0935672514619883	0.208211143695015
TTHERM_00085280	0.132216014897579	0	0.0584795321637427	0.0209876543209877	0.0221066319895969	0.136	0.0379310344827586	0.0847953216374269	0.158357771260997
TTHERM_00085290	0.125884543761639	0	0.0487329434697856	0.0320987654320988	0.0156046814044213	0.184	0.0386973180076628	0.0818713450292398	0.19941348973607
TTHERM_00085300	0.128864059590316	0	0.0565302144249513	0.0246913580246914	0.0182054616384915	0.168	0.0440613026819923	0.0760233918128655	0.217008797653959
TTHERM_00085320	0.144506517690875	1	0.0389863547758285	0.0135802469135802	0.0130039011703511	0.104	0.0486590038314176	0.0467836257309941	0.263929618768328
TTHERM_00085340	0.134450651769087	1	0.0419103313840156	0.0234567901234568	0.0221066319895969	0.088	0.0402298850574712	0.0789473684210526	0.222873900293255
TTHERM_00085350	0.128119180633147	1	0.0672514619883041	0.0395061728395062	0.0247074122236671	0.112	0.0440613026819923	0.10233918128655	0.187683284457478
TTHERM_00085380	0.134823091247672	0	0.0409356725146199	0.0185185185185185	0.0136540962288687	0.112	0.0459770114942528	0.0233918128654971	0.205278592375366
TTHERM_00085440	0.122532588454376	1	0.057504873294347	0.0209876543209877	0.023407022106632	0.152	0.0517241379310344	0.0292397660818713	0.193548387096774
TTHERM_00085460	0.134823091247672	1	0.0389863547758285	0.0222222222222222	0.0143042912873862	0.096	0.0521072796934865	0.0760233918128655	0.134897360703812
TTHERM_00085480	0.138175046554935	1	0.057504873294347	0.0320987654320988	0.0338101430429129	0.112	0.0455938697318007	0.0760233918128655	0.0967741935483871
TTHERM_00085490	0.127746741154562	1	0.0721247563352826	0.0407407407407407	0.0260078023407022	0.128	0.0363984674329502	0.0964912280701754	0.208211143695015
TTHERM_00085520	0.157169459962756	1	0.0428849902534113	0.0135802469135802	0.0182054616384915	0.144	0.0498084291187739	0.043859649122807	0.167155425219941
TTHERM_00085570	0.148603351955307	0	0.0477582846003899	0.0234567901234568	0.0247074122236671	0.128	0.0367816091954023	0.0350877192982456	0.155425219941349
TTHERM_00085580	0.120670391061452	0	0.0604288499025341	0.0296296296296296	0.0227568270481144	0.12	0.0379310344827586	0.0847953216374269	0.237536656891495
TTHERM_00085590	0.1243947858473	1	0.050682261208577	0.0197530864197531	0.0325097529258777	0.144	0.0390804597701149	0.0701754385964912	0.24633431085044
TTHERM_00085620	0.127001862197393	1	0.0682261208576998	0.0283950617283951	0.0331599479843953	0.08	0.0310344827586207	0.0818713450292398	0.208211143695015
TTHERM_00085630	0.155679702048417	1	0.0389863547758285	0.0123456790123457	0.017555266579974	0.16	0.0459770114942528	0.0292397660818713	0.196480938416422
TTHERM_00085660	0.147486033519553	0	0.057504873294347	0.0308641975308642	0.0221066319895969	0.056	0.0360153256704981	0.0701754385964912	0.178885630498534
TTHERM_00085670	0.135567970204842	1	0.043859649122807	0.0259259259259259	0.0208062418725618	0.112	0.064750957854406	0.0760233918128655	0.225806451612903
TTHERM_00086700	0.106517690875233	1	0.0623781676413255	0.0320987654320988	0.02925877763329	0.072	0.0578544061302681	0.0672514619883041	0.196480938416422
TTHERM_00086720	0.146741154562383	1	0.0584795321637427	0.0271604938271605	0.0325097529258777	0.104	0.0452107279693486	0.0760233918128655	0.228739002932551
TTHERM_00086740	0.141899441340782	1	0.0614035087719298	0.0296296296296296	0.0273081924577373	0.128	0.0478927203065133	0.0672514619883041	0.217008797653959
TTHERM_00086750	0.118808193668529	1	0.0331384015594542	0.0197530864197531	0.0214564369310793	0.104	0.0432950191570881	0.0233918128654971	0.178885630498534
TTHERM_00086760	0.127001862197393	0	0.0721247563352826	0.0629629629629629	0.0513654096228869	0.16	0.0475095785440612	0.0467836257309941	0.240469208211144
TTHERM_00086770	0.137057728119181	1	0.0409356725146199	0.0123456790123457	0.0143042912873862	0.128	0.0455938697318007	0.0409356725146199	0.225806451612903
TTHERM_00086800	0.141154562383613	0	0.0545808966861598	0.0111111111111111	0.0208062418725618	0.184	0.0455938697318007	0.0409356725146199	0.170087976539589
TTHERM_00086810	0.133333333333333	1	0.0526315789473684	0.0246913580246914	0.0182054616384915	0.192	0.0379310344827586	0.0614035087719298	0.202346041055718
TTHERM_00086830	0.124022346368715	1	0.0584795321637427	0.0308641975308642	0.0279583875162549	0.192	0.0386973180076628	0.0906432748538012	0.196480938416422
TTHERM_00086840	0.125139664804469	1	0.0536062378167641	0.0222222222222222	0.0240572171651495	0.176	0.0352490421455939	0.064327485380117	0.202346041055718
TTHERM_00086850	0.137430167597765	1	0.0526315789473684	0.0234567901234568	0.0227568270481144	0.088	0.0379310344827586	0.0555555555555556	0.181818181818182
TTHERM_00086860	0.138175046554935	1	0.0584795321637427	0.0234567901234568	0.0279583875162549	0.112	0.0367816091954023	0.087719298245614	0.205278592375366
TTHERM_00086870	0.13780260707635	1	0.050682261208577	0.0259259259259259	0.0227568270481144	0.12	0.0475095785440612	0.0701754385964912	0.205278592375366
TTHERM_00086880	0.131843575418994	1	0.0350877192982456	0.0123456790123457	0.0214564369310793	0.176	0.032183908045977	0.0233918128654971	0.134897360703812
TTHERM_00086900	0.128119180633147	1	0.064327485380117	0.0382716049382716	0.0221066319895969	0.048	0.0360153256704981	0.0964912280701754	0.231671554252199
TTHERM_00086910	0.135195530726257	1	0.057504873294347	0.0271604938271605	0.0247074122236671	0.184	0.0444444444444444	0.0760233918128655	0.193548387096774
TTHERM_00086920	0.139664804469274	0	0.0653021442495127	0.0259259259259259	0.0253576072821846	0.128	0.0409961685823755	0.0994152046783626	0.173020527859237
TTHERM_00086930	0.132588454376164	1	0.0419103313840156	0.0160493827160494	0.0188556566970091	0.16	0.0517241379310344	0.064327485380117	0.225806451612903
TTHERM_00086970	0.134078212290503	1	0.0653021442495127	0.0395061728395062	0.0338101430429129	0.072	0.0440613026819923	0.0906432748538012	0.219941348973607
TTHERM_00086990	0.136685288640596	1	0.0730994152046784	0.0259259259259259	0.0266579973992198	0.136	0.0383141762452107	0.0906432748538012	0.146627565982405
TTHERM_00087000	0.143761638733706	0	0.043859649122807	0.0222222222222222	0.0221066319895969	0.152	0.0386973180076628	0.0614035087719298	0.217008797653959
TTHERM_00087015	0.134823091247672	0	0.0526315789473684	0.0283950617283951	0.0221066319895969	0.12	0.0417624521072797	0.0555555555555556	0.193548387096774
TTHERM_00088010	0.136685288640596	1	0.0516569200779727	0.0407407407407407	0.0286085825747724	0.112	0.0444444444444444	0.0789473684210526	0.237536656891495
TTHERM_00088030	0.132588454376164	1	0.0604288499025341	0.0271604938271605	0.0357607282184655	0.112	0.0329501915708813	0.0789473684210526	0.193548387096774
TTHERM_00088040	0.129608938547486	1	0.0321637426900585	0.0148148148148148	0.0240572171651495	0.104	0.0398467432950191	0.0292397660818713	0.263929618768328
TTHERM_00088070	0.132216014897579	1	0.037037037037037	0.0123456790123457	0.0149544863459038	0.192	0.0306513409961686	0.0292397660818713	0.193548387096774
TTHERM_00088080	0.132216014897579	1	0.0545808966861598	0.0320987654320988	0.0273081924577373	0.064	0.0459770114942528	0.0701754385964912	0.228739002932551
TTHERM_00088100	0.125512104283054	1	0.0779727095516569	0.0333333333333333	0.0383615084525358	0.104	0.0329501915708813	0.0760233918128655	0.181818181818182
TTHERM_00088110	0.117690875232775	0	0.050682261208577	0.0246913580246914	0.0201560468140442	0.184	0.0528735632183907	0.0672514619883041	0.173020527859237
TTHERM_00088120	0.119553072625698	1	0.0604288499025341	0.0271604938271605	0.0240572171651495	0.12	0.0609195402298849	0.0584795321637427	0.217008797653959
TTHERM_00088130	0.119553072625698	1	0.0584795321637427	0.0246913580246914	0.0299089726918075	0.12	0.0371647509578544	0.0760233918128655	0.173020527859237
TTHERM_00088150	0.120670391061452	0	0.0692007797270955	0.0333333333333333	0.0247074122236671	0.056	0.042911877394636	0.087719298245614	0.190615835777126
TTHERM_00089190	0.133333333333333	1	0.057504873294347	0.0246913580246914	0.0273081924577373	0.08	0.0517241379310344	0.0760233918128655	0.178885630498534
TTHERM_00089210	0.129608938547486	0	0.0594541910331384	0.0222222222222222	0.0208062418725618	0.12	0.0390804597701149	0.0672514619883041	0.167155425219941
TTHERM_00089220	0.127001862197393	1	0.050682261208577	0.0246913580246914	0.0240572171651495	0.056	0.0402298850574712	0.087719298245614	0.228739002932551
TTHERM_00090260	0.147858472998138	1	0.057504873294347	0.0308641975308642	0.0240572171651495	0.128	0.0494252873563218	0.0497076023391813	0.214076246334311
TTHERM_00090280	0.134823091247672	1	0.0672514619883041	0.0296296296296296	0.0240572171651495	0.08	0.0459770114942528	0.064327485380117	0.208211143695015
TTHERM_00090290	0.140409683426443	1	0.0565302144249513	0.0283950617283951	0.0195058517555266	0.104	0.0448275862068965	0.0584795321637427	0.205278592375366
TTHERM_00090320	0.134823091247672	1	0.0633528265107212	0.0333333333333333	0.0221066319895969	0.096	0.0490421455938697	0.064327485380117	0.219941348973607
TTHERM_00090330	0.126629422718808	1	0.0692007797270955	0.0333333333333333	0.0299089726918075	0.08	0.0390804597701149	0.0760233918128655	0.149560117302053
TTHERM_00090340	0.136312849162011	1	0.0545808966861598	0.0308641975308642	0.0247074122236671	0.128	0.0463601532567049	0.064327485380117	0.249266862170088
TTHERM_00090360	0.14413407821229	1	0.0594541910331384	0.0296296296296296	0.0240572171651495	0.104	0.0459770114942528	0.064327485380117	0.217008797653959
TTHERM_00090430	0.133333333333333	1	0.0682261208576998	0.0296296296296296	0.0214564369310793	0.088	0.0417624521072797	0.0672514619883041	0.228739002932551
TTHERM_00091440	0.142644320297951	1	0.064327485380117	0.0358024691358025	0.0253576072821846	0.112	0.0360153256704981	0.0701754385964912	0.208211143695015
TTHERM_00091450	0.139664804469274	1	0.0662768031189084	0.0382716049382716	0.0253576072821846	0.08	0.0402298850574712	0.0789473684210526	0.196480938416422
TTHERM_00091490	0.141899441340782	1	0.0565302144249513	0.0246913580246914	0.0273081924577373	0.12	0.039463601532567	0.0847953216374269	0.190615835777126
TTHERM_00091530	0.13780260707635	1	0.0565302144249513	0.0222222222222222	0.0188556566970091	0.064	0.0398467432950191	0.0760233918128655	0.18475073313783
TTHERM_00091560	0.13072625698324	1	0.0467836257309941	0.0320987654320988	0.0195058517555266	0.152	0.0452107279693486	0.0526315789473684	0.24633431085044
TTHERM_00091570	0.130353817504655	0	0.0545808966861598	0.0320987654320988	0.0260078023407022	0.2	0.0367816091954023	0.0789473684210526	0.225806451612903
TTHERM_00091580	0.135940409683426	1	0.0536062378167641	0.0259259259259259	0.0221066319895969	0.16	0.057471264367816	0.0614035087719298	0.278592375366569
TTHERM_00091590	0.143016759776536	1	0.050682261208577	0.0320987654320988	0.0221066319895969	0.192	0.042911877394636	0.064327485380117	0.231671554252199
TTHERM_00091610	0.145251396648045	1	0.0545808966861598	0.0246913580246914	0.0201560468140442	0.144	0.0360153256704981	0.0789473684210526	0.217008797653959
TTHERM_00091620	0.130353817504655	1	0.0341130604288499	0.0271604938271605	0.00845253576072822	0.112	0.0532567049808428	0.0789473684210526	0.234604105571847
TTHERM_00091630	0.143016759776536	1	0.043859649122807	0.0246913580246914	0.023407022106632	0.16	0.0421455938697318	0.0497076023391813	0.231671554252199
TTHERM_00091680	0.136685288640596	1	0.0497076023391813	0.0259259259259259	0.0214564369310793	0.128	0.0402298850574712	0.0555555555555556	0.24633431085044
TTHERM_00091710	0.1512104283054	1	0.0233918128654971	0.0185185185185185	0.0149544863459038	0.152	0.0337164750957855	0.064327485380117	0.193548387096774
TTHERM_00091720	0.141899441340782	1	0.0419103313840156	0.0197530864197531	0.0104031209362809	0.168	0.0406130268199234	0.0497076023391813	0.161290322580645
TTHERM_00091730	0.153445065176909	1	0.0311890838206628	0.0197530864197531	0.00845253576072822	0.128	0.0383141762452107	0.0497076023391813	0.167155425219941
TTHERM_00091740	0.147858472998138	0	0.0614035087719298	0.0358024691358025	0.0325097529258777	0.2	0.0367816091954023	0.087719298245614	0.202346041055718
TTHERM_00091780	0.115828677839851	1	0.0536062378167641	0.0259259259259259	0.0266579973992198	0.088	0.0440613026819923	0.087719298245614	0.196480938416422
TTHERM_00092800	0.121415270018622	0	0.0633528265107212	0.0320987654320988	0.0247074122236671	0.072	0.0528735632183907	0.0730994152046784	0.219941348973607
TTHERM_00092810	0.129981378026071	1	0.0662768031189084	0.0308641975308642	0.0286085825747724	0.072	0.0383141762452107	0.0584795321637427	0.167155425219941
TTHERM_00092860	0.120297951582868	1	0.0516569200779727	0.0283950617283951	0.0201560468140442	0.088	0.0509578544061302	0.0935672514619883	0.196480938416422
TTHERM_00092870	0.155679702048417	1	0.0526315789473684	0.0259259259259259	0.0208062418725618	0.288	0.0544061302681991	0.0555555555555556	0.205278592375366
TTHERM_00092880	0.147113594040968	0	0.0545808966861598	0.0358024691358025	0.0273081924577373	0.096	0.0421455938697318	0.0672514619883041	0.193548387096774
TTHERM_00092920	0.128119180633147	1	0.0389863547758285	0.0209876543209877	0.0188556566970091	0.256	0.0348659003831418	0.0233918128654971	0.258064516129032
TTHERM_00093930	0.118435754189944	1	0.0701754385964912	0.0419753086419753	0.0279583875162549	0.112	0.0432950191570881	0.0760233918128655	0.240469208211144
TTHERM_00093970	0.116945996275605	0	0.0633528265107212	0.0308641975308642	0.023407022106632	0.112	0.0367816091954023	0.10233918128655	0.187683284457478
TTHERM_00094010	0.128491620111732	1	0.0555555555555556	0.0320987654320988	0.0331599479843953	0.08	0.0524904214559386	0.043859649122807	0.178885630498534
TTHERM_00094020	0.134823091247672	1	0.064327485380117	0.0234567901234568	0.0318595578673602	0.144	0.042911877394636	0.0584795321637427	0.161290322580645
TTHERM_00094040	0.14487895716946	1	0.0311890838206628	0.0160493827160494	0.0149544863459038	0.144	0.0490421455938697	0.0321637426900585	0.202346041055718
TTHERM_00094050	0.125884543761639	1	0.0545808966861598	0.0259259259259259	0.0201560468140442	0.096	0.0490421455938697	0.043859649122807	0.181818181818182
TTHERM_00094070	0.120670391061452	1	0.0633528265107212	0.0345679012345679	0.0435630689206762	0.112	0.032183908045977	0.0789473684210526	0.19941348973607
TTHERM_00094080	0.143389199255121	1	0.064327485380117	0.0283950617283951	0.0260078023407022	0.2	0.0268199233716475	0.0526315789473684	0.196480938416422
TTHERM_00094090	0.132588454376164	1	0.0458089668615984	0.0259259259259259	0.0195058517555266	0.2	0.0547892720306512	0.064327485380117	0.175953079178886
TTHERM_00094120	0.134823091247672	1	0.0526315789473684	0.0271604938271605	0.0279583875162549	0.088	0.0432950191570881	0.0906432748538012	0.228739002932551
TTHERM_00094130	0.122532588454376	1	0.0428849902534113	0.0296296296296296	0.0195058517555266	0.128	0.0547892720306512	0.0614035087719298	0.152492668621701
TTHERM_00094150	0.121415270018622	1	0.0614035087719298	0.0296296296296296	0.0299089726918075	0.104	0.0367816091954023	0.0730994152046784	0.208211143695015
TTHERM_00094170	0.147486033519553	1	0.0614035087719298	0.0333333333333333	0.0247074122236671	0.048	0.0505747126436781	0.087719298245614	0.152492668621701
TTHERM_00094180	0.116201117318436	0	0.0604288499025341	0.0308641975308642	0.0273081924577373	0.192	0.0375478927203065	0.0614035087719298	0.181818181818182
TTHERM_00094190	0.124022346368715	1	0.0711500974658869	0.0419753086419753	0.0448634590377113	0.144	0.0528735632183907	0.087719298245614	0.222873900293255
TTHERM_00094200	0.118435754189944	1	0.0584795321637427	0.0259259259259259	0.023407022106632	0.184	0.046743295019157	0.0614035087719298	0.272727272727273
TTHERM_00094210	0.13147113594041	0	0.0555555555555556	0.0259259259259259	0.0331599479843953	0.096	0.0440613026819923	0.0555555555555556	0.187683284457478
TTHERM_00094230	0.130353817504655	1	0.0409356725146199	0.0296296296296296	0.0188556566970091	0.16	0.050191570881226	0.0467836257309941	0.228739002932551
TTHERM_00094240	0.138175046554935	1	0.0536062378167641	0.0271604938271605	0.0188556566970091	0.128	0.0509578544061302	0.0614035087719298	0.190615835777126
TTHERM_00094260	0.159404096834264	1	0.0467836257309941	0.0308641975308642	0.0208062418725618	0.104	0.0402298850574712	0.0730994152046784	0.272727272727273
TTHERM_00094270	0.115083798882681	1	0.0711500974658869	0.037037037037037	0.0240572171651495	0.144	0.0371647509578544	0.064327485380117	0.202346041055718
TTHERM_00094310	0.129981378026071	1	0.0818713450292398	0.0382716049382716	0.0357607282184655	0.072	0.0371647509578544	0.0730994152046784	0.181818181818182
TTHERM_00094330	0.145996275605214	1	0.043859649122807	0.0283950617283951	0.0123537061118335	0.072	0.0406130268199234	0.0584795321637427	0.202346041055718
TTHERM_00095360	0.145996275605214	1	0.0321637426900585	0.00864197530864197	0.0162548764629389	0.152	0.0455938697318007	0.0350877192982456	0.219941348973607
TTHERM_00095380	0.136685288640596	1	0.0594541910331384	0.0320987654320988	0.0312093628088426	0.112	0.0406130268199234	0.0760233918128655	0.228739002932551
TTHERM_00095400	0.127001862197393	1	0.0760233918128655	0.0271604938271605	0.0338101430429129	0.048	0.0432950191570881	0.0701754385964912	0.319648093841642
TTHERM_00095410	0.129608938547486	1	0.0565302144249513	0.0308641975308642	0.0260078023407022	0.24	0.0379310344827586	0.043859649122807	0.275659824046921
TTHERM_00095460	0.0878957169459962	1	0.0672514619883041	0.0283950617283951	0.0260078023407022	0.176	0.0704980842911875	0.0672514619883041	0.243401759530792
TTHERM_00095510	0.141527001862197	1	0.0467836257309941	0.0320987654320988	0.0201560468140442	0.184	0.0375478927203065	0.0526315789473684	0.240469208211144
TTHERM_00095520	0.125512104283054	1	0.0623781676413255	0.0333333333333333	0.02925877763329	0.168	0.0444444444444444	0.0701754385964912	0.167155425219941
TTHERM_00095528	0.131843575418994	1	0.0672514619883041	0.0259259259259259	0.0208062418725618	0.08	0.0498084291187739	0.0730994152046784	0.167155425219941
TTHERM_00095530	0.132216014897579	1	0.0692007797270955	0.0481481481481481	0.035110533159948	0.048	0.046743295019157	0.114035087719298	0.19941348973607
TTHERM_00095580	0.113594040968343	1	0.0623781676413255	0.0432098765432099	0.057217165149545	0.056	0.0478927203065133	0.131578947368421	0.205278592375366
TTHERM_00095590	0.148975791433892	1	0.0389863547758285	0.0234567901234568	0.0110533159947984	0.088	0.0383141762452107	0.0497076023391813	0.18475073313783
TTHERM_00095600	0.119925512104283	1	0.0331384015594542	0.0222222222222222	0.0201560468140442	0.152	0.0486590038314176	0.0350877192982456	0.187683284457478
TTHERM_00095610	0.145623836126629	1	0.0409356725146199	0.0246913580246914	0.0169050715214564	0.176	0.0421455938697318	0.0321637426900585	0.190615835777126
TTHERM_00095620	0.140409683426443	1	0.0604288499025341	0.0518518518518518	0.0299089726918075	0.144	0.0578544061302681	0.0789473684210526	0.240469208211144
TTHERM_00096650	0.121042830540037	1	0.116959064327485	0.107407407407407	0.0546163849154747	0.112	0.0570881226053639	0.114035087719298	0.19941348973607
TTHERM_00096680	0.147113594040968	1	0.0331384015594542	0.017283950617284	0.0123537061118335	0.136	0.0398467432950191	0.0555555555555556	0.202346041055718
TTHERM_00096690	0.14487895716946	1	0.0526315789473684	0.017283950617284	0.0201560468140442	0.12	0.0386973180076628	0.0730994152046784	0.170087976539589
TTHERM_00096700	0.141154562383613	1	0.0623781676413255	0.0246913580246914	0.0279583875162549	0.096	0.0448275862068965	0.0555555555555556	0.190615835777126
TTHERM_00096720	0.147858472998138	1	0.0467836257309941	0.0148148148148148	0.0156046814044213	0.2	0.0517241379310344	0.0526315789473684	0.214076246334311
TTHERM_00096740	0.139292364990689	1	0.0253411306042885	0.0160493827160494	0.0130039011703511	0.176	0.0605363984674328	0.0350877192982456	0.214076246334311
TTHERM_00096770	0.135195530726257	1	0.0526315789473684	0.0271604938271605	0.0188556566970091	0.176	0.0425287356321839	0.0497076023391813	0.219941348973607
TTHERM_00097820	0.144506517690875	1	0.0341130604288499	0.0185185185185185	0.0149544863459038	0.144	0.0371647509578544	0.0350877192982456	0.19941348973607
TTHERM_00098820	0.142271880819367	1	0.0419103313840156	0.0123456790123457	0.0110533159947984	0.232	0.0340996168582376	0.0467836257309941	0.202346041055718
TTHERM_00099820	0.141527001862197	1	0.0409356725146199	0.0222222222222222	0.0182054616384915	0.16	0.0486590038314176	0.0409356725146199	0.173020527859237
TTHERM_00099850	0.141899441340782	1	0.0536062378167641	0.0246913580246914	0.0227568270481144	0.08	0.046743295019157	0.0730994152046784	0.190615835777126
TTHERM_00099860	0.140409683426443	1	0.0263157894736842	0.0197530864197531	0.0123537061118335	0.16	0.0475095785440612	0.0409356725146199	0.18475073313783
TTHERM_00099870	0.139292364990689	1	0.0321637426900585	0.0185185185185185	0.00845253576072822	0.136	0.0528735632183907	0.0350877192982456	0.155425219941349
TTHERM_00099880	0.133705772811918	1	0.0263157894736842	0.0148148148148148	0.00910273081924578	0.136	0.0555555555555554	0.0321637426900585	0.146627565982405
TTHERM_00099890	0.142644320297951	1	0.0243664717348928	0.0197530864197531	0.0143042912873862	0.216	0.0486590038314176	0.0380116959064327	0.208211143695015
TTHERM_00099910	0.157169459962756	1	0.0282651072124756	0.0197530864197531	0.0110533159947984	0.12	0.0406130268199234	0.0233918128654971	0.249266862170088
TTHERM_00099920	0.135567970204842	1	0.0321637426900585	0.0135802469135802	0.0149544863459038	0.224	0.0494252873563218	0.0380116959064327	0.158357771260997
TTHERM_00099940	0.132216014897579	1	0.0409356725146199	0.0296296296296296	0.017555266579974	0.12	0.0425287356321839	0.0818713450292398	0.13782991202346
TTHERM_00099960	0.14487895716946	1	0.0389863547758285	0.0283950617283951	0.0169050715214564	0.248	0.0444444444444444	0.0497076023391813	0.193548387096774
TTHERM_00099990	0.134078212290503	1	0.0419103313840156	0.0135802469135802	0.0162548764629389	0.272	0.054022988505747	0.0409356725146199	0.19941348973607
TTHERM_00100000	0.140782122905028	1	0.0389863547758285	0.0259259259259259	0.0162548764629389	0.184	0.039463601532567	0.0350877192982456	0.26099706744868
TTHERM_00100020	0.136685288640596	1	0.0341130604288499	0.0209876543209877	0.0143042912873862	0.224	0.0409961685823755	0.0350877192982456	0.24633431085044
TTHERM_00100050	0.148230912476722	1	0.0214424951267057	0.00740740740740741	0.00975292587776333	0.208	0.0528735632183907	0.0292397660818713	0.167155425219941
TTHERM_00100060	0.151582867783985	1	0.050682261208577	0.0197530864197531	0.017555266579974	0.128	0.0444444444444444	0.0380116959064327	0.175953079178886
TTHERM_00100080	0.14487895716946	1	0.0272904483430799	0.0185185185185185	0.00845253576072822	0.2	0.0517241379310344	0.0497076023391813	0.167155425219941
TTHERM_00101100	0.130353817504655	1	0.0409356725146199	0.017283950617284	0.0195058517555266	0.12	0.0601532567049807	0.0409356725146199	0.131964809384164
TTHERM_00101130	0.13147113594041	1	0.0623781676413255	0.0320987654320988	0.023407022106632	0.096	0.0363984674329502	0.087719298245614	0.208211143695015
TTHERM_00101140	0.122160148975791	0	0.050682261208577	0.0185185185185185	0.0195058517555266	0.12	0.0383141762452107	0.0555555555555556	0.161290322580645
TTHERM_00101150	0.131843575418994	1	0.0448343079922027	0.017283950617284	0.0221066319895969	0.152	0.0383141762452107	0.0380116959064327	0.175953079178886
TTHERM_00101180	0.123277467411546	0	0.0497076023391813	0.0296296296296296	0.0240572171651495	0.152	0.0367816091954023	0.0701754385964912	0.293255131964809
TTHERM_00101190	0.125139664804469	0	0.0662768031189084	0.0432098765432099	0.0279583875162549	0.12	0.039463601532567	0.105263157894737	0.24633431085044
TTHERM_00101200	0.122532588454376	1	0.0536062378167641	0.0259259259259259	0.0247074122236671	0.096	0.0444444444444444	0.0760233918128655	0.240469208211144
TTHERM_00101210	0.129236499068901	1	0.0584795321637427	0.0135802469135802	0.0214564369310793	0.144	0.0459770114942528	0.0847953216374269	0.193548387096774
TTHERM_00101220	0.133705772811918	1	0.0487329434697856	0.0197530864197531	0.0214564369310793	0.136	0.0402298850574712	0.0614035087719298	0.281524926686217
TTHERM_00101240	0.129608938547486	1	0.0565302144249513	0.0271604938271605	0.0279583875162549	0.112	0.0390804597701149	0.0701754385964912	0.205278592375366
TTHERM_00101260	0.133705772811918	1	0.0360623781676413	0.0135802469135802	0.017555266579974	0.128	0.0383141762452107	0.0175438596491228	0.170087976539589
TTHERM_00101270	0.124767225325884	1	0.0536062378167641	0.0246913580246914	0.0260078023407022	0.072	0.0386973180076628	0.0818713450292398	0.170087976539589
TTHERM_00101320	0.127001862197393	1	0.064327485380117	0.0407407407407407	0.0331599479843953	0.088	0.039463601532567	0.0935672514619883	0.252199413489736
TTHERM_00101340	0.129608938547486	1	0.0594541910331384	0.0246913580246914	0.0299089726918075	0.08	0.0471264367816091	0.0730994152046784	0.158357771260997
TTHERM_00101350	0.136312849162011	1	0.0623781676413255	0.0296296296296296	0.0162548764629389	0.176	0.0383141762452107	0.0614035087719298	0.129032258064516
TTHERM_00101380	0.131098696461825	1	0.0721247563352826	0.0358024691358025	0.0299089726918075	0.144	0.0486590038314176	0.0760233918128655	0.173020527859237
TTHERM_00101390	0.125884543761639	1	0.0545808966861598	0.0283950617283951	0.0221066319895969	0.072	0.0448275862068965	0.0964912280701754	0.205278592375366
TTHERM_00101400	0.129981378026071	1	0.0545808966861598	0.0296296296296296	0.023407022106632	0.08	0.0551724137931033	0.0701754385964912	0.240469208211144
TTHERM_00101450	0.134823091247672	1	0.064327485380117	0.0185185185185185	0.0318595578673602	0.072	0.042911877394636	0.0818713450292398	0.175953079178886
TTHERM_00101460	0.106145251396648	1	0.0711500974658869	0.0320987654320988	0.0260078023407022	0.096	0.0455938697318007	0.0730994152046784	0.219941348973607
TTHERM_00101470	0.121042830540037	0	0.064327485380117	0.0320987654320988	0.0305591677503251	0.168	0.0616858237547891	0.0935672514619883	0.178885630498534
TTHERM_00101500	0.118808193668529	1	0.0584795321637427	0.0320987654320988	0.0273081924577373	0.112	0.0517241379310344	0.0701754385964912	0.237536656891495
TTHERM_00101510	0.137430167597765	1	0.043859649122807	0.0148148148148148	0.0227568270481144	0.184	0.0455938697318007	0.0526315789473684	0.202346041055718
TTHERM_00101520	0.1243947858473	1	0.0428849902534113	0.0135802469135802	0.0162548764629389	0.08	0.0689655172413791	0.043859649122807	0.222873900293255
TTHERM_00101549	0.135567970204842	1	0.0409356725146199	0.0148148148148148	0.0162548764629389	0.136	0.042911877394636	0.043859649122807	0.214076246334311
TTHERM_00101550	0.137057728119181	1	0.0448343079922027	0.0135802469135802	0.0169050715214564	0.24	0.0390804597701149	0.0584795321637427	0.211143695014663
TTHERM_00101557	0.138919925512104	1	0.0555555555555556	0.0209876543209877	0.0201560468140442	0.144	0.0413793103448276	0.0701754385964912	0.175953079178886
TTHERM_00102560	0.137430167597765	1	0.057504873294347	0.0234567901234568	0.0260078023407022	0.176	0.0521072796934865	0.0584795321637427	0.202346041055718
TTHERM_00102570	0.142644320297951	1	0.0594541910331384	0.0222222222222222	0.0266579973992198	0.176	0.0555555555555554	0.0584795321637427	0.202346041055718
TTHERM_00102580	0.147858472998138	1	0.037037037037037	0.0197530864197531	0.0208062418725618	0.208	0.0593869731800765	0.0467836257309941	0.173020527859237
TTHERM_00102590	0.140409683426443	1	0.0419103313840156	0.0185185185185185	0.0214564369310793	0.136	0.0528735632183907	0.0350877192982456	0.190615835777126
TTHERM_00102620	0.145623836126629	1	0.0516569200779727	0.0296296296296296	0.023407022106632	0.168	0.0528735632183907	0.0672514619883041	0.249266862170088
TTHERM_00102630	0.155307262569832	1	0.0458089668615984	0.0283950617283951	0.0227568270481144	0.168	0.0478927203065133	0.064327485380117	0.258064516129032
TTHERM_00102660	0.138175046554935	1	0.0497076023391813	0.0135802469135802	0.0208062418725618	0.168	0.0528735632183907	0.064327485380117	0.146627565982405
TTHERM_00102680	0.156052141527002	1	0.0526315789473684	0.0259259259259259	0.0195058517555266	0.128	0.0463601532567049	0.043859649122807	0.231671554252199
TTHERM_00102690	0.150837988826816	1	0.0487329434697856	0.0209876543209877	0.0182054616384915	0.104	0.0478927203065133	0.0497076023391813	0.217008797653959
TTHERM_00102700	0.1243947858473	1	0.0536062378167641	0.0271604938271605	0.023407022106632	0.144	0.0402298850574712	0.0818713450292398	0.237536656891495
TTHERM_00102710	0.143761638733706	1	0.0565302144249513	0.0259259259259259	0.0201560468140442	0.152	0.057471264367816	0.0614035087719298	0.187683284457478
TTHERM_00102730	0.100558659217877	0	0.0545808966861598	0.037037037037037	0.0227568270481144	0.136	0.0582375478927202	0.0672514619883041	0.214076246334311
TTHERM_00102750	0.119925512104283	1	0.057504873294347	0.0259259259259259	0.0253576072821846	0.136	0.0360153256704981	0.0584795321637427	0.181818181818182
TTHERM_00102770	0.128864059590316	1	0.0614035087719298	0.0209876543209877	0.0221066319895969	0.096	0.0551724137931033	0.0409356725146199	0.222873900293255
TTHERM_00102779	0.112476722532588	1	0.0555555555555556	0.0234567901234568	0.0260078023407022	0.168	0.0724137931034481	0.0409356725146199	0.187683284457478
TTHERM_00102790	0.13147113594041	1	0.0565302144249513	0.0222222222222222	0.0188556566970091	0.144	0.0494252873563218	0.0789473684210526	0.205278592375366
TTHERM_00102810	0.127374301675978	1	0.0594541910331384	0.0320987654320988	0.0169050715214564	0.12	0.0536398467432949	0.0789473684210526	0.243401759530792
TTHERM_00102820	0.138547486033519	0	0.0497076023391813	0.0234567901234568	0.0182054616384915	0.136	0.0375478927203065	0.0760233918128655	0.170087976539589
TTHERM_00102830	0.148603351955307	0	0.0721247563352826	0.0222222222222222	0.0260078023407022	0.064	0.0444444444444444	0.0818713450292398	0.211143695014663
TTHERM_00103880	0.131843575418994	1	0.050682261208577	0.0283950617283951	0.0214564369310793	0.216	0.0413793103448276	0.0555555555555556	0.231671554252199
TTHERM_00103890	0.139664804469274	0	0.0545808966861598	0.0234567901234568	0.0240572171651495	0.16	0.042911877394636	0.0789473684210526	0.243401759530792
TTHERM_00104940	0.1243947858473	1	0.0302144249512671	0.0135802469135802	0.0149544863459038	0.096	0.0559386973180076	0.0380116959064327	0.190615835777126
TTHERM_00104960	0.116945996275605	1	0.0594541910331384	0.0320987654320988	0.017555266579974	0.088	0.0436781609195402	0.0964912280701754	0.219941348973607
TTHERM_00104990	0.136685288640596	1	0.0555555555555556	0.0296296296296296	0.0188556566970091	0.176	0.0509578544061302	0.0584795321637427	0.102639296187683
TTHERM_00105020	0.131843575418994	1	0.0604288499025341	0.0283950617283951	0.0240572171651495	0.128	0.0314176245210728	0.0730994152046784	0.217008797653959
TTHERM_00105030	0.140782122905028	1	0.0692007797270955	0.045679012345679	0.035110533159948	0.152	0.0436781609195402	0.0789473684210526	0.178885630498534
TTHERM_00105060	0.126256983240223	1	0.0769980506822612	0.0419753086419753	0.0383615084525358	0.096	0.0478927203065133	0.10233918128655	0.255131964809384
TTHERM_00105070	0.139292364990689	1	0.0321637426900585	0.0135802469135802	0.0136540962288687	0.176	0.0440613026819923	0.0497076023391813	0.126099706744868
TTHERM_00105100	0.128491620111732	0	0.0662768031189084	0.0283950617283951	0.0364109232769831	0.104	0.0287356321839081	0.0818713450292398	0.19941348973607
TTHERM_00105130	0.105772811918063	1	0.043859649122807	0.0259259259259259	0.023407022106632	0.088	0.0413793103448276	0.0380116959064327	0.149560117302053
TTHERM_00105150	0.135195530726257	1	0.0584795321637427	0.0320987654320988	0.0325097529258777	0.096	0.0597701149425286	0.064327485380117	0.266862170087976
TTHERM_00105169	0.121787709497207	1	0.0477582846003899	0.0246913580246914	0.0136540962288687	0.12	0.0352490421455939	0.0555555555555556	0.225806451612903
TTHERM_00105190	0.121415270018622	0	0.0428849902534113	0.0259259259259259	0.0214564369310793	0.208	0.0544061302681991	0.0672514619883041	0.131964809384164
TTHERM_00105200	0.121787709497207	1	0.057504873294347	0.0209876543209877	0.0195058517555266	0.088	0.0521072796934865	0.087719298245614	0.234604105571847
TTHERM_00105230	0.118063314711359	1	0.0614035087719298	0.017283950617284	0.0247074122236671	0.176	0.0417624521072797	0.0497076023391813	0.108504398826979
TTHERM_00105240	0.13072625698324	1	0.0526315789473684	0.0395061728395062	0.0214564369310793	0.12	0.0406130268199234	0.0935672514619883	0.143695014662757
TTHERM_00105260	0.131098696461825	1	0.0769980506822612	0.0432098765432099	0.0591677503250976	0.056	0.039463601532567	0.0818713450292398	0.231671554252199
TTHERM_00105270	0.11731843575419	1	0.0302144249512671	0.0135802469135802	0.0208062418725618	0.184	0.0390804597701149	0.0321637426900585	0.222873900293255
TTHERM_00105280	0.114338919925512	0	0.0584795321637427	0.0358024691358025	0.0247074122236671	0.056	0.0432950191570881	0.087719298245614	0.155425219941349
TTHERM_00105310	0.137430167597765	1	0.050682261208577	0.0259259259259259	0.0214564369310793	0.168	0.0306513409961686	0.0614035087719298	0.193548387096774
TTHERM_00105320	0.133333333333333	0	0.057504873294347	0.0419753086419753	0.0312093628088426	0.144	0.032183908045977	0.064327485380117	0.269794721407624
TTHERM_00105330	0.122905027932961	0	0.0886939571150097	0.0382716049382716	0.0377113133940182	0.056	0.0352490421455939	0.0555555555555556	0.281524926686217
TTHERM_00105370	0.144506517690875	0	0.0516569200779727	0.0197530864197531	0.0240572171651495	0.08	0.0444444444444444	0.0614035087719298	0.170087976539589
TTHERM_00105380	0.144506517690875	1	0.043859649122807	0.0197530864197531	0.0221066319895969	0.2	0.0333333333333334	0.064327485380117	0.234604105571847
TTHERM_00105390	0.142644320297951	1	0.0389863547758285	0.0222222222222222	0.0110533159947984	0.176	0.0452107279693486	0.0409356725146199	0.158357771260997
TTHERM_00105400	0.153817504655493	1	0.0341130604288499	0.017283950617284	0.00910273081924578	0.16	0.0655172413793102	0.0555555555555556	0.12316715542522
TTHERM_00105420	0.129236499068901	1	0.0604288499025341	0.0209876543209877	0.0240572171651495	0.208	0.0448275862068965	0.0614035087719298	0.161290322580645
TTHERM_00105450	0.131098696461825	1	0.0545808966861598	0.0296296296296296	0.0227568270481144	0.096	0.0513409961685823	0.0760233918128655	0.175953079178886
TTHERM_00105470	0.129236499068901	1	0.0594541910331384	0.0333333333333333	0.0214564369310793	0.112	0.0432950191570881	0.0584795321637427	0.269794721407624
TTHERM_00105490	0.125512104283054	1	0.0769980506822612	0.045679012345679	0.0377113133940182	0.112	0.0413793103448276	0.10233918128655	0.24633431085044
TTHERM_00105499	0.137057728119181	0	0.0302144249512671	0.0123456790123457	0.00975292587776333	0.192	0.057471264367816	0.0380116959064327	0.173020527859237
TTHERM_00105530	0.128864059590316	0	0.0604288499025341	0.0271604938271605	0.023407022106632	0.088	0.0521072796934865	0.0964912280701754	0.164222873900293
TTHERM_00105540	0.13072625698324	1	0.064327485380117	0.0197530864197531	0.0214564369310793	0.2	0.0409961685823755	0.0672514619883041	0.126099706744868
TTHERM_00105550	0.128119180633147	1	0.0536062378167641	0.037037037037037	0.0260078023407022	0.136	0.0333333333333334	0.0730994152046784	0.164222873900293
TTHERM_00105570	0.125512104283054	0	0.0497076023391813	0.0209876543209877	0.0195058517555266	0.16	0.0425287356321839	0.0526315789473684	0.208211143695015
TTHERM_00105590	0.117690875232775	1	0.0263157894736842	0.017283950617284	0.00845253576072822	0.144	0.0383141762452107	0.0380116959064327	0.178885630498534
TTHERM_00105640	0.135940409683426	1	0.0701754385964912	0.0283950617283951	0.0299089726918075	0.136	0.0406130268199234	0.0672514619883041	0.228739002932551
TTHERM_00105650	0.129608938547486	1	0.0730994152046784	0.037037037037037	0.0253576072821846	0.08	0.0390804597701149	0.0701754385964912	0.181818181818182
TTHERM_00105660	0.153072625698324	1	0.0419103313840156	0.0234567901234568	0.0208062418725618	0.136	0.0352490421455939	0.0614035087719298	0.190615835777126
TTHERM_00106700	0.128119180633147	1	0.057504873294347	0.0296296296296296	0.023407022106632	0.072	0.0455938697318007	0.087719298245614	0.164222873900293
TTHERM_00106720	0.140409683426443	1	0.0389863547758285	0.0222222222222222	0.0182054616384915	0.224	0.0486590038314176	0.0409356725146199	0.120234604105572
TTHERM_00106800	0.122532588454376	0	0.0779727095516569	0.0382716049382716	0.0331599479843953	0.08	0.0406130268199234	0.0701754385964912	0.208211143695015
TTHERM_00106810	0.121415270018622	1	0.0711500974658869	0.0382716049382716	0.0442132639791938	0.184	0.0344827586206897	0.0906432748538012	0.26099706744868
TTHERM_00106820	0.125884543761639	0	0.0477582846003899	0.0283950617283951	0.0208062418725618	0.08	0.0444444444444444	0.0584795321637427	0.193548387096774
TTHERM_00106830	0.147858472998138	1	0.0458089668615984	0.0209876543209877	0.0201560468140442	0.152	0.0452107279693486	0.0526315789473684	0.164222873900293
TTHERM_00106849	0.139664804469274	1	0.0194931773879142	0.00740740740740741	0.00520156046814044	0.304	0.0597701149425286	0.0292397660818713	0.0967741935483871
TTHERM_00106870	0.13147113594041	1	0.0516569200779727	0.0271604938271605	0.0208062418725618	0.128	0.0632183908045976	0.0584795321637427	0.211143695014663
TTHERM_00106900	0.132960893854748	1	0.0302144249512671	0.0135802469135802	0.00715214564369311	0.064	0.0858237547892717	0.0555555555555556	0.205278592375366
TTHERM_00106910	0.131843575418994	1	0.0282651072124756	0.017283950617284	0.0201560468140442	0.216	0.0459770114942528	0.043859649122807	0.0879765395894428
TTHERM_00106920	0.121042830540037	1	0.0399610136452242	0.0283950617283951	0.0227568270481144	0.144	0.0436781609195402	0.0672514619883041	0.202346041055718
TTHERM_00106930	0.133333333333333	1	0.043859649122807	0.0160493827160494	0.0130039011703511	0.12	0.0409961685823755	0.0584795321637427	0.19941348973607
TTHERM_00106940	0.145996275605214	0	0.0594541910331384	0.0320987654320988	0.0240572171651495	0.136	0.0440613026819923	0.0935672514619883	0.167155425219941
TTHERM_00106950	0.146741154562383	1	0.0419103313840156	0.0222222222222222	0.0123537061118335	0.184	0.0486590038314176	0.0584795321637427	0.19941348973607
TTHERM_00106960	0.132960893854748	0	0.057504873294347	0.0320987654320988	0.0240572171651495	0.096	0.0459770114942528	0.064327485380117	0.205278592375366
TTHERM_00106990	0.116201117318436	1	0.0409356725146199	0.0123456790123457	0.0136540962288687	0.2	0.0371647509578544	0.0467836257309941	0.143695014662757
TTHERM_00107000	0.118435754189944	1	0.0555555555555556	0.017283950617284	0.0214564369310793	0.088	0.0547892720306512	0.0672514619883041	0.243401759530792
TTHERM_00107020	0.129236499068901	1	0.050682261208577	0.0283950617283951	0.0260078023407022	0.104	0.0375478927203065	0.0730994152046784	0.217008797653959
TTHERM_00107060	0.154189944134078	1	0.0448343079922027	0.0246913580246914	0.0188556566970091	0.112	0.0386973180076628	0.0526315789473684	0.161290322580645
TTHERM_00107070	0.13072625698324	1	0.0672514619883041	0.0246913580246914	0.0169050715214564	0.16	0.0409961685823755	0.0906432748538012	0.208211143695015
TTHERM_00107080	0.128491620111732	1	0.0448343079922027	0.0222222222222222	0.017555266579974	0.16	0.0425287356321839	0.0614035087719298	0.170087976539589
TTHERM_00107090	0.132216014897579	1	0.0584795321637427	0.0320987654320988	0.023407022106632	0.12	0.0459770114942528	0.0818713450292398	0.170087976539589
TTHERM_00107110	0.134823091247672	1	0.0467836257309941	0.0209876543209877	0.0201560468140442	0.096	0.0513409961685823	0.0555555555555556	0.219941348973607
TTHERM_00107120	0.112849162011173	1	0.0458089668615984	0.0185185185185185	0.0266579973992198	0.112	0.0486590038314176	0.0409356725146199	0.161290322580645
TTHERM_00107140	0.132588454376164	1	0.043859649122807	0.0333333333333333	0.0195058517555266	0.08	0.0432950191570881	0.064327485380117	0.19941348973607
TTHERM_00107160	0.134450651769087	1	0.0458089668615984	0.0246913580246914	0.0214564369310793	0.112	0.0432950191570881	0.0672514619883041	0.193548387096774
TTHERM_00107170	0.133333333333333	1	0.057504873294347	0.0308641975308642	0.0247074122236671	0.12	0.0344827586206897	0.087719298245614	0.225806451612903
TTHERM_00107180	0.134450651769087	1	0.0389863547758285	0.0283950617283951	0.0260078023407022	0.128	0.042911877394636	0.0526315789473684	0.196480938416422
TTHERM_00107200	0.153445065176909	0	0.0545808966861598	0.0197530864197531	0.0253576072821846	0.096	0.0436781609195402	0.0847953216374269	0.18475073313783
TTHERM_00107210	0.135195530726257	0	0.0526315789473684	0.037037037037037	0.0169050715214564	0.088	0.0509578544061302	0.064327485380117	0.158357771260997
TTHERM_00109270	0.136685288640596	1	0.0360623781676413	0.017283950617284	0.0221066319895969	0.112	0.0521072796934865	0.0350877192982456	0.258064516129032
TTHERM_00112310	0.145996275605214	1	0.0302144249512671	0.0185185185185185	0.0188556566970091	0.16	0.0375478927203065	0.0380116959064327	0.187683284457478
TTHERM_00112320	0.136312849162011	1	0.0672514619883041	0.0382716049382716	0.0273081924577373	0.12	0.0517241379310344	0.0818713450292398	0.164222873900293
TTHERM_00112350	0.137057728119181	1	0.0448343079922027	0.0222222222222222	0.0247074122236671	0.104	0.054022988505747	0.0233918128654971	0.228739002932551
TTHERM_00112370	0.125512104283054	1	0.0760233918128655	0.0358024691358025	0.0208062418725618	0.096	0.0494252873563218	0.0847953216374269	0.211143695014663
TTHERM_00112400	0.119925512104283	0	0.0545808966861598	0.0246913580246914	0.035110533159948	0.152	0.0302681992337165	0.043859649122807	0.196480938416422
TTHERM_00112440	0.124767225325884	0	0.0497076023391813	0.0246913580246914	0.0214564369310793	0.112	0.0436781609195402	0.0467836257309941	0.202346041055718
TTHERM_00112510	0.137057728119181	1	0.0545808966861598	0.0308641975308642	0.0279583875162549	0.064	0.0505747126436781	0.0672514619883041	0.155425219941349
TTHERM_00112520	0.131098696461825	1	0.0623781676413255	0.0333333333333333	0.0260078023407022	0.112	0.0337164750957855	0.108187134502924	0.175953079178886
TTHERM_00112550	0.127001862197393	1	0.0526315789473684	0.0259259259259259	0.0227568270481144	0.032	0.054022988505747	0.0672514619883041	0.196480938416422
TTHERM_00112569	0.137430167597765	1	0.0536062378167641	0.0271604938271605	0.0214564369310793	0.096	0.046743295019157	0.064327485380117	0.178885630498534
TTHERM_00112570	0.127374301675978	1	0.0682261208576998	0.017283950617284	0.0325097529258777	0.08	0.0402298850574712	0.0760233918128655	0.222873900293255
TTHERM_00112590	0.140037243947858	1	0.0526315789473684	0.0271604938271605	0.0260078023407022	0.128	0.0436781609195402	0.0672514619883041	0.219941348973607
TTHERM_00112610	0.120670391061452	1	0.0623781676413255	0.037037037037037	0.0260078023407022	0.152	0.0402298850574712	0.0701754385964912	0.208211143695015
TTHERM_00112620	0.124022346368715	1	0.0604288499025341	0.0283950617283951	0.0247074122236671	0.088	0.0459770114942528	0.0818713450292398	0.126099706744868
TTHERM_00112630	0.139292364990689	1	0.0477582846003899	0.0246913580246914	0.0182054616384915	0.064	0.0406130268199234	0.064327485380117	0.217008797653959
TTHERM_00112640	0.124767225325884	0	0.050682261208577	0.0259259259259259	0.0208062418725618	0.104	0.0409961685823755	0.064327485380117	0.208211143695015
TTHERM_00112710	0.138547486033519	0	0.0565302144249513	0.0320987654320988	0.0221066319895969	0.072	0.0421455938697318	0.0701754385964912	0.170087976539589
TTHERM_00112740	0.148230912476722	1	0.0409356725146199	0.0283950617283951	0.0162548764629389	0.048	0.0409961685823755	0.0614035087719298	0.202346041055718
TTHERM_00112750	0.145623836126629	1	0.0604288499025341	0.0345679012345679	0.0240572171651495	0.104	0.039463601532567	0.0789473684210526	0.149560117302053
TTHERM_00112760	0.13780260707635	1	0.0584795321637427	0.0160493827160494	0.0214564369310793	0.168	0.0521072796934865	0.0497076023391813	0.170087976539589
TTHERM_00112770	0.141527001862197	0	0.057504873294347	0.0234567901234568	0.017555266579974	0.112	0.0475095785440612	0.0526315789473684	0.187683284457478
TTHERM_00112780	0.135940409683426	1	0.0477582846003899	0.0358024691358025	0.017555266579974	0.112	0.0409961685823755	0.0760233918128655	0.167155425219941
TTHERM_00112790	0.145623836126629	1	0.0614035087719298	0.0271604938271605	0.0286085825747724	0.144	0.039463601532567	0.0497076023391813	0.211143695014663
TTHERM_00112800	0.127746741154562	0	0.0467836257309941	0.0345679012345679	0.023407022106632	0.112	0.0448275862068965	0.0789473684210526	0.158357771260997
TTHERM_00112830	0.137057728119181	0	0.0467836257309941	0.0209876543209877	0.0279583875162549	0.176	0.0455938697318007	0.0614035087719298	0.175953079178886
TTHERM_00112850	0.135940409683426	1	0.0565302144249513	0.0234567901234568	0.0260078023407022	0.128	0.0436781609195402	0.043859649122807	0.275659824046921
TTHERM_00112860	0.148975791433892	1	0.0458089668615984	0.0209876543209877	0.0188556566970091	0.128	0.046743295019157	0.0526315789473684	0.19941348973607
TTHERM_00112880	0.135567970204842	1	0.043859649122807	0.017283950617284	0.0195058517555266	0.112	0.046743295019157	0.0467836257309941	0.222873900293255
TTHERM_00112900	0.129236499068901	1	0.037037037037037	0.0259259259259259	0.0149544863459038	0.104	0.0459770114942528	0.0526315789473684	0.214076246334311
TTHERM_00112920	0.133705772811918	1	0.0584795321637427	0.0308641975308642	0.02925877763329	0.096	0.0478927203065133	0.0994152046783626	0.222873900293255
TTHERM_00112930	0.139292364990689	1	0.0526315789473684	0.0234567901234568	0.0214564369310793	0.12	0.0532567049808428	0.0526315789473684	0.217008797653959
TTHERM_00112940	0.130353817504655	1	0.0467836257309941	0.0135802469135802	0.0214564369310793	0.136	0.0482758620689655	0.043859649122807	0.313782991202346
TTHERM_00112950	0.125884543761639	1	0.0594541910331384	0.0308641975308642	0.0240572171651495	0.08	0.039463601532567	0.064327485380117	0.208211143695015
TTHERM_00112960	0.139292364990689	1	0.0526315789473684	0.0283950617283951	0.0195058517555266	0.144	0.0444444444444444	0.0584795321637427	0.19941348973607
TTHERM_00112990	0.132216014897579	1	0.0477582846003899	0.0148148148148148	0.0214564369310793	0.104	0.0563218390804597	0.0467836257309941	0.269794721407624
TTHERM_00113000	0.125139664804469	1	0.0536062378167641	0.0246913580246914	0.0195058517555266	0.16	0.0490421455938697	0.0555555555555556	0.178885630498534
TTHERM_00113010	0.127374301675978	1	0.0662768031189084	0.0333333333333333	0.0305591677503251	0.032	0.050191570881226	0.0497076023391813	0.237536656891495
TTHERM_00113020	0.134078212290503	1	0.0594541910331384	0.0271604938271605	0.0253576072821846	0.104	0.046743295019157	0.0818713450292398	0.19941348973607
TTHERM_00113030	0.145251396648045	1	0.0545808966861598	0.0160493827160494	0.0214564369310793	0.144	0.0425287356321839	0.0497076023391813	0.217008797653959
TTHERM_00113040	0.145251396648045	1	0.0428849902534113	0.0259259259259259	0.0214564369310793	0.112	0.0455938697318007	0.064327485380117	0.187683284457478
TTHERM_00113090	0.136312849162011	1	0.0448343079922027	0.0222222222222222	0.0240572171651495	0.128	0.0398467432950191	0.0497076023391813	0.222873900293255
TTHERM_00113100	0.119553072625698	1	0.0808966861598441	0.045679012345679	0.0305591677503251	0.056	0.0371647509578544	0.12280701754386	0.190615835777126
TTHERM_00113110	0.13147113594041	1	0.0692007797270955	0.0382716049382716	0.0286085825747724	0.04	0.0421455938697318	0.0847953216374269	0.164222873900293
TTHERM_00113120	0.126256983240223	1	0.064327485380117	0.0246913580246914	0.0273081924577373	0.16	0.0413793103448276	0.0497076023391813	0.219941348973607
TTHERM_00113150	0.119925512104283	1	0.057504873294347	0.0308641975308642	0.0188556566970091	0.04	0.0505747126436781	0.0994152046783626	0.225806451612903
TTHERM_00113180	0.115828677839851	1	0.057504873294347	0.0246913580246914	0.023407022106632	0.136	0.050191570881226	0.0701754385964912	0.208211143695015
TTHERM_00113210	0.131098696461825	1	0.0594541910331384	0.0419753086419753	0.0286085825747724	0.16	0.0398467432950191	0.0964912280701754	0.231671554252199
TTHERM_00113249	0.148603351955307	1	0.0214424951267057	0.0123456790123457	0.00975292587776333	0.152	0.0590038314176244	0.0146198830409357	0.158357771260997
TTHERM_00113250	0.154189944134078	1	0.0448343079922027	0.0222222222222222	0.0266579973992198	0.072	0.0398467432950191	0.0321637426900585	0.237536656891495
TTHERM_00113280	0.13072625698324	1	0.0409356725146199	0.0185185185185185	0.0221066319895969	0.112	0.0432950191570881	0.0409356725146199	0.149560117302053
TTHERM_00113320	0.127001862197393	1	0.0594541910331384	0.0308641975308642	0.0331599479843953	0.112	0.0459770114942528	0.0730994152046784	0.26099706744868
TTHERM_00113330	0.113594040968343	0	0.0448343079922027	0.0246913580246914	0.0221066319895969	0.096	0.0432950191570881	0.043859649122807	0.240469208211144
TTHERM_00114380	0.134450651769087	0	0.064327485380117	0.0246913580246914	0.0253576072821846	0.168	0.0436781609195402	0.064327485380117	0.219941348973607
TTHERM_00114390	0.13780260707635	1	0.0604288499025341	0.0209876543209877	0.017555266579974	0.112	0.0417624521072797	0.087719298245614	0.167155425219941
TTHERM_00115390	0.136312849162011	1	0.0516569200779727	0.0246913580246914	0.023407022106632	0.096	0.042911877394636	0.0789473684210526	0.158357771260997
TTHERM_00115400	0.122905027932961	1	0.0516569200779727	0.0296296296296296	0.0305591677503251	0.08	0.042911877394636	0.087719298245614	0.193548387096774
TTHERM_00115410	0.122532588454376	1	0.0721247563352826	0.0419753086419753	0.0338101430429129	0.152	0.0402298850574712	0.0906432748538012	0.252199413489736
TTHERM_00115420	0.134450651769087	1	0.0419103313840156	0.0111111111111111	0.0136540962288687	0.192	0.0544061302681991	0.0409356725146199	0.208211143695015
TTHERM_00115430	0.137430167597765	1	0.0428849902534113	0.00740740740740741	0.0136540962288687	0.2	0.0528735632183907	0.0380116959064327	0.167155425219941
TTHERM_00115460	0.141154562383613	1	0.0409356725146199	0.00617283950617284	0.0149544863459038	0.216	0.0567049808429118	0.043859649122807	0.222873900293255
TTHERM_00115480	0.147858472998138	1	0.0389863547758285	0.00864197530864197	0.0136540962288687	0.216	0.0570881226053639	0.043859649122807	0.240469208211144
TTHERM_00115500	0.144506517690875	1	0.0321637426900585	0.0135802469135802	0.0169050715214564	0.192	0.0536398467432949	0.0263157894736842	0.140762463343108
TTHERM_00115530	0.145623836126629	1	0.0428849902534113	0.0148148148148148	0.00910273081924578	0.2	0.0567049808429118	0.0497076023391813	0.18475073313783
TTHERM_00116547	0.141899441340782	1	0.0477582846003899	0.0148148148148148	0.011703511053316	0.16	0.0555555555555554	0.0555555555555556	0.211143695014663
TTHERM_00117540	0.147486033519553	1	0.0350877192982456	0.0160493827160494	0.00975292587776333	0.184	0.0570881226053639	0.043859649122807	0.237536656891495
TTHERM_00117550	0.143761638733706	1	0.0555555555555556	0.017283950617284	0.0240572171651495	0.104	0.0402298850574712	0.0526315789473684	0.181818181818182
TTHERM_00117560	0.13780260707635	0	0.0487329434697856	0.0271604938271605	0.0227568270481144	0.056	0.0478927203065133	0.0789473684210526	0.164222873900293
TTHERM_00117570	0.148603351955307	1	0.037037037037037	0.0209876543209877	0.017555266579974	0.256	0.0471264367816091	0.0555555555555556	0.181818181818182
TTHERM_00117590	0.112104283054004	0	0.0633528265107212	0.045679012345679	0.0273081924577373	0.12	0.0517241379310344	0.0555555555555556	0.269794721407624
TTHERM_00118600	0.125512104283054	0	0.0428849902534113	0.0246913580246914	0.0195058517555266	0.08	0.054022988505747	0.0175438596491228	0.187683284457478
TTHERM_00118620	0.121787709497207	1	0.0604288499025341	0.0382716049382716	0.023407022106632	0.128	0.054022988505747	0.0584795321637427	0.196480938416422
TTHERM_00118640	0.124767225325884	1	0.0350877192982456	0.0148148148148148	0.0195058517555266	0.152	0.0482758620689655	0.0380116959064327	0.202346041055718
TTHERM_00118709	0.11731843575419	1	0.0487329434697856	0.0222222222222222	0.0227568270481144	0.088	0.0567049808429118	0.0584795321637427	0.181818181818182
TTHERM_00118710	0.127746741154562	0	0.0614035087719298	0.0234567901234568	0.0266579973992198	0.104	0.0444444444444444	0.043859649122807	0.219941348973607
TTHERM_00118740	0.121042830540037	1	0.0701754385964912	0.0382716049382716	0.0247074122236671	0.112	0.0482758620689655	0.0818713450292398	0.155425219941349
TTHERM_00118760	0.135940409683426	1	0.043859649122807	0.0197530864197531	0.0247074122236671	0.136	0.0582375478927202	0.064327485380117	0.208211143695015
TTHERM_00120790	0.13147113594041	1	0.043859649122807	0.0283950617283951	0.017555266579974	0.136	0.0490421455938697	0.0672514619883041	0.152492668621701
TTHERM_00120820	0.116201117318436	1	0.043859649122807	0.0296296296296296	0.0182054616384915	0.096	0.0513409961685823	0.064327485380117	0.187683284457478
TTHERM_00120830	0.124022346368715	1	0.0311890838206628	0.0111111111111111	0.0162548764629389	0.176	0.0448275862068965	0.0672514619883041	0.181818181818182
TTHERM_00120880	0.132216014897579	0	0.0565302144249513	0.0296296296296296	0.017555266579974	0.168	0.0452107279693486	0.0847953216374269	0.190615835777126
TTHERM_00120890	0.138547486033519	1	0.0594541910331384	0.0283950617283951	0.023407022106632	0.128	0.0379310344827586	0.0555555555555556	0.190615835777126
TTHERM_00120910	0.139664804469274	1	0.0428849902534113	0.0234567901234568	0.0227568270481144	0.176	0.0360153256704981	0.0380116959064327	0.205278592375366
TTHERM_00120920	0.139664804469274	1	0.0545808966861598	0.0197530864197531	0.02925877763329	0.088	0.0371647509578544	0.0614035087719298	0.152492668621701
TTHERM_00120930	0.118808193668529	1	0.0526315789473684	0.0259259259259259	0.0253576072821846	0.088	0.0409961685823755	0.108187134502924	0.173020527859237
TTHERM_00120940	0.119553072625698	1	0.0604288499025341	0.0283950617283951	0.023407022106632	0.12	0.0452107279693486	0.0672514619883041	0.175953079178886
TTHERM_00120980	0.126256983240223	0	0.0555555555555556	0.0271604938271605	0.017555266579974	0.112	0.0513409961685823	0.0672514619883041	0.158357771260997
TTHERM_00121000	0.124022346368715	1	0.0672514619883041	0.0320987654320988	0.0318595578673602	0.088	0.0643678160919539	0.0614035087719298	0.152492668621701
TTHERM_00121010	0.15195530726257	1	0.0448343079922027	0.0197530864197531	0.0208062418725618	0.16	0.028352490421456	0.0526315789473684	0.243401759530792
TTHERM_00121030	0.132588454376164	0	0.064327485380117	0.0283950617283951	0.0260078023407022	0.104	0.0409961685823755	0.0672514619883041	0.149560117302053
TTHERM_00122050	0.124022346368715	1	0.0614035087719298	0.0283950617283951	0.0279583875162549	0.096	0.0547892720306512	0.0847953216374269	0.255131964809384
TTHERM_00122070	0.141527001862197	0	0.0292397660818713	0.0246913580246914	0.0247074122236671	0.256	0.0436781609195402	0.0730994152046784	0.202346041055718
TTHERM_00122080	0.132960893854748	1	0.0565302144249513	0.0308641975308642	0.0260078023407022	0.144	0.0513409961685823	0.0701754385964912	0.175953079178886
TTHERM_00122100	0.136685288640596	1	0.0497076023391813	0.0246913580246914	0.0273081924577373	0.2	0.0459770114942528	0.0467836257309941	0.131964809384164
TTHERM_00122110	0.124022346368715	1	0.0467836257309941	0.0296296296296296	0.023407022106632	0.088	0.0440613026819923	0.0701754385964912	0.178885630498534
TTHERM_00122140	0.137430167597765	1	0.0565302144249513	0.0296296296296296	0.0273081924577373	0.136	0.039463601532567	0.0760233918128655	0.258064516129032
TTHERM_00122150	0.123277467411546	1	0.0448343079922027	0.017283950617284	0.0240572171651495	0.08	0.0567049808429118	0.0555555555555556	0.266862170087976
TTHERM_00122180	0.134450651769087	1	0.0682261208576998	0.0320987654320988	0.0253576072821846	0.144	0.0436781609195402	0.0935672514619883	0.234604105571847
TTHERM_00122200	0.137057728119181	1	0.0545808966861598	0.0333333333333333	0.0253576072821846	0.056	0.0360153256704981	0.0789473684210526	0.134897360703812
TTHERM_00122220	0.142271880819367	1	0.050682261208577	0.0209876543209877	0.0214564369310793	0.064	0.0409961685823755	0.0789473684210526	0.202346041055718
TTHERM_00122240	0.13780260707635	1	0.0448343079922027	0.0222222222222222	0.0156046814044213	0.072	0.0463601532567049	0.0760233918128655	0.19941348973607
TTHERM_00122260	0.119553072625698	1	0.0487329434697856	0.0358024691358025	0.0214564369310793	0.192	0.0498084291187739	0.0672514619883041	0.255131964809384
TTHERM_00122270	0.125884543761639	1	0.0302144249512671	0.00987654320987654	0.0149544863459038	0.24	0.0390804597701149	0.0233918128654971	0.175953079178886
TTHERM_00122280	0.115828677839851	1	0.0419103313840156	0.0320987654320988	0.017555266579974	0.168	0.0524904214559386	0.0555555555555556	0.252199413489736
TTHERM_00122290	0.1243947858473	0	0.0516569200779727	0.017283950617284	0.0286085825747724	0.096	0.042911877394636	0.0350877192982456	0.302052785923753
TTHERM_00122300	0.134450651769087	1	0.0584795321637427	0.0333333333333333	0.0299089726918075	0.112	0.0367816091954023	0.0526315789473684	0.181818181818182
TTHERM_00122310	0.13147113594041	1	0.0721247563352826	0.0333333333333333	0.02925877763329	0.096	0.0432950191570881	0.0789473684210526	0.155425219941349
TTHERM_00122330	0.131098696461825	1	0.0614035087719298	0.0197530864197531	0.0266579973992198	0.056	0.0440613026819923	0.087719298245614	0.202346041055718
TTHERM_00122340	0.114711359404097	1	0.0604288499025341	0.0395061728395062	0.0260078023407022	0.128	0.0532567049808428	0.10233918128655	0.225806451612903
TTHERM_00122370	0.143761638733706	1	0.0516569200779727	0.0283950617283951	0.0169050715214564	0.144	0.0452107279693486	0.0672514619883041	0.181818181818182
TTHERM_00122389	0.13072625698324	1	0.0175438596491228	0.00617283950617284	0.00520156046814044	0.192	0.0697318007662833	0.0175438596491228	0.131964809384164
TTHERM_00122400	0.134823091247672	1	0.0516569200779727	0.0345679012345679	0.0227568270481144	0.064	0.0444444444444444	0.0701754385964912	0.175953079178886
TTHERM_00122410	0.125512104283054	1	0.0555555555555556	0.0345679012345679	0.0273081924577373	0.128	0.0371647509578544	0.043859649122807	0.237536656891495
TTHERM_00122460	0.13780260707635	1	0.0516569200779727	0.0234567901234568	0.0253576072821846	0.168	0.0409961685823755	0.0497076023391813	0.181818181818182
TTHERM_00122520	0.13072625698324	1	0.0623781676413255	0.0320987654320988	0.02925877763329	0.104	0.0413793103448276	0.0789473684210526	0.272727272727273
TTHERM_00122530	0.11731843575419	1	0.0721247563352826	0.0358024691358025	0.0318595578673602	0.144	0.0452107279693486	0.0497076023391813	0.187683284457478
TTHERM_00122548	0.132216014897579	1	0.0204678362573099	0.00740740740740741	0.00455136540962289	0.328	0.0582375478927202	0.0292397660818713	0.187683284457478
TTHERM_00123550	0.13780260707635	1	0.0594541910331384	0.0333333333333333	0.0253576072821846	0.048	0.0436781609195402	0.064327485380117	0.193548387096774
TTHERM_00123580	0.150465549348231	1	0.0389863547758285	0.0185185185185185	0.0149544863459038	0.176	0.0386973180076628	0.0526315789473684	0.243401759530792
TTHERM_00123590	0.139664804469274	1	0.0740740740740741	0.0506172839506173	0.0325097529258777	0.128	0.0298850574712644	0.10233918128655	0.167155425219941
TTHERM_00123600	0.138175046554935	1	0.050682261208577	0.017283950617284	0.0208062418725618	0.216	0.0582375478927202	0.064327485380117	0.281524926686217
TTHERM_00123610	0.132588454376164	1	0.0604288499025341	0.0259259259259259	0.0214564369310793	0.144	0.0436781609195402	0.0818713450292398	0.181818181818182
TTHERM_00123630	0.138919925512104	1	0.0263157894736842	0.0222222222222222	0.00975292587776333	0.16	0.0551724137931033	0.0467836257309941	0.196480938416422
TTHERM_00123640	0.136685288640596	1	0.0555555555555556	0.0271604938271605	0.0240572171651495	0.128	0.0363984674329502	0.0730994152046784	0.158357771260997
TTHERM_00123680	0.131098696461825	0	0.0555555555555556	0.0382716049382716	0.0247074122236671	0.112	0.0482758620689655	0.0701754385964912	0.175953079178886
TTHERM_00123700	0.138175046554935	1	0.0409356725146199	0.0222222222222222	0.017555266579974	0.056	0.0509578544061302	0.0730994152046784	0.249266862170088
TTHERM_00123730	0.126256983240223	1	0.0730994152046784	0.0407407407407407	0.0383615084525358	0.136	0.0417624521072797	0.0906432748538012	0.175953079178886
TTHERM_00123750	0.135567970204842	1	0.0448343079922027	0.0283950617283951	0.0188556566970091	0.168	0.0490421455938697	0.0730994152046784	0.214076246334311
TTHERM_00123780	0.13780260707635	1	0.0721247563352826	0.0296296296296296	0.0279583875162549	0.144	0.0452107279693486	0.087719298245614	0.231671554252199
TTHERM_00123790	0.131843575418994	1	0.0497076023391813	0.0148148148148148	0.0195058517555266	0.184	0.0475095785440612	0.0584795321637427	0.240469208211144
TTHERM_00123800	0.138175046554935	1	0.0380116959064327	0.0111111111111111	0.0123537061118335	0.192	0.0524904214559386	0.0409356725146199	0.193548387096774
TTHERM_00123820	0.141899441340782	1	0.0623781676413255	0.0345679012345679	0.0299089726918075	0.096	0.0448275862068965	0.0847953216374269	0.175953079178886
TTHERM_00123840	0.127374301675978	1	0.0545808966861598	0.0296296296296296	0.0188556566970091	0.032	0.0402298850574712	0.0701754385964912	0.152492668621701
TTHERM_00123860	0.119925512104283	1	0.0419103313840156	0.0246913580246914	0.0169050715214564	0.176	0.0567049808429118	0.0614035087719298	0.13782991202346
TTHERM_00123880	0.13147113594041	1	0.0477582846003899	0.0246913580246914	0.0266579973992198	0.112	0.0632183908045976	0.0497076023391813	0.214076246334311
TTHERM_00123920	0.1243947858473	1	0.0272904483430799	0.0283950617283951	0.0149544863459038	0.12	0.0578544061302681	0.0497076023391813	0.196480938416422
TTHERM_00123930	0.119553072625698	1	0.0302144249512671	0.0271604938271605	0.0143042912873862	0.136	0.0578544061302681	0.0497076023391813	0.181818181818182
TTHERM_00123940	0.114338919925512	1	0.0302144249512671	0.0271604938271605	0.0136540962288687	0.144	0.0578544061302681	0.0497076023391813	0.202346041055718
TTHERM_00123960	0.11731843575419	1	0.0263157894736842	0.0185185185185185	0.0130039011703511	0.12	0.0517241379310344	0.0467836257309941	0.214076246334311
TTHERM_00123970	0.128119180633147	1	0.0292397660818713	0.0296296296296296	0.0162548764629389	0.152	0.0505747126436781	0.0614035087719298	0.202346041055718
TTHERM_00124010	0.118063314711359	1	0.0428849902534113	0.0197530864197531	0.023407022106632	0.04	0.0578544061302681	0.064327485380117	0.354838709677419
TTHERM_00124030	0.1243947858473	1	0.0536062378167641	0.0283950617283951	0.0331599479843953	0.032	0.0659003831417623	0.0672514619883041	0.208211143695015
TTHERM_00124060	0.134823091247672	0	0.057504873294347	0.0259259259259259	0.0214564369310793	0.096	0.042911877394636	0.087719298245614	0.243401759530792
TTHERM_00125080	0.149348230912477	1	0.0604288499025341	0.0246913580246914	0.0273081924577373	0.128	0.0413793103448276	0.0555555555555556	0.164222873900293
TTHERM_00125090	0.137430167597765	0	0.0428849902534113	0.0111111111111111	0.0130039011703511	0.184	0.0478927203065133	0.0526315789473684	0.173020527859237
TTHERM_00125110	0.138547486033519	1	0.0555555555555556	0.0283950617283951	0.023407022106632	0.224	0.0478927203065133	0.0789473684210526	0.175953079178886
TTHERM_00125120	0.136685288640596	1	0.0672514619883041	0.017283950617284	0.0253576072821846	0.104	0.0482758620689655	0.0847953216374269	0.243401759530792
TTHERM_00125130	0.134078212290503	1	0.0614035087719298	0.0444444444444444	0.0208062418725618	0.048	0.042911877394636	0.0935672514619883	0.117302052785924
TTHERM_00125160	0.143761638733706	1	0.0350877192982456	0.0246913580246914	0.0136540962288687	0.136	0.0463601532567049	0.0409356725146199	0.140762463343108
TTHERM_00125170	0.145623836126629	1	0.0555555555555556	0.0209876543209877	0.0208062418725618	0.112	0.0436781609195402	0.064327485380117	0.234604105571847
TTHERM_00125180	0.142644320297951	1	0.0526315789473684	0.0246913580246914	0.0208062418725618	0.096	0.0475095785440612	0.0584795321637427	0.18475073313783
TTHERM_00125190	0.136685288640596	1	0.0526315789473684	0.0246913580246914	0.023407022106632	0.104	0.0421455938697318	0.0526315789473684	0.196480938416422
TTHERM_00125200	0.122532588454376	1	0.0604288499025341	0.0395061728395062	0.0260078023407022	0.144	0.0532567049808428	0.0906432748538012	0.181818181818182
TTHERM_00125210	0.127746741154562	1	0.0584795321637427	0.0320987654320988	0.0364109232769831	0.128	0.0379310344827586	0.0614035087719298	0.219941348973607
TTHERM_00125230	0.140782122905028	1	0.0584795321637427	0.0358024691358025	0.0260078023407022	0.128	0.0452107279693486	0.0760233918128655	0.228739002932551
TTHERM_00125240	0.13780260707635	1	0.0497076023391813	0.0160493827160494	0.0182054616384915	0.224	0.0386973180076628	0.0467836257309941	0.217008797653959
TTHERM_00125250	0.140409683426443	1	0.0526315789473684	0.0234567901234568	0.0299089726918075	0.176	0.0409961685823755	0.0584795321637427	0.26099706744868
TTHERM_00125260	0.119925512104283	1	0.0487329434697856	0.0333333333333333	0.0214564369310793	0.08	0.0421455938697318	0.0818713450292398	0.219941348973607
TTHERM_00125270	0.122905027932961	1	0.0808966861598441	0.0283950617283951	0.0364109232769831	0.016	0.0444444444444444	0.0789473684210526	0.222873900293255
TTHERM_00125280	0.118063314711359	1	0.0760233918128655	0.0493827160493827	0.0377113133940182	0.048	0.0544061302681991	0.0935672514619883	0.19941348973607
TTHERM_00125290	0.128864059590316	1	0.0545808966861598	0.0283950617283951	0.0247074122236671	0.072	0.0440613026819923	0.0584795321637427	0.170087976539589
TTHERM_00125320	0.128491620111732	1	0.0467836257309941	0.0246913580246914	0.0273081924577373	0.168	0.0471264367816091	0.0584795321637427	0.222873900293255
TTHERM_00125358	0.120670391061452	1	0.0633528265107212	0.0333333333333333	0.0253576072821846	0.104	0.0421455938697318	0.0789473684210526	0.219941348973607
TTHERM_00125359	0.13147113594041	1	0.0614035087719298	0.0283950617283951	0.023407022106632	0.208	0.0375478927203065	0.0614035087719298	0.164222873900293
TTHERM_00125380	0.128864059590316	1	0.057504873294347	0.0320987654320988	0.0266579973992198	0.12	0.0432950191570881	0.0701754385964912	0.18475073313783
TTHERM_00125410	0.127374301675978	1	0.0701754385964912	0.0358024691358025	0.0318595578673602	0.12	0.0287356321839081	0.0818713450292398	0.219941348973607
TTHERM_00125450	0.129608938547486	1	0.0399610136452242	0.0135802469135802	0.0136540962288687	0.152	0.0544061302681991	0.0321637426900585	0.217008797653959
TTHERM_00125500	0.129981378026071	1	0.057504873294347	0.0259259259259259	0.0247074122236671	0.104	0.0505747126436781	0.0672514619883041	0.249266862170088
TTHERM_00125510	0.132588454376164	1	0.0565302144249513	0.0222222222222222	0.0247074122236671	0.08	0.0421455938697318	0.064327485380117	0.149560117302053
TTHERM_00125520	0.127746741154562	1	0.057504873294347	0.0320987654320988	0.0201560468140442	0.136	0.0452107279693486	0.0497076023391813	0.237536656891495
TTHERM_00125530	0.136312849162011	1	0.0769980506822612	0.0271604938271605	0.0286085825747724	0.056	0.0375478927203065	0.0818713450292398	0.258064516129032
TTHERM_00125540	0.134450651769087	1	0.0614035087719298	0.0358024691358025	0.0273081924577373	0.136	0.039463601532567	0.0964912280701754	0.173020527859237
TTHERM_00125550	0.142644320297951	1	0.0321637426900585	0.0135802469135802	0.0149544863459038	0.088	0.0390804597701149	0.0497076023391813	0.202346041055718
TTHERM_00125580	0.135567970204842	1	0.0604288499025341	0.0209876543209877	0.0227568270481144	0.136	0.0333333333333334	0.0789473684210526	0.190615835777126
TTHERM_00125590	0.123277467411546	0	0.0555555555555556	0.0271604938271605	0.0260078023407022	0.048	0.0509578544061302	0.064327485380117	0.219941348973607
TTHERM_00125600	0.129981378026071	1	0.0389863547758285	0.0222222222222222	0.0169050715214564	0.064	0.0478927203065133	0.0789473684210526	0.19941348973607
TTHERM_00125620	0.117690875232775	1	0.0565302144249513	0.0320987654320988	0.023407022106632	0.096	0.039463601532567	0.0614035087719298	0.228739002932551
TTHERM_00125640	0.125139664804469	1	0.0545808966861598	0.0320987654320988	0.0279583875162549	0.064	0.0636015325670497	0.0701754385964912	0.284457478005865
TTHERM_00125660	0.129981378026071	1	0.0321637426900585	0.0135802469135802	0.011703511053316	0.2	0.0524904214559386	0.0555555555555556	0.18475073313783
TTHERM_00125670	0.142271880819367	1	0.0409356725146199	0.0308641975308642	0.0214564369310793	0.064	0.0402298850574712	0.0614035087719298	0.234604105571847
TTHERM_00125680	0.131098696461825	1	0.0350877192982456	0.017283950617284	0.0143042912873862	0.184	0.0567049808429118	0.0467836257309941	0.0821114369501466
TTHERM_00125740	0.135567970204842	1	0.0497076023391813	0.0333333333333333	0.0221066319895969	0.16	0.0521072796934865	0.0584795321637427	0.269794721407624
TTHERM_00125750	0.145623836126629	1	0.0458089668615984	0.017283950617284	0.0247074122236671	0.16	0.0452107279693486	0.0614035087719298	0.237536656891495
TTHERM_00125770	0.127374301675978	1	0.0477582846003899	0.0148148148148148	0.0188556566970091	0.136	0.0371647509578544	0.0555555555555556	0.202346041055718
TTHERM_00125790	0.145251396648045	1	0.0428849902534113	0.017283950617284	0.0169050715214564	0.176	0.0471264367816091	0.0584795321637427	0.196480938416422
TTHERM_00125800	0.135940409683426	1	0.0399610136452242	0.0148148148148148	0.0188556566970091	0.192	0.0463601532567049	0.0672514619883041	0.211143695014663
TTHERM_00126830	0.148603351955307	1	0.0321637426900585	0.0197530864197531	0.0162548764629389	0.16	0.0471264367816091	0.0497076023391813	0.202346041055718
TTHERM_00126840	0.154189944134078	1	0.0360623781676413	0.017283950617284	0.017555266579974	0.152	0.046743295019157	0.0555555555555556	0.175953079178886
TTHERM_00126860	0.148603351955307	1	0.050682261208577	0.0246913580246914	0.0182054616384915	0.176	0.046743295019157	0.0584795321637427	0.13782991202346
TTHERM_00126870	0.147486033519553	1	0.0458089668615984	0.017283950617284	0.0182054616384915	0.264	0.046743295019157	0.0497076023391813	0.117302052785924
TTHERM_00126880	0.141899441340782	1	0.0448343079922027	0.0148148148148148	0.017555266579974	0.304	0.0432950191570881	0.0614035087719298	0.158357771260997
TTHERM_00126890	0.147486033519553	1	0.0399610136452242	0.0185185185185185	0.0123537061118335	0.12	0.0436781609195402	0.0584795321637427	0.117302052785924
TTHERM_00126900	0.145996275605214	1	0.0389863547758285	0.0123456790123457	0.0162548764629389	0.232	0.0517241379310344	0.0380116959064327	0.117302052785924
TTHERM_00126920	0.132588454376164	1	0.0555555555555556	0.0246913580246914	0.0214564369310793	0.184	0.0475095785440612	0.0526315789473684	0.155425219941349
TTHERM_00126940	0.133333333333333	0	0.0633528265107212	0.0246913580246914	0.0279583875162549	0.088	0.0578544061302681	0.064327485380117	0.19941348973607
TTHERM_00126970	0.134450651769087	1	0.0545808966861598	0.0296296296296296	0.0260078023407022	0.112	0.0440613026819923	0.064327485380117	0.252199413489736
TTHERM_00127010	0.111731843575419	1	0.0350877192982456	0.0111111111111111	0.0110533159947984	0.08	0.0532567049808428	0.0409356725146199	0.187683284457478
TTHERM_00127030	0.133705772811918	1	0.0555555555555556	0.0197530864197531	0.0253576072821846	0.192	0.0409961685823755	0.0584795321637427	0.202346041055718
TTHERM_00127040	0.12364990689013	1	0.0428849902534113	0.0234567901234568	0.0208062418725618	0.128	0.0551724137931033	0.0555555555555556	0.325513196480938
TTHERM_00127060	0.112104283054004	1	0.0633528265107212	0.0320987654320988	0.0273081924577373	0.128	0.0455938697318007	0.0614035087719298	0.167155425219941
TTHERM_00127080	0.0972067039106144	0	0.0516569200779727	0.0345679012345679	0.0344603381014304	0.104	0.0678160919540228	0.0350877192982456	0.266862170087976
TTHERM_00127090	0.118063314711359	1	0.0779727095516569	0.0358024691358025	0.0279583875162549	0.088	0.0432950191570881	0.0672514619883041	0.181818181818182
TTHERM_00127100	0.13147113594041	1	0.0769980506822612	0.0395061728395062	0.0357607282184655	0.168	0.0383141762452107	0.108187134502924	0.222873900293255
TTHERM_00127120	0.126256983240223	1	0.0477582846003899	0.0308641975308642	0.0240572171651495	0.12	0.035632183908046	0.0818713450292398	0.149560117302053
TTHERM_00127130	0.124767225325884	1	0.0594541910331384	0.0271604938271605	0.0325097529258777	0.128	0.039463601532567	0.0672514619883041	0.231671554252199
TTHERM_00127140	0.124022346368715	1	0.0360623781676413	0.0259259259259259	0.0149544863459038	0.208	0.0517241379310344	0.0614035087719298	0.190615835777126
TTHERM_00127150	0.134078212290503	1	0.0448343079922027	0.0185185185185185	0.0156046814044213	0.104	0.0555555555555554	0.0935672514619883	0.196480938416422
TTHERM_00127160	0.120297951582868	1	0.0536062378167641	0.0320987654320988	0.0201560468140442	0.168	0.0375478927203065	0.064327485380117	0.178885630498534
TTHERM_00127180	0.120297951582868	1	0.0701754385964912	0.0296296296296296	0.0364109232769831	0.088	0.039463601532567	0.0760233918128655	0.222873900293255
TTHERM_00127190	0.131098696461825	0	0.0565302144249513	0.0358024691358025	0.023407022106632	0.12	0.0517241379310344	0.064327485380117	0.205278592375366
TTHERM_00127220	0.137430167597765	1	0.0516569200779727	0.0234567901234568	0.0208062418725618	0.16	0.0406130268199234	0.0672514619883041	0.26099706744868
TTHERM_00127240	0.11657355679702	1	0.0477582846003899	0.0135802469135802	0.0149544863459038	0.184	0.0490421455938697	0.0614035087719298	0.140762463343108
TTHERM_00127250	0.125884543761639	0	0.0467836257309941	0.0333333333333333	0.0247074122236671	0.168	0.0578544061302681	0.0497076023391813	0.134897360703812
TTHERM_00127260	0.139292364990689	1	0.0633528265107212	0.037037037037037	0.0344603381014304	0.112	0.0455938697318007	0.0672514619883041	0.269794721407624
TTHERM_00127269	0.141527001862197	0	0.0750487329434698	0.0382716049382716	0.0318595578673602	0.112	0.0478927203065133	0.0935672514619883	0.205278592375366
TTHERM_00128280	0.132960893854748	1	0.0721247563352826	0.0283950617283951	0.0390117035110533	0.136	0.0363984674329502	0.0614035087719298	0.231671554252199
TTHERM_00128330	0.138547486033519	1	0.064327485380117	0.0395061728395062	0.0299089726918075	0.088	0.0337164750957855	0.087719298245614	0.187683284457478
TTHERM_00128400	0.102793296089385	0	0.0623781676413255	0.0271604938271605	0.0273081924577373	0.12	0.054022988505747	0.0760233918128655	0.193548387096774
TTHERM_00128410	0.132216014897579	1	0.0448343079922027	0.0197530864197531	0.0201560468140442	0.2	0.0509578544061302	0.0409356725146199	0.208211143695015
TTHERM_00128420	0.133333333333333	1	0.0672514619883041	0.0234567901234568	0.0299089726918075	0.176	0.0406130268199234	0.0614035087719298	0.211143695014663
TTHERM_00128470	0.120670391061452	1	0.0536062378167641	0.0283950617283951	0.0240572171651495	0.128	0.039463601532567	0.0614035087719298	0.290322580645161
TTHERM_00128480	0.11731843575419	1	0.0497076023391813	0.0222222222222222	0.017555266579974	0.056	0.0436781609195402	0.0497076023391813	0.214076246334311
TTHERM_00128500	0.13147113594041	1	0.0711500974658869	0.0308641975308642	0.0312093628088426	0.152	0.054022988505747	0.0672514619883041	0.187683284457478
TTHERM_00128550	0.154562383612663	1	0.0428849902534113	0.0259259259259259	0.0214564369310793	0.232	0.0436781609195402	0.0584795321637427	0.155425219941349
TTHERM_00128560	0.129236499068901	1	0.0701754385964912	0.0308641975308642	0.035110533159948	0.096	0.0513409961685823	0.0701754385964912	0.19941348973607
TTHERM_00128570	0.162011173184357	1	0.0516569200779727	0.0271604938271605	0.0247074122236671	0.096	0.0371647509578544	0.0350877192982456	0.178885630498534
TTHERM_00128580	0.145623836126629	1	0.0477582846003899	0.0222222222222222	0.0214564369310793	0.072	0.0421455938697318	0.0526315789473684	0.225806451612903
TTHERM_00128590	0.132588454376164	1	0.0750487329434698	0.0308641975308642	0.0318595578673602	0.104	0.057471264367816	0.0789473684210526	0.234604105571847
TTHERM_00128600	0.145623836126629	1	0.0341130604288499	0.0197530864197531	0.0188556566970091	0.168	0.0421455938697318	0.043859649122807	0.173020527859237
TTHERM_00128610	0.135940409683426	1	0.0614035087719298	0.0308641975308642	0.0240572171651495	0.136	0.0513409961685823	0.116959064327485	0.173020527859237
TTHERM_00128620	0.143016759776536	1	0.0399610136452242	0.0234567901234568	0.0123537061118335	0.096	0.0448275862068965	0.0847953216374269	0.19941348973607
TTHERM_00128650	0.132216014897579	1	0.0614035087719298	0.0358024691358025	0.0260078023407022	0.08	0.0402298850574712	0.0730994152046784	0.24633431085044
TTHERM_00128680	0.13072625698324	1	0.0477582846003899	0.0308641975308642	0.0201560468140442	0.056	0.042911877394636	0.064327485380117	0.161290322580645
TTHERM_00128690	0.132588454376164	1	0.0653021442495127	0.0382716049382716	0.0286085825747724	0.088	0.0325670498084292	0.0964912280701754	0.187683284457478
TTHERM_00128710	0.135940409683426	1	0.0565302144249513	0.017283950617284	0.0273081924577373	0.112	0.0371647509578544	0.0730994152046784	0.208211143695015
TTHERM_00128730	0.137057728119181	1	0.0545808966861598	0.0246913580246914	0.0266579973992198	0.08	0.042911877394636	0.0672514619883041	0.181818181818182
TTHERM_00128740	0.132216014897579	1	0.0584795321637427	0.0246913580246914	0.0260078023407022	0.136	0.0440613026819923	0.0701754385964912	0.222873900293255
TTHERM_00128770	0.13072625698324	1	0.0721247563352826	0.0259259259259259	0.0338101430429129	0.152	0.0367816091954023	0.0760233918128655	0.181818181818182
TTHERM_00128780	0.128864059590316	1	0.0584795321637427	0.0185185185185185	0.0201560468140442	0.176	0.0386973180076628	0.0409356725146199	0.161290322580645
TTHERM_00128810	0.120297951582868	1	0.0555555555555556	0.0222222222222222	0.0260078023407022	0.088	0.0352490421455939	0.0730994152046784	0.234604105571847
TTHERM_00128830	0.135567970204842	1	0.0565302144249513	0.0259259259259259	0.0299089726918075	0.104	0.0337164750957855	0.0584795321637427	0.337243401759531
TTHERM_00128840	0.143016759776536	1	0.0604288499025341	0.0320987654320988	0.023407022106632	0.08	0.0478927203065133	0.0701754385964912	0.190615835777126
TTHERM_00128870	0.116945996275605	1	0.0711500974658869	0.0345679012345679	0.023407022106632	0.072	0.0498084291187739	0.0906432748538012	0.208211143695015
TTHERM_00128880	0.114338919925512	1	0.0360623781676413	0.0308641975308642	0.0214564369310793	0.144	0.0517241379310344	0.0672514619883041	0.190615835777126
TTHERM_00128890	0.13147113594041	1	0.0623781676413255	0.0382716049382716	0.0286085825747724	0.2	0.0333333333333334	0.0730994152046784	0.187683284457478
TTHERM_00128900	0.134823091247672	1	0.0565302144249513	0.0246913580246914	0.0214564369310793	0.08	0.0471264367816091	0.0789473684210526	0.187683284457478
TTHERM_00128920	0.143016759776536	0	0.037037037037037	0.0296296296296296	0.0214564369310793	0.216	0.0455938697318007	0.0497076023391813	0.217008797653959
TTHERM_00128930	0.127001862197393	1	0.0565302144249513	0.0296296296296296	0.0227568270481144	0.072	0.0406130268199234	0.0701754385964912	0.316715542521994
TTHERM_00128940	0.126256983240223	0	0.0545808966861598	0.0222222222222222	0.0253576072821846	0.216	0.042911877394636	0.0584795321637427	0.18475073313783
TTHERM_00128950	0.126256983240223	1	0.0458089668615984	0.0209876543209877	0.0182054616384915	0.112	0.0421455938697318	0.0526315789473684	0.193548387096774
TTHERM_00128960	0.133333333333333	0	0.0565302144249513	0.0308641975308642	0.0208062418725618	0.112	0.0409961685823755	0.0614035087719298	0.187683284457478
TTHERM_00128970	0.129236499068901	0	0.0526315789473684	0.0234567901234568	0.0149544863459038	0.088	0.0455938697318007	0.0526315789473684	0.161290322580645
TTHERM_00128979	0.142271880819367	1	0.043859649122807	0.0283950617283951	0.0149544863459038	0.104	0.0498084291187739	0.0555555555555556	0.175953079178886
TTHERM_00128990	0.13147113594041	1	0.0409356725146199	0.0234567901234568	0.0143042912873862	0.128	0.0609195402298849	0.0614035087719298	0.196480938416422
TTHERM_00129010	0.129236499068901	1	0.0399610136452242	0.0209876543209877	0.0169050715214564	0.088	0.0582375478927202	0.0701754385964912	0.240469208211144
TTHERM_00129020	0.135195530726257	1	0.0448343079922027	0.0358024691358025	0.0188556566970091	0.144	0.0517241379310344	0.064327485380117	0.102639296187683
TTHERM_00129030	0.143761638733706	1	0.0448343079922027	0.017283950617284	0.0130039011703511	0.144	0.039463601532567	0.0526315789473684	0.190615835777126
TTHERM_00129040	0.13780260707635	1	0.0614035087719298	0.0308641975308642	0.0214564369310793	0.032	0.0375478927203065	0.0789473684210526	0.205278592375366
TTHERM_00129160	0.133333333333333	1	0.0389863547758285	0.0209876543209877	0.017555266579974	0.144	0.0306513409961686	0.0292397660818713	0.193548387096774
TTHERM_00129180	0.12364990689013	1	0.0321637426900585	0.0123456790123457	0.0136540962288687	0.136	0.0482758620689655	0.0321637426900585	0.164222873900293
TTHERM_00129230	0.121042830540037	1	0.0653021442495127	0.0320987654320988	0.0201560468140442	0.088	0.0421455938697318	0.0672514619883041	0.24633431085044
TTHERM_00129240	0.138175046554935	1	0.0389863547758285	0.0234567901234568	0.0156046814044213	0.216	0.0517241379310344	0.064327485380117	0.214076246334311
TTHERM_00129290	0.117690875232775	1	0.0604288499025341	0.0296296296296296	0.0208062418725618	0.032	0.0620689655172412	0.0760233918128655	0.219941348973607
TTHERM_00129300	0.114711359404097	1	0.0331384015594542	0.0160493827160494	0.0149544863459038	0.04	0.0494252873563218	0.0467836257309941	0.114369501466276
TTHERM_00129310	0.143016759776536	1	0.050682261208577	0.0296296296296296	0.0227568270481144	0.152	0.0425287356321839	0.0497076023391813	0.205278592375366
TTHERM_00129320	0.142271880819367	1	0.0399610136452242	0.0111111111111111	0.00910273081924578	0.224	0.0590038314176244	0.0584795321637427	0.211143695014663
TTHERM_00129370	0.135195530726257	1	0.0662768031189084	0.0358024691358025	0.0305591677503251	0.104	0.0398467432950191	0.0672514619883041	0.278592375366569
TTHERM_00129400	0.142271880819367	1	0.0604288499025341	0.0246913580246914	0.0214564369310793	0.088	0.0471264367816091	0.0760233918128655	0.222873900293255
TTHERM_00129420	0.127374301675978	1	0.0721247563352826	0.0308641975308642	0.0312093628088426	0.136	0.0375478927203065	0.0818713450292398	0.208211143695015
TTHERM_00129440	0.127001862197393	1	0.043859649122807	0.0222222222222222	0.0253576072821846	0.064	0.0605363984674328	0.0526315789473684	0.19941348973607
TTHERM_00129470	0.129981378026071	1	0.115009746588694	0.0691358024691357	0.0669700910273083	0.048	0.0444444444444444	0.134502923976608	0.266862170087976
TTHERM_00129490	0.112476722532588	1	0.0653021442495127	0.0382716049382716	0.0318595578673602	0.088	0.0444444444444444	0.0584795321637427	0.193548387096774
TTHERM_00129500	0.133705772811918	1	0.064327485380117	0.0358024691358025	0.0273081924577373	0.056	0.046743295019157	0.0584795321637427	0.217008797653959
TTHERM_00129520	0.109124767225326	1	0.0672514619883041	0.0283950617283951	0.0344603381014304	0.128	0.0455938697318007	0.0730994152046784	0.225806451612903
TTHERM_00129530	0.145251396648045	1	0.0448343079922027	0.0246913580246914	0.0143042912873862	0.16	0.0478927203065133	0.0584795321637427	0.234604105571847
TTHERM_00129550	0.134823091247672	1	0.0341130604288499	0.0197530864197531	0.0188556566970091	0.144	0.0505747126436781	0.0584795321637427	0.228739002932551
TTHERM_00129570	0.147486033519553	1	0.0302144249512671	0.0209876543209877	0.0110533159947984	0.184	0.0528735632183907	0.0526315789473684	0.205278592375366
TTHERM_00129600	0.127746741154562	1	0.0604288499025341	0.0308641975308642	0.035110533159948	0.08	0.0425287356321839	0.0730994152046784	0.146627565982405
TTHERM_00129620	0.137057728119181	1	0.0467836257309941	0.0209876543209877	0.0279583875162549	0.08	0.0318007662835249	0.043859649122807	0.225806451612903
TTHERM_00129630	0.131098696461825	1	0.037037037037037	0.0185185185185185	0.0143042912873862	0.128	0.0536398467432949	0.0526315789473684	0.181818181818182
TTHERM_00129640	0.144506517690875	1	0.0380116959064327	0.0197530864197531	0.0136540962288687	0.2	0.0547892720306512	0.0526315789473684	0.249266862170088
TTHERM_00129650	0.125512104283054	1	0.0302144249512671	0.0123456790123457	0.0130039011703511	0.072	0.0632183908045976	0.0672514619883041	0.181818181818182
TTHERM_00129660	0.131843575418994	1	0.0711500974658869	0.0382716049382716	0.0383615084525358	0.088	0.039463601532567	0.0847953216374269	0.214076246334311
TTHERM_00129690	0.14413407821229	1	0.0555555555555556	0.0246913580246914	0.023407022106632	0.216	0.0448275862068965	0.0380116959064327	0.237536656891495
TTHERM_00129700	0.14487895716946	1	0.043859649122807	0.0185185185185185	0.0123537061118335	0.144	0.0402298850574712	0.0526315789473684	0.158357771260997
TTHERM_00129710	0.129981378026071	1	0.0497076023391813	0.0246913580246914	0.0195058517555266	0.136	0.0406130268199234	0.0555555555555556	0.161290322580645
TTHERM_00129720	0.135195530726257	1	0.050682261208577	0.0209876543209877	0.0208062418725618	0.128	0.0509578544061302	0.043859649122807	0.225806451612903
TTHERM_00129730	0.131098696461825	1	0.0545808966861598	0.0259259259259259	0.0325097529258777	0.136	0.0544061302681991	0.0818713450292398	0.249266862170088
TTHERM_00129740	0.131843575418994	1	0.0545808966861598	0.0283950617283951	0.0240572171651495	0.096	0.0463601532567049	0.087719298245614	0.149560117302053
TTHERM_00129750	0.15195530726257	1	0.0380116959064327	0.0222222222222222	0.017555266579974	0.144	0.0340996168582376	0.0409356725146199	0.126099706744868
TTHERM_00129760	0.137057728119181	1	0.0477582846003899	0.0148148148148148	0.011703511053316	0.136	0.0551724137931033	0.0584795321637427	0.13782991202346
TTHERM_00129790	0.14413407821229	1	0.043859649122807	0.0197530864197531	0.017555266579974	0.08	0.0494252873563218	0.0497076023391813	0.219941348973607
TTHERM_00129800	0.154934823091248	1	0.0341130604288499	0.0148148148148148	0.011703511053316	0.064	0.0494252873563218	0.0497076023391813	0.272727272727273
TTHERM_00129810	0.145996275605214	1	0.0516569200779727	0.0185185185185185	0.0260078023407022	0.176	0.0459770114942528	0.043859649122807	0.275659824046921
TTHERM_00129820	0.121415270018622	0	0.0545808966861598	0.0197530864197531	0.0221066319895969	0.128	0.0697318007662833	0.0467836257309941	0.164222873900293
TTHERM_00129830	0.13780260707635	0	0.0565302144249513	0.0185185185185185	0.0260078023407022	0.136	0.0674329501915707	0.0467836257309941	0.170087976539589
TTHERM_00129850	0.138919925512104	1	0.0477582846003899	0.0222222222222222	0.011703511053316	0.184	0.0478927203065133	0.0467836257309941	0.205278592375366
TTHERM_00129880	0.142644320297951	1	0.0497076023391813	0.0209876543209877	0.0240572171651495	0.176	0.0486590038314176	0.0526315789473684	0.19941348973607
TTHERM_00129890	0.140409683426443	0	0.043859649122807	0.0308641975308642	0.0182054616384915	0.232	0.0605363984674328	0.0584795321637427	0.19941348973607
TTHERM_00129900	0.137430167597765	1	0.0467836257309941	0.0234567901234568	0.0195058517555266	0.112	0.0605363984674328	0.0526315789473684	0.211143695014663
TTHERM_00129930	0.137430167597765	1	0.0487329434697856	0.0259259259259259	0.0201560468140442	0.12	0.0651340996168581	0.0526315789473684	0.205278592375366
TTHERM_00129940	0.146368715083799	1	0.050682261208577	0.0246913580246914	0.017555266579974	0.088	0.0348659003831418	0.0760233918128655	0.272727272727273
TTHERM_00129970	0.126256983240223	1	0.0711500974658869	0.0296296296296296	0.0305591677503251	0.12	0.0471264367816091	0.0789473684210526	0.228739002932551
TTHERM_00130040	0.141899441340782	1	0.0419103313840156	0.0283950617283951	0.0221066319895969	0.152	0.039463601532567	0.0584795321637427	0.149560117302053
TTHERM_00130060	0.135195530726257	1	0.0458089668615984	0.0185185185185185	0.0182054616384915	0.216	0.0475095785440612	0.064327485380117	0.158357771260997
TTHERM_00131110	0.129608938547486	0	0.0867446393762183	0.0493827160493827	0.0357607282184655	0.04	0.0371647509578544	0.0614035087719298	0.249266862170088
TTHERM_00131130	0.127746741154562	1	0.043859649122807	0.0222222222222222	0.0208062418725618	0.128	0.046743295019157	0.0526315789473684	0.202346041055718
TTHERM_00131150	0.137057728119181	1	0.0692007797270955	0.0444444444444444	0.0260078023407022	0.104	0.0390804597701149	0.10233918128655	0.275659824046921
TTHERM_00131160	0.124022346368715	1	0.0545808966861598	0.0246913580246914	0.0266579973992198	0.104	0.042911877394636	0.0672514619883041	0.19941348973607
TTHERM_00131180	0.135567970204842	1	0.0419103313840156	0.0209876543209877	0.0188556566970091	0.096	0.0528735632183907	0.0555555555555556	0.19941348973607
TTHERM_00131210	0.12364990689013	0	0.0614035087719298	0.0197530864197531	0.0201560468140442	0.104	0.0455938697318007	0.0467836257309941	0.24633431085044
TTHERM_00131220	0.120297951582868	1	0.0526315789473684	0.0222222222222222	0.0273081924577373	0.056	0.0444444444444444	0.064327485380117	0.243401759530792
TTHERM_00131250	0.13147113594041	1	0.0428849902534113	0.0283950617283951	0.0143042912873862	0.136	0.0440613026819923	0.0614035087719298	0.170087976539589
TTHERM_00131260	0.135567970204842	1	0.0526315789473684	0.0185185185185185	0.0149544863459038	0.128	0.0521072796934865	0.0555555555555556	0.202346041055718
TTHERM_00131270	0.127746741154562	1	0.0526315789473684	0.0185185185185185	0.0266579973992198	0.152	0.0440613026819923	0.0760233918128655	0.225806451612903
TTHERM_00131310	0.118435754189944	0	0.0730994152046784	0.0308641975308642	0.0286085825747724	0.072	0.0459770114942528	0.0906432748538012	0.205278592375366
TTHERM_00131320	0.132588454376164	1	0.0487329434697856	0.0222222222222222	0.023407022106632	0.192	0.0513409961685823	0.0555555555555556	0.278592375366569
TTHERM_00131330	0.124022346368715	1	0.0380116959064327	0.0135802469135802	0.0208062418725618	0.24	0.050191570881226	0.0233918128654971	0.126099706744868
TTHERM_00131340	0.120670391061452	1	0.050682261208577	0.0246913580246914	0.0266579973992198	0.072	0.0402298850574712	0.0672514619883041	0.214076246334311
TTHERM_00131370	0.139664804469274	1	0.0341130604288499	0.0296296296296296	0.0188556566970091	0.104	0.0498084291187739	0.0964912280701754	0.266862170087976
TTHERM_00133390	0.136685288640596	1	0.043859649122807	0.0160493827160494	0.00975292587776333	0.104	0.0532567049808428	0.0526315789473684	0.114369501466276
TTHERM_00133410	0.141154562383613	1	0.043859649122807	0.0185185185185185	0.017555266579974	0.088	0.0555555555555554	0.0526315789473684	0.225806451612903
TTHERM_00133420	0.135567970204842	1	0.0292397660818713	0.0135802469135802	0.0260078023407022	0.096	0.0417624521072797	0.0497076023391813	0.19941348973607
TTHERM_00133430	0.142644320297951	1	0.0604288499025341	0.0271604938271605	0.0214564369310793	0.192	0.0432950191570881	0.064327485380117	0.140762463343108
TTHERM_00133450	0.141154562383613	0	0.050682261208577	0.0246913580246914	0.0214564369310793	0.128	0.0375478927203065	0.0701754385964912	0.231671554252199
TTHERM_00133460	0.124767225325884	1	0.0428849902534113	0.0271604938271605	0.0240572171651495	0.056	0.0383141762452107	0.0584795321637427	0.178885630498534
TTHERM_00133480	0.129608938547486	0	0.0380116959064327	0.0209876543209877	0.023407022106632	0.08	0.054022988505747	0.0263157894736842	0.164222873900293
TTHERM_00133490	0.13780260707635	1	0.0526315789473684	0.0197530864197531	0.0188556566970091	0.128	0.0421455938697318	0.0701754385964912	0.252199413489736
TTHERM_00133500	0.11657355679702	0	0.050682261208577	0.0209876543209877	0.0221066319895969	0.104	0.0567049808429118	0.0584795321637427	0.149560117302053
TTHERM_00133510	0.116945996275605	1	0.0730994152046784	0.0407407407407407	0.0266579973992198	0.104	0.0436781609195402	0.087719298245614	0.299120234604105
TTHERM_00133530	0.134078212290503	1	0.0545808966861598	0.037037037037037	0.0208062418725618	0.096	0.0463601532567049	0.0730994152046784	0.284457478005865
TTHERM_00133550	0.12364990689013	1	0.037037037037037	0.017283950617284	0.0149544863459038	0.168	0.0471264367816091	0.0292397660818713	0.225806451612903
TTHERM_00133570	0.115456238361266	0	0.0477582846003899	0.0259259259259259	0.0247074122236671	0.112	0.0563218390804597	0.0321637426900585	0.18475073313783
TTHERM_00133580	0.13072625698324	1	0.0477582846003899	0.0234567901234568	0.0156046814044213	0.112	0.0532567049808428	0.0614035087719298	0.208211143695015
TTHERM_00133590	0.13147113594041	1	0.0419103313840156	0.0320987654320988	0.0201560468140442	0.056	0.0475095785440612	0.0847953216374269	0.181818181818182
TTHERM_00133600	0.142271880819367	0	0.0653021442495127	0.0358024691358025	0.0344603381014304	0.08	0.0555555555555554	0.10233918128655	0.211143695014663
TTHERM_00133610	0.148975791433892	1	0.0536062378167641	0.0320987654320988	0.0195058517555266	0.136	0.0425287356321839	0.043859649122807	0.178885630498534
TTHERM_00133620	0.13780260707635	1	0.0536062378167641	0.0222222222222222	0.0299089726918075	0.08	0.0337164750957855	0.0497076023391813	0.208211143695015
TTHERM_00133630	0.141527001862197	1	0.050682261208577	0.0345679012345679	0.0260078023407022	0.112	0.0379310344827586	0.0730994152046784	0.217008797653959
TTHERM_00133650	0.12364990689013	1	0.0458089668615984	0.0222222222222222	0.0325097529258777	0.08	0.0352490421455939	0.0672514619883041	0.202346041055718
TTHERM_00133670	0.136312849162011	1	0.0584795321637427	0.037037037037037	0.0331599479843953	0.072	0.0402298850574712	0.0701754385964912	0.202346041055718
TTHERM_00133680	0.121415270018622	1	0.0526315789473684	0.0333333333333333	0.0201560468140442	0.12	0.0363984674329502	0.0818713450292398	0.269794721407624
TTHERM_00133700	0.12364990689013	0	0.0584795321637427	0.0271604938271605	0.0227568270481144	0.128	0.0406130268199234	0.0614035087719298	0.234604105571847
TTHERM_00133710	0.122532588454376	0	0.0467836257309941	0.0160493827160494	0.0227568270481144	0.128	0.0432950191570881	0.0555555555555556	0.131964809384164
TTHERM_00133720	0.122532588454376	1	0.043859649122807	0.0209876543209877	0.0221066319895969	0.104	0.0463601532567049	0.0263157894736842	0.275659824046921
TTHERM_00133729	0.115828677839851	0	0.0526315789473684	0.0209876543209877	0.0273081924577373	0.064	0.0478927203065133	0.0672514619883041	0.193548387096774
TTHERM_00133730	0.11731843575419	1	0.0409356725146199	0.0283950617283951	0.0253576072821846	0.088	0.050191570881226	0.0672514619883041	0.225806451612903
TTHERM_00133758	0.139292364990689	1	0.0604288499025341	0.017283950617284	0.0318595578673602	0.12	0.039463601532567	0.0584795321637427	0.193548387096774
TTHERM_00133760	0.125512104283054	0	0.0467836257309941	0.0148148148148148	0.0149544863459038	0.176	0.0344827586206897	0.043859649122807	0.266862170087976
TTHERM_00134770	0.133333333333333	1	0.0516569200779727	0.0246913580246914	0.0162548764629389	0.096	0.0490421455938697	0.0555555555555556	0.175953079178886
TTHERM_00134780	0.138175046554935	1	0.0584795321637427	0.0246913580246914	0.0260078023407022	0.072	0.0406130268199234	0.0789473684210526	0.240469208211144
TTHERM_00134799	0.127001862197393	1	0.0594541910331384	0.0259259259259259	0.0208062418725618	0.112	0.0463601532567049	0.0584795321637427	0.19941348973607
TTHERM_00134800	0.118063314711359	0	0.0604288499025341	0.037037037037037	0.0312093628088426	0.12	0.0417624521072797	0.0614035087719298	0.193548387096774
TTHERM_00134880	0.141154562383613	1	0.0545808966861598	0.0259259259259259	0.0279583875162549	0.152	0.0409961685823755	0.043859649122807	0.173020527859237
TTHERM_00134890	0.128864059590316	1	0.0662768031189084	0.0395061728395062	0.0266579973992198	0.232	0.0398467432950191	0.0701754385964912	0.193548387096774
TTHERM_00134900	0.119180633147113	1	0.0380116959064327	0.0160493827160494	0.0149544863459038	0.184	0.0448275862068965	0.0350877192982456	0.149560117302053
TTHERM_00134910	0.127001862197393	0	0.050682261208577	0.0160493827160494	0.0273081924577373	0.112	0.0432950191570881	0.0701754385964912	0.211143695014663
TTHERM_00134920	0.122905027932961	1	0.0692007797270955	0.037037037037037	0.035110533159948	0.088	0.0459770114942528	0.087719298245614	0.202346041055718
TTHERM_00134940	0.105400372439478	0	0.0701754385964912	0.0506172839506173	0.0253576072821846	0.056	0.0455938697318007	0.0935672514619883	0.24633431085044
TTHERM_00134950	0.129608938547486	1	0.064327485380117	0.0259259259259259	0.0279583875162549	0.112	0.0348659003831418	0.0701754385964912	0.214076246334311
TTHERM_00134970	0.128491620111732	0	0.0428849902534113	0.0135802469135802	0.0221066319895969	0.096	0.046743295019157	0.043859649122807	0.228739002932551
TTHERM_00135980	0.13780260707635	1	0.0526315789473684	0.0283950617283951	0.0221066319895969	0.104	0.0524904214559386	0.0526315789473684	0.193548387096774
TTHERM_00136000	0.133333333333333	1	0.0604288499025341	0.0395061728395062	0.0266579973992198	0.128	0.0417624521072797	0.0760233918128655	0.161290322580645
TTHERM_00136020	0.140782122905028	0	0.0487329434697856	0.0160493827160494	0.0195058517555266	0.192	0.0413793103448276	0.0380116959064327	0.193548387096774
TTHERM_00136030	0.135567970204842	1	0.050682261208577	0.0308641975308642	0.0253576072821846	0.096	0.0371647509578544	0.0760233918128655	0.240469208211144
TTHERM_00136060	0.114711359404097	0	0.064327485380117	0.0283950617283951	0.0182054616384915	0.064	0.039463601532567	0.0818713450292398	0.202346041055718
TTHERM_00136070	0.134078212290503	1	0.0428849902534113	0.0234567901234568	0.0208062418725618	0.24	0.0390804597701149	0.0409356725146199	0.167155425219941
TTHERM_00136080	0.115828677839851	1	0.0545808966861598	0.0271604938271605	0.0266579973992198	0.096	0.0521072796934865	0.0467836257309941	0.219941348973607
TTHERM_00136090	0.132216014897579	1	0.0594541910331384	0.0296296296296296	0.0221066319895969	0.056	0.0409961685823755	0.087719298245614	0.208211143695015
TTHERM_00136140	0.13147113594041	0	0.0350877192982456	0.017283950617284	0.0221066319895969	0.136	0.0478927203065133	0.0701754385964912	0.252199413489736
TTHERM_00136150	0.131098696461825	1	0.0711500974658869	0.0358024691358025	0.02925877763329	0.04	0.0425287356321839	0.0584795321637427	0.26099706744868
TTHERM_00136160	0.139292364990689	1	0.0467836257309941	0.0296296296296296	0.0247074122236671	0.08	0.0455938697318007	0.064327485380117	0.164222873900293
TTHERM_00136170	0.143389199255121	1	0.0399610136452242	0.0148148148148148	0.0156046814044213	0.08	0.0478927203065133	0.0409356725146199	0.114369501466276
TTHERM_00136180	0.136685288640596	1	0.0311890838206628	0.0160493827160494	0.0169050715214564	0.16	0.0513409961685823	0.0263157894736842	0.175953079178886
TTHERM_00136190	0.148230912476722	1	0.0623781676413255	0.0246913580246914	0.0299089726918075	0.16	0.039463601532567	0.064327485380117	0.149560117302053
TTHERM_00136200	0.139664804469274	1	0.0272904483430799	0.0148148148148148	0.011703511053316	0.216	0.0521072796934865	0.0467836257309941	0.190615835777126
TTHERM_00136219	0.132960893854748	1	0.0682261208576998	0.0320987654320988	0.0325097529258777	0.144	0.0436781609195402	0.0730994152046784	0.173020527859237
TTHERM_00136220	0.118435754189944	1	0.0730994152046784	0.0358024691358025	0.02925877763329	0.088	0.0459770114942528	0.087719298245614	0.167155425219941
TTHERM_00136240	0.147858472998138	1	0.0545808966861598	0.0234567901234568	0.0260078023407022	0.152	0.0421455938697318	0.0672514619883041	0.196480938416422
TTHERM_00136270	0.137430167597765	1	0.0526315789473684	0.0283950617283951	0.0208062418725618	0.112	0.0509578544061302	0.0526315789473684	0.167155425219941
TTHERM_00136280	0.120670391061452	1	0.0672514619883041	0.0345679012345679	0.0279583875162549	0.08	0.0417624521072797	0.0614035087719298	0.252199413489736
TTHERM_00136290	0.124022346368715	1	0.0653021442495127	0.0271604938271605	0.0273081924577373	0.088	0.0421455938697318	0.0906432748538012	0.178885630498534
TTHERM_00136300	0.121787709497207	1	0.0516569200779727	0.0259259259259259	0.0195058517555266	0.088	0.0452107279693486	0.0672514619883041	0.234604105571847
TTHERM_00136320	0.148603351955307	1	0.0516569200779727	0.0246913580246914	0.0201560468140442	0.112	0.0494252873563218	0.0730994152046784	0.146627565982405
TTHERM_00136340	0.145251396648045	1	0.0467836257309941	0.0148148148148148	0.0136540962288687	0.192	0.0681992337164749	0.0701754385964912	0.222873900293255
TTHERM_00136360	0.141527001862197	0	0.0750487329434698	0.0358024691358025	0.0325097529258777	0.12	0.0432950191570881	0.0614035087719298	0.237536656891495
TTHERM_00136380	0.133705772811918	1	0.0614035087719298	0.0259259259259259	0.0208062418725618	0.136	0.0482758620689655	0.0789473684210526	0.205278592375366
TTHERM_00136400	0.137057728119181	1	0.0282651072124756	0.0222222222222222	0.0208062418725618	0.208	0.0425287356321839	0.0321637426900585	0.149560117302053
TTHERM_00136410	0.136312849162011	0	0.0565302144249513	0.037037037037037	0.0344603381014304	0.12	0.0406130268199234	0.0760233918128655	0.228739002932551
TTHERM_00136420	0.120670391061452	0	0.0555555555555556	0.0296296296296296	0.0286085825747724	0.136	0.0509578544061302	0.0614035087719298	0.146627565982405
TTHERM_00136440	0.132216014897579	1	0.0467836257309941	0.0296296296296296	0.0201560468140442	0.176	0.0409961685823755	0.0584795321637427	0.173020527859237
TTHERM_00136460	0.115828677839851	1	0.064327485380117	0.0345679012345679	0.0299089726918075	0.04	0.0363984674329502	0.0818713450292398	0.193548387096774
TTHERM_00136470	0.132588454376164	0	0.0594541910331384	0.0308641975308642	0.0221066319895969	0.144	0.0421455938697318	0.064327485380117	0.202346041055718
TTHERM_00136480	0.128119180633147	1	0.0477582846003899	0.0345679012345679	0.0201560468140442	0.096	0.0390804597701149	0.0847953216374269	0.26099706744868
TTHERM_00136510	0.140037243947858	0	0.0555555555555556	0.0283950617283951	0.0253576072821846	0.064	0.0482758620689655	0.0526315789473684	0.202346041055718
TTHERM_00137520	0.134078212290503	0	0.0799220272904483	0.0493827160493827	0.0435630689206762	0.128	0.0371647509578544	0.0555555555555556	0.228739002932551
TTHERM_00137530	0.139664804469274	1	0.0623781676413255	0.0333333333333333	0.0266579973992198	0.088	0.0383141762452107	0.0701754385964912	0.164222873900293
TTHERM_00137540	0.125139664804469	1	0.043859649122807	0.0185185185185185	0.0169050715214564	0.192	0.0444444444444444	0.0526315789473684	0.202346041055718
TTHERM_00137550	0.1243947858473	1	0.0711500974658869	0.037037037037037	0.0273081924577373	0.064	0.0406130268199234	0.0701754385964912	0.255131964809384
TTHERM_00137570	0.14487895716946	1	0.0487329434697856	0.0246913580246914	0.0169050715214564	0.136	0.0459770114942528	0.0555555555555556	0.214076246334311
TTHERM_00137580	0.141527001862197	1	0.0389863547758285	0.0135802469135802	0.0149544863459038	0.104	0.0475095785440612	0.0409356725146199	0.149560117302053
TTHERM_00137590	0.141527001862197	0	0.0419103313840156	0.0209876543209877	0.0208062418725618	0.08	0.0386973180076628	0.0555555555555556	0.281524926686217
TTHERM_00137650	0.125884543761639	1	0.0516569200779727	0.0333333333333333	0.02925877763329	0.064	0.0593869731800765	0.0497076023391813	0.214076246334311
TTHERM_00137670	0.128119180633147	1	0.064327485380117	0.0296296296296296	0.0195058517555266	0.072	0.0417624521072797	0.0730994152046784	0.237536656891495
TTHERM_00137680	0.136685288640596	1	0.0467836257309941	0.037037037037037	0.023407022106632	0.136	0.0310344827586207	0.0614035087719298	0.222873900293255
TTHERM_00137690	0.133333333333333	1	0.0555555555555556	0.0259259259259259	0.0247074122236671	0.12	0.0463601532567049	0.0730994152046784	0.222873900293255
TTHERM_00137700	0.13072625698324	1	0.0487329434697856	0.0234567901234568	0.0149544863459038	0.072	0.0498084291187739	0.0701754385964912	0.175953079178886
TTHERM_00137710	0.137057728119181	0	0.0536062378167641	0.0185185185185185	0.0260078023407022	0.144	0.057471264367816	0.043859649122807	0.202346041055718
TTHERM_00137720	0.138175046554935	1	0.0526315789473684	0.0308641975308642	0.0266579973992198	0.088	0.042911877394636	0.0672514619883041	0.225806451612903
TTHERM_00137730	0.136312849162011	1	0.037037037037037	0.0123456790123457	0.0195058517555266	0.168	0.0413793103448276	0.043859649122807	0.181818181818182
TTHERM_00137740	0.132216014897579	1	0.0516569200779727	0.0283950617283951	0.0201560468140442	0.152	0.0463601532567049	0.0555555555555556	0.211143695014663
TTHERM_00137750	0.126256983240223	1	0.0594541910331384	0.0296296296296296	0.0305591677503251	0.128	0.0444444444444444	0.0789473684210526	0.178885630498534
TTHERM_00137760	0.134078212290503	1	0.050682261208577	0.0246913580246914	0.02925877763329	0.136	0.0390804597701149	0.064327485380117	0.190615835777126
TTHERM_00137780	0.129236499068901	1	0.0545808966861598	0.0283950617283951	0.0227568270481144	0.152	0.050191570881226	0.0701754385964912	0.231671554252199
TTHERM_00137790	0.120670391061452	1	0.0360623781676413	0.0308641975308642	0.0162548764629389	0.12	0.0452107279693486	0.0614035087719298	0.0821114369501466
TTHERM_00137800	0.144506517690875	1	0.0623781676413255	0.0333333333333333	0.0260078023407022	0.088	0.0436781609195402	0.0730994152046784	0.211143695014663
TTHERM_00137810	0.146741154562383	1	0.0545808966861598	0.0296296296296296	0.0260078023407022	0.08	0.0421455938697318	0.0760233918128655	0.181818181818182
TTHERM_00137820	0.143016759776536	0	0.0516569200779727	0.0320987654320988	0.0214564369310793	0.12	0.039463601532567	0.0730994152046784	0.152492668621701
TTHERM_00137850	0.141154562383613	1	0.0458089668615984	0.0222222222222222	0.0214564369310793	0.112	0.046743295019157	0.0701754385964912	0.175953079178886
TTHERM_00137860	0.143389199255121	1	0.064327485380117	0.0382716049382716	0.0325097529258777	0.128	0.0344827586206897	0.0818713450292398	0.217008797653959
TTHERM_00137870	0.144506517690875	1	0.0526315789473684	0.0283950617283951	0.0188556566970091	0.08	0.0421455938697318	0.0672514619883041	0.190615835777126
TTHERM_00137880	0.127746741154562	1	0.050682261208577	0.0246913580246914	0.0240572171651495	0.16	0.0459770114942528	0.0701754385964912	0.222873900293255
TTHERM_00137890	0.128119180633147	0	0.0594541910331384	0.0333333333333333	0.0266579973992198	0.184	0.0452107279693486	0.0555555555555556	0.225806451612903
TTHERM_00137900	0.121042830540037	1	0.0584795321637427	0.0444444444444444	0.0331599479843953	0.032	0.0478927203065133	0.134502923976608	0.266862170087976
TTHERM_00137930	0.132588454376164	1	0.0536062378167641	0.0296296296296296	0.0195058517555266	0.16	0.0490421455938697	0.0467836257309941	0.258064516129032
TTHERM_00137940	0.127374301675978	1	0.0555555555555556	0.0209876543209877	0.023407022106632	0.064	0.0432950191570881	0.0614035087719298	0.249266862170088
TTHERM_00137970	0.132588454376164	1	0.0389863547758285	0.017283950617284	0.0227568270481144	0.168	0.0375478927203065	0.0467836257309941	0.175953079178886
TTHERM_00137980	0.13072625698324	1	0.0604288499025341	0.0296296296296296	0.0279583875162549	0.112	0.0463601532567049	0.0672514619883041	0.190615835777126
TTHERM_00137990	0.121787709497207	0	0.0584795321637427	0.0382716049382716	0.0286085825747724	0.088	0.0436781609195402	0.064327485380117	0.26099706744868
TTHERM_00138050	0.129981378026071	1	0.050682261208577	0.0308641975308642	0.023407022106632	0.136	0.0475095785440612	0.0584795321637427	0.105571847507331
TTHERM_00138080	0.141899441340782	0	0.0467836257309941	0.0333333333333333	0.0221066319895969	0.056	0.0471264367816091	0.0672514619883041	0.219941348973607
TTHERM_00138100	0.120670391061452	1	0.0545808966861598	0.0271604938271605	0.02925877763329	0.16	0.0490421455938697	0.0672514619883041	0.196480938416422
TTHERM_00138110	0.121415270018622	1	0.0467836257309941	0.0222222222222222	0.0149544863459038	0.08	0.050191570881226	0.0701754385964912	0.240469208211144
TTHERM_00138120	0.135195530726257	1	0.0487329434697856	0.0185185185185185	0.0156046814044213	0.12	0.0486590038314176	0.0467836257309941	0.222873900293255
TTHERM_00138140	0.143761638733706	1	0.043859649122807	0.0197530864197531	0.0149544863459038	0.16	0.0406130268199234	0.0526315789473684	0.208211143695015
TTHERM_00138150	0.131098696461825	0	0.0584795321637427	0.0259259259259259	0.0221066319895969	0.112	0.0524904214559386	0.0614035087719298	0.211143695014663
TTHERM_00138180	0.126629422718808	1	0.0477582846003899	0.0259259259259259	0.0214564369310793	0.056	0.061302681992337	0.0526315789473684	0.158357771260997
TTHERM_00138190	0.139664804469274	1	0.037037037037037	0.017283950617284	0.0156046814044213	0.208	0.0375478927203065	0.0380116959064327	0.225806451612903
TTHERM_00138200	0.145996275605214	1	0.0662768031189084	0.0333333333333333	0.0266579973992198	0.088	0.0440613026819923	0.0789473684210526	0.178885630498534
TTHERM_00138210	0.134823091247672	1	0.0448343079922027	0.0222222222222222	0.0188556566970091	0.112	0.042911877394636	0.0614035087719298	0.129032258064516
TTHERM_00138220	0.137430167597765	1	0.0516569200779727	0.0234567901234568	0.0214564369310793	0.192	0.0417624521072797	0.0497076023391813	0.19941348973607
TTHERM_00138230	0.128119180633147	1	0.0477582846003899	0.0209876543209877	0.0182054616384915	0.12	0.0509578544061302	0.0701754385964912	0.202346041055718
TTHERM_00138290	0.128864059590316	1	0.0623781676413255	0.0407407407407407	0.0312093628088426	0.104	0.0486590038314176	0.0818713450292398	0.217008797653959
TTHERM_00138300	0.134450651769087	1	0.0477582846003899	0.037037037037037	0.023407022106632	0.056	0.0490421455938697	0.0760233918128655	0.237536656891495
TTHERM_00138320	0.133705772811918	0	0.0555555555555556	0.0234567901234568	0.0260078023407022	0.088	0.0532567049808428	0.0760233918128655	0.0967741935483871
TTHERM_00138330	0.138919925512104	1	0.0633528265107212	0.0345679012345679	0.0214564369310793	0.064	0.0486590038314176	0.10233918128655	0.19941348973607
TTHERM_00138350	0.112104283054004	1	0.0477582846003899	0.0320987654320988	0.0227568270481144	0.088	0.061302681992337	0.043859649122807	0.134897360703812
TTHERM_00138370	0.140409683426443	0	0.0497076023391813	0.0259259259259259	0.0201560468140442	0.104	0.0463601532567049	0.0672514619883041	0.202346041055718
TTHERM_00138400	0.132588454376164	1	0.0584795321637427	0.0283950617283951	0.0260078023407022	0.104	0.0432950191570881	0.087719298245614	0.228739002932551
TTHERM_00138410	0.140782122905028	1	0.0516569200779727	0.0160493827160494	0.023407022106632	0.144	0.0383141762452107	0.0584795321637427	0.222873900293255
TTHERM_00138420	0.141899441340782	1	0.0419103313840156	0.017283950617284	0.0208062418725618	0.072	0.0475095785440612	0.0380116959064327	0.217008797653959
TTHERM_00138430	0.148975791433892	1	0.0477582846003899	0.0185185185185185	0.0214564369310793	0.056	0.0455938697318007	0.064327485380117	0.190615835777126
TTHERM_00138449	0.131843575418994	0	0.0487329434697856	0.0197530864197531	0.0156046814044213	0.176	0.0379310344827586	0.0526315789473684	0.167155425219941
TTHERM_00138450	0.133333333333333	1	0.0497076023391813	0.0259259259259259	0.0208062418725618	0.144	0.0417624521072797	0.0672514619883041	0.263929618768328
TTHERM_00138459	0.120670391061452	1	0.0477582846003899	0.0222222222222222	0.0273081924577373	0.104	0.0471264367816091	0.0818713450292398	0.299120234604105
TTHERM_00138480	0.133705772811918	1	0.0760233918128655	0.045679012345679	0.0318595578673602	0.096	0.0490421455938697	0.0818713450292398	0.173020527859237
TTHERM_00138490	0.127374301675978	1	0.0594541910331384	0.0283950617283951	0.0299089726918075	0.16	0.0425287356321839	0.0789473684210526	0.196480938416422
TTHERM_00138520	0.125884543761639	1	0.0487329434697856	0.0320987654320988	0.0286085825747724	0.072	0.0747126436781607	0.0555555555555556	0.243401759530792
TTHERM_00138530	0.133705772811918	0	0.0526315789473684	0.0271604938271605	0.0214564369310793	0.112	0.050191570881226	0.064327485380117	0.225806451612903
TTHERM_00138540	0.133333333333333	1	0.0497076023391813	0.0209876543209877	0.0221066319895969	0.096	0.0310344827586207	0.0380116959064327	0.284457478005865
TTHERM_00138570	0.125512104283054	1	0.0614035087719298	0.0395061728395062	0.0286085825747724	0.08	0.0452107279693486	0.0614035087719298	0.175953079178886
TTHERM_00138590	0.134078212290503	1	0.0399610136452242	0.0135802469135802	0.017555266579974	0.152	0.0666666666666665	0.0467836257309941	0.258064516129032
TTHERM_00138600	0.131843575418994	1	0.0360623781676413	0.0135802469135802	0.0136540962288687	0.208	0.0747126436781607	0.0555555555555556	0.263929618768328
TTHERM_00138610	0.136685288640596	1	0.0477582846003899	0.0234567901234568	0.0208062418725618	0.168	0.0678160919540228	0.0701754385964912	0.140762463343108
TTHERM_00139630	0.136312849162011	0	0.0623781676413255	0.0481481481481481	0.0325097529258777	0.176	0.0279693486590039	0.0906432748538012	0.18475073313783
TTHERM_00139640	0.134450651769087	1	0.0545808966861598	0.0222222222222222	0.0266579973992198	0.12	0.0475095785440612	0.0672514619883041	0.258064516129032
TTHERM_00139650	0.144506517690875	1	0.0409356725146199	0.037037037037037	0.0214564369310793	0.144	0.0363984674329502	0.0730994152046784	0.196480938416422
TTHERM_00139690	0.126256983240223	1	0.0458089668615984	0.0209876543209877	0.0169050715214564	0.072	0.050191570881226	0.0672514619883041	0.214076246334311
TTHERM_00139700	0.126629422718808	1	0.0623781676413255	0.0419753086419753	0.0403120936280884	0.016	0.0314176245210728	0.087719298245614	0.222873900293255
TTHERM_00139710	0.143016759776536	1	0.0419103313840156	0.00987654320987654	0.0156046814044213	0.144	0.0532567049808428	0.0497076023391813	0.222873900293255
TTHERM_00139720	0.142271880819367	1	0.0633528265107212	0.0271604938271605	0.02925877763329	0.064	0.0375478927203065	0.0789473684210526	0.24633431085044
TTHERM_00139730	0.133333333333333	1	0.0497076023391813	0.0271604938271605	0.0227568270481144	0.08	0.0444444444444444	0.0526315789473684	0.143695014662757
TTHERM_00140770	0.140409683426443	1	0.0458089668615984	0.0246913580246914	0.0253576072821846	0.16	0.0352490421455939	0.064327485380117	0.190615835777126
TTHERM_00140780	0.132588454376164	1	0.0458089668615984	0.0148148148148148	0.017555266579974	0.2	0.0494252873563218	0.0380116959064327	0.158357771260997
TTHERM_00140790	0.145623836126629	1	0.0419103313840156	0.0209876543209877	0.0136540962288687	0.144	0.0478927203065133	0.0672514619883041	0.208211143695015
TTHERM_00140810	0.121787709497207	1	0.0614035087719298	0.0308641975308642	0.0273081924577373	0.096	0.0482758620689655	0.0701754385964912	0.158357771260997
TTHERM_00140820	0.125884543761639	1	0.0321637426900585	0.0148148148148148	0.0188556566970091	0.128	0.0494252873563218	0.0497076023391813	0.13782991202346
TTHERM_00140860	0.138175046554935	1	0.0692007797270955	0.0407407407407407	0.0273081924577373	0.096	0.035632183908046	0.105263157894737	0.146627565982405
TTHERM_00140870	0.127374301675978	0	0.0545808966861598	0.0308641975308642	0.0266579973992198	0.16	0.0386973180076628	0.0730994152046784	0.167155425219941
TTHERM_00140920	0.130353817504655	0	0.0458089668615984	0.0358024691358025	0.0221066319895969	0.088	0.0478927203065133	0.0497076023391813	0.231671554252199
TTHERM_00140930	0.138175046554935	1	0.0614035087719298	0.0259259259259259	0.0286085825747724	0.088	0.0448275862068965	0.0994152046783626	0.208211143695015
TTHERM_00140940	0.128491620111732	0	0.0458089668615984	0.0160493827160494	0.0136540962288687	0.064	0.0551724137931033	0.0497076023391813	0.173020527859237
TTHERM_00140950	0.142644320297951	1	0.050682261208577	0.0222222222222222	0.0240572171651495	0.192	0.0360153256704981	0.0555555555555556	0.187683284457478
TTHERM_00140970	0.1243947858473	1	0.0565302144249513	0.0246913580246914	0.0273081924577373	0.088	0.0398467432950191	0.0906432748538012	0.252199413489736
TTHERM_00140980	0.122905027932961	0	0.050682261208577	0.0296296296296296	0.023407022106632	0.136	0.0452107279693486	0.0730994152046784	0.202346041055718
TTHERM_00141000	0.115083798882681	1	0.0497076023391813	0.0296296296296296	0.0182054616384915	0.168	0.0436781609195402	0.0263157894736842	0.173020527859237
TTHERM_00141010	0.134823091247672	1	0.0389863547758285	0.0160493827160494	0.017555266579974	0.168	0.0421455938697318	0.0672514619883041	0.120234604105572
TTHERM_00141040	0.133705772811918	0	0.0516569200779727	0.017283950617284	0.017555266579974	0.16	0.0486590038314176	0.0526315789473684	0.258064516129032
TTHERM_00141070	0.142644320297951	1	0.0516569200779727	0.0246913580246914	0.0156046814044213	0.112	0.0375478927203065	0.0730994152046784	0.173020527859237
TTHERM_00141080	0.137057728119181	1	0.0545808966861598	0.0271604938271605	0.023407022106632	0.136	0.0371647509578544	0.064327485380117	0.196480938416422
TTHERM_00141090	0.141154562383613	1	0.0565302144249513	0.0246913580246914	0.023407022106632	0.112	0.0375478927203065	0.0701754385964912	0.164222873900293
TTHERM_00141110	0.139292364990689	0	0.057504873294347	0.0333333333333333	0.0240572171651495	0.072	0.0421455938697318	0.0760233918128655	0.178885630498534
TTHERM_00141120	0.128491620111732	1	0.0653021442495127	0.0395061728395062	0.0286085825747724	0.072	0.0425287356321839	0.0789473684210526	0.181818181818182
TTHERM_00141130	0.132216014897579	0	0.0448343079922027	0.0185185185185185	0.0214564369310793	0.144	0.0494252873563218	0.064327485380117	0.143695014662757
TTHERM_00141150	0.131843575418994	1	0.0604288499025341	0.0432098765432099	0.0247074122236671	0.096	0.0375478927203065	0.0935672514619883	0.155425219941349
TTHERM_00141170	0.128491620111732	0	0.0487329434697856	0.0234567901234568	0.0195058517555266	0.12	0.0425287356321839	0.0614035087719298	0.152492668621701
TTHERM_00141201	0.142271880819367	1	0.0341130604288499	0.0148148148148148	0.0110533159947984	0.232	0.0463601532567049	0.0321637426900585	0.205278592375366
TTHERM_00142200	0.13780260707635	1	0.0350877192982456	0.017283950617284	0.0130039011703511	0.184	0.0528735632183907	0.0467836257309941	0.234604105571847
TTHERM_00142220	0.146741154562383	1	0.0321637426900585	0.0148148148148148	0.00845253576072822	0.136	0.0593869731800765	0.043859649122807	0.178885630498534
TTHERM_00142230	0.127374301675978	1	0.0682261208576998	0.0444444444444444	0.0435630689206762	0.072	0.0348659003831418	0.087719298245614	0.178885630498534
TTHERM_00142260	0.145251396648045	1	0.0389863547758285	0.0185185185185185	0.0123537061118335	0.096	0.0586206896551723	0.0555555555555556	0.108504398826979
TTHERM_00142280	0.121787709497207	0	0.0497076023391813	0.0209876543209877	0.0253576072821846	0.08	0.039463601532567	0.0760233918128655	0.211143695014663
TTHERM_00142290	0.115828677839851	0	0.0672514619883041	0.0345679012345679	0.0253576072821846	0.192	0.039463601532567	0.0847953216374269	0.170087976539589
TTHERM_00142300	0.135567970204842	1	0.0467836257309941	0.0283950617283951	0.0208062418725618	0.096	0.0490421455938697	0.0614035087719298	0.299120234604105
TTHERM_00142310	0.135940409683426	1	0.0565302144249513	0.0308641975308642	0.0312093628088426	0.096	0.054022988505747	0.0409356725146199	0.193548387096774
TTHERM_00142330	0.123277467411546	0	0.0536062378167641	0.0246913580246914	0.0273081924577373	0.136	0.0475095785440612	0.043859649122807	0.234604105571847
TTHERM_00142340	0.137430167597765	1	0.050682261208577	0.0271604938271605	0.0286085825747724	0.088	0.0486590038314176	0.0760233918128655	0.149560117302053
TTHERM_00142350	0.135940409683426	1	0.0282651072124756	0.0160493827160494	0.0162548764629389	0.224	0.0482758620689655	0.0526315789473684	0.225806451612903
TTHERM_00142360	0.13072625698324	1	0.050682261208577	0.0320987654320988	0.0279583875162549	0.176	0.0455938697318007	0.0584795321637427	0.193548387096774
TTHERM_00142390	0.128119180633147	1	0.0516569200779727	0.037037037037037	0.02925877763329	0.12	0.0379310344827586	0.0730994152046784	0.170087976539589
TTHERM_00142410	0.153445065176909	1	0.0584795321637427	0.0320987654320988	0.0208062418725618	0.04	0.0337164750957855	0.0350877192982456	0.237536656891495
TTHERM_00142420	0.147486033519553	0	0.0487329434697856	0.0259259259259259	0.0253576072821846	0.136	0.0448275862068965	0.0789473684210526	0.299120234604105
TTHERM_00142450	0.132588454376164	1	0.0409356725146199	0.0259259259259259	0.0188556566970091	0.136	0.046743295019157	0.0730994152046784	0.284457478005865
TTHERM_00142460	0.132216014897579	1	0.0536062378167641	0.0283950617283951	0.0227568270481144	0.12	0.0490421455938697	0.064327485380117	0.208211143695015
TTHERM_00142470	0.140782122905028	1	0.0565302144249513	0.0296296296296296	0.0279583875162549	0.16	0.0436781609195402	0.0847953216374269	0.161290322580645
TTHERM_00142480	0.138547486033519	1	0.0516569200779727	0.037037037037037	0.0240572171651495	0.096	0.0413793103448276	0.064327485380117	0.126099706744868
TTHERM_00142490	0.141899441340782	1	0.0399610136452242	0.0209876543209877	0.0162548764629389	0.088	0.0482758620689655	0.0730994152046784	0.228739002932551
TTHERM_00143510	0.137057728119181	1	0.0458089668615984	0.0160493827160494	0.0169050715214564	0.168	0.0463601532567049	0.064327485380117	0.202346041055718
TTHERM_00143530	0.136312849162011	1	0.0604288499025341	0.037037037037037	0.0247074122236671	0.072	0.0421455938697318	0.0730994152046784	0.237536656891495
TTHERM_00143550	0.127374301675978	0	0.0662768031189084	0.0432098765432099	0.0318595578673602	0.112	0.0298850574712644	0.0994152046783626	0.175953079178886
TTHERM_00143560	0.126256983240223	1	0.0594541910331384	0.0234567901234568	0.0201560468140442	0.152	0.0478927203065133	0.0380116959064327	0.175953079178886
TTHERM_00143570	0.115083798882681	1	0.0662768031189084	0.0259259259259259	0.0247074122236671	0.152	0.042911877394636	0.0847953216374269	0.196480938416422
TTHERM_00143580	0.132588454376164	0	0.0448343079922027	0.0296296296296296	0.023407022106632	0.048	0.0436781609195402	0.0672514619883041	0.19941348973607
TTHERM_00143590	0.138919925512104	1	0.0467836257309941	0.0308641975308642	0.0208062418725618	0.08	0.0498084291187739	0.0906432748538012	0.187683284457478
TTHERM_00143600	0.145996275605214	1	0.0399610136452242	0.0185185185185185	0.0208062418725618	0.072	0.0417624521072797	0.0321637426900585	0.205278592375366
TTHERM_00143620	0.155307262569832	1	0.0497076023391813	0.0209876543209877	0.0214564369310793	0.168	0.0452107279693486	0.0526315789473684	0.196480938416422
TTHERM_00143630	0.135195530726257	1	0.0536062378167641	0.0259259259259259	0.0253576072821846	0.112	0.0444444444444444	0.0760233918128655	0.193548387096774
TTHERM_00143660	0.11657355679702	0	0.0614035087719298	0.0432098765432099	0.023407022106632	0.144	0.0590038314176244	0.0789473684210526	0.167155425219941
TTHERM_00143670	0.13072625698324	0	0.0448343079922027	0.0271604938271605	0.0247074122236671	0.208	0.0417624521072797	0.0672514619883041	0.237536656891495
TTHERM_00143680	0.134823091247672	0	0.0477582846003899	0.0234567901234568	0.0318595578673602	0.152	0.0390804597701149	0.043859649122807	0.196480938416422
TTHERM_00143690	0.137430167597765	1	0.0565302144249513	0.0333333333333333	0.02925877763329	0.104	0.0471264367816091	0.0526315789473684	0.290322580645161
TTHERM_00143710	0.138919925512104	1	0.0662768031189084	0.0333333333333333	0.0305591677503251	0.12	0.032183908045977	0.0935672514619883	0.208211143695015
TTHERM_00143720	0.135195530726257	0	0.0614035087719298	0.0382716049382716	0.02925877763329	0.144	0.0352490421455939	0.0701754385964912	0.205278592375366
TTHERM_00143730	0.134450651769087	1	0.0604288499025341	0.037037037037037	0.0221066319895969	0.128	0.042911877394636	0.0789473684210526	0.214076246334311
TTHERM_00143760	0.13072625698324	1	0.0350877192982456	0.0271604938271605	0.0227568270481144	0.096	0.039463601532567	0.0614035087719298	0.164222873900293
TTHERM_00143780	0.136312849162011	1	0.0477582846003899	0.0296296296296296	0.0273081924577373	0.176	0.0547892720306512	0.0497076023391813	0.193548387096774
TTHERM_00143800	0.138919925512104	1	0.0604288499025341	0.0345679012345679	0.0305591677503251	0.096	0.0475095785440612	0.0614035087719298	0.161290322580645
TTHERM_00143829	0.13072625698324	1	0.0458089668615984	0.0197530864197531	0.0182054616384915	0.232	0.0505747126436781	0.0614035087719298	0.225806451612903
TTHERM_00144830	0.140037243947858	1	0.050682261208577	0.0259259259259259	0.0195058517555266	0.16	0.0551724137931033	0.064327485380117	0.190615835777126
TTHERM_00144850	0.134823091247672	1	0.0614035087719298	0.0283950617283951	0.0208062418725618	0.136	0.0478927203065133	0.0672514619883041	0.278592375366569
TTHERM_00144860	0.139292364990689	1	0.0409356725146199	0.00987654320987654	0.0156046814044213	0.088	0.0448275862068965	0.0497076023391813	0.167155425219941
TTHERM_00144870	0.124022346368715	1	0.0536062378167641	0.0209876543209877	0.0162548764629389	0.152	0.0471264367816091	0.0760233918128655	0.190615835777126
TTHERM_00144880	0.13072625698324	1	0.0682261208576998	0.0271604938271605	0.0318595578673602	0.048	0.0513409961685823	0.0701754385964912	0.249266862170088
TTHERM_00144890	0.129981378026071	1	0.0477582846003899	0.0222222222222222	0.0123537061118335	0.144	0.0528735632183907	0.0497076023391813	0.208211143695015
TTHERM_00144900	0.133705772811918	1	0.0565302144249513	0.0333333333333333	0.0331599479843953	0.08	0.0486590038314176	0.0701754385964912	0.263929618768328
TTHERM_00144910	0.131843575418994	1	0.0487329434697856	0.0234567901234568	0.0240572171651495	0.192	0.035632183908046	0.0263157894736842	0.202346041055718
TTHERM_00144940	0.134450651769087	1	0.0536062378167641	0.0246913580246914	0.0260078023407022	0.072	0.0567049808429118	0.0701754385964912	0.211143695014663
TTHERM_00144950	0.132960893854748	1	0.0526315789473684	0.0197530864197531	0.0214564369310793	0.064	0.0448275862068965	0.0584795321637427	0.255131964809384
TTHERM_00144960	0.139664804469274	1	0.0448343079922027	0.0209876543209877	0.0221066319895969	0.112	0.0547892720306512	0.0584795321637427	0.214076246334311
TTHERM_00144970	0.126256983240223	1	0.0487329434697856	0.0209876543209877	0.0149544863459038	0.104	0.0509578544061302	0.0584795321637427	0.208211143695015
TTHERM_00144980	0.131098696461825	1	0.043859649122807	0.0185185185185185	0.0162548764629389	0.152	0.0532567049808428	0.0526315789473684	0.167155425219941
TTHERM_00145040	0.128491620111732	0	0.0428849902534113	0.0345679012345679	0.0260078023407022	0.088	0.0494252873563218	0.0672514619883041	0.237536656891495
TTHERM_00145050	0.128119180633147	1	0.0516569200779727	0.0259259259259259	0.0266579973992198	0.128	0.0478927203065133	0.064327485380117	0.243401759530792
TTHERM_00145060	0.119925512104283	1	0.0487329434697856	0.0308641975308642	0.0214564369310793	0.136	0.050191570881226	0.0526315789473684	0.181818181818182
TTHERM_00145070	0.140409683426443	1	0.0409356725146199	0.0185185185185185	0.0188556566970091	0.12	0.0498084291187739	0.0526315789473684	0.19941348973607
TTHERM_00145090	0.143389199255121	1	0.0389863547758285	0.0296296296296296	0.0240572171651495	0.096	0.0593869731800765	0.0818713450292398	0.258064516129032
TTHERM_00145100	0.126629422718808	0	0.0594541910331384	0.0358024691358025	0.0266579973992198	0.088	0.0318007662835249	0.0701754385964912	0.178885630498534
TTHERM_00145110	0.127001862197393	1	0.0555555555555556	0.0308641975308642	0.0325097529258777	0.12	0.039463601532567	0.0555555555555556	0.225806451612903
TTHERM_00145130	0.126629422718808	1	0.0467836257309941	0.0283950617283951	0.0214564369310793	0.072	0.0471264367816091	0.0847953216374269	0.237536656891495
TTHERM_00145140	0.125884543761639	1	0.0516569200779727	0.0246913580246914	0.017555266579974	0.088	0.0406130268199234	0.0730994152046784	0.24633431085044
TTHERM_00145160	0.139664804469274	1	0.0516569200779727	0.0246913580246914	0.0201560468140442	0.088	0.0383141762452107	0.0497076023391813	0.249266862170088
TTHERM_00145190	0.140037243947858	1	0.0565302144249513	0.0222222222222222	0.017555266579974	0.192	0.0528735632183907	0.0730994152046784	0.202346041055718
TTHERM_00145200	0.139292364990689	0	0.0555555555555556	0.0259259259259259	0.0240572171651495	0.088	0.0478927203065133	0.0730994152046784	0.202346041055718
TTHERM_00145210	0.123277467411546	0	0.0536062378167641	0.0222222222222222	0.017555266579974	0.192	0.0551724137931033	0.064327485380117	0.193548387096774
TTHERM_00145230	0.137430167597765	0	0.0458089668615984	0.0333333333333333	0.0227568270481144	0.12	0.0509578544061302	0.0497076023391813	0.190615835777126
[truncated: 18,428 more rows]
