# Supplementary material for: Identification of long regulatory elements in the genome of Plasmodium falciparum and other eukaryotes
Source: PLoS Comput Biol. 2021 Apr 16;17(4):e1008909. doi: 10.1371/journal.pcbi.1008909 (PMC8081344; doi:10.1371/journal.pcbi.1008909)
Supplement: S1 Appendix — This zip file is an archive that contains the most important cLREs identified in the different experiments for P. falciparum, P. berghei, T. gondii, S. cerevisiae, human, A. thaliana, Drosophila, C. elegans, D. discoideum and T. thermophila. Each file is a table (in text mode) where genes are in rows, and cLREs in columns. These tables can be used to rank the genes with respect to a chosen cLRE in order to identify the genes for which the k-mer frequency is the highest/lowest in the associated region. (ZIP) [file pcbi.1008909.s013.zip › Toxo/GSE108740_TSS/best.features.tsv]

GT_0_2000	TTT_-684_2000	CG_-125_684	CGT_-125_2000	CGT_-684_1925	CC_-1196_1196	TC_1_1196	TGCG_-341_2000	AA_-125_1925	ATG_0_0
TGME49_270250	0.15692153923	0.0692737430168	0.167901234568	0.0677328316087	0.0701149425287	0.116172168826	0.112040133779	0.0273270708796	0.118966357874	0
TGME49_235390	0.122938530735	0.0759776536313	0.145679012346	0.049388523048	0.0471264367816	0.105307145842	0.133779264214	0.0239111870196	0.125792296441	1
TGME49_227620	0.147926036982	0.0603351955307	0.16049382716	0.0536218250235	0.0505747126437	0.131216046803	0.107023411371	0.0187873612297	0.165772793759	0
TGME49_203500	0.110944527736	0.0458100558659	0.133333333333	0.046566321731	0.0448275862069	0.0977852068533	0.155518394649	0.0187873612297	0.119941491955	0
TGME49_249150	0.0869565217391	0.00782122905028	0.214814814815	0.0197554092192	0.016091954023	0.0668616798997	0.0334448160535	0.0256191289496	0.136518771331	1
TGME49_202200	0.134932533733	0.0692737430168	0.118518518519	0.0536218250235	0.0505747126437	0.0969494358546	0.125418060201	0.0273270708796	0.136518771331	0
TGME49_286450	0.15992003998	0.0737430167598	0.0962962962963	0.0606773283161	0.0597701149425	0.112829084831	0.100334448161	0.0119555935098	0.141394441736	0
TGME49_238530	0.143928035982	0.0625698324022	0.113580246914	0.0649106302916	0.0632183908046	0.118679481822	0.180602006689	0.0119555935098	0.0994636762555	0
TGME49_223550	0.114942528736	0.077094972067	0.16049382716	0.0423330197554	0.0425287356322	0.114500626828	0.155518394649	0.0153714773698	0.12481716236	0
TGME49_250710	0.134932533733	0.0804469273743	0.0938271604938	0.0634995296331	0.0563218390805	0.0952778938571	0.165551839465	0.0204953031597	0.157971721112	0
TGME49_268790	0.125937031484	0.0692737430168	0.150617283951	0.046566321731	0.048275862069	0.111993313832	0.135451505017	0.0153714773698	0.129692832765	0
TGME49_316260	0.110944527736	0.0860335195531	0.16049382716	0.055032925682	0.0540229885057	0.170497283744	0.157190635452	0.0119555935098	0.10433934666	0
TGME49_300100	0.107946026987	0.101675977654	0.153086419753	0.046566321731	0.0436781609195	0.124529878813	0.138795986622	0.0222032450897	0.11409068747	0
TGME49_214940	0.171914042979	0.0893854748603	0.148148148148	0.0705550329257	0.0666666666667	0.103635603845	0.137123745819	0.0187873612297	0.109215017065	0
TGME49_266920	0.131934032984	0.0513966480447	0.140740740741	0.049388523048	0.051724137931	0.101128290848	0.130434782609	0.0153714773698	0.122866894198	0
TGME49_251900	0.119940029985	0.0815642458101	0.0962962962963	0.0479774223895	0.0494252873563	0.138737985792	0.142140468227	0.0204953031597	0.127742564603	0
TGME49_275440	0.134932533733	0.0748603351955	0.143209876543	0.055032925682	0.048275862069	0.0927705808608	0.113712374582	0.0204953031597	0.12481716236	0
TGME49_238915	0.116941529235	0.0614525139665	0.108641975309	0.0507996237065	0.048275862069	0.108650229837	0.173913043478	0.0153714773698	0.132618235007	1
TGME49_240880	0.119940029985	0.054748603352	0.167901234568	0.0592662276576	0.0655172413793	0.139573756791	0.158862876254	0.0324508966695	0.118966357874	0
TGME49_285870	0.127936031984	0.0670391061453	0.120987654321	0.0324553151458	0.0459770114943	0.0952778938571	0.140468227425	0.0170794192997	0.159921989274	0
TGME49_237800	0.102948525737	0.0435754189944	0.165432098765	0.0380997177799	0.0310344827586	0.116172168826	0.135451505017	0.0204953031597	0.11506582155	0
TGME49_236975	0.135932033983	0.0491620111732	0.108641975309	0.0564440263405	0.051724137931	0.109486000836	0.107023411371	0.0187873612297	0.175524134569	0
TGME49_253150	0.134932533733	0.054748603352	0.133333333333	0.0507996237065	0.0505747126437	0.123694107814	0.132107023411	0.0204953031597	0.133593369088	1
TGME49_277230	0.117941029485	0.063687150838	0.116049382716	0.0352775164628	0.0287356321839	0.0810697868784	0.155518394649	0.0102476515798	0.11506582155	0
TGME49_238460	0.109945027486	0.0871508379888	0.125925925926	0.046566321731	0.0459770114943	0.183033848725	0.157190635452	0.0153714773698	0.126767430522	0
TGME49_207010	0.167916041979	0.0670391061453	0.133333333333	0.0578551269991	0.0563218390805	0.108650229837	0.138795986622	0.0204953031597	0.141394441736	1
TGME49_237080	0.124937531234	0.0502793296089	0.116049382716	0.0564440263405	0.0494252873563	0.145424153782	0.140468227425	0.0153714773698	0.15602145295	0
TGME49_277572	0.152923538231	0.0558659217877	0.138271604938	0.0606773283161	0.0574712643678	0.11366485583	0.108695652174	0.0204953031597	0.172598732326	0
TGME49_223560	0.118940529735	0.0614525139665	0.172839506173	0.0479774223895	0.0436781609195	0.117007939824	0.192307692308	0.0153714773698	0.109215017065	0
TGME49_306240	0.145927036482	0.0927374301676	0.113580246914	0.0507996237065	0.0574712643678	0.0919348098621	0.130434782609	0.0239111870196	0.107264748903	0
TGME49_207015	0.139930034983	0.0715083798883	0.111111111111	0.0423330197554	0.0379310344828	0.0877559548684	0.172240802676	0.0170794192997	0.132618235007	1
TGME49_288650	0.137931034483	0.0715083798883	0.140740740741	0.0592662276576	0.051724137931	0.103635603845	0.133779264214	0.0170794192997	0.102389078498	0
TGME49_308090	0.116941529235	0.059217877095	0.150617283951	0.0423330197554	0.0425287356322	0.107814458838	0.125418060201	0.0136635354398	0.0926377376889	1
TGME49_258580	0.134932533733	0.0692737430168	0.145679012346	0.0437441204139	0.0459770114943	0.114500626828	0.11872909699	0.0170794192997	0.127742564603	0
TGME49_305250	0.133933033483	0.0994413407821	0.135802469136	0.0479774223895	0.048275862069	0.117007939824	0.155518394649	0.0153714773698	0.108239882984	0
TGME49_238520	0.140929535232	0.0703910614525	0.116049382716	0.0536218250235	0.0597701149425	0.130380275804	0.182274247492	0.0153714773698	0.120916626036	1
TGME49_247440	0.149925037481	0.0659217877095	0.123456790123	0.049388523048	0.0448275862069	0.0986209778521	0.138795986622	0.0153714773698	0.117016089712	0
TGME49_223920	0.130934532734	0.0972067039106	0.130864197531	0.046566321731	0.0471264367816	0.137902214793	0.147157190635	0.0204953031597	0.0965382740127	0
TGME49_214430	0.107946026987	0.0525139664804	0.150617283951	0.046566321731	0.0459770114943	0.108650229837	0.132107023411	0.0136635354398	0.134568503169	0
TGME49_294410	0.118940529735	0.0871508379888	0.19012345679	0.0649106302916	0.0597701149425	0.153781863769	0.163879598662	0.0358667805295	0.0819112627986	0
TGME49_268800	0.102948525737	0.0614525139665	0.116049382716	0.0338664158043	0.0390804597701	0.132887588801	0.14381270903	0.0170794192997	0.121891760117	1
TGME49_297920	0.119940029985	0.072625698324	0.167901234568	0.0606773283161	0.0563218390805	0.138737985792	0.132107023411	0.0187873612297	0.130667966845	0
TGME49_274170	0.128935532234	0.063687150838	0.155555555556	0.0409219190969	0.0390804597701	0.116172168826	0.135451505017	0.0290350128096	0.130667966845	0
TGME49_273980	0.116941529235	0.0826815642458	0.207407407407	0.055032925682	0.0563218390805	0.167154199749	0.135451505017	0.0187873612297	0.101413944417	0
TGME49_204530	0.139930034983	0.101675977654	0.123456790123	0.055032925682	0.051724137931	0.128708733807	0.138795986622	0.0153714773698	0.134568503169	0
TGME49_210370	0.131934032984	0.0837988826816	0.116049382716	0.0620884289746	0.0551724137931	0.0852486418721	0.11872909699	0.0239111870196	0.125792296441	0
TGME49_211260	0.132933533233	0.0648044692737	0.123456790123	0.0536218250235	0.0505747126437	0.0994567488508	0.137123745819	0.0153714773698	0.134568503169	0
TGME49_228170	0.122938530735	0.0938547486034	0.120987654321	0.0620884289746	0.0574712643678	0.133723359799	0.175585284281	0.0239111870196	0.113115553389	0
TGME49_310780	0.124937531234	0.0815642458101	0.125925925926	0.055032925682	0.0563218390805	0.135394901797	0.14381270903	0.0187873612297	0.112140419308	0
TGME49_220950	0.129935032484	0.0703910614525	0.113580246914	0.0507996237065	0.0540229885057	0.10697868784	0.122073578595	0.0204953031597	0.0984885421745	0
TGME49_204500	0.102948525737	0.0692737430168	0.101234567901	0.0380997177799	0.0333333333333	0.122022565817	0.155518394649	0.0239111870196	0.149195514383	0
TGME49_275850	0.120939530235	0.0703910614525	0.175308641975	0.0409219190969	0.0379310344828	0.125365649812	0.128762541806	0.0290350128096	0.091662603608	0
TGME49_306680	0.123938030985	0.0793296089385	0.125925925926	0.0352775164628	0.035632183908	0.112829084831	0.14381270903	0.0204953031597	0.103364212579	0
TGME49_221470	0.154922538731	0.0905027932961	0.16049382716	0.0846660395108	0.0758620689655	0.108650229837	0.157190635452	0.0307429547395	0.0945880058508	0
TGME49_244450	0.120939530235	0.0581005586592	0.155555555556	0.0592662276576	0.0563218390805	0.161303802758	0.209030100334	0.0153714773698	0.113115553389	0
TGME49_215530	0.139930034983	0.063687150838	0.106172839506	0.0536218250235	0.0528735632184	0.0743836188884	0.127090301003	0.0153714773698	0.126767430522	0
TGME49_319520	0.109945027486	0.0793296089385	0.135802469136	0.0423330197554	0.051724137931	0.0869201838696	0.130434782609	0.0204953031597	0.127742564603	0
TGME49_297340	0.145927036482	0.072625698324	0.155555555556	0.0620884289746	0.0666666666667	0.136230672796	0.115384615385	0.0273270708796	0.106289614822	0
TGME49_298820	0.124937531234	0.0826815642458	0.103703703704	0.049388523048	0.0505747126437	0.0910990388634	0.110367892977	0.00853970964987	0.158946855193	0
TGME49_277060	0.105947026487	0.063687150838	0.158024691358	0.0606773283161	0.0597701149425	0.146259924781	0.160535117057	0.0187873612297	0.0965382740127	0
TGME49_305270	0.107946026987	0.0737430167598	0.145679012346	0.052210724365	0.0540229885057	0.157124947764	0.172240802676	0.0204953031597	0.109215017065	0
TGME49_222340	0.104947526237	0.0871508379888	0.17037037037	0.0409219190969	0.0425287356322	0.146259924781	0.200668896321	0.0204953031597	0.109215017065	0
TGME49_293760	0.151924037981	0.0737430167598	0.175308641975	0.0592662276576	0.0563218390805	0.132887588801	0.172240802676	0.0170794192997	0.0984885421745	0
TGME49_297070	0.125937031484	0.0782122905028	0.128395061728	0.0507996237065	0.0425287356322	0.0986209778521	0.165551839465	0.0170794192997	0.116040955631	0
TGME49_275670	0.121939030485	0.0737430167598	0.135802469136	0.0437441204139	0.0425287356322	0.108650229837	0.148829431438	0.0204953031597	0.132618235007	0
TGME49_232250	0.149925037481	0.0916201117318	0.0962962962963	0.0620884289746	0.0586206896552	0.124529878813	0.120401337793	0.0170794192997	0.139444173574	0
TGME49_253130	0.132933533233	0.068156424581	0.135802469136	0.0536218250235	0.051724137931	0.106142916841	0.120401337793	0.0307429547395	0.107264748903	0
TGME49_315610	0.148925537231	0.0972067039106	0.187654320988	0.0818438381938	0.0793103448276	0.111157542833	0.145484949833	0.0495303159693	0.133593369088	0
TGME49_273110	0.130934532734	0.0670391061453	0.116049382716	0.0380997177799	0.0436781609195	0.124529878813	0.122073578595	0.0102476515798	0.161872257435	0
TGME49_316320	0.129935032484	0.0692737430168	0.143209876543	0.046566321731	0.0436781609195	0.129544504806	0.133779264214	0.0102476515798	0.131643100926	1
TGME49_254430	0.105947026487	0.063687150838	0.130864197531	0.046566321731	0.048275862069	0.114500626828	0.170568561873	0.0187873612297	0.116040955631	0
TGME49_311470	0.129935032484	0.0893854748603	0.118518518519	0.0507996237065	0.051724137931	0.0961136648558	0.135451505017	0.0256191289496	0.122866894198	0
TGME49_222080	0.100949525237	0.068156424581	0.140740740741	0.0423330197554	0.0379310344828	0.141245298788	0.167224080268	0.0136635354398	0.107264748903	0
TGME49_310390	0.138930534733	0.0860335195531	0.118518518519	0.0437441204139	0.0448275862069	0.101964061847	0.102006688963	0.0204953031597	0.140419307655	0
TGME49_237810	0.135932033983	0.0234636871508	0.138271604938	0.0423330197554	0.0390804597701	0.130380275804	0.107023411371	0.0153714773698	0.13554363725	1
TGME49_275380	0.131934032984	0.0815642458101	0.0888888888889	0.0423330197554	0.0413793103448	0.133723359799	0.165551839465	0.0153714773698	0.171623598245	1
TGME49_270670	0.108945527236	0.0346368715084	0.2	0.0592662276576	0.0563218390805	0.183869619724	0.152173913043	0.0204953031597	0.116040955631	1
TGME49_230350	0.0999500249875	0.0916201117318	0.111111111111	0.0352775164628	0.0413793103448	0.136230672796	0.157190635452	0.0170794192997	0.133593369088	1
TGME49_320230	0.148925537231	0.068156424581	0.118518518519	0.0423330197554	0.051724137931	0.126201420811	0.115384615385	0.0153714773698	0.133593369088	0
TGME49_291830	0.095952023988	0.0648044692737	0.106172839506	0.0310442144873	0.0298850574713	0.111993313832	0.107023411371	0.0153714773698	0.185275475378	1
TGME49_316690	0.136931534233	0.0905027932961	0.158024691358	0.0634995296331	0.0563218390805	0.124529878813	0.14381270903	0.0256191289496	0.113115553389	0
TGME49_315210	0.131934032984	0.105027932961	0.103703703704	0.0606773283161	0.0563218390805	0.122022565817	0.14381270903	0.00853970964987	0.126767430522	0
TGME49_300220	0.135932033983	0.0759776536313	0.133333333333	0.0677328316087	0.0597701149425	0.115336397827	0.148829431438	0.0119555935098	0.139444173574	0
TGME49_229010	0.135932033983	0.054748603352	0.111111111111	0.0380997177799	0.0367816091954	0.0919348098621	0.132107023411	0.0170794192997	0.118966357874	0
TGME49_300055	0.182908545727	0.0960893854749	0.0962962962963	0.0634995296331	0.067816091954	0.0952778938571	0.11872909699	0.0170794192997	0.117991223793	0
TGME49_309760	0.138930534733	0.0815642458101	0.130864197531	0.0366886171214	0.0390804597701	0.124529878813	0.128762541806	0.0136635354398	0.117991223793	0
TGME49_297090	0.120939530235	0.0748603351955	0.135802469136	0.0423330197554	0.0540229885057	0.143752611784	0.128762541806	0.0119555935098	0.109215017065	0
TGME49_241000	0.150924537731	0.113966480447	0.138271604938	0.0620884289746	0.0609195402299	0.105307145842	0.19397993311	0.0102476515798	0.103364212579	0
TGME49_261740	0.125937031484	0.0625698324022	0.0962962962963	0.0352775164628	0.0333333333333	0.0952778938571	0.113712374582	0.0153714773698	0.174549000488	0
TGME49_262920	0.127936031984	0.072625698324	0.108641975309	0.046566321731	0.0425287356322	0.116172168826	0.105351170569	0.0204953031597	0.130667966845	1
TGME49_205250	0.112943528236	0.059217877095	0.138271604938	0.0409219190969	0.0448275862069	0.112829084831	0.123745819398	0.0153714773698	0.140419307655	0
TGME49_207005	0.154922538731	0.0793296089385	0.116049382716	0.0507996237065	0.048275862069	0.101964061847	0.148829431438	0.0239111870196	0.153096050707	1
TGME49_269300	0.124937531234	0.0290502793296	0.158024691358	0.0776105362183	0.0701149425287	0.104471374843	0.123745819398	0.0290350128096	0.145294978059	1
TGME49_204000	0.123938030985	0.0525139664804	0.153086419753	0.0437441204139	0.0505747126437	0.126201420811	0.117056856187	0.0239111870196	0.14627011214	1
TGME49_319640	0.121939030485	0.0893854748603	0.19012345679	0.0564440263405	0.0505747126437	0.0961136648558	0.14381270903	0.0187873612297	0.106289614822	0
TGME49_208370	0.164917541229	0.0949720670391	0.130864197531	0.0832549388523	0.0770114942529	0.0802340158796	0.108695652174	0.0222032450897	0.123842028279	0
TGME49_246940	0.103948025987	0.059217877095	0.135802469136	0.0395108184384	0.0425287356322	0.111157542833	0.16220735786	0.0170794192997	0.15602145295	0
TGME49_295105	0.139930034983	0.0614525139665	0.108641975309	0.0380997177799	0.0436781609195	0.101964061847	0.125418060201	0.0204953031597	0.10433934666	0
TGME49_245490	0.142928535732	0.068156424581	0.101234567901	0.0380997177799	0.035632183908	0.0894274968659	0.0719063545151	0.0307429547395	0.15602145295	1
TGME49_203290	0.151924037981	0.0927374301676	0.162962962963	0.0804327375353	0.0804597701149	0.0927705808608	0.148829431438	0.0119555935098	0.131643100926	0
TGME49_266700	0.113943028486	0.0737430167598	0.125925925926	0.0437441204139	0.0471264367816	0.129544504806	0.132107023411	0.00512382578992	0.126767430522	0
TGME49_309930	0.138930534733	0.0748603351955	0.118518518519	0.0592662276576	0.0540229885057	0.122858336816	0.135451505017	0.0153714773698	0.121891760117	0
TGME49_268760	0.111944027986	0.0826815642458	0.145679012346	0.0437441204139	0.0494252873563	0.111157542833	0.130434782609	0.0187873612297	0.148220380302	0
TGME49_215220	0.125937031484	0.0860335195531	0.128395061728	0.0395108184384	0.0402298850575	0.0819055578771	0.102006688963	0	0.178449536811	0
TGME49_222975	0.0919540229885	0.0659217877095	0.113580246914	0.0338664158043	0.0333333333333	0.116172168826	0.120401337793	0.0204953031597	0.158946855193	0
TGME49_209510	0.104947526237	0.0458100558659	0.138271604938	0.0451552210724	0.048275862069	0.0994567488508	0.0936454849498	0.0102476515798	0.148220380302	1
TGME49_230160	0.150924537731	0.0927374301676	0.118518518519	0.0606773283161	0.0540229885057	0.0986209778521	0.11872909699	0.0119555935098	0.118966357874	0
TGME49_279100	0.121939030485	0.0413407821229	0.185185185185	0.0536218250235	0.0563218390805	0.122858336816	0.137123745819	0.0153714773698	0.0994636762555	1
TGME49_235130	0.151924037981	0.131843575419	0.135802469136	0.0832549388523	0.0781609195402	0.133723359799	0.209030100334	0.0119555935098	0.0887372013652	0
TGME49_264660	0.149925037481	0.0525139664804	0.128395061728	0.0536218250235	0.0528735632184	0.132051817802	0.117056856187	0.0222032450897	0.117991223793	0
TGME49_227380	0.164917541229	0.11061452514	0.165432098765	0.0677328316087	0.0689655172414	0.0885917258671	0.173913043478	0.0290350128096	0.0984885421745	0
TGME49_235010	0.130934532734	0.0715083798883	0.113580246914	0.0606773283161	0.0551724137931	0.114500626828	0.153846153846	0.0187873612297	0.14627011214	0
TGME49_269340	0.131934032984	0.0536312849162	0.118518518519	0.055032925682	0.0528735632184	0.110321771835	0.152173913043	0.0170794192997	0.127742564603	0
TGME49_260310	0.145927036482	0.0960893854749	0.165432098765	0.0761994355597	0.0701149425287	0.158796489762	0.227424749164	0.0187873612297	0.0867869332033	1
TGME49_224520	0.165917041479	0.0949720670391	0.125925925926	0.0733772342427	0.0632183908046	0.135394901797	0.178929765886	0.0204953031597	0.110190151146	0
TGME49_306510	0.135932033983	0.0905027932961	0.128395061728	0.0606773283161	0.0563218390805	0.125365649812	0.135451505017	0.0204953031597	0.108239882984	0
TGME49_205210	0.123938030985	0.129608938547	0.143209876543	0.0578551269991	0.0586206896552	0.122022565817	0.183946488294	0.0222032450897	0.0994636762555	0
TGME49_257572	0.122938530735	0.0581005586592	0.182716049383	0.0747883349012	0.0666666666667	0.182198077727	0.180602006689	0.0204953031597	0.102389078498	1
TGME49_219660	0.138930534733	0.0603351955307	0.162962962963	0.0564440263405	0.0563218390805	0.165482657752	0.145484949833	0.0222032450897	0.119941491955	1
TGME49_201780	0.147926036982	0.0536312849162	0.138271604938	0.0479774223895	0.0528735632184	0.0961136648558	0.117056856187	0.0187873612297	0.111165285227	1
TGME49_222980	0.115942028986	0.0614525139665	0.113580246914	0.0395108184384	0.0344827586207	0.0977852068533	0.14381270903	0.0187873612297	0.130667966845	0
TGME49_212980	0.145927036482	0.0871508379888	0.123456790123	0.0592662276576	0.0574712643678	0.112829084831	0.158862876254	0.0153714773698	0.121891760117	0
TGME49_269420	0.128935532234	0.0424581005587	0.162962962963	0.055032925682	0.0586206896552	0.120351023819	0.133779264214	0.0290350128096	0.0809361287177	1
TGME49_272660	0.115942028986	0.0916201117318	0.130864197531	0.0536218250235	0.0540229885057	0.105307145842	0.157190635452	0.0170794192997	0.119941491955	0
TGME49_280570	0.167916041979	0.054748603352	0.150617283951	0.0578551269991	0.051724137931	0.0885917258671	0.112040133779	0.0170794192997	0.141394441736	0
TGME49_286782	0.111944027986	0.0458100558659	0.138271604938	0.0451552210724	0.0390804597701	0.101964061847	0.132107023411	0.0187873612297	0.132618235007	1
TGME49_312270	0.109945027486	0.0614525139665	0.167901234568	0.049388523048	0.0448275862069	0.103635603845	0.152173913043	0.0204953031597	0.12481716236	0
TGME49_311700	0.113943028486	0.0793296089385	0.138271604938	0.0479774223895	0.0471264367816	0.152946092771	0.158862876254	0.0170794192997	0.0945880058508	0
TGME49_301400	0.131934032984	0.0558659217877	0.113580246914	0.055032925682	0.0540229885057	0.111157542833	0.148829431438	0.0136635354398	0.168698196002	0
TGME49_233610	0.131934032984	0.0502793296089	0.17037037037	0.0592662276576	0.0597701149425	0.102799832846	0.130434782609	0.0222032450897	0.121891760117	0
TGME49_210260	0.143928035982	0.11061452514	0.0888888888889	0.049388523048	0.0494252873563	0.0768909318847	0.173913043478	0.0136635354398	0.164797659678	0
TGME49_237230	0.120939530235	0.0882681564246	0.120987654321	0.0507996237065	0.0494252873563	0.0936063518596	0.128762541806	0.0256191289496	0.156996587031	0
TGME49_255480	0.111944027986	0.0849162011173	0.123456790123	0.0479774223895	0.0448275862069	0.122022565817	0.152173913043	0.0153714773698	0.152120916626	1
TGME49_280670	0.114942528736	0.0748603351955	0.145679012346	0.0451552210724	0.0459770114943	0.119515252821	0.145484949833	0.0239111870196	0.107264748903	0
TGME49_306235	0.121939030485	0.0513966480447	0.150617283951	0.0451552210724	0.0505747126437	0.127872962808	0.185618729097	0.0136635354398	0.102389078498	1
TGME49_262490	0.130934532734	0.0893854748603	0.138271604938	0.0564440263405	0.0574712643678	0.148767237777	0.229096989967	0.0153714773698	0.0682593856655	0
TGME49_208740	0.142928535732	0.0648044692737	0.130864197531	0.0536218250235	0.0528735632184	0.110321771835	0.103678929766	0.0239111870196	0.113115553389	0
TGME49_207965	0.119940029985	0.0960893854749	0.125925925926	0.0451552210724	0.0436781609195	0.121186794818	0.150501672241	0.0239111870196	0.121891760117	0
TGME49_204010	0.126936531734	0.0670391061453	0.143209876543	0.0366886171214	0.0402298850575	0.116172168826	0.0953177257525	0.0187873612297	0.148220380302	0
TGME49_221590	0.150924537731	0.063687150838	0.148148148148	0.0705550329257	0.0701149425287	0.0936063518596	0.147157190635	0.0239111870196	0.126767430522	0
TGME49_316670	0.124937531234	0.0670391061453	0.16049382716	0.0380997177799	0.0425287356322	0.0919348098621	0.125418060201	0.0204953031597	0.140419307655	0
TGME49_214880	0.134932533733	0.0972067039106	0.128395061728	0.0592662276576	0.051724137931	0.10029251985	0.157190635452	0.0222032450897	0.0877620672843	0
TGME49_234540	0.110944527736	0.0413407821229	0.138271604938	0.0634995296331	0.0609195402299	0.105307145842	0.147157190635	0.0222032450897	0.131643100926	0
TGME49_262970	0.147926036982	0.0558659217877	0.125925925926	0.049388523048	0.048275862069	0.116172168826	0.122073578595	0.0204953031597	0.117016089712	0
TGME49_312150	0.125937031484	0.0893854748603	0.172839506173	0.0479774223895	0.0448275862069	0.132051817802	0.163879598662	0.0187873612297	0.117991223793	0
TGME49_268980	0.147926036982	0.059217877095	0.135802469136	0.0437441204139	0.0413793103448	0.0844128708734	0.135451505017	0.0153714773698	0.106289614822	0
TGME49_296640	0.129935032484	0.0458100558659	0.133333333333	0.0451552210724	0.0448275862069	0.105307145842	0.150501672241	0.0170794192997	0.118966357874	1
TGME49_208400	0.120939530235	0.145251396648	0.135802469136	0.0578551269991	0.0528735632184	0.110321771835	0.224080267559	0.0204953031597	0.109215017065	0
TGME49_201260	0.149925037481	0.12625698324	0.123456790123	0.0578551269991	0.0563218390805	0.103635603845	0.197324414716	0.0136635354398	0.100438810336	0
TGME49_310235	0.117941029485	0.103910614525	0.140740740741	0.0479774223895	0.0471264367816	0.105307145842	0.155518394649	0.0187873612297	0.120916626036	0
TGME49_315220	0.120939530235	0.0938547486034	0.155555555556	0.046566321731	0.0459770114943	0.117843710823	0.158862876254	0.0170794192997	0.12481716236	0
TGME49_227810	0.120939530235	0.0435754189944	0.108641975309	0.0409219190969	0.0425287356322	0.0961136648558	0.138795986622	0.0222032450897	0.125792296441	0
TGME49_278430	0.124937531234	0.068156424581	0.128395061728	0.0310442144873	0.0298850574713	0.127037191809	0.140468227425	0.0187873612297	0.153096050707	0
TGME49_204130	0.153923038481	0.0871508379888	0.135802469136	0.0564440263405	0.0551724137931	0.10029251985	0.140468227425	0.0119555935098	0.117991223793	0
TGME49_225120	0.144927536232	0.0826815642458	0.123456790123	0.0507996237065	0.0494252873563	0.0927705808608	0.120401337793	0.0222032450897	0.106289614822	0
TGME49_247030	0.16091954023	0.077094972067	0.120987654321	0.052210724365	0.0563218390805	0.122858336816	0.105351170569	0.0239111870196	0.130667966845	0
TGME49_288440	0.148925537231	0.0782122905028	0.135802469136	0.0564440263405	0.0609195402299	0.117007939824	0.153846153846	0.0222032450897	0.108239882984	0
TGME49_218520	0.142928535732	0.0603351955307	0.111111111111	0.0479774223895	0.0436781609195	0.0936063518596	0.153846153846	0.0119555935098	0.118966357874	0
TGME49_237015	0.126936531734	0.0748603351955	0.148148148148	0.0606773283161	0.0632183908046	0.111157542833	0.110367892977	0.0273270708796	0.0994636762555	1
TGME49_285860	0.123938030985	0.0759776536313	0.0814814814815	0.0268109125118	0.0298850574713	0.121186794818	0.145484949833	0.0102476515798	0.147245246221	0
TGME49_315240	0.115942028986	0.0703910614525	0.138271604938	0.0423330197554	0.0367816091954	0.122858336816	0.14381270903	0.0170794192997	0.131643100926	0
TGME49_298010	0.129935032484	0.0905027932961	0.145679012346	0.0479774223895	0.0540229885057	0.140409527789	0.153846153846	0.0222032450897	0.112140419308	1
TGME49_269350	0.095952023988	0.0715083798883	0.125925925926	0.0451552210724	0.051724137931	0.127872962808	0.142140468227	0.0170794192997	0.149195514383	1
TGME49_208340	0.109945027486	0.059217877095	0.140740740741	0.046566321731	0.0459770114943	0.122022565817	0.133779264214	0.0204953031597	0.139444173574	0
TGME49_313725	0.101949025487	0.0458100558659	0.116049382716	0.0338664158043	0.0333333333333	0.120351023819	0.150501672241	0.00853970964987	0.184300341297	1
TGME49_252200	0.122938530735	0.0826815642458	0.120987654321	0.046566321731	0.048275862069	0.134559130798	0.170568561873	0.0136635354398	0.0828863968796	0
TGME49_204340	0.138930534733	0.0625698324022	0.111111111111	0.0507996237065	0.051724137931	0.108650229837	0.157190635452	0.0204953031597	0.132618235007	0
TGME49_210420	0.113943028486	0.0748603351955	0.145679012346	0.0380997177799	0.035632183908	0.136230672796	0.178929765886	0.0256191289496	0.11409068747	0
TGME49_225790	0.149925037481	0.0983240223464	0.16049382716	0.0733772342427	0.0735632183908	0.108650229837	0.155518394649	0.0256191289496	0.129692832765	0
TGME49_226450	0.114942528736	0.0569832402235	0.167901234568	0.049388523048	0.0505747126437	0.141245298788	0.14381270903	0.0153714773698	0.122866894198	1
TGME49_239090	0.126936531734	0.0759776536313	0.145679012346	0.055032925682	0.0563218390805	0.124529878813	0.137123745819	0.0204953031597	0.121891760117	0
TGME49_297960	0.120939530235	0.0972067039106	0.145679012346	0.0507996237065	0.0494252873563	0.104471374843	0.158862876254	0.0119555935098	0.138469039493	0
TGME49_218470	0.123938030985	0.0614525139665	0.135802469136	0.0507996237065	0.0494252873563	0.117007939824	0.137123745819	0.0187873612297	0.122866894198	1
TGME49_249040	0.0819590204898	0.0167597765363	0.17037037037	0.0126999059266	0.0264367816092	0.105307145842	0.061872909699	0.0324508966695	0.159921989274	1
TGME49_315320	0.131934032984	0.0670391061453	0.120987654321	0.0479774223895	0.0425287356322	0.105307145842	0.135451505017	0.0204953031597	0.145294978059	0
TGME49_238500	0.127936031984	0.0849162011173	0.130864197531	0.0606773283161	0.0574712643678	0.139573756791	0.192307692308	0.0204953031597	0.106289614822	1
TGME49_316540	0.128935532234	0.0837988826816	0.125925925926	0.055032925682	0.0574712643678	0.117843710823	0.135451505017	0.0102476515798	0.128717698684	0
TGME49_227000	0.140929535232	0.0782122905028	0.106172839506	0.0578551269991	0.0494252873563	0.117843710823	0.170568561873	0.0290350128096	0.141394441736	0
TGME49_312580	0.130934532734	0.0815642458101	0.153086419753	0.0479774223895	0.0528735632184	0.126201420811	0.19397993311	0.0222032450897	0.137493905412	0
TGME49_205050	0.130934532734	0.112849162011	0.113580246914	0.0437441204139	0.0471264367816	0.0885917258671	0.125418060201	0.0256191289496	0.153096050707	0
TGME49_233370	0.116941529235	0.063687150838	0.101234567901	0.0578551269991	0.0528735632184	0.130380275804	0.140468227425	0.0290350128096	0.133593369088	1
TGME49_294200	0.151924037981	0.0748603351955	0.162962962963	0.0606773283161	0.0586206896552	0.119515252821	0.152173913043	0.0222032450897	0.11409068747	0
TGME49_235380	0.114942528736	0.0793296089385	0.143209876543	0.0663217309501	0.0563218390805	0.127037191809	0.158862876254	0.0222032450897	0.11506582155	0
TGME49_262050	0.125937031484	0.0793296089385	0.125925925926	0.0507996237065	0.0505747126437	0.116172168826	0.128762541806	0.0187873612297	0.105314480741	0
TGME49_313660	0.139930034983	0.0882681564246	0.116049382716	0.0451552210724	0.0448275862069	0.0944421228583	0.140468227425	0.0187873612297	0.123842028279	1
TGME49_211850	0.138930534733	0.0525139664804	0.140740740741	0.046566321731	0.0425287356322	0.131216046803	0.150501672241	0.0136635354398	0.107264748903	0
TGME49_278350	0.107946026987	0.0335195530726	0.0987654320988	0.0310442144873	0.0333333333333	0.132887588801	0.14381270903	0.0204953031597	0.162847391516	1
TGME49_242090	0.171914042979	0.0960893854749	0.113580246914	0.0606773283161	0.0597701149425	0.133723359799	0.135451505017	0.0187873612297	0.102389078498	0
TGME49_307640	0.122938530735	0.0927374301676	0.079012345679	0.0366886171214	0.035632183908	0.0952778938571	0.123745819398	0.0068317677199	0.148220380302	0
TGME49_295420	0.133933033483	0.0893854748603	0.153086419753	0.0691439322672	0.0620689655172	0.122858336816	0.185618729097	0.0136635354398	0.118966357874	0
TGME49_277720	0.101949025487	0.0815642458101	0.204938271605	0.0620884289746	0.0551724137931	0.129544504806	0.224080267559	0.0170794192997	0.0955631399317	0
TGME49_244250	0.126936531734	0.0737430167598	0.148148148148	0.0366886171214	0.0436781609195	0.131216046803	0.142140468227	0.0187873612297	0.11506582155	0
TGME49_236120	0.125937031484	0.0927374301676	0.138271604938	0.052210724365	0.0528735632184	0.105307145842	0.172240802676	0.0068317677199	0.132618235007	0
TGME49_311880	0.135932033983	0.0826815642458	0.135802469136	0.0592662276576	0.0574712643678	0.120351023819	0.157190635452	0.0204953031597	0.130667966845	0
TGME49_296015	0.137931034483	0.072625698324	0.116049382716	0.0409219190969	0.0390804597701	0.107814458838	0.123745819398	0.0153714773698	0.119941491955	0
TGME49_323100	0	0.0245810055866	0.0123456790123	0	0.00919540229885	0.0551608859173	0	0.00341588385995	0.00877620672843	0
TGME49_311100	0.140929535232	0.0603351955307	0.135802469136	0.046566321731	0.0494252873563	0.0819055578771	0.0869565217391	0.0256191289496	0.140419307655	0
TGME49_253330	0.146926536732	0.0715083798883	0.0987654320988	0.0366886171214	0.0344827586207	0.106142916841	0.125418060201	0.0136635354398	0.122866894198	0
TGME49_318660	0.147926036982	0.0692737430168	0.128395061728	0.049388523048	0.048275862069	0.11366485583	0.140468227425	0.0222032450897	0.123842028279	0
TGME49_202050	0.110944527736	0.0480446927374	0.155555555556	0.0437441204139	0.0425287356322	0.129544504806	0.130434782609	0.0153714773698	0.149195514383	0
TGME49_304890	0.145927036482	0.0949720670391	0.138271604938	0.0451552210724	0.051724137931	0.132887588801	0.175585284281	0.0222032450897	0.0828863968796	0
TGME49_273120	0.138930534733	0.0603351955307	0.101234567901	0.0409219190969	0.0390804597701	0.114500626828	0.113712374582	0.0204953031597	0.151145782545	0
TGME49_294820	0.132933533233	0.0905027932961	0.135802469136	0.055032925682	0.0574712643678	0.10697868784	0.150501672241	0.0187873612297	0.137493905412	1
TGME49_215980	0.127936031984	0.0703910614525	0.140740740741	0.0451552210724	0.0471264367816	0.0944421228583	0.127090301003	0.0136635354398	0.136518771331	1
TGME49_264600	0.116941529235	0.0782122905028	0.113580246914	0.046566321731	0.0448275862069	0.117843710823	0.170568561873	0.0119555935098	0.117016089712	0
TGME49_278450	0.118940529735	0.0659217877095	0.0938271604938	0.0451552210724	0.0448275862069	0.116172168826	0.135451505017	0.0204953031597	0.118966357874	0
TGME49_286000	0.130934532734	0.0569832402235	0.182716049383	0.0536218250235	0.0551724137931	0.124529878813	0.157190635452	0.0187873612297	0.0936128717699	0
TGME49_232560	0.139930034983	0.0793296089385	0.120987654321	0.055032925682	0.0574712643678	0.117007939824	0.160535117057	0.0119555935098	0.117016089712	0
TGME49_307020	0.126936531734	0.0804469273743	0.125925925926	0.0479774223895	0.0471264367816	0.115336397827	0.16889632107	0.0222032450897	0.128717698684	0
TGME49_266600	0.136931534233	0.063687150838	0.125925925926	0.0451552210724	0.0425287356322	0.114500626828	0.103678929766	0.0187873612297	0.153096050707	1
TGME49_269730	0.118940529735	0.0748603351955	0.167901234568	0.046566321731	0.051724137931	0.115336397827	0.113712374582	0.0273270708796	0.121891760117	1
TGME49_219750	0.144927536232	0.0849162011173	0.118518518519	0.046566321731	0.0459770114943	0.114500626828	0.122073578595	0.0119555935098	0.123842028279	0
TGME49_239810	0.133933033483	0.068156424581	0.116049382716	0.0536218250235	0.0471264367816	0.120351023819	0.130434782609	0.0239111870196	0.117991223793	0
TGME49_276920	0.122938530735	0.0759776536313	0.106172839506	0.0479774223895	0.048275862069	0.134559130798	0.148829431438	0.0170794192997	0.116040955631	0
TGME49_209755	0.0739630184908	0.0659217877095	0.128395061728	0.0183443085607	0.0264367816092	0.125365649812	0.0735785953177	0.0119555935098	0.192101413944	0
TGME49_238470	0.0969515242379	0.072625698324	0.108641975309	0.0380997177799	0.0436781609195	0.183033848725	0.16220735786	0.0222032450897	0.147245246221	1
TGME49_236630	0.147926036982	0.0659217877095	0.133333333333	0.0578551269991	0.0540229885057	0.134559130798	0.142140468227	0.0341588385995	0.11506582155	0
TGME49_282200	0.122938530735	0.0603351955307	0.118518518519	0.052210724365	0.0528735632184	0.131216046803	0.140468227425	0.0170794192997	0.116040955631	0
TGME49_281675	0.0769615192404	0.0234636871508	0.182716049383	0.0507996237065	0.0563218390805	0.120351023819	0.127090301003	0.0153714773698	0.207703559239	1
TGME49_239880	0.120939530235	0.077094972067	0.0938271604938	0.0296331138288	0.035632183908	0.0969494358546	0.160535117057	0.0187873612297	0.147245246221	1
TGME49_320020	0.148925537231	0.0871508379888	0.148148148148	0.0691439322672	0.0655172413793	0.103635603845	0.150501672241	0.0290350128096	0.105314480741	0
TGME49_249870	0.15992003998	0.0927374301676	0.116049382716	0.052210724365	0.048275862069	0.107814458838	0.153846153846	0.0119555935098	0.11506582155	0
TGME49_225200	0.106946526737	0.054748603352	0.16049382716	0.0479774223895	0.0448275862069	0.111993313832	0.125418060201	0.0153714773698	0.144319843979	0
TGME49_205360	0.135932033983	0.105027932961	0.135802469136	0.0536218250235	0.0505747126437	0.115336397827	0.183946488294	0.0136635354398	0.120916626036	0
TGME49_306350	0.119940029985	0.0938547486034	0.116049382716	0.0423330197554	0.051724137931	0.121186794818	0.178929765886	0.0102476515798	0.143344709898	1
TGME49_278340	0.103948025987	0.0458100558659	0.128395061728	0.0324553151458	0.0425287356322	0.0894274968659	0.128762541806	0.0102476515798	0.176499268649	0
TGME49_243545	0.142928535732	0.0759776536313	0.158024691358	0.0564440263405	0.0609195402299	0.130380275804	0.138795986622	0.0222032450897	0.123842028279	1
TGME49_311510	0.155922038981	0.0581005586592	0.143209876543	0.0536218250235	0.0586206896552	0.101964061847	0.127090301003	0.0187873612297	0.126767430522	0
TGME49_293780	0.123938030985	0.0625698324022	0.108641975309	0.0395108184384	0.048275862069	0.0927705808608	0.133779264214	0.0170794192997	0.126767430522	0
TGME49_201390	0.145927036482	0.0614525139665	0.158024691358	0.052210724365	0.0586206896552	0.103635603845	0.123745819398	0.0204953031597	0.13554363725	0
TGME49_301690	0.106946526737	0.0536312849162	0.158024691358	0.0366886171214	0.0402298850575	0.117843710823	0.142140468227	0.0170794192997	0.137493905412	0
TGME49_217720	0.123938030985	0.0949720670391	0.182716049383	0.0606773283161	0.0540229885057	0.136230672796	0.155518394649	0.0375747224594	0.0877620672843	0
TGME49_248640	0.123938030985	0.0581005586592	0.153086419753	0.0451552210724	0.0425287356322	0.137902214793	0.188963210702	0.0204953031597	0.0780107264749	0
TGME49_283810	0.0919540229885	0.0625698324022	0.103703703704	0.0366886171214	0.0390804597701	0.127037191809	0.284280936455	0.0187873612297	0.100438810336	1
TGME49_216720	0.134932533733	0.0715083798883	0.145679012346	0.0409219190969	0.0390804597701	0.10029251985	0.14381270903	0.0153714773698	0.117991223793	0
TGME49_203990	0.130934532734	0.068156424581	0.138271604938	0.0479774223895	0.0528735632184	0.134559130798	0.125418060201	0.0102476515798	0.122866894198	0
TGME49_316510	0.165917041479	0.059217877095	0.145679012346	0.0649106302916	0.0655172413793	0.121186794818	0.137123745819	0.0222032450897	0.106289614822	0
TGME49_277840	0.0929535232384	0.0748603351955	0.185185185185	0.0338664158043	0.0333333333333	0.107814458838	0.153846153846	0.0222032450897	0.131643100926	0
TGME49_240240	0.0999500249875	0.0625698324022	0.130864197531	0.0380997177799	0.0448275862069	0.128708733807	0.120401337793	0.0119555935098	0.148220380302	1
TGME49_290300	0.109945027486	0.0625698324022	0.165432098765	0.046566321731	0.048275862069	0.142916840786	0.182274247492	0.0204953031597	0.100438810336	0
TGME49_297410	0.111944027986	0.0994413407821	0.133333333333	0.0479774223895	0.048275862069	0.0902632678646	0.163879598662	0.0068317677199	0.156996587031	1
TGME49_310240	0.110944527736	0.100558659218	0.145679012346	0.0479774223895	0.051724137931	0.129544504806	0.175585284281	0.0153714773698	0.121891760117	0
TGME49_225330	0.122938530735	0.059217877095	0.118518518519	0.0409219190969	0.0402298850575	0.0944421228583	0.148829431438	0.0136635354398	0.136518771331	0
TGME49_313780	0.129935032484	0.0927374301676	0.143209876543	0.049388523048	0.0494252873563	0.129544504806	0.185618729097	0.0136635354398	0.0906874695271	0
TGME49_232030	0.133933033483	0.0826815642458	0.118518518519	0.0395108184384	0.0379310344828	0.0852486418721	0.14381270903	0.0102476515798	0.149195514383	1
TGME49_301480	0.107946026987	0.0402234636872	0.158024691358	0.0352775164628	0.0471264367816	0.115336397827	0.132107023411	0.0170794192997	0.109215017065	0
TGME49_304880	0.114942528736	0.0670391061453	0.177777777778	0.0479774223895	0.0471264367816	0.132887588801	0.128762541806	0.0256191289496	0.108239882984	0
TGME49_262500	0.113943028486	0.0569832402235	0.167901234568	0.055032925682	0.0655172413793	0.0885917258671	0.180602006689	0.0341588385995	0.145294978059	0
TGME49_208570	0.171914042979	0.0972067039106	0.106172839506	0.0620884289746	0.0528735632184	0.114500626828	0.132107023411	0.0239111870196	0.108239882984	0
TGME49_270850	0.130934532734	0.063687150838	0.155555555556	0.0620884289746	0.0528735632184	0.11366485583	0.158862876254	0.0222032450897	0.131643100926	1
TGME49_200360	0.119940029985	0.0849162011173	0.130864197531	0.046566321731	0.0471264367816	0.0969494358546	0.11872909699	0.0153714773698	0.111165285227	0
TGME49_229220	0.117941029485	0.0972067039106	0.135802469136	0.0366886171214	0.0390804597701	0.110321771835	0.140468227425	0.0153714773698	0.0965382740127	0
TGME49_200320	0.16391804098	0.0782122905028	0.172839506173	0.0691439322672	0.067816091954	0.140409527789	0.16220735786	0.0153714773698	0.105314480741	0
TGME49_261650	0.111944027986	0.0435754189944	0.116049382716	0.0578551269991	0.051724137931	0.0844128708734	0.123745819398	0.0102476515798	0.134568503169	0
TGME49_315500	0.135932033983	0.112849162011	0.0938271604938	0.0479774223895	0.0425287356322	0.118679481822	0.185618729097	0.0119555935098	0.11506582155	0
TGME49_270350	0.123938030985	0.0905027932961	0.155555555556	0.0592662276576	0.051724137931	0.134559130798	0.192307692308	0.0256191289496	0.0984885421745	0
TGME49_210400	0.125937031484	0.0905027932961	0.118518518519	0.046566321731	0.0471264367816	0.111157542833	0.1872909699	0.0153714773698	0.127742564603	0
TGME49_217710	0.120939530235	0.0692737430168	0.116049382716	0.046566321731	0.0505747126437	0.107814458838	0.153846153846	0.0102476515798	0.14627011214	1
TGME49_216460	0.122938530735	0.0759776536313	0.116049382716	0.0451552210724	0.0379310344828	0.106142916841	0.132107023411	0.00853970964987	0.122866894198	0
TGME49_226260	0.144927536232	0.054748603352	0.133333333333	0.052210724365	0.051724137931	0.0969494358546	0.128762541806	0.0256191289496	0.11409068747	0
TGME49_305510	0.153923038481	0.0759776536313	0.140740740741	0.055032925682	0.0528735632184	0.0877559548684	0.140468227425	0.0187873612297	0.10433934666	0
TGME49_210740	0.114942528736	0.0569832402235	0.108641975309	0.0437441204139	0.0425287356322	0.109486000836	0.14381270903	0.0136635354398	0.139444173574	1
TGME49_243378	0.107946026987	0.0938547486034	0.0987654320988	0.0324553151458	0.032183908046	0.131216046803	0.145484949833	0.0153714773698	0.117016089712	0
TGME49_224700	0.131934032984	0.115083798883	0.123456790123	0.0536218250235	0.051724137931	0.111157542833	0.147157190635	0.0068317677199	0.126767430522	0
TGME49_252210	0.135932033983	0.0837988826816	0.155555555556	0.0691439322672	0.0689655172414	0.111993313832	0.135451505017	0.0290350128096	0.126767430522	0
TGME49_219730	0.153923038481	0.054748603352	0.172839506173	0.055032925682	0.0528735632184	0.120351023819	0.147157190635	0.0170794192997	0.11506582155	0
TGME49_205490	0.130934532734	0.0759776536313	0.135802469136	0.0564440263405	0.0563218390805	0.112829084831	0.157190635452	0.0204953031597	0.117991223793	0
TGME49_232400	0.117941029485	0.0558659217877	0.153086419753	0.052210724365	0.0471264367816	0.172168825742	0.140468227425	0.0307429547395	0.0984885421745	1
TGME49_320250	0.137931034483	0.0603351955307	0.111111111111	0.0423330197554	0.048275862069	0.109486000836	0.113712374582	0.0273270708796	0.123842028279	1
TGME49_295430	0.125937031484	0.063687150838	0.153086419753	0.0536218250235	0.0505747126437	0.151274550773	0.137123745819	0.0136635354398	0.138469039493	0
TGME49_316280	0.142928535732	0.0960893854749	0.0987654320988	0.0536218250235	0.048275862069	0.0994567488508	0.155518394649	0.0204953031597	0.0906874695271	0
TGME49_214190	0.115942028986	0.0905027932961	0.140740740741	0.052210724365	0.0471264367816	0.0969494358546	0.188963210702	0.0239111870196	0.148220380302	0
TGME49_238490	0.138930534733	0.0916201117318	0.148148148148	0.0437441204139	0.048275862069	0.127037191809	0.158862876254	0.0187873612297	0.126767430522	0
TGME49_278420	0.110944527736	0.0648044692737	0.128395061728	0.0366886171214	0.032183908046	0.116172168826	0.138795986622	0.0119555935098	0.122866894198	0
TGME49_266435	0.15792103948	0.0994413407821	0.143209876543	0.0691439322672	0.0632183908046	0.135394901797	0.14381270903	0.0170794192997	0.0897123354461	1
TGME49_249340	0.109945027486	0.0804469273743	0.182716049383	0.0564440263405	0.0563218390805	0.125365649812	0.19397993311	0.0324508966695	0.12481716236	0
TGME49_250115	0.136931534233	0.0357541899441	0.145679012346	0.0578551269991	0.0597701149425	0.101964061847	0.145484949833	0.0119555935098	0.147245246221	1
TGME49_306230	0.112943528236	0.0737430167598	0.150617283951	0.055032925682	0.0528735632184	0.145424153782	0.178929765886	0.0153714773698	0.117016089712	0
TGME49_252300	0.111944027986	0.0324022346369	0.133333333333	0.046566321731	0.0459770114943	0.136230672796	0.157190635452	0.00512382578992	0.152120916626	1
TGME49_217860	0.119940029985	0.0849162011173	0.120987654321	0.0536218250235	0.0528735632184	0.150438779774	0.160535117057	0.0204953031597	0.11506582155	0
TGME49_278320	0.137931034483	0.0659217877095	0.120987654321	0.049388523048	0.0505747126437	0.120351023819	0.122073578595	0.0170794192997	0.153096050707	0
TGME49_213820	0.124937531234	0.0960893854749	0.125925925926	0.0479774223895	0.0413793103448	0.0936063518596	0.132107023411	0.0119555935098	0.120916626036	0
TGME49_239770	0.15692153923	0.0558659217877	0.118518518519	0.0634995296331	0.0574712643678	0.110321771835	0.155518394649	0.0170794192997	0.125792296441	0
TGME49_291040	0.165917041479	0.0569832402235	0.130864197531	0.0649106302916	0.0666666666667	0.107814458838	0.133779264214	0.0153714773698	0.13554363725	0
TGME49_229500	0.141929035482	0.0782122905028	0.153086419753	0.0536218250235	0.0505747126437	0.122858336816	0.198996655518	0.0187873612297	0.091662603608	0
TGME49_316890	0.132933533233	0.0525139664804	0.143209876543	0.0451552210724	0.0459770114943	0.0919348098621	0.108695652174	0.0239111870196	0.139444173574	1
TGME49_207210	0.15792103948	0.0491620111732	0.116049382716	0.0776105362183	0.0793103448276	0.110321771835	0.107023411371	0.0222032450897	0.137493905412	0
TGME49_268860	0.124937531234	0.0458100558659	0.106172839506	0.0310442144873	0.0344827586207	0.0919348098621	0.105351170569	0.0119555935098	0.164797659678	1
TGME49_243382	0.110944527736	0.0893854748603	0.0913580246914	0.046566321731	0.048275862069	0.117843710823	0.122073578595	0.0204953031597	0.137493905412	0
TGME49_283540	0.118940529735	0.0581005586592	0.123456790123	0.0437441204139	0.0471264367816	0.0994567488508	0.122073578595	0.0153714773698	0.11409068747	0
TGME49_218270	0.138930534733	0.0703910614525	0.111111111111	0.0564440263405	0.0540229885057	0.0802340158796	0.130434782609	0.0239111870196	0.131643100926	0
TGME49_269120	0.129935032484	0.0826815642458	0.111111111111	0.0437441204139	0.0551724137931	0.0927705808608	0.108695652174	0.0239111870196	0.129692832765	0
TGME49_200330	0.137931034483	0.0815642458101	0.135802469136	0.0634995296331	0.0632183908046	0.0852486418721	0.163879598662	0.0153714773698	0.12481716236	0
TGME49_267470	0.15892053973	0.0581005586592	0.138271604938	0.0620884289746	0.0609195402299	0.112829084831	0.152173913043	0.0170794192997	0.123842028279	0
TGME49_232020	0.095952023988	0.0949720670391	0.108641975309	0.0352775164628	0.0367816091954	0.142081069787	0.239130434783	0.0119555935098	0.0965382740127	1
TGME49_201860	0.115942028986	0.0860335195531	0.133333333333	0.0366886171214	0.0413793103448	0.123694107814	0.138795986622	0.0102476515798	0.154071184788	0
TGME49_217370	0.130934532734	0.0759776536313	0.128395061728	0.0536218250235	0.0528735632184	0.111157542833	0.133779264214	0.0256191289496	0.155046318869	0
TGME49_236620	0.143928035982	0.103910614525	0.135802469136	0.052210724365	0.0436781609195	0.102799832846	0.163879598662	0.0136635354398	0.11409068747	0
TGME49_315910	0.120939530235	0.0748603351955	0.125925925926	0.0564440263405	0.0528735632184	0.106142916841	0.148829431438	0.0324508966695	0.122866894198	0
TGME49_266300	0.110944527736	0.0860335195531	0.148148148148	0.049388523048	0.0494252873563	0.119515252821	0.138795986622	0.0273270708796	0.127742564603	0
TGME49_202620	0.134932533733	0.0458100558659	0.175308641975	0.055032925682	0.0528735632184	0.106142916841	0.113712374582	0.0136635354398	0.133593369088	0
TGME49_245540	0.153923038481	0.0659217877095	0.103703703704	0.0479774223895	0.0620689655172	0.0844128708734	0.0869565217391	0.0102476515798	0.192101413944	0
TGME49_314500	0.147926036982	0.119553072626	0.135802469136	0.0479774223895	0.0448275862069	0.127037191809	0.178929765886	0.0136635354398	0.102389078498	0
TGME49_282070	0.149925037481	0.0927374301676	0.145679012346	0.0634995296331	0.0632183908046	0.124529878813	0.16889632107	0.0102476515798	0.131643100926	1
TGME49_295100	0.139930034983	0.077094972067	0.125925925926	0.046566321731	0.0436781609195	0.111157542833	0.138795986622	0.0119555935098	0.123842028279	0
TGME49_236400	0.137931034483	0.0871508379888	0.140740740741	0.0423330197554	0.0448275862069	0.122858336816	0.165551839465	0.0204953031597	0.0867869332033	0
TGME49_240250	0.143928035982	0.0927374301676	0.118518518519	0.0507996237065	0.0597701149425	0.0969494358546	0.152173913043	0.0119555935098	0.108239882984	1
TGME49_285800	0.128935532234	0.0614525139665	0.143209876543	0.055032925682	0.048275862069	0.117843710823	0.152173913043	0.0290350128096	0.106289614822	0
TGME49_272380	0.147926036982	0.0648044692737	0.0938271604938	0.0649106302916	0.0620689655172	0.0919348098621	0.11872909699	0.0119555935098	0.120916626036	0
TGME49_267620	0.102948525737	0.102793296089	0.162962962963	0.0409219190969	0.0425287356322	0.158796489762	0.220735785953	0.0136635354398	0.101413944417	0
TGME49_278290	0.122938530735	0.0558659217877	0.148148148148	0.0338664158043	0.035632183908	0.125365649812	0.107023411371	0.00853970964987	0.130667966845	1
TGME49_211630	0.151924037981	0.0960893854749	0.138271604938	0.0592662276576	0.0574712643678	0.110321771835	0.16220735786	0.0204953031597	0.102389078498	0
TGME49_254070	0.127936031984	0.0469273743017	0.106172839506	0.0423330197554	0.0448275862069	0.0952778938571	0.130434782609	0.0102476515798	0.168698196002	0
TGME49_236890	0.134932533733	0.0737430167598	0.145679012346	0.0507996237065	0.0505747126437	0.0994567488508	0.110367892977	0.0222032450897	0.116040955631	1
TGME49_247530	0.16191904048	0.063687150838	0.140740740741	0.0776105362183	0.0827586206897	0.0969494358546	0.122073578595	0.00512382578992	0.128717698684	0
TGME49_220520	0.100949525237	0.0603351955307	0.182716049383	0.055032925682	0.051724137931	0.119515252821	0.175585284281	0.0239111870196	0.123842028279	1
TGME49_320770	0.140929535232	0.0748603351955	0.143209876543	0.0606773283161	0.0597701149425	0.104471374843	0.113712374582	0.0153714773698	0.128717698684	0
TGME49_203580	0.138930534733	0.0916201117318	0.120987654321	0.052210724365	0.0505747126437	0.107814458838	0.14381270903	0.00853970964987	0.130667966845	0
TGME49_286778	0.109945027486	0.0692737430168	0.118518518519	0.0310442144873	0.0379310344828	0.105307145842	0.115384615385	0.0187873612297	0.137493905412	1
TGME49_269970	0.147926036982	0.0793296089385	0.18024691358	0.0451552210724	0.0390804597701	0.10029251985	0.150501672241	0.0222032450897	0.13554363725	0
TGME49_271260	0.136931534233	0.0659217877095	0.125925925926	0.0366886171214	0.0390804597701	0.133723359799	0.138795986622	0.0153714773698	0.117991223793	0
TGME49_294585	0.117941029485	0.0849162011173	0.133333333333	0.0324553151458	0.035632183908	0.114500626828	0.150501672241	0.0239111870196	0.144319843979	0
TGME49_249425	0.0889555222389	0.0625698324022	0.113580246914	0.0380997177799	0.0436781609195	0.115336397827	0.157190635452	0.0102476515798	0.149195514383	0
TGME49_290870	0.134932533733	0.0502793296089	0.145679012346	0.0366886171214	0.0333333333333	0.118679481822	0.142140468227	0.0136635354398	0.11506582155	0
TGME49_243170	0.108945527236	0.059217877095	0.140740740741	0.049388523048	0.048275862069	0.115336397827	0.138795986622	0.0170794192997	0.12481716236	0
TGME49_265790	0.135932033983	0.0849162011173	0.143209876543	0.0606773283161	0.0597701149425	0.119515252821	0.137123745819	0.0136635354398	0.0877620672843	0
TGME49_279450	0.140929535232	0.0837988826816	0.123456790123	0.046566321731	0.0425287356322	0.104471374843	0.132107023411	0.0119555935098	0.123842028279	0
TGME49_224750	0.125937031484	0.0793296089385	0.138271604938	0.0296331138288	0.0252873563218	0.0902632678646	0.132107023411	0.0153714773698	0.15602145295	0
TGME49_230850	0.139930034983	0.068156424581	0.197530864198	0.0634995296331	0.0540229885057	0.141245298788	0.173913043478	0.0204953031597	0.111165285227	0
TGME49_237180	0.101949025487	0.0502793296089	0.155555555556	0.0437441204139	0.0390804597701	0.104471374843	0.14381270903	0.0307429547395	0.131643100926	0
TGME49_219120	0.155922038981	0.0849162011173	0.177777777778	0.0705550329257	0.064367816092	0.142916840786	0.137123745819	0.0136635354398	0.10433934666	0
TGME49_211650	0.127936031984	0.0782122905028	0.16049382716	0.0479774223895	0.0551724137931	0.110321771835	0.148829431438	0.0187873612297	0.0926377376889	0
TGME49_219070	0.139930034983	0.0994413407821	0.101234567901	0.0620884289746	0.0620689655172	0.106142916841	0.177257525084	0.0239111870196	0.113115553389	1
TGME49_225560	0.141929035482	0.0759776536313	0.116049382716	0.0564440263405	0.0505747126437	0.114500626828	0.152173913043	0.0204953031597	0.102389078498	0
TGME49_246178	0.126936531734	0.0804469273743	0.111111111111	0.0423330197554	0.0413793103448	0.116172168826	0.153846153846	0.0222032450897	0.100438810336	0
TGME49_266610	0.132933533233	0.0737430167598	0.0888888888889	0.0380997177799	0.0367816091954	0.0944421228583	0.142140468227	0.0187873612297	0.118966357874	0
TGME49_220640	0.112943528236	0.0368715083799	0.130864197531	0.0451552210724	0.0471264367816	0.136230672796	0.153846153846	0.0222032450897	0.0750853242321	0
TGME49_221180	0.117941029485	0.0905027932961	0.195061728395	0.049388523048	0.0574712643678	0.183033848725	0.197324414716	0.0239111870196	0.077035592394	1
TGME49_226690	0.0899550224888	0.0692737430168	0.123456790123	0.0423330197554	0.0413793103448	0.136230672796	0.230769230769	0.0324508966695	0.10433934666	0
TGME49_254350	0.134932533733	0.0581005586592	0.0987654320988	0.0451552210724	0.0448275862069	0.0702047638947	0.117056856187	0.0153714773698	0.111165285227	1
TGME49_293510	0.117941029485	0.0648044692737	0.120987654321	0.0507996237065	0.051724137931	0.0936063518596	0.16889632107	0.0170794192997	0.154071184788	0
TGME49_208020	0.113943028486	0.0748603351955	0.113580246914	0.049388523048	0.048275862069	0.125365649812	0.140468227425	0.0290350128096	0.133593369088	0
TGME49_290970	0.118940529735	0.0737430167598	0.113580246914	0.0409219190969	0.0448275862069	0.0852486418721	0.127090301003	0.0273270708796	0.136518771331	1
TGME49_213050	0.121939030485	0.0692737430168	0.123456790123	0.0409219190969	0.0448275862069	0.102799832846	0.137123745819	0.0222032450897	0.130667966845	0
TGME49_240340	0.106946526737	0.0379888268156	0.145679012346	0.046566321731	0.0436781609195	0.115336397827	0.155518394649	0.00853970964987	0.131643100926	0
TGME49_213430	0.114942528736	0.0614525139665	0.148148148148	0.0423330197554	0.0471264367816	0.124529878813	0.16889632107	0.0170794192997	0.129692832765	1
TGME49_224010	0.119940029985	0.0558659217877	0.145679012346	0.0395108184384	0.0379310344828	0.147095695779	0.16889632107	0.0187873612297	0.134568503169	0
TGME49_249730	0.101949025487	0.11843575419	0.135802469136	0.046566321731	0.0471264367816	0.135394901797	0.326086956522	0.0273270708796	0.0663091175037	0
TGME49_293360	0.128935532234	0.0659217877095	0.155555555556	0.0423330197554	0.0425287356322	0.134559130798	0.16889632107	0.0256191289496	0.123842028279	0
TGME49_314570	0.126936531734	0.0938547486034	0.167901234568	0.049388523048	0.048275862069	0.118679481822	0.142140468227	0.0102476515798	0.145294978059	1
TGME49_257550	0.0949525237381	0.0491620111732	0.145679012346	0.0395108184384	0.0436781609195	0.150438779774	0.170568561873	0.0256191289496	0.175524134569	1
TGME49_278410	0.119940029985	0.063687150838	0.0938271604938	0.0253998118532	0.0367816091954	0.111157542833	0.142140468227	0.0153714773698	0.132618235007	0
TGME49_312930	0.127936031984	0.0882681564246	0.125925925926	0.0409219190969	0.0425287356322	0.107814458838	0.128762541806	0.0153714773698	0.152120916626	0
TGME49_226470	0.108945527236	0.0458100558659	0.145679012346	0.0451552210724	0.0551724137931	0.144588382783	0.163879598662	0.0068317677199	0.0926377376889	1
TGME49_226310	0.114942528736	0.0804469273743	0.106172839506	0.0352775164628	0.0367816091954	0.0994567488508	0.137123745819	0.0170794192997	0.137493905412	0
TGME49_258520	0.143928035982	0.0648044692737	0.113580246914	0.049388523048	0.0436781609195	0.102799832846	0.145484949833	0.0102476515798	0.122866894198	1
TGME49_238380	0.132933533233	0.0949720670391	0.120987654321	0.0691439322672	0.0620689655172	0.114500626828	0.167224080268	0.0187873612297	0.0965382740127	0
TGME49_316635	0.071964017991	0.0659217877095	0.138271604938	0.0409219190969	0.0459770114943	0.146259924781	0.260869565217	0.0187873612297	0.091662603608	0
TGME49_207160	0.149925037481	0.0871508379888	0.106172839506	0.0606773283161	0.0574712643678	0.104471374843	0.172240802676	0.0239111870196	0.147245246221	0
TGME49_265420	0.127936031984	0.138547486034	0.187654320988	0.0691439322672	0.0632183908046	0.133723359799	0.225752508361	0.0307429547395	0.109215017065	0
TGME49_254960	0.095952023988	0.0670391061453	0.138271604938	0.0564440263405	0.0574712643678	0.122022565817	0.14381270903	0.0153714773698	0.125792296441	0
TGME49_202040	0.106946526737	0.0536312849162	0.135802469136	0.0352775164628	0.0367816091954	0.139573756791	0.150501672241	0.0204953031597	0.16674792784	0
TGME49_201785	0.141929035482	0.0748603351955	0.150617283951	0.0564440263405	0.048275862069	0.0894274968659	0.130434782609	0.0256191289496	0.134568503169	0
TGME49_277930	0.136931534233	0.0737430167598	0.148148148148	0.0409219190969	0.0413793103448	0.101128290848	0.147157190635	0.0153714773698	0.117016089712	1
TGME49_272730	0.114942528736	0.112849162011	0.143209876543	0.0409219190969	0.0494252873563	0.147095695779	0.16220735786	0.0239111870196	0.0750853242321	1
TGME49_311485	0.133933033483	0.0737430167598	0.150617283951	0.0606773283161	0.0540229885057	0.132051817802	0.1872909699	0.0153714773698	0.11506582155	0
TGME49_311230	0.137931034483	0.0882681564246	0.175308641975	0.0620884289746	0.0620689655172	0.117843710823	0.155518394649	0.0239111870196	0.0877620672843	0
TGME49_209180	0.123938030985	0.059217877095	0.19012345679	0.046566321731	0.0471264367816	0.163811115754	0.155518394649	0.0119555935098	0.100438810336	0
TGME49_251680	0.110944527736	0.0603351955307	0.187654320988	0.046566321731	0.0471264367816	0.145424153782	0.178929765886	0.0290350128096	0.133593369088	0
TGME49_316710	0.132933533233	0.100558659218	0.111111111111	0.0479774223895	0.0471264367816	0.0944421228583	0.14381270903	0.0204953031597	0.126767430522	0
TGME49_201640	0.0829585207396	0.0469273743017	0.138271604938	0.0338664158043	0.0402298850575	0.0977852068533	0.0936454849498	0.0170794192997	0.174549000488	1
TGME49_226860	0.145927036482	0.0759776536313	0.125925925926	0.052210724365	0.0505747126437	0.0936063518596	0.125418060201	0.0273270708796	0.15602145295	0
TGME49_320190	0.152923538231	0.0502793296089	0.106172839506	0.0507996237065	0.051724137931	0.112829084831	0.120401337793	0.0153714773698	0.153096050707	1
TGME49_209515	0.124937531234	0.063687150838	0.120987654321	0.0451552210724	0.0528735632184	0.105307145842	0.145484949833	0.0170794192997	0.132618235007	1
TGME49_220370	0.131934032984	0.0960893854749	0.118518518519	0.046566321731	0.051724137931	0.103635603845	0.160535117057	0.0068317677199	0.136518771331	0
TGME49_278360	0.128935532234	0.0536312849162	0.106172839506	0.0423330197554	0.0448275862069	0.0986209778521	0.157190635452	0.0153714773698	0.136518771331	0
TGME49_294620	0.125937031484	0.0893854748603	0.140740740741	0.0606773283161	0.0586206896552	0.137066443794	0.250836120401	0.0204953031597	0.0741101901511	0
TGME49_218720	0.103948025987	0.102793296089	0.158024691358	0.055032925682	0.0597701149425	0.121186794818	0.207357859532	0.0239111870196	0.0633837152608	1
TGME49_280770	0.127936031984	0.0737430167598	0.133333333333	0.049388523048	0.0574712643678	0.143752611784	0.140468227425	0.0358667805295	0.132618235007	1
TGME49_236870	0.137931034483	0.0804469273743	0.113580246914	0.0606773283161	0.0586206896552	0.111993313832	0.133779264214	0.0170794192997	0.107264748903	1
TGME49_278380	0.113943028486	0.0502793296089	0.111111111111	0.0451552210724	0.0448275862069	0.104471374843	0.135451505017	0.0170794192997	0.13554363725	0
TGME49_309352	0.120939530235	0.0670391061453	0.120987654321	0.046566321731	0.0459770114943	0.0969494358546	0.128762541806	0.0187873612297	0.181374939054	1
TGME49_288030	0.118940529735	0.0748603351955	0.148148148148	0.0296331138288	0.0367816091954	0.112829084831	0.170568561873	0.0222032450897	0.123842028279	0
TGME49_264990	0.113943028486	0.0983240223464	0.153086419753	0.0437441204139	0.0471264367816	0.11366485583	0.165551839465	0.0153714773698	0.120916626036	0
TGME49_252390	0.117941029485	0.0603351955307	0.0913580246914	0.0437441204139	0.0367816091954	0.111993313832	0.140468227425	0.0204953031597	0.140419307655	1
TGME49_269885	0.124937531234	0.072625698324	0.0938271604938	0.0366886171214	0.0413793103448	0.136230672796	0.158862876254	0.0204953031597	0.132618235007	1
TGME49_285180	0.15792103948	0.124022346369	0.138271604938	0.0592662276576	0.0528735632184	0.119515252821	0.1872909699	0.0204953031597	0.0799609946368	0
TGME49_201820	0.109945027486	0.0949720670391	0.138271604938	0.0507996237065	0.0494252873563	0.142916840786	0.177257525084	0.0153714773698	0.118966357874	0
TGME49_233450	0.137931034483	0.0849162011173	0.128395061728	0.0592662276576	0.0609195402299	0.117843710823	0.113712374582	0.0290350128096	0.120916626036	1
TGME49_209200	0.121939030485	0.0949720670391	0.227160493827	0.0649106302916	0.064367816092	0.139573756791	0.170568561873	0.0512382578992	0.076060458313	0
TGME49_285690	0.137931034483	0.0860335195531	0.125925925926	0.0592662276576	0.0609195402299	0.10029251985	0.167224080268	0.0204953031597	0.117991223793	0
TGME49_234180	0.155922038981	0.0480446927374	0.165432098765	0.049388523048	0.0494252873563	0.0810697868784	0.142140468227	0.0153714773698	0.133593369088	0
TGME49_203800	0.145927036482	0.063687150838	0.113580246914	0.0536218250235	0.051724137931	0.116172168826	0.152173913043	0.0102476515798	0.132618235007	0
TGME49_254080	0.119940029985	0.0782122905028	0.143209876543	0.0451552210724	0.0425287356322	0.103635603845	0.123745819398	0.0222032450897	0.123842028279	0
TGME49_268680	0.133933033483	0.0614525139665	0.145679012346	0.0423330197554	0.0459770114943	0.0994567488508	0.158862876254	0.0222032450897	0.141394441736	0
TGME49_315770	0.168915542229	0.113966480447	0.135802469136	0.0536218250235	0.0586206896552	0.0961136648558	0.138795986622	0.0222032450897	0.109215017065	0
TGME49_239740	0.126936531734	0.0692737430168	0.0962962962963	0.0437441204139	0.0425287356322	0.0827413288759	0.122073578595	0.0136635354398	0.134568503169	0
TGME49_293900	0.124937531234	0.106145251397	0.150617283951	0.0620884289746	0.0540229885057	0.134559130798	0.220735785953	0.0324508966695	0.0955631399317	0
TGME49_289150	0.106946526737	0.0748603351955	0.153086419753	0.0507996237065	0.048275862069	0.122858336816	0.227424749164	0.0256191289496	0.0721599219893	0
TGME49_295935	0.138930534733	0.0480446927374	0.108641975309	0.0536218250235	0.051724137931	0.104471374843	0.132107023411	0.0119555935098	0.151145782545	0
TGME49_288950	0.128935532234	0.0837988826816	0.133333333333	0.055032925682	0.0494252873563	0.128708733807	0.163879598662	0.0153714773698	0.0936128717699	0
TGME49_253940	0.126936531734	0.0581005586592	0.16049382716	0.0747883349012	0.064367816092	0.117007939824	0.242474916388	0.0187873612297	0.0828863968796	0
TGME49_300048	0.141929035482	0.0525139664804	0.138271604938	0.0592662276576	0.0609195402299	0.0961136648558	0.105351170569	0.0170794192997	0.122866894198	0
TGME49_203820	0.132933533233	0.0782122905028	0.120987654321	0.0578551269991	0.0551724137931	0.125365649812	0.133779264214	0.0136635354398	0.126767430522	0
TGME49_271770	0.104947526237	0.0815642458101	0.123456790123	0.0451552210724	0.0425287356322	0.146259924781	0.192307692308	0.0153714773698	0.116040955631	1
TGME49_286928	0.121939030485	0.0581005586592	0.0962962962963	0.0366886171214	0.0344827586207	0.0768909318847	0.117056856187	0.0204953031597	0.142369575817	1
TGME49_259940	0.133933033483	0.0893854748603	0.140740740741	0.0592662276576	0.0586206896552	0.123694107814	0.158862876254	0.0204953031597	0.0750853242321	0
TGME49_234380	0.134932533733	0.0614525139665	0.125925925926	0.0606773283161	0.0563218390805	0.111157542833	0.145484949833	0.0102476515798	0.128717698684	1
TGME49_289910	0.126936531734	0.0458100558659	0.16049382716	0.0578551269991	0.051724137931	0.136230672796	0.150501672241	0.0187873612297	0.108239882984	0
TGME49_233530	0.108945527236	0.0793296089385	0.155555555556	0.0507996237065	0.0551724137931	0.145424153782	0.16220735786	0.0119555935098	0.102389078498	1
TGME49_220100	0.128935532234	0.063687150838	0.185185185185	0.0592662276576	0.0574712643678	0.108650229837	0.178929765886	0.0341588385995	0.0984885421745	0
TGME49_234950	0.154922538731	0.0916201117318	0.145679012346	0.052210724365	0.051724137931	0.0944421228583	0.122073578595	0.0222032450897	0.112140419308	0
TGME49_306870	0.128935532234	0.063687150838	0.143209876543	0.0564440263405	0.0540229885057	0.0994567488508	0.102006688963	0.0222032450897	0.117016089712	0
TGME49_275860	0.141929035482	0.063687150838	0.16049382716	0.0564440263405	0.0551724137931	0.0885917258671	0.128762541806	0.0222032450897	0.091662603608	0
TGME49_315380	0.127936031984	0.0357541899441	0.108641975309	0.0239887111947	0.0298850574713	0.102799832846	0.127090301003	0.0204953031597	0.14627011214	1
TGME49_240630	0.113943028486	0.0949720670391	0.135802469136	0.0395108184384	0.0402298850575	0.121186794818	0.153846153846	0.0222032450897	0.133593369088	0
TGME49_295450	0.127936031984	0.0782122905028	0.113580246914	0.0423330197554	0.0402298850575	0.112829084831	0.148829431438	0.0102476515798	0.11409068747	0
TGME49_223790	0.114942528736	0.116201117318	0.145679012346	0.0663217309501	0.0609195402299	0.137902214793	0.175585284281	0.0170794192997	0.100438810336	0
TGME49_253100	0.147926036982	0.0793296089385	0.150617283951	0.0733772342427	0.0666666666667	0.103635603845	0.16889632107	0.00853970964987	0.101413944417	0
TGME49_310010	0.0839580209895	0.0737430167598	0.172839506173	0.0451552210724	0.0448275862069	0.117843710823	0.145484949833	0.0170794192997	0.153096050707	1
TGME49_205170	0.154922538731	0.106145251397	0.150617283951	0.0606773283161	0.0586206896552	0.152110321772	0.130434782609	0.0290350128096	0.0828863968796	1
TGME49_293340	0.129935032484	0.0826815642458	0.153086419753	0.0578551269991	0.0586206896552	0.124529878813	0.207357859532	0.0222032450897	0.0711847879083	0
TGME49_239830	0.124937531234	0.068156424581	0.108641975309	0.0409219190969	0.0390804597701	0.120351023819	0.157190635452	0.00512382578992	0.13554363725	0
TGME49_258730	0.15792103948	0.0782122905028	0.111111111111	0.0409219190969	0.0459770114943	0.103635603845	0.138795986622	0.0153714773698	0.137493905412	0
TGME49_315370	0.139930034983	0.0569832402235	0.118518518519	0.0395108184384	0.035632183908	0.128708733807	0.135451505017	0.0170794192997	0.137493905412	1
TGME49_211340	0.103948025987	0.117318435754	0.128395061728	0.055032925682	0.0540229885057	0.110321771835	0.188963210702	0.0170794192997	0.103364212579	0
TGME49_272280	0.107946026987	0.0424581005587	0.128395061728	0.0437441204139	0.0459770114943	0.114500626828	0.138795986622	0.0119555935098	0.181374939054	0
TGME49_230210	0.155922038981	0.0793296089385	0.155555555556	0.0663217309501	0.0620689655172	0.134559130798	0.185618729097	0.0153714773698	0.10433934666	1
TGME49_220080	0.138930534733	0.0692737430168	0.153086419753	0.0606773283161	0.0551724137931	0.0852486418721	0.108695652174	0.0119555935098	0.129692832765	1
TGME49_267070	0.121939030485	0.0692737430168	0.182716049383	0.052210724365	0.048275862069	0.131216046803	0.170568561873	0.0204953031597	0.0799609946368	0
TGME49_208850	0.148925537231	0.0558659217877	0.116049382716	0.046566321731	0.0390804597701	0.0852486418721	0.14381270903	0.0170794192997	0.117991223793	0
TGME49_232670	0.139930034983	0.0513966480447	0.130864197531	0.055032925682	0.0551724137931	0.0927705808608	0.130434782609	0.0153714773698	0.10433934666	1
TGME49_238895	0.108945527236	0.0670391061453	0.128395061728	0.0338664158043	0.0402298850575	0.142916840786	0.140468227425	0.0239111870196	0.111165285227	0
TGME49_215500	0.112943528236	0.063687150838	0.108641975309	0.0324553151458	0.0367816091954	0.122858336816	0.133779264214	0.0170794192997	0.15602145295	1
TGME49_211360	0.109945027486	0.0391061452514	0.0913580246914	0.0366886171214	0.0390804597701	0.0994567488508	0.135451505017	0.0119555935098	0.164797659678	0
TGME49_306895	0.123938030985	0.0826815642458	0.108641975309	0.0479774223895	0.0494252873563	0.127037191809	0.158862876254	0.0170794192997	0.103364212579	0
TGME49_289920	0.141929035482	0.0826815642458	0.130864197531	0.0451552210724	0.0459770114943	0.0869201838696	0.0936454849498	0.0222032450897	0.130667966845	0
TGME49_267740	0.132933533233	0.0748603351955	0.130864197531	0.0395108184384	0.0402298850575	0.110321771835	0.140468227425	0.00853970964987	0.150170648464	0
TGME49_202020	0.15992003998	0.063687150838	0.140740740741	0.0620884289746	0.0655172413793	0.109486000836	0.113712374582	0.0204953031597	0.0994636762555	0
TGME49_319350	0.152923538231	0.0625698324022	0.106172839506	0.052210724365	0.0540229885057	0.119515252821	0.11872909699	0.0170794192997	0.138469039493	0
TGME49_295960	0.104947526237	0.0402234636872	0.128395061728	0.0620884289746	0.0551724137931	0.0944421228583	0.123745819398	0.0170794192997	0.0926377376889	0
TGME49_225870	0.15692153923	0.112849162011	0.143209876543	0.0606773283161	0.0597701149425	0.0927705808608	0.152173913043	0.0239111870196	0.0936128717699	0
TGME49_221530	0.122938530735	0.0972067039106	0.135802469136	0.052210724365	0.0505747126437	0.0969494358546	0.178929765886	0.0273270708796	0.110190151146	0
TGME49_206450	0.117941029485	0.0513966480447	0.140740740741	0.046566321731	0.051724137931	0.132887588801	0.153846153846	0.0222032450897	0.134568503169	0
TGME49_222710	0.122938530735	0.0815642458101	0.106172839506	0.0564440263405	0.0505747126437	0.120351023819	0.217391304348	0.0170794192997	0.105314480741	0
TGME49_282210	0.136931534233	0.0648044692737	0.153086419753	0.0677328316087	0.0632183908046	0.154617634768	0.127090301003	0.0222032450897	0.101413944417	0
TGME49_286600	0.122938530735	0.0502793296089	0.140740740741	0.0536218250235	0.0528735632184	0.119515252821	0.138795986622	0.0307429547395	0.110190151146	0
TGME49_228160	0.127936031984	0.063687150838	0.138271604938	0.0663217309501	0.0632183908046	0.159632260761	0.167224080268	0.0187873612297	0.100438810336	0
TGME49_313340	0.115942028986	0.115083798883	0.138271604938	0.055032925682	0.0563218390805	0.110321771835	0.177257525084	0.0153714773698	0.109215017065	0
TGME49_289340	0.113943028486	0.0983240223464	0.128395061728	0.055032925682	0.0528735632184	0.0835770998746	0.150501672241	0.0204953031597	0.143344709898	0
TGME49_210450	0.116941529235	0.0938547486034	0.140740740741	0.0395108184384	0.0425287356322	0.117007939824	0.110367892977	0.0068317677199	0.178449536811	0
TGME49_266970	0.134932533733	0.0793296089385	0.162962962963	0.0536218250235	0.0505747126437	0.0869201838696	0.128762541806	0.0256191289496	0.153096050707	0
TGME49_247960	0.126936531734	0.0614525139665	0.113580246914	0.0380997177799	0.0413793103448	0.130380275804	0.167224080268	0.0119555935098	0.116040955631	0
TGME49_297900	0.117941029485	0.0860335195531	0.140740740741	0.0409219190969	0.0436781609195	0.111993313832	0.132107023411	0.0273270708796	0.12481716236	0
TGME49_289990	0.117941029485	0.102793296089	0.120987654321	0.0395108184384	0.0413793103448	0.118679481822	0.183946488294	0.0068317677199	0.0955631399317	0
TGME49_257360	0.141929035482	0.11061452514	0.103703703704	0.046566321731	0.0471264367816	0.11366485583	0.138795986622	0.0153714773698	0.145294978059	0
TGME49_269010	0.108945527236	0.0502793296089	0.212345679012	0.0564440263405	0.0586206896552	0.139573756791	0.16889632107	0.0273270708796	0.0965382740127	0
TGME49_254730	0.115942028986	0.0715083798883	0.101234567901	0.0423330197554	0.0413793103448	0.127872962808	0.172240802676	0.0170794192997	0.107264748903	0
TGME49_225340	0.120939530235	0.0759776536313	0.111111111111	0.0507996237065	0.0471264367816	0.142916840786	0.188963210702	0.0204953031597	0.11409068747	0
TGME49_288380	0.125937031484	0.0748603351955	0.162962962963	0.049388523048	0.0413793103448	0.0910990388634	0.135451505017	0.0290350128096	0.107264748903	0
TGME49_201840	0.140929535232	0.0793296089385	0.143209876543	0.0677328316087	0.0609195402299	0.119515252821	0.170568561873	0.0290350128096	0.102389078498	0
TGME49_239800	0.136931534233	0.0692737430168	0.135802469136	0.0578551269991	0.0563218390805	0.0961136648558	0.142140468227	0.0256191289496	0.123842028279	0
TGME49_314080	0.139930034983	0.0748603351955	0.130864197531	0.0564440263405	0.0494252873563	0.127872962808	0.153846153846	0.0170794192997	0.106289614822	0
TGME49_288000	0.122938530735	0.0648044692737	0.130864197531	0.0437441204139	0.048275862069	0.10697868784	0.127090301003	0.0153714773698	0.130667966845	0
TGME49_224170	0.152923538231	0.0603351955307	0.123456790123	0.0592662276576	0.0655172413793	0.111993313832	0.133779264214	0.0273270708796	0.119941491955	0
TGME49_233220	0.108945527236	0.0502793296089	0.162962962963	0.0409219190969	0.0413793103448	0.131216046803	0.150501672241	0.0273270708796	0.110190151146	1
TGME49_285150	0.143928035982	0.0905027932961	0.120987654321	0.0578551269991	0.0540229885057	0.118679481822	0.160535117057	0.0239111870196	0.113115553389	0
TGME49_320080	0.155922038981	0.107262569832	0.148148148148	0.0888993414864	0.0804597701149	0.117843710823	0.163879598662	0.0119555935098	0.110190151146	0
TGME49_216810	0.132933533233	0.0659217877095	0.214814814815	0.0634995296331	0.0666666666667	0.0927705808608	0.140468227425	0.0256191289496	0.0955631399317	1
TGME49_311830	0.112943528236	0.0703910614525	0.101234567901	0.0380997177799	0.035632183908	0.10029251985	0.107023411371	0.0170794192997	0.164797659678	0
TGME49_231070	0.101949025487	0.059217877095	0.148148148148	0.0282220131703	0.035632183908	0.147931466778	0.167224080268	0.0170794192997	0.102389078498	1
TGME49_240560	0.128935532234	0.0446927374302	0.130864197531	0.0578551269991	0.0563218390805	0.120351023819	0.120401337793	0.0187873612297	0.117991223793	0
TGME49_209860	0.101949025487	0.0614525139665	0.172839506173	0.0395108184384	0.0379310344828	0.0910990388634	0.133779264214	0.0307429547395	0.164797659678	1
TGME49_310970	0.133933033483	0.0793296089385	0.123456790123	0.0747883349012	0.0689655172414	0.166318428751	0.182274247492	0.0256191289496	0.0984885421745	0
TGME49_222170	0.146926536732	0.0849162011173	0.182716049383	0.0776105362183	0.0804597701149	0.141245298788	0.153846153846	0.0204953031597	0.11409068747	0
TGME49_265650	0.108945527236	0.054748603352	0.204938271605	0.0634995296331	0.0632183908046	0.115336397827	0.153846153846	0.0290350128096	0.11506582155	0
TGME49_220900	0.105947026487	0.0703910614525	0.130864197531	0.0578551269991	0.0574712643678	0.116172168826	0.150501672241	0.0170794192997	0.103364212579	0
TGME49_233280	0.138930534733	0.0614525139665	0.128395061728	0.0423330197554	0.0494252873563	0.112829084831	0.140468227425	0.0136635354398	0.129692832765	0
TGME49_242700	0.127936031984	0.0782122905028	0.0987654320988	0.049388523048	0.048275862069	0.0860844128709	0.128762541806	0.0170794192997	0.151145782545	0
TGME49_278330	0.131934032984	0.077094972067	0.113580246914	0.0437441204139	0.0459770114943	0.120351023819	0.132107023411	0.0102476515798	0.149195514383	0
TGME49_205670	0.124937531234	0.100558659218	0.153086419753	0.0564440263405	0.0563218390805	0.132051817802	0.155518394649	0.0187873612297	0.116040955631	0
TGME49_209170	0.119940029985	0.0692737430168	0.150617283951	0.0578551269991	0.0528735632184	0.142916840786	0.165551839465	0.0239111870196	0.128717698684	0
TGME49_308840	0.144927536232	0.0670391061453	0.118518518519	0.0451552210724	0.0471264367816	0.0902632678646	0.115384615385	0.0256191289496	0.140419307655	0
TGME49_225160	0.0919540229885	0.0469273743017	0.125925925926	0.0324553151458	0.0379310344828	0.117843710823	0.105351170569	0.0153714773698	0.174549000488	0
TGME49_295125	0.139930034983	0.0782122905028	0.079012345679	0.049388523048	0.048275862069	0.102799832846	0.113712374582	0.0170794192997	0.0887372013652	1
TGME49_203160	0.125937031484	0.109497206704	0.120987654321	0.0352775164628	0.035632183908	0.118679481822	0.1872909699	0.0170794192997	0.127742564603	0
TGME49_256030	0.124937531234	0.0670391061453	0.125925925926	0.0479774223895	0.0425287356322	0.127872962808	0.107023411371	0.0153714773698	0.12481716236	0
TGME49_227840	0.101949025487	0.100558659218	0.165432098765	0.0634995296331	0.0528735632184	0.0727120768909	0.200668896321	0.0273270708796	0.111165285227	0
TGME49_309980	0.0999500249875	0.0871508379888	0.103703703704	0.0380997177799	0.0379310344828	0.0919348098621	0.133779264214	0.0136635354398	0.137493905412	1
TGME49_266900	0.135932033983	0.0871508379888	0.0938271604938	0.052210724365	0.0494252873563	0.116172168826	0.133779264214	0.0136635354398	0.117016089712	0
TGME49_289100	0.111944027986	0.101675977654	0.167901234568	0.0536218250235	0.0540229885057	0.109486000836	0.178929765886	0.0136635354398	0.139444173574	0
TGME49_240350	0.108945527236	0.0413407821229	0.143209876543	0.0479774223895	0.0379310344828	0.121186794818	0.157190635452	0.0153714773698	0.126767430522	1
TGME49_315130	0.118940529735	0.0748603351955	0.130864197531	0.0451552210724	0.0425287356322	0.106142916841	0.180602006689	0.0153714773698	0.137493905412	0
TGME49_233380	0.178910544728	0.0737430167598	0.153086419753	0.0663217309501	0.0701149425287	0.115336397827	0.125418060201	0.0187873612297	0.0984885421745	0
TGME49_239580	0.0939530234883	0.0793296089385	0.106172839506	0.0310442144873	0.0367816091954	0.104471374843	0.147157190635	0.0068317677199	0.125792296441	0
TGME49_213590	0.141929035482	0.0893854748603	0.150617283951	0.0606773283161	0.0597701149425	0.133723359799	0.14381270903	0.0239111870196	0.110190151146	0
TGME49_246710	0.112943528236	0.0972067039106	0.125925925926	0.0423330197554	0.0413793103448	0.120351023819	0.229096989967	0.0187873612297	0.0867869332033	0
TGME49_236020	0.128935532234	0.0860335195531	0.116049382716	0.052210724365	0.051724137931	0.0735478478897	0.150501672241	0.0187873612297	0.0887372013652	0
TGME49_245432	0.122938530735	0.0435754189944	0.17037037037	0.049388523048	0.0425287356322	0.101128290848	0.117056856187	0.0307429547395	0.133593369088	0
TGME49_313900	0.118940529735	0.0558659217877	0.17037037037	0.052210724365	0.0563218390805	0.160468031759	0.173913043478	0.0239111870196	0.0828863968796	1
TGME49_237070	0.128935532234	0.0502793296089	0.106172839506	0.0395108184384	0.0436781609195	0.0944421228583	0.14381270903	0.0136635354398	0.147245246221	0
TGME49_280375	0.139930034983	0.0659217877095	0.140740740741	0.052210724365	0.051724137931	0.0802340158796	0.132107023411	0.0068317677199	0.11506582155	1
TGME49_315350	0.150924537731	0.0949720670391	0.0938271604938	0.0437441204139	0.0459770114943	0.10697868784	0.142140468227	0.0187873612297	0.136518771331	0
TGME49_222350	0.116941529235	0.0927374301676	0.227160493827	0.0649106302916	0.0666666666667	0.115336397827	0.21237458194	0.0204953031597	0.0877620672843	0
TGME49_282130	0.109945027486	0.0670391061453	0.140740740741	0.0310442144873	0.0298850574713	0.0969494358546	0.14381270903	0.00341588385995	0.145294978059	0
TGME49_297710	0.128935532234	0.068156424581	0.167901234568	0.0649106302916	0.0666666666667	0.145424153782	0.16220735786	0.0136635354398	0.123842028279	0
TGME49_308960	0.127936031984	0.0692737430168	0.0888888888889	0.0395108184384	0.0367816091954	0.111993313832	0.175585284281	0.0239111870196	0.091662603608	1
TGME49_230980	0.102948525737	0.0972067039106	0.165432098765	0.049388523048	0.0494252873563	0.151274550773	0.170568561873	0.0256191289496	0.113115553389	1
TGME49_306890	0.087956021989	0.0703910614525	0.148148148148	0.0380997177799	0.0379310344828	0.154617634768	0.132107023411	0.0136635354398	0.125792296441	1
TGME49_271610	0.131934032984	0.0782122905028	0.155555555556	0.0536218250235	0.051724137931	0.11366485583	0.145484949833	0.0187873612297	0.120916626036	0
TGME49_250940	0.0889555222389	0.0480446927374	0.0864197530864	0.0395108184384	0.035632183908	0.103635603845	0.107023411371	0.0102476515798	0.204778156997	0
TGME49_219742	0.114942528736	0.0558659217877	0.0888888888889	0.0324553151458	0.0344827586207	0.126201420811	0.125418060201	0.0239111870196	0.130667966845	0
TGME49_240570	0.131934032984	0.0748603351955	0.148148148148	0.0536218250235	0.0494252873563	0.117843710823	0.122073578595	0.0119555935098	0.109215017065	0
TGME49_214410	0.151924037981	0.0748603351955	0.118518518519	0.0578551269991	0.0540229885057	0.10029251985	0.120401337793	0.0119555935098	0.112140419308	0
TGME49_278240	0.087956021989	0.0558659217877	0.2	0.0409219190969	0.0471264367816	0.159632260761	0.14381270903	0.0222032450897	0.0653339834227	1
TGME49_226030	0.122938530735	0.0748603351955	0.123456790123	0.0395108184384	0.0471264367816	0.101128290848	0.127090301003	0.0307429547395	0.12481716236	0
TGME49_208830	0.122938530735	0.0804469273743	0.130864197531	0.0451552210724	0.0425287356322	0.0910990388634	0.140468227425	0.0119555935098	0.118966357874	0
TGME49_221295	0.141929035482	0.0882681564246	0.143209876543	0.0479774223895	0.0425287356322	0.106142916841	0.133779264214	0.0187873612297	0.130667966845	0
TGME49_221250	0.108945527236	0.102793296089	0.175308641975	0.0451552210724	0.0471264367816	0.121186794818	0.182274247492	0.0170794192997	0.12481716236	0
TGME49_227430	0.126936531734	0.063687150838	0.113580246914	0.0451552210724	0.0505747126437	0.119515252821	0.133779264214	0.0239111870196	0.103364212579	0
TGME49_288600	0.136931534233	0.0625698324022	0.120987654321	0.0592662276576	0.0586206896552	0.105307145842	0.145484949833	0.0256191289496	0.111165285227	0
TGME49_224290	0.103948025987	0.0983240223464	0.175308641975	0.0578551269991	0.0574712643678	0.132051817802	0.172240802676	0.0222032450897	0.0945880058508	0
TGME49_305110	0.118940529735	0.0715083798883	0.118518518519	0.046566321731	0.0471264367816	0.119515252821	0.132107023411	0.0187873612297	0.153096050707	0
TGME49_217530	0.139930034983	0.0804469273743	0.140740740741	0.052210724365	0.0494252873563	0.130380275804	0.123745819398	0.0153714773698	0.13554363725	0
TGME49_201220	0.103948025987	0.0748603351955	0.145679012346	0.046566321731	0.0459770114943	0.143752611784	0.157190635452	0.0187873612297	0.112140419308	1
TGME49_206690	0.121939030485	0.0972067039106	0.130864197531	0.0409219190969	0.0413793103448	0.115336397827	0.163879598662	0.0153714773698	0.0887372013652	1
TGME49_242570	0.0999500249875	0.0625698324022	0.135802469136	0.0310442144873	0.0287356321839	0.125365649812	0.110367892977	0.0204953031597	0.153096050707	0
TGME49_251440	0.148925537231	0.0882681564246	0.113580246914	0.0479774223895	0.0459770114943	0.116172168826	0.140468227425	0.0153714773698	0.138469039493	0
TGME49_200130	0.130934532734	0.0614525139665	0.125925925926	0.055032925682	0.0494252873563	0.0869201838696	0.127090301003	0.00512382578992	0.148220380302	0
TGME49_276130	0.121939030485	0.0804469273743	0.172839506173	0.0507996237065	0.0505747126437	0.121186794818	0.165551839465	0.0187873612297	0.126767430522	0
TGME49_305050	0.126936531734	0.0938547486034	0.143209876543	0.055032925682	0.0505747126437	0.0927705808608	0.123745819398	0.0239111870196	0.136518771331	1
TGME49_204510	0.140929535232	0.0849162011173	0.138271604938	0.0606773283161	0.0597701149425	0.102799832846	0.16889632107	0.0222032450897	0.118966357874	0
TGME49_260540	0.15992003998	0.0860335195531	0.143209876543	0.0578551269991	0.0540229885057	0.107814458838	0.142140468227	0.0204953031597	0.127742564603	0
TGME49_219230	0.134932533733	0.0826815642458	0.125925925926	0.0677328316087	0.0655172413793	0.127872962808	0.16889632107	0.0119555935098	0.122866894198	0
TGME49_239780	0.127936031984	0.0614525139665	0.116049382716	0.046566321731	0.0425287356322	0.105307145842	0.14381270903	0.0136635354398	0.0936128717699	0
TGME49_241880	0.142928535732	0.0972067039106	0.16049382716	0.0578551269991	0.0597701149425	0.121186794818	0.16889632107	0.0290350128096	0.0663091175037	0
TGME49_270320	0.143928035982	0.0804469273743	0.125925925926	0.0677328316087	0.064367816092	0.121186794818	0.215719063545	0.0239111870196	0.0936128717699	0
TGME49_220270	0.147926036982	0.059217877095	0.175308641975	0.0761994355597	0.0701149425287	0.154617634768	0.173913043478	0.0153714773698	0.101413944417	0
TGME49_312480	0.144927536232	0.108379888268	0.135802469136	0.0733772342427	0.0724137931034	0.155453405767	0.192307692308	0.0187873612297	0.0945880058508	0
TGME49_229650	0.125937031484	0.116201117318	0.165432098765	0.0437441204139	0.0540229885057	0.139573756791	0.142140468227	0.0256191289496	0.110190151146	1
TGME49_207250	0.128935532234	0.0748603351955	0.111111111111	0.0437441204139	0.0425287356322	0.108650229837	0.140468227425	0.0119555935098	0.134568503169	0
TGME49_244050	0.0969515242379	0.0938547486034	0.116049382716	0.0592662276576	0.0574712643678	0.141245298788	0.285953177258	0.0222032450897	0.0780107264749	0
TGME49_208550	0.121939030485	0.0793296089385	0.130864197531	0.0507996237065	0.051724137931	0.108650229837	0.158862876254	0.0222032450897	0.137493905412	0
TGME49_245640	0.122938530735	0.0960893854749	0.0987654320988	0.0395108184384	0.0379310344828	0.106142916841	0.120401337793	0.0170794192997	0.12481716236	0
TGME49_247400	0.132933533233	0.0748603351955	0.125925925926	0.0437441204139	0.048275862069	0.101964061847	0.127090301003	0.0153714773698	0.129692832765	0
TGME49_221480	0.101949025487	0.0849162011173	0.120987654321	0.0423330197554	0.0459770114943	0.0919348098621	0.135451505017	0.0256191289496	0.180399804973	0
TGME49_295468	0.134932533733	0.0793296089385	0.125925925926	0.0507996237065	0.0540229885057	0.109486000836	0.180602006689	0.0119555935098	0.0887372013652	0
TGME49_225930	0.146926536732	0.0893854748603	0.125925925926	0.0691439322672	0.0689655172414	0.135394901797	0.145484949833	0.0256191289496	0.10433934666	0
TGME49_315390	0.126936531734	0.0558659217877	0.130864197531	0.0409219190969	0.0402298850575	0.107814458838	0.14381270903	0.0204953031597	0.144319843979	1
TGME49_230820	0.132933533233	0.0860335195531	0.116049382716	0.0423330197554	0.0425287356322	0.107814458838	0.14381270903	0.00853970964987	0.120916626036	1
TGME49_314780	0.114942528736	0.0748603351955	0.125925925926	0.0479774223895	0.0448275862069	0.0894274968659	0.125418060201	0.0273270708796	0.12481716236	0
TGME49_318690	0.0899550224888	0.0581005586592	0.135802469136	0.0380997177799	0.0367816091954	0.119515252821	0.135451505017	0.0239111870196	0.165772793759	0
TGME49_321470	0.143928035982	0.054748603352	0.133333333333	0.0395108184384	0.032183908046	0.117843710823	0.137123745819	0.0170794192997	0.151145782545	0
TGME49_225300	0.137931034483	0.063687150838	0.148148148148	0.0578551269991	0.0574712643678	0.0877559548684	0.123745819398	0.0204953031597	0.110190151146	0
TGME49_232780	0.115942028986	0.0648044692737	0.167901234568	0.0324553151458	0.0310344827586	0.104471374843	0.165551839465	0.00853970964987	0.107264748903	0
TGME49_231880	0.123938030985	0.063687150838	0.116049382716	0.0536218250235	0.048275862069	0.153781863769	0.145484949833	0.0170794192997	0.103364212579	1
TGME49_239890	0.169915042479	0.068156424581	0.140740740741	0.0536218250235	0.051724137931	0.102799832846	0.120401337793	0.0187873612297	0.119941491955	0
TGME49_257925	0.116941529235	0.063687150838	0.125925925926	0.049388523048	0.0494252873563	0.136230672796	0.172240802676	0.0119555935098	0.112140419308	1
TGME49_293368	0.114942528736	0.0703910614525	0.0888888888889	0.0395108184384	0.0390804597701	0.101964061847	0.100334448161	0.00512382578992	0.20867869332	1
TGME49_312330	0.110944527736	0.0748603351955	0.116049382716	0.0366886171214	0.0390804597701	0.116172168826	0.204013377926	0.0358667805295	0.129692832765	0
TGME49_275460	0.148925537231	0.0815642458101	0.153086419753	0.0620884289746	0.0609195402299	0.127037191809	0.150501672241	0.0187873612297	0.101413944417	0
TGME49_310620	0.119940029985	0.0983240223464	0.108641975309	0.0310442144873	0.0367816091954	0.138737985792	0.188963210702	0.0136635354398	0.142369575817	0
TGME49_209600	0.131934032984	0.0558659217877	0.145679012346	0.0479774223895	0.0471264367816	0.0885917258671	0.102006688963	0.0153714773698	0.15602145295	0
TGME49_301150	0.141929035482	0.0614525139665	0.120987654321	0.0380997177799	0.0379310344828	0.107814458838	0.0953177257525	0.0170794192997	0.152120916626	1
TGME49_208530	0.117941029485	0.122905027933	0.167901234568	0.0479774223895	0.048275862069	0.132887588801	0.23745819398	0.0170794192997	0.119941491955	0
TGME49_321490	0.116941529235	0.0536312849162	0.108641975309	0.046566321731	0.0425287356322	0.115336397827	0.148829431438	0.0119555935098	0.167723061921	0
TGME49_315980	0.127936031984	0.0960893854749	0.16049382716	0.0606773283161	0.0551724137931	0.138737985792	0.202341137124	0.0187873612297	0.0672842515846	0
TGME49_306480	0.0869565217391	0.0502793296089	0.22962962963	0.0451552210724	0.0402298850575	0.1997492687	0.207357859532	0.0187873612297	0.0477815699659	0
TGME49_304955	0.110944527736	0.0525139664804	0.2	0.0451552210724	0.0471264367816	0.127037191809	0.195652173913	0.0290350128096	0.0546075085324	1
TGME49_251740	0.103948025987	0.059217877095	0.18024691358	0.0395108184384	0.0471264367816	0.142916840786	0.172240802676	0.0170794192997	0.0858117991224	0
TGME49_294390	0.119940029985	0.128491620112	0.113580246914	0.0507996237065	0.0494252873563	0.108650229837	0.165551839465	0.0136635354398	0.137493905412	0
TGME49_237090	0.132933533233	0.119553072626	0.165432098765	0.0719661335842	0.0609195402299	0.123694107814	0.180602006689	0.0187873612297	0.101413944417	0
TGME49_233180	0.126936531734	0.0368715083799	0.212345679012	0.0507996237065	0.0471264367816	0.134559130798	0.138795986622	0.0341588385995	0.0955631399317	1
TGME49_263270	0.171914042979	0.105027932961	0.106172839506	0.055032925682	0.051724137931	0.108650229837	0.173913043478	0.0187873612297	0.091662603608	0
TGME49_281660	0.0929535232384	0.0335195530726	0.232098765432	0.0620884289746	0.0666666666667	0.129544504806	0.178929765886	0.0239111870196	0.168698196002	1
TGME49_275470	0.129935032484	0.0413407821229	0.123456790123	0.0564440263405	0.0551724137931	0.0835770998746	0.123745819398	0.0187873612297	0.107264748903	0
TGME49_274050	0.152923538231	0.0793296089385	0.123456790123	0.0606773283161	0.0563218390805	0.101128290848	0.123745819398	0.0307429547395	0.103364212579	0
TGME49_249670	0.116941529235	0.0837988826816	0.165432098765	0.0606773283161	0.0586206896552	0.11366485583	0.148829431438	0.0204953031597	0.125792296441	0
TGME49_200385	0.116941529235	0.0469273743017	0.140740740741	0.0479774223895	0.0505747126437	0.0902632678646	0.0886287625418	0.0256191289496	0.113115553389	1
TGME49_289930	0.118940529735	0.0905027932961	0.116049382716	0.046566321731	0.0459770114943	0.11366485583	0.130434782609	0.0136635354398	0.138469039493	0
TGME49_251690	0.0949525237381	0.0614525139665	0.177777777778	0.0409219190969	0.0448275862069	0.128708733807	0.137123745819	0.0136635354398	0.125792296441	0
TGME49_223262	0.117941029485	0.0581005586592	0.116049382716	0.0423330197554	0.0436781609195	0.0944421228583	0.133779264214	0.0204953031597	0.138469039493	1
TGME49_319900	0.131934032984	0.102793296089	0.175308641975	0.0564440263405	0.0551724137931	0.120351023819	0.163879598662	0.0239111870196	0.100438810336	0
TGME49_311380	0.152923538231	0.0826815642458	0.140740740741	0.0606773283161	0.0586206896552	0.127037191809	0.148829431438	0.0273270708796	0.117016089712	0
TGME49_219348	0.135932033983	0.0614525139665	0.116049382716	0.0395108184384	0.0402298850575	0.106142916841	0.132107023411	0.0136635354398	0.164797659678	0
TGME49_224130	0.115942028986	0.0569832402235	0.153086419753	0.0507996237065	0.0448275862069	0.129544504806	0.142140468227	0.0187873612297	0.117991223793	0
TGME49_225020	0.119940029985	0.0905027932961	0.153086419753	0.0395108184384	0.0448275862069	0.0910990388634	0.147157190635	0.0290350128096	0.111165285227	0
TGME49_286240	0.122938530735	0.0603351955307	0.212345679012	0.0578551269991	0.064367816092	0.146259924781	0.160535117057	0.0170794192997	0.0955631399317	0
TGME49_224630	0.141929035482	0.0446927374302	0.108641975309	0.0564440263405	0.0551724137931	0.120351023819	0.115384615385	0.0119555935098	0.113115553389	0
TGME49_261780	0.16091954023	0.101675977654	0.125925925926	0.0606773283161	0.0574712643678	0.106142916841	0.11872909699	0.0204953031597	0.111165285227	0
TGME49_315630	0.15692153923	0.0804469273743	0.16049382716	0.046566321731	0.048275862069	0.114500626828	0.148829431438	0.0119555935098	0.10433934666	1
TGME49_223750	0.133933033483	0.0916201117318	0.162962962963	0.0564440263405	0.0597701149425	0.130380275804	0.147157190635	0.0136635354398	0.117016089712	0
TGME49_229280	0.0929535232384	0.0335195530726	0.234567901235	0.046566321731	0.0459770114943	0.160468031759	0.142140468227	0.0256191289496	0.0965382740127	1
TGME49_276930	0.118940529735	0.106145251397	0.111111111111	0.0352775164628	0.0344827586207	0.0877559548684	0.11872909699	0.0102476515798	0.14627011214	0
TGME49_203770	0.155922038981	0.0759776536313	0.125925925926	0.049388523048	0.0436781609195	0.110321771835	0.158862876254	0.0222032450897	0.108239882984	0
TGME49_243460	0.0999500249875	0.068156424581	0.217283950617	0.0536218250235	0.0666666666667	0.152110321772	0.153846153846	0.0204953031597	0.0848366650414	1
TGME49_273720	0.106946526737	0.0692737430168	0.116049382716	0.0352775164628	0.035632183908	0.129544504806	0.14381270903	0.0222032450897	0.113115553389	0
TGME49_202100	0.131934032984	0.0860335195531	0.111111111111	0.0395108184384	0.0402298850575	0.0977852068533	0.132107023411	0.0136635354398	0.136518771331	0
TGME49_319360	0.138930534733	0.0603351955307	0.145679012346	0.0536218250235	0.0574712643678	0.101964061847	0.145484949833	0.0153714773698	0.12481716236	0
TGME49_300052	0.168915542229	0.0972067039106	0.0814814814815	0.0578551269991	0.0563218390805	0.101128290848	0.147157190635	0.00853970964987	0.120916626036	1
TGME49_255450	0.112943528236	0.0581005586592	0.145679012346	0.052210724365	0.0586206896552	0.173840367739	0.167224080268	0.0187873612297	0.117991223793	1
TGME49_323110	0.141929035482	0.0603351955307	0.140740740741	0.0649106302916	0.0609195402299	0.101964061847	0.122073578595	0.0273270708796	0.106289614822	0
TGME49_271892	0.121939030485	0.0648044692737	0.130864197531	0.0479774223895	0.0494252873563	0.106142916841	0.148829431438	0.0170794192997	0.144319843979	1
TGME49_318370	0.107946026987	0.059217877095	0.148148148148	0.0437441204139	0.0459770114943	0.151274550773	0.224080267559	0.0170794192997	0.0965382740127	0
TGME49_262010	0.116941529235	0.100558659218	0.123456790123	0.0437441204139	0.0471264367816	0.0927705808608	0.19397993311	0.0170794192997	0.120916626036	0
TGME49_309770	0.145927036482	0.0837988826816	0.133333333333	0.0564440263405	0.0505747126437	0.119515252821	0.165551839465	0.0170794192997	0.105314480741	0
TGME49_243430	0.125937031484	0.0793296089385	0.125925925926	0.049388523048	0.051724137931	0.0910990388634	0.152173913043	0.0102476515798	0.161872257435	0
TGME49_272540	0.109945027486	0.0525139664804	0.125925925926	0.0366886171214	0.0333333333333	0.114500626828	0.155518394649	0.0170794192997	0.136518771331	1
TGME49_218215	0.114942528736	0.0446927374302	0.135802469136	0.0366886171214	0.035632183908	0.101128290848	0.133779264214	0.0222032450897	0.171623598245	1
TGME49_306730	0.15792103948	0.0648044692737	0.128395061728	0.055032925682	0.0551724137931	0.0793982448809	0.11872909699	0.0273270708796	0.153096050707	0
TGME49_281360	0.0949525237381	0.0279329608939	0.101234567901	0.0366886171214	0.0390804597701	0.17969076473	0.163879598662	0.0136635354398	0.112140419308	1
TGME49_224760	0.130934532734	0.059217877095	0.128395061728	0.0479774223895	0.051724137931	0.111993313832	0.117056856187	0.0102476515798	0.14627011214	0
TGME49_232170	0.128935532234	0.0581005586592	0.130864197531	0.055032925682	0.0586206896552	0.126201420811	0.198996655518	0.0153714773698	0.121891760117	1
TGME49_300040	0.16091954023	0.0692737430168	0.177777777778	0.0776105362183	0.0666666666667	0.107814458838	0.173913043478	0.0187873612297	0.123842028279	0
TGME49_247370	0.130934532734	0.0670391061453	0.185185185185	0.055032925682	0.0563218390805	0.126201420811	0.183946488294	0.0256191289496	0.0994636762555	1
TGME49_225680	0.121939030485	0.0703910614525	0.118518518519	0.0409219190969	0.0425287356322	0.0927705808608	0.122073578595	0.0102476515798	0.134568503169	1
TGME49_270865	0.126936531734	0.0938547486034	0.172839506173	0.0536218250235	0.0563218390805	0.10697868784	0.127090301003	0.0239111870196	0.108239882984	1
TGME49_236060	0.155922038981	0.0804469273743	0.16049382716	0.0564440263405	0.051724137931	0.0969494358546	0.165551839465	0.0256191289496	0.13554363725	0
TGME49_309600	0.129935032484	0.0826815642458	0.177777777778	0.0705550329257	0.0609195402299	0.122858336816	0.178929765886	0.0153714773698	0.0965382740127	0
TGME49_216440	0.145927036482	0.105027932961	0.133333333333	0.0423330197554	0.0402298850575	0.123694107814	0.170568561873	0.0307429547395	0.106289614822	0
TGME49_249990	0.124937531234	0.0849162011173	0.18024691358	0.0564440263405	0.0597701149425	0.117007939824	0.198996655518	0.0204953031597	0.120916626036	0
TGME49_244150	0.0979510244878	0.0893854748603	0.197530864198	0.0620884289746	0.0597701149425	0.140409527789	0.204013377926	0.0341588385995	0.105314480741	0
TGME49_240325	0.101949025487	0.0357541899441	0.140740740741	0.0409219190969	0.0413793103448	0.122858336816	0.138795986622	0.0136635354398	0.131643100926	1
TGME49_292260	0.121939030485	0.0558659217877	0.143209876543	0.0296331138288	0.032183908046	0.103635603845	0.140468227425	0.0187873612297	0.144319843979	0
TGME49_251540	0.135932033983	0.063687150838	0.222222222222	0.0649106302916	0.064367816092	0.141245298788	0.165551839465	0.0170794192997	0.103364212579	0
TGME49_254120	0.137931034483	0.146368715084	0.158024691358	0.0606773283161	0.0597701149425	0.108650229837	0.182274247492	0.0256191289496	0.106289614822	1
TGME49_216140	0.145927036482	0.0536312849162	0.135802469136	0.0649106302916	0.0655172413793	0.102799832846	0.103678929766	0.0170794192997	0.113115553389	0
TGME49_264610	0.121939030485	0.0659217877095	0.111111111111	0.0409219190969	0.0367816091954	0.115336397827	0.108695652174	0.0187873612297	0.138469039493	0
TGME49_222370	0.121939030485	0.0446927374302	0.204938271605	0.0606773283161	0.0563218390805	0.140409527789	0.167224080268	0.0273270708796	0.130667966845	0
TGME49_305630	0.105947026487	0.0424581005587	0.202469135802	0.0592662276576	0.0574712643678	0.130380275804	0.160535117057	0.0290350128096	0.0780107264749	0
TGME49_242625	0.0939530234883	0.0737430167598	0.172839506173	0.0366886171214	0.0413793103448	0.134559130798	0.178929765886	0.0290350128096	0.103364212579	1
TGME49_218550	0.105947026487	0.0715083798883	0.192592592593	0.0423330197554	0.0448275862069	0.132887588801	0.147157190635	0.0187873612297	0.102389078498	0
TGME49_205420	0.127936031984	0.072625698324	0.113580246914	0.0479774223895	0.0459770114943	0.123694107814	0.153846153846	0.0187873612297	0.134568503169	1
TGME49_249350	0.0989505247376	0.0826815642458	0.133333333333	0.0395108184384	0.0425287356322	0.0727120768909	0.177257525084	0.0170794192997	0.143344709898	0
TGME49_203780	0.127936031984	0.0536312849162	0.125925925926	0.0620884289746	0.0620689655172	0.139573756791	0.222408026756	0.0222032450897	0.0692345197465	0
TGME49_289690	0.142928535732	0.0603351955307	0.167901234568	0.0578551269991	0.0563218390805	0.121186794818	0.110367892977	0.0239111870196	0.106289614822	1
TGME49_255895	0.121939030485	0.0782122905028	0.135802469136	0.0451552210724	0.0436781609195	0.117843710823	0.148829431438	0.0102476515798	0.0994636762555	1
TGME49_281350	0	0	0	0	0	0.0300877559549	0	0	0	0
TGME49_258462	0.122938530735	0.0837988826816	0.118518518519	0.0451552210724	0.0436781609195	0.0919348098621	0.11872909699	0.0170794192997	0.121891760117	1
TGME49_209490	0.133933033483	0.0949720670391	0.130864197531	0.0564440263405	0.0505747126437	0.120351023819	0.148829431438	0.0290350128096	0.0945880058508	0
TGME49_216620	0.100949525237	0.108379888268	0.130864197531	0.0507996237065	0.0505747126437	0.147095695779	0.198996655518	0.0239111870196	0.0838615309605	0
TGME49_223700	0.136931534233	0.0614525139665	0.0987654320988	0.049388523048	0.0425287356322	0.0902632678646	0.132107023411	0.0170794192997	0.120916626036	0
TGME49_203040	0.114942528736	0.0435754189944	0.167901234568	0.0479774223895	0.0459770114943	0.111157542833	0.148829431438	0.0068317677199	0.100438810336	1
TGME49_246550	0.122938530735	0.0882681564246	0.155555555556	0.0296331138288	0.0344827586207	0.136230672796	0.16889632107	0.0068317677199	0.106289614822	0
TGME49_268820	0.0889555222389	0.0692737430168	0.162962962963	0.0451552210724	0.0494252873563	0.122022565817	0.115384615385	0.0239111870196	0.138469039493	1
TGME49_209890	0.129935032484	0.0927374301676	0.108641975309	0.055032925682	0.0471264367816	0.116172168826	0.150501672241	0.0187873612297	0.131643100926	0
TGME49_203540	0.153923038481	0.0480446927374	0.155555555556	0.0451552210724	0.0540229885057	0.112829084831	0.147157190635	0.0187873612297	0.123842028279	1
TGME49_291020	0.123938030985	0.0916201117318	0.113580246914	0.0423330197554	0.035632183908	0.137902214793	0.185618729097	0.0119555935098	0.105314480741	0
TGME49_222840	0.134932533733	0.0860335195531	0.118518518519	0.055032925682	0.048275862069	0.122858336816	0.157190635452	0.0222032450897	0.103364212579	1
TGME49_236670	0.151924037981	0.0558659217877	0.148148148148	0.0620884289746	0.0689655172414	0.130380275804	0.155518394649	0.0102476515798	0.0965382740127	0
TGME49_233130	0.155922038981	0.0916201117318	0.19012345679	0.0733772342427	0.0770114942529	0.108650229837	0.1872909699	0.0170794192997	0.0897123354461	0
TGME49_209470	0.125937031484	0.0648044692737	0.111111111111	0.0606773283161	0.0563218390805	0.109486000836	0.127090301003	0.0136635354398	0.15602145295	0
TGME49_239820	0.148925537231	0.0782122905028	0.130864197531	0.055032925682	0.0528735632184	0.0977852068533	0.0986622073579	0.0204953031597	0.13554363725	0
TGME49_265080	0.116941529235	0.0659217877095	0.106172839506	0.0352775164628	0.0402298850575	0.138737985792	0.142140468227	0.0136635354398	0.121891760117	0
TGME49_258700	0.0929535232384	0.0536312849162	0.162962962963	0.0423330197554	0.0459770114943	0.155453405767	0.177257525084	0.0204953031597	0.120916626036	1
TGME49_267725	0.130934532734	0.0737430167598	0.150617283951	0.0380997177799	0.0402298850575	0.107814458838	0.153846153846	0.0307429547395	0.116040955631	0
TGME49_250955	0.142928535732	0.0335195530726	0.148148148148	0.0761994355597	0.0666666666667	0.132051817802	0.130434782609	0.0239111870196	0.076060458313	0
TGME49_207610	0.0929535232384	0.0402234636872	0.120987654321	0.0437441204139	0.0448275862069	0.117007939824	0.145484949833	0.00512382578992	0.148220380302	1
TGME49_308093	0.112943528236	0.0581005586592	0.158024691358	0.0409219190969	0.0528735632184	0.109486000836	0.102006688963	0.0222032450897	0.0838615309605	0
TGME49_203010	0.121939030485	0.0502793296089	0.150617283951	0.0451552210724	0.0448275862069	0.120351023819	0.157190635452	0.0290350128096	0.0984885421745	0
TGME49_229680	0.130934532734	0.122905027933	0.17037037037	0.0761994355597	0.067816091954	0.120351023819	0.188963210702	0.0256191289496	0.119941491955	0
TGME49_301470	0.120939530235	0.054748603352	0.162962962963	0.0409219190969	0.0413793103448	0.127872962808	0.130434782609	0.0256191289496	0.127742564603	0
TGME49_286680	0.131934032984	0.059217877095	0.143209876543	0.049388523048	0.051724137931	0.112829084831	0.135451505017	0.0290350128096	0.10433934666	0
TGME49_231640	0.148925537231	0.0513966480447	0.192592592593	0.0620884289746	0.0528735632184	0.118679481822	0.160535117057	0.0256191289496	0.0945880058508	0
TGME49_220890	0.131934032984	0.103910614525	0.101234567901	0.0507996237065	0.051724137931	0.0994567488508	0.125418060201	0.0102476515798	0.119941491955	0
TGME49_265270	0.16191904048	0.103910614525	0.177777777778	0.0945437441204	0.0827586206897	0.133723359799	0.224080267559	0.0290350128096	0.076060458313	0
TGME49_288840	0.107946026987	0.0469273743017	0.150617283951	0.049388523048	0.0540229885057	0.145424153782	0.138795986622	0.0239111870196	0.133593369088	0
TGME49_202430	0.123938030985	0.0692737430168	0.155555555556	0.055032925682	0.0551724137931	0.106142916841	0.123745819398	0.0187873612297	0.151145782545	0
TGME49_203720	0.154922538731	0.0972067039106	0.0987654320988	0.0606773283161	0.0574712643678	0.0986209778521	0.120401337793	0.0256191289496	0.127742564603	0
TGME49_233360	0.121939030485	0.063687150838	0.0962962962963	0.046566321731	0.0448275862069	0.101128290848	0.125418060201	0.0153714773698	0.137493905412	0
TGME49_249440	0.0899550224888	0.0357541899441	0.172839506173	0.0380997177799	0.0413793103448	0.140409527789	0.123745819398	0.0119555935098	0.155046318869	1
TGME49_229420	0.130934532734	0.0949720670391	0.17037037037	0.049388523048	0.0448275862069	0.119515252821	0.137123745819	0.0239111870196	0.136518771331	0
TGME49_307030	0.15992003998	0.077094972067	0.138271604938	0.0733772342427	0.0701149425287	0.104471374843	0.165551839465	0.0204953031597	0.118966357874	0
TGME49_252640	0.145927036482	0.0402234636872	0.106172839506	0.0564440263405	0.0574712643678	0.116172168826	0.100334448161	0.0290350128096	0.140419307655	0
TGME49_312950	0.123938030985	0.0648044692737	0.0987654320988	0.0380997177799	0.0425287356322	0.107814458838	0.115384615385	0.0153714773698	0.125792296441	0
TGME49_234530	0.155922038981	0.0905027932961	0.143209876543	0.055032925682	0.051724137931	0.110321771835	0.140468227425	0.0273270708796	0.0975134080936	0
TGME49_218880	0.125937031484	0.0983240223464	0.148148148148	0.0451552210724	0.0471264367816	0.123694107814	0.204013377926	0.0204953031597	0.130667966845	0
TGME49_308075	0.169915042479	0.0569832402235	0.128395061728	0.0507996237065	0.0494252873563	0.102799832846	0.123745819398	0.0153714773698	0.106289614822	0
TGME49_306570	0.119940029985	0.0569832402235	0.0864197530864	0.0423330197554	0.0459770114943	0.121186794818	0.140468227425	0.0136635354398	0.132618235007	1
TGME49_223810	0.139930034983	0.11061452514	0.18024691358	0.0677328316087	0.0574712643678	0.0910990388634	0.152173913043	0.0358667805295	0.101413944417	0
TGME49_258800	0.111944027986	0.0659217877095	0.123456790123	0.0380997177799	0.0390804597701	0.10029251985	0.152173913043	0.0256191289496	0.147245246221	1
TGME49_238980	0.0749625187406	0.054748603352	0.145679012346	0.0380997177799	0.032183908046	0.155453405767	0.128762541806	0.0170794192997	0.150170648464	1
TGME49_212290	0.16291854073	0.0703910614525	0.123456790123	0.0634995296331	0.0540229885057	0.105307145842	0.113712374582	0.0187873612297	0.118966357874	0
TGME49_215640	0.106946526737	0.0860335195531	0.138271604938	0.0437441204139	0.0425287356322	0.109486000836	0.150501672241	0.0341588385995	0.132618235007	0
TGME49_315750	0.136931534233	0.0983240223464	0.148148148148	0.055032925682	0.0505747126437	0.122022565817	0.155518394649	0.0204953031597	0.107264748903	0
TGME49_225830	0.109945027486	0.0826815642458	0.120987654321	0.0395108184384	0.032183908046	0.101128290848	0.147157190635	0.0102476515798	0.144319843979	0
TGME49_318750	0.16191904048	0.0569832402235	0.155555555556	0.0818438381938	0.0758620689655	0.0936063518596	0.147157190635	0.0119555935098	0.132618235007	0
TGME49_319550	0.137931034483	0.102793296089	0.165432098765	0.0578551269991	0.0563218390805	0.137066443794	0.167224080268	0.0170794192997	0.0887372013652	0
TGME49_260400	0.150924537731	0.0927374301676	0.155555555556	0.052210724365	0.0528735632184	0.112829084831	0.142140468227	0.0170794192997	0.11409068747	0
TGME49_247390	0.0739630184908	0.0469273743017	0.165432098765	0.0423330197554	0.0459770114943	0.163811115754	0.172240802676	0.0068317677199	0.165772793759	0
TGME49_265390	0.106946526737	0.107262569832	0.103703703704	0.0536218250235	0.0528735632184	0.142916840786	0.277591973244	0.00853970964987	0.0994636762555	0
TGME49_219650	0.137931034483	0.0815642458101	0.133333333333	0.0564440263405	0.0586206896552	0.127872962808	0.173913043478	0.0102476515798	0.111165285227	1
TGME49_295850	0.0989505247376	0.0737430167598	0.167901234568	0.049388523048	0.051724137931	0.151274550773	0.147157190635	0.0119555935098	0.117016089712	1
TGME49_293430	0.121939030485	0.0659217877095	0.143209876543	0.049388523048	0.0436781609195	0.108650229837	0.122073578595	0.0222032450897	0.138469039493	0
TGME49_226710	0.117941029485	0.0826815642458	0.18024691358	0.055032925682	0.0574712643678	0.119515252821	0.207357859532	0.0290350128096	0.076060458313	0
TGME49_254290	0.0989505247376	0.0715083798883	0.138271604938	0.0310442144873	0.0310344827586	0.120351023819	0.165551839465	0.0239111870196	0.11506582155	0
TGME49_215340	0.120939530235	0.0480446927374	0.133333333333	0.052210724365	0.0528735632184	0.108650229837	0.145484949833	0.0222032450897	0.0984885421745	1
TGME49_227600	0.150924537731	0.0860335195531	0.16049382716	0.0705550329257	0.064367816092	0.127037191809	0.138795986622	0.0324508966695	0.0965382740127	0
TGME49_275590	0.122938530735	0.0603351955307	0.079012345679	0.049388523048	0.0540229885057	0.126201420811	0.130434782609	0.0119555935098	0.120916626036	1
TGME49_286150	0.125937031484	0.0826815642458	0.17037037037	0.052210724365	0.0505747126437	0.111993313832	0.135451505017	0.0273270708796	0.129692832765	0
TGME49_231400	0.146926536732	0.0882681564246	0.0666666666667	0.0479774223895	0.0448275862069	0.125365649812	0.138795986622	0.0119555935098	0.126767430522	1
TGME49_244320	0.135932033983	0.0837988826816	0.148148148148	0.049388523048	0.0448275862069	0.122022565817	0.150501672241	0.0307429547395	0.117991223793	0
TGME49_240410	0.113943028486	0.0715083798883	0.143209876543	0.049388523048	0.048275862069	0.128708733807	0.147157190635	0.0170794192997	0.0877620672843	0
TGME49_278850	0.123938030985	0.108379888268	0.175308641975	0.0677328316087	0.0655172413793	0.144588382783	0.185618729097	0.0256191289496	0.0877620672843	0
TGME49_314560	0.168915542229	0.059217877095	0.120987654321	0.0620884289746	0.0666666666667	0.0760551608859	0.0869565217391	0.0153714773698	0.0926377376889	1
TGME49_313130	0.0849575212394	0.0882681564246	0.155555555556	0.0296331138288	0.0310344827586	0.119515252821	0.21237458194	0.0187873612297	0.123842028279	0
TGME49_272370	0.15692153923	0.068156424581	0.150617283951	0.0663217309501	0.067816091954	0.106142916841	0.177257525084	0.0170794192997	0.112140419308	0
TGME49_259690	0.147926036982	0.0916201117318	0.0962962962963	0.0564440263405	0.0540229885057	0.114500626828	0.130434782609	0.0170794192997	0.112140419308	1
TGME49_234270	0.120939530235	0.0949720670391	0.145679012346	0.0592662276576	0.0574712643678	0.153781863769	0.173913043478	0.0187873612297	0.0702096538274	1
TGME49_278940	0.113943028486	0.105027932961	0.113580246914	0.0564440263405	0.0551724137931	0.114500626828	0.167224080268	0.0239111870196	0.0955631399317	0
TGME49_237510	0.147926036982	0.072625698324	0.0913580246914	0.0578551269991	0.051724137931	0.10697868784	0.130434782609	0.0153714773698	0.150170648464	0
TGME49_299060	0.144927536232	0.101675977654	0.135802469136	0.046566321731	0.0436781609195	0.112829084831	0.132107023411	0.0187873612297	0.100438810336	0
TGME49_221260	0.0979510244878	0.0860335195531	0.18024691358	0.0437441204139	0.0402298850575	0.122858336816	0.173913043478	0.0256191289496	0.134568503169	0
TGME49_288500	0.125937031484	0.072625698324	0.118518518519	0.0409219190969	0.0402298850575	0.147095695779	0.163879598662	0.0187873612297	0.0984885421745	0
TGME49_300120	0.125937031484	0.0670391061453	0.22962962963	0.0592662276576	0.0655172413793	0.137902214793	0.14381270903	0.0290350128096	0.141394441736	1
TGME49_254360	0.137931034483	0.0603351955307	0.135802469136	0.0437441204139	0.0448275862069	0.0927705808608	0.157190635452	0.0153714773698	0.103364212579	1
TGME49_217182	0.125937031484	0.0793296089385	0.153086419753	0.0606773283161	0.0609195402299	0.126201420811	0.178929765886	0.0136635354398	0.125792296441	1
TGME49_239100	0.154922538731	0.125139664804	0.16049382716	0.0592662276576	0.0597701149425	0.114500626828	0.152173913043	0.0170794192997	0.107264748903	0
TGME49_213350	0.146926536732	0.0938547486034	0.130864197531	0.0592662276576	0.0505747126437	0.104471374843	0.142140468227	0.0290350128096	0.126767430522	0
TGME49_205730	0.114942528736	0.0737430167598	0.135802469136	0.0395108184384	0.0425287356322	0.116172168826	0.142140468227	0.0256191289496	0.117016089712	0
TGME49_229250	0.130934532734	0.0782122905028	0.150617283951	0.0507996237065	0.0494252873563	0.115336397827	0.150501672241	0.0187873612297	0.138469039493	0
TGME49_277490	0.120939530235	0.0659217877095	0.138271604938	0.049388523048	0.0540229885057	0.0927705808608	0.117056856187	0.0239111870196	0.13554363725	0
TGME49_231840	0.07996001999	0.0368715083799	0.23950617284	0.0366886171214	0.048275862069	0.135394901797	0.150501672241	0.0256191289496	0.15602145295	1
TGME49_270190	0.114942528736	0.0815642458101	0.19012345679	0.0564440263405	0.0609195402299	0.175511909737	0.190635451505	0.0170794192997	0.0858117991224	1
TGME49_254440	0.152923538231	0.0994413407821	0.175308641975	0.055032925682	0.0551724137931	0.127872962808	0.198996655518	0.0222032450897	0.091662603608	0
TGME49_273340	0.124937531234	0.0458100558659	0.138271604938	0.0507996237065	0.0494252873563	0.111993313832	0.113712374582	0.0153714773698	0.189176011702	1
TGME49_227360	0.150924537731	0.122905027933	0.083950617284	0.0578551269991	0.051724137931	0.119515252821	0.160535117057	0.0153714773698	0.130667966845	0
TGME49_226060	0.109945027486	0.0849162011173	0.204938271605	0.0634995296331	0.0540229885057	0.115336397827	0.239130434783	0.0187873612297	0.0926377376889	0
TGME49_282000	0.144927536232	0.0715083798883	0.113580246914	0.055032925682	0.0528735632184	0.0994567488508	0.172240802676	0.0170794192997	0.15602145295	0
TGME49_258410	0.15692153923	0.0815642458101	0.162962962963	0.0733772342427	0.0735632183908	0.115336397827	0.138795986622	0.0187873612297	0.0936128717699	0
TGME49_245480	0.132933533233	0.0804469273743	0.120987654321	0.052210724365	0.0540229885057	0.101128290848	0.16220735786	0.0290350128096	0.122866894198	0
TGME49_248460	0.129935032484	0.0893854748603	0.0938271604938	0.046566321731	0.0471264367816	0.0844128708734	0.137123745819	0.0136635354398	0.151145782545	0
TGME49_252500	0.102948525737	0.0648044692737	0.123456790123	0.0268109125118	0.0344827586207	0.128708733807	0.138795986622	0.0170794192997	0.113115553389	0
TGME49_274120	0.117941029485	0.0994413407821	0.108641975309	0.049388523048	0.0597701149425	0.161303802758	0.16220735786	0.0119555935098	0.13554363725	0
TGME49_285650	0.0919540229885	0.0871508379888	0.128395061728	0.0423330197554	0.048275862069	0.118679481822	0.200668896321	0.0290350128096	0.112140419308	0
TGME49_283860	0.15792103948	0.0804469273743	0.0962962962963	0.0451552210724	0.0448275862069	0.0844128708734	0.138795986622	0.0153714773698	0.122866894198	1
TGME49_238210	0.134932533733	0.0692737430168	0.150617283951	0.0663217309501	0.0586206896552	0.129544504806	0.16220735786	0.0324508966695	0.111165285227	0
TGME49_289600	0.136931534233	0.0614525139665	0.155555555556	0.0451552210724	0.0413793103448	0.127872962808	0.123745819398	0.0136635354398	0.133593369088	0
TGME49_266270	0.121939030485	0.0737430167598	0.16049382716	0.0507996237065	0.0505747126437	0.104471374843	0.170568561873	0.0222032450897	0.122866894198	0
TGME49_272490	0.101949025487	0.0648044692737	0.140740740741	0.0719661335842	0.0666666666667	0.154617634768	0.301003344482	0.0222032450897	0.0633837152608	1
TGME49_215470	0.132933533233	0.0849162011173	0.128395061728	0.052210724365	0.0448275862069	0.120351023819	0.16889632107	0.0256191289496	0.122866894198	0
TGME49_278130	0.118940529735	0.0558659217877	0.130864197531	0.0338664158043	0.0413793103448	0.125365649812	0.125418060201	0.0153714773698	0.154071184788	0
TGME49_214760	0.141929035482	0.0927374301676	0.128395061728	0.0620884289746	0.0609195402299	0.101128290848	0.173913043478	0.0170794192997	0.130667966845	0
TGME49_201100	0.122938530735	0.0368715083799	0.167901234568	0.0536218250235	0.051724137931	0.139573756791	0.16889632107	0.0119555935098	0.0906874695271	0
TGME49_252860	0.113943028486	0.0614525139665	0.135802469136	0.0437441204139	0.051724137931	0.127037191809	0.153846153846	0.0239111870196	0.122866894198	0
TGME49_239330	0.142928535732	0.125139664804	0.148148148148	0.0634995296331	0.0597701149425	0.129544504806	0.1872909699	0.0256191289496	0.111165285227	0
TGME49_226740	0.136931534233	0.0871508379888	0.148148148148	0.0578551269991	0.0609195402299	0.155453405767	0.252508361204	0.0136635354398	0.0721599219893	0
TGME49_281990	0.123938030985	0.0603351955307	0.162962962963	0.0536218250235	0.0528735632184	0.128708733807	0.108695652174	0.0239111870196	0.133593369088	0
TGME49_287240	0.102948525737	0.0905027932961	0.118518518519	0.0409219190969	0.0402298850575	0.101128290848	0.0953177257525	0.0119555935098	0.156996587031	0
TGME49_205650	0.155922038981	0.077094972067	0.120987654321	0.0691439322672	0.0689655172414	0.0986209778521	0.152173913043	0.0204953031597	0.0858117991224	0
TGME49_272650	0.117941029485	0.0335195530726	0.214814814815	0.0634995296331	0.0724137931034	0.154617634768	0.16889632107	0.0239111870196	0.0643588493418	1
TGME49_259965	0.114942528736	0.0960893854749	0.103703703704	0.0352775164628	0.0344827586207	0.115336397827	0.158862876254	0.0119555935098	0.120916626036	1
TGME49_251180	0.129935032484	0.0469273743017	0.167901234568	0.0649106302916	0.0597701149425	0.132051817802	0.135451505017	0.0307429547395	0.0955631399317	0
TGME49_203390	0.0769615192404	0.113966480447	0.158024691358	0.0395108184384	0.0425287356322	0.132887588801	0.245819397993	0.0187873612297	0.126767430522	0
TGME49_293860	0.118940529735	0.0837988826816	0.143209876543	0.052210724365	0.051724137931	0.110321771835	0.170568561873	0.0204953031597	0.120916626036	0
TGME49_202140	0.140929535232	0.0826815642458	0.145679012346	0.0620884289746	0.0574712643678	0.110321771835	0.16220735786	0.0153714773698	0.117016089712	1
TGME49_310275	0.120939530235	0.0826815642458	0.120987654321	0.052210724365	0.051724137931	0.0902632678646	0.133779264214	0.0136635354398	0.195026816187	0
TGME49_262400	0.121939030485	0.0692737430168	0.175308641975	0.0592662276576	0.0597701149425	0.145424153782	0.178929765886	0.0187873612297	0.0828863968796	1
TGME49_253820	0.16091954023	0.0927374301676	0.165432098765	0.0479774223895	0.0494252873563	0.108650229837	0.113712374582	0.0102476515798	0.100438810336	0
TGME49_269315	0.125937031484	0.0502793296089	0.145679012346	0.0536218250235	0.0540229885057	0.0961136648558	0.145484949833	0.0170794192997	0.132618235007	0
TGME49_286770	0.113943028486	0.0815642458101	0.135802469136	0.0479774223895	0.0505747126437	0.108650229837	0.173913043478	0.0136635354398	0.122866894198	0
TGME49_243140	0.108945527236	0.0435754189944	0.150617283951	0.046566321731	0.0436781609195	0.126201420811	0.140468227425	0.0187873612297	0.123842028279	0
TGME49_278540	0.128935532234	0.0737430167598	0.175308641975	0.0804327375353	0.0712643678161	0.141245298788	0.19397993311	0.0307429547395	0.118966357874	1
TGME49_243100	0.117941029485	0.0491620111732	0.133333333333	0.0437441204139	0.0333333333333	0.062682824906	0.145484949833	0.00512382578992	0.126767430522	1
TGME49_247220	0.149925037481	0.0703910614525	0.128395061728	0.055032925682	0.0494252873563	0.112829084831	0.147157190635	0.0307429547395	0.0867869332033	0
TGME49_210840	0.130934532734	0.138547486034	0.153086419753	0.0663217309501	0.0597701149425	0.138737985792	0.290969899666	0.0222032450897	0.0945880058508	0
TGME49_249540	0.130934532734	0.054748603352	0.116049382716	0.0437441204139	0.0402298850575	0.0969494358546	0.132107023411	0.0136635354398	0.169673330083	0
TGME49_275355	0.134932533733	0.0793296089385	0.0814814814815	0.0423330197554	0.0436781609195	0.132051817802	0.145484949833	0.0187873612297	0.182350073135	0
TGME49_218410	0.124937531234	0.0692737430168	0.143209876543	0.055032925682	0.0540229885057	0.107814458838	0.214046822742	0.0170794192997	0.10433934666	0
TGME49_236010	0.114942528736	0.0748603351955	0.113580246914	0.052210724365	0.0436781609195	0.11366485583	0.127090301003	0.0119555935098	0.168698196002	0
TGME49_250770	0.137931034483	0.0860335195531	0.172839506173	0.0691439322672	0.067816091954	0.152946092771	0.157190635452	0.0153714773698	0.0975134080936	0
TGME49_294610	0.116941529235	0.0893854748603	0.153086419753	0.0564440263405	0.0528735632184	0.106142916841	0.177257525084	0.00512382578992	0.111165285227	0
TGME49_207950	0.148925537231	0.0703910614525	0.125925925926	0.0592662276576	0.0586206896552	0.107814458838	0.108695652174	0.0187873612297	0.131643100926	0
TGME49_259970	0.132933533233	0.0603351955307	0.148148148148	0.0677328316087	0.0712643678161	0.133723359799	0.204013377926	0.0307429547395	0.101413944417	1
TGME49_217460	0.122938530735	0.0793296089385	0.192592592593	0.0634995296331	0.0666666666667	0.122022565817	0.167224080268	0.0324508966695	0.0828863968796	0
TGME49_262720	0.145927036482	0.12625698324	0.162962962963	0.0733772342427	0.0666666666667	0.132051817802	0.260869565217	0.0204953031597	0.0780107264749	0
TGME49_218192	0.113943028486	0.072625698324	0.162962962963	0.0296331138288	0.0344827586207	0.0969494358546	0.195652173913	0.0153714773698	0.11506582155	0
TGME49_266090	0.121939030485	0.068156424581	0.123456790123	0.055032925682	0.0528735632184	0.110321771835	0.138795986622	0.0204953031597	0.118966357874	1
TGME49_258230	0.125937031484	0.0525139664804	0.138271604938	0.0451552210724	0.0425287356322	0.117007939824	0.157190635452	0.0170794192997	0.117991223793	0
TGME49_225860	0.125937031484	0.0826815642458	0.118518518519	0.0451552210724	0.0425287356322	0.104471374843	0.14381270903	0.0102476515798	0.13554363725	0
TGME49_250220	0.141929035482	0.0346368715084	0.158024691358	0.0578551269991	0.0597701149425	0.0927705808608	0.140468227425	0.0375747224594	0.122866894198	0
TGME49_215410	0.119940029985	0.0960893854749	0.0938271604938	0.0282220131703	0.0298850574713	0.0844128708734	0.142140468227	0.0170794192997	0.140419307655	0
TGME49_237860	0.112943528236	0.063687150838	0.130864197531	0.049388523048	0.048275862069	0.116172168826	0.16220735786	0.0153714773698	0.0975134080936	1
TGME49_226040	0.130934532734	0.0793296089385	0.143209876543	0.0564440263405	0.0540229885057	0.101964061847	0.135451505017	0.0273270708796	0.140419307655	0
TGME49_291930	0.146926536732	0.0860335195531	0.138271604938	0.0507996237065	0.0425287356322	0.139573756791	0.115384615385	0.0273270708796	0.112140419308	0
TGME49_318130	0.100949525237	0.0245810055866	0.106172839506	0.0352775164628	0.0298850574713	0.104471374843	0.11872909699	0.0068317677199	0.126767430522	1
TGME49_241300	0.133933033483	0.0335195530726	0.113580246914	0.0649106302916	0.0528735632184	0.0844128708734	0.135451505017	0.00853970964987	0.133593369088	0
TGME49_214440	0.129935032484	0.0804469273743	0.143209876543	0.0677328316087	0.0620689655172	0.111157542833	0.163879598662	0.0273270708796	0.0780107264749	0
TGME49_263215	0.120939530235	0.0860335195531	0.133333333333	0.0564440263405	0.051724137931	0.0869201838696	0.0919732441472	0.0204953031597	0.179424670892	1
TGME49_209800	0.134932533733	0.0748603351955	0.172839506173	0.0705550329257	0.0712643678161	0.122022565817	0.185618729097	0.0256191289496	0.0819112627986	0
TGME49_201690	0.143928035982	0.125139664804	0.135802469136	0.0705550329257	0.0620689655172	0.0936063518596	0.158862876254	0.0222032450897	0.0936128717699	0
TGME49_273320	0.129935032484	0.108379888268	0.138271604938	0.055032925682	0.0528735632184	0.11366485583	0.16220735786	0.0153714773698	0.109215017065	0
TGME49_320730	0.135932033983	0.068156424581	0.0814814814815	0.0380997177799	0.0379310344828	0.0952778938571	0.145484949833	0.0222032450897	0.137493905412	1
TGME49_204540	0.120939530235	0.0312849162011	0.118518518519	0.0451552210724	0.0402298850575	0.102799832846	0.140468227425	0.0239111870196	0.150170648464	0
TGME49_215785	0.109945027486	0.0458100558659	0.120987654321	0.0451552210724	0.0367816091954	0.0718763058922	0.11872909699	0.0187873612297	0.0682593856655	0
TGME49_253550	0.110944527736	0.0614525139665	0.120987654321	0.0310442144873	0.032183908046	0.101964061847	0.128762541806	0.0119555935098	0.141394441736	0
TGME49_305590	0.116941529235	0.105027932961	0.123456790123	0.0437441204139	0.0425287356322	0.127872962808	0.183946488294	0.0204953031597	0.113115553389	0
TGME49_263130	0.134932533733	0.0871508379888	0.138271604938	0.0564440263405	0.0632183908046	0.112829084831	0.155518394649	0.0170794192997	0.127742564603	1
TGME49_285850	0.126936531734	0.0737430167598	0.128395061728	0.046566321731	0.0448275862069	0.105307145842	0.183946488294	0.0170794192997	0.150170648464	0
TGME49_241240	0.148925537231	0.0581005586592	0.135802469136	0.0663217309501	0.0597701149425	0.11366485583	0.157190635452	0.0136635354398	0.113115553389	0
TGME49_209480	0.105947026487	0.068156424581	0.130864197531	0.0380997177799	0.0402298850575	0.0969494358546	0.115384615385	0.0187873612297	0.159921989274	1
TGME49_269930	0.113943028486	0.109497206704	0.16049382716	0.049388523048	0.051724137931	0.127037191809	0.215719063545	0.0239111870196	0.0936128717699	1
TGME49_291030	0.116941529235	0.0849162011173	0.108641975309	0.0620884289746	0.0632183908046	0.110321771835	0.153846153846	0.0136635354398	0.119941491955	0
TGME49_238220	0.125937031484	0.0614525139665	0.2	0.046566321731	0.0413793103448	0.144588382783	0.160535117057	0.0256191289496	0.109215017065	0
TGME49_281960	0.136931534233	0.111731843575	0.148148148148	0.0479774223895	0.0436781609195	0.111157542833	0.123745819398	0.0119555935098	0.108239882984	0
TGME49_260440	0.138930534733	0.107262569832	0.187654320988	0.0451552210724	0.048275862069	0.124529878813	0.175585284281	0.0222032450897	0.091662603608	0
TGME49_293470	0.142928535732	0.0804469273743	0.138271604938	0.0409219190969	0.0494252873563	0.0969494358546	0.137123745819	0.0239111870196	0.134568503169	0
TGME49_240730	0.095952023988	0.101675977654	0.140740740741	0.0437441204139	0.0413793103448	0.103635603845	0.239130434783	0.0204953031597	0.11409068747	0
TGME49_223258	0.120939530235	0.0569832402235	0.158024691358	0.0507996237065	0.0540229885057	0.0986209778521	0.123745819398	0.0153714773698	0.147245246221	0
TGME49_243130	0.108945527236	0.0648044692737	0.125925925926	0.0395108184384	0.0402298850575	0.137902214793	0.128762541806	0.0102476515798	0.128717698684	1
TGME49_261570	0.147926036982	0.0983240223464	0.130864197531	0.0578551269991	0.048275862069	0.110321771835	0.132107023411	0.0290350128096	0.0965382740127	0
TGME49_278030	0.126936531734	0.0715083798883	0.227160493827	0.0705550329257	0.0712643678161	0.125365649812	0.160535117057	0.0273270708796	0.0867869332033	0
TGME49_228680	0.137931034483	0.0916201117318	0.167901234568	0.0677328316087	0.0620689655172	0.117843710823	0.210702341137	0.0187873612297	0.111165285227	1
TGME49_227952	0.116941529235	0.0826815642458	0.158024691358	0.049388523048	0.0494252873563	0.107814458838	0.16889632107	0.0256191289496	0.136518771331	0
TGME49_225990	0.144927536232	0.0871508379888	0.128395061728	0.0649106302916	0.0620689655172	0.132051817802	0.178929765886	0.0204953031597	0.0926377376889	0
TGME49_219500	0.104947526237	0.0715083798883	0.177777777778	0.049388523048	0.0459770114943	0.136230672796	0.198996655518	0.0187873612297	0.117016089712	0
TGME49_233760	0.127936031984	0.129608938547	0.155555555556	0.0564440263405	0.0632183908046	0.154617634768	0.220735785953	0.0341588385995	0.0936128717699	0
TGME49_246930	0.113943028486	0.0782122905028	0.143209876543	0.055032925682	0.051724137931	0.131216046803	0.175585284281	0.0256191289496	0.140419307655	0
TGME49_289620	0.131934032984	0.0737430167598	0.153086419753	0.0592662276576	0.0540229885057	0.109486000836	0.155518394649	0.0136635354398	0.107264748903	0
TGME49_203910	0.136931534233	0.0804469273743	0.123456790123	0.0606773283161	0.0620689655172	0.117843710823	0.142140468227	0.0136635354398	0.0945880058508	0
TGME49_277870	0.115942028986	0.105027932961	0.118518518519	0.0592662276576	0.0448275862069	0.0994567488508	0.21237458194	0.0290350128096	0.0936128717699	0
TGME49_268220	0.0949525237381	0.0603351955307	0.148148148148	0.0395108184384	0.0402298850575	0.149603008776	0.227424749164	0.0187873612297	0.0741101901511	1
TGME49_277950	0.0969515242379	0.100558659218	0.143209876543	0.0649106302916	0.0586206896552	0.123694107814	0.259197324415	0.0136635354398	0.0926377376889	0
TGME49_295350	0.137931034483	0.0670391061453	0.222222222222	0.0578551269991	0.0551724137931	0.110321771835	0.142140468227	0.0273270708796	0.128717698684	0
TGME49_237425	0.124937531234	0.0614525139665	0.155555555556	0.0507996237065	0.0528735632184	0.152946092771	0.152173913043	0.0239111870196	0.118966357874	1
TGME49_225940	0.140929535232	0.0603351955307	0.128395061728	0.0409219190969	0.0390804597701	0.127037191809	0.128762541806	0.0204953031597	0.136518771331	0
TGME49_258508	0.129935032484	0.0715083798883	0.125925925926	0.0536218250235	0.0448275862069	0.10697868784	0.14381270903	0.0273270708796	0.139444173574	1
TGME49_301440	0.143928035982	0.0748603351955	0.103703703704	0.0719661335842	0.067816091954	0.115336397827	0.16220735786	0.0239111870196	0.127742564603	0
TGME49_215460	0.143928035982	0.0882681564246	0.16049382716	0.0564440263405	0.048275862069	0.152110321772	0.142140468227	0.0204953031597	0.141394441736	1
TGME49_234550	0.164917541229	0.0860335195531	0.128395061728	0.0423330197554	0.0425287356322	0.105307145842	0.157190635452	0.0256191289496	0.154071184788	0
TGME49_293790	0.126936531734	0.0502793296089	0.143209876543	0.0578551269991	0.0540229885057	0.0869201838696	0.113712374582	0.0136635354398	0.136518771331	0
TGME49_225360	0.141929035482	0.0569832402235	0.128395061728	0.0705550329257	0.0632183908046	0.102799832846	0.185618729097	0.0375747224594	0.119941491955	0
TGME49_217510	0.137931034483	0.0849162011173	0.140740740741	0.0380997177799	0.0390804597701	0.137902214793	0.152173913043	0.0256191289496	0.119941491955	0
TGME49_265360	0.126936531734	0.0469273743017	0.162962962963	0.0409219190969	0.0402298850575	0.114500626828	0.115384615385	0.0204953031597	0.138469039493	0
TGME49_248630	0.147926036982	0.0916201117318	0.138271604938	0.0592662276576	0.0574712643678	0.132051817802	0.19397993311	0.0187873612297	0.0955631399317	1
TGME49_214790	0.129935032484	0.117318435754	0.18024691358	0.0338664158043	0.0390804597701	0.123694107814	0.178929765886	0.0204953031597	0.106289614822	0
TGME49_318675	0.132933533233	0.077094972067	0.145679012346	0.0507996237065	0.051724137931	0.111993313832	0.145484949833	0.0153714773698	0.136518771331	0
TGME49_266910	0.115942028986	0.059217877095	0.103703703704	0.0296331138288	0.0298850574713	0.11366485583	0.133779264214	0.0136635354398	0.137493905412	0
TGME49_226410	0.136931534233	0.0893854748603	0.138271604938	0.0578551269991	0.0563218390805	0.120351023819	0.16220735786	0.0256191289496	0.132618235007	0
TGME49_250920	0.106946526737	0.0804469273743	0.135802469136	0.0423330197554	0.0448275862069	0.0885917258671	0.117056856187	0.0204953031597	0.145294978059	0
TGME49_218600	0.0939530234883	0.059217877095	0.162962962963	0.0564440263405	0.048275862069	0.129544504806	0.257525083612	0.0187873612297	0.112140419308	0
TGME49_305490	0.123938030985	0.0938547486034	0.103703703704	0.0366886171214	0.035632183908	0.10029251985	0.123745819398	0.0136635354398	0.13554363725	1
TGME49_247340	0.125937031484	0.0581005586592	0.153086419753	0.0409219190969	0.0413793103448	0.0844128708734	0.107023411371	0.0187873612297	0.169673330083	0
TGME49_312100	0.134932533733	0.0949720670391	0.222222222222	0.0761994355597	0.0770114942529	0.121186794818	0.219063545151	0.0307429547395	0.045831301804	0
TGME49_200460	0.146926536732	0.113966480447	0.106172839506	0.0606773283161	0.0597701149425	0.130380275804	0.19397993311	0.0102476515798	0.0994636762555	0
TGME49_225290	0.135932033983	0.0715083798883	0.120987654321	0.0592662276576	0.0574712643678	0.117007939824	0.110367892977	0.0187873612297	0.117016089712	0
TGME49_263200	0.120939530235	0.0983240223464	0.140740740741	0.0423330197554	0.051724137931	0.114500626828	0.125418060201	0.0153714773698	0.161872257435	1
TGME49_265010	0.106946526737	0.0525139664804	0.155555555556	0.0352775164628	0.0379310344828	0.0877559548684	0.130434782609	0.0256191289496	0.188200877621	1
TGME49_305890	0.108945527236	0.0245810055866	0.155555555556	0.0479774223895	0.0436781609195	0.137066443794	0.138795986622	0.0102476515798	0.140419307655	1
TGME49_245475	0.111944027986	0.0893854748603	0.0938271604938	0.0366886171214	0.0436781609195	0.116172168826	0.133779264214	0.0204953031597	0.154071184788	1
TGME49_235183	0.138930534733	0.0536312849162	0.130864197531	0.0536218250235	0.0528735632184	0.106142916841	0.147157190635	0.0256191289496	0.118966357874	1
TGME49_234430	0.116941529235	0.0837988826816	0.177777777778	0.0705550329257	0.0712643678161	0.147931466778	0.163879598662	0.0307429547395	0.091662603608	0
TGME49_311770	0.133933033483	0.0692737430168	0.165432098765	0.046566321731	0.0494252873563	0.125365649812	0.167224080268	0.0187873612297	0.0887372013652	0
TGME49_202400	0.138930534733	0.0994413407821	0.106172839506	0.0592662276576	0.064367816092	0.118679481822	0.177257525084	0.00853970964987	0.0994636762555	0
TGME49_223030	0.087956021989	0.0491620111732	0.111111111111	0.0197554092192	0.0287356321839	0.0977852068533	0.112040133779	0.0136635354398	0.178449536811	1
TGME49_221840	0.128935532234	0.0480446927374	0.0938271604938	0.0437441204139	0.0390804597701	0.10697868784	0.108695652174	0.0153714773698	0.147245246221	0
TGME49_227090	0.138930534733	0.121787709497	0.0814814814815	0.0564440263405	0.0528735632184	0.115336397827	0.132107023411	0.0068317677199	0.120916626036	0
TGME49_252190	0.127936031984	0.0312849162011	0.123456790123	0.052210724365	0.0505747126437	0.101964061847	0.110367892977	0.0153714773698	0.116040955631	1
TGME49_202960	0.115942028986	0.072625698324	0.111111111111	0.0437441204139	0.0448275862069	0.120351023819	0.177257525084	0.0239111870196	0.133593369088	0
TGME49_215360	0.117941029485	0.0614525139665	0.143209876543	0.049388523048	0.051724137931	0.103635603845	0.140468227425	0.0187873612297	0.160897123354	0
TGME49_257120	0.132933533233	0.0826815642458	0.155555555556	0.0649106302916	0.0574712643678	0.111993313832	0.182274247492	0.0273270708796	0.0936128717699	0
TGME49_253560	0.113943028486	0.113966480447	0.145679012346	0.0677328316087	0.0597701149425	0.11366485583	0.16889632107	0.0222032450897	0.0848366650414	0
TGME49_206710	0.104947526237	0.0737430167598	0.0987654320988	0.046566321731	0.0436781609195	0.136230672796	0.250836120401	0.0187873612297	0.091662603608	0
TGME49_242360	0.119940029985	0.0536312849162	0.118518518519	0.0437441204139	0.0459770114943	0.0986209778521	0.148829431438	0.0170794192997	0.14627011214	1
TGME49_262690	0.147926036982	0.103910614525	0.17037037037	0.0663217309501	0.0563218390805	0.119515252821	0.175585284281	0.0256191289496	0.116040955631	0
TGME49_243450	0.120939530235	0.0849162011173	0.17037037037	0.0649106302916	0.0563218390805	0.116172168826	0.225752508361	0.0136635354398	0.103364212579	0
TGME49_270200	0.121939030485	0.0748603351955	0.153086419753	0.0620884289746	0.0666666666667	0.137902214793	0.215719063545	0.0239111870196	0.112140419308	0
TGME49_215150	0.153923038481	0.150837988827	0.150617283951	0.0790216368768	0.0816091954023	0.134559130798	0.167224080268	0.0204953031597	0.0838615309605	0
TGME49_237210	0.103948025987	0.0949720670391	0.145679012346	0.049388523048	0.0425287356322	0.136230672796	0.180602006689	0.0170794192997	0.100438810336	0
TGME49_244640	0.107946026987	0.0759776536313	0.135802469136	0.046566321731	0.0436781609195	0.0919348098621	0.142140468227	0.0136635354398	0.127742564603	0
TGME49_283840	0.0699650174913	0.0413407821229	0.145679012346	0.0451552210724	0.0494252873563	0.0910990388634	0.132107023411	0.0204953031597	0.172598732326	1
TGME49_269780	0.153923038481	0.0960893854749	0.118518518519	0.0592662276576	0.0586206896552	0.0994567488508	0.182274247492	0.0222032450897	0.113115553389	1
TGME49_232130	0.134932533733	0.0759776536313	0.162962962963	0.055032925682	0.0574712643678	0.146259924781	0.16889632107	0.0187873612297	0.076060458313	0
TGME49_291590	0.0859570214893	0.0581005586592	0.195061728395	0.049388523048	0.0471264367816	0.143752611784	0.205685618729	0.0204953031597	0.131643100926	0
TGME49_266880	0.121939030485	0.0916201117318	0.101234567901	0.0409219190969	0.0436781609195	0.0852486418721	0.133779264214	0.0239111870196	0.134568503169	1
TGME49_287220	0.145927036482	0.0793296089385	0.155555555556	0.055032925682	0.048275862069	0.123694107814	0.117056856187	0.0187873612297	0.13554363725	0
TGME49_263870	0.125937031484	0.0837988826816	0.123456790123	0.0564440263405	0.0563218390805	0.130380275804	0.220735785953	0.0273270708796	0.100438810336	1
TGME49_212780	0.108945527236	0.0625698324022	0.140740740741	0.0282220131703	0.0333333333333	0.122022565817	0.178929765886	0.0102476515798	0.106289614822	0
TGME49_205570	0.123938030985	0.0525139664804	0.204938271605	0.0649106302916	0.0632183908046	0.139573756791	0.1872909699	0.0256191289496	0.0692345197465	0
TGME49_273790	0.138930534733	0.0949720670391	0.123456790123	0.0564440263405	0.0574712643678	0.0936063518596	0.172240802676	0.0239111870196	0.118966357874	1
TGME49_279350	0.132933533233	0.072625698324	0.118518518519	0.0507996237065	0.0459770114943	0.107814458838	0.150501672241	0.0170794192997	0.14627011214	0
TGME49_221410	0.113943028486	0.0849162011173	0.128395061728	0.049388523048	0.0528735632184	0.101964061847	0.16220735786	0.0239111870196	0.103364212579	0
TGME49_315150	0.128935532234	0.0603351955307	0.204938271605	0.0733772342427	0.0689655172414	0.127037191809	0.224080267559	0.0290350128096	0.0721599219893	0
TGME49_253510	0.124937531234	0.063687150838	0.162962962963	0.0719661335842	0.0620689655172	0.114500626828	0.207357859532	0.0256191289496	0.117991223793	0
TGME49_265340	0.125937031484	0.0916201117318	0.135802469136	0.0338664158043	0.0390804597701	0.0835770998746	0.145484949833	0.0170794192997	0.119941491955	0
TGME49_295030	0.139930034983	0.0648044692737	0.17037037037	0.0592662276576	0.0540229885057	0.134559130798	0.11872909699	0.0256191289496	0.0858117991224	0
TGME49_234200	0.145927036482	0.0625698324022	0.111111111111	0.055032925682	0.048275862069	0.105307145842	0.163879598662	0.0256191289496	0.10433934666	0
TGME49_216710	0.144927536232	0.077094972067	0.118518518519	0.0691439322672	0.0655172413793	0.103635603845	0.157190635452	0.00512382578992	0.116040955631	0
TGME49_257430	0.103948025987	0.0424581005587	0.158024691358	0.0536218250235	0.0551724137931	0.155453405767	0.173913043478	0.0153714773698	0.108239882984	1
TGME49_236000	0.139930034983	0.063687150838	0.172839506173	0.0620884289746	0.051724137931	0.134559130798	0.222408026756	0.0136635354398	0.0936128717699	0
TGME49_284598	0.118940529735	0.0692737430168	0.111111111111	0.0437441204139	0.0528735632184	0.106142916841	0.11872909699	0.0102476515798	0.152120916626	1
TGME49_232440	0.124937531234	0.131843575419	0.155555555556	0.0634995296331	0.0551724137931	0.133723359799	0.195652173913	0.0273270708796	0.123842028279	0
TGME49_225370	0.0919540229885	0.0737430167598	0.120987654321	0.0620884289746	0.0620689655172	0.174676138738	0.329431438127	0.0204953031597	0.0819112627986	1
TGME49_231920	0.138930534733	0.0994413407821	0.103703703704	0.049388523048	0.0471264367816	0.0869201838696	0.170568561873	0.0136635354398	0.15602145295	0
TGME49_216000	0.114942528736	0.0581005586592	0.20987654321	0.0663217309501	0.0609195402299	0.134559130798	0.145484949833	0.0222032450897	0.108239882984	0
TGME49_286130	0.128935532234	0.0659217877095	0.135802469136	0.049388523048	0.0459770114943	0.111993313832	0.152173913043	0.0256191289496	0.133593369088	0
TGME49_256090	0.136931534233	0.100558659218	0.140740740741	0.0634995296331	0.0586206896552	0.118679481822	0.120401337793	0.0204953031597	0.11409068747	1
TGME49_229720	0.100949525237	0.0424581005587	0.155555555556	0.0423330197554	0.0505747126437	0.191391558713	0.200668896321	0.0170794192997	0.0624085811799	1
TGME49_224000	0.0869565217391	0.0860335195531	0.153086419753	0.0536218250235	0.0528735632184	0.127872962808	0.150501672241	0.0256191289496	0.144319843979	0
TGME49_296950	0.131934032984	0.0703910614525	0.135802469136	0.0507996237065	0.0471264367816	0.117843710823	0.140468227425	0.0204953031597	0.109215017065	0
TGME49_243160	0.122938530735	0.0648044692737	0.133333333333	0.0437441204139	0.0436781609195	0.134559130798	0.137123745819	0.0119555935098	0.130667966845	1
TGME49_318300	0.120939530235	0.0893854748603	0.165432098765	0.0634995296331	0.0574712643678	0.124529878813	0.177257525084	0.0222032450897	0.120916626036	0
TGME49_254760	0.119940029985	0.0715083798883	0.123456790123	0.0395108184384	0.0402298850575	0.104471374843	0.132107023411	0.0153714773698	0.122866894198	0
TGME49_293420	0.112943528236	0.0882681564246	0.125925925926	0.0380997177799	0.0436781609195	0.132887588801	0.160535117057	0.0153714773698	0.0897123354461	0
TGME49_250820	0.146926536732	0.109497206704	0.150617283951	0.052210724365	0.0471264367816	0.117007939824	0.155518394649	0.0153714773698	0.125792296441	0
TGME49_205340	0.153923038481	0.0871508379888	0.120987654321	0.0507996237065	0.0436781609195	0.105307145842	0.130434782609	0.0204953031597	0.105314480741	0
TGME49_281650	0.103948025987	0.0871508379888	0.16049382716	0.0437441204139	0.048275862069	0.150438779774	0.210702341137	0.0239111870196	0.117016089712	0
TGME49_250950	0.0409795102449	0.0167597765363	0.145679012346	0.0155221072437	0.0183908045977	0.0936063518596	0.0451505016722	0.00853970964987	0.0399804973184	0
TGME49_214510	0.125937031484	0.0670391061453	0.0962962962963	0.0423330197554	0.0402298850575	0.104471374843	0.163879598662	0.00512382578992	0.141394441736	0
TGME49_240380	0.104947526237	0.0938547486034	0.113580246914	0.052210724365	0.0586206896552	0.143752611784	0.137123745819	0.0102476515798	0.137493905412	1
TGME49_274090	0.140929535232	0.0715083798883	0.113580246914	0.0409219190969	0.0436781609195	0.0961136648558	0.11872909699	0.0204953031597	0.168698196002	1
TGME49_323010	0.111944027986	0.0312849162011	0.187654320988	0.0620884289746	0.0620689655172	0.167154199749	0.14381270903	0.0341588385995	0.076060458313	0
TGME49_313070	0.0979510244878	0.0759776536313	0.182716049383	0.052210724365	0.051724137931	0.138737985792	0.219063545151	0.0290350128096	0.143344709898	0
TGME49_242390	0.134932533733	0.0737430167598	0.0938271604938	0.0451552210724	0.0413793103448	0.117007939824	0.157190635452	0.0119555935098	0.143344709898	0
TGME49_216770	0.118940529735	0.068156424581	0.158024691358	0.052210724365	0.051724137931	0.139573756791	0.123745819398	0.0153714773698	0.130667966845	1
TGME49_264225	0.150924537731	0.0670391061453	0.130864197531	0.0592662276576	0.0528735632184	0.123694107814	0.122073578595	0.0409906063194	0.0965382740127	1
TGME49_304900	0.132933533233	0.105027932961	0.158024691358	0.0578551269991	0.0620689655172	0.126201420811	0.195652173913	0.00853970964987	0.0906874695271	0
TGME49_250360	0.126936531734	0.0569832402235	0.135802469136	0.0536218250235	0.048275862069	0.0994567488508	0.142140468227	0.0256191289496	0.143344709898	0
TGME49_291070	0.135932033983	0.077094972067	0.111111111111	0.049388523048	0.048275862069	0.0835770998746	0.158862876254	0.0204953031597	0.143344709898	0
TGME49_200375	0.153923038481	0.0446927374302	0.140740740741	0.0634995296331	0.0574712643678	0.101128290848	0.0953177257525	0.0170794192997	0.132618235007	1
TGME49_242000	0.100949525237	0.103910614525	0.162962962963	0.0578551269991	0.0540229885057	0.127037191809	0.245819397993	0.0119555935098	0.168698196002	0
TGME49_322000	0.103948025987	0.0446927374302	0.125925925926	0.0437441204139	0.0459770114943	0.115336397827	0.117056856187	0.0153714773698	0.144319843979	1
TGME49_204550	0.134932533733	0.0670391061453	0.106172839506	0.0437441204139	0.0436781609195	0.0977852068533	0.152173913043	0.0222032450897	0.112140419308	0
TGME49_282140	0.103948025987	0.107262569832	0.16049382716	0.055032925682	0.0597701149425	0.130380275804	0.275919732441	0.0239111870196	0.107264748903	0
TGME49_235620	0.114942528736	0.0435754189944	0.197530864198	0.0395108184384	0.0344827586207	0.0936063518596	0.147157190635	0.0341588385995	0.144319843979	0
TGME49_250810	0.116941529235	0.11843575419	0.148148148148	0.046566321731	0.051724137931	0.111157542833	0.127090301003	0.0222032450897	0.149195514383	0
TGME49_231990	0.127936031984	0.0625698324022	0.133333333333	0.0437441204139	0.051724137931	0.115336397827	0.115384615385	0.00853970964987	0.173573866407	1
TGME49_270940	0.107946026987	0.0715083798883	0.143209876543	0.052210724365	0.0494252873563	0.122858336816	0.128762541806	0.0273270708796	0.10433934666	1
TGME49_224470	0.126936531734	0.0424581005587	0.182716049383	0.046566321731	0.0425287356322	0.11366485583	0.125418060201	0.0222032450897	0.0994636762555	0
TGME49_207880	0.137931034483	0.0614525139665	0.120987654321	0.055032925682	0.051724137931	0.127872962808	0.140468227425	0.0222032450897	0.108239882984	0
TGME49_210430	0.136931534233	0.12625698324	0.123456790123	0.0677328316087	0.0574712643678	0.124529878813	0.182274247492	0.0239111870196	0.0887372013652	0
TGME49_309300	0.130934532734	0.0659217877095	0.0938271604938	0.0338664158043	0.0425287356322	0.115336397827	0.120401337793	0.0136635354398	0.160897123354	1
TGME49_203630	0.147926036982	0.0871508379888	0.118518518519	0.0578551269991	0.051724137931	0.0994567488508	0.160535117057	0.0187873612297	0.12481716236	1
TGME49_233940	0.107946026987	0.0659217877095	0.101234567901	0.0253998118532	0.0367816091954	0.0852486418721	0.14381270903	0.00853970964987	0.186250609459	1
TGME49_249410	0.126936531734	0.0480446927374	0.192592592593	0.0677328316087	0.0655172413793	0.152946092771	0.145484949833	0.0256191289496	0.0965382740127	0
TGME49_264260	0.16191904048	0.063687150838	0.125925925926	0.0634995296331	0.0655172413793	0.0676974508985	0.112040133779	0.0273270708796	0.132618235007	1
TGME49_202510	0.139930034983	0.0804469273743	0.155555555556	0.0507996237065	0.0471264367816	0.120351023819	0.163879598662	0.0204953031597	0.0906874695271	0
TGME49_243510	0.104947526237	0.0837988826816	0.125925925926	0.0395108184384	0.0367816091954	0.0802340158796	0.142140468227	0.0153714773698	0.147245246221	0
TGME49_213660	0.16191904048	0.0882681564246	0.113580246914	0.0507996237065	0.0459770114943	0.0952778938571	0.115384615385	0.0068317677199	0.103364212579	0
TGME49_318180	0.121939030485	0.0625698324022	0.0938271604938	0.0324553151458	0.0379310344828	0.110321771835	0.120401337793	0.0187873612297	0.144319843979	0
TGME49_278900	0.100949525237	0.0893854748603	0.135802469136	0.052210724365	0.048275862069	0.101128290848	0.270903010033	0.0239111870196	0.117991223793	0
TGME49_211610	0.134932533733	0.077094972067	0.116049382716	0.0620884289746	0.051724137931	0.0860844128709	0.205685618729	0.0068317677199	0.11506582155	0
TGME49_314020	0.135932033983	0.0905027932961	0.135802469136	0.0677328316087	0.0597701149425	0.128708733807	0.205685618729	0.0273270708796	0.0741101901511	0
TGME49_231605	0.127936031984	0.0737430167598	0.0938271604938	0.0380997177799	0.0344827586207	0.10029251985	0.142140468227	0.0119555935098	0.157971721112	1
TGME49_269950	0.148925537231	0.108379888268	0.165432098765	0.0719661335842	0.0701149425287	0.135394901797	0.204013377926	0.0307429547395	0.0906874695271	0
TGME49_219170	0.121939030485	0.0737430167598	0.133333333333	0.046566321731	0.0413793103448	0.0969494358546	0.0936454849498	0.0187873612297	0.156996587031	0
TGME49_239760	0.16191904048	0.0837988826816	0.133333333333	0.0564440263405	0.0620689655172	0.11366485583	0.140468227425	0.0222032450897	0.121891760117	1
TGME49_267460	0.131934032984	0.054748603352	0.133333333333	0.0479774223895	0.0528735632184	0.125365649812	0.135451505017	0.0102476515798	0.132618235007	0
TGME49_202300	0.134932533733	0.0815642458101	0.120987654321	0.0536218250235	0.0471264367816	0.101128290848	0.137123745819	0.0187873612297	0.113115553389	0
TGME49_202120	0.125937031484	0.103910614525	0.130864197531	0.0507996237065	0.048275862069	0.127872962808	0.204013377926	0.0222032450897	0.0799609946368	0
TGME49_314530	0.149925037481	0.0782122905028	0.148148148148	0.0747883349012	0.0712643678161	0.116172168826	0.183946488294	0.0239111870196	0.11409068747	0
TGME49_309820	0.137931034483	0.0748603351955	0.135802469136	0.0451552210724	0.0471264367816	0.134559130798	0.14381270903	0.0324508966695	0.122866894198	0
TGME49_218955	0.128935532234	0.0949720670391	0.197530864198	0.0790216368768	0.0712643678161	0.144588382783	0.153846153846	0.0273270708796	0.0975134080936	0
TGME49_301170	0.138930534733	0.0659217877095	0.106172839506	0.0437441204139	0.0413793103448	0.111993313832	0.115384615385	0.0170794192997	0.150170648464	0
TGME49_224790	0.126936531734	0.0558659217877	0.0938271604938	0.0282220131703	0.0298850574713	0.10029251985	0.128762541806	0.0136635354398	0.152120916626	0
TGME49_267450	0.131934032984	0.0826815642458	0.123456790123	0.0380997177799	0.0413793103448	0.114500626828	0.122073578595	0.0204953031597	0.112140419308	0
TGME49_312660	0.147926036982	0.0927374301676	0.145679012346	0.0592662276576	0.0620689655172	0.117843710823	0.163879598662	0.0153714773698	0.0906874695271	0
TGME49_278760	0.0999500249875	0.0804469273743	0.106172839506	0.055032925682	0.0494252873563	0.138737985792	0.188963210702	0.0153714773698	0.0955631399317	0
TGME49_316650	0.119940029985	0.106145251397	0.150617283951	0.0663217309501	0.064367816092	0.105307145842	0.158862876254	0.0187873612297	0.121891760117	0
TGME49_212200	0.165917041479	0.0949720670391	0.120987654321	0.0592662276576	0.0540229885057	0.0977852068533	0.163879598662	0.0187873612297	0.0936128717699	0
TGME49_319920	0.136931534233	0.100558659218	0.214814814815	0.0818438381938	0.0758620689655	0.150438779774	0.277591973244	0.0358667805295	0.0711847879083	0
TGME49_227640	0.135932033983	0.0715083798883	0.128395061728	0.0564440263405	0.0528735632184	0.112829084831	0.132107023411	0.0136635354398	0.0965382740127	0
TGME49_244850	0.127936031984	0.0983240223464	0.167901234568	0.0578551269991	0.051724137931	0.106142916841	0.153846153846	0.0170794192997	0.118966357874	0
TGME49_253500	0.155922038981	0.0782122905028	0.113580246914	0.0423330197554	0.0436781609195	0.101964061847	0.137123745819	0.0204953031597	0.127742564603	1
TGME49_205558	0.108945527236	0.107262569832	0.175308641975	0.0479774223895	0.0471264367816	0.139573756791	0.188963210702	0.0119555935098	0.118966357874	0
TGME49_316520	0.114942528736	0.156424581006	0.172839506173	0.0649106302916	0.0632183908046	0.112829084831	0.210702341137	0.0153714773698	0.102389078498	0
TGME49_312990	0.117941029485	0.0949720670391	0.143209876543	0.0507996237065	0.048275862069	0.106142916841	0.130434782609	0.0222032450897	0.132618235007	0
TGME49_254603	0.111944027986	0.0748603351955	0.133333333333	0.0451552210724	0.0448275862069	0.129544504806	0.175585284281	0.0102476515798	0.13554363725	1
TGME49_258360	0.109945027486	0.0893854748603	0.133333333333	0.0352775164628	0.0471264367816	0.102799832846	0.128762541806	0.0136635354398	0.178449536811	1
TGME49_228175	0.0859570214893	0.0782122905028	0.0987654320988	0.0310442144873	0.0333333333333	0.136230672796	0.16220735786	0.00341588385995	0.138469039493	0
TGME49_314910	0.136931534233	0.0826815642458	0.158024691358	0.0507996237065	0.0551724137931	0.135394901797	0.160535117057	0.0136635354398	0.118966357874	0
TGME49_228760	0.145927036482	0.0793296089385	0.140740740741	0.0705550329257	0.0701149425287	0.112829084831	0.152173913043	0.0102476515798	0.100438810336	0
TGME49_230970	0.134932533733	0.0893854748603	0.128395061728	0.0649106302916	0.0597701149425	0.103635603845	0.16220735786	0.0187873612297	0.106289614822	1
TGME49_299970	0.138930534733	0.112849162011	0.204938271605	0.055032925682	0.0551724137931	0.128708733807	0.188963210702	0.0239111870196	0.0838615309605	0
TGME49_232380	0.0899550224888	0.0379888268156	0.244444444444	0.046566321731	0.0563218390805	0.137902214793	0.173913043478	0.0290350128096	0.108239882984	1
TGME49_218195	0.108945527236	0.105027932961	0.153086419753	0.052210724365	0.0528735632184	0.108650229837	0.170568561873	0.0239111870196	0.147245246221	0
TGME49_228460	0.111944027986	0.0927374301676	0.125925925926	0.0592662276576	0.0586206896552	0.130380275804	0.198996655518	0.0307429547395	0.101413944417	1
TGME49_233210	0.113943028486	0.0391061452514	0.16049382716	0.0507996237065	0.0471264367816	0.112829084831	0.137123745819	0.0170794192997	0.162847391516	1
TGME49_311490	0.144927536232	0.107262569832	0.128395061728	0.0677328316087	0.0655172413793	0.119515252821	0.157190635452	0.0170794192997	0.10433934666	0
TGME49_297400	0.120939530235	0.0882681564246	0.118518518519	0.0338664158043	0.0413793103448	0.101964061847	0.140468227425	0.0153714773698	0.139444173574	1
TGME49_309885	0.103948025987	0.0715083798883	0.123456790123	0.0409219190969	0.0471264367816	0.128708733807	0.175585284281	0.00853970964987	0.132618235007	1
TGME49_233930	0.108945527236	0.0815642458101	0.158024691358	0.0507996237065	0.0471264367816	0.147931466778	0.195652173913	0.0170794192997	0.107264748903	0
TGME49_313860	0.0909545227386	0.054748603352	0.18024691358	0.0479774223895	0.048275862069	0.129544504806	0.195652173913	0.0222032450897	0.127742564603	0
TGME49_249380	0.141929035482	0.101675977654	0.138271604938	0.0620884289746	0.0620689655172	0.124529878813	0.21237458194	0.0187873612297	0.0926377376889	0
TGME49_219810	0.143928035982	0.0927374301676	0.150617283951	0.0719661335842	0.0632183908046	0.109486000836	0.117056856187	0.0239111870196	0.112140419308	0
TGME49_255460	0.135932033983	0.0312849162011	0.155555555556	0.0366886171214	0.0425287356322	0.143752611784	0.133779264214	0.0324508966695	0.101413944417	1
TGME49_263820	0.0779610194903	0.0480446927374	0.182716049383	0.0437441204139	0.0436781609195	0.116172168826	0.107023411371	0.0256191289496	0.150170648464	1
TGME49_265030	0.095952023988	0.0692737430168	0.0962962962963	0.0324553151458	0.0344827586207	0.107814458838	0.14381270903	0.0102476515798	0.200877620673	0
TGME49_233480	0.147926036982	0.0536312849162	0.177777777778	0.0536218250235	0.0528735632184	0.0977852068533	0.110367892977	0.0290350128096	0.111165285227	0
TGME49_216880	0.16191904048	0.0871508379888	0.113580246914	0.0649106302916	0.0586206896552	0.104471374843	0.167224080268	0.0222032450897	0.0867869332033	0
TGME49_209290	0.113943028486	0.0871508379888	0.113580246914	0.0606773283161	0.0551724137931	0.0969494358546	0.175585284281	0.0204953031597	0.129692832765	0
TGME49_232270	0.117941029485	0.0525139664804	0.143209876543	0.0507996237065	0.0448275862069	0.127872962808	0.147157190635	0.0187873612297	0.122866894198	0
TGME49_223880	0.164917541229	0.0972067039106	0.101234567901	0.049388523048	0.0494252873563	0.111157542833	0.158862876254	0.0256191289496	0.108239882984	1
TGME49_266830	0.0989505247376	0.0581005586592	0.165432098765	0.0507996237065	0.0551724137931	0.134559130798	0.115384615385	0.0273270708796	0.0897123354461	1
TGME49_242860	0.109945027486	0.0793296089385	0.150617283951	0.0395108184384	0.035632183908	0.122858336816	0.200668896321	0.0187873612297	0.151145782545	0
TGME49_212110	0.106946526737	0.0916201117318	0.125925925926	0.0380997177799	0.0344827586207	0.0994567488508	0.224080267559	0.0153714773698	0.128717698684	0
TGME49_313360	0.134932533733	0.125139664804	0.106172839506	0.0536218250235	0.0505747126437	0.114500626828	0.222408026756	0.0204953031597	0.121891760117	0
TGME49_306620	0.148925537231	0.068156424581	0.17037037037	0.0677328316087	0.0632183908046	0.123694107814	0.137123745819	0.0222032450897	0.103364212579	0
TGME49_238150	0.146926536732	0.0659217877095	0.18024691358	0.0634995296331	0.0597701149425	0.119515252821	0.152173913043	0.0290350128096	0.102389078498	0
TGME49_311750	0.126936531734	0.0938547486034	0.17037037037	0.0507996237065	0.0540229885057	0.121186794818	0.232441471572	0.0341588385995	0.0682593856655	0
TGME49_257610	0.0929535232384	0.0256983240223	0.158024691358	0.0437441204139	0.048275862069	0.211450062683	0.245819397993	0.0239111870196	0.0780107264749	1
TGME49_313050	0.146926536732	0.0603351955307	0.143209876543	0.0479774223895	0.0586206896552	0.116172168826	0.150501672241	0.0375747224594	0.101413944417	0
TGME49_231110	0.146926536732	0.0581005586592	0.130864197531	0.0663217309501	0.0655172413793	0.117007939824	0.132107023411	0.0119555935098	0.130667966845	1
TGME49_214300	0.116941529235	0.0782122905028	0.128395061728	0.0395108184384	0.0402298850575	0.115336397827	0.190635451505	0.0153714773698	0.110190151146	0
TGME49_313820	0.0659670164918	0.0446927374302	0.145679012346	0.0479774223895	0.0448275862069	0.116172168826	0.183946488294	0.0170794192997	0.207703559239	0
TGME49_277685	0.113943028486	0.0402234636872	0.128395061728	0.0479774223895	0.0505747126437	0.115336397827	0.11872909699	0.0239111870196	0.121891760117	1
TGME49_313520	0.116941529235	0.0648044692737	0.167901234568	0.0479774223895	0.0413793103448	0.139573756791	0.257525083612	0.0136635354398	0.0867869332033	0
TGME49_294840	0.146926536732	0.0782122905028	0.148148148148	0.0761994355597	0.0747126436782	0.161303802758	0.16220735786	0.0307429547395	0.0819112627986	0
TGME49_249740	0.0979510244878	0.115083798883	0.113580246914	0.0409219190969	0.0402298850575	0.0718763058922	0.100334448161	0.0239111870196	0.194051682106	1
TGME49_295690	0.116941529235	0.0882681564246	0.140740740741	0.0564440263405	0.0551724137931	0.108650229837	0.185618729097	0.0204953031597	0.0994636762555	0
TGME49_237585	0.110944527736	0.0793296089385	0.079012345679	0.0479774223895	0.0540229885057	0.11366485583	0.110367892977	0.0222032450897	0.13554363725	1
TGME49_280605	0.118940529735	0.077094972067	0.0962962962963	0.0451552210724	0.0425287356322	0.127872962808	0.148829431438	0.0153714773698	0.117991223793	0
TGME49_227650	0.137931034483	0.059217877095	0.150617283951	0.0677328316087	0.0701149425287	0.132887588801	0.178929765886	0.0187873612297	0.11506582155	1
TGME49_267660	0.112943528236	0.0837988826816	0.162962962963	0.049388523048	0.0494252873563	0.138737985792	0.182274247492	0.0256191289496	0.0877620672843	0
TGME49_293610	0.140929535232	0.059217877095	0.128395061728	0.0536218250235	0.051724137931	0.0977852068533	0.132107023411	0.0170794192997	0.131643100926	0
TGME49_306580	0.107946026987	0.0759776536313	0.123456790123	0.049388523048	0.0494252873563	0.124529878813	0.120401337793	0.0187873612297	0.141394441736	0
TGME49_254000	0.106946526737	0.0960893854749	0.155555555556	0.052210724365	0.051724137931	0.10697868784	0.198996655518	0.0153714773698	0.107264748903	0
TGME49_242270	0.104947526237	0.102793296089	0.16049382716	0.0634995296331	0.0563218390805	0.132051817802	0.245819397993	0.0170794192997	0.0955631399317	0
TGME49_292110	0.138930534733	0.0905027932961	0.113580246914	0.0423330197554	0.0459770114943	0.0977852068533	0.147157190635	0.0119555935098	0.11409068747	0
TGME49_271880	0.103948025987	0.109497206704	0.155555555556	0.0507996237065	0.0586206896552	0.156289176766	0.16220735786	0.0170794192997	0.165772793759	1
TGME49_281490	0.0979510244878	0.103910614525	0.140740740741	0.046566321731	0.0413793103448	0.117007939824	0.200668896321	0.0170794192997	0.149195514383	0
TGME49_320140	0.151924037981	0.109497206704	0.130864197531	0.0592662276576	0.0563218390805	0.0986209778521	0.152173913043	0.0239111870196	0.11409068747	1
TGME49_222860	0.138930534733	0.124022346369	0.16049382716	0.049388523048	0.0459770114943	0.140409527789	0.180602006689	0.0170794192997	0.0994636762555	0
TGME49_310840	0.0969515242379	0.0603351955307	0.143209876543	0.0395108184384	0.0379310344828	0.0835770998746	0.215719063545	0.0290350128096	0.134568503169	0
TGME49_277030	0.095952023988	0.0737430167598	0.158024691358	0.046566321731	0.0494252873563	0.122858336816	0.177257525084	0.0324508966695	0.0984885421745	0
TGME49_246070	0.129935032484	0.0703910614525	0.120987654321	0.0409219190969	0.0344827586207	0.121186794818	0.153846153846	0.0187873612297	0.121891760117	0
TGME49_232590	0.127936031984	0.0893854748603	0.165432098765	0.0733772342427	0.0712643678161	0.101964061847	0.16889632107	0.0222032450897	0.0867869332033	1
TGME49_258900	0.135932033983	0.0804469273743	0.130864197531	0.0592662276576	0.0574712643678	0.123694107814	0.133779264214	0.0136635354398	0.118966357874	1
TGME49_254620	0.142928535732	0.0949720670391	0.116049382716	0.0649106302916	0.0632183908046	0.0902632678646	0.14381270903	0.0222032450897	0.116040955631	1
TGME49_262450	0.110944527736	0.0927374301676	0.150617283951	0.046566321731	0.051724137931	0.155453405767	0.183946488294	0.0187873612297	0.0867869332033	1
TGME49_246490	0.134932533733	0.11843575419	0.167901234568	0.0663217309501	0.0666666666667	0.101128290848	0.185618729097	0.0222032450897	0.0936128717699	0
TGME49_237060	0.123938030985	0.0558659217877	0.140740740741	0.0479774223895	0.0471264367816	0.149603008776	0.173913043478	0.0102476515798	0.117991223793	1
TGME49_310400	0.140929535232	0.072625698324	0.130864197531	0.055032925682	0.0528735632184	0.131216046803	0.132107023411	0.0102476515798	0.137493905412	0
TGME49_268640	0.133933033483	0.0581005586592	0.150617283951	0.049388523048	0.0448275862069	0.101128290848	0.140468227425	0.0256191289496	0.123842028279	0
TGME49_248740	0.150924537731	0.116201117318	0.162962962963	0.0747883349012	0.0701149425287	0.114500626828	0.158862876254	0.0222032450897	0.0975134080936	0
TGME49_236840	0.108945527236	0.0860335195531	0.204938271605	0.0606773283161	0.064367816092	0.134559130798	0.279264214047	0.0136635354398	0.0906874695271	0
TGME49_223095	0.118940529735	0.0513966480447	0.165432098765	0.0536218250235	0.0528735632184	0.0936063518596	0.128762541806	0.0136635354398	0.13554363725	1
TGME49_249910	0.141929035482	0.0793296089385	0.111111111111	0.052210724365	0.0505747126437	0.10697868784	0.153846153846	0.0239111870196	0.118966357874	0
TGME49_321530	0.114942528736	0.0882681564246	0.234567901235	0.0620884289746	0.0586206896552	0.162975344756	0.145484949833	0.0204953031597	0.116040955631	0
TGME49_209000	0.0899550224888	0.0536312849162	0.128395061728	0.0437441204139	0.048275862069	0.153781863769	0.250836120401	0.0170794192997	0.0711847879083	1
TGME49_289010	0.112943528236	0.0670391061453	0.148148148148	0.0536218250235	0.0494252873563	0.0952778938571	0.172240802676	0.0273270708796	0.107264748903	0
TGME49_207840	0.177911044478	0.0849162011173	0.118518518519	0.0606773283161	0.0586206896552	0.108650229837	0.132107023411	0.0239111870196	0.106289614822	0
TGME49_226970	0.103948025987	0.0670391061453	0.145679012346	0.052210724365	0.0494252873563	0.105307145842	0.16889632107	0.0222032450897	0.169673330083	0
TGME49_267720	0.143928035982	0.141899441341	0.16049382716	0.0564440263405	0.064367816092	0.111157542833	0.142140468227	0.0204953031597	0.091662603608	0
TGME49_309810	0.136931534233	0.0826815642458	0.130864197531	0.0395108184384	0.0413793103448	0.145424153782	0.127090301003	0.0239111870196	0.141394441736	0
TGME49_215390	0.131934032984	0.0715083798883	0.101234567901	0.0479774223895	0.0494252873563	0.117007939824	0.113712374582	0.0068317677199	0.149195514383	1
TGME49_205690	0.143928035982	0.077094972067	0.128395061728	0.0507996237065	0.0471264367816	0.0936063518596	0.138795986622	0.0256191289496	0.0994636762555	0
TGME49_234450	0.141929035482	0.0648044692737	0.125925925926	0.052210724365	0.0574712643678	0.129544504806	0.16220735786	0.0204953031597	0.119941491955	0
TGME49_207480	0.123938030985	0.0748603351955	0.111111111111	0.0479774223895	0.0494252873563	0.105307145842	0.122073578595	0.0307429547395	0.0867869332033	1
TGME49_314450	0.147926036982	0.0994413407821	0.125925925926	0.0790216368768	0.0735632183908	0.124529878813	0.1872909699	0.0273270708796	0.0897123354461	0
TGME49_203875	0.134932533733	0.0804469273743	0.0962962962963	0.0578551269991	0.0574712643678	0.10029251985	0.145484949833	0.0136635354398	0.153096050707	0
TGME49_215343	0.0889555222389	0.0469273743017	0.111111111111	0.0253998118532	0.0241379310345	0.124529878813	0.155518394649	0.0170794192997	0.141394441736	0
TGME49_248590	0.119940029985	0.0625698324022	0.150617283951	0.0366886171214	0.0425287356322	0.107814458838	0.145484949833	0.0170794192997	0.113115553389	1
TGME49_275640	0.133933033483	0.0692737430168	0.128395061728	0.049388523048	0.0459770114943	0.0927705808608	0.123745819398	0.0324508966695	0.131643100926	0
TGME49_229670	0.15992003998	0.0748603351955	0.192592592593	0.0719661335842	0.0632183908046	0.0944421228583	0.190635451505	0.0324508966695	0.0877620672843	0
TGME49_203505	0.125937031484	0.0581005586592	0.0962962962963	0.0324553151458	0.032183908046	0.0994567488508	0.125418060201	0.0136635354398	0.11409068747	0
TGME49_251780	0.126936531734	0.0759776536313	0.207407407407	0.0776105362183	0.0735632183908	0.136230672796	0.219063545151	0.0273270708796	0.0887372013652	0
TGME49_206560	0.118940529735	0.0815642458101	0.111111111111	0.0536218250235	0.0574712643678	0.0961136648558	0.102006688963	0.0204953031597	0.156996587031	0
TGME49_244470	0.130934532734	0.0871508379888	0.143209876543	0.0592662276576	0.0528735632184	0.0919348098621	0.16889632107	0.0187873612297	0.112140419308	0
TGME49_231780	0.100949525237	0.0670391061453	0.0987654320988	0.0338664158043	0.0402298850575	0.103635603845	0.113712374582	0.0119555935098	0.165772793759	0
TGME49_229230	0.131934032984	0.072625698324	0.130864197531	0.0592662276576	0.0528735632184	0.111157542833	0.145484949833	0.0204953031597	0.147245246221	0
TGME49_235340	0.146926536732	0.068156424581	0.135802469136	0.0606773283161	0.0563218390805	0.10697868784	0.147157190635	0.0290350128096	0.100438810336	0
TGME49_298060	0.124937531234	0.063687150838	0.162962962963	0.055032925682	0.0551724137931	0.112829084831	0.14381270903	0.0119555935098	0.141394441736	0
TGME49_271000	0.0889555222389	0.0670391061453	0.128395061728	0.0451552210724	0.0425287356322	0.151274550773	0.158862876254	0.0102476515798	0.131643100926	1
TGME49_278990	0.146926536732	0.101675977654	0.155555555556	0.0634995296331	0.0655172413793	0.146259924781	0.178929765886	0.0102476515798	0.121891760117	0
TGME49_215680	0.124937531234	0.108379888268	0.116049382716	0.0352775164628	0.0390804597701	0.116172168826	0.128762541806	0.0068317677199	0.144319843979	0
TGME49_275370	0.153923038481	0.0804469273743	0.130864197531	0.0564440263405	0.0551724137931	0.0802340158796	0.145484949833	0.0102476515798	0.145294978059	0
TGME49_240255	0.109945027486	0.105027932961	0.0938271604938	0.0338664158043	0.0402298850575	0.0961136648558	0.198996655518	0.0273270708796	0.144319843979	0
TGME49_237490	0.121939030485	0.059217877095	0.118518518519	0.0649106302916	0.0701149425287	0.117843710823	0.175585284281	0.0307429547395	0.121891760117	0
TGME49_268950	0.121939030485	0.0782122905028	0.145679012346	0.0395108184384	0.0436781609195	0.132887588801	0.173913043478	0.0273270708796	0.122866894198	0
TGME49_276110	0.114942528736	0.128491620112	0.182716049383	0.0536218250235	0.0459770114943	0.0961136648558	0.180602006689	0.0239111870196	0.11506582155	0
TGME49_255220	0.126936531734	0.0603351955307	0.140740740741	0.0564440263405	0.0551724137931	0.141245298788	0.180602006689	0.0187873612297	0.091662603608	1
TGME49_315950	0.122938530735	0.0882681564246	0.101234567901	0.046566321731	0.0425287356322	0.102799832846	0.155518394649	0.0256191289496	0.123842028279	0
TGME49_278180	0.108945527236	0.068156424581	0.116049382716	0.0479774223895	0.048275862069	0.130380275804	0.14381270903	0.0102476515798	0.154071184788	0
TGME49_226290	0.128935532234	0.0748603351955	0.123456790123	0.0536218250235	0.0494252873563	0.120351023819	0.153846153846	0.00853970964987	0.148220380302	0
TGME49_269900	0.132933533233	0.0860335195531	0.125925925926	0.055032925682	0.0563218390805	0.117007939824	0.137123745819	0.0153714773698	0.10433934666	1
TGME49_305910	0.118940529735	0.0748603351955	0.143209876543	0.0592662276576	0.048275862069	0.128708733807	0.185618729097	0.0273270708796	0.0867869332033	0
TGME49_242070	0.122938530735	0.0782122905028	0.106172839506	0.049388523048	0.0505747126437	0.116172168826	0.132107023411	0.0102476515798	0.143344709898	0
TGME49_219682	0.105947026487	0.0480446927374	0.158024691358	0.055032925682	0.0563218390805	0.143752611784	0.272575250836	0.0153714773698	0.0926377376889	0
TGME49_212850	0.137931034483	0.0871508379888	0.162962962963	0.046566321731	0.0402298850575	0.105307145842	0.170568561873	0.0153714773698	0.0975134080936	0
TGME49_304520	0.126936531734	0.0916201117318	0.16049382716	0.052210724365	0.0459770114943	0.120351023819	0.148829431438	0.0204953031597	0.12481716236	0
TGME49_307760	0.132933533233	0.063687150838	0.162962962963	0.0677328316087	0.0597701149425	0.104471374843	0.183946488294	0.0119555935098	0.126767430522	0
TGME49_216970	0.141929035482	0.101675977654	0.153086419753	0.055032925682	0.0551724137931	0.109486000836	0.16889632107	0.0204953031597	0.11409068747	0
TGME49_263180	0.100949525237	0.0815642458101	0.162962962963	0.0451552210724	0.0505747126437	0.11366485583	0.132107023411	0.0307429547395	0.132618235007	1
TGME49_286220	0.114942528736	0.0424581005587	0.135802469136	0.0395108184384	0.0379310344828	0.101128290848	0.150501672241	0.0204953031597	0.148220380302	1
TGME49_313480	0.0929535232384	0.102793296089	0.138271604938	0.0479774223895	0.0528735632184	0.0860844128709	0.102006688963	0.0187873612297	0.156996587031	1
TGME49_267150	0.135932033983	0.0670391061453	0.16049382716	0.0479774223895	0.0448275862069	0.118679481822	0.127090301003	0.0290350128096	0.136518771331	0
TGME49_259050	0.0869565217391	0.0983240223464	0.118518518519	0.0437441204139	0.0425287356322	0.136230672796	0.217391304348	0.0187873612297	0.170648464164	1
TGME49_306900	0.125937031484	0.0525139664804	0.108641975309	0.0437441204139	0.0448275862069	0.0944421228583	0.147157190635	0.00853970964987	0.141394441736	0
TGME49_209740	0.121939030485	0.0871508379888	0.138271604938	0.0564440263405	0.0505747126437	0.11366485583	0.170568561873	0.0187873612297	0.118966357874	0
TGME49_246800	0.154922538731	0.0502793296089	0.16049382716	0.055032925682	0.051724137931	0.111157542833	0.160535117057	0.0187873612297	0.109215017065	0
TGME49_216790	0.135932033983	0.0916201117318	0.153086419753	0.0592662276576	0.0574712643678	0.135394901797	0.247491638796	0.0170794192997	0.0838615309605	0
TGME49_289750	0.132933533233	0.112849162011	0.150617283951	0.0634995296331	0.0655172413793	0.122858336816	0.148829431438	0.0324508966695	0.103364212579	0
TGME49_217688	0.135932033983	0.0983240223464	0.158024691358	0.0761994355597	0.0701149425287	0.127037191809	0.185618729097	0.0136635354398	0.0945880058508	0
TGME49_256788	0.120939530235	0.0625698324022	0.128395061728	0.0507996237065	0.048275862069	0.103635603845	0.133779264214	0.0119555935098	0.140419307655	1
TGME49_201660	0.109945027486	0.0625698324022	0.0913580246914	0.049388523048	0.0471264367816	0.123694107814	0.152173913043	0.0102476515798	0.138469039493	0
TGME49_243530	0.120939530235	0.0960893854749	0.135802469136	0.0705550329257	0.0701149425287	0.147931466778	0.285953177258	0.0153714773698	0.0936128717699	0
TGME49_288685	0.154922538731	0.0837988826816	0.138271604938	0.0479774223895	0.0459770114943	0.104471374843	0.138795986622	0.0222032450897	0.100438810336	0
TGME49_242380	0.15692153923	0.0905027932961	0.123456790123	0.0507996237065	0.0505747126437	0.125365649812	0.137123745819	0.0239111870196	0.0819112627986	0
TGME49_275610	0.104947526237	0.0815642458101	0.140740740741	0.0536218250235	0.0528735632184	0.133723359799	0.150501672241	0.0222032450897	0.0945880058508	0
TGME49_232035	0.145927036482	0.0715083798883	0.106172839506	0.0634995296331	0.0551724137931	0.103635603845	0.127090301003	0.0119555935098	0.132618235007	1
TGME49_280810	0.132933533233	0.0837988826816	0.145679012346	0.052210724365	0.0494252873563	0.107814458838	0.138795986622	0.0153714773698	0.128717698684	0
TGME49_230340	0.106946526737	0.0703910614525	0.197530864198	0.046566321731	0.0597701149425	0.178854993732	0.219063545151	0.0239111870196	0.0838615309605	1
TGME49_313840	0.131934032984	0.0648044692737	0.143209876543	0.0451552210724	0.0390804597701	0.121186794818	0.163879598662	0.0204953031597	0.118966357874	1
TGME49_275810	0.149925037481	0.107262569832	0.158024691358	0.0634995296331	0.0632183908046	0.136230672796	0.173913043478	0.0187873612297	0.105314480741	0
TGME49_229390	0.124937531234	0.059217877095	0.153086419753	0.049388523048	0.0540229885057	0.103635603845	0.117056856187	0.0358667805295	0.164797659678	1
TGME49_281600	0.123938030985	0.0949720670391	0.113580246914	0.055032925682	0.0586206896552	0.0885917258671	0.147157190635	0.0256191289496	0.107264748903	0
TGME49_205300	0.140929535232	0.103910614525	0.153086419753	0.0606773283161	0.0586206896552	0.132051817802	0.167224080268	0.0068317677199	0.110190151146	0
TGME49_232410	0.126936531734	0.0793296089385	0.140740740741	0.0536218250235	0.0505747126437	0.0952778938571	0.16220735786	0.0222032450897	0.11409068747	0
TGME49_288045	0.106946526737	0.0960893854749	0.162962962963	0.0592662276576	0.0574712643678	0.143752611784	0.254180602007	0.0136635354398	0.101413944417	0
TGME49_258670	0.151924037981	0.108379888268	0.103703703704	0.055032925682	0.0528735632184	0.0827413288759	0.123745819398	0.0153714773698	0.110190151146	1
TGME49_231960	0.118940529735	0.0525139664804	0.125925925926	0.0507996237065	0.0528735632184	0.112829084831	0.132107023411	0.0102476515798	0.110190151146	1
TGME49_249900	0.133933033483	0.059217877095	0.167901234568	0.0747883349012	0.0724137931034	0.121186794818	0.1872909699	0.0204953031597	0.130667966845	0
TGME49_214400	0.132933533233	0.0614525139665	0.125925925926	0.0479774223895	0.0494252873563	0.119515252821	0.153846153846	0.0170794192997	0.131643100926	1
TGME49_271970	0.143928035982	0.0737430167598	0.165432098765	0.0620884289746	0.0563218390805	0.132051817802	0.185618729097	0.0256191289496	0.091662603608	0
TGME49_293260	0.136931534233	0.0804469273743	0.20987654321	0.0592662276576	0.0655172413793	0.152110321772	0.21237458194	0.0375747224594	0.0731350560702	0
TGME49_244280	0.128935532234	0.0837988826816	0.150617283951	0.049388523048	0.0459770114943	0.112829084831	0.165551839465	0.0222032450897	0.106289614822	0
TGME49_269800	0.141929035482	0.119553072626	0.128395061728	0.0536218250235	0.0574712643678	0.111157542833	0.197324414716	0.0204953031597	0.0975134080936	1
TGME49_293390	0.103948025987	0.054748603352	0.204938271605	0.0507996237065	0.0574712643678	0.162975344756	0.215719063545	0.0358667805295	0.0789858605558	0
TGME49_221910	0.152923538231	0.121787709497	0.167901234568	0.055032925682	0.0620689655172	0.117843710823	0.16220735786	0.0273270708796	0.091662603608	0
TGME49_301420	0.128935532234	0.115083798883	0.16049382716	0.0649106302916	0.067816091954	0.127037191809	0.214046822742	0.0102476515798	0.118966357874	0
TGME49_239365	0.141929035482	0.0737430167598	0.101234567901	0.0479774223895	0.0528735632184	0.0785624738822	0.142140468227	0.0170794192997	0.184300341297	0
TGME49_288990	0.132933533233	0.0804469273743	0.140740740741	0.0620884289746	0.0620689655172	0.129544504806	0.207357859532	0.0153714773698	0.091662603608	0
TGME49_310060	0.137931034483	0.0692737430168	0.118518518519	0.046566321731	0.0425287356322	0.116172168826	0.142140468227	0.0187873612297	0.132618235007	0
TGME49_224880	0.123938030985	0.0905027932961	0.123456790123	0.0437441204139	0.0436781609195	0.128708733807	0.183946488294	0.0136635354398	0.106289614822	1
TGME49_248450	0.110944527736	0.077094972067	0.148148148148	0.0536218250235	0.0505747126437	0.117007939824	0.1872909699	0.0153714773698	0.0965382740127	1
TGME49_204020	0.145927036482	0.0837988826816	0.135802469136	0.0719661335842	0.0862068965517	0.123694107814	0.132107023411	0.0187873612297	0.102389078498	0
TGME49_248970	0.108945527236	0.054748603352	0.113580246914	0.0366886171214	0.0379310344828	0.101964061847	0.133779264214	0.00853970964987	0.170648464164	1
TGME49_218730	0.135932033983	0.0916201117318	0.118518518519	0.0649106302916	0.0632183908046	0.124529878813	0.217391304348	0.0239111870196	0.100438810336	0
TGME49_253370	0.126936531734	0.134078212291	0.143209876543	0.0634995296331	0.0563218390805	0.145424153782	0.16220735786	0.0290350128096	0.109215017065	0
TGME49_285940	0.128935532234	0.0558659217877	0.128395061728	0.0451552210724	0.0471264367816	0.105307145842	0.128762541806	0.0136635354398	0.123842028279	0
TGME49_320150	0.117941029485	0.0569832402235	0.140740740741	0.0437441204139	0.0448275862069	0.157124947764	0.274247491639	0.0102476515798	0.0926377376889	0
TGME49_247560	0.131934032984	0.0502793296089	0.108641975309	0.0479774223895	0.048275862069	0.115336397827	0.145484949833	0.0153714773698	0.128717698684	0
TGME49_280410	0.127936031984	0.11843575419	0.101234567901	0.0677328316087	0.0655172413793	0.108650229837	0.165551839465	0.0273270708796	0.112140419308	0
TGME49_269110	0.150924537731	0.0860335195531	0.116049382716	0.0507996237065	0.0528735632184	0.0844128708734	0.117056856187	0.0102476515798	0.151145782545	0
TGME49_253920	0.105947026487	0.0558659217877	0.140740740741	0.0451552210724	0.0448275862069	0.116172168826	0.167224080268	0.0119555935098	0.16674792784	1
TGME49_293460	0.144927536232	0.0815642458101	0.125925925926	0.0677328316087	0.0666666666667	0.116172168826	0.183946488294	0.0341588385995	0.0887372013652	0
TGME49_220250	0.126936531734	0.0837988826816	0.21975308642	0.049388523048	0.0402298850575	0.117843710823	0.157190635452	0.0341588385995	0.0906874695271	0
TGME49_269430	0.0989505247376	0.0826815642458	0.182716049383	0.0366886171214	0.0413793103448	0.133723359799	0.177257525084	0.0170794192997	0.108239882984	1
TGME49_276900	0.136931534233	0.0916201117318	0.148148148148	0.052210724365	0.0528735632184	0.118679481822	0.155518394649	0.0170794192997	0.0809361287177	0
TGME49_207450	0.095952023988	0.0782122905028	0.19012345679	0.0691439322672	0.064367816092	0.0927705808608	0.11872909699	0.0290350128096	0.149195514383	0
TGME49_207440	0.117941029485	0.0837988826816	0.150617283951	0.046566321731	0.0425287356322	0.133723359799	0.170568561873	0.0187873612297	0.0945880058508	0
TGME49_311410	0.0969515242379	0.0882681564246	0.133333333333	0.0507996237065	0.0540229885057	0.125365649812	0.163879598662	0.0204953031597	0.128717698684	0
TGME49_245770	0.135932033983	0.0279329608939	0.138271604938	0.0479774223895	0.0528735632184	0.105307145842	0.120401337793	0.0119555935098	0.120916626036	0
TGME49_216785	0.108945527236	0.0983240223464	0.185185185185	0.0536218250235	0.048275862069	0.117007939824	0.172240802676	0.0273270708796	0.122866894198	0
TGME49_207150	0.131934032984	0.0960893854749	0.0987654320988	0.0479774223895	0.0505747126437	0.122022565817	0.135451505017	0.0204953031597	0.144319843979	1
TGME49_295320	0.120939530235	0.0849162011173	0.145679012346	0.049388523048	0.0436781609195	0.127037191809	0.185618729097	0.0204953031597	0.10433934666	0
TGME49_220510	0.105947026487	0.0782122905028	0.123456790123	0.0592662276576	0.0620689655172	0.146259924781	0.197324414716	0.0119555935098	0.0994636762555	0
TGME49_205320	0.117941029485	0.0748603351955	0.140740740741	0.046566321731	0.0540229885057	0.120351023819	0.150501672241	0.00853970964987	0.144319843979	0
TGME49_246720	0.107946026987	0.0715083798883	0.108641975309	0.0352775164628	0.0390804597701	0.121186794818	0.148829431438	0.0307429547395	0.139444173574	0
TGME49_248480	0.150924537731	0.0905027932961	0.128395061728	0.0747883349012	0.0689655172414	0.130380275804	0.130434782609	0.0307429547395	0.105314480741	0
TGME49_314400	0.144927536232	0.107262569832	0.197530864198	0.0677328316087	0.064367816092	0.116172168826	0.192307692308	0.0222032450897	0.103364212579	0
TGME49_237890	0.107946026987	0.0871508379888	0.130864197531	0.0507996237065	0.0436781609195	0.168825741747	0.255852842809	0.0136635354398	0.116040955631	0
TGME49_295640	0.113943028486	0.0905027932961	0.103703703704	0.0507996237065	0.048275862069	0.122022565817	0.175585284281	0.0136635354398	0.11409068747	0
TGME49_264770	0.117941029485	0.077094972067	0.155555555556	0.0479774223895	0.0436781609195	0.140409527789	0.275919732441	0.0239111870196	0.0858117991224	0
TGME49_320670	0.102948525737	0.0949720670391	0.148148148148	0.0578551269991	0.0528735632184	0.127872962808	0.200668896321	0.0239111870196	0.0926377376889	0
TGME49_243465	0.135932033983	0.119553072626	0.172839506173	0.0733772342427	0.0724137931034	0.132887588801	0.16889632107	0.0239111870196	0.0819112627986	1
TGME49_321660	0.138930534733	0.0748603351955	0.155555555556	0.0507996237065	0.048275862069	0.133723359799	0.125418060201	0.0136635354398	0.0965382740127	0
TGME49_270610	0.124937531234	0.0972067039106	0.140740740741	0.0479774223895	0.048275862069	0.111157542833	0.160535117057	0.0239111870196	0.0984885421745	0
TGME49_206540	0.108945527236	0.0536312849162	0.172839506173	0.0592662276576	0.0563218390805	0.122022565817	0.163879598662	0.0324508966695	0.0994636762555	0
TGME49_205265	0.132933533233	0.0536312849162	0.138271604938	0.0536218250235	0.0471264367816	0.101964061847	0.157190635452	0.0170794192997	0.130667966845	0
TGME49_212100	0.0869565217391	0.0860335195531	0.116049382716	0.0409219190969	0.0436781609195	0.0944421228583	0.167224080268	0.0136635354398	0.130667966845	0
TGME49_281580	0.0999500249875	0.0614525139665	0.237037037037	0.0564440263405	0.051724137931	0.127872962808	0.239130434783	0.0256191289496	0.061433447099	0
TGME49_268360	0.126936531734	0.059217877095	0.138271604938	0.0536218250235	0.0574712643678	0.101964061847	0.152173913043	0.0409906063194	0.134568503169	1
TGME49_256100	0.104947526237	0.0458100558659	0.158024691358	0.0395108184384	0.0436781609195	0.117007939824	0.165551839465	0.0222032450897	0.11506582155	1
TGME49_224680	0.106946526737	0.0648044692737	0.113580246914	0.046566321731	0.048275862069	0.105307145842	0.137123745819	0.0170794192997	0.181374939054	0
TGME49_311300	0.0999500249875	0.0748603351955	0.145679012346	0.0380997177799	0.0390804597701	0.127037191809	0.157190635452	0.0187873612297	0.151145782545	0
TGME49_321650	0.131934032984	0.106145251397	0.133333333333	0.0564440263405	0.0494252873563	0.126201420811	0.195652173913	0.0170794192997	0.0877620672843	0
TGME49_313940	0.119940029985	0.0916201117318	0.113580246914	0.055032925682	0.0540229885057	0.11366485583	0.150501672241	0.0170794192997	0.131643100926	0
TGME49_309880	0.132933533233	0.0748603351955	0.120987654321	0.0592662276576	0.0528735632184	0.121186794818	0.16220735786	0.0187873612297	0.126767430522	0
TGME49_217020	0.116941529235	0.0759776536313	0.155555555556	0.0536218250235	0.0528735632184	0.136230672796	0.16889632107	0.0273270708796	0.102389078498	0
TGME49_243470	0.118940529735	0.0625698324022	0.113580246914	0.0578551269991	0.0563218390805	0.107814458838	0.153846153846	0.0170794192997	0.125792296441	1
TGME49_207590	0.132933533233	0.0648044692737	0.153086419753	0.0395108184384	0.0390804597701	0.0885917258671	0.160535117057	0.0256191289496	0.100438810336	0
TGME49_226020	0.147926036982	0.068156424581	0.130864197531	0.0592662276576	0.0620689655172	0.102799832846	0.148829431438	0.0119555935098	0.108239882984	0
TGME49_311070	0.164917541229	0.0748603351955	0.138271604938	0.0804327375353	0.0758620689655	0.145424153782	0.178929765886	0.0222032450897	0.0819112627986	0
TGME49_222070	0.114942528736	0.0692737430168	0.118518518519	0.0592662276576	0.0528735632184	0.119515252821	0.197324414716	0.0153714773698	0.123842028279	0
TGME49_318310	0.106946526737	0.0569832402235	0.158024691358	0.0663217309501	0.0620689655172	0.116172168826	0.175585284281	0.0375747224594	0.0750853242321	0
TGME49_220330	0.115942028986	0.100558659218	0.167901234568	0.0507996237065	0.0505747126437	0.139573756791	0.157190635452	0.0273270708796	0.0975134080936	0
TGME49_305520	0.168915542229	0.102793296089	0.116049382716	0.049388523048	0.0459770114943	0.102799832846	0.130434782609	0.0187873612297	0.110190151146	0
TGME49_275798	0.125937031484	0.0346368715084	0.175308641975	0.0606773283161	0.0574712643678	0.122858336816	0.150501672241	0.0324508966695	0.11409068747	1
TGME49_253380	0.143928035982	0.072625698324	0.143209876543	0.0578551269991	0.0540229885057	0.143752611784	0.190635451505	0.0170794192997	0.11409068747	0
TGME49_280430	0.117941029485	0.0793296089385	0.118518518519	0.0409219190969	0.0402298850575	0.10029251985	0.175585284281	0.0222032450897	0.117991223793	0
TGME49_297130	0.114942528736	0.0815642458101	0.175308641975	0.0634995296331	0.0597701149425	0.111993313832	0.195652173913	0.0204953031597	0.0897123354461	0
TGME49_311670	0.0889555222389	0.0614525139665	0.192592592593	0.0423330197554	0.0471264367816	0.122022565817	0.148829431438	0.0222032450897	0.0955631399317	0
TGME49_261250	0.140929535232	0.0815642458101	0.155555555556	0.049388523048	0.0471264367816	0.119515252821	0.137123745819	0.0153714773698	0.147245246221	1
TGME49_299015	0.149925037481	0.0893854748603	0.118518518519	0.0564440263405	0.0494252873563	0.0885917258671	0.138795986622	0.0239111870196	0.128717698684	1
TGME49_314695	0.15992003998	0.0983240223464	0.0987654320988	0.0409219190969	0.0344827586207	0.0651901379022	0.130434782609	0.0204953031597	0.132618235007	0
TGME49_237140	0.103948025987	0.115083798883	0.150617283951	0.0578551269991	0.0586206896552	0.111993313832	0.222408026756	0.0187873612297	0.0721599219893	0
TGME49_231390	0.119940029985	0.0826815642458	0.128395061728	0.0409219190969	0.0402298850575	0.104471374843	0.14381270903	0.00853970964987	0.145294978059	0
TGME49_225480	0.144927536232	0.0860335195531	0.128395061728	0.0634995296331	0.0540229885057	0.10029251985	0.150501672241	0.0239111870196	0.101413944417	0
TGME49_294898	0.0979510244878	0.0938547486034	0.138271604938	0.055032925682	0.0597701149425	0.101964061847	0.172240802676	0.0170794192997	0.163822525597	0
TGME49_292170	0.111944027986	0.077094972067	0.138271604938	0.0437441204139	0.0436781609195	0.128708733807	0.240802675585	0.0222032450897	0.0867869332033	0
TGME49_246920	0.147926036982	0.0815642458101	0.133333333333	0.0719661335842	0.064367816092	0.108650229837	0.182274247492	0.0239111870196	0.0965382740127	0
TGME49_232600	0.106946526737	0.0849162011173	0.143209876543	0.0395108184384	0.0459770114943	0.111157542833	0.132107023411	0.0239111870196	0.134568503169	1
TGME49_295390	0.129935032484	0.0614525139665	0.22962962963	0.0663217309501	0.0632183908046	0.145424153782	0.163879598662	0.0341588385995	0.0702096538274	1
TGME49_284560	0.15892053973	0.0804469273743	0.140740740741	0.0451552210724	0.0459770114943	0.121186794818	0.138795986622	0.0273270708796	0.11409068747	0
TGME49_202110	0.103948025987	0.0625698324022	0.155555555556	0.046566321731	0.0563218390805	0.122858336816	0.103678929766	0.0119555935098	0.151145782545	0
TGME49_287160	0.140929535232	0.0849162011173	0.165432098765	0.0677328316087	0.0620689655172	0.153781863769	0.163879598662	0.00512382578992	0.0819112627986	0
TGME49_294630	0.107946026987	0.0927374301676	0.101234567901	0.0507996237065	0.0494252873563	0.11366485583	0.173913043478	0.0273270708796	0.120916626036	0
TGME49_206290	0.128935532234	0.0581005586592	0.172839506173	0.0606773283161	0.0632183908046	0.136230672796	0.107023411371	0.0119555935098	0.120916626036	0
TGME49_305820	0.132933533233	0.0458100558659	0.162962962963	0.0451552210724	0.0471264367816	0.123694107814	0.138795986622	0.0136635354398	0.127742564603	0
TGME49_313385	0.130934532734	0.0871508379888	0.120987654321	0.046566321731	0.0436781609195	0.0986209778521	0.138795986622	0.0239111870196	0.134568503169	0
TGME49_225315	0.129935032484	0.0536312849162	0.116049382716	0.0507996237065	0.0528735632184	0.0927705808608	0.142140468227	0.0170794192997	0.131643100926	0
TGME49_232300	0.151924037981	0.0715083798883	0.111111111111	0.0564440263405	0.051724137931	0.122022565817	0.142140468227	0.0187873612297	0.110190151146	0
TGME49_267980	0.0969515242379	0.0715083798883	0.158024691358	0.0366886171214	0.0390804597701	0.106142916841	0.112040133779	0.0222032450897	0.153096050707	0
TGME49_244660	0.134932533733	0.129608938547	0.140740740741	0.052210724365	0.0471264367816	0.132887588801	0.160535117057	0.0119555935098	0.0975134080936	0
TGME49_224540	0.0849575212394	0.0670391061453	0.133333333333	0.0268109125118	0.0379310344828	0.137902214793	0.110367892977	0.00853970964987	0.168698196002	1
TGME49_311360	0.132933533233	0.111731843575	0.167901234568	0.0846660395108	0.0781609195402	0.148767237777	0.209030100334	0.0290350128096	0.0721599219893	0
TGME49_251400	0.0969515242379	0.0972067039106	0.135802469136	0.055032925682	0.0505747126437	0.137902214793	0.204013377926	0.0170794192997	0.0828863968796	0
TGME49_202930	0.123938030985	0.059217877095	0.116049382716	0.046566321731	0.0505747126437	0.137066443794	0.148829431438	0.0204953031597	0.112140419308	0
TGME49_213740	0.129935032484	0.0670391061453	0.162962962963	0.0649106302916	0.0586206896552	0.133723359799	0.197324414716	0.0273270708796	0.100438810336	0
TGME49_227350	0.105947026487	0.0569832402235	0.192592592593	0.0592662276576	0.0563218390805	0.139573756791	0.235785953177	0.0239111870196	0.0653339834227	1
TGME49_270520	0.15792103948	0.0949720670391	0.140740740741	0.055032925682	0.0540229885057	0.141245298788	0.147157190635	0.0358667805295	0.0858117991224	0
TGME49_286580	0.119940029985	0.0569832402235	0.138271604938	0.0437441204139	0.0471264367816	0.106142916841	0.130434782609	0.0324508966695	0.0975134080936	0
TGME49_280510	0.132933533233	0.0793296089385	0.145679012346	0.0620884289746	0.0586206896552	0.0952778938571	0.16889632107	0.0222032450897	0.120916626036	0
TGME49_312240	0.0709645177411	0.0301675977654	0.175308641975	0.0423330197554	0.0436781609195	0.123694107814	0.138795986622	0.0136635354398	0.156996587031	1
TGME49_244650	0.134932533733	0.0782122905028	0.133333333333	0.0409219190969	0.0494252873563	0.124529878813	0.16889632107	0.0170794192997	0.133593369088	0
TGME49_272410	0.131934032984	0.0826815642458	0.148148148148	0.0634995296331	0.0586206896552	0.152110321772	0.155518394649	0.0153714773698	0.0965382740127	0
TGME49_321690	0.109945027486	0.0994413407821	0.165432098765	0.055032925682	0.0586206896552	0.147095695779	0.309364548495	0.0273270708796	0.0867869332033	0
TGME49_225010	0.101949025487	0.150837988827	0.135802469136	0.0423330197554	0.0436781609195	0.135394901797	0.314381270903	0.0170794192997	0.0624085811799	0
TGME49_233920	0.111944027986	0.0469273743017	0.150617283951	0.0606773283161	0.0586206896552	0.122858336816	0.160535117057	0.0102476515798	0.0897123354461	1
TGME49_245610	0.100949525237	0.0782122905028	0.148148148148	0.055032925682	0.0528735632184	0.144588382783	0.188963210702	0.0153714773698	0.0936128717699	0
TGME49_292130	0.138930534733	0.106145251397	0.0913580246914	0.0634995296331	0.0574712643678	0.127872962808	0.145484949833	0.0256191289496	0.128717698684	0
TGME49_238440	0.116941529235	0.0927374301676	0.133333333333	0.052210724365	0.0528735632184	0.151274550773	0.182274247492	0.0153714773698	0.101413944417	0
TGME49_249290	0.131934032984	0.0692737430168	0.140740740741	0.052210724365	0.0528735632184	0.10029251985	0.140468227425	0.0222032450897	0.118966357874	0
TGME49_206430	0.122938530735	0.0648044692737	0.116049382716	0.0507996237065	0.0448275862069	0.0961136648558	0.115384615385	0.0170794192997	0.128717698684	0
TGME49_211600	0.115942028986	0.0927374301676	0.125925925926	0.0649106302916	0.0586206896552	0.0969494358546	0.16220735786	0.0256191289496	0.151145782545	0
TGME49_224850	0.15892053973	0.0927374301676	0.138271604938	0.0677328316087	0.0655172413793	0.110321771835	0.190635451505	0.0256191289496	0.109215017065	0
TGME49_214200	0.117941029485	0.136312849162	0.145679012346	0.0620884289746	0.0574712643678	0.137902214793	0.265886287625	0.0290350128096	0.0838615309605	0
TGME49_257510	0.118940529735	0.0558659217877	0.197530864198	0.0959548447789	0.0850574712644	0.125365649812	0.418060200669	0.0136635354398	0.0536323744515	1
TGME49_283790	0.122938530735	0.0480446927374	0.19012345679	0.0395108184384	0.0436781609195	0.153781863769	0.170568561873	0.0187873612297	0.12481716236	1
TGME49_320500	0.114942528736	0.0569832402235	0.116049382716	0.055032925682	0.0551724137931	0.0944421228583	0.112040133779	0.0222032450897	0.184300341297	0
TGME49_245435	0.109945027486	0.111731843575	0.148148148148	0.0564440263405	0.0597701149425	0.136230672796	0.210702341137	0.0273270708796	0.0848366650414	0
TGME49_254610	0.131934032984	0.0960893854749	0.116049382716	0.0437441204139	0.0448275862069	0.101128290848	0.142140468227	0.0170794192997	0.0984885421745	0
TGME49_265330	0.130934532734	0.0860335195531	0.101234567901	0.0479774223895	0.0494252873563	0.122858336816	0.163879598662	0.0136635354398	0.145294978059	0
TGME49_208910	0.107946026987	0.100558659218	0.108641975309	0.0409219190969	0.0459770114943	0.109486000836	0.16220735786	0.0119555935098	0.119941491955	0
TGME49_295610	0.122938530735	0.0614525139665	0.116049382716	0.0479774223895	0.0528735632184	0.110321771835	0.16889632107	0.0170794192997	0.127742564603	0
TGME49_319500	0.115942028986	0.12625698324	0.177777777778	0.0578551269991	0.0586206896552	0.0869201838696	0.264214046823	0.0256191289496	0.0653339834227	0
TGME49_312420	0.143928035982	0.108379888268	0.138271604938	0.0649106302916	0.0632183908046	0.0902632678646	0.157190635452	0.00853970964987	0.0828863968796	0
TGME49_291850	0.142928535732	0.063687150838	0.125925925926	0.052210724365	0.0528735632184	0.126201420811	0.147157190635	0.0119555935098	0.117016089712	1
TGME49_278790	0.115942028986	0.0793296089385	0.125925925926	0.0437441204139	0.0459770114943	0.106142916841	0.145484949833	0.00853970964987	0.149195514383	0
TGME49_245720	0.126936531734	0.0994413407821	0.133333333333	0.0606773283161	0.0632183908046	0.137066443794	0.214046822742	0.0136635354398	0.101413944417	0
TGME49_278920	0.112943528236	0.0927374301676	0.158024691358	0.0578551269991	0.0551724137931	0.139573756791	0.205685618729	0.0170794192997	0.111165285227	0
TGME49_237280	0.0999500249875	0.0659217877095	0.162962962963	0.0578551269991	0.0620689655172	0.183869619724	0.280936454849	0.0307429547395	0.0390053632374	0
TGME49_227970	0.152923538231	0.0927374301676	0.130864197531	0.055032925682	0.0528735632184	0.0977852068533	0.1872909699	0.0119555935098	0.137493905412	0
TGME49_244645	0.122938530735	0.0916201117318	0.0864197530864	0.0606773283161	0.0586206896552	0.127037191809	0.16220735786	0.0204953031597	0.131643100926	1
TGME49_281480	0.0919540229885	0.0905027932961	0.172839506173	0.0451552210724	0.0436781609195	0.102799832846	0.137123745819	0.0256191289496	0.119941491955	0
TGME49_257490	0.116941529235	0.108379888268	0.138271604938	0.0606773283161	0.0609195402299	0.128708733807	0.309364548495	0.0119555935098	0.0702096538274	0
TGME49_240090	0.135932033983	0.0603351955307	0.214814814815	0.0677328316087	0.0701149425287	0.122022565817	0.178929765886	0.0187873612297	0.0936128717699	1
TGME49_265780	0.119940029985	0.0670391061453	0.135802469136	0.046566321731	0.048275862069	0.116172168826	0.16889632107	0.0153714773698	0.119941491955	0
TGME49_267820	0.0999500249875	0.11061452514	0.135802469136	0.0451552210724	0.048275862069	0.0793982448809	0.122073578595	0.0187873612297	0.0955631399317	0
TGME49_244500	0.104947526237	0.0715083798883	0.123456790123	0.0507996237065	0.0459770114943	0.127872962808	0.170568561873	0.0239111870196	0.108239882984	0
TGME49_216820	0.144927536232	0.0648044692737	0.172839506173	0.0677328316087	0.0597701149425	0.143752611784	0.165551839465	0.0153714773698	0.0955631399317	0
TGME49_313140	0.118940529735	0.0849162011173	0.116049382716	0.0719661335842	0.0666666666667	0.109486000836	0.165551839465	0.0273270708796	0.155046318869	0
TGME49_304920	0.113943028486	0.0424581005587	0.135802469136	0.0479774223895	0.0436781609195	0.122022565817	0.107023411371	0.0153714773698	0.147245246221	0
TGME49_205130	0.100949525237	0.0581005586592	0.145679012346	0.0338664158043	0.035632183908	0.131216046803	0.190635451505	0.0358667805295	0.0731350560702	0
TGME49_260840	0.0979510244878	0.0446927374302	0.187654320988	0.0536218250235	0.0574712643678	0.120351023819	0.26254180602	0.0324508966695	0.0936128717699	1
TGME49_254300	0.0949525237381	0.0558659217877	0.153086419753	0.055032925682	0.051724137931	0.124529878813	0.19397993311	0.0187873612297	0.0867869332033	0
TGME49_268830	0.115942028986	0.109497206704	0.167901234568	0.052210724365	0.0540229885057	0.136230672796	0.180602006689	0.0102476515798	0.100438810336	0
TGME49_210750	0.134932533733	0.0994413407821	0.111111111111	0.046566321731	0.0448275862069	0.0969494358546	0.133779264214	0.0222032450897	0.123842028279	0
TGME49_274160	0.116941529235	0.115083798883	0.143209876543	0.055032925682	0.0494252873563	0.120351023819	0.200668896321	0.0102476515798	0.0936128717699	0
TGME49_247510	0.136931534233	0.0860335195531	0.148148148148	0.052210724365	0.0505747126437	0.112829084831	0.152173913043	0.0256191289496	0.126767430522	0
TGME49_268182	0.0999500249875	0.0581005586592	0.18024691358	0.052210724365	0.0551724137931	0.165482657752	0.209030100334	0.0273270708796	0.0789858605558	1
TGME49_266860	0.130934532734	0.072625698324	0.083950617284	0.0324553151458	0.0402298850575	0.0852486418721	0.135451505017	0.0170794192997	0.144319843979	0
TGME49_267400	0.155922038981	0.0625698324022	0.138271604938	0.0606773283161	0.0540229885057	0.0977852068533	0.128762541806	0.0290350128096	0.133593369088	0
TGME49_275660	0.125937031484	0.0893854748603	0.133333333333	0.0564440263405	0.0551724137931	0.0969494358546	0.125418060201	0.0204953031597	0.133593369088	0
TGME49_291640	0.146926536732	0.0972067039106	0.128395061728	0.0536218250235	0.0505747126437	0.107814458838	0.163879598662	0.0256191289496	0.0955631399317	0
TGME49_216080	0.115942028986	0.063687150838	0.120987654321	0.0395108184384	0.0436781609195	0.103635603845	0.133779264214	0.0153714773698	0.128717698684	0
TGME49_261080	0.121939030485	0.112849162011	0.123456790123	0.052210724365	0.0494252873563	0.111157542833	0.145484949833	0.0204953031597	0.125792296441	0
TGME49_313880	0.122938530735	0.112849162011	0.150617283951	0.0719661335842	0.0655172413793	0.122022565817	0.245819397993	0.0290350128096	0.116040955631	0
TGME49_214350	0.133933033483	0.100558659218	0.113580246914	0.0564440263405	0.051724137931	0.0927705808608	0.19397993311	0.0204953031597	0.121891760117	0
TGME49_265520	0.103948025987	0.0759776536313	0.19012345679	0.0479774223895	0.0528735632184	0.130380275804	0.177257525084	0.0273270708796	0.108239882984	0
TGME49_288550	0.135932033983	0.0782122905028	0.118518518519	0.0423330197554	0.0459770114943	0.106142916841	0.14381270903	0.0153714773698	0.133593369088	0
TGME49_278740	0.123938030985	0.0960893854749	0.138271604938	0.055032925682	0.051724137931	0.0910990388634	0.178929765886	0.0187873612297	0.120916626036	0
TGME49_245428	0.113943028486	0.0536312849162	0.123456790123	0.046566321731	0.0459770114943	0.102799832846	0.102006688963	0.0239111870196	0.15602145295	0
TGME49_226420	0.146926536732	0.102793296089	0.135802469136	0.0606773283161	0.0597701149425	0.112829084831	0.145484949833	0.0187873612297	0.0955631399317	0
TGME49_217400	0.132933533233	0.0703910614525	0.120987654321	0.0479774223895	0.048275862069	0.116172168826	0.145484949833	0.0153714773698	0.139444173574	0
TGME49_273520	0.132933533233	0.100558659218	0.123456790123	0.0479774223895	0.0563218390805	0.158796489762	0.204013377926	0.0153714773698	0.113115553389	1
TGME49_268280	0.122938530735	0.0927374301676	0.143209876543	0.0606773283161	0.0574712643678	0.126201420811	0.209030100334	0.0119555935098	0.123842028279	0
TGME49_246450	0.133933033483	0.072625698324	0.182716049383	0.046566321731	0.0448275862069	0.140409527789	0.230769230769	0.0324508966695	0.0877620672843	0
TGME49_307800	0.145927036482	0.0748603351955	0.148148148148	0.0578551269991	0.0540229885057	0.108650229837	0.155518394649	0.0204953031597	0.129692832765	0
TGME49_315440	0.127936031984	0.127374301676	0.133333333333	0.0564440263405	0.0540229885057	0.118679481822	0.19397993311	0.0170794192997	0.103364212579	0
TGME49_246485	0.139930034983	0.146368715084	0.162962962963	0.0663217309501	0.0620689655172	0.111157542833	0.16889632107	0.0256191289496	0.0867869332033	1
TGME49_253410	0.103948025987	0.0614525139665	0.140740740741	0.0606773283161	0.0540229885057	0.118679481822	0.192307692308	0.0307429547395	0.158946855193	0
TGME49_219600	0.114942528736	0.0737430167598	0.128395061728	0.0620884289746	0.0655172413793	0.124529878813	0.175585284281	0.0170794192997	0.123842028279	0
TGME49_222000	0.0999500249875	0.0905027932961	0.130864197531	0.0536218250235	0.0528735632184	0.111993313832	0.192307692308	0.0170794192997	0.162847391516	0
TGME49_320050	0.15992003998	0.0860335195531	0.133333333333	0.0705550329257	0.067816091954	0.120351023819	0.152173913043	0.0273270708796	0.0848366650414	0
TGME49_314660	0.0609695152424	0.0469273743017	0.135802469136	0.0239887111947	0.032183908046	0.0702047638947	0.0685618729097	0.0136635354398	0.0526572403706	0
TGME49_223570	0.118940529735	0.0759776536313	0.17037037037	0.0578551269991	0.0597701149425	0.126201420811	0.178929765886	0.0307429547395	0.0975134080936	0
TGME49_233950	0.125937031484	0.0837988826816	0.125925925926	0.0479774223895	0.0494252873563	0.101964061847	0.152173913043	0.0170794192997	0.139444173574	1
TGME49_232710	0.145927036482	0.0804469273743	0.145679012346	0.0507996237065	0.0505747126437	0.133723359799	0.142140468227	0.0239111870196	0.129692832765	0
TGME49_218210	0.115942028986	0.0581005586592	0.118518518519	0.0409219190969	0.0402298850575	0.0952778938571	0.125418060201	0.0222032450897	0.158946855193	1
TGME49_206695	0.123938030985	0.0804469273743	0.143209876543	0.052210724365	0.0471264367816	0.0910990388634	0.145484949833	0.0136635354398	0.120916626036	0
TGME49_257730	0.123938030985	0.0692737430168	0.18024691358	0.0719661335842	0.064367816092	0.133723359799	0.192307692308	0.0204953031597	0.118966357874	1
TGME49_218950	0.101949025487	0.0648044692737	0.145679012346	0.0507996237065	0.0528735632184	0.11366485583	0.195652173913	0.0222032450897	0.105314480741	0
TGME49_240080	0.110944527736	0.0815642458101	0.138271604938	0.0366886171214	0.0298850574713	0.0986209778521	0.147157190635	0.0153714773698	0.113115553389	1
TGME49_252230	0.128935532234	0.0424581005587	0.0987654320988	0.052210724365	0.051724137931	0.130380275804	0.157190635452	0.0170794192997	0.119941491955	0
TGME49_277860	0.121939030485	0.0793296089385	0.162962962963	0.0578551269991	0.0563218390805	0.142916840786	0.264214046823	0.0222032450897	0.120916626036	0
TGME49_319730	0.120939530235	0.138547486034	0.155555555556	0.0592662276576	0.0540229885057	0.105307145842	0.188963210702	0.0307429547395	0.105314480741	0
TGME49_214840	0.152923538231	0.0782122905028	0.155555555556	0.0761994355597	0.0747126436782	0.134559130798	0.152173913043	0.0256191289496	0.0945880058508	0
TGME49_267642	0.129935032484	0.0614525139665	0.113580246914	0.0479774223895	0.0459770114943	0.107814458838	0.155518394649	0.0187873612297	0.149195514383	0
TGME49_239490	0.110944527736	0.0692737430168	0.207407407407	0.0578551269991	0.0620689655172	0.142916840786	0.16889632107	0.0273270708796	0.0906874695271	1
TGME49_293820	0.122938530735	0.0748603351955	0.16049382716	0.0776105362183	0.0758620689655	0.149603008776	0.227424749164	0.0222032450897	0.0624085811799	1
TGME49_254420	0.0899550224888	0.072625698324	0.148148148148	0.0578551269991	0.0574712643678	0.10697868784	0.250836120401	0.0187873612297	0.0887372013652	0
TGME49_308810	0.125937031484	0.0860335195531	0.130864197531	0.0536218250235	0.0563218390805	0.149603008776	0.153846153846	0.0222032450897	0.110190151146	0
TGME49_206380	0.147926036982	0.0826815642458	0.130864197531	0.0479774223895	0.0459770114943	0.0994567488508	0.145484949833	0.0153714773698	0.120916626036	0
TGME49_242330	0.15692153923	0.0525139664804	0.165432098765	0.0790216368768	0.0724137931034	0.122022565817	0.153846153846	0.0256191289496	0.0926377376889	0
TGME49_271430	0.113943028486	0.0960893854749	0.128395061728	0.0479774223895	0.051724137931	0.142916840786	0.249163879599	0.0290350128096	0.0672842515846	1
TGME49_269425	0.123938030985	0.0502793296089	0.175308641975	0.055032925682	0.0494252873563	0.0910990388634	0.110367892977	0.0153714773698	0.141394441736	1
TGME49_267280	0.0849575212394	0.119553072626	0.130864197531	0.0423330197554	0.0402298850575	0.115336397827	0.227424749164	0.0102476515798	0.127742564603	0
TGME49_265005	0.112943528236	0.0905027932961	0.130864197531	0.0479774223895	0.048275862069	0.102799832846	0.183946488294	0.0170794192997	0.138469039493	0
TGME49_240460	0.129935032484	0.0480446927374	0.116049382716	0.0437441204139	0.0425287356322	0.117007939824	0.127090301003	0.0204953031597	0.147245246221	1
TGME49_314690	0.141929035482	0.0759776536313	0.120987654321	0.0705550329257	0.0597701149425	0.130380275804	0.170568561873	0.0153714773698	0.0867869332033	0
TGME49_243210	0.135932033983	0.113966480447	0.138271604938	0.0578551269991	0.0574712643678	0.117007939824	0.195652173913	0.0222032450897	0.121891760117	0
TGME49_291620	0.0909545227386	0.0804469273743	0.148148148148	0.0564440263405	0.0528735632184	0.147931466778	0.336120401338	0.0170794192997	0.0867869332033	0
TGME49_254930	0.119940029985	0.0826815642458	0.18024691358	0.0719661335842	0.0655172413793	0.109486000836	0.21237458194	0.0222032450897	0.0711847879083	0
TGME49_202010	0.154922538731	0.0804469273743	0.140740740741	0.0691439322672	0.0712643678161	0.108650229837	0.167224080268	0.0204953031597	0.107264748903	0
TGME49_242680	0.126936531734	0.0949720670391	0.162962962963	0.0437441204139	0.0436781609195	0.110321771835	0.220735785953	0.0222032450897	0.110190151146	0
TGME49_254870	0.138930534733	0.0927374301676	0.123456790123	0.052210724365	0.048275862069	0.114500626828	0.150501672241	0.0256191289496	0.117016089712	0
TGME49_245460	0.141929035482	0.0804469273743	0.182716049383	0.0578551269991	0.0540229885057	0.117007939824	0.167224080268	0.0187873612297	0.0926377376889	0
TGME49_278830	0.124937531234	0.135195530726	0.135802469136	0.0423330197554	0.0436781609195	0.103635603845	0.16889632107	0.0204953031597	0.0936128717699	0
TGME49_276190	0.114942528736	0.0893854748603	0.177777777778	0.0649106302916	0.0655172413793	0.171333054743	0.240802675585	0.0239111870196	0.0721599219893	0
TGME49_313290	0.107946026987	0.0659217877095	0.18024691358	0.0380997177799	0.0459770114943	0.136230672796	0.178929765886	0.0204953031597	0.13554363725	0
TGME49_278975	0.124937531234	0.112849162011	0.145679012346	0.0677328316087	0.0609195402299	0.117843710823	0.232441471572	0.0119555935098	0.0819112627986	0
TGME49_246190	0.118940529735	0.0424581005587	0.175308641975	0.0634995296331	0.0620689655172	0.140409527789	0.249163879599	0.0204953031597	0.0702096538274	1
TGME49_294595	0.133933033483	0.063687150838	0.103703703704	0.0437441204139	0.0402298850575	0.0894274968659	0.153846153846	0.0239111870196	0.178449536811	1
TGME49_221970	0.109945027486	0.0804469273743	0.148148148148	0.049388523048	0.0425287356322	0.110321771835	0.269230769231	0.0204953031597	0.0828863968796	0
TGME49_242110	0.129935032484	0.0614525139665	0.140740740741	0.049388523048	0.0574712643678	0.121186794818	0.122073578595	0.0153714773698	0.11409068747	1
TGME49_232350	0.144927536232	0.0692737430168	0.175308641975	0.0719661335842	0.0758620689655	0.133723359799	0.140468227425	0.0324508966695	0.0897123354461	0
TGME49_266060	0.134932533733	0.0625698324022	0.128395061728	0.0578551269991	0.0528735632184	0.122022565817	0.153846153846	0.0239111870196	0.0965382740127	0
TGME49_223040	0.146926536732	0.0983240223464	0.133333333333	0.055032925682	0.0528735632184	0.133723359799	0.16220735786	0.0102476515798	0.136518771331	0
TGME49_235890	0.116941529235	0.0927374301676	0.128395061728	0.0507996237065	0.0436781609195	0.0735478478897	0.182274247492	0.0239111870196	0.139444173574	0
TGME49_280530	0.102948525737	0.0379888268156	0.113580246914	0.0592662276576	0.0609195402299	0.106142916841	0.242474916388	0.0273270708796	0.158946855193	0
TGME49_287960	0.150924537731	0.0737430167598	0.135802469136	0.0536218250235	0.0551724137931	0.112829084831	0.125418060201	0.0153714773698	0.188200877621	0
TGME49_293770	0.128935532234	0.0782122905028	0.148148148148	0.0536218250235	0.0494252873563	0.112829084831	0.170568561873	0.0170794192997	0.0809361287177	0
TGME49_223140	0.126936531734	0.0960893854749	0.155555555556	0.0677328316087	0.0586206896552	0.145424153782	0.220735785953	0.0290350128096	0.0692345197465	0
TGME49_254020	0.123938030985	0.0916201117318	0.118518518519	0.0409219190969	0.0436781609195	0.111157542833	0.167224080268	0.0170794192997	0.144319843979	1
TGME49_288475	0.126936531734	0.0513966480447	0.143209876543	0.046566321731	0.0425287356322	0.0869201838696	0.125418060201	0.0153714773698	0.126767430522	0
TGME49_235650	0.116941529235	0.100558659218	0.135802469136	0.0564440263405	0.0574712643678	0.0885917258671	0.140468227425	0.0136635354398	0.152120916626	0
TGME49_224030	0.0859570214893	0.0491620111732	0.19012345679	0.0479774223895	0.0528735632184	0.154617634768	0.249163879599	0.0170794192997	0.0945880058508	0
TGME49_227370	0.118940529735	0.0804469273743	0.108641975309	0.0479774223895	0.051724137931	0.129544504806	0.173913043478	0.0119555935098	0.139444173574	0
TGME49_260010	0.137931034483	0.11843575419	0.133333333333	0.0578551269991	0.0632183908046	0.128708733807	0.209030100334	0.0170794192997	0.0838615309605	1
TGME49_297880	0.153923038481	0.072625698324	0.138271604938	0.0536218250235	0.0505747126437	0.123694107814	0.163879598662	0.0187873612297	0.109215017065	0
TGME49_241305	0.132933533233	0.0368715083799	0.135802469136	0.0677328316087	0.0689655172414	0.119515252821	0.0986622073579	0.0153714773698	0.140419307655	1
TGME49_252870	0.107946026987	0.0938547486034	0.116049382716	0.055032925682	0.0494252873563	0.111157542833	0.180602006689	0.0136635354398	0.091662603608	0
TGME49_248160	0.100949525237	0.0983240223464	0.116049382716	0.0366886171214	0.032183908046	0.0986209778521	0.322742474916	0.0119555935098	0.0994636762555	1
TGME49_294220	0.149925037481	0.072625698324	0.120987654321	0.0564440263405	0.0597701149425	0.0894274968659	0.167224080268	0.0187873612297	0.116040955631	0
TGME49_235540	0.149925037481	0.0837988826816	0.101234567901	0.0437441204139	0.0413793103448	0.105307145842	0.229096989967	0.0273270708796	0.0906874695271	0
TGME49_310260	0.146926536732	0.063687150838	0.118518518519	0.0479774223895	0.0448275862069	0.0793982448809	0.0986622073579	0.0290350128096	0.145294978059	0
TGME49_255700	0.0909545227386	0.0558659217877	0.167901234568	0.0395108184384	0.0413793103448	0.122858336816	0.16220735786	0.0187873612297	0.133593369088	1
TGME49_201215	0.111944027986	0.117318435754	0.148148148148	0.0479774223895	0.0528735632184	0.116172168826	0.245819397993	0.0273270708796	0.076060458313	1
TGME49_293740	0.168915542229	0.0972067039106	0.140740740741	0.055032925682	0.051724137931	0.0986209778521	0.127090301003	0.0273270708796	0.120916626036	0
TGME49_271780	0.112943528236	0.0569832402235	0.130864197531	0.055032925682	0.0574712643678	0.162139573757	0.220735785953	0.0204953031597	0.0819112627986	1
TGME49_244406	0.143928035982	0.106145251397	0.133333333333	0.0564440263405	0.0505747126437	0.108650229837	0.153846153846	0.0204953031597	0.107264748903	0
TGME49_217555	0.144927536232	0.0916201117318	0.118518518519	0.0409219190969	0.0344827586207	0.0994567488508	0.138795986622	0.0256191289496	0.118966357874	0
TGME49_231770	0.16091954023	0.072625698324	0.0888888888889	0.0423330197554	0.0436781609195	0.0835770998746	0.135451505017	0.0136635354398	0.147245246221	0
TGME49_320030	0.128935532234	0.063687150838	0.138271604938	0.0564440263405	0.0563218390805	0.104471374843	0.163879598662	0.00853970964987	0.0994636762555	0
TGME49_307820	0.134932533733	0.117318435754	0.135802469136	0.0536218250235	0.0505747126437	0.111993313832	0.1872909699	0.0153714773698	0.0994636762555	0
TGME49_230710	0.0909545227386	0.0536312849162	0.172839506173	0.049388523048	0.064367816092	0.125365649812	0.163879598662	0.0222032450897	0.11506582155	1
TGME49_263720	0.107946026987	0.0793296089385	0.17037037037	0.0507996237065	0.0494252873563	0.0877559548684	0.133779264214	0.0222032450897	0.13554363725	1
TGME49_241310	0.138930534733	0.054748603352	0.177777777778	0.0620884289746	0.0540229885057	0.101128290848	0.125418060201	0.0136635354398	0.0877620672843	1
TGME49_231790	0.0939530234883	0.0491620111732	0.202469135802	0.0451552210724	0.0540229885057	0.133723359799	0.128762541806	0.0239111870196	0.108239882984	1
TGME49_214490	0.122938530735	0.0614525139665	0.165432098765	0.0649106302916	0.0586206896552	0.149603008776	0.274247491639	0.0341588385995	0.0799609946368	0
TGME49_204060	0.123938030985	0.0804469273743	0.128395061728	0.0592662276576	0.067816091954	0.139573756791	0.307692307692	0.0170794192997	0.0906874695271	1
TGME49_291880	0.115942028986	0.0659217877095	0.118518518519	0.0310442144873	0.0344827586207	0.107814458838	0.160535117057	0.0222032450897	0.144319843979	0
TGME49_208440	0.139930034983	0.054748603352	0.145679012346	0.052210724365	0.048275862069	0.108650229837	0.122073578595	0.0222032450897	0.137493905412	0
TGME49_260490	0.101949025487	0.0748603351955	0.113580246914	0.0451552210724	0.0494252873563	0.117007939824	0.123745819398	0.0290350128096	0.112140419308	1
TGME49_252430	0.115942028986	0.0793296089385	0.148148148148	0.052210724365	0.048275862069	0.0910990388634	0.165551839465	0.0170794192997	0.113115553389	0
TGME49_314100	0.0979510244878	0.0782122905028	0.2	0.049388523048	0.0425287356322	0.101128290848	0.185618729097	0.0256191289496	0.122866894198	0
TGME49_250500	0.140929535232	0.0268156424581	0.177777777778	0.0592662276576	0.0574712643678	0.108650229837	0.127090301003	0.0153714773698	0.0906874695271	1
TGME49_297470	0.132933533233	0.120670391061	0.0987654320988	0.055032925682	0.048275862069	0.111993313832	0.172240802676	0.0204953031597	0.131643100926	0
TGME49_286420	0.170914542729	0.0759776536313	0.148148148148	0.0733772342427	0.0666666666667	0.119515252821	0.167224080268	0.0136635354398	0.117991223793	0
TGME49_212910	0.141929035482	0.0670391061453	0.0938271604938	0.0451552210724	0.0402298850575	0.102799832846	0.132107023411	0.0187873612297	0.106289614822	0
TGME49_301330	0.114942528736	0.116201117318	0.192592592593	0.0663217309501	0.0666666666667	0.0860844128709	0.225752508361	0.0222032450897	0.076060458313	0
TGME49_306630	0.139930034983	0.0905027932961	0.175308641975	0.0606773283161	0.0632183908046	0.10697868784	0.177257525084	0.0170794192997	0.101413944417	0
TGME49_268000	0.0929535232384	0.0625698324022	0.16049382716	0.0380997177799	0.0459770114943	0.122858336816	0.200668896321	0.0307429547395	0.0828863968796	1
TGME49_205160	0.128935532234	0.0670391061453	0.116049382716	0.0451552210724	0.0448275862069	0.151274550773	0.173913043478	0.0119555935098	0.112140419308	0
TGME49_203760	0.0969515242379	0.0670391061453	0.140740740741	0.0423330197554	0.0425287356322	0.122858336816	0.188963210702	0.0290350128096	0.120916626036	0
TGME49_272010	0.127936031984	0.11061452514	0.158024691358	0.0536218250235	0.0574712643678	0.121186794818	0.205685618729	0.0273270708796	0.117991223793	0
TGME49_244070	0.122938530735	0.0804469273743	0.177777777778	0.0578551269991	0.0551724137931	0.119515252821	0.117056856187	0.0170794192997	0.167723061921	0
TGME49_235680	0.113943028486	0.0614525139665	0.128395061728	0.0564440263405	0.0586206896552	0.135394901797	0.16220735786	0.0187873612297	0.106289614822	0
TGME49_258560	0.122938530735	0.0692737430168	0.116049382716	0.0536218250235	0.0540229885057	0.115336397827	0.172240802676	0.0170794192997	0.11506582155	1
TGME49_243580	0.127936031984	0.0972067039106	0.17037037037	0.052210724365	0.0551724137931	0.139573756791	0.147157190635	0.0256191289496	0.140419307655	0
TGME49_225690	0.114942528736	0.0368715083799	0.140740740741	0.0423330197554	0.0459770114943	0.143752611784	0.138795986622	0.0153714773698	0.140419307655	1
TGME49_253910	0.110944527736	0.0715083798883	0.177777777778	0.052210724365	0.0563218390805	0.161303802758	0.200668896321	0.0136635354398	0.0682593856655	1
TGME49_289190	0.113943028486	0.0648044692737	0.16049382716	0.049388523048	0.0425287356322	0.0877559548684	0.195652173913	0.0204953031597	0.0906874695271	0
TGME49_293280	0.0909545227386	0.0111731843575	0.266666666667	0.0352775164628	0.0505747126437	0.143752611784	0.138795986622	0.0256191289496	0.0555826426134	1
TGME49_205000	0.139930034983	0.054748603352	0.135802469136	0.0380997177799	0.032183908046	0.114500626828	0.140468227425	0.0187873612297	0.139444173574	0
TGME49_210412	0.122938530735	0.0871508379888	0.128395061728	0.0451552210724	0.0436781609195	0.109486000836	0.160535117057	0.0222032450897	0.121891760117	0
TGME49_218390	0.0969515242379	0.0290502793296	0.162962962963	0.0296331138288	0.032183908046	0.106142916841	0.0936454849498	0.0239111870196	0.180399804973	1
TGME49_251857	0.147926036982	0.0983240223464	0.0888888888889	0.0423330197554	0.0448275862069	0.0869201838696	0.153846153846	0.00853970964987	0.117991223793	1
TGME49_310850	0.100949525237	0.0983240223464	0.162962962963	0.049388523048	0.0436781609195	0.0952778938571	0.270903010033	0.0222032450897	0.0975134080936	0
TGME49_285760	0.120939530235	0.0949720670391	0.120987654321	0.0564440263405	0.0540229885057	0.118679481822	0.270903010033	0.0170794192997	0.107264748903	0
TGME49_246910	0.119940029985	0.0815642458101	0.128395061728	0.0564440263405	0.051724137931	0.114500626828	0.16220735786	0.0324508966695	0.11506582155	0
TGME49_209670	0.120939530235	0.0804469273743	0.175308641975	0.0564440263405	0.0494252873563	0.131216046803	0.14381270903	0.0170794192997	0.110190151146	0
TGME49_311310	0.0999500249875	0.11061452514	0.217283950617	0.0691439322672	0.067816091954	0.132051817802	0.158862876254	0.0307429547395	0.0945880058508	0
TGME49_220290	0.122938530735	0.054748603352	0.155555555556	0.0564440263405	0.0540229885057	0.125365649812	0.155518394649	0.0119555935098	0.13554363725	1
TGME49_230470	0.129935032484	0.0670391061453	0.138271604938	0.046566321731	0.0425287356322	0.121186794818	0.133779264214	0.0119555935098	0.141394441736	1
TGME49_243950	0.127936031984	0.103910614525	0.153086419753	0.0507996237065	0.0494252873563	0.114500626828	0.160535117057	0.0222032450897	0.120916626036	0
TGME49_239110	0.117941029485	0.077094972067	0.130864197531	0.049388523048	0.0436781609195	0.101128290848	0.16220735786	0.0204953031597	0.162847391516	1
TGME49_220930	0.103948025987	0.112849162011	0.167901234568	0.0507996237065	0.0528735632184	0.148767237777	0.222408026756	0.0136635354398	0.111165285227	0
TGME49_320105	0.124937531234	0.0748603351955	0.116049382716	0.0409219190969	0.0436781609195	0.135394901797	0.160535117057	0.0239111870196	0.130667966845	1
TGME49_311430	0.140929535232	0.0748603351955	0.125925925926	0.0536218250235	0.0540229885057	0.0894274968659	0.110367892977	0.0222032450897	0.126767430522	0
TGME49_222192	0.109945027486	0.0972067039106	0.133333333333	0.0479774223895	0.0505747126437	0.123694107814	0.232441471572	0.0239111870196	0.112140419308	0
TGME49_289140	0.141929035482	0.063687150838	0.158024691358	0.0536218250235	0.048275862069	0.120351023819	0.240802675585	0.0324508966695	0.108239882984	0
TGME49_266960	0.153923038481	0.100558659218	0.135802469136	0.0649106302916	0.0609195402299	0.101128290848	0.142140468227	0.0273270708796	0.110190151146	0
TGME49_205680	0.117941029485	0.059217877095	0.148148148148	0.049388523048	0.0494252873563	0.130380275804	0.150501672241	0.0170794192997	0.0955631399317	0
TGME49_282220	0.135932033983	0.0413407821229	0.150617283951	0.0451552210724	0.0436781609195	0.108650229837	0.138795986622	0.0290350128096	0.101413944417	0
TGME49_295650	0.124937531234	0.0670391061453	0.167901234568	0.0634995296331	0.0586206896552	0.133723359799	0.185618729097	0.0273270708796	0.10433934666	0
TGME49_239530	0.147926036982	0.0469273743017	0.140740740741	0.0423330197554	0.048275862069	0.117843710823	0.133779264214	0.0204953031597	0.132618235007	0
TGME49_232360	0.111944027986	0.059217877095	0.195061728395	0.0733772342427	0.0689655172414	0.135394901797	0.185618729097	0.0375747224594	0.0526572403706	1
TGME49_268176	0.0889555222389	0.0446927374302	0.192592592593	0.0479774223895	0.051724137931	0.152946092771	0.16889632107	0.0222032450897	0.0897123354461	1
TGME49_260520	0.139930034983	0.0826815642458	0.162962962963	0.0606773283161	0.0609195402299	0.112829084831	0.122073578595	0.0222032450897	0.0975134080936	0
TGME49_205380	0.169915042479	0.077094972067	0.138271604938	0.0761994355597	0.0747126436782	0.128708733807	0.175585284281	0.0239111870196	0.110190151146	0
TGME49_205625	0.100949525237	0.0748603351955	0.177777777778	0.0592662276576	0.0586206896552	0.106142916841	0.178929765886	0.0187873612297	0.0955631399317	0
TGME49_281400	0.108945527236	0.0491620111732	0.167901234568	0.0536218250235	0.0551724137931	0.162975344756	0.185618729097	0.0136635354398	0.0692345197465	1
TGME49_271315	0.102948525737	0.0603351955307	0.106172839506	0.0507996237065	0.0597701149425	0.112829084831	0.132107023411	0.0170794192997	0.154071184788	1
TGME49_291670	0.0979510244878	0.0581005586592	0.16049382716	0.0409219190969	0.0494252873563	0.132887588801	0.128762541806	0.0222032450897	0.121891760117	0
TGME49_205440	0.142928535732	0.0458100558659	0.116049382716	0.049388523048	0.0574712643678	0.112829084831	0.153846153846	0.0204953031597	0.132618235007	0
TGME49_258770	0.117941029485	0.0793296089385	0.175308641975	0.0761994355597	0.0793103448276	0.147095695779	0.165551839465	0.0119555935098	0.119941491955	1
TGME49_208970	0.113943028486	0.0826815642458	0.133333333333	0.0507996237065	0.048275862069	0.137902214793	0.219063545151	0.0136635354398	0.0828863968796	0
TGME49_257595	0.0929535232384	0.0536312849162	0.116049382716	0.0479774223895	0.0505747126437	0.126201420811	0.257525083612	0.0170794192997	0.0994636762555	1
TGME49_202800	0.110944527736	0.0983240223464	0.138271604938	0.0705550329257	0.067816091954	0.119515252821	0.289297658863	0.0170794192997	0.0575329107752	0
TGME49_235515	0.106946526737	0.0703910614525	0.138271604938	0.0352775164628	0.0333333333333	0.116172168826	0.125418060201	0.0136635354398	0.148220380302	1
TGME49_315410	0.128935532234	0.0670391061453	0.106172839506	0.0296331138288	0.0264367816092	0.0894274968659	0.128762541806	0.0119555935098	0.14627011214	0
TGME49_310370	0.121939030485	0.0960893854749	0.16049382716	0.0606773283161	0.0609195402299	0.135394901797	0.185618729097	0.0324508966695	0.0585080448562	0
TGME49_271935	0.149925037481	0.0536312849162	0.167901234568	0.049388523048	0.0459770114943	0.114500626828	0.128762541806	0.0170794192997	0.125792296441	0
TGME49_306320	0.0599700149925	0.0402234636872	0.167901234568	0.0338664158043	0.0390804597701	0.149603008776	0.183946488294	0.0187873612297	0.0994636762555	0
TGME49_229290	0.126936531734	0.0882681564246	0.128395061728	0.0691439322672	0.0609195402299	0.118679481822	0.265886287625	0.0290350128096	0.0965382740127	1
TGME49_252880	0.122938530735	0.0782122905028	0.182716049383	0.0761994355597	0.0724137931034	0.137902214793	0.250836120401	0.0239111870196	0.0663091175037	0
TGME49_234300	0.117941029485	0.0782122905028	0.185185185185	0.0677328316087	0.0609195402299	0.132051817802	0.160535117057	0.0187873612297	0.100438810336	0
TGME49_249600	0.113943028486	0.0782122905028	0.192592592593	0.0733772342427	0.0655172413793	0.134559130798	0.16889632107	0.0307429547395	0.11409068747	0
TGME49_246690	0.105947026487	0.103910614525	0.153086419753	0.0423330197554	0.0425287356322	0.120351023819	0.247491638796	0.0204953031597	0.0955631399317	0
TGME49_276170	0.132933533233	0.105027932961	0.217283950617	0.0705550329257	0.0632183908046	0.116172168826	0.148829431438	0.0426985482494	0.0926377376889	0
TGME49_240470	0.0989505247376	0.0793296089385	0.106172839506	0.0366886171214	0.035632183908	0.0977852068533	0.160535117057	0.0119555935098	0.152120916626	0
TGME49_311320	0.144927536232	0.0882681564246	0.185185185185	0.0790216368768	0.0735632183908	0.122858336816	0.284280936455	0.0222032450897	0.0663091175037	0
TGME49_202840	0.129935032484	0.162011173184	0.19012345679	0.0733772342427	0.0747126436782	0.136230672796	0.210702341137	0.0273270708796	0.0897123354461	0
TGME49_249920	0.141929035482	0.0569832402235	0.123456790123	0.0409219190969	0.0413793103448	0.101128290848	0.147157190635	0.0222032450897	0.148220380302	0
TGME49_256760	0.129935032484	0.0871508379888	0.18024691358	0.0719661335842	0.0655172413793	0.123694107814	0.112040133779	0.0239111870196	0.119941491955	0
TGME49_269980	0.138930534733	0.125139664804	0.18024691358	0.0606773283161	0.0597701149425	0.132051817802	0.175585284281	0.0170794192997	0.122866894198	0
TGME49_232940	0.142928535732	0.063687150838	0.148148148148	0.0451552210724	0.051724137931	0.106142916841	0.133779264214	0.0222032450897	0.131643100926	0
TGME49_202490	0.133933033483	0.0703910614525	0.19012345679	0.0663217309501	0.0632183908046	0.117843710823	0.1872909699	0.0239111870196	0.0936128717699	0
TGME49_248390	0.147926036982	0.0960893854749	0.108641975309	0.0395108184384	0.0390804597701	0.0835770998746	0.11872909699	0.0187873612297	0.136518771331	0
TGME49_316330	0.119940029985	0.0625698324022	0.143209876543	0.052210724365	0.0494252873563	0.101964061847	0.14381270903	0.0136635354398	0.116040955631	0
TGME49_269390	0.117941029485	0.0860335195531	0.133333333333	0.0634995296331	0.0655172413793	0.143752611784	0.173913043478	0.0136635354398	0.0828863968796	0
TGME49_238400	0.100949525237	0.0905027932961	0.175308641975	0.055032925682	0.0471264367816	0.112829084831	0.195652173913	0.0136635354398	0.0975134080936	0
TGME49_221620	0.132933533233	0.0715083798883	0.197530864198	0.0606773283161	0.064367816092	0.128708733807	0.160535117057	0.0324508966695	0.103364212579	0
TGME49_214835	0.0979510244878	0.0703910614525	0.20987654321	0.0423330197554	0.0459770114943	0.132887588801	0.138795986622	0.0222032450897	0.17747440273	0
TGME49_219175	0.133933033483	0.0703910614525	0.0913580246914	0.0423330197554	0.0367816091954	0.0944421228583	0.145484949833	0.0204953031597	0.148220380302	1
TGME49_209130	0.113943028486	0.0893854748603	0.123456790123	0.0620884289746	0.0609195402299	0.122858336816	0.341137123746	0.0187873612297	0.0741101901511	0
TGME49_220490	0.103948025987	0.0692737430168	0.165432098765	0.0620884289746	0.0586206896552	0.127872962808	0.234113712375	0.0290350128096	0.0858117991224	0
TGME49_247500	0.129935032484	0.0837988826816	0.108641975309	0.0437441204139	0.048275862069	0.10029251985	0.135451505017	0.0136635354398	0.127742564603	0
TGME49_306342	0.114942528736	0.077094972067	0.158024691358	0.049388523048	0.0471264367816	0.119515252821	0.160535117057	0.0187873612297	0.153096050707	0
TGME49_308950	0.175912043978	0.0670391061453	0.143209876543	0.0733772342427	0.0666666666667	0.0894274968659	0.130434782609	0.0290350128096	0.117991223793	0
TGME49_297850	0.132933533233	0.0882681564246	0.143209876543	0.0606773283161	0.0586206896552	0.111993313832	0.158862876254	0.0068317677199	0.0975134080936	0
TGME49_266940	0.124937531234	0.111731843575	0.175308641975	0.0536218250235	0.048275862069	0.106142916841	0.200668896321	0.0204953031597	0.10433934666	0
TGME49_234410	0.143928035982	0.0949720670391	0.140740740741	0.0578551269991	0.0586206896552	0.139573756791	0.163879598662	0.0256191289496	0.0702096538274	0
TGME49_242730	0.07996001999	0.0525139664804	0.145679012346	0.0479774223895	0.0425287356322	0.108650229837	0.225752508361	0.0187873612297	0.162847391516	0
TGME49_203250	0.0989505247376	0.0458100558659	0.150617283951	0.0352775164628	0.0344827586207	0.126201420811	0.125418060201	0.0222032450897	0.169673330083	1
TGME49_264900	0.0939530234883	0.0748603351955	0.185185185185	0.0380997177799	0.0344827586207	0.106142916841	0.192307692308	0.0187873612297	0.105314480741	0
TGME49_321290	0.134932533733	0.115083798883	0.140740740741	0.0649106302916	0.064367816092	0.103635603845	0.185618729097	0.0375747224594	0.106289614822	0
TGME49_221390	0.117941029485	0.0983240223464	0.120987654321	0.0395108184384	0.0413793103448	0.111157542833	0.165551839465	0.0102476515798	0.133593369088	1
TGME49_318632	0.121939030485	0.0703910614525	0.123456790123	0.0451552210724	0.0471264367816	0.0969494358546	0.122073578595	0.0170794192997	0.151145782545	0
TGME49_226990	0.0939530234883	0.0346368715084	0.133333333333	0.0451552210724	0.0551724137931	0.130380275804	0.130434782609	0.0222032450897	0.134568503169	1
TGME49_229930	0.136931534233	0.0793296089385	0.153086419753	0.0536218250235	0.0551724137931	0.0927705808608	0.11872909699	0.0239111870196	0.131643100926	0
TGME49_259155	0.0769615192404	0.0402234636872	0.155555555556	0.0211665098777	0.0287356321839	0.128708733807	0.103678929766	0.0153714773698	0.175524134569	1
TGME49_312970	0.143928035982	0.0748603351955	0.0962962962963	0.0536218250235	0.0505747126437	0.115336397827	0.163879598662	0.0204953031597	0.13554363725	0
TGME49_223050	0.113943028486	0.112849162011	0.153086419753	0.0437441204139	0.0459770114943	0.117007939824	0.175585284281	0.0187873612297	0.127742564603	0
TGME49_291650	0.107946026987	0.0581005586592	0.0987654320988	0.0395108184384	0.0413793103448	0.127037191809	0.113712374582	0.0222032450897	0.122866894198	0
TGME49_211460	0.153923038481	0.0525139664804	0.118518518519	0.0507996237065	0.051724137931	0.0977852068533	0.123745819398	0.0136635354398	0.123842028279	0
TGME49_281570	0.112943528236	0.063687150838	0.143209876543	0.0409219190969	0.0402298850575	0.128708733807	0.173913043478	0.0222032450897	0.10433934666	1
TGME49_257030	0.115942028986	0.0737430167598	0.111111111111	0.0380997177799	0.0344827586207	0.117007939824	0.112040133779	0.0187873612297	0.121891760117	0
TGME49_312590	0.129935032484	0.0715083798883	0.143209876543	0.0663217309501	0.0586206896552	0.141245298788	0.173913043478	0.0153714773698	0.112140419308	0
TGME49_267330	0.109945027486	0.0905027932961	0.17037037037	0.046566321731	0.0471264367816	0.111157542833	0.205685618729	0.0239111870196	0.158946855193	1
TGME49_211880	0.135932033983	0.0569832402235	0.125925925926	0.0536218250235	0.0528735632184	0.120351023819	0.158862876254	0.0273270708796	0.107264748903	0
TGME49_310250	0.120939530235	0.0983240223464	0.143209876543	0.052210724365	0.048275862069	0.103635603845	0.170568561873	0.0222032450897	0.11409068747	0
TGME49_320040	0.120939530235	0.0871508379888	0.103703703704	0.055032925682	0.0459770114943	0.10697868784	0.128762541806	0.0204953031597	0.149195514383	0
TGME49_236640	0.122938530735	0.0759776536313	0.158024691358	0.0606773283161	0.0551724137931	0.119515252821	0.182274247492	0.0341588385995	0.10433934666	0
TGME49_319850	0.0999500249875	0.100558659218	0.140740740741	0.0479774223895	0.0448275862069	0.158796489762	0.239130434783	0.0153714773698	0.0672842515846	0
TGME49_224810	0.119940029985	0.0759776536313	0.116049382716	0.055032925682	0.0632183908046	0.108650229837	0.177257525084	0.0273270708796	0.160897123354	0
TGME49_236150	0.115942028986	0.068156424581	0.106172839506	0.0437441204139	0.0448275862069	0.11366485583	0.142140468227	0.0239111870196	0.145294978059	0
TGME49_263040	0.143928035982	0.0759776536313	0.145679012346	0.0677328316087	0.0574712643678	0.129544504806	0.132107023411	0.0256191289496	0.110190151146	0
TGME49_247550	0.136931534233	0.0748603351955	0.108641975309	0.0479774223895	0.0436781609195	0.0944421228583	0.138795986622	0.0119555935098	0.141394441736	0
TGME49_255440	0.0939530234883	0.0837988826816	0.217283950617	0.0564440263405	0.0574712643678	0.162139573757	0.23745819398	0.0187873612297	0.112140419308	1
TGME49_257050	0.146926536732	0.0905027932961	0.16049382716	0.0634995296331	0.0586206896552	0.112829084831	0.158862876254	0.0187873612297	0.100438810336	1
TGME49_262110	0.128935532234	0.0737430167598	0.108641975309	0.0564440263405	0.0551724137931	0.0936063518596	0.148829431438	0.00341588385995	0.122866894198	1
TGME49_237120	0.124937531234	0.054748603352	0.0543209876543	0.0380997177799	0.0333333333333	0.0718763058922	0.128762541806	0.0068317677199	0.134568503169	1
TGME49_263590	0.128935532234	0.0983240223464	0.195061728395	0.0620884289746	0.064367816092	0.147095695779	0.205685618729	0.0222032450897	0.077035592394	1
TGME49_279390	0.145927036482	0.0893854748603	0.113580246914	0.0634995296331	0.064367816092	0.127037191809	0.14381270903	0.0187873612297	0.138469039493	0
TGME49_254150	0.137931034483	0.107262569832	0.140740740741	0.0451552210724	0.0471264367816	0.0986209778521	0.16889632107	0.0119555935098	0.127742564603	0
TGME49_307450	0.173913043478	0.063687150838	0.113580246914	0.0634995296331	0.0586206896552	0.0743836188884	0.142140468227	0.0222032450897	0.141394441736	1
TGME49_208842	0.119940029985	0.0782122905028	0.108641975309	0.049388523048	0.0436781609195	0.133723359799	0.222408026756	0.0239111870196	0.0848366650414	0
TGME49_294812	0.152923538231	0.0804469273743	0.116049382716	0.0479774223895	0.0505747126437	0.104471374843	0.14381270903	0.0273270708796	0.128717698684	0
TGME49_308010	0.0919540229885	0.068156424581	0.143209876543	0.0507996237065	0.0494252873563	0.129544504806	0.16889632107	0.0273270708796	0.100438810336	0
TGME49_270550	0.110944527736	0.063687150838	0.130864197531	0.0395108184384	0.0505747126437	0.0885917258671	0.0953177257525	0.0068317677199	0.153096050707	1
TGME49_270640	0.127936031984	0.0793296089385	0.138271604938	0.049388523048	0.051724137931	0.136230672796	0.147157190635	0.0170794192997	0.12481716236	0
TGME49_235180	0.121939030485	0.0659217877095	0.128395061728	0.0395108184384	0.0379310344828	0.116172168826	0.140468227425	0.00853970964987	0.130667966845	1
TGME49_318560	0.143928035982	0.0837988826816	0.116049382716	0.0564440263405	0.0574712643678	0.0902632678646	0.167224080268	0.0307429547395	0.126767430522	0
TGME49_300340	0.120939530235	0.0659217877095	0.167901234568	0.0592662276576	0.051724137931	0.120351023819	0.173913043478	0.0204953031597	0.0984885421745	0
TGME49_215400	0.109945027486	0.063687150838	0.133333333333	0.0380997177799	0.0413793103448	0.0969494358546	0.142140468227	0.0170794192997	0.196001950268	0
TGME49_273985	0.107946026987	0.0804469273743	0.162962962963	0.0423330197554	0.0494252873563	0.124529878813	0.123745819398	0.0136635354398	0.141394441736	1
TGME49_208410	0.114942528736	0.059217877095	0.128395061728	0.0507996237065	0.0505747126437	0.147095695779	0.172240802676	0.0256191289496	0.0887372013652	0
TGME49_238010	0.124937531234	0.0625698324022	0.125925925926	0.0606773283161	0.0551724137931	0.125365649812	0.137123745819	0.0290350128096	0.125792296441	0
TGME49_293490	0.114942528736	0.0715083798883	0.143209876543	0.052210724365	0.0494252873563	0.107814458838	0.182274247492	0.0153714773698	0.127742564603	0
TGME49_287440	0.115942028986	0.0391061452514	0.153086419753	0.0606773283161	0.0574712643678	0.111993313832	0.122073578595	0.0170794192997	0.0780107264749	1
TGME49_228220	0.120939530235	0.0804469273743	0.135802469136	0.0423330197554	0.0390804597701	0.10697868784	0.147157190635	0.00853970964987	0.174549000488	1
TGME49_215260	0.153923038481	0.0916201117318	0.202469135802	0.0790216368768	0.0724137931034	0.162139573757	0.220735785953	0.0341588385995	0.0575329107752	0
TGME49_309020	0.0909545227386	0.0435754189944	0.128395061728	0.049388523048	0.0459770114943	0.121186794818	0.252508361204	0.0409906063194	0.0867869332033	0
TGME49_313150	0.135932033983	0.0703910614525	0.106172839506	0.0507996237065	0.0459770114943	0.0894274968659	0.148829431438	0.0136635354398	0.132618235007	0
TGME49_295680	0.123938030985	0.0581005586592	0.153086419753	0.0578551269991	0.0563218390805	0.145424153782	0.19397993311	0.0204953031597	0.0867869332033	1
TGME49_309185	0.114942528736	0.0491620111732	0.150617283951	0.0451552210724	0.0413793103448	0.110321771835	0.127090301003	0.0222032450897	0.143344709898	0
TGME49_310830	0.118940529735	0.0960893854749	0.162962962963	0.052210724365	0.0528735632184	0.0919348098621	0.155518394649	0.0341588385995	0.142369575817	0
TGME49_316300	0.101949025487	0.0837988826816	0.113580246914	0.0409219190969	0.0459770114943	0.111157542833	0.137123745819	0.0136635354398	0.131643100926	0
TGME49_208380	0.120939530235	0.054748603352	0.123456790123	0.0437441204139	0.0459770114943	0.0961136648558	0.147157190635	0.0256191289496	0.122866894198	0
TGME49_315802	0.138930534733	0.0826815642458	0.155555555556	0.0451552210724	0.0448275862069	0.117843710823	0.19397993311	0.00853970964987	0.109215017065	0
TGME49_247640	0.0999500249875	0.0905027932961	0.128395061728	0.0409219190969	0.0425287356322	0.128708733807	0.132107023411	0.0153714773698	0.101413944417	0
TGME49_226000	0.154922538731	0.0916201117318	0.158024691358	0.0705550329257	0.067816091954	0.131216046803	0.16220735786	0.0273270708796	0.118966357874	0
TGME49_293000	0.100949525237	0.0469273743017	0.133333333333	0.0366886171214	0.0344827586207	0.0994567488508	0.123745819398	0.0204953031597	0.161872257435	0
TGME49_267480	0.115942028986	0.0804469273743	0.140740740741	0.055032925682	0.048275862069	0.116172168826	0.117056856187	0.00853970964987	0.112140419308	0
TGME49_313600	0.114942528736	0.0525139664804	0.17037037037	0.0606773283161	0.0574712643678	0.108650229837	0.165551839465	0.0153714773698	0.103364212579	0
TGME49_308020	0.126936531734	0.0905027932961	0.128395061728	0.0395108184384	0.0494252873563	0.124529878813	0.115384615385	0.0204953031597	0.112140419308	0
TGME49_319600	0.107946026987	0.128491620112	0.130864197531	0.0536218250235	0.0505747126437	0.0919348098621	0.188963210702	0.0119555935098	0.118966357874	0
TGME49_240800	0.107946026987	0.077094972067	0.148148148148	0.0423330197554	0.0425287356322	0.0743836188884	0.182274247492	0.00853970964987	0.150170648464	0
TGME49_268985	0.152923538231	0.0782122905028	0.101234567901	0.0564440263405	0.048275862069	0.0827413288759	0.122073578595	0.0119555935098	0.144319843979	0
TGME49_216490	0.135932033983	0.077094972067	0.118518518519	0.0366886171214	0.0344827586207	0.119515252821	0.142140468227	0.0119555935098	0.112140419308	0
TGME49_314900	0.131934032984	0.100558659218	0.125925925926	0.0649106302916	0.0586206896552	0.111157542833	0.172240802676	0.0187873612297	0.0887372013652	0
TGME49_284050	0.101949025487	0.112849162011	0.079012345679	0.046566321731	0.051724137931	0.0835770998746	0.0702341137124	0.0153714773698	0.152120916626	1
TGME49_288720	0.117941029485	0.0670391061453	0.130864197531	0.0620884289746	0.0597701149425	0.126201420811	0.175585284281	0.0204953031597	0.128717698684	0
TGME49_223130	0.119940029985	0.0581005586592	0.125925925926	0.055032925682	0.0459770114943	0.0994567488508	0.182274247492	0.0256191289496	0.127742564603	0
TGME49_204560	0.119940029985	0.0581005586592	0.116049382716	0.0479774223895	0.0459770114943	0.0919348098621	0.122073578595	0.0170794192997	0.160897123354	1
TGME49_231410	0.155922038981	0.0737430167598	0.148148148148	0.0352775164628	0.0344827586207	0.110321771835	0.132107023411	0.0170794192997	0.118966357874	0
TGME49_219520	0.0929535232384	0.0525139664804	0.214814814815	0.052210724365	0.0540229885057	0.133723359799	0.232441471572	0.0204953031597	0.117016089712	0
TGME49_320570	0.145927036482	0.0692737430168	0.143209876543	0.049388523048	0.0413793103448	0.131216046803	0.127090301003	0.0170794192997	0.120916626036	0
TGME49_214850	0.119940029985	0.0782122905028	0.128395061728	0.0507996237065	0.048275862069	0.136230672796	0.239130434783	0.0222032450897	0.110190151146	0
TGME49_291010	0.116941529235	0.0715083798883	0.111111111111	0.0507996237065	0.0459770114943	0.106142916841	0.205685618729	0.0187873612297	0.129692832765	0
TGME49_297150	0.128935532234	0.125139664804	0.145679012346	0.0592662276576	0.0563218390805	0.0994567488508	0.172240802676	0.0204953031597	0.141394441736	0
TGME49_216610	0.135932033983	0.0692737430168	0.103703703704	0.049388523048	0.0528735632184	0.116172168826	0.105351170569	0.0222032450897	0.142369575817	0
TGME49_211410	0.119940029985	0.0469273743017	0.195061728395	0.055032925682	0.0574712643678	0.125365649812	0.220735785953	0.0290350128096	0.0721599219893	0
TGME49_210980	0.118940529735	0.101675977654	0.177777777778	0.0479774223895	0.0494252873563	0.126201420811	0.200668896321	0.0290350128096	0.103364212579	0
TGME49_246750	0.106946526737	0.107262569832	0.128395061728	0.0592662276576	0.0597701149425	0.132887588801	0.210702341137	0.0136635354398	0.0858117991224	0
TGME49_263660	0.108945527236	0.120670391061	0.195061728395	0.055032925682	0.0597701149425	0.130380275804	0.157190635452	0.0358667805295	0.117991223793	1
TGME49_249690	0.140929535232	0.0983240223464	0.140740740741	0.0677328316087	0.0632183908046	0.108650229837	0.249163879599	0.0290350128096	0.0828863968796	0
TGME49_249950	0.138930534733	0.0983240223464	0.116049382716	0.046566321731	0.0448275862069	0.127872962808	0.16889632107	0.0222032450897	0.12481716236	0
TGME49_308000	0.120939530235	0.0603351955307	0.224691358025	0.049388523048	0.0402298850575	0.128708733807	0.247491638796	0.0222032450897	0.0858117991224	0
TGME49_250870	0.113943028486	0.0737430167598	0.143209876543	0.0507996237065	0.0528735632184	0.129544504806	0.229096989967	0.0290350128096	0.077035592394	0
TGME49_286740	0.149925037481	0.0525139664804	0.158024691358	0.0592662276576	0.0620689655172	0.126201420811	0.148829431438	0.0273270708796	0.0984885421745	0
TGME49_240690	0.125937031484	0.0893854748603	0.182716049383	0.0705550329257	0.0666666666667	0.0743836188884	0.120401337793	0.0239111870196	0.154071184788	0
TGME49_219320	0.0999500249875	0.0837988826816	0.19012345679	0.052210724365	0.0505747126437	0.127037191809	0.183946488294	0.0341588385995	0.127742564603	0
TGME49_315710	0.0979510244878	0.0893854748603	0.185185185185	0.0380997177799	0.0390804597701	0.140409527789	0.217391304348	0.0307429547395	0.0682593856655	0
TGME49_221340	0.138930534733	0.0625698324022	0.125925925926	0.055032925682	0.048275862069	0.0827413288759	0.145484949833	0.0153714773698	0.133593369088	0
TGME49_230130	0.142928535732	0.0782122905028	0.0913580246914	0.0479774223895	0.0402298850575	0.110321771835	0.113712374582	0.0119555935098	0.171623598245	0
TGME49_203362	0.121939030485	0.0569832402235	0.153086419753	0.0663217309501	0.064367816092	0.117843710823	0.177257525084	0.0256191289496	0.110190151146	0
TGME49_258790	0.125937031484	0.0916201117318	0.2	0.0536218250235	0.0551724137931	0.144588382783	0.148829431438	0.0341588385995	0.111165285227	1
TGME49_260340	0.115942028986	0.0569832402235	0.0987654320988	0.0606773283161	0.0563218390805	0.121186794818	0.284280936455	0.0239111870196	0.111165285227	1
TGME49_256970	0.123938030985	0.131843575419	0.175308641975	0.0677328316087	0.0586206896552	0.155453405767	0.219063545151	0.0256191289496	0.102389078498	0
TGME49_284180	0.134932533733	0.0849162011173	0.172839506173	0.0536218250235	0.0563218390805	0.136230672796	0.165551839465	0.0256191289496	0.0858117991224	1
TGME49_310900	0.0979510244878	0.0558659217877	0.207407407407	0.055032925682	0.0540229885057	0.137902214793	0.173913043478	0.0239111870196	0.0780107264749	1
TGME49_288270	0.117941029485	0.0558659217877	0.143209876543	0.0352775164628	0.0390804597701	0.105307145842	0.153846153846	0.0187873612297	0.141394441736	0
TGME49_214320	0.15692153923	0.0905027932961	0.138271604938	0.0663217309501	0.0574712643678	0.131216046803	0.150501672241	0.0204953031597	0.0819112627986	0
TGME49_215290	0.148925537231	0.0983240223464	0.111111111111	0.049388523048	0.0494252873563	0.0860844128709	0.16220735786	0.0204953031597	0.103364212579	0
TGME49_215890	0.111944027986	0.0469273743017	0.123456790123	0.0409219190969	0.051724137931	0.0902632678646	0.105351170569	0.0239111870196	0.111165285227	1
TGME49_240243	0.121939030485	0.115083798883	0.167901234568	0.0663217309501	0.0609195402299	0.142916840786	0.282608695652	0.0153714773698	0.0643588493418	0
TGME49_283710	0.151924037981	0.0793296089385	0.130864197531	0.0691439322672	0.0666666666667	0.148767237777	0.220735785953	0.0290350128096	0.0819112627986	1
TGME49_221950	0.109945027486	0.103910614525	0.140740740741	0.049388523048	0.0540229885057	0.106142916841	0.267558528428	0.0256191289496	0.108239882984	0
TGME49_288740	0.107946026987	0.072625698324	0.138271604938	0.0507996237065	0.051724137931	0.131216046803	0.160535117057	0.0256191289496	0.0780107264749	0
TGME49_202680	0.113943028486	0.0793296089385	0.0938271604938	0.0592662276576	0.0494252873563	0.0986209778521	0.180602006689	0.0136635354398	0.111165285227	0
TGME49_320550	0.087956021989	0.0614525139665	0.138271604938	0.0310442144873	0.0264367816092	0.152946092771	0.170568561873	0.0256191289496	0.0721599219893	1
TGME49_236050	0.117941029485	0.0625698324022	0.116049382716	0.0395108184384	0.0505747126437	0.0936063518596	0.125418060201	0.0204953031597	0.145294978059	1
TGME49_209830	0.112943528236	0.0938547486034	0.128395061728	0.0564440263405	0.0574712643678	0.108650229837	0.252508361204	0.0222032450897	0.0867869332033	1
TGME49_223150	0.0139930034983	0.0279329608939	0.0592592592593	0.00705550329257	0.0195402298851	0.0518178019223	0.0351170568562	0.0068317677199	0.0331545587518	0
TGME49_320630	0.133933033483	0.0793296089385	0.150617283951	0.0536218250235	0.0632183908046	0.101128290848	0.122073578595	0.0239111870196	0.120916626036	0
TGME49_246763	0.130934532734	0.0916201117318	0.116049382716	0.0620884289746	0.0551724137931	0.104471374843	0.173913043478	0.0222032450897	0.129692832765	1
TGME49_202550	0.121939030485	0.103910614525	0.187654320988	0.0649106302916	0.064367816092	0.128708733807	0.177257525084	0.0239111870196	0.076060458313	1
TGME49_301300	0.106946526737	0.077094972067	0.17037037037	0.0409219190969	0.0367816091954	0.120351023819	0.272575250836	0.0204953031597	0.0955631399317	0
TGME49_262390	0.105947026487	0.0648044692737	0.17037037037	0.0578551269991	0.0551724137931	0.167154199749	0.185618729097	0.0256191289496	0.0682593856655	1
TGME49_236660	0.127936031984	0.0826815642458	0.150617283951	0.0719661335842	0.0620689655172	0.119515252821	0.163879598662	0.0324508966695	0.0945880058508	0
TGME49_235860	0.101949025487	0.0759776536313	0.135802469136	0.0451552210724	0.0505747126437	0.127037191809	0.178929765886	0.0119555935098	0.132618235007	1
TGME49_220110	0.148925537231	0.0648044692737	0.138271604938	0.0663217309501	0.0586206896552	0.134559130798	0.163879598662	0.0256191289496	0.0887372013652	0
TGME49_294020	0.134932533733	0.0916201117318	0.103703703704	0.049388523048	0.051724137931	0.152110321772	0.259197324415	0.0153714773698	0.061433447099	1
TGME49_259260	0.141929035482	0.054748603352	0.185185185185	0.0620884289746	0.064367816092	0.122858336816	0.204013377926	0.0136635354398	0.0858117991224	0
TGME49_203870	0.112943528236	0.0983240223464	0.135802469136	0.0507996237065	0.051724137931	0.0869201838696	0.167224080268	0.0136635354398	0.117991223793	0
TGME49_286060	0.123938030985	0.0905027932961	0.130864197531	0.0451552210724	0.0448275862069	0.10029251985	0.157190635452	0.0187873612297	0.123842028279	0
TGME49_201830	0.117941029485	0.0804469273743	0.145679012346	0.0507996237065	0.0505747126437	0.118679481822	0.200668896321	0.0170794192997	0.126767430522	1
TGME49_210310	0.140929535232	0.0860335195531	0.158024691358	0.0634995296331	0.0609195402299	0.117007939824	0.165551839465	0.0170794192997	0.123842028279	0
TGME49_273560	0.120939530235	0.12625698324	0.128395061728	0.0606773283161	0.0540229885057	0.130380275804	0.202341137124	0.0153714773698	0.112140419308	1
TGME49_215170	0.134932533733	0.0849162011173	0.118518518519	0.0649106302916	0.0632183908046	0.109486000836	0.172240802676	0.0204953031597	0.11409068747	0
TGME49_287180	0.126936531734	0.0960893854749	0.153086419753	0.0620884289746	0.0666666666667	0.122858336816	0.19397993311	0.0222032450897	0.0926377376889	0
TGME49_285490	0.0919540229885	0.0536312849162	0.155555555556	0.0564440263405	0.051724137931	0.143752611784	0.232441471572	0.00853970964987	0.091662603608	0
TGME49_304460	0.136931534233	0.0960893854749	0.167901234568	0.0776105362183	0.0747126436782	0.112829084831	0.182274247492	0.0204953031597	0.0926377376889	0
TGME49_286920	0.109945027486	0.0793296089385	0.18024691358	0.0592662276576	0.0597701149425	0.127037191809	0.269230769231	0.0256191289496	0.0975134080936	0
TGME49_221380	0.155922038981	0.0871508379888	0.135802469136	0.0564440263405	0.0574712643678	0.10029251985	0.128762541806	0.0307429547395	0.129692832765	0
TGME49_255195	0.122938530735	0.0659217877095	0.140740740741	0.0437441204139	0.0448275862069	0.109486000836	0.123745819398	0.0204953031597	0.12481716236	1
TGME49_231140	0.16391804098	0.0815642458101	0.148148148148	0.0719661335842	0.0655172413793	0.109486000836	0.1872909699	0.0341588385995	0.0887372013652	0
TGME49_238200	0.134932533733	0.111731843575	0.143209876543	0.0437441204139	0.048275862069	0.112829084831	0.197324414716	0.00853970964987	0.116040955631	0
TGME49_286560	0.16291854073	0.0759776536313	0.118518518519	0.049388523048	0.0494252873563	0.0877559548684	0.11872909699	0.0222032450897	0.119941491955	0
TGME49_232520	0.119940029985	0.0670391061453	0.16049382716	0.0507996237065	0.051724137931	0.11366485583	0.142140468227	0.0153714773698	0.159921989274	0
TGME49_315080	0.0939530234883	0.0860335195531	0.145679012346	0.0649106302916	0.0655172413793	0.135394901797	0.240802675585	0.00853970964987	0.0897123354461	0
TGME49_215430	0.15992003998	0.101675977654	0.113580246914	0.0663217309501	0.0724137931034	0.114500626828	0.177257525084	0.0273270708796	0.0984885421745	1
TGME49_288455	0.131934032984	0.0737430167598	0.130864197531	0.055032925682	0.0551724137931	0.0869201838696	0.133779264214	0.0187873612297	0.157971721112	1
TGME49_292975	0.101949025487	0.0782122905028	0.135802469136	0.0592662276576	0.0632183908046	0.158796489762	0.209030100334	0.0153714773698	0.077035592394	1
TGME49_316620	0.0869565217391	0.0916201117318	0.165432098765	0.0366886171214	0.0367816091954	0.139573756791	0.219063545151	0.00853970964987	0.0945880058508	1
TGME49_265510	0.127936031984	0.0927374301676	0.192592592593	0.0677328316087	0.0632183908046	0.145424153782	0.207357859532	0.0290350128096	0.0819112627986	0
TGME49_269050	0.0909545227386	0.0536312849162	0.197530864198	0.0423330197554	0.0528735632184	0.0977852068533	0.117056856187	0.0170794192997	0.154071184788	0
TGME49_286690	0.142928535732	0.0659217877095	0.120987654321	0.049388523048	0.0459770114943	0.138737985792	0.150501672241	0.0239111870196	0.113115553389	0
TGME49_236980	0.127936031984	0.068156424581	0.116049382716	0.049388523048	0.0448275862069	0.111157542833	0.108695652174	0.0119555935098	0.141394441736	0
TGME49_300000	0.120939530235	0.0581005586592	0.111111111111	0.0451552210724	0.0413793103448	0.0768909318847	0.133779264214	0.00512382578992	0.178449536811	0
TGME49_244060	0.110944527736	0.0849162011173	0.108641975309	0.055032925682	0.0551724137931	0.0894274968659	0.127090301003	0.0222032450897	0.148220380302	0
TGME49_205520	0.109945027486	0.0737430167598	0.138271604938	0.0592662276576	0.0528735632184	0.110321771835	0.170568561873	0.0170794192997	0.107264748903	0
TGME49_229450	0.123938030985	0.0893854748603	0.165432098765	0.055032925682	0.0540229885057	0.0860844128709	0.0953177257525	0.0239111870196	0.142369575817	0
TGME49_212725	0.133933033483	0.0826815642458	0.128395061728	0.055032925682	0.0551724137931	0.104471374843	0.180602006689	0.0187873612297	0.113115553389	0
TGME49_309160	0.0689655172414	0.0357541899441	0.138271604938	0.0507996237065	0.0563218390805	0.17300459674	0.138795986622	0.00170794192997	0.0672842515846	1
TGME49_265110	0.125937031484	0.0558659217877	0.150617283951	0.0536218250235	0.051724137931	0.128708733807	0.180602006689	0.0307429547395	0.106289614822	0
TGME49_213746	0.112943528236	0.112849162011	0.133333333333	0.0451552210724	0.0471264367816	0.116172168826	0.185618729097	0.0119555935098	0.0994636762555	1
TGME49_281430	0.128935532234	0.0905027932961	0.138271604938	0.052210724365	0.0448275862069	0.127037191809	0.190635451505	0.0222032450897	0.117016089712	0
TGME49_251500	0.104947526237	0.0458100558659	0.177777777778	0.046566321731	0.0413793103448	0.141245298788	0.232441471572	0.0187873612297	0.0926377376889	1
TGME49_291600	0.106946526737	0.106145251397	0.204938271605	0.055032925682	0.048275862069	0.0785624738822	0.172240802676	0.0273270708796	0.123842028279	0
TGME49_259140	0.110944527736	0.054748603352	0.16049382716	0.0578551269991	0.0609195402299	0.11366485583	0.210702341137	0.0153714773698	0.117991223793	1
TGME49_212150	0.0909545227386	0.0715083798883	0.17037037037	0.0395108184384	0.0402298850575	0.121186794818	0.163879598662	0.0153714773698	0.0780107264749	0
TGME49_234420	0.107946026987	0.12625698324	0.128395061728	0.0564440263405	0.0540229885057	0.142916840786	0.280936454849	0.0222032450897	0.091662603608	0
TGME49_253400	0.125937031484	0.100558659218	0.177777777778	0.0592662276576	0.0563218390805	0.124529878813	0.160535117057	0.0239111870196	0.10433934666	0
TGME49_318730	0.136931534233	0.101675977654	0.123456790123	0.0564440263405	0.048275862069	0.10697868784	0.177257525084	0.0358667805295	0.100438810336	0
TGME49_238240	0.130934532734	0.0882681564246	0.19012345679	0.055032925682	0.0505747126437	0.134559130798	0.195652173913	0.0136635354398	0.10433934666	0
TGME49_315580	0.112943528236	0.0849162011173	0.222222222222	0.0705550329257	0.067816091954	0.157960718763	0.190635451505	0.0273270708796	0.0721599219893	0
TGME49_285510	0.146926536732	0.113966480447	0.158024691358	0.0705550329257	0.0747126436782	0.111993313832	0.177257525084	0.0256191289496	0.0945880058508	0
TGME49_275568	0.110944527736	0.0737430167598	0.16049382716	0.0395108184384	0.0344827586207	0.126201420811	0.16889632107	0.0170794192997	0.077035592394	0
TGME49_231130	0.102948525737	0.0815642458101	0.133333333333	0.049388523048	0.051724137931	0.158796489762	0.215719063545	0.0136635354398	0.0906874695271	1
TGME49_264730	0.134932533733	0.0815642458101	0.120987654321	0.0507996237065	0.0471264367816	0.125365649812	0.158862876254	0.0153714773698	0.139444173574	0
TGME49_308920	0.107946026987	0.0938547486034	0.17037037037	0.046566321731	0.0505747126437	0.141245298788	0.21237458194	0.0119555935098	0.103364212579	0
TGME49_317830	0.185907046477	0.059217877095	0.158024691358	0.055032925682	0.0528735632184	0.0635185959047	0.112040133779	0.0239111870196	0.0848366650414	0
TGME49_255160	0.137931034483	0.0905027932961	0.123456790123	0.0507996237065	0.051724137931	0.109486000836	0.142140468227	0.0256191289496	0.11409068747	1
TGME49_315123	0.0819590204898	0.0759776536313	0.125925925926	0.0268109125118	0.0310344827586	0.118679481822	0.120401337793	0.0119555935098	0.178449536811	0
TGME49_213720	0.113943028486	0.0826815642458	0.116049382716	0.055032925682	0.051724137931	0.10697868784	0.115384615385	0.0170794192997	0.116040955631	1
TGME49_236990	0.100949525237	0.0737430167598	0.108641975309	0.0409219190969	0.0390804597701	0.108650229837	0.14381270903	0.0187873612297	0.118966357874	1
TGME49_215550	0.110944527736	0.0480446927374	0.187654320988	0.049388523048	0.048275862069	0.0944421228583	0.150501672241	0.0170794192997	0.147245246221	0
TGME49_207970	0.110944527736	0.0715083798883	0.158024691358	0.0366886171214	0.0379310344828	0.0936063518596	0.150501672241	0.0153714773698	0.15602145295	1
TGME49_271320	0.134932533733	0.0536312849162	0.138271604938	0.0564440263405	0.0540229885057	0.116172168826	0.128762541806	0.0256191289496	0.137493905412	0
TGME49_219200	0.104947526237	0.0815642458101	0.140740740741	0.0451552210724	0.0436781609195	0.0961136648558	0.150501672241	0.0170794192997	0.134568503169	0
TGME49_259920	0.121939030485	0.0938547486034	0.148148148148	0.0691439322672	0.0655172413793	0.125365649812	0.195652173913	0.0256191289496	0.112140419308	1
TGME49_297505	0.123938030985	0.0715083798883	0.19012345679	0.0564440263405	0.0563218390805	0.0919348098621	0.167224080268	0.0392826643894	0.0955631399317	1
TGME49_238510	0.110944527736	0.0391061452514	0.224691358025	0.052210724365	0.0551724137931	0.156289176766	0.219063545151	0.0153714773698	0.0965382740127	1
TGME49_277920	0.130934532734	0.0893854748603	0.153086419753	0.0620884289746	0.0563218390805	0.122858336816	0.155518394649	0.0341588385995	0.170648464164	0
TGME49_212090	0.180909545227	0.116201117318	0.177777777778	0.0832549388523	0.0804597701149	0.115336397827	0.192307692308	0.0153714773698	0.0848366650414	0
TGME49_252250	0.154922538731	0.0670391061453	0.118518518519	0.0451552210724	0.0459770114943	0.10697868784	0.147157190635	0.0239111870196	0.0975134080936	0
TGME49_230118	0.127936031984	0.0692737430168	0.17037037037	0.046566321731	0.0402298850575	0.153781863769	0.202341137124	0.0239111870196	0.129692832765	1
TGME49_224570	0.114942528736	0.0625698324022	0.155555555556	0.0507996237065	0.048275862069	0.118679481822	0.16889632107	0.0222032450897	0.0887372013652	0
TGME49_209790	0.100949525237	0.0536312849162	0.150617283951	0.049388523048	0.0390804597701	0.0969494358546	0.190635451505	0.0136635354398	0.163822525597	0
TGME49_263990	0.145927036482	0.0938547486034	0.148148148148	0.0634995296331	0.0586206896552	0.138737985792	0.19397993311	0.0187873612297	0.121891760117	0
TGME49_201740	0.106946526737	0.0581005586592	0.167901234568	0.055032925682	0.0597701149425	0.135394901797	0.21237458194	0.0204953031597	0.113115553389	1
TGME49_273640	0.121939030485	0.0804469273743	0.140740740741	0.0437441204139	0.0505747126437	0.106142916841	0.153846153846	0.0119555935098	0.134568503169	0
TGME49_309720	0.113943028486	0.0670391061453	0.167901234568	0.0536218250235	0.0505747126437	0.159632260761	0.190635451505	0.0187873612297	0.0994636762555	0
TGME49_254555	0.100949525237	0.0502793296089	0.138271604938	0.0423330197554	0.0390804597701	0.0961136648558	0.113712374582	0.0204953031597	0.18722574354	0
TGME49_203060	0.16091954023	0.0536312849162	0.148148148148	0.0733772342427	0.064367816092	0.119515252821	0.138795986622	0.0204953031597	0.108239882984	0
TGME49_256770	0.153923038481	0.0782122905028	0.128395061728	0.0606773283161	0.0505747126437	0.101128290848	0.185618729097	0.0204953031597	0.11409068747	0
TGME49_241010	0.111944027986	0.0759776536313	0.111111111111	0.0507996237065	0.0563218390805	0.117007939824	0.132107023411	0.0204953031597	0.201852754754	0
TGME49_257130	0.129935032484	0.077094972067	0.111111111111	0.0606773283161	0.0609195402299	0.0961136648558	0.128762541806	0.0170794192997	0.157971721112	1
TGME49_232420	0.138930534733	0.059217877095	0.116049382716	0.0366886171214	0.0390804597701	0.0860844128709	0.142140468227	0.0204953031597	0.158946855193	0
TGME49_211250	0.134932533733	0.0759776536313	0.16049382716	0.0592662276576	0.0551724137931	0.127872962808	0.170568561873	0.0204953031597	0.101413944417	0
TGME49_205330	0.171914042979	0.0793296089385	0.158024691358	0.0733772342427	0.067816091954	0.0910990388634	0.155518394649	0.0256191289496	0.0848366650414	0
TGME49_248870	0.106946526737	0.072625698324	0.212345679012	0.0634995296331	0.0574712643678	0.136230672796	0.260869565217	0.0222032450897	0.0887372013652	0
TGME49_312830	0.095952023988	0.0569832402235	0.165432098765	0.0507996237065	0.048275862069	0.131216046803	0.185618729097	0.0256191289496	0.100438810336	0
TGME49_255690	0.113943028486	0.117318435754	0.153086419753	0.0677328316087	0.0689655172414	0.137902214793	0.295986622074	0.0256191289496	0.0672842515846	1
TGME49_289530	0.131934032984	0.0826815642458	0.158024691358	0.0705550329257	0.0655172413793	0.123694107814	0.155518394649	0.0290350128096	0.0848366650414	0
TGME49_212275	0.124937531234	0.0659217877095	0.118518518519	0.049388523048	0.0528735632184	0.111993313832	0.128762541806	0.0187873612297	0.143344709898	1
TGME49_254800	0.126936531734	0.105027932961	0.118518518519	0.0507996237065	0.0494252873563	0.120351023819	0.128762541806	0.0307429547395	0.100438810336	0
TGME49_270800	0.0939530234883	0.0335195530726	0.17037037037	0.0634995296331	0.0689655172414	0.173840367739	0.240802675585	0.0273270708796	0.0838615309605	1
TGME49_321600	0.0999500249875	0.072625698324	0.16049382716	0.0479774223895	0.0425287356322	0.102799832846	0.180602006689	0.0204953031597	0.158946855193	0
TGME49_235990	0.0999500249875	0.0737430167598	0.172839506173	0.049388523048	0.048275862069	0.126201420811	0.220735785953	0.0153714773698	0.0945880058508	0
TGME49_233200	0.108945527236	0.115083798883	0.143209876543	0.0451552210724	0.0436781609195	0.114500626828	0.173913043478	0.0153714773698	0.101413944417	0
TGME49_285950	0.0999500249875	0.0536312849162	0.167901234568	0.0366886171214	0.0344827586207	0.10029251985	0.123745819398	0.0153714773698	0.171623598245	0
TGME49_255250	0.124937531234	0.0737430167598	0.0864197530864	0.0536218250235	0.0494252873563	0.10697868784	0.148829431438	0.0153714773698	0.12481716236	1
TGME49_272645	0.127936031984	0.0435754189944	0.175308641975	0.0705550329257	0.064367816092	0.119515252821	0.214046822742	0.0187873612297	0.101413944417	1
TGME49_217728	0.143928035982	0.0625698324022	0.140740740741	0.0578551269991	0.0563218390805	0.0885917258671	0.130434782609	0.0204953031597	0.0867869332033	1
TGME49_214630	0.0989505247376	0.116201117318	0.165432098765	0.0479774223895	0.0413793103448	0.145424153782	0.232441471572	0.0239111870196	0.076060458313	0
TGME49_223080	0.140929535232	0.0804469273743	0.133333333333	0.0507996237065	0.0494252873563	0.124529878813	0.110367892977	0.0239111870196	0.123842028279	0
TGME49_202760	0.0999500249875	0.054748603352	0.167901234568	0.0451552210724	0.0448275862069	0.122858336816	0.259197324415	0.0222032450897	0.116040955631	0
TGME49_315560	0.134932533733	0.059217877095	0.111111111111	0.0423330197554	0.0471264367816	0.107814458838	0.112040133779	0.0102476515798	0.145294978059	0
TGME49_230180	0.135932033983	0.0648044692737	0.148148148148	0.0564440263405	0.0551724137931	0.103635603845	0.115384615385	0.0222032450897	0.109215017065	0
TGME49_222930	0.113943028486	0.0603351955307	0.103703703704	0.0409219190969	0.0425287356322	0.111157542833	0.11872909699	0.0170794192997	0.140419307655	0
TGME49_255410	0.152923538231	0.0815642458101	0.143209876543	0.0479774223895	0.0494252873563	0.10697868784	0.11872909699	0.0290350128096	0.0994636762555	0
TGME49_229630	0.126936531734	0.0882681564246	0.20987654321	0.0832549388523	0.0827586206897	0.154617634768	0.219063545151	0.0273270708796	0.0672842515846	0
TGME49_253780	0.122938530735	0.0748603351955	0.0987654320988	0.0409219190969	0.0413793103448	0.118679481822	0.158862876254	0.0170794192997	0.12481716236	0
TGME49_209300	0.106946526737	0.0793296089385	0.0987654320988	0.046566321731	0.0459770114943	0.0944421228583	0.132107023411	0.0102476515798	0.149195514383	1
TGME49_204080	0.121939030485	0.059217877095	0.128395061728	0.0536218250235	0.048275862069	0.147095695779	0.207357859532	0.0153714773698	0.0848366650414	0
TGME49_305190	0.0849575212394	0.0312849162011	0.150617283951	0.0338664158043	0.0298850574713	0.0885917258671	0.371237458194	0.0239111870196	0.0867869332033	0
TGME49_281610	0.0969515242379	0.0860335195531	0.202469135802	0.055032925682	0.0574712643678	0.141245298788	0.215719063545	0.0153714773698	0.109215017065	0
TGME49_268765	0.126936531734	0.0614525139665	0.106172839506	0.0380997177799	0.0436781609195	0.0877559548684	0.122073578595	0.0102476515798	0.131643100926	1
TGME49_224140	0.0899550224888	0.0614525139665	0.138271604938	0.0352775164628	0.0367816091954	0.110321771835	0.113712374582	0.0290350128096	0.147245246221	0
TGME49_267800	0.119940029985	0.0659217877095	0.155555555556	0.0451552210724	0.0528735632184	0.106142916841	0.224080267559	0.0153714773698	0.0887372013652	0
TGME49_284630	0.135932033983	0.0882681564246	0.130864197531	0.0578551269991	0.0528735632184	0.114500626828	0.112040133779	0.0239111870196	0.172598732326	1
TGME49_226480	0.0909545227386	0.0402234636872	0.135802469136	0.0268109125118	0.0310344827586	0.105307145842	0.11872909699	0.0170794192997	0.189176011702	1
TGME49_290600	0.129935032484	0.0748603351955	0.145679012346	0.049388523048	0.048275862069	0.139573756791	0.200668896321	0.0239111870196	0.126767430522	0
TGME49_229490	0.135932033983	0.0871508379888	0.148148148148	0.0649106302916	0.064367816092	0.114500626828	0.215719063545	0.0273270708796	0.102389078498	1
TGME49_201880	0.139930034983	0.0882681564246	0.148148148148	0.0620884289746	0.0597701149425	0.137902214793	0.158862876254	0.0170794192997	0.101413944417	0
TGME49_249710	0.108945527236	0.0793296089385	0.128395061728	0.0634995296331	0.0609195402299	0.124529878813	0.177257525084	0.0136635354398	0.121891760117	0
TGME49_235750	0.113943028486	0.136312849162	0.133333333333	0.0705550329257	0.067816091954	0.122858336816	0.277591973244	0.00853970964987	0.0877620672843	0
TGME49_235930	0.149925037481	0.0826815642458	0.125925925926	0.0649106302916	0.0574712643678	0.122858336816	0.177257525084	0.0239111870196	0.106289614822	0
TGME49_270890	0.145927036482	0.0916201117318	0.116049382716	0.0620884289746	0.0551724137931	0.114500626828	0.158862876254	0.0204953031597	0.122866894198	0
TGME49_316140	0.135932033983	0.0793296089385	0.145679012346	0.049388523048	0.048275862069	0.120351023819	0.170568561873	0.0170794192997	0.127742564603	0
TGME49_223470	0.087956021989	0.0603351955307	0.158024691358	0.0536218250235	0.0597701149425	0.132887588801	0.214046822742	0.0222032450897	0.131643100926	0
TGME49_293440	0.114942528736	0.0927374301676	0.155555555556	0.0395108184384	0.0436781609195	0.0994567488508	0.103678929766	0.0170794192997	0.161872257435	0
TGME49_224890	0.142928535732	0.0927374301676	0.128395061728	0.055032925682	0.0540229885057	0.101128290848	0.150501672241	0.0239111870196	0.118966357874	0
TGME49_288280	0.0999500249875	0.0737430167598	0.145679012346	0.0564440263405	0.0505747126437	0.142916840786	0.150501672241	0.0324508966695	0.108239882984	0
TGME49_223530	0.121939030485	0.0581005586592	0.138271604938	0.0479774223895	0.048275862069	0.107814458838	0.117056856187	0.0153714773698	0.127742564603	0
TGME49_314055	0.110944527736	0.068156424581	0.185185185185	0.052210724365	0.0494252873563	0.107814458838	0.147157190635	0.0119555935098	0.122866894198	0
TGME49_223685	0.122938530735	0.0748603351955	0.118518518519	0.0395108184384	0.0390804597701	0.0994567488508	0.122073578595	0.0204953031597	0.125792296441	0
TGME49_256060	0.112943528236	0.0491620111732	0.158024691358	0.0395108184384	0.0367816091954	0.0785624738822	0.0635451505017	0.0170794192997	0.219405168211	0
TGME49_218930	0.108945527236	0.0759776536313	0.106172839506	0.046566321731	0.0448275862069	0.108650229837	0.16220735786	0.0204953031597	0.138469039493	0
TGME49_320180	0.134932533733	0.0491620111732	0.113580246914	0.049388523048	0.0494252873563	0.0936063518596	0.0969899665552	0.0256191289496	0.139444173574	0
TGME49_265050	0.0939530234883	0.0335195530726	0.133333333333	0.0409219190969	0.0379310344828	0.123694107814	0.117056856187	0.0187873612297	0.196001950268	1
TGME49_231992	0.125937031484	0.0715083798883	0.101234567901	0.049388523048	0.0459770114943	0.122022565817	0.165551839465	0.0239111870196	0.147245246221	1
TGME49_203940	0.128935532234	0.0491620111732	0.162962962963	0.0578551269991	0.051724137931	0.117007939824	0.165551839465	0.0290350128096	0.0887372013652	0
TGME49_244000	0.0949525237381	0.063687150838	0.162962962963	0.0423330197554	0.0402298850575	0.115336397827	0.209030100334	0.0136635354398	0.132618235007	0
TGME49_229300	0.0979510244878	0.0480446927374	0.113580246914	0.0324553151458	0.0310344827586	0.0894274968659	0.192307692308	0.0290350128096	0.160897123354	1
TGME49_285680	0.139930034983	0.0938547486034	0.158024691358	0.0705550329257	0.0666666666667	0.136230672796	0.1872909699	0.0290350128096	0.10433934666	0
TGME49_259090	0.120939530235	0.0737430167598	0.259259259259	0.0578551269991	0.0551724137931	0.139573756791	0.158862876254	0.0273270708796	0.0965382740127	1
TGME49_297460	0.133933033483	0.11061452514	0.120987654321	0.052210724365	0.0505747126437	0.122022565817	0.285953177258	0.0204953031597	0.0994636762555	1
TGME49_313220	0.0979510244878	0.0703910614525	0.158024691358	0.0409219190969	0.0333333333333	0.159632260761	0.219063545151	0.0119555935098	0.12481716236	1
TGME49_261018	0.131934032984	0.0793296089385	0.138271604938	0.0606773283161	0.0586206896552	0.132051817802	0.163879598662	0.0153714773698	0.138469039493	1
TGME49_224710	0.145927036482	0.0871508379888	0.123456790123	0.0437441204139	0.0494252873563	0.0810697868784	0.135451505017	0.0187873612297	0.137493905412	0
TGME49_268380	0.104947526237	0.0558659217877	0.16049382716	0.0507996237065	0.0551724137931	0.148767237777	0.140468227425	0.0222032450897	0.0780107264749	1
TGME49_236210	0.0939530234883	0.0983240223464	0.187654320988	0.0564440263405	0.0597701149425	0.152946092771	0.30602006689	0.0222032450897	0.061433447099	0
TGME49_270650	0.142928535732	0.0692737430168	0.135802469136	0.0409219190969	0.0425287356322	0.120351023819	0.133779264214	0.0170794192997	0.117016089712	0
TGME49_267090	0.0949525237381	0.0837988826816	0.135802469136	0.0634995296331	0.0563218390805	0.128708733807	0.316053511706	0.0170794192997	0.0692345197465	0
TGME49_265180	0.129935032484	0.109497206704	0.17037037037	0.0649106302916	0.0597701149425	0.138737985792	0.269230769231	0.0273270708796	0.0565577766943	0
TGME49_289830	0.131934032984	0.0972067039106	0.155555555556	0.0691439322672	0.0620689655172	0.127872962808	0.207357859532	0.0290350128096	0.113115553389	0
TGME49_270750	0.095952023988	0.0625698324022	0.274074074074	0.0451552210724	0.0459770114943	0.167154199749	0.167224080268	0.0136635354398	0.0468064358849	1
TGME49_213910	0.135932033983	0.059217877095	0.202469135802	0.0649106302916	0.0574712643678	0.134559130798	0.244147157191	0.0136635354398	0.107264748903	0
TGME49_202360	0.142928535732	0.0804469273743	0.133333333333	0.0649106302916	0.0551724137931	0.131216046803	0.232441471572	0.0102476515798	0.105314480741	0
TGME49_264050	0.139930034983	0.0815642458101	0.150617283951	0.0592662276576	0.0563218390805	0.111157542833	0.167224080268	0.0102476515798	0.152120916626	0
TGME49_273300	0.111944027986	0.0648044692737	0.0716049382716	0.055032925682	0.0540229885057	0.0777267028834	0.120401337793	0.0136635354398	0.13554363725	1
TGME49_223490	0.095952023988	0.0748603351955	0.162962962963	0.0296331138288	0.0310344827586	0.0961136648558	0.150501672241	0.0204953031597	0.17747440273	0
TGME49_233680	0.107946026987	0.0927374301676	0.185185185185	0.055032925682	0.0574712643678	0.150438779774	0.16220735786	0.0187873612297	0.10433934666	1
TGME49_221895	0.111944027986	0.100558659218	0.128395061728	0.0536218250235	0.0494252873563	0.132051817802	0.272575250836	0.0170794192997	0.0955631399317	0
TGME49_271740	0.0729635182409	0.0480446927374	0.195061728395	0.0395108184384	0.0448275862069	0.147095695779	0.167224080268	0.0204953031597	0.142369575817	1
TGME49_245748	0.0989505247376	0.0391061452514	0.118518518519	0.0366886171214	0.0425287356322	0.0919348098621	0.0986622073579	0.0187873612297	0.191126279863	0
TGME49_265990	0.113943028486	0.0871508379888	0.150617283951	0.0395108184384	0.0379310344828	0.118679481822	0.160535117057	0.0204953031597	0.127742564603	0
TGME49_259580	0.129935032484	0.0782122905028	0.106172839506	0.0423330197554	0.0402298850575	0.0986209778521	0.148829431438	0.0153714773698	0.122866894198	0
TGME49_211400	0.0809595202399	0.0625698324022	0.155555555556	0.0395108184384	0.0413793103448	0.101964061847	0.0969899665552	0.0239111870196	0.174549000488	1
TGME49_214310	0.141929035482	0.0446927374302	0.128395061728	0.049388523048	0.048275862069	0.137902214793	0.115384615385	0.0222032450897	0.112140419308	0
TGME49_309220	0.129935032484	0.102793296089	0.165432098765	0.0705550329257	0.0632183908046	0.121186794818	0.210702341137	0.0170794192997	0.0975134080936	0
TGME49_295920	0.118940529735	0.0737430167598	0.111111111111	0.0423330197554	0.0494252873563	0.127872962808	0.140468227425	0.0102476515798	0.190151145783	1
TGME49_220470	0.124937531234	0.0893854748603	0.17037037037	0.0620884289746	0.064367816092	0.139573756791	0.229096989967	0.0153714773698	0.0819112627986	0
TGME49_288620	0.125937031484	0.0759776536313	0.177777777778	0.049388523048	0.0471264367816	0.0986209778521	0.135451505017	0.0273270708796	0.103364212579	0
TGME49_311640	0.117941029485	0.0960893854749	0.130864197531	0.0634995296331	0.0574712643678	0.147095695779	0.21237458194	0.0204953031597	0.0731350560702	0
TGME49_220280	0.124937531234	0.0759776536313	0.103703703704	0.0395108184384	0.0448275862069	0.10697868784	0.178929765886	0.0187873612297	0.0975134080936	0
TGME49_261022	0.123938030985	0.0536312849162	0.167901234568	0.0451552210724	0.0425287356322	0.102799832846	0.163879598662	0.0204953031597	0.105314480741	1
TGME49_223070	0.142928535732	0.0893854748603	0.120987654321	0.0649106302916	0.0586206896552	0.0977852068533	0.14381270903	0.0290350128096	0.139444173574	0
TGME49_286550	0.135932033983	0.063687150838	0.143209876543	0.0423330197554	0.0436781609195	0.0927705808608	0.137123745819	0.0256191289496	0.122866894198	0
TGME49_309740	0.164917541229	0.0893854748603	0.175308641975	0.0705550329257	0.064367816092	0.10029251985	0.175585284281	0.0307429547395	0.120916626036	0
TGME49_220380	0.125937031484	0.077094972067	0.128395061728	0.0634995296331	0.0632183908046	0.132887588801	0.157190635452	0.0204953031597	0.0877620672843	0
TGME49_304630	0.127936031984	0.0793296089385	0.155555555556	0.0578551269991	0.064367816092	0.122022565817	0.14381270903	0.0170794192997	0.110190151146	1
TGME49_287430	0.0579710144928	0.0290502793296	0.140740740741	0.0296331138288	0.0379310344828	0.128708733807	0.133779264214	0.0136635354398	0.0419307654803	1
TGME49_226515	0.122938530735	0.0815642458101	0.0987654320988	0.049388523048	0.0528735632184	0.0936063518596	0.157190635452	0.0136635354398	0.148220380302	0
TGME49_218540	0.145927036482	0.0793296089385	0.148148148148	0.0719661335842	0.0666666666667	0.116172168826	0.148829431438	0.0256191289496	0.106289614822	0
TGME49_316900	0.129935032484	0.0916201117318	0.113580246914	0.0338664158043	0.0333333333333	0.101964061847	0.163879598662	0.0187873612297	0.130667966845	0
TGME49_294190	0.115942028986	0.0737430167598	0.140740740741	0.0409219190969	0.0333333333333	0.0860844128709	0.240802675585	0.0239111870196	0.119941491955	1
TGME49_216120	0.133933033483	0.0759776536313	0.133333333333	0.052210724365	0.0471264367816	0.101964061847	0.117056856187	0.0341588385995	0.113115553389	0
TGME49_226755	0.118940529735	0.0983240223464	0.16049382716	0.0620884289746	0.051724137931	0.136230672796	0.163879598662	0.0136635354398	0.134568503169	0
TGME49_229405	0.113943028486	0.0536312849162	0.118518518519	0.0338664158043	0.0344827586207	0.120351023819	0.147157190635	0.0119555935098	0.145294978059	1
TGME49_254030	0.142928535732	0.0804469273743	0.150617283951	0.0677328316087	0.0620689655172	0.122858336816	0.14381270903	0.0290350128096	0.137493905412	0
TGME49_203490	0.107946026987	0.0793296089385	0.153086419753	0.0479774223895	0.051724137931	0.109486000836	0.158862876254	0.0239111870196	0.105314480741	0
TGME49_255320	0.141929035482	0.0837988826816	0.128395061728	0.0437441204139	0.0459770114943	0.107814458838	0.148829431438	0.0256191289496	0.111165285227	0
TGME49_216640	0.126936531734	0.077094972067	0.116049382716	0.046566321731	0.0540229885057	0.101964061847	0.145484949833	0.0273270708796	0.112140419308	0
TGME49_310870	0.110944527736	0.077094972067	0.150617283951	0.0479774223895	0.0390804597701	0.0885917258671	0.204013377926	0.0239111870196	0.108239882984	0
TGME49_266870	0.140929535232	0.0927374301676	0.0888888888889	0.052210724365	0.051724137931	0.0902632678646	0.122073578595	0.0136635354398	0.109215017065	0
TGME49_273760	0.133933033483	0.063687150838	0.155555555556	0.0592662276576	0.0666666666667	0.165482657752	0.14381270903	0.0273270708796	0.11409068747	0
TGME49_306500	0.124937531234	0.0837988826816	0.125925925926	0.049388523048	0.0459770114943	0.108650229837	0.138795986622	0.0187873612297	0.129692832765	0
TGME49_309195	0.132933533233	0.0569832402235	0.140740740741	0.0663217309501	0.0586206896552	0.132051817802	0.150501672241	0.0324508966695	0.0848366650414	0
TGME49_225950	0.135932033983	0.0759776536313	0.0814814814815	0.0437441204139	0.0459770114943	0.101128290848	0.153846153846	0.0136635354398	0.154071184788	0
TGME49_226985	0.129935032484	0.109497206704	0.143209876543	0.0578551269991	0.0563218390805	0.0944421228583	0.165551839465	0.0204953031597	0.138469039493	0
TGME49_290030	0.107946026987	0.0536312849162	0.155555555556	0.052210724365	0.0494252873563	0.125365649812	0.209030100334	0.0187873612297	0.140419307655	0
TGME49_255420	0.138930534733	0.0905027932961	0.123456790123	0.0479774223895	0.0471264367816	0.111157542833	0.152173913043	0.0136635354398	0.149195514383	0
TGME49_314770	0.130934532734	0.0983240223464	0.143209876543	0.0649106302916	0.0586206896552	0.126201420811	0.207357859532	0.0222032450897	0.0643588493418	0
TGME49_266840	0.132933533233	0.0648044692737	0.16049382716	0.0564440263405	0.0586206896552	0.11366485583	0.165551839465	0.0239111870196	0.125792296441	0
TGME49_273490	0.140929535232	0.103910614525	0.133333333333	0.0578551269991	0.064367816092	0.111157542833	0.198996655518	0.0307429547395	0.076060458313	0
TGME49_244620	0.150924537731	0.0938547486034	0.16049382716	0.0620884289746	0.0574712643678	0.0877559548684	0.148829431438	0.0307429547395	0.164797659678	0
TGME49_239300	0.133933033483	0.107262569832	0.140740740741	0.052210724365	0.051724137931	0.139573756791	0.207357859532	0.0187873612297	0.0848366650414	0
TGME49_219210	0.131934032984	0.0938547486034	0.116049382716	0.0536218250235	0.0494252873563	0.127037191809	0.172240802676	0.0239111870196	0.125792296441	0
TGME49_306390	0.112943528236	0.0815642458101	0.175308641975	0.0564440263405	0.051724137931	0.118679481822	0.19397993311	0.0239111870196	0.106289614822	0
TGME49_314070	0.123938030985	0.0748603351955	0.120987654321	0.0507996237065	0.051724137931	0.0977852068533	0.0969899665552	0.0222032450897	0.110190151146	0
TGME49_234280	0.109945027486	0.0737430167598	0.177777777778	0.0564440263405	0.0563218390805	0.119515252821	0.232441471572	0.0204953031597	0.10433934666	0
TGME49_225070	0.138930534733	0.109497206704	0.143209876543	0.0564440263405	0.0586206896552	0.106142916841	0.158862876254	0.0102476515798	0.148220380302	0
TGME49_232040	0.116941529235	0.0268156424581	0.259259259259	0.0649106302916	0.0747126436782	0.167154199749	0.135451505017	0.0204953031597	0.0867869332033	1
TGME49_286460	0.146926536732	0.0748603351955	0.103703703704	0.0536218250235	0.0528735632184	0.119515252821	0.0936454849498	0.0239111870196	0.145294978059	0
TGME49_219590	0.134932533733	0.109497206704	0.192592592593	0.0634995296331	0.067816091954	0.129544504806	0.165551839465	0.0290350128096	0.0848366650414	0
TGME49_304660	0.108945527236	0.0491620111732	0.167901234568	0.0507996237065	0.048275862069	0.111157542833	0.235785953177	0.0204953031597	0.0975134080936	0
TGME49_223940	0.0979510244878	0.0916201117318	0.120987654321	0.0296331138288	0.035632183908	0.122858336816	0.135451505017	0.0170794192997	0.140419307655	0
TGME49_219828	0.113943028486	0.0815642458101	0.0987654320988	0.0423330197554	0.0436781609195	0.0936063518596	0.137123745819	0.0068317677199	0.193076548025	1
TGME49_251510	0.124937531234	0.0916201117318	0.212345679012	0.0776105362183	0.0655172413793	0.111157542833	0.217391304348	0.0324508966695	0.0965382740127	0
TGME49_264060	0.130934532734	0.0581005586592	0.106172839506	0.0423330197554	0.0471264367816	0.0860844128709	0.11872909699	0.0222032450897	0.127742564603	1
TGME49_260420	0.122938530735	0.116201117318	0.140740740741	0.0578551269991	0.0597701149425	0.117007939824	0.207357859532	0.0204953031597	0.0975134080936	1
TGME49_306190	0.126936531734	0.0893854748603	0.148148148148	0.0578551269991	0.0505747126437	0.121186794818	0.16220735786	0.0273270708796	0.108239882984	0
TGME49_259070	0.119940029985	0.0424581005587	0.128395061728	0.0479774223895	0.0436781609195	0.129544504806	0.255852842809	0.0307429547395	0.117991223793	1
TGME49_201380	0.125937031484	0.0581005586592	0.138271604938	0.0536218250235	0.0494252873563	0.144588382783	0.16889632107	0.0153714773698	0.110190151146	0
TGME49_263070	0.138930534733	0.0983240223464	0.165432098765	0.0804327375353	0.0758620689655	0.142081069787	0.220735785953	0.0153714773698	0.0653339834227	0
TGME49_243680	0.130934532734	0.068156424581	0.130864197531	0.0366886171214	0.0344827586207	0.119515252821	0.11872909699	0.0170794192997	0.130667966845	0
TGME49_295070	0.110944527736	0.0994413407821	0.116049382716	0.049388523048	0.0425287356322	0.137902214793	0.232441471572	0.0273270708796	0.0867869332033	0
TGME49_285970	0.0999500249875	0.101675977654	0.138271604938	0.055032925682	0.0471264367816	0.157124947764	0.267558528428	0.0204953031597	0.0848366650414	0
TGME49_207420	0.129935032484	0.109497206704	0.167901234568	0.052210724365	0.0448275862069	0.0869201838696	0.197324414716	0.0170794192997	0.117991223793	0
TGME49_237000	0.133933033483	0.0614525139665	0.103703703704	0.049388523048	0.0494252873563	0.108650229837	0.140468227425	0.0136635354398	0.169673330083	0
TGME49_310140	0.0929535232384	0.0938547486034	0.143209876543	0.0451552210724	0.0436781609195	0.149603008776	0.260869565217	0.0136635354398	0.108239882984	0
TGME49_297725	0.107946026987	0.0737430167598	0.116049382716	0.0380997177799	0.0367816091954	0.0969494358546	0.140468227425	0.0153714773698	0.164797659678	1
TGME49_268300	0.15992003998	0.0893854748603	0.108641975309	0.049388523048	0.0471264367816	0.0944421228583	0.147157190635	0.0222032450897	0.123842028279	0
TGME49_265160	0.108945527236	0.0826815642458	0.103703703704	0.0479774223895	0.051724137931	0.0969494358546	0.165551839465	0.0153714773698	0.100438810336	0
TGME49_278720	0.122938530735	0.0893854748603	0.135802469136	0.0691439322672	0.067816091954	0.117007939824	0.165551839465	0.0222032450897	0.101413944417	0
TGME49_245600	0.0829585207396	0.0737430167598	0.158024691358	0.0507996237065	0.051724137931	0.119515252821	0.117056856187	0.0136635354398	0.134568503169	1
TGME49_228300	0.0979510244878	0.122905027933	0.125925925926	0.046566321731	0.0436781609195	0.139573756791	0.351170568562	0.0187873612297	0.125792296441	0
TGME49_251800	0.124937531234	0.0826815642458	0.140740740741	0.0578551269991	0.0528735632184	0.106142916841	0.140468227425	0.0307429547395	0.112140419308	0
TGME49_268850	0.139930034983	0.0458100558659	0.165432098765	0.0649106302916	0.067816091954	0.142916840786	0.145484949833	0.00853970964987	0.121891760117	0
TGME49_320210	0.140929535232	0.109497206704	0.158024691358	0.0677328316087	0.0597701149425	0.146259924781	0.260869565217	0.0222032450897	0.0682593856655	0
TGME49_217890	0.124937531234	0.077094972067	0.130864197531	0.0451552210724	0.0425287356322	0.111157542833	0.14381270903	0.0170794192997	0.137493905412	0
TGME49_315660	0.107946026987	0.0927374301676	0.19012345679	0.0479774223895	0.0459770114943	0.130380275804	0.255852842809	0.0204953031597	0.0819112627986	0
TGME49_220070	0.138930534733	0.068156424581	0.120987654321	0.0366886171214	0.0379310344828	0.0844128708734	0.147157190635	0.0170794192997	0.102389078498	0
TGME49_313770	0.0929535232384	0.0703910614525	0.111111111111	0.0437441204139	0.0459770114943	0.117843710823	0.192307692308	0.0187873612297	0.148220380302	0
TGME49_293425	0.131934032984	0.0804469273743	0.106172839506	0.0592662276576	0.0528735632184	0.110321771835	0.158862876254	0.0153714773698	0.107264748903	1
TGME49_224600	0.109945027486	0.0748603351955	0.135802469136	0.0620884289746	0.051724137931	0.131216046803	0.270903010033	0.0136635354398	0.101413944417	0
TGME49_314820	0.132933533233	0.0905027932961	0.135802469136	0.0578551269991	0.0528735632184	0.0994567488508	0.198996655518	0.0239111870196	0.0965382740127	0
TGME49_213550	0.135932033983	0.130726256983	0.175308641975	0.0733772342427	0.067816091954	0.118679481822	0.207357859532	0.0187873612297	0.0984885421745	0
TGME49_272710	0.0739630184908	0.0357541899441	0.165432098765	0.0296331138288	0.0310344827586	0.162139573757	0.167224080268	0.0187873612297	0.0799609946368	1
TGME49_213255	0.0909545227386	0.0256983240223	0.130864197531	0.0423330197554	0.0448275862069	0.129544504806	0.130434782609	0.00853970964987	0.183325207216	0
TGME49_262530	0.120939530235	0.0715083798883	0.158024691358	0.0507996237065	0.0494252873563	0.139573756791	0.153846153846	0.0153714773698	0.117016089712	1
TGME49_243490	0.123938030985	0.122905027933	0.116049382716	0.0606773283161	0.0551724137931	0.137902214793	0.332775919732	0.0204953031597	0.0555826426134	0
TGME49_257060	0.121939030485	0.0815642458101	0.138271604938	0.0395108184384	0.0390804597701	0.120351023819	0.107023411371	0.0256191289496	0.127742564603	1
TGME49_235905	0.123938030985	0.128491620112	0.128395061728	0.052210724365	0.0494252873563	0.128708733807	0.240802675585	0.0170794192997	0.0867869332033	0
TGME49_230830	0.0989505247376	0.0391061452514	0.177777777778	0.055032925682	0.0551724137931	0.165482657752	0.21237458194	0.0307429547395	0.0819112627986	1
TGME49_321300	0.123938030985	0.077094972067	0.148148148148	0.0592662276576	0.0574712643678	0.0919348098621	0.217391304348	0.0187873612297	0.11506582155	0
TGME49_294440	0.111944027986	0.113966480447	0.140740740741	0.0507996237065	0.048275862069	0.120351023819	0.197324414716	0.0187873612297	0.0984885421745	0
TGME49_314220	0.110944527736	0.0927374301676	0.145679012346	0.0507996237065	0.0471264367816	0.106142916841	0.202341137124	0.0119555935098	0.107264748903	0
TGME49_294870	0.145927036482	0.0905027932961	0.224691358025	0.0761994355597	0.0701149425287	0.165482657752	0.183946488294	0.0409906063194	0.101413944417	0
TGME49_285210	0.113943028486	0.0525139664804	0.251851851852	0.0578551269991	0.0609195402299	0.136230672796	0.152173913043	0.0222032450897	0.0877620672843	1
TGME49_226850	0.120939530235	0.0905027932961	0.123456790123	0.0451552210724	0.0436781609195	0.115336397827	0.125418060201	0.0153714773698	0.117016089712	0
TGME49_255350	0.155922038981	0.0804469273743	0.130864197531	0.0507996237065	0.0471264367816	0.108650229837	0.14381270903	0.0324508966695	0.113115553389	1
TGME49_239087	0.131934032984	0.125139664804	0.0888888888889	0.0352775164628	0.0402298850575	0.0910990388634	0.180602006689	0.0153714773698	0.120916626036	0
TGME49_252320	0.147926036982	0.0983240223464	0.138271604938	0.0606773283161	0.0528735632184	0.11366485583	0.207357859532	0.0102476515798	0.107264748903	0
TGME49_234490	0.101949025487	0.0569832402235	0.106172839506	0.0451552210724	0.0413793103448	0.112829084831	0.130434782609	0.0324508966695	0.130667966845	0
TGME49_208490	0.0819590204898	0.0905027932961	0.125925925926	0.0395108184384	0.0402298850575	0.0969494358546	0.26254180602	0.0153714773698	0.159921989274	0
TGME49_202750	0.106946526737	0.0815642458101	0.153086419753	0.0649106302916	0.0574712643678	0.111157542833	0.257525083612	0.0290350128096	0.101413944417	0
TGME49_297170	0.116941529235	0.116201117318	0.135802469136	0.052210724365	0.048275862069	0.111993313832	0.257525083612	0.0136635354398	0.0838615309605	0
TGME49_247760	0.154922538731	0.0849162011173	0.125925925926	0.0507996237065	0.051724137931	0.133723359799	0.133779264214	0.0170794192997	0.109215017065	0
TGME49_234375	0.144927536232	0.054748603352	0.118518518519	0.0634995296331	0.0563218390805	0.137902214793	0.122073578595	0.0222032450897	0.138469039493	0
TGME49_203810	0.148925537231	0.103910614525	0.145679012346	0.0606773283161	0.0597701149425	0.0977852068533	0.133779264214	0.0102476515798	0.138469039493	0
TGME49_312510	0.116941529235	0.0815642458101	0.108641975309	0.0479774223895	0.0448275862069	0.111993313832	0.195652173913	0.0136635354398	0.134568503169	0
TGME49_247630	0.138930534733	0.0916201117318	0.150617283951	0.052210724365	0.051724137931	0.121186794818	0.153846153846	0.0204953031597	0.0965382740127	0
TGME49_240050	0.0969515242379	0.0581005586592	0.222222222222	0.0507996237065	0.0413793103448	0.109486000836	0.222408026756	0.0307429547395	0.0848366650414	0
TGME49_213850	0.141929035482	0.0614525139665	0.120987654321	0.0437441204139	0.0425287356322	0.0785624738822	0.105351170569	0.0290350128096	0.160897123354	0
TGME49_206550	0.143928035982	0.0748603351955	0.118518518519	0.0592662276576	0.0540229885057	0.0894274968659	0.138795986622	0.0153714773698	0.14627011214	1
TGME49_319710	0.114942528736	0.0782122905028	0.158024691358	0.0564440263405	0.051724137931	0.10029251985	0.133779264214	0.0239111870196	0.0926377376889	1
TGME49_313680	0.127936031984	0.0983240223464	0.158024691358	0.0578551269991	0.0459770114943	0.127037191809	0.157190635452	0.0187873612297	0.0965382740127	0
TGME49_320715	0.144927536232	0.0949720670391	0.0864197530864	0.0451552210724	0.0459770114943	0.104471374843	0.148829431438	0.0102476515798	0.133593369088	0
TGME49_227330	0.142928535732	0.0837988826816	0.155555555556	0.0649106302916	0.0586206896552	0.114500626828	0.152173913043	0.0136635354398	0.157971721112	1
TGME49_260670	0.130934532734	0.0960893854749	0.20987654321	0.0691439322672	0.0655172413793	0.142916840786	0.239130434783	0.0222032450897	0.0955631399317	1
TGME49_281520	0.140929535232	0.0558659217877	0.202469135802	0.0747883349012	0.0816091954023	0.153781863769	0.219063545151	0.0307429547395	0.060458313018	0
TGME49_269588	0.111944027986	0.0960893854749	0.135802469136	0.0536218250235	0.0528735632184	0.0718763058922	0.137123745819	0.0153714773698	0.141394441736	1
TGME49_297140	0.149925037481	0.14748603352	0.148148148148	0.0747883349012	0.0724137931034	0.128708733807	0.16220735786	0.0290350128096	0.0750853242321	0
TGME49_215195	0.108945527236	0.054748603352	0.103703703704	0.0395108184384	0.0402298850575	0.111157542833	0.123745819398	0.0187873612297	0.156996587031	0
TGME49_226550	0.132933533233	0.0659217877095	0.113580246914	0.0620884289746	0.0609195402299	0.0894274968659	0.127090301003	0.0239111870196	0.154071184788	0
TGME49_205280	0.129935032484	0.102793296089	0.120987654321	0.0606773283161	0.0563218390805	0.121186794818	0.14381270903	0.0136635354398	0.105314480741	0
TGME49_200310	0.148925537231	0.100558659218	0.153086419753	0.0677328316087	0.0574712643678	0.105307145842	0.172240802676	0.0307429547395	0.11409068747	0
TGME49_318350	0.0969515242379	0.0391061452514	0.177777777778	0.046566321731	0.0597701149425	0.174676138738	0.137123745819	0.0222032450897	0.0721599219893	1
TGME49_244590	0.135932033983	0.0849162011173	0.130864197531	0.0507996237065	0.0448275862069	0.10697868784	0.137123745819	0.0222032450897	0.13554363725	1
TGME49_295080	0.127936031984	0.0692737430168	0.140740740741	0.0592662276576	0.0505747126437	0.126201420811	0.240802675585	0.0273270708796	0.0711847879083	0
TGME49_268630	0.140929535232	0.0748603351955	0.128395061728	0.0409219190969	0.0448275862069	0.107814458838	0.11872909699	0.0239111870196	0.163822525597	0
TGME49_220360	0.126936531734	0.113966480447	0.153086419753	0.0634995296331	0.067816091954	0.123694107814	0.182274247492	0.0170794192997	0.108239882984	0
TGME49_217340	0.0939530234883	0.0793296089385	0.182716049383	0.0423330197554	0.0413793103448	0.128708733807	0.23745819398	0.0324508966695	0.0526572403706	0
TGME49_315340	0.128935532234	0.0715083798883	0.0938271604938	0.0310442144873	0.0333333333333	0.108650229837	0.120401337793	0.0136635354398	0.157971721112	0
TGME49_202390	0.129935032484	0.063687150838	0.18024691358	0.0733772342427	0.0735632183908	0.152946092771	0.163879598662	0.0256191289496	0.109215017065	0
TGME49_310660	0.118940529735	0.0737430167598	0.108641975309	0.046566321731	0.048275862069	0.112829084831	0.16889632107	0.0222032450897	0.0984885421745	0
TGME49_225490	0.144927536232	0.11061452514	0.111111111111	0.0536218250235	0.0494252873563	0.0885917258671	0.115384615385	0.0170794192997	0.131643100926	0
TGME49_222110	0.126936531734	0.0882681564246	0.103703703704	0.0451552210724	0.0459770114943	0.115336397827	0.147157190635	0.0307429547395	0.12481716236	0
TGME49_266760	0.126936531734	0.0748603351955	0.128395061728	0.0479774223895	0.0459770114943	0.116172168826	0.150501672241	0.0256191289496	0.123842028279	0
TGME49_229320	0.127936031984	0.0648044692737	0.153086419753	0.052210724365	0.0494252873563	0.0977852068533	0.135451505017	0.0153714773698	0.144319843979	1
TGME49_207930	0.127936031984	0.116201117318	0.138271604938	0.052210724365	0.0505747126437	0.114500626828	0.160535117057	0.0102476515798	0.119941491955	0
TGME49_243330	0.118940529735	0.054748603352	0.135802469136	0.0423330197554	0.0436781609195	0.134559130798	0.170568561873	0.00853970964987	0.11506582155	1
TGME49_272770	0.127936031984	0.119553072626	0.120987654321	0.0536218250235	0.0540229885057	0.111993313832	0.167224080268	0.0290350128096	0.0984885421745	0
TGME49_226340	0.118940529735	0.111731843575	0.103703703704	0.0564440263405	0.0528735632184	0.101964061847	0.172240802676	0.0119555935098	0.134568503169	0
TGME49_315120	0.100949525237	0.0703910614525	0.143209876543	0.046566321731	0.0459770114943	0.111993313832	0.255852842809	0.0153714773698	0.117016089712	0
TGME49_258420	0.108945527236	0.072625698324	0.125925925926	0.0437441204139	0.0425287356322	0.141245298788	0.163879598662	0.0119555935098	0.132618235007	1
TGME49_308096	0.118940529735	0.0569832402235	0.140740740741	0.0352775164628	0.0459770114943	0.117007939824	0.125418060201	0.0153714773698	0.0955631399317	1
TGME49_215540	0.139930034983	0.0413407821229	0.128395061728	0.0366886171214	0.0413793103448	0.0986209778521	0.138795986622	0.0204953031597	0.121891760117	0
TGME49_227850	0.125937031484	0.0882681564246	0.138271604938	0.0705550329257	0.0586206896552	0.111993313832	0.224080267559	0.0119555935098	0.103364212579	0
TGME49_248790	0.117941029485	0.0826815642458	0.101234567901	0.0578551269991	0.0505747126437	0.132887588801	0.319397993311	0.0239111870196	0.0721599219893	0
TGME49_222880	0.119940029985	0.0837988826816	0.162962962963	0.0564440263405	0.0540229885057	0.117843710823	0.235785953177	0.0222032450897	0.0936128717699	0
TGME49_205450	0.141929035482	0.0748603351955	0.108641975309	0.049388523048	0.0448275862069	0.116172168826	0.14381270903	0.0222032450897	0.12481716236	0
TGME49_271460	0.114942528736	0.0882681564246	0.145679012346	0.0733772342427	0.0712643678161	0.129544504806	0.227424749164	0.0187873612297	0.117991223793	1
TGME49_243350	0.137931034483	0.102793296089	0.106172839506	0.0606773283161	0.0540229885057	0.111993313832	0.167224080268	0.0136635354398	0.109215017065	0
TGME49_306600	0.135932033983	0.0849162011173	0.148148148148	0.0578551269991	0.0551724137931	0.109486000836	0.234113712375	0.0170794192997	0.141394441736	0
TGME49_237830	0.104947526237	0.0860335195531	0.167901234568	0.0578551269991	0.0655172413793	0.135394901797	0.33110367893	0.0068317677199	0.105314480741	0
TGME49_280560	0.144927536232	0.0882681564246	0.135802469136	0.0818438381938	0.0770114942529	0.129544504806	0.277591973244	0.0358667805295	0.0877620672843	0
TGME49_318340	0.117941029485	0.0960893854749	0.125925925926	0.0423330197554	0.0448275862069	0.165482657752	0.127090301003	0.0170794192997	0.122866894198	0
TGME49_214170	0.0869565217391	0.0458100558659	0.153086419753	0.0324553151458	0.0333333333333	0.0844128708734	0.163879598662	0.0290350128096	0.129692832765	0
TGME49_226240	0.126936531734	0.0983240223464	0.103703703704	0.0409219190969	0.0471264367816	0.0969494358546	0.135451505017	0.0222032450897	0.131643100926	0
TGME49_231970	0.0899550224888	0.0614525139665	0.21975308642	0.052210724365	0.0574712643678	0.191391558713	0.110367892977	0.0136635354398	0.0994636762555	1
TGME49_249020	0.140929535232	0.0659217877095	0.165432098765	0.0606773283161	0.0563218390805	0.122858336816	0.158862876254	0.0170794192997	0.0780107264749	0
TGME49_253520	0.0839580209895	0.0614525139665	0.113580246914	0.0380997177799	0.0379310344828	0.141245298788	0.239130434783	0.0153714773698	0.0809361287177	0
TGME49_208780	0.134932533733	0.0938547486034	0.16049382716	0.0691439322672	0.0689655172414	0.127037191809	0.177257525084	0.0222032450897	0.11409068747	0
TGME49_224928	0.0859570214893	0.0659217877095	0.118518518519	0.0352775164628	0.0367816091954	0.0994567488508	0.152173913043	0.0170794192997	0.108239882984	0
TGME49_259205	0.131934032984	0.0502793296089	0.135802469136	0.0536218250235	0.051724137931	0.165482657752	0.142140468227	0.0204953031597	0.101413944417	1
TGME49_288580	0.114942528736	0.0692737430168	0.0962962962963	0.0352775164628	0.0367816091954	0.0852486418721	0.133779264214	0.0136635354398	0.140419307655	0
TGME49_230950	0.0949525237381	0.059217877095	0.192592592593	0.0592662276576	0.0528735632184	0.139573756791	0.182274247492	0.0256191289496	0.0789858605558	1
TGME49_227420	0.106946526737	0.0927374301676	0.19012345679	0.0747883349012	0.067816091954	0.128708733807	0.274247491639	0.0324508966695	0.0546075085324	0
TGME49_206360	0.137931034483	0.0994413407821	0.123456790123	0.046566321731	0.0448275862069	0.119515252821	0.153846153846	0.0204953031597	0.101413944417	0
TGME49_286030	0.120939530235	0.0905027932961	0.128395061728	0.0409219190969	0.0459770114943	0.0885917258671	0.133779264214	0.0204953031597	0.133593369088	1
TGME49_298030	0.128935532234	0.0804469273743	0.113580246914	0.0649106302916	0.0540229885057	0.133723359799	0.173913043478	0.0153714773698	0.122866894198	0
TGME49_252255	0.131934032984	0.072625698324	0.120987654321	0.0423330197554	0.0413793103448	0.0986209778521	0.0986622073579	0.0187873612297	0.142369575817	0
TGME49_230040	0.106946526737	0.0815642458101	0.185185185185	0.049388523048	0.0494252873563	0.130380275804	0.180602006689	0.0204953031597	0.0858117991224	1
TGME49_250690	0.130934532734	0.117318435754	0.185185185185	0.0620884289746	0.0632183908046	0.115336397827	0.148829431438	0.0239111870196	0.113115553389	0
TGME49_236910	0.167916041979	0.0960893854749	0.120987654321	0.0592662276576	0.0609195402299	0.101964061847	0.140468227425	0.0136635354398	0.119941491955	0
TGME49_245560	0.117941029485	0.0837988826816	0.217283950617	0.0606773283161	0.0620689655172	0.116172168826	0.175585284281	0.0170794192997	0.107264748903	0
TGME49_283878	0.0989505247376	0.0837988826816	0.19012345679	0.0507996237065	0.0528735632184	0.11366485583	0.128762541806	0.0239111870196	0.138469039493	1
TGME49_215180	0.110944527736	0.059217877095	0.135802469136	0.0366886171214	0.0402298850575	0.107814458838	0.108695652174	0.0204953031597	0.140419307655	0
TGME49_310030	0.15792103948	0.0849162011173	0.0987654320988	0.0592662276576	0.0551724137931	0.0919348098621	0.137123745819	0.0256191289496	0.144319843979	1
TGME49_244200	0.114942528736	0.0659217877095	0.165432098765	0.0691439322672	0.064367816092	0.115336397827	0.269230769231	0.0392826643894	0.0672842515846	0
TGME49_213069	0.16391804098	0.0748603351955	0.125925925926	0.0634995296331	0.0586206896552	0.122022565817	0.178929765886	0.0170794192997	0.0897123354461	1
TGME49_223680	0.124937531234	0.0826815642458	0.128395061728	0.0507996237065	0.048275862069	0.136230672796	0.138795986622	0.0341588385995	0.12481716236	0
TGME49_232120	0.102948525737	0.0893854748603	0.113580246914	0.0578551269991	0.064367816092	0.162975344756	0.229096989967	0.0239111870196	0.0789858605558	1
TGME49_243590	0.135932033983	0.0938547486034	0.150617283951	0.0846660395108	0.0724137931034	0.153781863769	0.302675585284	0.0187873612297	0.0546075085324	0
TGME49_246090	0.113943028486	0.0916201117318	0.195061728395	0.0649106302916	0.0597701149425	0.122022565817	0.239130434783	0.0187873612297	0.101413944417	0
TGME49_270370	0.132933533233	0.0782122905028	0.150617283951	0.0507996237065	0.0551724137931	0.128708733807	0.219063545151	0.0341588385995	0.0702096538274	0
TGME49_261460	0.128935532234	0.100558659218	0.165432098765	0.0649106302916	0.0574712643678	0.112829084831	0.247491638796	0.0273270708796	0.0682593856655	0
TGME49_238995	0.133933033483	0.0871508379888	0.145679012346	0.0747883349012	0.0781609195402	0.137066443794	0.202341137124	0.0204953031597	0.0721599219893	0
TGME49_209430	0.118940529735	0.0893854748603	0.125925925926	0.049388523048	0.0459770114943	0.0877559548684	0.155518394649	0.0392826643894	0.117991223793	0
TGME49_305200	0.0919540229885	0.0759776536313	0.158024691358	0.0691439322672	0.0609195402299	0.133723359799	0.309364548495	0.0204953031597	0.0585080448562	0
TGME49_295720	0.123938030985	0.108379888268	0.133333333333	0.0606773283161	0.0551724137931	0.140409527789	0.190635451505	0.0170794192997	0.101413944417	0
TGME49_243790	0.134932533733	0.0972067039106	0.138271604938	0.0719661335842	0.064367816092	0.11366485583	0.167224080268	0.0358667805295	0.10433934666	0
TGME49_315930	0.132933533233	0.0916201117318	0.182716049383	0.0606773283161	0.0597701149425	0.103635603845	0.173913043478	0.0239111870196	0.112140419308	0
TGME49_273500	0.107946026987	0.0837988826816	0.150617283951	0.0606773283161	0.0551724137931	0.180526535729	0.180602006689	0.0204953031597	0.0984885421745	1
TGME49_244360	0.138930534733	0.0860335195531	0.116049382716	0.049388523048	0.0448275862069	0.114500626828	0.128762541806	0.0102476515798	0.134568503169	1
TGME49_253480	0.116941529235	0.0905027932961	0.128395061728	0.0409219190969	0.0471264367816	0.0969494358546	0.142140468227	0.0119555935098	0.153096050707	0
TGME49_314680	0.137931034483	0.072625698324	0.113580246914	0.0451552210724	0.0436781609195	0.0743836188884	0.142140468227	0.0153714773698	0.142369575817	0
TGME49_204280	0.117941029485	0.120670391061	0.182716049383	0.0324553151458	0.0379310344828	0.129544504806	0.209030100334	0.0222032450897	0.107264748903	0
TGME49_284540	0.144927536232	0.068156424581	0.143209876543	0.0677328316087	0.064367816092	0.126201420811	0.192307692308	0.0204953031597	0.116040955631	0
TGME49_214280	0.115942028986	0.106145251397	0.143209876543	0.0592662276576	0.0609195402299	0.147095695779	0.301003344482	0.0273270708796	0.0692345197465	0
TGME49_276155	0.121939030485	0.0849162011173	0.130864197531	0.0423330197554	0.051724137931	0.0994567488508	0.148829431438	0.0153714773698	0.157971721112	1
TGME49_222020	0.140929535232	0.0782122905028	0.125925925926	0.0634995296331	0.0655172413793	0.114500626828	0.170568561873	0.0204953031597	0.107264748903	0
TGME49_231900	0.131934032984	0.0782122905028	0.128395061728	0.0437441204139	0.035632183908	0.0902632678646	0.103678929766	0.0187873612297	0.126767430522	1
TGME49_228730	0.115942028986	0.0435754189944	0.162962962963	0.055032925682	0.0620689655172	0.134559130798	0.205685618729	0.0290350128096	0.0780107264749	1
TGME49_209720	0.145927036482	0.0815642458101	0.155555555556	0.0691439322672	0.0655172413793	0.109486000836	0.160535117057	0.0290350128096	0.107264748903	0
TGME49_253710	0.169915042479	0.0927374301676	0.118518518519	0.0776105362183	0.067816091954	0.0969494358546	0.128762541806	0.0170794192997	0.103364212579	0
TGME49_256990	0.134932533733	0.105027932961	0.153086419753	0.0564440263405	0.0574712643678	0.121186794818	0.148829431438	0.0324508966695	0.109215017065	0
TGME49_294960	0.135932033983	0.0659217877095	0.158024691358	0.0578551269991	0.0505747126437	0.131216046803	0.222408026756	0.0204953031597	0.077035592394	0
TGME49_284615	0.135932033983	0.0960893854749	0.0987654320988	0.0423330197554	0.0402298850575	0.106142916841	0.127090301003	0.0324508966695	0.120916626036	1
TGME49_237600	0.119940029985	0.0692737430168	0.130864197531	0.0451552210724	0.0471264367816	0.152946092771	0.16220735786	0.0102476515798	0.0965382740127	0
TGME49_286760	0.112943528236	0.0603351955307	0.153086419753	0.0352775164628	0.0344827586207	0.125365649812	0.133779264214	0.0256191289496	0.111165285227	0
TGME49_223450	0.151924037981	0.135195530726	0.153086419753	0.0818438381938	0.0735632183908	0.118679481822	0.188963210702	0.0204953031597	0.0955631399317	0
TGME49_234400	0.129935032484	0.068156424581	0.123456790123	0.055032925682	0.048275862069	0.115336397827	0.142140468227	0.0222032450897	0.108239882984	0
TGME49_260390	0.0979510244878	0.0782122905028	0.162962962963	0.0437441204139	0.0494252873563	0.142081069787	0.217391304348	0.0222032450897	0.0906874695271	1
TGME49_261230	0.115942028986	0.0569832402235	0.197530864198	0.0479774223895	0.0586206896552	0.127037191809	0.125418060201	0.0324508966695	0.0741101901511	1
TGME49_310360	0.114942528736	0.113966480447	0.165432098765	0.0634995296331	0.051724137931	0.109486000836	0.200668896321	0.0170794192997	0.0984885421745	0
TGME49_249850	0.140929535232	0.0804469273743	0.148148148148	0.0578551269991	0.0563218390805	0.132887588801	0.175585284281	0.0256191289496	0.0867869332033	0
TGME49_321520	0.143928035982	0.0983240223464	0.207407407407	0.0423330197554	0.0436781609195	0.111993313832	0.120401337793	0.0290350128096	0.123842028279	0
TGME49_205580	0.113943028486	0.0826815642458	0.16049382716	0.0592662276576	0.048275862069	0.126201420811	0.177257525084	0.0324508966695	0.112140419308	0
TGME49_203620	0.127936031984	0.063687150838	0.125925925926	0.055032925682	0.0494252873563	0.148767237777	0.204013377926	0.0204953031597	0.0906874695271	0
TGME49_246770	0.137931034483	0.0715083798883	0.16049382716	0.0564440263405	0.0597701149425	0.101964061847	0.158862876254	0.0307429547395	0.117016089712	0
TGME49_286640	0.139930034983	0.0759776536313	0.108641975309	0.055032925682	0.051724137931	0.115336397827	0.16889632107	0.0102476515798	0.0984885421745	0
TGME49_279400	0.137931034483	0.0938547486034	0.123456790123	0.055032925682	0.0551724137931	0.107814458838	0.117056856187	0.0187873612297	0.131643100926	0
TGME49_258170	0.132933533233	0.0804469273743	0.150617283951	0.0606773283161	0.0597701149425	0.134559130798	0.170568561873	0.0187873612297	0.107264748903	0
TGME49_244260	0.131934032984	0.0905027932961	0.133333333333	0.0536218250235	0.0505747126437	0.102799832846	0.150501672241	0.0204953031597	0.123842028279	0
TGME49_329800	0	0.00335195530726	0.0197530864198	0.00423330197554	0.0149425287356	0.0476389469285	0	0.00170794192997	0.0107264748903	0
TGME49_275760	0.135932033983	0.12625698324	0.162962962963	0.0634995296331	0.0609195402299	0.0952778938571	0.210702341137	0.0187873612297	0.0984885421745	0
TGME49_206310	0.122938530735	0.059217877095	0.135802469136	0.055032925682	0.0471264367816	0.107814458838	0.147157190635	0.0204953031597	0.0848366650414	0
TGME49_266730	0.137931034483	0.0782122905028	0.120987654321	0.0536218250235	0.0528735632184	0.110321771835	0.167224080268	0.0239111870196	0.128717698684	0
TGME49_265810	0.111944027986	0.0625698324022	0.167901234568	0.0451552210724	0.0425287356322	0.118679481822	0.132107023411	0.0239111870196	0.141394441736	0
TGME49_229200	0.0919540229885	0.0234636871508	0.204938271605	0.0536218250235	0.0528735632184	0.156289176766	0.239130434783	0.0204953031597	0.0789858605558	1
TGME49_300260	0.140929535232	0.0938547486034	0.214814814815	0.0677328316087	0.0632183908046	0.125365649812	0.215719063545	0.0170794192997	0.101413944417	0
TGME49_228200	0.129935032484	0.0994413407821	0.143209876543	0.0578551269991	0.0528735632184	0.109486000836	0.133779264214	0.0102476515798	0.102389078498	0
TGME49_315190	0.128935532234	0.117318435754	0.135802469136	0.0564440263405	0.0551724137931	0.125365649812	0.182274247492	0.0187873612297	0.0877620672843	1
TGME49_319300	0.123938030985	0.0927374301676	0.130864197531	0.0649106302916	0.0597701149425	0.104471374843	0.163879598662	0.0239111870196	0.113115553389	0
TGME49_230080	0.0849575212394	0.0614525139665	0.18024691358	0.049388523048	0.0459770114943	0.140409527789	0.202341137124	0.0204953031597	0.11506582155	1
TGME49_278878	0.131934032984	0.0480446927374	0.150617283951	0.052210724365	0.0494252873563	0.119515252821	0.147157190635	0.0153714773698	0.0780107264749	0
TGME49_238070	0.125937031484	0.122905027933	0.130864197531	0.0663217309501	0.064367816092	0.123694107814	0.178929765886	0.0170794192997	0.130667966845	1
TGME49_239570	0.120939530235	0.0458100558659	0.111111111111	0.0507996237065	0.048275862069	0.119515252821	0.137123745819	0.0102476515798	0.158946855193	0
TGME49_277910	0.102948525737	0.0737430167598	0.133333333333	0.0437441204139	0.0402298850575	0.11366485583	0.234113712375	0.0187873612297	0.0926377376889	0
TGME49_288560	0.154922538731	0.063687150838	0.111111111111	0.0620884289746	0.0563218390805	0.108650229837	0.135451505017	0.0153714773698	0.134568503169	0
TGME49_245470	0.129935032484	0.063687150838	0.165432098765	0.055032925682	0.0471264367816	0.142916840786	0.205685618729	0.0273270708796	0.120916626036	0
TGME49_310170	0.110944527736	0.0558659217877	0.158024691358	0.0479774223895	0.0459770114943	0.127872962808	0.192307692308	0.0239111870196	0.0867869332033	0
TGME49_313790	0.117941029485	0.0782122905028	0.140740740741	0.052210724365	0.0505747126437	0.116172168826	0.202341137124	0.0204953031597	0.103364212579	0
TGME49_226010	0.127936031984	0.107262569832	0.108641975309	0.0479774223895	0.0436781609195	0.11366485583	0.130434782609	0.0170794192997	0.132618235007	0
TGME49_245520	0.128935532234	0.0569832402235	0.120987654321	0.0578551269991	0.0551724137931	0.0977852068533	0.128762541806	0.0187873612297	0.112140419308	0
TGME49_301350	0.129935032484	0.132960893855	0.145679012346	0.0592662276576	0.0540229885057	0.0986209778521	0.172240802676	0.0273270708796	0.127742564603	0
TGME49_263670	0.109945027486	0.0793296089385	0.135802469136	0.0409219190969	0.0436781609195	0.102799832846	0.160535117057	0.0204953031597	0.112140419308	1
TGME49_307990	0.118940529735	0.0849162011173	0.177777777778	0.0620884289746	0.0586206896552	0.128708733807	0.185618729097	0.0256191289496	0.0926377376889	0
TGME49_312260	0.110944527736	0.0670391061453	0.145679012346	0.0536218250235	0.0540229885057	0.110321771835	0.190635451505	0.0273270708796	0.0789858605558	0
TGME49_216470	0.115942028986	0.0525139664804	0.153086419753	0.049388523048	0.048275862069	0.129544504806	0.148829431438	0.0222032450897	0.149195514383	0
TGME49_311370	0.119940029985	0.0391061452514	0.108641975309	0.0409219190969	0.0413793103448	0.101964061847	0.0919732441472	0.0119555935098	0.151145782545	0
TGME49_306650	0.115942028986	0.0938547486034	0.165432098765	0.0479774223895	0.0494252873563	0.124529878813	0.172240802676	0.0187873612297	0.091662603608	0
TGME49_233842	0.0859570214893	0.0648044692737	0.162962962963	0.0380997177799	0.0367816091954	0.0969494358546	0.108695652174	0.0222032450897	0.148220380302	1
TGME49_276910	0.139930034983	0.0826815642458	0.120987654321	0.0804327375353	0.0689655172414	0.0927705808608	0.145484949833	0.0187873612297	0.121891760117	0
TGME49_285400	0.109945027486	0.0513966480447	0.120987654321	0.0310442144873	0.032183908046	0.0977852068533	0.117056856187	0.0136635354398	0.142369575817	1
TGME49_260430	0.107946026987	0.0581005586592	0.140740740741	0.052210724365	0.0551724137931	0.193898871709	0.214046822742	0.0119555935098	0.106289614822	0
TGME49_306970	0.106946526737	0.0837988826816	0.153086419753	0.0479774223895	0.048275862069	0.155453405767	0.214046822742	0.0273270708796	0.11506582155	0
TGME49_261710	0.141929035482	0.0960893854749	0.16049382716	0.055032925682	0.048275862069	0.121186794818	0.137123745819	0.0187873612297	0.134568503169	0
TGME49_294640	0.147926036982	0.0994413407821	0.19012345679	0.0790216368768	0.0724137931034	0.167989970748	0.200668896321	0.0273270708796	0.0965382740127	0
TGME49_299010	0.154922538731	0.0614525139665	0.125925925926	0.0564440263405	0.0586206896552	0.0894274968659	0.140468227425	0.0136635354398	0.0975134080936	1
TGME49_225470	0.134932533733	0.0804469273743	0.140740740741	0.046566321731	0.0448275862069	0.105307145842	0.137123745819	0.0187873612297	0.118966357874	0
TGME49_248840	0.095952023988	0.0759776536313	0.135802469136	0.0578551269991	0.0597701149425	0.143752611784	0.30602006689	0.0187873612297	0.0858117991224	0
TGME49_262060	0.122938530735	0.068156424581	0.172839506173	0.0691439322672	0.0689655172414	0.139573756791	0.242474916388	0.0273270708796	0.0653339834227	0
TGME49_288245	0.115942028986	0.116201117318	0.158024691358	0.049388523048	0.0494252873563	0.105307145842	0.16889632107	0.0239111870196	0.150170648464	0
TGME49_225270	0.0919540229885	0.0715083798883	0.175308641975	0.0423330197554	0.0459770114943	0.162975344756	0.16889632107	0.0222032450897	0.0750853242321	1
TGME49_222210	0.107946026987	0.102793296089	0.158024691358	0.046566321731	0.0436781609195	0.124529878813	0.217391304348	0.0239111870196	0.0799609946368	0
[truncated: 6,323 more rows]
