# Supplementary material for: Identification of long regulatory elements in the genome of Plasmodium falciparum and other eukaryotes
Source: PLoS Comput Biol. 2021 Apr 16;17(4):e1008909. doi: 10.1371/journal.pcbi.1008909 (PMC8081344; doi:10.1371/journal.pcbi.1008909)
Supplement: S1 Appendix — This zip file is an archive that contains the most important cLREs identified in the different experiments for P. falciparum, P. berghei, T. gondii, S. cerevisiae, human, A. thaliana, Drosophila, C. elegans, D. discoideum and T. thermophila. Each file is a table (in text mode) where genes are in rows, and cLREs in columns. These tables can be used to rank the genes with respect to a chosen cLRE in order to identify the genes for which the k-mer frequency is the highest/lowest in the associated region. (ZIP) [file pcbi.1008909.s013.zip › Yeast/GSE89554/best.features.tsv]

AAG_-125_684	GTA_-1925_1925	ATG_-125_0	GGT_1_1196	TTC_1_341	GA_1_341	GCG_-125_1196	GCG_1_1196	GGT_1_684
Q0060	0.0592592592593	0.0444040508959	0.047619047619	0.0476588628763	0.0351906158358	0.0762463343109	0.00680786686838	0.00752508361204	0.0438596491228
Q0065	0.0592592592593	0.0444040508959	0.047619047619	0.0476588628763	0.0351906158358	0.0762463343109	0.00680786686838	0.00752508361204	0.0438596491228
Q0070	0.0592592592593	0.0444040508959	0.047619047619	0.0476588628763	0.0351906158358	0.0762463343109	0.00680786686838	0.00752508361204	0.0438596491228
Q0075	0.062962962963	0.0334977927811	0.047619047619	0.0376254180602	0.0351906158358	0.0938416422287	0.00680786686838	0.00752508361204	0.0438596491228
Q0085	0.0407407407407	0.0233705531031	0.047619047619	0.0376254180602	0.0351906158358	0.0821114369501	0.00226928895613	0.00250836120401	0.0614035087719
Q0110	0.0407407407407	0.0389509218385	0.0238095238095	0.0426421404682	0.0615835777126	0.0762463343109	0.00226928895613	0.00250836120401	0.0482456140351
Q0130	0.0222222222222	0.0210334977928	0.047619047619	0.0351170568562	0.0703812316716	0.0410557184751	0.00680786686838	0.00752508361204	0.0394736842105
Q0140	0.0296296296296	0.0148013502986	0.0714285714286	0.0225752508361	0.0175953079179	0.0645161290323	0.00680786686838	0.00752508361204	0.00877192982456
Q0142	0.0222222222222	0.0148013502986	0.0238095238095	0.0125418060201	0.0703812316716	0.0527859237537	0.00226928895613	0.00250836120401	0.0175438596491
Q0143	0.0185185185185	0.0171384056089	0.0238095238095	0.0100334448161	0.0439882697947	0.0234604105572	0	0	0.00877192982456
Q0144	0	0.0124642949883	0	0.0175585284281	0.0175953079179	0.0175953079179	0	0	0.0175438596491
Q0160	0.0666666666667	0.0490781615165	0.0952380952381	0.0301003344482	0.0175953079179	0.111436950147	0.00453857791225	0.00250836120401	0.0263157894737
Q0182	0.0407407407407	0.020254479356	0	0.0150501672241	0.0263929618768	0.058651026393	0.00907715582451	0.00501672240803	0.0219298245614
Q0255	0.062962962963	0.0296027005972	0.119047619048	0.0275919732441	0.0439882697947	0.0938416422287	0	0	0.0263157894737
Q0275	0.0407407407407	0.0296027005972	0.0238095238095	0.0501672240803	0.0615835777126	0.0879765395894	0.00680786686838	0.00752508361204	0.0789473684211
YAL003W	0.107407407407	0.0311607374708	0.047619047619	0.0326086956522	0.0791788856305	0.152492668622	0	0	0.0263157894737
YAL004W	0.0851851851852	0.0342768112179	0.047619047619	0.0326086956522	0.105571847507	0.117302052786	0.018154311649	0.0175585284281	0.0482456140351
YAL007C	0.0555555555556	0.0381719034017	0.0238095238095	0.0351170568562	0.0703812316716	0.117302052786	0.00680786686838	0.00752508361204	0.0438596491228
YAL008W	0.0740740740741	0.0545312905739	0.0238095238095	0.0501672240803	0.0527859237537	0.099706744868	0.00907715582451	0.0100334448161	0.0745614035088
YAL009W	0.0925925925926	0.0537522721371	0.047619047619	0.0275919732441	0.0879765395894	0.140762463343	0.0204236006051	0.0175585284281	0.00877192982456
YAL010C	0.0592592592593	0.0420669955856	0.0238095238095	0.0275919732441	0.0791788856305	0.123167155425	0.0136157337368	0.0150501672241	0.0219298245614
YAL011W	0.114814814815	0.0272656452869	0.0952380952381	0.0326086956522	0.0615835777126	0.205278592375	0.0249621785174	0.0250836120401	0.0350877192982
YAL013W	0.12962962963	0.0311607374708	0.047619047619	0.0275919732441	0.00879765395894	0.304985337243	0.0476550680787	0.0501672240803	0.030701754386
YAL014C	0.0814814814815	0.0389509218385	0.0952380952381	0.0526755852843	0.0263929618768	0.175953079179	0.0136157337368	0.0125418060201	0.0570175438596
YAL016C-A	0.0555555555556	0.0514152168268	0.0238095238095	0.0401337792642	0.105571847507	0.0938416422287	0.00226928895613	0	0.0263157894737
YAL016W	0.0851851851852	0.030381719034	0.0238095238095	0.0351170568562	0.00879765395894	0.146627565982	0.00907715582451	0.00752508361204	0.0438596491228
YAL018C	0.0703703703704	0.0358348480914	0.047619047619	0.0501672240803	0.0703812316716	0.0879765395894	0.0113464447806	0.0125418060201	0.0614035087719
YAL019W	0.0888888888889	0.0342768112179	0.0238095238095	0.0326086956522	0.0879765395894	0.134897360704	0.018154311649	0.0175585284281	0.030701754386
YAL020C	0.0481481481481	0.0412879771488	0.119047619048	0.0551839464883	0	0.211143695015	0.0476550680787	0.0451505016722	0.0657894736842
YAL021C	0.0481481481481	0.0358348480914	0.0238095238095	0.0225752508361	0.0175953079179	0.099706744868	0.0272314674735	0.0301003344482	0.0263157894737
YAL023C	0.0407407407407	0.0272656452869	0.0238095238095	0.0677257525084	0.0439882697947	0.158357771261	0.0158850226929	0.0175585284281	0.0482456140351
YAL025C	0.125925925926	0.030381719034	0.0714285714286	0.0301003344482	0.0175953079179	0.129032258065	0.0204236006051	0.0225752508361	0.0482456140351
YAL026C	0.0666666666667	0.0319397559076	0.0238095238095	0.0401337792642	0.0615835777126	0.217008797654	0.0136157337368	0.0125418060201	0.0394736842105
YAL026C-A	0.0666666666667	0.0475201246429	0.0952380952381	0.0401337792642	0.0615835777126	0.17008797654	0.00907715582451	0.0100334448161	0.0438596491228
YAL028W	0.107407407407	0.0498571799533	0.0714285714286	0.0225752508361	0.0351906158358	0.146627565982	0.0113464447806	0.0125418060201	0.0350877192982
YAL029C	0.0666666666667	0.0358348480914	0.0238095238095	0.0426421404682	0.0263929618768	0.175953079179	0.0136157337368	0.0125418060201	0.0350877192982
YAL030W	0.0888888888889	0.0451830693326	0.0238095238095	0.0275919732441	0.0351906158358	0.1642228739	0.018154311649	0.0150501672241	0.0263157894737
YAL032C	0.103703703704	0.0280446637237	0.0952380952381	0.0326086956522	0.0527859237537	0.140762463343	0.0272314674735	0.0301003344482	0.0394736842105
YAL033W	0.0592592592593	0.0397299402753	0.047619047619	0.0225752508361	0.0263929618768	0.181818181818	0.0249621785174	0.0250836120401	0.0131578947368
YAL034C	0.0555555555556	0.0366138665282	0.0714285714286	0.0301003344482	0.0439882697947	0.129032258065	0.0113464447806	0.0100334448161	0.030701754386
YAL034C-B	0.0592592592593	0.0381719034017	0.0238095238095	0.0401337792642	0.0527859237537	0.099706744868	0.018154311649	0.0200668896321	0.0482456140351
YAL035W	0.296296296296	0.0319397559076	0.047619047619	0.0275919732441	0.0263929618768	0.275659824047	0.0136157337368	0.0150501672241	0.0263157894737
YAL036C	0.0925925925926	0.0358348480914	0.142857142857	0.0727424749164	0.0351906158358	0.117302052786	0.0113464447806	0.00752508361204	0.100877192982
YAL037C-A	0.0555555555556	0.0490781615165	0.0714285714286	0.0602006688963	0.0791788856305	0.105571847507	0.0272314674735	0.0250836120401	0.0526315789474
YAL037C-B	0.0592592592593	0.0490781615165	0.0952380952381	0.0677257525084	0.0791788856305	0.17008797654	0.0295007564297	0.0326086956522	0.0789473684211
YAL037W	0.062962962963	0.0420669955856	0.0714285714286	0.0351170568562	0.0527859237537	0.140762463343	0.00907715582451	0.0100334448161	0.0263157894737
YAL038W	0.0962962962963	0.0389509218385	0.0238095238095	0.0802675585284	0.0351906158358	0.1642228739	0	0	0.0877192982456
YAL039C	0.0666666666667	0.0350558296546	0.0714285714286	0.0376254180602	0.0175953079179	0.123167155425	0.0317700453858	0.0326086956522	0.0394736842105
YAL040C	0.0592592592593	0.0249285899766	0.0238095238095	0.0150501672241	0.0527859237537	0.0938416422287	0.0226928895613	0.0250836120401	0.0131578947368
YAL041W	0.062962962963	0.0381719034017	0.0714285714286	0.0301003344482	0.0175953079179	0.0938416422287	0.018154311649	0.0200668896321	0.030701754386
YAL042W	0.062962962963	0.0420669955856	0.0952380952381	0.0551839464883	0.0615835777126	0.187683284457	0.0249621785174	0.0225752508361	0.0614035087719
YAL043C	0.0592592592593	0.0264866268502	0.047619047619	0.0250836120401	0.0263929618768	0.105571847507	0.0340393343419	0.0351170568562	0.030701754386
YAL044C	0.062962962963	0.0280446637237	0.0714285714286	0.0426421404682	0.00879765395894	0.140762463343	0.0113464447806	0.00752508361204	0.0526315789474
YAL044W-A	0.0740740740741	0.0420669955856	0.0952380952381	0.0401337792642	0.0615835777126	0.1642228739	0.0272314674735	0.0301003344482	0.030701754386
YAL046C	0.0925925925926	0.0288236821605	0.047619047619	0.0225752508361	0.0439882697947	0.175953079179	0.0136157337368	0.0125418060201	0.0350877192982
YAL047C	0.0888888888889	0.030381719034	0.047619047619	0.0125418060201	0.0703812316716	0.181818181818	0.0113464447806	0.0100334448161	0.0175438596491
YAL047W-A	0.0518518518519	0.0444040508959	0.0952380952381	0.0451505016722	0.0703812316716	0.123167155425	0.00907715582451	0.00752508361204	0.0438596491228
YAL048C	0.0666666666667	0.030381719034	0.0714285714286	0.0376254180602	0.0879765395894	0.140762463343	0.0113464447806	0.0100334448161	0.0394736842105
YAL049C	0.0888888888889	0.0311607374708	0.047619047619	0.0351170568562	0.0615835777126	0.129032258065	0.018154311649	0.0200668896321	0.0438596491228
YAL051W	0.103703703704	0.0350558296546	0.0238095238095	0.0376254180602	0.0351906158358	0.146627565982	0.0158850226929	0.0150501672241	0.0394736842105
YAL053W	0.0444444444444	0.0412879771488	0.0238095238095	0.0426421404682	0.0703812316716	0.123167155425	0.018154311649	0.0175585284281	0.0350877192982
YAL056C-A	0.0444444444444	0.0451830693326	0.142857142857	0.0451505016722	0.0615835777126	0.0938416422287	0.0340393343419	0.0376254180602	0.0438596491228
YAL056W	0.0851851851852	0.030381719034	0.047619047619	0.0426421404682	0.0439882697947	0.193548387097	0.0249621785174	0.0250836120401	0.0394736842105
YAL058W	0.0851851851852	0.0366138665282	0.0952380952381	0.0476588628763	0.0615835777126	0.129032258065	0.0295007564297	0.0326086956522	0.0570175438596
YAL059C-A	0.037037037037	0.0319397559076	0.0238095238095	0.0275919732441	0.114369501466	0.0879765395894	0.00680786686838	0.00752508361204	0.0219298245614
YAL059W	0.140740740741	0.0311607374708	0.0714285714286	0.0351170568562	0.0263929618768	0.187683284457	0.0136157337368	0.0100334448161	0.0350877192982
YAL062W	0.0888888888889	0.0459620877694	0.0238095238095	0.0652173913043	0.105571847507	0.129032258065	0.0317700453858	0.0351170568562	0.0657894736842
YAL063C	0.0481481481481	0.0444040508959	0.047619047619	0.0451505016722	0.0703812316716	0.111436950147	0.00907715582451	0.0100334448161	0.0526315789474
YAL064C-A	0.0333333333333	0.0327187743443	0.119047619048	0.0175585284281	0.0527859237537	0.105571847507	0.0113464447806	0.0125418060201	0.0263157894737
YAL064W	0.0814814814815	0.0514152168268	0.0952380952381	0.0275919732441	0.0615835777126	0.117302052786	0.0136157337368	0.0125418060201	0.0350877192982
YAL064W-B	0.0518518518519	0.0724487146196	0.047619047619	0.102842809365	0.0439882697947	0.0879765395894	0.00226928895613	0.00250836120401	0.118421052632
YAL066W	0.0703703703704	0.0553103090106	0.0952380952381	0.0200668896321	0.0967741935484	0.0527859237537	0.0136157337368	0.0125418060201	0.0131578947368
YAL067C	0.0777777777778	0.0498571799533	0.0952380952381	0.0602006688963	0.0439882697947	0.205278592375	0.00907715582451	0.0100334448161	0.0570175438596
YAR002C-A	0.0925925925926	0.0514152168268	0.047619047619	0.0551839464883	0.0791788856305	0.105571847507	0.0136157337368	0.0125418060201	0.0614035087719
YAR002W	0.0851851851852	0.0342768112179	0.047619047619	0.0275919732441	0.0791788856305	0.152492668622	0.0158850226929	0.0175585284281	0.0263157894737
YAR007C	0.0814814814815	0.040508958712	0.047619047619	0.0376254180602	0.0703812316716	0.146627565982	0.0136157337368	0.0125418060201	0.0438596491228
YAR009C	0.0222222222222	0.0389509218385	0.0952380952381	0.0275919732441	0.0615835777126	0.0879765395894	0.0113464447806	0.0125418060201	0.0350877192982
YAR015W	0.0888888888889	0.0482991430797	0.0238095238095	0.0602006688963	0.0615835777126	0.140762463343	0.00453857791225	0.00501672240803	0.0657894736842
YAR018C	0.0851851851852	0.0319397559076	0.0714285714286	0.0376254180602	0.0527859237537	0.175953079179	0.00907715582451	0.00752508361204	0.0438596491228
YAR020C	0.0333333333333	0.0459620877694	0.0238095238095	0.0351170568562	0.0615835777126	0.0879765395894	0.00907715582451	0.00752508361204	0.0526315789474
YAR023C	0.0518518518519	0.0459620877694	0.047619047619	0.0326086956522	0.0791788856305	0.123167155425	0.0136157337368	0.0125418060201	0.0438596491228
YAR028W	0.0777777777778	0.0490781615165	0.0714285714286	0.0376254180602	0.0703812316716	0.17008797654	0.0113464447806	0.0125418060201	0.0350877192982
YAR030C	0.062962962963	0.0444040508959	0.0952380952381	0.0250836120401	0.0703812316716	0.0821114369501	0.0226928895613	0.0200668896321	0.0394736842105
YAR031W	0.0777777777778	0.0490781615165	0.0952380952381	0.0250836120401	0.0703812316716	0.140762463343	0.0158850226929	0.0175585284281	0.0263157894737
YAR033W	0.062962962963	0.0482991430797	0.0714285714286	0.0376254180602	0.0527859237537	0.111436950147	0.0295007564297	0.0301003344482	0.030701754386
YAR035C-A	0.0407407407407	0.0428460140223	0.0238095238095	0.0526755852843	0.0439882697947	0.0879765395894	0.0862329803328	0.0928093645485	0.0614035087719
YAR042W	0.0666666666667	0.0171384056089	0.0238095238095	0.0275919732441	0.0439882697947	0.0879765395894	0.018154311649	0.0200668896321	0.0263157894737
YAR047C	0.0666666666667	0.0459620877694	0.047619047619	0.0351170568562	0.123167155425	0.0879765395894	0.0136157337368	0.0150501672241	0.0438596491228
YAR053W	0.0555555555556	0.0459620877694	0.0238095238095	0.0301003344482	0.0703812316716	0.0821114369501	0.00453857791225	0.00501672240803	0.0438596491228
YAR060C	0.0925925925926	0.0623214749416	0.0238095238095	0.0301003344482	0.0527859237537	0.158357771261	0.018154311649	0.0125418060201	0.030701754386
YAR064W	0.0481481481481	0.0475201246429	0.047619047619	0.0376254180602	0.0791788856305	0.146627565982	0.0408472012103	0.0376254180602	0.0175438596491
YAR066W	0.0814814814815	0.0475201246429	0.0238095238095	0.0777591973244	0.0791788856305	0.0762463343109	0.0204236006051	0.0225752508361	0.0833333333333
YAR069C	0.0333333333333	0.0537522721371	0.0714285714286	0.0326086956522	0.105571847507	0.0938416422287	0.018154311649	0.0200668896321	0.0350877192982
YAR071W	0.0777777777778	0.040508958712	0.0238095238095	0.0702341137124	0.0703812316716	0.123167155425	0.00453857791225	0.00501672240803	0.0745614035088
YBL001C	0.0666666666667	0.0467411062062	0.0238095238095	0.0301003344482	0.0263929618768	0.17008797654	0.00907715582451	0.0100334448161	0.0263157894737
YBL002W	0.0814814814815	0.0451830693326	0.0238095238095	0.0351170568562	0.0527859237537	0.152492668622	0	0	0.0394736842105
YBL003C	0.0962962962963	0.0420669955856	0.0714285714286	0.0501672240803	0.0527859237537	0.111436950147	0.0113464447806	0.0125418060201	0.0789473684211
YBL004W	0.0703703703704	0.0521942352636	0.0238095238095	0.0175585284281	0.105571847507	0.146627565982	0.0113464447806	0.0125418060201	0.0263157894737
YBL005W-A	0.0407407407407	0.0412879771488	0.0714285714286	0.0250836120401	0.0879765395894	0.0821114369501	0.00680786686838	0.00752508361204	0.0263157894737
YBL006C	0.0814814814815	0.0514152168268	0.0952380952381	0.0426421404682	0.0527859237537	0.111436950147	0.0340393343419	0.0326086956522	0.0394736842105
YBL006W-A	0.0296296296296	0.0436250324591	0.0714285714286	0.0225752508361	0.0439882697947	0.105571847507	0.036308623298	0.0401337792642	0.0263157894737
YBL007C	0.103703703704	0.0420669955856	0.047619047619	0.0451505016722	0.0351906158358	0.211143695015	0.0136157337368	0.0100334448161	0.0350877192982
YBL008W	0.0777777777778	0.0350558296546	0.0238095238095	0.0326086956522	0.0351906158358	0.175953079179	0.0226928895613	0.0225752508361	0.0350877192982
YBL008W-A	0.0703703703704	0.0334977927811	0.0952380952381	0.0401337792642	0.0439882697947	0.099706744868	0.018154311649	0.0200668896321	0.0438596491228
YBL009W	0.0962962962963	0.0412879771488	0.047619047619	0.0376254180602	0.0967741935484	0.152492668622	0.0158850226929	0.0100334448161	0.0570175438596
YBL010C	0.0814814814815	0.0397299402753	0.047619047619	0.0200668896321	0.0527859237537	0.222873900293	0.0226928895613	0.0200668896321	0.0175438596491
YBL014C	0.0962962962963	0.0373928849649	0.119047619048	0.0476588628763	0.0263929618768	0.175953079179	0.0158850226929	0.0150501672241	0.0394736842105
YBL015W	0.0777777777778	0.0428460140223	0.0238095238095	0.0752508361204	0.0527859237537	0.1642228739	0.00907715582451	0.00752508361204	0.0789473684211
YBL018C	0.0777777777778	0.0397299402753	0.047619047619	0.0301003344482	0.0615835777126	0.152492668622	0.00907715582451	0.00752508361204	0.0263157894737
YBL020W	0.0592592592593	0.040508958712	0.047619047619	0.0401337792642	0.0615835777126	0.146627565982	0.0204236006051	0.0200668896321	0.0526315789474
YBL022C	0.122222222222	0.0428460140223	0.0238095238095	0.0225752508361	0.0439882697947	0.1642228739	0.0204236006051	0.0225752508361	0.0263157894737
YBL023C	0.0962962962963	0.0459620877694	0.047619047619	0.0275919732441	0.0263929618768	0.275659824047	0.0136157337368	0.0150501672241	0.0219298245614
YBL024W	0.111111111111	0.05063619839	0.0238095238095	0.0627090301003	0.0351906158358	0.199413489736	0.00680786686838	0.00501672240803	0.0570175438596
YBL025W	0.0962962962963	0.057647364321	0.119047619048	0.0301003344482	0.0351906158358	0.175953079179	0.0249621785174	0.0275919732441	0.0350877192982
YBL029C-A	0.0851851851852	0.0389509218385	0.0714285714286	0.0526755852843	0.105571847507	0.105571847507	0.018154311649	0.0175585284281	0.0350877192982
YBL032W	0.0666666666667	0.0436250324591	0.0238095238095	0.0175585284281	0.0351906158358	0.0821114369501	0.0340393343419	0.0326086956522	0.0263157894737
YBL033C	0.0592592592593	0.0412879771488	0.0238095238095	0.0576923076923	0.00879765395894	0.1642228739	0.0408472012103	0.0351170568562	0.0745614035088
YBL034C	0.0407407407407	0.040508958712	0.0238095238095	0.0150501672241	0.0967741935484	0.0821114369501	0.0136157337368	0.0125418060201	0.0175438596491
YBL035C	0.0740740740741	0.0296027005972	0.0238095238095	0.0301003344482	0.0439882697947	0.123167155425	0.0136157337368	0.0150501672241	0.0219298245614
YBL036C	0.0851851851852	0.0381719034017	0.0714285714286	0.0351170568562	0.0439882697947	0.146627565982	0.0113464447806	0.0125418060201	0.0350877192982
YBL037W	0.0962962962963	0.0475201246429	0.0238095238095	0.0200668896321	0.0791788856305	0.111436950147	0.00680786686838	0.00752508361204	0.0219298245614
YBL038W	0.125925925926	0.05063619839	0.0238095238095	0.0451505016722	0.0527859237537	0.129032258065	0.0136157337368	0.0125418060201	0.0701754385965
YBL039C	0.0740740740741	0.0412879771488	0.047619047619	0.0877926421405	0.0439882697947	0.123167155425	0.00453857791225	0.00501672240803	0.0964912280702
YBL039W-B	0.0666666666667	0.0537522721371	0.0238095238095	0.0301003344482	0.105571847507	0.123167155425	0.00907715582451	0.00501672240803	0.0175438596491
YBL040C	0.0703703703704	0.0475201246429	0.047619047619	0.0351170568562	0.0791788856305	0.117302052786	0.00680786686838	0.00501672240803	0.0438596491228
YBL041W	0.0851851851852	0.0545312905739	0.0238095238095	0.0526755852843	0.0615835777126	0.117302052786	0.0226928895613	0.0225752508361	0.0745614035088
YBL042C	0.062962962963	0.0428460140223	0.0238095238095	0.0526755852843	0.0615835777126	0.222873900293	0.018154311649	0.0150501672241	0.0438596491228
YBL043W	0.0666666666667	0.0444040508959	0.0238095238095	0.0200668896321	0.0175953079179	0.158357771261	0.0272314674735	0.0275919732441	0.0131578947368
YBL045C	0.0740740740741	0.0482991430797	0.0238095238095	0.0426421404682	0.0879765395894	0.0762463343109	0.00680786686838	0.00752508361204	0.0438596491228
YBL046W	0.0888888888889	0.0296027005972	0.0714285714286	0.0351170568562	0.0439882697947	0.175953079179	0.0340393343419	0.0351170568562	0.0394736842105
YBL052C	0.0925925925926	0.0373928849649	0.0238095238095	0.0301003344482	0.0615835777126	0.17008797654	0.0136157337368	0.0150501672241	0.030701754386
YBL053W	0.0259259259259	0.0350558296546	0.047619047619	0.0250836120401	0.202346041056	0.0175953079179	0.018154311649	0.0200668896321	0.0219298245614
YBL054W	0.0962962962963	0.0327187743443	0.0238095238095	0.0250836120401	0.0703812316716	0.129032258065	0.0204236006051	0.0200668896321	0.0219298245614
YBL055C	0.0814814814815	0.0327187743443	0.0952380952381	0.0476588628763	0.0351906158358	0.117302052786	0.0226928895613	0.0225752508361	0.0394736842105
YBL057C	0.0888888888889	0.0296027005972	0.0714285714286	0.0401337792642	0.0527859237537	0.199413489736	0.0272314674735	0.0275919732441	0.0394736842105
YBL061C	0.0851851851852	0.0490781615165	0.0238095238095	0.0326086956522	0.105571847507	0.105571847507	0.0136157337368	0.0150501672241	0.030701754386
YBL063W	0.0555555555556	0.0319397559076	0.0952380952381	0.0451505016722	0.0791788856305	0.111436950147	0.0295007564297	0.0175585284281	0.0482456140351
YBL064C	0.107407407407	0.0342768112179	0.0714285714286	0.0351170568562	0.0615835777126	0.129032258065	0.0158850226929	0.0175585284281	0.0438596491228
YBL065W	0.0407407407407	0.0319397559076	0.0952380952381	0.0526755852843	0.0703812316716	0.1642228739	0.0136157337368	0.0150501672241	0.0614035087719
YBL066C	0.0666666666667	0.0327187743443	0.142857142857	0.0225752508361	0.0439882697947	0.152492668622	0.0249621785174	0.0225752508361	0.0263157894737
YBL067C	0.118518518519	0.040508958712	0.0238095238095	0.0150501672241	0.0439882697947	0.1642228739	0.0113464447806	0.0100334448161	0.0175438596491
YBL068W	0.0777777777778	0.0381719034017	0.0952380952381	0.0602006688963	0.0703812316716	0.158357771261	0.00907715582451	0.0100334448161	0.0614035087719
YBL069W	0.103703703704	0.0475201246429	0.0238095238095	0.0476588628763	0.0527859237537	0.187683284457	0.018154311649	0.0200668896321	0.0394736842105
YBL071C	0.0444444444444	0.0459620877694	0.0714285714286	0.0250836120401	0.0615835777126	0.117302052786	0.0226928895613	0.0250836120401	0.0263157894737
YBL071W-A	0.0777777777778	0.0490781615165	0.0238095238095	0.0326086956522	0.0439882697947	0.211143695015	0.0113464447806	0.0125418060201	0.0263157894737
YBL074C	0.0814814814815	0.0397299402753	0.142857142857	0.0376254180602	0.0967741935484	0.181818181818	0.0158850226929	0.0150501672241	0.0263157894737
YBL075C	0.0740740740741	0.0373928849649	0.0952380952381	0.0602006688963	0.0351906158358	0.140762463343	0.0113464447806	0.0125418060201	0.0745614035088
YBL077W	0.0111111111111	0.0521942352636	0.0714285714286	0.0326086956522	0.0703812316716	0.0879765395894	0.00453857791225	0.00501672240803	0.0438596491228
YBL078C	0.114814814815	0.0444040508959	0.047619047619	0.0150501672241	0.0351906158358	0.181818181818	0.0136157337368	0.0150501672241	0.0219298245614
YBL079W	0.062962962963	0.0459620877694	0.0238095238095	0.0326086956522	0.0527859237537	0.105571847507	0.0226928895613	0.0175585284281	0.030701754386
YBL080C	0.0518518518519	0.0428460140223	0.0714285714286	0.0401337792642	0.0439882697947	0.111436950147	0.0204236006051	0.0225752508361	0.0438596491228
YBL081W	0.0259259259259	0.0444040508959	0.0238095238095	0.0150501672241	0.0439882697947	0.0879765395894	0.0113464447806	0.0125418060201	0.0175438596491
YBL082C	0.0777777777778	0.0529732537003	0.047619047619	0.0526755852843	0.0263929618768	0.17008797654	0.036308623298	0.0401337792642	0.0614035087719
YBL083C	0.0592592592593	0.0412879771488	0.119047619048	0.0426421404682	0.114369501466	0.058651026393	0.018154311649	0.0175585284281	0.0526315789474
YBL084C	0.0444444444444	0.0366138665282	0.0238095238095	0.0175585284281	0.0967741935484	0.105571847507	0.018154311649	0.0200668896321	0.0263157894737
YBL086C	0.0888888888889	0.0475201246429	0.047619047619	0.0301003344482	0.0527859237537	0.140762463343	0.018154311649	0.0200668896321	0.0350877192982
YBL087C	0.062962962963	0.0436250324591	0.0238095238095	0.0727424749164	0.0527859237537	0.0879765395894	0.00453857791225	0.00501672240803	0.0745614035088
YBL090W	0.1	0.0451830693326	0.0238095238095	0.0225752508361	0.0615835777126	0.181818181818	0.0204236006051	0.0225752508361	0.0175438596491
YBL091C	0.159259259259	0.0412879771488	0.0238095238095	0.0602006688963	0.0351906158358	0.275659824047	0.0204236006051	0.0200668896321	0.0438596491228
YBL091C-A	0.0740740740741	0.0397299402753	0.142857142857	0.0551839464883	0.0351906158358	0.152492668622	0.018154311649	0.0200668896321	0.030701754386
YBL093C	0.0740740740741	0.0366138665282	0.0238095238095	0.0326086956522	0.0439882697947	0.134897360704	0.0204236006051	0.0200668896321	0.0438596491228
YBL095W	0.0814814814815	0.0358348480914	0.0714285714286	0.0376254180602	0.0439882697947	0.140762463343	0.0226928895613	0.0250836120401	0.0438596491228
YBL096C	0.0407407407407	0.0350558296546	0.0952380952381	0.0250836120401	0.0439882697947	0.0821114369501	0.0158850226929	0.0150501672241	0.0263157894737
YBL097W	0.0740740740741	0.0288236821605	0.047619047619	0.0326086956522	0.0439882697947	0.211143695015	0.0158850226929	0.0175585284281	0.0438596491228
YBL100W-A	0.0555555555556	0.0420669955856	0.0952380952381	0.0301003344482	0.0967741935484	0.105571847507	0.0113464447806	0.0125418060201	0.030701754386
YBL100W-B	0.0555555555556	0.0420669955856	0.0952380952381	0.0301003344482	0.0967741935484	0.105571847507	0.0113464447806	0.0125418060201	0.030701754386
YBL100W-C	0.0666666666667	0.0521942352636	0.047619047619	0.0426421404682	0.0263929618768	0.175953079179	0.036308623298	0.0401337792642	0.0394736842105
YBL102W	0.062962962963	0.0451830693326	0.0238095238095	0.0401337792642	0.0791788856305	0.140762463343	0.0295007564297	0.0275919732441	0.0614035087719
YBL103C	0.0666666666667	0.0342768112179	0.0238095238095	0.0301003344482	0.0263929618768	0.17008797654	0.018154311649	0.0175585284281	0.0263157894737
YBL104C	0.0777777777778	0.0451830693326	0.119047619048	0.0426421404682	0.0439882697947	0.175953079179	0.0226928895613	0.0200668896321	0.0438596491228
YBL107W-A	0.0703703703704	0.0521942352636	0.142857142857	0.0250836120401	0.0703812316716	0.123167155425	0.0272314674735	0.0301003344482	0.0350877192982
YBL108C-A	0.0740740740741	0.0755647883667	0.047619047619	0.0551839464883	0.0175953079179	0.152492668622	0.018154311649	0.0200668896321	0.0526315789474
YBL108W	0.0555555555556	0.0490781615165	0.0238095238095	0.0200668896321	0.0791788856305	0.0938416422287	0.0113464447806	0.0125418060201	0.030701754386
YBL109W	0.0037037037037	0.05063619839	0.0714285714286	0.00752508361204	0.0527859237537	0.0117302052786	0.00907715582451	0.00752508361204	0.00438596491228
YBL112C	0.0814814814815	0.040508958712	0.047619047619	0.0125418060201	0.0263929618768	0.205278592375	0.0317700453858	0.0351170568562	0.0219298245614
YBL113C	0.0555555555556	0.0420669955856	0.047619047619	0.00501672240803	0.0263929618768	0.1642228739	0.0317700453858	0.0301003344482	0.00877192982456
YBR001C	0.0851851851852	0.0482991430797	0.0238095238095	0.0501672240803	0.0703812316716	0.175953079179	0.0158850226929	0.0175585284281	0.0482456140351
YBR002C	0.0888888888889	0.0467411062062	0.119047619048	0.0225752508361	0.0527859237537	0.199413489736	0.036308623298	0.0401337792642	0.0263157894737
YBR003W	0.1	0.0350558296546	0.0238095238095	0.0326086956522	0.0439882697947	0.105571847507	0.0204236006051	0.0200668896321	0.0350877192982
YBR005W	0.0703703703704	0.0444040508959	0.0714285714286	0.0376254180602	0.0439882697947	0.158357771261	0.0340393343419	0.0376254180602	0.0350877192982
YBR007C	0.0962962962963	0.0264866268502	0.047619047619	0.0150501672241	0.123167155425	0.158357771261	0.0113464447806	0.0100334448161	0.0175438596491
YBR009C	0.103703703704	0.0521942352636	0.0714285714286	0.0702341137124	0.0527859237537	0.158357771261	0.0226928895613	0.0250836120401	0.100877192982
YBR011C	0.107407407407	0.0342768112179	0.0238095238095	0.0476588628763	0.0703812316716	0.134897360704	0.00680786686838	0.00250836120401	0.0614035087719
YBR012W-A	0.0259259259259	0.0467411062062	0.0714285714286	0.0275919732441	0.0879765395894	0.0821114369501	0.00680786686838	0.00752508361204	0.0350877192982
YBR012W-B	0.0259259259259	0.0467411062062	0.0714285714286	0.0275919732441	0.0879765395894	0.0821114369501	0.00680786686838	0.00752508361204	0.0350877192982
YBR013C	0.0407407407407	0.0568683458842	0.0238095238095	0.0401337792642	0.0615835777126	0.0879765395894	0.00907715582451	0.00752508361204	0.0263157894737
YBR014C	0.0740740740741	0.0498571799533	0.047619047619	0.0376254180602	0.0263929618768	0.140762463343	0.0158850226929	0.0175585284281	0.0350877192982
YBR016W	0.0703703703704	0.0498571799533	0.047619047619	0.0326086956522	0.0175953079179	0.0821114369501	0.0204236006051	0.0225752508361	0.0175438596491
YBR018C	0.0703703703704	0.0381719034017	0.142857142857	0.0476588628763	0.0527859237537	0.129032258065	0.00226928895613	0.00250836120401	0.0350877192982
YBR019C	0.062962962963	0.0436250324591	0.166666666667	0.0727424749164	0.0791788856305	0.140762463343	0.0204236006051	0.0200668896321	0.0745614035088
YBR021W	0.0703703703704	0.0373928849649	0.0714285714286	0.0551839464883	0.0527859237537	0.146627565982	0.0113464447806	0.0125418060201	0.0570175438596
YBR022W	0.0925925925926	0.0444040508959	0.119047619048	0.0301003344482	0.0351906158358	0.117302052786	0.0113464447806	0.0100334448161	0.030701754386
YBR023C	0.107407407407	0.0428460140223	0.0238095238095	0.0401337792642	0	0.181818181818	0.0226928895613	0.0250836120401	0.030701754386
YBR024W	0.107407407407	0.0412879771488	0.0238095238095	0.0376254180602	0.0527859237537	0.175953079179	0.0272314674735	0.0275919732441	0.0482456140351
YBR027C	0.0851851851852	0.0467411062062	0.047619047619	0.0602006688963	0.0527859237537	0.0879765395894	0.00226928895613	0.00250836120401	0.0526315789474
YBR028C	0.0925925925926	0.0412879771488	0.0714285714286	0.0426421404682	0.105571847507	0.1642228739	0.018154311649	0.0200668896321	0.030701754386
YBR029C	0.0777777777778	0.040508958712	0.047619047619	0.0551839464883	0.0263929618768	0.152492668622	0.0204236006051	0.0200668896321	0.0570175438596
YBR030W	0.0851851851852	0.0342768112179	0.0952380952381	0.0376254180602	0.0791788856305	0.158357771261	0.0158850226929	0.0175585284281	0.0350877192982
YBR032W	0.0851851851852	0.0428460140223	0.0952380952381	0.0326086956522	0.0351906158358	0.105571847507	0.0272314674735	0.0275919732441	0.0438596491228
YBR033W	0.0925925925926	0.0459620877694	0.0238095238095	0.0275919732441	0.0615835777126	0.140762463343	0.0249621785174	0.0275919732441	0.0263157894737
YBR034C	0.103703703704	0.0381719034017	0.0714285714286	0.0576923076923	0.0615835777126	0.17008797654	0.018154311649	0.0200668896321	0.0570175438596
YBR035C	0.1	0.0373928849649	0.0714285714286	0.0326086956522	0.0615835777126	0.17008797654	0.0113464447806	0.0125418060201	0.0350877192982
YBR036C	0.0555555555556	0.0451830693326	0.0714285714286	0.0526755852843	0.0615835777126	0.129032258065	0.0136157337368	0.0125418060201	0.0263157894737
YBR037C	0.103703703704	0.0459620877694	0.047619047619	0.0401337792642	0.0615835777126	0.129032258065	0.0249621785174	0.0250836120401	0.0438596491228
YBR039W	0.103703703704	0.0342768112179	0.0714285714286	0.0301003344482	0.0175953079179	0.17008797654	0.00453857791225	0.00501672240803	0.0263157894737
YBR040W	0.0555555555556	0.040508958712	0.0714285714286	0.0376254180602	0.0703812316716	0.099706744868	0.018154311649	0.0200668896321	0.0438596491228
YBR044C	0.0666666666667	0.0397299402753	0.047619047619	0.0401337792642	0.0703812316716	0.129032258065	0.0249621785174	0.0225752508361	0.0482456140351
YBR045C	0.0666666666667	0.0350558296546	0.0238095238095	0.0175585284281	0.0703812316716	0.187683284457	0.0113464447806	0.0125418060201	0.0175438596491
YBR047W	0.107407407407	0.0537522721371	0.0952380952381	0.0225752508361	0.0615835777126	0.1642228739	0.018154311649	0.0200668896321	0.0131578947368
YBR048W	0.1	0.0529732537003	0.0238095238095	0.0451505016722	0.0527859237537	0.187683284457	0.00453857791225	0.00250836120401	0.0394736842105
YBR050C	0.103703703704	0.0350558296546	0.047619047619	0.0150501672241	0.0439882697947	0.158357771261	0.0226928895613	0.0225752508361	0.0175438596491
YBR051W	0.0888888888889	0.0389509218385	0.047619047619	0.0250836120401	0.140762463343	0.117302052786	0.0272314674735	0.0301003344482	0.0175438596491
YBR052C	0.0962962962963	0.0444040508959	0.0238095238095	0.0376254180602	0.0527859237537	0.17008797654	0.0226928895613	0.0225752508361	0.0614035087719
YBR054W	0.0333333333333	0.0381719034017	0.0238095238095	0.0576923076923	0.0791788856305	0.0879765395894	0.00226928895613	0.00250836120401	0.0877192982456
YBR055C	0.111111111111	0.0389509218385	0.0238095238095	0.0250836120401	0.0527859237537	0.211143695015	0.00453857791225	0.00501672240803	0.0263157894737
YBR056W	0.0925925925926	0.0342768112179	0.0714285714286	0.0476588628763	0.0527859237537	0.1642228739	0.0226928895613	0.0250836120401	0.0263157894737
YBR058C	0.0814814814815	0.0358348480914	0.119047619048	0.0426421404682	0.0527859237537	0.123167155425	0.0136157337368	0.0125418060201	0.030701754386
YBR059C	0.0666666666667	0.0358348480914	0.0238095238095	0.0351170568562	0.0615835777126	0.175953079179	0.018154311649	0.0200668896321	0.0438596491228
YBR060C	0.137037037037	0.0451830693326	0.0238095238095	0.0250836120401	0.0263929618768	0.217008797654	0.0136157337368	0.0125418060201	0.0219298245614
YBR061C	0.0888888888889	0.0420669955856	0.0714285714286	0.0275919732441	0.0615835777126	0.152492668622	0.018154311649	0.0125418060201	0.0350877192982
YBR062C	0.0925925925926	0.0389509218385	0.0238095238095	0.0351170568562	0.0527859237537	0.1642228739	0.0136157337368	0.0100334448161	0.0438596491228
YBR063C	0.0777777777778	0.0366138665282	0.047619047619	0.0376254180602	0.0439882697947	0.17008797654	0.0226928895613	0.0250836120401	0.0394736842105
YBR064W	0.037037037037	0.05063619839	0.0714285714286	0.0275919732441	0.0791788856305	0.105571847507	0.00907715582451	0.0100334448161	0.0175438596491
YBR066C	0.0703703703704	0.0249285899766	0.0952380952381	0.0326086956522	0.0703812316716	0.181818181818	0.00680786686838	0.00752508361204	0.030701754386
YBR068C	0.0518518518519	0.0280446637237	0.047619047619	0.0652173913043	0.0879765395894	0.17008797654	0.018154311649	0.0200668896321	0.0570175438596
YBR069C	0.0555555555556	0.0420669955856	0.0238095238095	0.0802675585284	0.0439882697947	0.1642228739	0.0136157337368	0.0125418060201	0.0789473684211
YBR070C	0.0851851851852	0.0467411062062	0.0714285714286	0.0501672240803	0.0615835777126	0.134897360704	0.0158850226929	0.0125418060201	0.0614035087719
YBR072W	0.111111111111	0.0342768112179	0.0238095238095	0.0576923076923	0.0703812316716	0.146627565982	0.0204236006051	0.0225752508361	0.0701754385965
YBR073W	0.122222222222	0.0342768112179	0.047619047619	0.0301003344482	0.0263929618768	0.129032258065	0.018154311649	0.0150501672241	0.0394736842105
YBR074W	0.0777777777778	0.0342768112179	0.047619047619	0.0326086956522	0.0967741935484	0.152492668622	0.0113464447806	0.00752508361204	0.0350877192982
YBR076C-A	0.0296296296296	0.0444040508959	0.047619047619	0.0200668896321	0.0703812316716	0.0645161290323	0.0158850226929	0.0125418060201	0.0175438596491
YBR076W	0.0740740740741	0.0514152168268	0.0238095238095	0.0200668896321	0.0791788856305	0.129032258065	0.0136157337368	0.0150501672241	0.0219298245614
YBR077C	0.0666666666667	0.040508958712	0.047619047619	0.0376254180602	0.0439882697947	0.1642228739	0.0226928895613	0.0250836120401	0.0482456140351
YBR078W	0.0444444444444	0.040508958712	0.0238095238095	0.0677257525084	0.149560117302	0.123167155425	0.00680786686838	0.00752508361204	0.0570175438596
YBR079C	0.0740740740741	0.030381719034	0.0238095238095	0.0351170568562	0.0879765395894	0.129032258065	0.00680786686838	0.00752508361204	0.0482456140351
YBR082C	0.0962962962963	0.0521942352636	0.0238095238095	0.0275919732441	0.0967741935484	0.0762463343109	0.0204236006051	0.0225752508361	0.0263157894737
YBR083W	0.0962962962963	0.0428460140223	0.0714285714286	0.0175585284281	0.0703812316716	0.175953079179	0.00907715582451	0.0100334448161	0.0263157894737
YBR085W	0.103703703704	0.0451830693326	0.047619047619	0.0752508361204	0.0703812316716	0.158357771261	0.0158850226929	0.0125418060201	0.0964912280702
YBR086C	0.037037037037	0.0280446637237	0.047619047619	0.0125418060201	0.0615835777126	0.158357771261	0.0136157337368	0.0125418060201	0.0131578947368
YBR089W	0.0666666666667	0.0389509218385	0.0714285714286	0.0326086956522	0.0791788856305	0.140762463343	0.0136157337368	0.0150501672241	0.0438596491228
YBR091C	0.0814814814815	0.0459620877694	0.047619047619	0.0451505016722	0.0703812316716	0.17008797654	0.0204236006051	0.0200668896321	0.0482456140351
YBR094W	0.0555555555556	0.040508958712	0.047619047619	0.0426421404682	0.0527859237537	0.117302052786	0.00907715582451	0.00752508361204	0.0482456140351
YBR096W	0.0740740740741	0.030381719034	0.0238095238095	0.0376254180602	0.0967741935484	0.099706744868	0.0113464447806	0.0125418060201	0.0438596491228
YBR097W	0.0925925925926	0.0342768112179	0.047619047619	0.0275919732441	0.0439882697947	0.099706744868	0.00226928895613	0.00250836120401	0.0263157894737
YBR098W	0.0740740740741	0.0420669955856	0.119047619048	0.0175585284281	0.0879765395894	0.199413489736	0.0136157337368	0.0125418060201	0.00438596491228
YBR099C	0.0407407407407	0.0420669955856	0.0714285714286	0.0351170568562	0.140762463343	0.0762463343109	0.0249621785174	0.0200668896321	0.0219298245614
YBR101C	0.0777777777778	0.040508958712	0.0238095238095	0.0250836120401	0.0351906158358	0.1642228739	0.00907715582451	0.00501672240803	0.030701754386
YBR102C	0.111111111111	0.0381719034017	0.047619047619	0.0326086956522	0.0351906158358	0.123167155425	0.00907715582451	0.0100334448161	0.0219298245614
YBR103C-A	0.0518518518519	0.0436250324591	0.047619047619	0.0301003344482	0.105571847507	0.111436950147	0.0295007564297	0.0275919732441	0.0263157894737
YBR103W	0.103703703704	0.0459620877694	0.0238095238095	0.0576923076923	0.0703812316716	0.211143695015	0.0226928895613	0.0225752508361	0.0526315789474
YBR104W	0.0814814814815	0.0545312905739	0.047619047619	0.0752508361204	0.0439882697947	0.152492668622	0.018154311649	0.0150501672241	0.0877192982456
YBR105C	0.0777777777778	0.0381719034017	0.047619047619	0.0351170568562	0.0967741935484	0.123167155425	0.0158850226929	0.0150501672241	0.030701754386
YBR106W	0.1	0.0467411062062	0.047619047619	0.0501672240803	0.0263929618768	0.146627565982	0.0113464447806	0.0125418060201	0.0570175438596
YBR108W	0.114814814815	0.0482991430797	0.0714285714286	0.0426421404682	0.0351906158358	0.181818181818	0.0204236006051	0.0225752508361	0.0526315789474
YBR109C	0.0925925925926	0.0482991430797	0.0238095238095	0.0451505016722	0.0263929618768	0.17008797654	0.0136157337368	0.0150501672241	0.0438596491228
YBR110W	0.0740740740741	0.0296027005972	0.0238095238095	0.0451505016722	0.0351906158358	0.0879765395894	0.018154311649	0.0175585284281	0.0438596491228
YBR111W-A	0.062962962963	0.05063619839	0.166666666667	0.0326086956522	0.0263929618768	0.152492668622	0.00907715582451	0.00752508361204	0.0219298245614
YBR112C	0.037037037037	0.0350558296546	0.0238095238095	0.0476588628763	0.0439882697947	0.0938416422287	0.0136157337368	0.0150501672241	0.0394736842105
YBR113W	0.0851851851852	0.0475201246429	0.0952380952381	0.0351170568562	0.0615835777126	0.0879765395894	0.0226928895613	0.0225752508361	0.0263157894737
YBR116C	0.0814814814815	0.040508958712	0.0714285714286	0.0250836120401	0.0967741935484	0.129032258065	0.0158850226929	0.0175585284281	0.030701754386
YBR117C	0.0444444444444	0.0482991430797	0.047619047619	0.0802675585284	0.0703812316716	0.129032258065	0.0249621785174	0.0275919732441	0.0614035087719
YBR118W	0.133333333333	0.0451830693326	0.0238095238095	0.112876254181	0.0615835777126	0.152492668622	0.00226928895613	0.00250836120401	0.114035087719
YBR119W	0.12962962963	0.0412879771488	0.047619047619	0.0150501672241	0.0967741935484	0.0762463343109	0.0136157337368	0.0150501672241	0.0263157894737
YBR120C	0.0814814814815	0.0467411062062	0.0238095238095	0.0426421404682	0.0703812316716	0.152492668622	0.0158850226929	0.0175585284281	0.0438596491228
YBR121C	0.114814814815	0.0296027005972	0.0238095238095	0.0627090301003	0.0439882697947	0.211143695015	0	0	0.0657894736842
YBR121C-A	0.0888888888889	0.0334977927811	0.0714285714286	0.0551839464883	0.0615835777126	0.187683284457	0.00680786686838	0.00752508361204	0.0614035087719
YBR122C	0.1	0.0366138665282	0.0952380952381	0.0275919732441	0.0703812316716	0.158357771261	0.018154311649	0.0200668896321	0.0350877192982
YBR124W	0.0888888888889	0.0373928849649	0.0714285714286	0.0426421404682	0.0967741935484	0.140762463343	0.00907715582451	0.0100334448161	0.0350877192982
YBR125C	0.0518518518519	0.040508958712	0.0238095238095	0.0426421404682	0.0703812316716	0.134897360704	0.0204236006051	0.0225752508361	0.0394736842105
YBR126C	0.0740740740741	0.0373928849649	0.0238095238095	0.0802675585284	0.0879765395894	0.158357771261	0.0113464447806	0.0125418060201	0.0701754385965
YBR126W-A	0.0444444444444	0.0444040508959	0.047619047619	0.0627090301003	0.0615835777126	0.111436950147	0.0249621785174	0.0250836120401	0.0438596491228
YBR131W	0.0555555555556	0.0334977927811	0.0952380952381	0.0250836120401	0.0527859237537	0.140762463343	0.0249621785174	0.0250836120401	0.030701754386
YBR133C	0.0592592592593	0.0397299402753	0.0238095238095	0.0250836120401	0.0703812316716	0.105571847507	0.0385779122542	0.0351170568562	0.0175438596491
YBR137W	0.118518518519	0.0451830693326	0.0238095238095	0.0275919732441	0.0615835777126	0.175953079179	0.00907715582451	0.0100334448161	0.0350877192982
YBR141W-A	0.0333333333333	0.0482991430797	0.047619047619	0.0326086956522	0.0703812316716	0.140762463343	0.0204236006051	0.0200668896321	0.0219298245614
YBR142W	0.0888888888889	0.040508958712	0.047619047619	0.0326086956522	0.0439882697947	0.228739002933	0.00907715582451	0.00752508361204	0.0394736842105
YBR144C	0.0481481481481	0.0451830693326	0.0714285714286	0.0150501672241	0.0615835777126	0.111436950147	0.0272314674735	0.0250836120401	0.00438596491228
YBR145W	0.0814814814815	0.0490781615165	0.047619047619	0.0777591973244	0.0527859237537	0.123167155425	0.018154311649	0.0175585284281	0.0964912280702
YBR148W	0.111111111111	0.0311607374708	0.0238095238095	0.0200668896321	0.0175953079179	0.187683284457	0.0158850226929	0.0175585284281	0.0175438596491
YBR149W	0.1	0.0319397559076	0.0238095238095	0.0301003344482	0.0615835777126	0.140762463343	0.0136157337368	0.0125418060201	0.0394736842105
YBR150C	0.133333333333	0.0311607374708	0.0952380952381	0.0175585284281	0.0615835777126	0.146627565982	0.0113464447806	0.0125418060201	0.0219298245614
YBR151W	0.0851851851852	0.0350558296546	0.0238095238095	0.0250836120401	0.0703812316716	0.17008797654	0.0113464447806	0.0100334448161	0.0175438596491
YBR153W	0.0666666666667	0.0319397559076	0.047619047619	0.0451505016722	0.0263929618768	0.158357771261	0.0113464447806	0.0125418060201	0.0438596491228
YBR154C	0.114814814815	0.0412879771488	0.0238095238095	0.0351170568562	0.0615835777126	0.1642228739	0.0136157337368	0.0125418060201	0.0438596491228
YBR155W	0.12962962963	0.0451830693326	0.047619047619	0.0376254180602	0.0351906158358	0.175953079179	0.0113464447806	0.0100334448161	0.0263157894737
YBR156C	0.12962962963	0.0288236821605	0.047619047619	0.0200668896321	0.0351906158358	0.187683284457	0.0158850226929	0.0150501672241	0.0219298245614
YBR157C	0.114814814815	0.0319397559076	0.047619047619	0.0150501672241	0.0615835777126	0.152492668622	0.0204236006051	0.0200668896321	0.0263157894737
YBR158W	0.0888888888889	0.0366138665282	0.0238095238095	0.0225752508361	0.0615835777126	0.117302052786	0.0113464447806	0.0125418060201	0.0175438596491
YBR159W	0.0814814814815	0.030381719034	0.047619047619	0.0526755852843	0.0263929618768	0.105571847507	0.018154311649	0.0175585284281	0.0745614035088
YBR160W	0.0851851851852	0.0381719034017	0.0238095238095	0.0501672240803	0.0351906158358	0.211143695015	0.0272314674735	0.0301003344482	0.0657894736842
YBR162C	0.0518518518519	0.0311607374708	0.0238095238095	0.0827759197324	0.0791788856305	0.105571847507	0.00680786686838	0.00752508361204	0.0570175438596
YBR162W-A	0.0962962962963	0.0467411062062	0.047619047619	0.0376254180602	0.0527859237537	0.117302052786	0.0226928895613	0.0175585284281	0.030701754386
YBR163W	0.0703703703704	0.0490781615165	0.0714285714286	0.0351170568562	0.0527859237537	0.181818181818	0.0113464447806	0.0125418060201	0.0350877192982
YBR165W	0.0666666666667	0.0389509218385	0.047619047619	0.0326086956522	0.0703812316716	0.134897360704	0.0158850226929	0.0125418060201	0.030701754386
YBR166C	0.118518518519	0.05063619839	0.047619047619	0.0476588628763	0.0175953079179	0.146627565982	0.00907715582451	0.0100334448161	0.0570175438596
YBR167C	0.140740740741	0.0521942352636	0.0238095238095	0.0401337792642	0.0439882697947	0.129032258065	0.0204236006051	0.0200668896321	0.0263157894737
YBR168W	0.0666666666667	0.0389509218385	0.047619047619	0.0301003344482	0.0703812316716	0.0879765395894	0.00907715582451	0.0100334448161	0.0175438596491
YBR169C	0.0814814814815	0.0467411062062	0.047619047619	0.0501672240803	0.0615835777126	0.117302052786	0.0136157337368	0.0150501672241	0.0657894736842
YBR170C	0.0888888888889	0.0373928849649	0.047619047619	0.0602006688963	0.0527859237537	0.1642228739	0.018154311649	0.0175585284281	0.0614035087719
YBR171W	0.0925925925926	0.0373928849649	0.119047619048	0.0275919732441	0.0439882697947	0.181818181818	0.00453857791225	0.00501672240803	0.0219298245614
YBR172C	0.0259259259259	0.0334977927811	0.0238095238095	0.0351170568562	0.105571847507	0.134897360704	0.0204236006051	0.0225752508361	0.0394736842105
YBR173C	0.0518518518519	0.0451830693326	0.0952380952381	0.0326086956522	0.0439882697947	0.152492668622	0.018154311649	0.0200668896321	0.0263157894737
YBR174C	0.0666666666667	0.0475201246429	0.119047619048	0.0250836120401	0.0703812316716	0.111436950147	0.00680786686838	0.00501672240803	0.0175438596491
YBR175W	0.0592592592593	0.0537522721371	0.0952380952381	0.0426421404682	0.0527859237537	0.123167155425	0.0249621785174	0.0225752508361	0.0438596491228
YBR176W	0.0592592592593	0.0498571799533	0.0238095238095	0.0551839464883	0.0703812316716	0.123167155425	0.0113464447806	0.0100334448161	0.0526315789474
YBR177C	0.0740740740741	0.0334977927811	0.047619047619	0.0501672240803	0.105571847507	0.111436950147	0.0158850226929	0.0150501672241	0.0614035087719
YBR178W	0.0444444444444	0.0467411062062	0.047619047619	0.0275919732441	0.0527859237537	0.134897360704	0.0113464447806	0.0100334448161	0.0219298245614
YBR179C	0.0740740740741	0.0366138665282	0.047619047619	0.0250836120401	0.0527859237537	0.134897360704	0.00680786686838	0.00752508361204	0.0263157894737
YBR182C-A	0.0555555555556	0.0467411062062	0.0952380952381	0.0175585284281	0.105571847507	0.0938416422287	0.0226928895613	0.0225752508361	0.0131578947368
YBR183W	0.062962962963	0.0428460140223	0.0238095238095	0.0351170568562	0.0879765395894	0.140762463343	0.0272314674735	0.0301003344482	0.0350877192982
YBR184W	0.0888888888889	0.0381719034017	0.047619047619	0.00752508361204	0.0263929618768	0.146627565982	0.018154311649	0.0150501672241	0.00877192982456
YBR185C	0.103703703704	0.040508958712	0.0714285714286	0.0275919732441	0.0791788856305	0.111436950147	0.00680786686838	0.00752508361204	0.0350877192982
YBR188C	0.111111111111	0.0389509218385	0.0714285714286	0.0225752508361	0.0263929618768	0.1642228739	0.0317700453858	0.0326086956522	0.030701754386
YBR191W	0.0888888888889	0.0381719034017	0.0714285714286	0.0551839464883	0.0351906158358	0.123167155425	0.00453857791225	0.00501672240803	0.0657894736842
YBR191W-A	0.0740740740741	0.0475201246429	0.0238095238095	0.0476588628763	0.0703812316716	0.0762463343109	0.00907715582451	0.0100334448161	0.0438596491228
YBR192W	0.114814814815	0.05063619839	0.0238095238095	0.0576923076923	0.0351906158358	0.134897360704	0.00907715582451	0.0100334448161	0.0438596491228
YBR193C	0.0925925925926	0.0381719034017	0.0238095238095	0.0225752508361	0.0439882697947	0.099706744868	0.018154311649	0.0200668896321	0.0219298245614
YBR196C-B	0.062962962963	0.0451830693326	0.166666666667	0.0526755852843	0.0527859237537	0.123167155425	0.018154311649	0.0150501672241	0.0482456140351
YBR199W	0.0740740740741	0.040508958712	0.047619047619	0.0326086956522	0.0791788856305	0.17008797654	0.00907715582451	0.0100334448161	0.030701754386
YBR200W	0.0851851851852	0.0381719034017	0.119047619048	0.0576923076923	0.114369501466	0.140762463343	0.00680786686838	0.00752508361204	0.0482456140351
YBR200W-A	0.0814814814815	0.0467411062062	0.0714285714286	0.0275919732441	0.0703812316716	0.0938416422287	0.0204236006051	0.0225752508361	0.0175438596491
YBR201C-A	0.0407407407407	0.0584263827577	0.0238095238095	0.0275919732441	0.0967741935484	0.105571847507	0.0113464447806	0.0100334448161	0.030701754386
YBR201W	0.0740740740741	0.0521942352636	0.0238095238095	0.0376254180602	0.0527859237537	0.146627565982	0.00907715582451	0.0100334448161	0.0438596491228
YBR206W	0.0592592592593	0.0381719034017	0.0952380952381	0.0326086956522	0.0791788856305	0.0938416422287	0.0295007564297	0.0326086956522	0.030701754386
YBR209W	0.103703703704	0.040508958712	0.0714285714286	0.0326086956522	0.0527859237537	0.105571847507	0.0340393343419	0.0301003344482	0.0263157894737
YBR211C	0.0703703703704	0.0537522721371	0.047619047619	0.0175585284281	0.0615835777126	0.181818181818	0.0158850226929	0.0125418060201	0.0131578947368
YBR213W	0.0851851851852	0.0257076084134	0.0714285714286	0.0250836120401	0.0263929618768	0.199413489736	0.0272314674735	0.0301003344482	0.030701754386
YBR215W	0.0481481481481	0.0358348480914	0.119047619048	0.0200668896321	0.0703812316716	0.123167155425	0.0113464447806	0.00752508361204	0.0219298245614
YBR216C	0.1	0.0381719034017	0.047619047619	0.0401337792642	0.0439882697947	0.211143695015	0.0158850226929	0.0175585284281	0.0350877192982
YBR217W	0.0888888888889	0.0498571799533	0.0952380952381	0.0326086956522	0.0439882697947	0.193548387097	0.0158850226929	0.0175585284281	0.0263157894737
YBR218C	0.0814814814815	0.040508958712	0.0238095238095	0.0903010033445	0.0527859237537	0.175953079179	0.00680786686838	0.00752508361204	0.0877192982456
YBR220C	0.0703703703704	0.0436250324591	0.047619047619	0.0551839464883	0.0527859237537	0.0938416422287	0.0204236006051	0.0200668896321	0.0701754385965
YBR221C	0.062962962963	0.0373928849649	0.0238095238095	0.0702341137124	0.0527859237537	0.146627565982	0.00680786686838	0.00752508361204	0.100877192982
YBR221W-A	0.0555555555556	0.05063619839	0.0952380952381	0.0476588628763	0.0967741935484	0.123167155425	0.0158850226929	0.0175585284281	0.0526315789474
YBR222C	0.0481481481481	0.0342768112179	0.0952380952381	0.0476588628763	0.0791788856305	0.123167155425	0.0272314674735	0.0301003344482	0.0526315789474
YBR223C	0.0740740740741	0.0327187743443	0.142857142857	0.0351170568562	0.0175953079179	0.258064516129	0.0249621785174	0.0225752508361	0.0438596491228
YBR223W-A	0.0444444444444	0.0498571799533	0.0952380952381	0.0526755852843	0.0527859237537	0.0645161290323	0.036308623298	0.0376254180602	0.0526315789474
YBR224W	0.0703703703704	0.0467411062062	0.0238095238095	0.0225752508361	0.114369501466	0.099706744868	0.00907715582451	0.0100334448161	0.00877192982456
YBR226C	0.0666666666667	0.0420669955856	0.047619047619	0.0376254180602	0.0703812316716	0.0762463343109	0.0158850226929	0.0175585284281	0.030701754386
YBR227C	0.122222222222	0.0420669955856	0.047619047619	0.0426421404682	0.0351906158358	0.193548387097	0.0136157337368	0.0150501672241	0.0614035087719
YBR229C	0.0444444444444	0.0389509218385	0.0952380952381	0.0501672240803	0.0615835777126	0.117302052786	0.0226928895613	0.0200668896321	0.0394736842105
YBR231C	0.12962962963	0.0490781615165	0.0714285714286	0.0476588628763	0.0175953079179	0.293255131965	0.0408472012103	0.0401337792642	0.0482456140351
YBR234C	0.0777777777778	0.0498571799533	0.047619047619	0.0602006688963	0.0791788856305	0.0938416422287	0.018154311649	0.0200668896321	0.0614035087719
YBR235W	0.0666666666667	0.0451830693326	0.047619047619	0.0702341137124	0.105571847507	0.0703812316716	0.0158850226929	0.0175585284281	0.0657894736842
YBR237W	0.114814814815	0.0397299402753	0.047619047619	0.0225752508361	0.0615835777126	0.240469208211	0.00680786686838	0.00501672240803	0.0131578947368
YBR238C	0.0407407407407	0.0334977927811	0.0238095238095	0.0351170568562	0.0351906158358	0.058651026393	0.00680786686838	0.00752508361204	0.0350877192982
YBR240C	0.0740740740741	0.040508958712	0.047619047619	0.0351170568562	0.0351906158358	0.158357771261	0.018154311649	0.0175585284281	0.0350877192982
YBR243C	0.0333333333333	0.0482991430797	0.0952380952381	0.0602006688963	0.0967741935484	0.058651026393	0.0204236006051	0.0150501672241	0.0701754385965
YBR244W	0.114814814815	0.0428460140223	0.0952380952381	0.0301003344482	0.0439882697947	0.146627565982	0.0158850226929	0.0150501672241	0.0438596491228
YBR245C	0.1	0.040508958712	0.0952380952381	0.0451505016722	0.0879765395894	0.146627565982	0.0113464447806	0.0100334448161	0.0570175438596
YBR248C	0.103703703704	0.0412879771488	0.0238095238095	0.0727424749164	0.0527859237537	0.152492668622	0.0113464447806	0.0125418060201	0.0614035087719
YBR249C	0.0888888888889	0.0444040508959	0.0238095238095	0.0877926421405	0.0527859237537	0.181818181818	0.00226928895613	0.00250836120401	0.0833333333333
YBR250W	0.0888888888889	0.0412879771488	0.047619047619	0.0200668896321	0.0967741935484	0.117302052786	0.00226928895613	0.00250836120401	0.0219298245614
YBR251W	0.0925925925926	0.057647364321	0.0238095238095	0.0602006688963	0.0527859237537	0.117302052786	0.0136157337368	0.0150501672241	0.0833333333333
YBR253W	0.037037037037	0.0584263827577	0.0952380952381	0.0225752508361	0.0527859237537	0.25219941349	0.00680786686838	0.00752508361204	0.0263157894737
YBR254C	0.062962962963	0.0685536224357	0.0238095238095	0.0476588628763	0.0527859237537	0.134897360704	0.0136157337368	0.0150501672241	0.0438596491228
YBR255W	0.0888888888889	0.0560893274474	0.0714285714286	0.0401337792642	0.0439882697947	0.175953079179	0.00680786686838	0.00752508361204	0.0394736842105
YBR259W	0.0740740740741	0.0350558296546	0.0714285714286	0.0200668896321	0.0703812316716	0.0938416422287	0.0249621785174	0.0250836120401	0.0175438596491
YBR260C	0.148148148148	0.0389509218385	0.0952380952381	0.0175585284281	0.0791788856305	0.175953079179	0.0136157337368	0.0150501672241	0.0175438596491
YBR261C	0.1	0.0444040508959	0.047619047619	0.0351170568562	0.0351906158358	0.187683284457	0.0136157337368	0.0150501672241	0.0482456140351
YBR264C	0.0666666666667	0.0467411062062	0.047619047619	0.0526755852843	0.0615835777126	0.152492668622	0.0249621785174	0.0275919732441	0.0570175438596
YBR265W	0.0888888888889	0.0436250324591	0.0714285714286	0.0451505016722	0.0263929618768	0.17008797654	0.0204236006051	0.0200668896321	0.0394736842105
YBR266C	0.0407407407407	0.040508958712	0.0714285714286	0.0351170568562	0.211143695015	0.0469208211144	0.0136157337368	0.0150501672241	0.0394736842105
YBR267W	0.133333333333	0.0436250324591	0.142857142857	0.0275919732441	0.0175953079179	0.1642228739	0.0204236006051	0.0200668896321	0.0175438596491
YBR268W	0.111111111111	0.0467411062062	0.0714285714286	0.0476588628763	0.00879765395894	0.152492668622	0.036308623298	0.0326086956522	0.0482456140351
YBR269C	0.0814814814815	0.0420669955856	0.0714285714286	0.0275919732441	0.0527859237537	0.1642228739	0.0226928895613	0.0250836120401	0.030701754386
YBR270C	0.0962962962963	0.0467411062062	0.0238095238095	0.0326086956522	0.0615835777126	0.146627565982	0.0204236006051	0.0150501672241	0.0350877192982
YBR271W	0.0814814814815	0.0553103090106	0.0714285714286	0.0200668896321	0.0263929618768	0.228739002933	0.0158850226929	0.0125418060201	0.0219298245614
YBR272C	0.0814814814815	0.0366138665282	0.047619047619	0.0326086956522	0.0527859237537	0.187683284457	0.0204236006051	0.0200668896321	0.030701754386
YBR273C	0.122222222222	0.0373928849649	0.047619047619	0.0275919732441	0.0439882697947	0.181818181818	0.0136157337368	0.0150501672241	0.0263157894737
YBR274W	0.0703703703704	0.0373928849649	0.0952380952381	0.0401337792642	0.0791788856305	0.146627565982	0.00907715582451	0.00752508361204	0.0394736842105
YBR275C	0.0814814814815	0.0420669955856	0.0238095238095	0.0401337792642	0.0351906158358	0.146627565982	0.0249621785174	0.0250836120401	0.0394736842105
YBR276C	0.0814814814815	0.0389509218385	0.0238095238095	0.0426421404682	0.105571847507	0.129032258065	0.0226928895613	0.0225752508361	0.0482456140351
YBR277C	0.062962962963	0.040508958712	0.047619047619	0.0426421404682	0.149560117302	0.111436950147	0.0249621785174	0.0275919732441	0.0394736842105
YBR278W	0.125925925926	0.0397299402753	0.119047619048	0.0275919732441	0.0527859237537	0.187683284457	0.0136157337368	0.0125418060201	0.0263157894737
YBR279W	0.0555555555556	0.0342768112179	0.0952380952381	0.0326086956522	0.0439882697947	0.1642228739	0.00453857791225	0.00501672240803	0.0394736842105
YBR280C	0.0962962962963	0.0358348480914	0.0952380952381	0.0476588628763	0.0439882697947	0.181818181818	0.0249621785174	0.0250836120401	0.0526315789474
YBR281C	0.0592592592593	0.0358348480914	0.047619047619	0.0451505016722	0.0703812316716	0.158357771261	0.018154311649	0.0200668896321	0.0482456140351
YBR282W	0.107407407407	0.0373928849649	0.0238095238095	0.0451505016722	0.0351906158358	0.152492668622	0.0249621785174	0.0275919732441	0.0394736842105
YBR283C	0.0814814814815	0.0350558296546	0.0238095238095	0.0627090301003	0.0527859237537	0.105571847507	0.00453857791225	0.00501672240803	0.0789473684211
YBR284W	0.062962962963	0.0459620877694	0.0238095238095	0.0451505016722	0.0615835777126	0.193548387097	0.0226928895613	0.0175585284281	0.0350877192982
YBR285W	0.0814814814815	0.0350558296546	0.0238095238095	0.0250836120401	0.0615835777126	0.152492668622	0.00907715582451	0.0100334448161	0.0263157894737
YBR286W	0.0962962962963	0.0373928849649	0.0952380952381	0.0551839464883	0.0879765395894	0.117302052786	0.00907715582451	0.00752508361204	0.0438596491228
YBR287W	0.0555555555556	0.0412879771488	0.047619047619	0.0526755852843	0.0439882697947	0.0821114369501	0.00680786686838	0.00752508361204	0.0570175438596
YBR288C	0.0925925925926	0.0498571799533	0.0714285714286	0.0275919732441	0.0615835777126	0.123167155425	0.0136157337368	0.0100334448161	0.0263157894737
YBR289W	0.0407407407407	0.0311607374708	0.0238095238095	0.0150501672241	0.0439882697947	0.058651026393	0.0136157337368	0.0150501672241	0.0175438596491
YBR290W	0.0814814814815	0.040508958712	0.047619047619	0.0301003344482	0.0351906158358	0.217008797654	0.0113464447806	0.00752508361204	0.0394736842105
YBR292C	0.0888888888889	0.0389509218385	0.0714285714286	0.0476588628763	0.123167155425	0.0703812316716	0.018154311649	0.0200668896321	0.0219298245614
YBR293W	0.037037037037	0.05063619839	0.0714285714286	0.0551839464883	0.105571847507	0.111436950147	0.0204236006051	0.0225752508361	0.0526315789474
YBR294W	0.0518518518519	0.0482991430797	0.0238095238095	0.0551839464883	0.0527859237537	0.187683284457	0.0136157337368	0.0150501672241	0.0438596491228
YBR295W	0.0814814814815	0.0428460140223	0.0952380952381	0.0451505016722	0.00879765395894	0.217008797654	0.036308623298	0.0401337792642	0.0526315789474
YBR296C	0.0444444444444	0.0350558296546	0.0952380952381	0.0602006688963	0.0527859237537	0.0821114369501	0.0226928895613	0.0225752508361	0.0745614035088
YBR298C-A	0.0777777777778	0.0451830693326	0.119047619048	0.0376254180602	0.0351906158358	0.152492668622	0.0249621785174	0.0275919732441	0.0350877192982
YCL001W	0.0777777777778	0.0428460140223	0.0238095238095	0.0326086956522	0.0439882697947	0.152492668622	0.00680786686838	0.00501672240803	0.0482456140351
YCL001W-A	0.107407407407	0.0436250324591	0.0714285714286	0.0150501672241	0.0439882697947	0.146627565982	0.018154311649	0.0175585284281	0.0219298245614
YCL001W-B	0.0555555555556	0.0459620877694	0.0714285714286	0.0150501672241	0.0527859237537	0.181818181818	0.0158850226929	0.0175585284281	0.00438596491228
YCL004W	0.0666666666667	0.0373928849649	0.0714285714286	0.0326086956522	0.0527859237537	0.129032258065	0.00907715582451	0.0100334448161	0.030701754386
YCL005W	0.0333333333333	0.0373928849649	0.0238095238095	0.0275919732441	0.0703812316716	0.0821114369501	0.0136157337368	0.0150501672241	0.0438596491228
YCL005W-A	0.0666666666667	0.0412879771488	0.0238095238095	0.0301003344482	0.105571847507	0.0645161290323	0.018154311649	0.0200668896321	0.0219298245614
YCL007C	0.0851851851852	0.0389509218385	0.047619047619	0.0326086956522	0.0175953079179	0.152492668622	0.0204236006051	0.0200668896321	0.0263157894737
YCL008C	0.0666666666667	0.0373928849649	0.047619047619	0.0275919732441	0.0879765395894	0.0879765395894	0.018154311649	0.0175585284281	0.0438596491228
YCL009C	0.0703703703704	0.0381719034017	0.0714285714286	0.0602006688963	0.0615835777126	0.0938416422287	0.0272314674735	0.0301003344482	0.0570175438596
YCL010C	0.0925925925926	0.0366138665282	0.0238095238095	0.0401337792642	0.0351906158358	0.187683284457	0.0113464447806	0.0125418060201	0.030701754386
YCL012C	0.0740740740741	0.0451830693326	0.047619047619	0.0351170568562	0.0615835777126	0.129032258065	0.0158850226929	0.0125418060201	0.0394736842105
YCL016C	0.0814814814815	0.05063619839	0.0714285714286	0.0326086956522	0.0703812316716	0.175953079179	0.0249621785174	0.0250836120401	0.0350877192982
YCL019W	0.0518518518519	0.0358348480914	0.0952380952381	0.0275919732441	0.0967741935484	0.105571847507	0.0113464447806	0.0125418060201	0.030701754386
YCL021W-A	0.0851851851852	0.0436250324591	0.047619047619	0.0200668896321	0.0439882697947	0.117302052786	0.00453857791225	0.00501672240803	0.030701754386
YCL023C	0.062962962963	0.0436250324591	0.0952380952381	0.0301003344482	0.0879765395894	0.058651026393	0.036308623298	0.0401337792642	0.0263157894737
YCL024W	0.0333333333333	0.040508958712	0.0714285714286	0.0351170568562	0.0351906158358	0.140762463343	0.0272314674735	0.0275919732441	0.0438596491228
YCL025C	0.0555555555556	0.0288236821605	0.0952380952381	0.105351170569	0.0527859237537	0.152492668622	0.0226928895613	0.0250836120401	0.0921052631579
YCL026C-B	0.0703703703704	0.0444040508959	0.0238095238095	0.0551839464883	0.0527859237537	0.111436950147	0.018154311649	0.0200668896321	0.0570175438596
YCL027W	0.062962962963	0.0373928849649	0.0952380952381	0.0351170568562	0.105571847507	0.0762463343109	0.00680786686838	0.00752508361204	0.0350877192982
YCL028W	0.111111111111	0.040508958712	0.0238095238095	0.0852842809365	0.0615835777126	0.129032258065	0.0136157337368	0.0125418060201	0.0964912280702
YCL029C	0.1	0.0334977927811	0.047619047619	0.0250836120401	0.0439882697947	0.181818181818	0.018154311649	0.0150501672241	0.030701754386
YCL030C	0.0851851851852	0.0334977927811	0.0714285714286	0.0602006688963	0.105571847507	0.1642228739	0.0113464447806	0.0100334448161	0.0614035087719
YCL031C	0.1	0.0428460140223	0.047619047619	0.0200668896321	0.0527859237537	0.152492668622	0.0113464447806	0.0100334448161	0.0175438596491
YCL032W	0.0814814814815	0.040508958712	0.0238095238095	0.0376254180602	0.0263929618768	0.263929618768	0.0158850226929	0.0150501672241	0.0482456140351
YCL033C	0.0851851851852	0.0350558296546	0.0714285714286	0.0301003344482	0.0351906158358	0.193548387097	0.0249621785174	0.0250836120401	0.0394736842105
YCL034W	0.0814814814815	0.0412879771488	0.0952380952381	0.0401337792642	0.0527859237537	0.175953079179	0.0453857791225	0.0501672240803	0.030701754386
YCL036W	0.1	0.0373928849649	0.0714285714286	0.0526755852843	0.0351906158358	0.175953079179	0.0385779122542	0.0426421404682	0.0526315789474
YCL037C	0.114814814815	0.0296027005972	0.047619047619	0.0426421404682	0.0351906158358	0.134897360704	0.00453857791225	0.00501672240803	0.030701754386
YCL038C	0.0555555555556	0.0358348480914	0.047619047619	0.0627090301003	0.114369501466	0.0938416422287	0.0272314674735	0.0275919732441	0.0614035087719
YCL039W	0.0444444444444	0.0373928849649	0.0952380952381	0.0175585284281	0.0527859237537	0.117302052786	0.0204236006051	0.0200668896321	0.0131578947368
YCL040W	0.0666666666667	0.0459620877694	0.047619047619	0.0602006688963	0.0879765395894	0.158357771261	0.0226928895613	0.0225752508361	0.0614035087719
YCL043C	0.0666666666667	0.0366138665282	0.047619047619	0.0451505016722	0.0615835777126	0.123167155425	0.0136157337368	0.0125418060201	0.030701754386
YCL044C	0.0555555555556	0.0288236821605	0.0714285714286	0.0275919732441	0.0263929618768	0.111436950147	0.0158850226929	0.0175585284281	0.0350877192982
YCL046W	0.0851851851852	0.0537522721371	0.0714285714286	0.0576923076923	0.0439882697947	0.175953079179	0.0272314674735	0.0275919732441	0.0701754385965
YCL047C	0.0555555555556	0.0280446637237	0.0714285714286	0.0175585284281	0.131964809384	0.123167155425	0.018154311649	0.0200668896321	0.0219298245614
YCL048W-A	0.0444444444444	0.0319397559076	0.0714285714286	0.0250836120401	0.131964809384	0.0469208211144	0.0158850226929	0.0175585284281	0.0175438596491
YCL050C	0.0888888888889	0.040508958712	0.047619047619	0.0401337792642	0.0175953079179	0.140762463343	0.00453857791225	0.00501672240803	0.0394736842105
YCL052C	0.0777777777778	0.0381719034017	0.047619047619	0.0401337792642	0.0615835777126	0.17008797654	0.0113464447806	0.0100334448161	0.0526315789474
YCL054W	0.107407407407	0.0428460140223	0.0714285714286	0.0526755852843	0.0527859237537	0.152492668622	0.00907715582451	0.00752508361204	0.0701754385965
YCL055W	0.062962962963	0.0397299402753	0.047619047619	0.0326086956522	0.0703812316716	0.129032258065	0.0113464447806	0.00752508361204	0.0350877192982
YCL056C	0.111111111111	0.0521942352636	0.0952380952381	0.0476588628763	0.0527859237537	0.140762463343	0.00680786686838	0.00501672240803	0.0438596491228
YCL057W	0.062962962963	0.0389509218385	0.047619047619	0.0250836120401	0.0703812316716	0.105571847507	0.0204236006051	0.0175585284281	0.0219298245614
YCL058C	0.0444444444444	0.0412879771488	0.047619047619	0.0351170568562	0.131964809384	0.0527859237537	0.0204236006051	0.0150501672241	0.0263157894737
YCL058W-A	0.118518518519	0.0444040508959	0.047619047619	0.0401337792642	0.0175953079179	0.205278592375	0.0272314674735	0.0301003344482	0.030701754386
YCL061C	0.0740740740741	0.0296027005972	0.0714285714286	0.0225752508361	0.0175953079179	0.199413489736	0.0158850226929	0.0125418060201	0.0263157894737
YCL064C	0.0851851851852	0.0412879771488	0.0714285714286	0.0551839464883	0.0967741935484	0.105571847507	0.018154311649	0.0175585284281	0.0877192982456
YCL065W	0.0518518518519	0.0498571799533	0.0952380952381	0.0250836120401	0.0439882697947	0.0821114369501	0.0136157337368	0.0100334448161	0.0219298245614
YCL068C	0.0592592592593	0.0459620877694	0.0714285714286	0.0200668896321	0.0351906158358	0.117302052786	0.0113464447806	0.0125418060201	0.0175438596491
YCL069W	0.0555555555556	0.0498571799533	0.047619047619	0.0827759197324	0.0527859237537	0.0821114369501	0.00907715582451	0.0100334448161	0.100877192982
YCL073C	0.0592592592593	0.0482991430797	0.0714285714286	0.0250836120401	0.0439882697947	0.140762463343	0.0136157337368	0.0125418060201	0.0219298245614
YCR002C	0.0814814814815	0.0381719034017	0.0714285714286	0.0426421404682	0.0615835777126	0.129032258065	0.0136157337368	0.0150501672241	0.030701754386
YCR006C	0.0555555555556	0.0436250324591	0.0952380952381	0.0501672240803	0.0527859237537	0.099706744868	0.0521936459909	0.0551839464883	0.0482456140351
YCR007C	0.0666666666667	0.040508958712	0.0714285714286	0.0275919732441	0.0879765395894	0.111436950147	0.00680786686838	0.00752508361204	0.030701754386
YCR008W	0.062962962963	0.0420669955856	0.0238095238095	0.0451505016722	0.0703812316716	0.058651026393	0.0204236006051	0.0225752508361	0.0438596491228
YCR009C	0.148148148148	0.0342768112179	0.0238095238095	0.0351170568562	0.0439882697947	0.175953079179	0.0158850226929	0.0175585284281	0.0482456140351
YCR011C	0.0888888888889	0.040508958712	0.0238095238095	0.0451505016722	0.0615835777126	0.111436950147	0.0158850226929	0.0175585284281	0.0394736842105
YCR012W	0.125925925926	0.0358348480914	0.047619047619	0.100334448161	0.0703812316716	0.129032258065	0.00453857791225	0.00501672240803	0.0833333333333
YCR013C	0.0666666666667	0.0327187743443	0.0238095238095	0.0401337792642	0.114369501466	0.140762463343	0.0136157337368	0.0100334448161	0.0219298245614
YCR015C	0.0777777777778	0.0420669955856	0.0952380952381	0.0526755852843	0.0439882697947	0.140762463343	0.0158850226929	0.0125418060201	0.0526315789474
YCR017C	0.0333333333333	0.0475201246429	0.047619047619	0.0677257525084	0.0791788856305	0.0645161290323	0.00680786686838	0.00752508361204	0.0570175438596
YCR020C	0.0925925925926	0.0381719034017	0.047619047619	0.0326086956522	0.0351906158358	0.152492668622	0.0204236006051	0.0200668896321	0.0263157894737
YCR020C-A	0.0777777777778	0.0366138665282	0.0952380952381	0.0225752508361	0.0527859237537	0.140762463343	0.0249621785174	0.0200668896321	0.0175438596491
YCR022C	0.0740740740741	0.0459620877694	0.0714285714286	0.0376254180602	0.0967741935484	0.105571847507	0.0158850226929	0.0150501672241	0.00877192982456
YCR024C-A	0.0333333333333	0.030381719034	0.0238095238095	0.0250836120401	0.0879765395894	0.0879765395894	0.0136157337368	0.0150501672241	0.0263157894737
YCR025C	0.0703703703704	0.0373928849649	0.0714285714286	0.0250836120401	0.0791788856305	0.0879765395894	0.0249621785174	0.0250836120401	0.0219298245614
YCR026C	0.0518518518519	0.0467411062062	0.0714285714286	0.0401337792642	0.0615835777126	0.240469208211	0.0158850226929	0.0150501672241	0.0482456140351
YCR027C	0.0666666666667	0.0482991430797	0.0238095238095	0.0326086956522	0.0967741935484	0.123167155425	0.0158850226929	0.0150501672241	0.0438596491228
YCR028C-A	0.0592592592593	0.0327187743443	0.0238095238095	0.0200668896321	0.105571847507	0.0879765395894	0.0136157337368	0.0150501672241	0.0263157894737
YCR030C	0.107407407407	0.0397299402753	0.0238095238095	0.0175585284281	0.0175953079179	0.205278592375	0.00907715582451	0.00752508361204	0.0131578947368
YCR032W	0.0703703703704	0.0428460140223	0.047619047619	0.0125418060201	0.0351906158358	0.181818181818	0.00907715582451	0.0100334448161	0.0175438596491
YCR038C	0.062962962963	0.0350558296546	0.0238095238095	0.0225752508361	0.0439882697947	0.105571847507	0.0113464447806	0.00752508361204	0.0175438596491
YCR038W-A	0.0259259259259	0.0631004933783	0.047619047619	0.0426421404682	0.114369501466	0.140762463343	0.018154311649	0.0200668896321	0.0482456140351
YCR039C	0.118518518519	0.0397299402753	0.0714285714286	0.0225752508361	0.0175953079179	0.146627565982	0.0136157337368	0.0150501672241	0.030701754386
YCR040W	0.0555555555556	0.0545312905739	0.119047619048	0.0401337792642	0.105571847507	0.105571847507	0.0136157337368	0.0150501672241	0.0350877192982
YCR041W	0.0259259259259	0.0514152168268	0.0952380952381	0.0351170568562	0.0439882697947	0.099706744868	0.00907715582451	0.00501672240803	0.0438596491228
YCR044C	0.0703703703704	0.0467411062062	0.0238095238095	0.0250836120401	0.0615835777126	0.181818181818	0.0317700453858	0.0301003344482	0.0263157894737
YCR045C	0.0740740740741	0.0420669955856	0.0238095238095	0.0476588628763	0.0879765395894	0.146627565982	0.036308623298	0.0401337792642	0.0570175438596
YCR045W-A	0.0407407407407	0.0514152168268	0.047619047619	0.0351170568562	0.0527859237537	0.134897360704	0.0385779122542	0.0376254180602	0.0438596491228
YCR046C	0.0925925925926	0.0397299402753	0.047619047619	0.0476588628763	0.0175953079179	0.146627565982	0.0295007564297	0.0301003344482	0.0482456140351
YCR048W	0.0925925925926	0.0288236821605	0.0714285714286	0.0426421404682	0.0527859237537	0.199413489736	0.0249621785174	0.0175585284281	0.0482456140351
YCR049C	0.037037037037	0.0428460140223	0.0238095238095	0.0451505016722	0.0527859237537	0.129032258065	0.0521936459909	0.0576923076923	0.0350877192982
YCR050C	0.0444444444444	0.0498571799533	0.047619047619	0.0401337792642	0.0527859237537	0.111436950147	0.036308623298	0.0351170568562	0.0570175438596
YCR051W	0.0555555555556	0.0319397559076	0.0714285714286	0.0376254180602	0.0263929618768	0.181818181818	0.0204236006051	0.0225752508361	0.0482456140351
YCR054C	0.0592592592593	0.0327187743443	0.0714285714286	0.0175585284281	0.0351906158358	0.187683284457	0.00453857791225	0.00501672240803	0.00877192982456
YCR057C	0.0666666666667	0.0451830693326	0.047619047619	0.0401337792642	0.0879765395894	0.111436950147	0.0249621785174	0.0275919732441	0.0526315789474
YCR059C	0.0777777777778	0.0475201246429	0.047619047619	0.0426421404682	0.0615835777126	0.181818181818	0.0295007564297	0.0301003344482	0.0263157894737
YCR060W	0.0518518518519	0.0397299402753	0.0714285714286	0.0476588628763	0.0351906158358	0.140762463343	0.036308623298	0.0351170568562	0.0526315789474
YCR061W	0.0296296296296	0.0389509218385	0.0238095238095	0.0326086956522	0.0439882697947	0.111436950147	0.054462934947	0.0526755852843	0.0394736842105
YCR063W	0.0925925925926	0.0272656452869	0.047619047619	0.0250836120401	0.0263929618768	0.140762463343	0.0272314674735	0.0301003344482	0.0350877192982
YCR066W	0.0851851851852	0.0327187743443	0.047619047619	0.0175585284281	0.0791788856305	0.146627565982	0.00226928895613	0.00250836120401	0.00877192982456
YCR067C	0.0518518518519	0.0412879771488	0.0238095238095	0.0401337792642	0.0879765395894	0.152492668622	0.0136157337368	0.0150501672241	0.0438596491228
YCR068W	0.0777777777778	0.0342768112179	0.0238095238095	0.0401337792642	0.0439882697947	0.140762463343	0.0249621785174	0.0275919732441	0.0350877192982
YCR072C	0.0925925925926	0.0521942352636	0.0952380952381	0.0602006688963	0.105571847507	0.158357771261	0.018154311649	0.0175585284281	0.0745614035088
YCR073C	0.111111111111	0.0381719034017	0.0952380952381	0.0250836120401	0.0351906158358	0.187683284457	0.018154311649	0.0175585284281	0.0350877192982
YCR075W-A	0.062962962963	0.0451830693326	0.047619047619	0.0501672240803	0.0615835777126	0.111436950147	0.018154311649	0.0200668896321	0.0482456140351
YCR076C	0.0740740740741	0.0451830693326	0.047619047619	0.0752508361204	0.0527859237537	0.175953079179	0.0249621785174	0.0275919732441	0.0745614035088
YCR081C-A	0.0333333333333	0.0459620877694	0.047619047619	0.0401337792642	0.114369501466	0.105571847507	0.00907715582451	0.0100334448161	0.0350877192982
YCR081W	0.0814814814815	0.0264866268502	0.0714285714286	0.0250836120401	0.0879765395894	0.134897360704	0.0136157337368	0.0100334448161	0.0350877192982
YCR082W	0.0703703703704	0.0311607374708	0.119047619048	0.0125418060201	0.0615835777126	0.187683284457	0.018154311649	0.0150501672241	0.0131578947368
YCR083W	0.111111111111	0.0389509218385	0.0952380952381	0.0100334448161	0.0351906158358	0.1642228739	0.0113464447806	0.0125418060201	0.0131578947368
YCR084C	0.062962962963	0.0350558296546	0.0238095238095	0.0200668896321	0.0439882697947	0.175953079179	0.0136157337368	0.0150501672241	0.0219298245614
YCR085W	0.0851851851852	0.0514152168268	0.0714285714286	0.0225752508361	0.0615835777126	0.058651026393	0.0204236006051	0.0225752508361	0.0219298245614
YCR088W	0.0703703703704	0.0272656452869	0.0238095238095	0.0275919732441	0.0615835777126	0.17008797654	0.0136157337368	0.0125418060201	0.0350877192982
YCR091W	0.0740740740741	0.0436250324591	0.047619047619	0.0250836120401	0.0615835777126	0.0821114369501	0.0204236006051	0.0225752508361	0.0263157894737
YCR092C	0.103703703704	0.0490781615165	0.0952380952381	0.0401337792642	0.0703812316716	0.211143695015	0.0226928895613	0.0250836120401	0.0438596491228
YCR094W	0.107407407407	0.0428460140223	0.0952380952381	0.0376254180602	0.0439882697947	0.0762463343109	0.0204236006051	0.0200668896321	0.030701754386
YCR095W-A	0.0814814814815	0.0467411062062	0.0714285714286	0.0326086956522	0.0791788856305	0.146627565982	0.00680786686838	0.00752508361204	0.0394736842105
YCR096C	0.0888888888889	0.0584263827577	0.047619047619	0.0351170568562	0.0175953079179	0.17008797654	0.0158850226929	0.0175585284281	0.0394736842105
YCR100C	0.0592592592593	0.0342768112179	0.119047619048	0.0301003344482	0.105571847507	0.152492668622	0.00907715582451	0.0100334448161	0.0350877192982
YCR102C	0.0740740740741	0.0475201246429	0.047619047619	0.0526755852843	0.105571847507	0.123167155425	0.0136157337368	0.0150501672241	0.0701754385965
YCR102W-A	0.0814814814815	0.0311607374708	0.0952380952381	0.0326086956522	0.0615835777126	0.158357771261	0.0249621785174	0.0250836120401	0.0131578947368
YCR104W	0.0481481481481	0.0373928849649	0.119047619048	0.0426421404682	0.0439882697947	0.099706744868	0.0136157337368	0.0125418060201	0.0526315789474
YCR105W	0.0592592592593	0.0397299402753	0.0714285714286	0.0576923076923	0.0263929618768	0.129032258065	0.0226928895613	0.0250836120401	0.0877192982456
YCR106W	0.0740740740741	0.0381719034017	0.142857142857	0.0200668896321	0.0615835777126	0.152492668622	0.018154311649	0.0175585284281	0.0219298245614
YDL001W	0.107407407407	0.0373928849649	0.0238095238095	0.0426421404682	0.0263929618768	0.152492668622	0.0226928895613	0.0225752508361	0.0482456140351
YDL002C	0.12962962963	0.0537522721371	0.0714285714286	0.0326086956522	0.0263929618768	0.222873900293	0.0136157337368	0.0150501672241	0.030701754386
YDL004W	0.111111111111	0.0389509218385	0.0714285714286	0.0200668896321	0.0615835777126	0.0938416422287	0.0136157337368	0.0150501672241	0.0263157894737
YDL005C	0.1	0.030381719034	0.047619047619	0.0275919732441	0.0879765395894	0.17008797654	0.0113464447806	0.00752508361204	0.030701754386
YDL007C-A	0.0666666666667	0.0521942352636	0.047619047619	0.0301003344482	0.105571847507	0.134897360704	0.018154311649	0.0200668896321	0.0219298245614
YDL007W	0.12962962963	0.0545312905739	0.119047619048	0.0501672240803	0.0175953079179	0.205278592375	0.0113464447806	0.00752508361204	0.0526315789474
YDL008W	0.0814814814815	0.0381719034017	0.047619047619	0.0225752508361	0.0351906158358	0.111436950147	0.0113464447806	0.0125418060201	0.030701754386
YDL013W	0.0777777777778	0.0381719034017	0.0238095238095	0.0451505016722	0.0615835777126	0.211143695015	0.018154311649	0.0175585284281	0.0526315789474
YDL014W	0.0666666666667	0.0436250324591	0.0238095238095	0.137959866221	0.0967741935484	0.099706744868	0.018154311649	0.0200668896321	0.206140350877
YDL017W	0.0777777777778	0.0373928849649	0.0238095238095	0.0376254180602	0.0263929618768	0.187683284457	0.018154311649	0.0175585284281	0.0263157894737
YDL018C	0.0740740740741	0.0420669955856	0.047619047619	0.0175585284281	0.0175953079179	0.152492668622	0.00907715582451	0.00752508361204	0.0263157894737
YDL021W	0.0814814814815	0.040508958712	0.0238095238095	0.0401337792642	0.0263929618768	0.175953079179	0	0	0.0394736842105
YDL022W	0.0888888888889	0.0459620877694	0.0238095238095	0.0852842809365	0.0703812316716	0.152492668622	0.00453857791225	0.00501672240803	0.0789473684211
YDL023C	0.0740740740741	0.0467411062062	0.166666666667	0.0426421404682	0.105571847507	0.105571847507	0.0317700453858	0.0351170568562	0.0482456140351
YDL024C	0.062962962963	0.0366138665282	0.0952380952381	0.0376254180602	0.0615835777126	0.123167155425	0.0249621785174	0.0225752508361	0.0350877192982
YDL026W	0.0407407407407	0.0420669955856	0.0714285714286	0.0351170568562	0.0791788856305	0.105571847507	0.0226928895613	0.0250836120401	0.0350877192982
YDL027C	0.0851851851852	0.0311607374708	0.047619047619	0.0200668896321	0.149560117302	0.0938416422287	0.0113464447806	0.0100334448161	0.030701754386
YDL030W	0.0740740740741	0.0366138665282	0.0238095238095	0.0326086956522	0.0439882697947	0.234604105572	0.0113464447806	0.0100334448161	0.0219298245614
YDL032W	0.062962962963	0.0397299402753	0.0714285714286	0.0351170568562	0.0615835777126	0.0821114369501	0.0136157337368	0.0125418060201	0.0263157894737
YDL033C	0.0814814814815	0.0334977927811	0.0714285714286	0.0326086956522	0.0263929618768	0.199413489736	0.0136157337368	0.0125418060201	0.0263157894737
YDL034W	0.0814814814815	0.0444040508959	0.0952380952381	0.0250836120401	0.0703812316716	0.134897360704	0.0226928895613	0.0225752508361	0.0219298245614
YDL035C	0.0703703703704	0.0288236821605	0.0238095238095	0.0476588628763	0.0791788856305	0.146627565982	0.0113464447806	0.0125418060201	0.0438596491228
YDL036C	0.0666666666667	0.0412879771488	0.0952380952381	0.0376254180602	0.0175953079179	0.158357771261	0.0226928895613	0.0200668896321	0.0438596491228
YDL037C	0.0518518518519	0.0264866268502	0.0714285714286	0.0200668896321	0.0615835777126	0.105571847507	0.0113464447806	0.00752508361204	0.0350877192982
YDL039C	0.0481481481481	0.0327187743443	0.047619047619	0.0275919732441	0.149560117302	0.0879765395894	0.0158850226929	0.0150501672241	0.0219298245614
YDL040C	0.107407407407	0.0350558296546	0.0714285714286	0.0326086956522	0.0527859237537	0.140762463343	0.0226928895613	0.0200668896321	0.0350877192982
YDL041W	0.0666666666667	0.0373928849649	0.047619047619	0.0351170568562	0.0703812316716	0.0938416422287	0.0249621785174	0.0275919732441	0.0482456140351
YDL042C	0.1	0.0358348480914	0.047619047619	0.0275919732441	0.0351906158358	0.1642228739	0.0158850226929	0.0175585284281	0.0175438596491
YDL043C	0.111111111111	0.0451830693326	0.0714285714286	0.0451505016722	0.0263929618768	0.123167155425	0.0226928895613	0.0250836120401	0.0745614035088
YDL044C	0.125925925926	0.0498571799533	0.0714285714286	0.0225752508361	0.0263929618768	0.175953079179	0.0113464447806	0.0100334448161	0.0219298245614
YDL046W	0.062962962963	0.0311607374708	0.0238095238095	0.0351170568562	0.0615835777126	0.134897360704	0.018154311649	0.0175585284281	0.0394736842105
YDL047W	0.0703703703704	0.0373928849649	0.0238095238095	0.0476588628763	0.0351906158358	0.17008797654	0.00907715582451	0.0100334448161	0.0570175438596
YDL049C	0.0740740740741	0.0420669955856	0.047619047619	0.0376254180602	0.0615835777126	0.123167155425	0.0113464447806	0.0125418060201	0.0526315789474
YDL050C	0.0518518518519	0.0467411062062	0.0714285714286	0.0376254180602	0.123167155425	0.134897360704	0.0113464447806	0.0125418060201	0.0263157894737
YDL051W	0.0925925925926	0.0545312905739	0.0952380952381	0.0275919732441	0.0791788856305	0.187683284457	0.0113464447806	0.0125418060201	0.0350877192982
YDL052C	0.0777777777778	0.0420669955856	0.0714285714286	0.0576923076923	0.0351906158358	0.0938416422287	0.0136157337368	0.0150501672241	0.0921052631579
YDL053C	0.103703703704	0.0381719034017	0.0238095238095	0.0200668896321	0.0527859237537	0.0879765395894	0.0158850226929	0.0175585284281	0.0263157894737
YDL054C	0.0333333333333	0.0436250324591	0.0238095238095	0.0351170568562	0.0703812316716	0.0527859237537	0.0204236006051	0.0225752508361	0.0394736842105
YDL055C	0.0851851851852	0.0467411062062	0.0238095238095	0.0877926421405	0.0439882697947	0.158357771261	0.00226928895613	0.00250836120401	0.0964912280702
YDL056W	0.1	0.0334977927811	0.0238095238095	0.0376254180602	0.0703812316716	0.140762463343	0.0226928895613	0.0225752508361	0.0526315789474
YDL057W	0.0888888888889	0.0241495715399	0.0714285714286	0.0351170568562	0.0439882697947	0.105571847507	0.0272314674735	0.0275919732441	0.0438596491228
YDL058W	0.0555555555556	0.0397299402753	0.0238095238095	0.0326086956522	0.0615835777126	0.187683284457	0.018154311649	0.0200668896321	0.0263157894737
YDL059C	0.0925925925926	0.0444040508959	0.047619047619	0.0376254180602	0.0703812316716	0.152492668622	0.0226928895613	0.0250836120401	0.0482456140351
YDL060W	0.114814814815	0.0366138665282	0.0714285714286	0.0401337792642	0.0615835777126	0.123167155425	0.0136157337368	0.0125418060201	0.0350877192982
YDL061C	0.062962962963	0.0444040508959	0.047619047619	0.0326086956522	0.0967741935484	0.0821114369501	0.00453857791225	0.00501672240803	0.0350877192982
YDL062W	0.0518518518519	0.0436250324591	0.0238095238095	0.0100334448161	0.0879765395894	0.129032258065	0.00907715582451	0.0100334448161	0.00877192982456
YDL065C	0.122222222222	0.0490781615165	0.0714285714286	0.0451505016722	0.0175953079179	0.275659824047	0.0113464447806	0.0100334448161	0.0394736842105
YDL066W	0.0962962962963	0.0444040508959	0.0714285714286	0.0627090301003	0.0351906158358	0.187683284457	0.0158850226929	0.0125418060201	0.0482456140351
YDL069C	0.0592592592593	0.0334977927811	0.0714285714286	0.0175585284281	0.0263929618768	0.181818181818	0.00907715582451	0.0100334448161	0.0219298245614
YDL070W	0.0592592592593	0.0381719034017	0.0238095238095	0.0275919732441	0.0615835777126	0.111436950147	0.0431164901664	0.0301003344482	0.030701754386
YDL071C	0.037037037037	0.0358348480914	0.047619047619	0.0250836120401	0.0879765395894	0.0645161290323	0.0385779122542	0.0401337792642	0.030701754386
YDL072C	0.0814814814815	0.0366138665282	0.047619047619	0.0200668896321	0.105571847507	0.0821114369501	0.0136157337368	0.0150501672241	0.0219298245614
YDL073W	0.0481481481481	0.0288236821605	0.047619047619	0.0200668896321	0.0791788856305	0.111436950147	0.00453857791225	0.00501672240803	0.030701754386
YDL074C	0.114814814815	0.0366138665282	0.0952380952381	0.0125418060201	0.0615835777126	0.187683284457	0.0204236006051	0.0200668896321	0.00877192982456
YDL075W	0.151851851852	0.0420669955856	0.0238095238095	0.0301003344482	0.0175953079179	0.175953079179	0.0113464447806	0.0100334448161	0.030701754386
YDL076C	0.0888888888889	0.0498571799533	0.047619047619	0.0376254180602	0.0791788856305	0.134897360704	0.0249621785174	0.0250836120401	0.0394736842105
YDL077C	0.0740740740741	0.040508958712	0.0238095238095	0.0326086956522	0.0175953079179	0.134897360704	0.0113464447806	0.0100334448161	0.030701754386
YDL078C	0.0925925925926	0.0420669955856	0.0238095238095	0.0602006688963	0.0527859237537	0.111436950147	0.0295007564297	0.0326086956522	0.0877192982456
YDL079C	0.1	0.0397299402753	0.0238095238095	0.0301003344482	0.0615835777126	0.175953079179	0.0136157337368	0.0125418060201	0.0175438596491
YDL080C	0.0555555555556	0.0397299402753	0.0238095238095	0.0326086956522	0.0439882697947	0.123167155425	0.0113464447806	0.0125418060201	0.0263157894737
YDL081C	0.111111111111	0.0389509218385	0.0238095238095	0.0476588628763	0.0263929618768	0.175953079179	0.0113464447806	0.0100334448161	0.0438596491228
YDL082W	0.0851851851852	0.0412879771488	0.047619047619	0.0326086956522	0.0615835777126	0.111436950147	0.00226928895613	0.00250836120401	0.0350877192982
YDL083C	0.0888888888889	0.0381719034017	0.0952380952381	0.0526755852843	0.0439882697947	0.146627565982	0.00907715582451	0.0100334448161	0.0701754385965
YDL085C-A	0.0888888888889	0.0490781615165	0.047619047619	0.0426421404682	0.00879765395894	0.187683284457	0.0136157337368	0.0150501672241	0.030701754386
YDL085W	0.0814814814815	0.0482991430797	0.0238095238095	0.0526755852843	0.0439882697947	0.129032258065	0.0249621785174	0.0200668896321	0.0701754385965
YDL086C-A	0.0481481481481	0.0467411062062	0.0238095238095	0.0602006688963	0.0879765395894	0.117302052786	0.0136157337368	0.0125418060201	0.0701754385965
YDL086W	0.0814814814815	0.0537522721371	0.0714285714286	0.0501672240803	0.0527859237537	0.129032258065	0.0295007564297	0.0326086956522	0.0657894736842
YDL088C	0.0666666666667	0.0389509218385	0.0238095238095	0.0326086956522	0.0527859237537	0.0703812316716	0.018154311649	0.0200668896321	0.0263157894737
YDL090C	0.103703703704	0.0334977927811	0.047619047619	0.0326086956522	0.0263929618768	0.205278592375	0.0158850226929	0.0125418060201	0.0219298245614
YDL091C	0.0666666666667	0.030381719034	0.0238095238095	0.0225752508361	0.0791788856305	0.158357771261	0.0113464447806	0.00752508361204	0.030701754386
YDL093W	0.0555555555556	0.0397299402753	0.047619047619	0.0476588628763	0.0703812316716	0.0938416422287	0.018154311649	0.0175585284281	0.0394736842105
YDL094C	0.0518518518519	0.0444040508959	0.0952380952381	0.0225752508361	0.0967741935484	0.111436950147	0.0204236006051	0.0225752508361	0.0131578947368
YDL095W	0.0555555555556	0.0428460140223	0.0238095238095	0.0677257525084	0.0175953079179	0.129032258065	0.0204236006051	0.0175585284281	0.0614035087719
YDL097C	0.107407407407	0.0467411062062	0.047619047619	0.0326086956522	0.0351906158358	0.193548387097	0.0226928895613	0.0200668896321	0.0394736842105
YDL099W	0.137037037037	0.0420669955856	0.0714285714286	0.0225752508361	0.0263929618768	0.258064516129	0.0158850226929	0.0175585284281	0.00877192982456
YDL100C	0.1	0.0327187743443	0.047619047619	0.0451505016722	0.0527859237537	0.129032258065	0.018154311649	0.0150501672241	0.0745614035088
YDL101C	0.122222222222	0.0366138665282	0.0714285714286	0.0351170568562	0.0439882697947	0.181818181818	0.0136157337368	0.0150501672241	0.0526315789474
YDL104C	0.0925925925926	0.0412879771488	0.0952380952381	0.0401337792642	0.0439882697947	0.187683284457	0.0226928895613	0.0175585284281	0.0482456140351
YDL105W	0.1	0.0296027005972	0.047619047619	0.0326086956522	0.0263929618768	0.205278592375	0.0158850226929	0.0125418060201	0.0394736842105
YDL106C	0.0888888888889	0.0358348480914	0.0238095238095	0.0275919732441	0.0263929618768	0.158357771261	0.0113464447806	0.0125418060201	0.0175438596491
YDL108W	0.0814814814815	0.0467411062062	0.0238095238095	0.0376254180602	0.0439882697947	0.146627565982	0.0204236006051	0.0200668896321	0.0526315789474
YDL109C	0.0777777777778	0.0444040508959	0.0714285714286	0.0351170568562	0.0351906158358	0.111436950147	0.0136157337368	0.0100334448161	0.0263157894737
YDL110C	0.0851851851852	0.0334977927811	0.0238095238095	0.0326086956522	0.00879765395894	0.228739002933	0.0204236006051	0.0225752508361	0.030701754386
YDL111C	0.0740740740741	0.0350558296546	0.0714285714286	0.0376254180602	0.0791788856305	0.17008797654	0.0113464447806	0.0125418060201	0.0438596491228
YDL112W	0.062962962963	0.0381719034017	0.0238095238095	0.0250836120401	0.0527859237537	0.1642228739	0.0113464447806	0.0125418060201	0.0350877192982
YDL113C	0.122222222222	0.0373928849649	0.0714285714286	0.0225752508361	0.0351906158358	0.205278592375	0.00907715582451	0.0100334448161	0.0219298245614
YDL114W	0.0703703703704	0.0342768112179	0.0714285714286	0.0301003344482	0.0703812316716	0.117302052786	0.0113464447806	0.0125418060201	0.0438596491228
YDL114W-A	0.0333333333333	0.0288236821605	0.0952380952381	0.0301003344482	0.0703812316716	0.0879765395894	0.0158850226929	0.0150501672241	0.0263157894737
YDL116W	0.0777777777778	0.0366138665282	0.047619047619	0.0225752508361	0.0703812316716	0.1642228739	0.0136157337368	0.0150501672241	0.0219298245614
YDL117W	0.1	0.0467411062062	0.0238095238095	0.0376254180602	0.0879765395894	0.129032258065	0.0113464447806	0.0125418060201	0.0482456140351
YDL118W	0.0703703703704	0.057647364321	0.0952380952381	0.0326086956522	0.0967741935484	0.0821114369501	0.018154311649	0.0200668896321	0.0263157894737
YDL119C	0.0888888888889	0.0490781615165	0.0238095238095	0.0401337792642	0.0439882697947	0.152492668622	0.018154311649	0.0175585284281	0.0438596491228
YDL120W	0.0925925925926	0.057647364321	0.0238095238095	0.0275919732441	0.0263929618768	0.193548387097	0.018154311649	0.0175585284281	0.0175438596491
YDL121C	0.0962962962963	0.05063619839	0.0714285714286	0.0275919732441	0.0703812316716	0.140762463343	0.00680786686838	0.00501672240803	0.0263157894737
YDL123W	0.0888888888889	0.0389509218385	0.0238095238095	0.0150501672241	0.0791788856305	0.0879765395894	0.0226928895613	0.0225752508361	0.0175438596491
YDL124W	0.0925925925926	0.0444040508959	0.0714285714286	0.0326086956522	0.0527859237537	0.175953079179	0.0113464447806	0.0125418060201	0.0394736842105
YDL128W	0.0407407407407	0.0311607374708	0.0238095238095	0.0476588628763	0.0527859237537	0.0938416422287	0.0113464447806	0.0125418060201	0.030701754386
YDL129W	0.0962962962963	0.0350558296546	0.0238095238095	0.0175585284281	0.0263929618768	0.228739002933	0.0136157337368	0.0125418060201	0.0219298245614
YDL132W	0.103703703704	0.0311607374708	0.0238095238095	0.0250836120401	0.0263929618768	0.146627565982	0.00680786686838	0.00501672240803	0.030701754386
YDL133C-A	0.0740740740741	0.0397299402753	0.047619047619	0.0301003344482	0.0439882697947	0.199413489736	0.00907715582451	0.0100334448161	0.0350877192982
YDL134C	0.0481481481481	0.0350558296546	0.0238095238095	0.0401337792642	0.0439882697947	0.175953079179	0.00907715582451	0.0100334448161	0.0350877192982
YDL135C	0.0962962962963	0.040508958712	0.0238095238095	0.0501672240803	0.0703812316716	0.181818181818	0.0136157337368	0.0150501672241	0.0438596491228
YDL137W	0.0925925925926	0.0350558296546	0.0238095238095	0.0576923076923	0.0615835777126	0.17008797654	0.0158850226929	0.0150501672241	0.0745614035088
YDL139C	0.12962962963	0.0389509218385	0.0952380952381	0.0275919732441	0.0263929618768	0.181818181818	0.0226928895613	0.0200668896321	0.030701754386
YDL140C	0.0814814814815	0.0397299402753	0.0238095238095	0.0727424749164	0.0439882697947	0.134897360704	0.0113464447806	0.0125418060201	0.0789473684211
YDL141W	0.0740740740741	0.0475201246429	0.0238095238095	0.0426421404682	0.0351906158358	0.111436950147	0.0113464447806	0.0125418060201	0.0482456140351
YDL143W	0.1	0.0514152168268	0.0714285714286	0.0677257525084	0.0703812316716	0.129032258065	0.0226928895613	0.0225752508361	0.0789473684211
YDL144C	0.062962962963	0.0264866268502	0.047619047619	0.0351170568562	0.0351906158358	0.152492668622	0.0317700453858	0.0351170568562	0.0526315789474
YDL145C	0.0444444444444	0.030381719034	0.0238095238095	0.0476588628763	0.0791788856305	0.111436950147	0.00907715582451	0.00752508361204	0.0394736842105
YDL147W	0.118518518519	0.0280446637237	0.0238095238095	0.0351170568562	0.0351906158358	0.181818181818	0.00226928895613	0.00250836120401	0.0482456140351
YDL148C	0.174074074074	0.0381719034017	0.0714285714286	0.0426421404682	0.0263929618768	0.193548387097	0.0136157337368	0.0125418060201	0.0570175438596
YDL149W	0.111111111111	0.0319397559076	0.047619047619	0.0326086956522	0.0527859237537	0.24633431085	0.0136157337368	0.0125418060201	0.0175438596491
YDL150W	0.174074074074	0.0280446637237	0.0238095238095	0.0351170568562	0.0263929618768	0.17008797654	0.0340393343419	0.0326086956522	0.0263157894737
YDL156W	0.103703703704	0.0272656452869	0.0238095238095	0.0401337792642	0.0175953079179	0.181818181818	0.018154311649	0.0175585284281	0.0394736842105
YDL157C	0.0888888888889	0.0444040508959	0.047619047619	0.0451505016722	0.0703812316716	0.146627565982	0.00680786686838	0.00501672240803	0.0482456140351
YDL158C	0.0481481481481	0.0428460140223	0.047619047619	0.0376254180602	0.114369501466	0.117302052786	0.00680786686838	0.00752508361204	0.0394736842105
YDL159C-B	0.0296296296296	0.0482991430797	0.0714285714286	0.0376254180602	0.114369501466	0.123167155425	0.0136157337368	0.0150501672241	0.0482456140351
YDL159W	0.0481481481481	0.040508958712	0.0952380952381	0.0275919732441	0.0263929618768	0.140762463343	0.0158850226929	0.0125418060201	0.0263157894737
YDL161W	0.159259259259	0.0490781615165	0.119047619048	0.0301003344482	0.0439882697947	0.187683284457	0.00907715582451	0.0100334448161	0.0438596491228
YDL163W	0.0814814814815	0.0459620877694	0.0714285714286	0.0426421404682	0.0879765395894	0.134897360704	0.0272314674735	0.0225752508361	0.0350877192982
YDL165W	0.0962962962963	0.0498571799533	0.047619047619	0.0351170568562	0.114369501466	0.134897360704	0.0249621785174	0.0200668896321	0.0263157894737
YDL166C	0.0851851851852	0.0436250324591	0.0238095238095	0.0376254180602	0.0439882697947	0.205278592375	0.018154311649	0.0200668896321	0.0394736842105
YDL167C	0.0888888888889	0.0514152168268	0.047619047619	0.0301003344482	0.0703812316716	0.146627565982	0.0158850226929	0.0150501672241	0.0219298245614
YDL168W	0.114814814815	0.0475201246429	0.0238095238095	0.0727424749164	0.0351906158358	0.111436950147	0.0272314674735	0.0301003344482	0.0657894736842
YDL169C	0.107407407407	0.0545312905739	0.047619047619	0.0326086956522	0.0175953079179	0.175953079179	0.018154311649	0.0125418060201	0.0394736842105
YDL170W	0.0962962962963	0.0350558296546	0.119047619048	0.0275919732441	0.0263929618768	0.181818181818	0.018154311649	0.0200668896321	0.0394736842105
YDL171C	0.0666666666667	0.0350558296546	0.0238095238095	0.0576923076923	0.0703812316716	0.181818181818	0.00907715582451	0.0100334448161	0.0570175438596
YDL172C	0.0407407407407	0.0373928849649	0.0714285714286	0.0401337792642	0.149560117302	0.0821114369501	0.018154311649	0.0200668896321	0.0350877192982
YDL173W	0.0740740740741	0.040508958712	0.119047619048	0.0526755852843	0.0703812316716	0.129032258065	0.0204236006051	0.0150501672241	0.0745614035088
YDL174C	0.0888888888889	0.0350558296546	0.0714285714286	0.0551839464883	0.0439882697947	0.158357771261	0.0158850226929	0.0175585284281	0.0350877192982
YDL176W	0.0703703703704	0.040508958712	0.047619047619	0.0476588628763	0.0263929618768	0.105571847507	0.0204236006051	0.0200668896321	0.0614035087719
YDL177C	0.0962962962963	0.0467411062062	0.0714285714286	0.0351170568562	0.00879765395894	0.140762463343	0.0113464447806	0.0125418060201	0.0394736842105
YDL178W	0.0777777777778	0.0350558296546	0.047619047619	0.0526755852843	0.0439882697947	0.199413489736	0.0158850226929	0.0175585284281	0.0526315789474
YDL179W	0.0703703703704	0.0444040508959	0.0238095238095	0.0301003344482	0.114369501466	0.0938416422287	0.00226928895613	0.00250836120401	0.030701754386
YDL180W	0.062962962963	0.0358348480914	0.0238095238095	0.0376254180602	0.131964809384	0.0938416422287	0.018154311649	0.0200668896321	0.0350877192982
YDL181W	0.0703703703704	0.0319397559076	0.0238095238095	0.0301003344482	0.0791788856305	0.140762463343	0.0226928895613	0.0250836120401	0.0219298245614
YDL182W	0.0851851851852	0.0366138665282	0.0952380952381	0.0576923076923	0.0615835777126	0.1642228739	0.00226928895613	0.00250836120401	0.0438596491228
YDL185C-A	0.0592592592593	0.0436250324591	0.119047619048	0.0376254180602	0.0791788856305	0.129032258065	0.0136157337368	0.0150501672241	0.0350877192982
YDL186W	0.1	0.0451830693326	0.0714285714286	0.0200668896321	0.0615835777126	0.181818181818	0.0226928895613	0.0225752508361	0.0219298245614
YDL187C	0.0703703703704	0.0358348480914	0.119047619048	0.0250836120401	0.114369501466	0.0703812316716	0.018154311649	0.0150501672241	0.0219298245614
YDL188C	0.0407407407407	0.0342768112179	0.0238095238095	0.0526755852843	0.0263929618768	0.222873900293	0.0136157337368	0.0150501672241	0.0482456140351
YDL189W	0.1	0.0521942352636	0.047619047619	0.0301003344482	0.0967741935484	0.1642228739	0.0136157337368	0.0125418060201	0.0219298245614
YDL190C	0.0666666666667	0.0288236821605	0.0238095238095	0.0175585284281	0.0439882697947	0.152492668622	0.00453857791225	0.00501672240803	0.0175438596491
YDL191W	0.0962962962963	0.0358348480914	0.0714285714286	0.0250836120401	0.0439882697947	0.152492668622	0.00680786686838	0.00752508361204	0.0263157894737
YDL192W	0.103703703704	0.0381719034017	0.0238095238095	0.0576923076923	0.0615835777126	0.152492668622	0.00907715582451	0.0100334448161	0.0833333333333
YDL193W	0.0851851851852	0.0381719034017	0.0238095238095	0.0376254180602	0.0439882697947	0.187683284457	0.0204236006051	0.0200668896321	0.0438596491228
YDL195W	0.0666666666667	0.0350558296546	0.0238095238095	0.0727424749164	0.0879765395894	0.111436950147	0.00680786686838	0.00501672240803	0.0789473684211
YDL196W	0.0555555555556	0.0373928849649	0.0714285714286	0.0602006688963	0.114369501466	0.117302052786	0.0136157337368	0.0125418060201	0.0570175438596
YDL197C	0.122222222222	0.0280446637237	0.0238095238095	0.0200668896321	0.0175953079179	0.17008797654	0.0272314674735	0.0225752508361	0.0175438596491
YDL199C	0.0518518518519	0.0350558296546	0.047619047619	0.0376254180602	0.0615835777126	0.123167155425	0.0226928895613	0.0225752508361	0.0482456140351
YDL200C	0.0851851851852	0.0444040508959	0.119047619048	0.0275919732441	0.0439882697947	0.1642228739	0.0158850226929	0.0150501672241	0.0350877192982
YDL201W	0.118518518519	0.0397299402753	0.047619047619	0.0376254180602	0.0351906158358	0.17008797654	0.0158850226929	0.0125418060201	0.0394736842105
YDL202W	0.125925925926	0.0428460140223	0.0238095238095	0.0376254180602	0.0703812316716	0.175953079179	0.018154311649	0.0150501672241	0.0526315789474
YDL205C	0.0777777777778	0.0428460140223	0.0238095238095	0.0376254180602	0.0527859237537	0.152492668622	0.0272314674735	0.0275919732441	0.0526315789474
YDL207W	0.12962962963	0.0350558296546	0.0714285714286	0.0150501672241	0.0967741935484	0.152492668622	0.0249621785174	0.0250836120401	0.0175438596491
YDL208W	0.155555555556	0.0366138665282	0.142857142857	0.0351170568562	0.0527859237537	0.134897360704	0.0136157337368	0.0150501672241	0.0438596491228
YDL210W	0.0666666666667	0.0451830693326	0.047619047619	0.0928093645485	0.0439882697947	0.105571847507	0.0113464447806	0.0125418060201	0.114035087719
YDL212W	0.0740740740741	0.05063619839	0.047619047619	0.0451505016722	0.0967741935484	0.0821114369501	0.00453857791225	0.00501672240803	0.0657894736842
YDL213C	0.133333333333	0.0444040508959	0.0952380952381	0.0451505016722	0.00879765395894	0.187683284457	0.00680786686838	0.00752508361204	0.0438596491228
YDL215C	0.062962962963	0.0342768112179	0.0238095238095	0.0376254180602	0.0967741935484	0.1642228739	0.0158850226929	0.0175585284281	0.030701754386
YDL216C	0.0851851851852	0.0373928849649	0.0714285714286	0.0326086956522	0.0791788856305	0.117302052786	0.0295007564297	0.0250836120401	0.0438596491228
YDL219W	0.107407407407	0.0420669955856	0.0714285714286	0.0376254180602	0.0879765395894	0.140762463343	0.0204236006051	0.0175585284281	0.0394736842105
YDL220C	0.0777777777778	0.0342768112179	0.142857142857	0.0175585284281	0.0527859237537	0.158357771261	0.018154311649	0.0150501672241	0.0219298245614
YDL223C	0.1	0.0342768112179	0.047619047619	0.0426421404682	0.0967741935484	0.158357771261	0.0158850226929	0.0175585284281	0.030701754386
YDL224C	0.0666666666667	0.0311607374708	0.0238095238095	0.0175585284281	0.0703812316716	0.140762463343	0.00680786686838	0.00752508361204	0.0175438596491
YDL228C	0.0777777777778	0.0467411062062	0.047619047619	0.0501672240803	0.140762463343	0.134897360704	0.00907715582451	0.00752508361204	0.0570175438596
YDL229W	0.118518518519	0.0389509218385	0.0714285714286	0.0852842809365	0.0615835777126	0.175953079179	0.00453857791225	0.00501672240803	0.100877192982
YDL230W	0.0740740740741	0.0420669955856	0.0238095238095	0.0376254180602	0.0351906158358	0.152492668622	0.0272314674735	0.0250836120401	0.0570175438596
YDL231C	0.0777777777778	0.0412879771488	0.047619047619	0.0551839464883	0.00879765395894	0.175953079179	0.0226928895613	0.0200668896321	0.0657894736842
YDL235C	0.0518518518519	0.030381719034	0.0238095238095	0.0376254180602	0.0791788856305	0.152492668622	0.0113464447806	0.0125418060201	0.0263157894737
YDL236W	0.0851851851852	0.0381719034017	0.0238095238095	0.0802675585284	0.0879765395894	0.123167155425	0.00453857791225	0.00501672240803	0.0833333333333
YDL239C	0.0740740740741	0.0373928849649	0.047619047619	0.0225752508361	0.0703812316716	0.1642228739	0.0136157337368	0.0125418060201	0.030701754386
YDL240W	0.0814814814815	0.0444040508959	0.0238095238095	0.0326086956522	0.0351906158358	0.134897360704	0.0113464447806	0.0125418060201	0.0350877192982
YDL242W	0.062962962963	0.0381719034017	0.0714285714286	0.0275919732441	0.0527859237537	0.1642228739	0.018154311649	0.0175585284281	0.0350877192982
YDL244W	0.118518518519	0.05063619839	0.047619047619	0.0627090301003	0.0615835777126	0.111436950147	0.00226928895613	0.00250836120401	0.0833333333333
YDL247W	0.0703703703704	0.0459620877694	0.047619047619	0.0326086956522	0.0263929618768	0.199413489736	0.018154311649	0.0200668896321	0.0263157894737
YDR001C	0.114814814815	0.040508958712	0.0238095238095	0.0526755852843	0.0703812316716	0.1642228739	0.00453857791225	0.00501672240803	0.0394736842105
YDR003W	0.0703703703704	0.0397299402753	0.047619047619	0.0275919732441	0.0527859237537	0.211143695015	0.0226928895613	0.0250836120401	0.0263157894737
YDR003W-A	0.0666666666667	0.0389509218385	0.0952380952381	0.0401337792642	0.105571847507	0.146627565982	0.0226928895613	0.0200668896321	0.0394736842105
YDR005C	0.0592592592593	0.0327187743443	0.047619047619	0.0275919732441	0.0615835777126	0.134897360704	0.0136157337368	0.0125418060201	0.0175438596491
YDR006C	0.0703703703704	0.0319397559076	0.0238095238095	0.0175585284281	0.0703812316716	0.117302052786	0.0158850226929	0.0150501672241	0.0219298245614
YDR008C	0.0481481481481	0.0444040508959	0.0952380952381	0.0200668896321	0.0703812316716	0.0469208211144	0.0249621785174	0.0225752508361	0.0175438596491
YDR010C	0.0555555555556	0.0467411062062	0.119047619048	0.0426421404682	0.0703812316716	0.129032258065	0.0408472012103	0.0376254180602	0.0526315789474
YDR012W	0.107407407407	0.0420669955856	0.0714285714286	0.0827759197324	0.0527859237537	0.0879765395894	0.00453857791225	0.00501672240803	0.109649122807
YDR013W	0.1	0.0350558296546	0.0714285714286	0.0275919732441	0.0351906158358	0.1642228739	0.0158850226929	0.0150501672241	0.0394736842105
YDR014W	0.0925925925926	0.0342768112179	0.0714285714286	0.0150501672241	0.0703812316716	0.187683284457	0.0113464447806	0.00752508361204	0.0131578947368
YDR017C	0.0888888888889	0.0366138665282	0.0238095238095	0.0401337792642	0.0263929618768	0.181818181818	0.0272314674735	0.0301003344482	0.0394736842105
YDR018C	0.103703703704	0.0459620877694	0.047619047619	0.0376254180602	0.0703812316716	0.105571847507	0.018154311649	0.0125418060201	0.0526315789474
YDR021W	0.111111111111	0.0428460140223	0.047619047619	0.0426421404682	0.0263929618768	0.129032258065	0.0136157337368	0.0150501672241	0.0350877192982
YDR023W	0.125925925926	0.0366138665282	0.0714285714286	0.0602006688963	0.0615835777126	0.217008797654	0.0113464447806	0.0100334448161	0.0570175438596
YDR025W	0.0925925925926	0.0412879771488	0.142857142857	0.0476588628763	0.0527859237537	0.129032258065	0.00907715582451	0.0100334448161	0.0526315789474
YDR026C	0.140740740741	0.0334977927811	0.0238095238095	0.0351170568562	0.0439882697947	0.217008797654	0.0226928895613	0.0200668896321	0.0263157894737
YDR027C	0.0777777777778	0.0366138665282	0.0238095238095	0.0150501672241	0.0703812316716	0.146627565982	0.0204236006051	0.0225752508361	0.0175438596491
YDR029W	0.0777777777778	0.030381719034	0.0238095238095	0.0376254180602	0.149560117302	0.0938416422287	0.0136157337368	0.0150501672241	0.0438596491228
YDR030C	0.0592592592593	0.0381719034017	0.047619047619	0.0526755852843	0.0263929618768	0.175953079179	0.0113464447806	0.0125418060201	0.0526315789474
YDR031W	0.107407407407	0.0420669955856	0.047619047619	0.0351170568562	0.0351906158358	0.193548387097	0.018154311649	0.0200668896321	0.0263157894737
YDR032C	0.0851851851852	0.0397299402753	0.047619047619	0.0551839464883	0.0351906158358	0.111436950147	0.00907715582451	0.0100334448161	0.0877192982456
YDR034C	0.062962962963	0.0358348480914	0.0238095238095	0.0225752508361	0.0791788856305	0.134897360704	0.018154311649	0.0200668896321	0.0263157894737
YDR034C-D	0.0518518518519	0.040508958712	0.0952380952381	0.0275919732441	0.0967741935484	0.105571847507	0.0113464447806	0.0125418060201	0.030701754386
YDR034W-B	0.0592592592593	0.0366138665282	0.0714285714286	0.0401337792642	0.0527859237537	0.0762463343109	0.00907715582451	0.0100334448161	0.0263157894737
YDR035W	0.0592592592593	0.0412879771488	0.0238095238095	0.0677257525084	0.0527859237537	0.181818181818	0.00453857791225	0.00501672240803	0.0614035087719
YDR036C	0.037037037037	0.040508958712	0.0714285714286	0.0351170568562	0.0527859237537	0.099706744868	0.0136157337368	0.0125418060201	0.0263157894737
YDR041W	0.0814814814815	0.0545312905739	0.119047619048	0.0426421404682	0.0351906158358	0.140762463343	0.0113464447806	0.0100334448161	0.0394736842105
YDR042C	0.0703703703704	0.0444040508959	0.047619047619	0.0250836120401	0.105571847507	0.099706744868	0.0204236006051	0.0200668896321	0.0263157894737
YDR043C	0.0740740740741	0.0381719034017	0.0238095238095	0.0125418060201	0.0615835777126	0.134897360704	0.0226928895613	0.0225752508361	0.0131578947368
YDR044W	0.0962962962963	0.0381719034017	0.0238095238095	0.0827759197324	0.0527859237537	0.117302052786	0.00680786686838	0.00752508361204	0.114035087719
YDR048C	0.0592592592593	0.0272656452869	0.047619047619	0.0250836120401	0.131964809384	0.099706744868	0.00453857791225	0.00501672240803	0.0263157894737
YDR049W	0.114814814815	0.0311607374708	0.119047619048	0.0376254180602	0.0351906158358	0.217008797654	0.0340393343419	0.0376254180602	0.0175438596491
YDR051C	0.107407407407	0.0319397559076	0.0714285714286	0.0526755852843	0.0351906158358	0.17008797654	0.0113464447806	0.0125418060201	0.0657894736842
YDR052C	0.103703703704	0.0296027005972	0.0238095238095	0.0250836120401	0.0263929618768	0.134897360704	0.0158850226929	0.0175585284281	0.0394736842105
YDR053W	0.0518518518519	0.0467411062062	0.0952380952381	0.0250836120401	0.149560117302	0.0879765395894	0.0317700453858	0.0301003344482	0.0131578947368
YDR054C	0.0703703703704	0.0373928849649	0.0238095238095	0.0200668896321	0.105571847507	0.146627565982	0.0113464447806	0.0100334448161	0.030701754386
YDR055W	0.0333333333333	0.0412879771488	0.0238095238095	0.0526755852843	0.0967741935484	0.0879765395894	0.0158850226929	0.0150501672241	0.0350877192982
YDR056C	0.118518518519	0.0420669955856	0.0238095238095	0.0301003344482	0.0263929618768	0.193548387097	0.018154311649	0.0200668896321	0.030701754386
YDR057W	0.0592592592593	0.040508958712	0.0714285714286	0.0401337792642	0.0351906158358	0.17008797654	0.018154311649	0.0175585284281	0.0394736842105
YDR058C	0.0777777777778	0.0490781615165	0.119047619048	0.0351170568562	0.0879765395894	0.134897360704	0.00907715582451	0.00752508361204	0.0263157894737
YDR059C	0.0666666666667	0.0444040508959	0.047619047619	0.0250836120401	0.105571847507	0.129032258065	0.0249621785174	0.0275919732441	0.0350877192982
YDR060W	0.137037037037	0.0444040508959	0.0714285714286	0.0225752508361	0.0615835777126	0.240469208211	0.0158850226929	0.0125418060201	0.0175438596491
YDR061W	0.0777777777778	0.0373928849649	0.0238095238095	0.0476588628763	0.0615835777126	0.152492668622	0.0226928895613	0.0225752508361	0.0394736842105
YDR063W	0.062962962963	0.0381719034017	0.047619047619	0.0301003344482	0.0351906158358	0.199413489736	0.018154311649	0.0175585284281	0.0263157894737
YDR065W	0.114814814815	0.0420669955856	0.047619047619	0.0200668896321	0.0791788856305	0.123167155425	0.0158850226929	0.0175585284281	0.0131578947368
YDR066C	0.0777777777778	0.0498571799533	0.0238095238095	0.0150501672241	0.0615835777126	0.123167155425	0.018154311649	0.0175585284281	0.0175438596491
YDR068W	0.103703703704	0.0482991430797	0.0714285714286	0.0125418060201	0.0439882697947	0.222873900293	0.00907715582451	0.00752508361204	0.0131578947368
YDR069C	0.0925925925926	0.040508958712	0.142857142857	0.0275919732441	0.0791788856305	0.117302052786	0.00226928895613	0.00250836120401	0.030701754386
YDR070C	0.0814814814815	0.0412879771488	0.047619047619	0.0275919732441	0.0351906158358	0.17008797654	0.00907715582451	0.0100334448161	0.0263157894737
YDR071C	0.0962962962963	0.0428460140223	0.0238095238095	0.0376254180602	0.0615835777126	0.146627565982	0.00907715582451	0.00752508361204	0.0350877192982
YDR073W	0.0518518518519	0.0490781615165	0.0714285714286	0.0250836120401	0.0175953079179	0.105571847507	0.0136157337368	0.0125418060201	0.0219298245614
YDR074W	0.0851851851852	0.040508958712	0.0238095238095	0.0376254180602	0.0351906158358	0.181818181818	0.0158850226929	0.0175585284281	0.0350877192982
YDR075W	0.0777777777778	0.0373928849649	0.0238095238095	0.0451505016722	0.0351906158358	0.175953079179	0.0113464447806	0.0125418060201	0.0570175438596
YDR076W	0.0851851851852	0.0451830693326	0.0952380952381	0.0200668896321	0.0615835777126	0.140762463343	0.0340393343419	0.0376254180602	0.0263157894737
YDR077W	0.0444444444444	0.0475201246429	0.0238095238095	0.0401337792642	0.0703812316716	0.0703812316716	0.00226928895613	0.00250836120401	0.0350877192982
YDR078C	0.103703703704	0.0631004933783	0.0714285714286	0.0301003344482	0.0703812316716	0.146627565982	0.0113464447806	0.0100334448161	0.0350877192982
YDR080W	0.0555555555556	0.0397299402753	0.047619047619	0.0150501672241	0.0439882697947	0.293255131965	0.018154311649	0.0200668896321	0.0175438596491
YDR082W	0.107407407407	0.0358348480914	0.119047619048	0.0301003344482	0.0791788856305	0.158357771261	0.0226928895613	0.0225752508361	0.0350877192982
YDR083W	0.137037037037	0.0412879771488	0.0714285714286	0.0351170568562	0.0263929618768	0.205278592375	0.0113464447806	0.00752508361204	0.0394736842105
YDR084C	0.0444444444444	0.0296027005972	0.0952380952381	0.0351170568562	0.105571847507	0.0762463343109	0.0158850226929	0.0150501672241	0.0482456140351
YDR086C	0.0925925925926	0.0412879771488	0.0238095238095	0.0351170568562	0.0439882697947	0.140762463343	0.00907715582451	0.00752508361204	0.0438596491228
YDR088C	0.125925925926	0.0451830693326	0.0238095238095	0.0351170568562	0.0263929618768	0.175953079179	0.00907715582451	0.00752508361204	0.0394736842105
YDR090C	0.0518518518519	0.0381719034017	0.047619047619	0.0376254180602	0.0879765395894	0.0703812316716	0.0136157337368	0.0150501672241	0.0526315789474
YDR095C	0.0481481481481	0.0560893274474	0.0714285714286	0.0476588628763	0.0791788856305	0.0645161290323	0.0499243570348	0.0551839464883	0.0438596491228
YDR096W	0.0740740740741	0.0381719034017	0.0238095238095	0.0301003344482	0.0527859237537	0.158357771261	0.0204236006051	0.0200668896321	0.0394736842105
YDR097C	0.111111111111	0.0373928849649	0.0238095238095	0.0225752508361	0.0615835777126	0.158357771261	0.0158850226929	0.0175585284281	0.0263157894737
YDR098C	0.0777777777778	0.0381719034017	0.0952380952381	0.0250836120401	0.0967741935484	0.0879765395894	0.0226928895613	0.0250836120401	0.0263157894737
YDR098C-A	0.0259259259259	0.0459620877694	0.0714285714286	0.0275919732441	0.0879765395894	0.0821114369501	0.00680786686838	0.00752508361204	0.0350877192982
YDR103W	0.0888888888889	0.0428460140223	0.0238095238095	0.0250836120401	0.114369501466	0.117302052786	0.00907715582451	0.00501672240803	0.030701754386
YDR107C	0.0592592592593	0.0397299402753	0.0714285714286	0.0426421404682	0.0703812316716	0.1642228739	0.0113464447806	0.0125418060201	0.0438596491228
YDR110W	0.0666666666667	0.0358348480914	0.047619047619	0.0351170568562	0.0175953079179	0.211143695015	0.00680786686838	0.00501672240803	0.0263157894737
YDR111C	0.0962962962963	0.0366138665282	0.0238095238095	0.0351170568562	0.0439882697947	0.175953079179	0.0272314674735	0.0275919732441	0.030701754386
YDR112W	0.0851851851852	0.0545312905739	0.0714285714286	0.0376254180602	0.105571847507	0.058651026393	0.0204236006051	0.0200668896321	0.030701754386
YDR114C	0.0666666666667	0.0451830693326	0.047619047619	0.0326086956522	0.131964809384	0.117302052786	0.0295007564297	0.0301003344482	0.0263157894737
YDR116C	0.114814814815	0.0498571799533	0.0238095238095	0.0351170568562	0.0175953079179	0.129032258065	0.0249621785174	0.0225752508361	0.0526315789474
YDR117C	0.0814814814815	0.0537522721371	0.0952380952381	0.0250836120401	0.0879765395894	0.140762463343	0.0204236006051	0.0175585284281	0.0263157894737
YDR118W-A	0.0888888888889	0.0444040508959	0.142857142857	0.0225752508361	0.0351906158358	0.111436950147	0.0272314674735	0.0301003344482	0.030701754386
YDR119W-A	0.0407407407407	0.0467411062062	0.047619047619	0.0426421404682	0.0527859237537	0.105571847507	0.0226928895613	0.0250836120401	0.0438596491228
YDR120C	0.107407407407	0.05063619839	0.0714285714286	0.0526755852843	0.0703812316716	0.140762463343	0.0340393343419	0.0376254180602	0.0394736842105
YDR121W	0.125925925926	0.0428460140223	0.0238095238095	0.0326086956522	0.0351906158358	0.140762463343	0.0249621785174	0.0275919732441	0.030701754386
YDR122W	0.0666666666667	0.0381719034017	0.0238095238095	0.0501672240803	0.0351906158358	0.146627565982	0.0204236006051	0.0225752508361	0.0394736842105
YDR123C	0.0407407407407	0.0381719034017	0.047619047619	0.0225752508361	0.0351906158358	0.0821114369501	0.018154311649	0.0175585284281	0.0219298245614
YDR124W	0.107407407407	0.0444040508959	0.119047619048	0.0351170568562	0.0439882697947	0.129032258065	0.0295007564297	0.0275919732441	0.030701754386
YDR125C	0.0740740740741	0.0498571799533	0.119047619048	0.0301003344482	0.0351906158358	0.193548387097	0.0204236006051	0.0200668896321	0.0263157894737
YDR126W	0.0518518518519	0.0482991430797	0.0714285714286	0.0275919732441	0.0967741935484	0.123167155425	0.00907715582451	0.0100334448161	0.0131578947368
YDR127W	0.062962962963	0.05063619839	0.0238095238095	0.0802675585284	0.0615835777126	0.123167155425	0.0113464447806	0.0125418060201	0.0789473684211
YDR128W	0.0740740740741	0.040508958712	0.047619047619	0.0351170568562	0.0351906158358	0.0821114369501	0.00907715582451	0.0100334448161	0.0438596491228
YDR129C	0.103703703704	0.0311607374708	0.047619047619	0.0551839464883	0.0703812316716	0.17008797654	0.0113464447806	0.0125418060201	0.0570175438596
YDR130C	0.0962962962963	0.0280446637237	0.0714285714286	0.0200668896321	0.0263929618768	0.187683284457	0.00907715582451	0.0100334448161	0.0219298245614
YDR133C	0.0518518518519	0.0257076084134	0.0238095238095	0.0426421404682	0.0703812316716	0.0469208211144	0.0113464447806	0.0125418060201	0.0570175438596
YDR135C	0.0666666666667	0.040508958712	0.047619047619	0.0326086956522	0.0703812316716	0.105571847507	0.018154311649	0.0175585284281	0.0438596491228
YDR136C	0.0481481481481	0.0412879771488	0.166666666667	0.0426421404682	0.105571847507	0.129032258065	0.0249621785174	0.0275919732441	0.0394736842105
YDR139C	0.0888888888889	0.040508958712	0.047619047619	0.0326086956522	0.0439882697947	0.181818181818	0.0113464447806	0.0100334448161	0.0438596491228
YDR140W	0.0777777777778	0.0373928849649	0.0238095238095	0.0301003344482	0.0703812316716	0.134897360704	0.0272314674735	0.0301003344482	0.0350877192982
YDR142C	0.062962962963	0.0288236821605	0.0238095238095	0.0426421404682	0.0703812316716	0.129032258065	0.0113464447806	0.0125418060201	0.0526315789474
YDR143C	0.0740740740741	0.0342768112179	0.0238095238095	0.0376254180602	0.0703812316716	0.105571847507	0.0136157337368	0.0150501672241	0.0394736842105
YDR144C	0.062962962963	0.0467411062062	0.0238095238095	0.0576923076923	0.0615835777126	0.152492668622	0.0204236006051	0.0200668896321	0.0482456140351
YDR145W	0.0962962962963	0.0592054011945	0.0714285714286	0.0326086956522	0.0879765395894	0.129032258065	0.00907715582451	0.00752508361204	0.0350877192982
YDR146C	0.0851851851852	0.0459620877694	0.0238095238095	0.0301003344482	0.0527859237537	0.1642228739	0.0158850226929	0.0125418060201	0.0219298245614
YDR147W	0.062962962963	0.0428460140223	0.047619047619	0.0326086956522	0.0351906158358	0.146627565982	0.0113464447806	0.0125418060201	0.0350877192982
YDR148C	0.114814814815	0.0296027005972	0.0238095238095	0.0576923076923	0.0791788856305	0.123167155425	0.018154311649	0.0200668896321	0.0438596491228
YDR149C	0.0481481481481	0.0412879771488	0.047619047619	0.0150501672241	0.149560117302	0.0821114369501	0.00453857791225	0.00501672240803	0.00438596491228
YDR150W	0.12962962963	0.0350558296546	0.0714285714286	0.0100334448161	0.0527859237537	0.17008797654	0.0158850226929	0.0175585284281	0.0131578947368
YDR151C	0.0777777777778	0.0381719034017	0.0238095238095	0.0275919732441	0.0351906158358	0.1642228739	0.00907715582451	0.0100334448161	0.0131578947368
YDR152W	0.148148148148	0.0545312905739	0.047619047619	0.0376254180602	0.0351906158358	0.240469208211	0.0113464447806	0.0125418060201	0.0438596491228
YDR153C	0.0851851851852	0.0327187743443	0.0238095238095	0.0275919732441	0.0175953079179	0.146627565982	0.0113464447806	0.0125418060201	0.0438596491228
YDR156W	0.0592592592593	0.0389509218385	0.0952380952381	0.0351170568562	0.0879765395894	0.146627565982	0.0158850226929	0.0175585284281	0.0350877192982
YDR158W	0.0925925925926	0.0381719034017	0.0238095238095	0.0652173913043	0.0967741935484	0.152492668622	0.00907715582451	0.00752508361204	0.0745614035088
YDR159W	0.0962962962963	0.0311607374708	0.047619047619	0.0175585284281	0.0879765395894	0.111436950147	0.0158850226929	0.0175585284281	0.0175438596491
YDR162C	0.0518518518519	0.0334977927811	0.0238095238095	0.0451505016722	0.0439882697947	0.193548387097	0.0113464447806	0.0125418060201	0.0570175438596
YDR163W	0.125925925926	0.0366138665282	0.047619047619	0.0301003344482	0	0.211143695015	0.018154311649	0.0200668896321	0.0131578947368
YDR164C	0.0703703703704	0.0334977927811	0.047619047619	0.0275919732441	0.0439882697947	0.181818181818	0.0158850226929	0.0150501672241	0.0219298245614
YDR166C	0.1	0.0311607374708	0.0238095238095	0.0250836120401	0.0703812316716	0.1642228739	0.0113464447806	0.00752508361204	0.030701754386
YDR168W	0.111111111111	0.0350558296546	0.047619047619	0.0150501672241	0.0527859237537	0.205278592375	0.00453857791225	0.00501672240803	0.00877192982456
YDR169C	0.1	0.0444040508959	0.0238095238095	0.0275919732441	0.0263929618768	0.123167155425	0.0136157337368	0.0150501672241	0.0350877192982
YDR169C-A	0.0481481481481	0.0467411062062	0.0238095238095	0.0376254180602	0.0439882697947	0.152492668622	0.018154311649	0.0175585284281	0.030701754386
YDR170W-A	0.0407407407407	0.040508958712	0.0714285714286	0.0275919732441	0.0879765395894	0.0821114369501	0.00680786686838	0.00752508361204	0.030701754386
YDR172W	0.137037037037	0.040508958712	0.0238095238095	0.0953177257525	0.0351906158358	0.0410557184751	0.00680786686838	0.00501672240803	0.0745614035088
YDR174W	0.114814814815	0.0444040508959	0.047619047619	0.0150501672241	0.0527859237537	0.175953079179	0.0136157337368	0.0125418060201	0.0219298245614
YDR175C	0.0851851851852	0.0459620877694	0.047619047619	0.0351170568562	0.0263929618768	0.181818181818	0.018154311649	0.0200668896321	0.0526315789474
YDR177W	0.118518518519	0.040508958712	0.0238095238095	0.0150501672241	0.0351906158358	0.134897360704	0.0226928895613	0.0175585284281	0.0263157894737
YDR178W	0.062962962963	0.0444040508959	0.0238095238095	0.0301003344482	0.0527859237537	0.117302052786	0.00680786686838	0.00501672240803	0.0482456140351
YDR179C	0.103703703704	0.0436250324591	0.0952380952381	0.0326086956522	0.0263929618768	0.181818181818	0.0158850226929	0.0150501672241	0.0219298245614
YDR179W-A	0.0888888888889	0.0428460140223	0.047619047619	0.0225752508361	0.0879765395894	0.134897360704	0.00907715582451	0.00752508361204	0.0219298245614
YDR181C	0.1	0.0451830693326	0.047619047619	0.0250836120401	0.0351906158358	0.258064516129	0.0136157337368	0.0100334448161	0.0219298245614
YDR182W-A	0.0666666666667	0.0467411062062	0.0714285714286	0.0426421404682	0.0615835777126	0.0821114369501	0.0113464447806	0.0100334448161	0.0350877192982
YDR183C-A	0.0444444444444	0.0412879771488	0.0952380952381	0.0175585284281	0.0703812316716	0.0703812316716	0.00907715582451	0.0100334448161	0.030701754386
YDR186C	0.0888888888889	0.0225915346663	0.0238095238095	0.0351170568562	0.0527859237537	0.140762463343	0.0204236006051	0.0200668896321	0.0394736842105
YDR187C	0.0518518518519	0.0296027005972	0.0952380952381	0.0401337792642	0.0703812316716	0.0762463343109	0.0408472012103	0.0401337792642	0.030701754386
YDR190C	0.122222222222	0.0529732537003	0.0952380952381	0.0677257525084	0.0527859237537	0.105571847507	0.0226928895613	0.0250836120401	0.0921052631579
YDR191W	0.062962962963	0.0451830693326	0.047619047619	0.0301003344482	0.00879765395894	0.140762463343	0.0226928895613	0.0250836120401	0.0263157894737
YDR193W	0.0481481481481	0.0482991430797	0.0952380952381	0.0451505016722	0.0527859237537	0.0821114369501	0.0249621785174	0.0250836120401	0.0657894736842
YDR194C	0.114814814815	0.0498571799533	0.0714285714286	0.0326086956522	0.0527859237537	0.187683284457	0	0	0.0482456140351
YDR194W-A	0.0925925925926	0.0366138665282	0.0238095238095	0.0326086956522	0.0351906158358	0.105571847507	0.0136157337368	0.0150501672241	0.0350877192982
YDR195W	0.137037037037	0.0397299402753	0.0238095238095	0.0301003344482	0.0703812316716	0.117302052786	0.00680786686838	0.00752508361204	0.0263157894737
YDR196C	0.0962962962963	0.0475201246429	0.0952380952381	0.0426421404682	0.0175953079179	0.181818181818	0.0113464447806	0.0125418060201	0.030701754386
YDR197W	0.0703703703704	0.0389509218385	0.0238095238095	0.0225752508361	0.0615835777126	0.123167155425	0.0136157337368	0.0150501672241	0.0263157894737
YDR199W	0.0407407407407	0.0436250324591	0.047619047619	0.0150501672241	0.114369501466	0.058651026393	0.00907715582451	0.0100334448161	0.0219298245614
YDR202C	0.0740740740741	0.0436250324591	0.0714285714286	0.0301003344482	0.0703812316716	0.146627565982	0.0204236006051	0.0225752508361	0.030701754386
YDR203W	0.0703703703704	0.0436250324591	0.047619047619	0.0501672240803	0.0703812316716	0.099706744868	0.0226928895613	0.0225752508361	0.0350877192982
YDR204W	0.0703703703704	0.0436250324591	0.0238095238095	0.0576923076923	0.0439882697947	0.123167155425	0.0249621785174	0.0250836120401	0.0570175438596
YDR205W	0.0666666666667	0.040508958712	0.0714285714286	0.0100334448161	0.0967741935484	0.099706744868	0.0158850226929	0.0125418060201	0.00438596491228
YDR206W	0.062962962963	0.0350558296546	0.0238095238095	0.0376254180602	0.105571847507	0.140762463343	0.018154311649	0.0175585284281	0.0263157894737
YDR208W	0.0703703703704	0.0342768112179	0.0238095238095	0.0200668896321	0.0879765395894	0.152492668622	0.0113464447806	0.0125418060201	0.0175438596491
YDR209C	0.0481481481481	0.05063619839	0.0714285714286	0.0376254180602	0.0615835777126	0.111436950147	0.0158850226929	0.0150501672241	0.0438596491228
YDR210C-C	0.0259259259259	0.040508958712	0.0714285714286	0.0275919732441	0.0879765395894	0.0821114369501	0.00680786686838	0.00752508361204	0.0350877192982
YDR210W	0.103703703704	0.0319397559076	0.047619047619	0.0401337792642	0.0351906158358	0.0821114369501	0.0113464447806	0.0100334448161	0.0482456140351
YDR210W-A	0.0592592592593	0.0342768112179	0.0714285714286	0.0275919732441	0.0879765395894	0.111436950147	0.0113464447806	0.0125418060201	0.030701754386
YDR210W-B	0.0592592592593	0.0342768112179	0.0714285714286	0.0275919732441	0.0879765395894	0.111436950147	0.0113464447806	0.0125418060201	0.030701754386
YDR211W	0.0925925925926	0.0467411062062	0.0952380952381	0.0351170568562	0.0263929618768	0.134897360704	0.00907715582451	0.00752508361204	0.030701754386
YDR212W	0.0777777777778	0.0451830693326	0.0714285714286	0.0602006688963	0.0439882697947	0.134897360704	0.0113464447806	0.00752508361204	0.0570175438596
YDR213W	0.12962962963	0.0436250324591	0.0238095238095	0.0451505016722	0.0263929618768	0.205278592375	0.0317700453858	0.0351170568562	0.0614035087719
YDR215C	0.037037037037	0.040508958712	0.047619047619	0.0376254180602	0.0967741935484	0.0762463343109	0.0408472012103	0.0376254180602	0.0219298245614
YDR217C	0.111111111111	0.0264866268502	0.0714285714286	0.0125418060201	0.0351906158358	0.193548387097	0.0136157337368	0.0125418060201	0.0131578947368
YDR218C	0.0962962962963	0.0218125162296	0.047619047619	0.0250836120401	0.0175953079179	0.193548387097	0.0158850226929	0.0150501672241	0.0219298245614
YDR219C	0.0740740740741	0.030381719034	0.0238095238095	0.0125418060201	0.0351906158358	0.140762463343	0.0113464447806	0.0125418060201	0.0131578947368
YDR222W	0.062962962963	0.0436250324591	0.0714285714286	0.0652173913043	0.0527859237537	0.158357771261	0.00907715582451	0.00752508361204	0.0614035087719
YDR225W	0.0814814814815	0.0428460140223	0.0238095238095	0.0752508361204	0.0439882697947	0.123167155425	0.0113464447806	0.0125418060201	0.0833333333333
YDR226W	0.1	0.0373928849649	0.047619047619	0.0526755852843	0.0351906158358	0.134897360704	0.0113464447806	0.0125418060201	0.0789473684211
YDR227W	0.0962962962963	0.0327187743443	0.0238095238095	0.0200668896321	0.0879765395894	0.0879765395894	0.0113464447806	0.00752508361204	0.0131578947368
YDR228C	0.0962962962963	0.0381719034017	0.0238095238095	0.0225752508361	0.0351906158358	0.140762463343	0.00453857791225	0.00501672240803	0.0175438596491
YDR229W	0.0962962962963	0.0389509218385	0.0238095238095	0.0401337792642	0.0351906158358	0.175953079179	0.0158850226929	0.0175585284281	0.0219298245614
YDR230W	0.0444444444444	0.0311607374708	0.119047619048	0.0376254180602	0.123167155425	0.105571847507	0.0272314674735	0.0275919732441	0.0350877192982
YDR231C	0.103703703704	0.0459620877694	0.0238095238095	0.0426421404682	0.0439882697947	0.1642228739	0.018154311649	0.0175585284281	0.0394736842105
YDR233C	0.0962962962963	0.0334977927811	0.0238095238095	0.0275919732441	0.0527859237537	0.0762463343109	0.00680786686838	0.00501672240803	0.0482456140351
YDR235W	0.0962962962963	0.0412879771488	0.0238095238095	0.0150501672241	0.0879765395894	0.134897360704	0.0136157337368	0.0125418060201	0.00877192982456
YDR236C	0.0592592592593	0.0537522721371	0.047619047619	0.0426421404682	0.0351906158358	0.123167155425	0.0158850226929	0.0150501672241	0.0570175438596
YDR238C	0.0703703703704	0.0412879771488	0.0238095238095	0.0250836120401	0.0967741935484	0.175953079179	0.0113464447806	0.0125418060201	0.0263157894737
YDR240C	0.133333333333	0.0451830693326	0.0238095238095	0.0301003344482	0.0527859237537	0.205278592375	0.0158850226929	0.0125418060201	0.030701754386
YDR242W	0.0666666666667	0.0482991430797	0.047619047619	0.0401337792642	0.0351906158358	0.181818181818	0.0136157337368	0.0125418060201	0.0438596491228
YDR243C	0.118518518519	0.0272656452869	0.047619047619	0.0401337792642	0.0351906158358	0.217008797654	0.0136157337368	0.0125418060201	0.0394736842105
YDR244W	0.0814814814815	0.0366138665282	0.047619047619	0.0250836120401	0.0615835777126	0.123167155425	0.0272314674735	0.0275919732441	0.030701754386
YDR245W	0.103703703704	0.0249285899766	0.047619047619	0.0376254180602	0.0703812316716	0.146627565982	0.018154311649	0.0200668896321	0.0438596491228
YDR246W-A	0.0518518518519	0.0249285899766	0.0238095238095	0.0301003344482	0.0527859237537	0.0762463343109	0.0317700453858	0.0301003344482	0.0219298245614
YDR247W	0.0925925925926	0.0272656452869	0.047619047619	0.0326086956522	0.0527859237537	0.140762463343	0.0158850226929	0.0175585284281	0.0394736842105
YDR248C	0.103703703704	0.0412879771488	0.0714285714286	0.0351170568562	0.0175953079179	0.193548387097	0.00907715582451	0.00752508361204	0.0438596491228
YDR249C	0.107407407407	0.0381719034017	0.0952380952381	0.0301003344482	0.0967741935484	0.140762463343	0.018154311649	0.0175585284281	0.030701754386
YDR253C	0.1	0.0553103090106	0.142857142857	0.0426421404682	0.0175953079179	0.140762463343	0.00907715582451	0.0100334448161	0.0482456140351
YDR254W	0.062962962963	0.0459620877694	0.047619047619	0.0351170568562	0.0527859237537	0.152492668622	0.0158850226929	0.0125418060201	0.0263157894737
YDR255C	0.118518518519	0.0451830693326	0.0714285714286	0.0175585284281	0.0527859237537	0.187683284457	0.0136157337368	0.0125418060201	0.0175438596491
YDR256C	0.0740740740741	0.0459620877694	0.0714285714286	0.0526755852843	0.0527859237537	0.152492668622	0.0136157337368	0.0150501672241	0.0745614035088
YDR257C	0.125925925926	0.040508958712	0.0952380952381	0.0301003344482	0.0351906158358	0.17008797654	0.0249621785174	0.0225752508361	0.0131578947368
YDR258C	0.103703703704	0.0366138665282	0.0952380952381	0.0476588628763	0.0263929618768	0.117302052786	0.0204236006051	0.0200668896321	0.0570175438596
YDR261C	0.037037037037	0.0389509218385	0.0238095238095	0.0476588628763	0.0439882697947	0.0762463343109	0.0204236006051	0.0175585284281	0.030701754386
YDR261W-A	0.0555555555556	0.0451830693326	0.0952380952381	0.0275919732441	0.0879765395894	0.105571847507	0.0113464447806	0.0125418060201	0.030701754386
YDR262W	0.1	0.0412879771488	0.0238095238095	0.0476588628763	0.0703812316716	0.129032258065	0.0158850226929	0.0175585284281	0.030701754386
YDR263C	0.0777777777778	0.0373928849649	0.0714285714286	0.0426421404682	0.0351906158358	0.129032258065	0.0158850226929	0.0150501672241	0.0438596491228
YDR264C	0.0814814814815	0.0397299402753	0.0238095238095	0.0501672240803	0.0175953079179	0.222873900293	0.0113464447806	0.0100334448161	0.0526315789474
YDR265W	0.114814814815	0.0490781615165	0.0238095238095	0.0275919732441	0.0263929618768	0.158357771261	0.0204236006051	0.0200668896321	0.030701754386
YDR266C	0.0925925925926	0.0342768112179	0.0238095238095	0.0200668896321	0.0439882697947	0.17008797654	0.0158850226929	0.0150501672241	0.0219298245614
YDR267C	0.0777777777778	0.0412879771488	0.0238095238095	0.0426421404682	0.0527859237537	0.17008797654	0.036308623298	0.0376254180602	0.0350877192982
YDR268W	0.0703703703704	0.0475201246429	0.047619047619	0.0275919732441	0.0703812316716	0.123167155425	0.0158850226929	0.0175585284281	0.0438596491228
YDR270W	0.0740740740741	0.0459620877694	0.047619047619	0.0376254180602	0.0351906158358	0.187683284457	0.00907715582451	0.00752508361204	0.0482456140351
YDR273W	0.103703703704	0.0420669955856	0.0714285714286	0.0225752508361	0.0615835777126	0.175953079179	0.0249621785174	0.0250836120401	0.0131578947368
YDR274C	0.0444444444444	0.0397299402753	0.0714285714286	0.0225752508361	0.123167155425	0.0703812316716	0.0317700453858	0.0351170568562	0.0263157894737
YDR275W	0.0703703703704	0.0366138665282	0.0238095238095	0.0351170568562	0.0439882697947	0.140762463343	0.0158850226929	0.0175585284281	0.0394736842105
YDR276C	0.0518518518519	0.0420669955856	0.0238095238095	0.0250836120401	0.0967741935484	0.058651026393	0.00907715582451	0.0100334448161	0.0350877192982
YDR277C	0.0888888888889	0.0381719034017	0.0238095238095	0.0200668896321	0.0791788856305	0.1642228739	0.0204236006051	0.0200668896321	0.0131578947368
YDR278C	0.0666666666667	0.0459620877694	0.0238095238095	0.0351170568562	0.123167155425	0.0703812316716	0.018154311649	0.0175585284281	0.030701754386
YDR279W	0.0703703703704	0.0428460140223	0.0714285714286	0.0250836120401	0.0791788856305	0.123167155425	0.00680786686838	0.00752508361204	0.0219298245614
YDR282C	0.103703703704	0.0397299402753	0.119047619048	0.0225752508361	0.0703812316716	0.211143695015	0.0113464447806	0.00752508361204	0.030701754386
YDR284C	0.0555555555556	0.0358348480914	0.0238095238095	0.0301003344482	0.0615835777126	0.105571847507	0.00680786686838	0.00752508361204	0.030701754386
YDR285W	0.103703703704	0.0397299402753	0.0238095238095	0.0125418060201	0.114369501466	0.181818181818	0.00907715582451	0.00752508361204	0.0131578947368
YDR286C	0.0851851851852	0.0373928849649	0.0714285714286	0.0401337792642	0.0879765395894	0.199413489736	0.00907715582451	0.00752508361204	0.0438596491228
YDR288W	0.0888888888889	0.0373928849649	0.0952380952381	0.0326086956522	0.0175953079179	0.152492668622	0.0295007564297	0.0275919732441	0.030701754386
YDR289C	0.155555555556	0.0529732537003	0.0238095238095	0.0351170568562	0.0967741935484	0.134897360704	0.018154311649	0.0175585284281	0.030701754386
YDR293C	0.0703703703704	0.0249285899766	0.0238095238095	0.0301003344482	0.0615835777126	0.099706744868	0.0204236006051	0.0200668896321	0.0350877192982
YDR296W	0.107407407407	0.040508958712	0.0952380952381	0.0326086956522	0.0703812316716	0.1642228739	0.0295007564297	0.0301003344482	0.0350877192982
YDR298C	0.0888888888889	0.0373928849649	0.0238095238095	0.0376254180602	0.0527859237537	0.123167155425	0.00680786686838	0.00752508361204	0.0657894736842
YDR299W	0.159259259259	0.0296027005972	0.119047619048	0.0275919732441	0.0439882697947	0.258064516129	0.0226928895613	0.0200668896321	0.030701754386
YDR302W	0.062962962963	0.0334977927811	0.0238095238095	0.0301003344482	0.0527859237537	0.111436950147	0.00907715582451	0.0100334448161	0.0394736842105
YDR303C	0.0666666666667	0.0350558296546	0.0238095238095	0.0175585284281	0.0703812316716	0.111436950147	0.0158850226929	0.0175585284281	0.0175438596491
YDR304C	0.0851851851852	0.0373928849649	0.047619047619	0.0426421404682	0.0967741935484	0.123167155425	0.0158850226929	0.0125418060201	0.0570175438596
YDR305C	0.107407407407	0.0436250324591	0.0714285714286	0.0426421404682	0.0615835777126	0.105571847507	0.0136157337368	0.0125418060201	0.0394736842105
YDR307W	0.0666666666667	0.0420669955856	0.0952380952381	0.0250836120401	0.114369501466	0.140762463343	0.0136157337368	0.0125418060201	0.0219298245614
YDR312W	0.0703703703704	0.0381719034017	0.0714285714286	0.0250836120401	0.0703812316716	0.123167155425	0.0113464447806	0.0125418060201	0.0263157894737
YDR313C	0.0814814814815	0.0412879771488	0.047619047619	0.0275919732441	0.0527859237537	0.134897360704	0.0113464447806	0.0100334448161	0.0263157894737
YDR314C	0.125925925926	0.0397299402753	0.0952380952381	0.0351170568562	0.0351906158358	0.228739002933	0.00907715582451	0.0100334448161	0.0219298245614
YDR316W	0.133333333333	0.0459620877694	0.047619047619	0.0351170568562	0.0615835777126	0.158357771261	0.0158850226929	0.0175585284281	0.0263157894737
YDR316W-B	0.0259259259259	0.0436250324591	0.0714285714286	0.0275919732441	0.0879765395894	0.0821114369501	0.00680786686838	0.00752508361204	0.0350877192982
YDR317W	0.0851851851852	0.0420669955856	0.047619047619	0.0351170568562	0.0175953079179	0.158357771261	0.0113464447806	0.0125418060201	0.030701754386
YDR318W	0.111111111111	0.0397299402753	0.0952380952381	0.0225752508361	0.0527859237537	0.217008797654	0.0204236006051	0.0200668896321	0.0219298245614
YDR319C	0.0518518518519	0.0327187743443	0.0714285714286	0.0250836120401	0.0615835777126	0.0645161290323	0.0158850226929	0.0175585284281	0.0263157894737
YDR320C	0.107407407407	0.0319397559076	0.0238095238095	0.0351170568562	0.0703812316716	0.105571847507	0.0113464447806	0.0100334448161	0.0438596491228
YDR320C-A	0.0777777777778	0.0319397559076	0.0238095238095	0.0301003344482	0.0703812316716	0.105571847507	0.0158850226929	0.0175585284281	0.0175438596491
YDR320W-B	0.0666666666667	0.0327187743443	0.0952380952381	0.0426421404682	0.0879765395894	0.158357771261	0.018154311649	0.0175585284281	0.0263157894737
YDR321W	0.0666666666667	0.0334977927811	0.142857142857	0.0551839464883	0.0527859237537	0.134897360704	0.018154311649	0.0175585284281	0.0350877192982
YDR322C-A	0.0777777777778	0.0451830693326	0.0238095238095	0.0275919732441	0.0263929618768	0.181818181818	0.0136157337368	0.0150501672241	0.0219298245614
YDR322W	0.0888888888889	0.0319397559076	0.0238095238095	0.0326086956522	0.0967741935484	0.152492668622	0.00453857791225	0.00501672240803	0.030701754386
YDR324C	0.0740740740741	0.030381719034	0.0714285714286	0.0677257525084	0.0351906158358	0.1642228739	0.0136157337368	0.0150501672241	0.0833333333333
YDR325W	0.107407407407	0.0342768112179	0.0714285714286	0.0200668896321	0.0703812316716	0.17008797654	0.00907715582451	0.00752508361204	0.0263157894737
YDR326C	0.107407407407	0.0334977927811	0.0238095238095	0.0301003344482	0.0439882697947	0.146627565982	0.00453857791225	0.00501672240803	0.030701754386
YDR327W	0.037037037037	0.0420669955856	0.0714285714286	0.0326086956522	0.0791788856305	0.105571847507	0.018154311649	0.0175585284281	0.0394736842105
YDR328C	0.0814814814815	0.0366138665282	0.0238095238095	0.0351170568562	0.0703812316716	0.263929618768	0.0158850226929	0.0150501672241	0.0394736842105
YDR330W	0.062962962963	0.0420669955856	0.047619047619	0.0250836120401	0.0615835777126	0.158357771261	0.0158850226929	0.0175585284281	0.0175438596491
YDR332W	0.062962962963	0.0451830693326	0.0714285714286	0.0275919732441	0.0615835777126	0.117302052786	0.018154311649	0.0200668896321	0.030701754386
YDR333C	0.111111111111	0.0327187743443	0.0714285714286	0.0200668896321	0.0439882697947	0.193548387097	0.00680786686838	0.00752508361204	0.0263157894737
YDR334W	0.114814814815	0.0366138665282	0.047619047619	0.0275919732441	0.0703812316716	0.234604105572	0.0113464447806	0.0125418060201	0.0263157894737
YDR336W	0.103703703704	0.0358348480914	0.0714285714286	0.0426421404682	0.0439882697947	0.111436950147	0.00907715582451	0.00501672240803	0.0175438596491
YDR337W	0.125925925926	0.0412879771488	0.047619047619	0.0275919732441	0.0527859237537	0.146627565982	0.0204236006051	0.0200668896321	0.030701754386
YDR339C	0.0925925925926	0.0451830693326	0.0952380952381	0.0301003344482	0.0263929618768	0.152492668622	0.0158850226929	0.0175585284281	0.0219298245614
YDR340W	0.0555555555556	0.0428460140223	0.0714285714286	0.0275919732441	0.0439882697947	0.152492668622	0.00907715582451	0.00501672240803	0.0219298245614
YDR342C	0.0777777777778	0.0389509218385	0.0238095238095	0.117892976589	0.0615835777126	0.134897360704	0.00226928895613	0.00250836120401	0.131578947368
YDR343C	0.0777777777778	0.040508958712	0.0238095238095	0.117892976589	0.0615835777126	0.134897360704	0.00226928895613	0.00250836120401	0.131578947368
YDR344C	0.0851851851852	0.0490781615165	0.0714285714286	0.0175585284281	0.0791788856305	0.123167155425	0.00907715582451	0.0100334448161	0.0175438596491
YDR345C	0.0555555555556	0.0514152168268	0.047619047619	0.120401337793	0.105571847507	0.129032258065	0.00453857791225	0.00250836120401	0.135964912281
YDR346C	0.111111111111	0.0366138665282	0.0238095238095	0.0476588628763	0.0527859237537	0.158357771261	0.0136157337368	0.0150501672241	0.0614035087719
YDR349C	0.0444444444444	0.0444040508959	0.047619047619	0.0476588628763	0.0527859237537	0.0821114369501	0.0113464447806	0.0100334448161	0.0482456140351
YDR350C	0.0555555555556	0.040508958712	0.0952380952381	0.0301003344482	0.0615835777126	0.123167155425	0.0272314674735	0.0200668896321	0.0350877192982
YDR352W	0.0666666666667	0.0475201246429	0.0238095238095	0.0250836120401	0.0791788856305	0.0879765395894	0.0226928895613	0.0250836120401	0.0394736842105
YDR354C-A	0.0814814814815	0.0475201246429	0.0952380952381	0.0376254180602	0.0703812316716	0.0938416422287	0.018154311649	0.0175585284281	0.0438596491228
YDR355C	0.0518518518519	0.0436250324591	0.0238095238095	0.0275919732441	0.114369501466	0.0879765395894	0.0249621785174	0.0225752508361	0.0263157894737
YDR356W	0.162962962963	0.0249285899766	0.0714285714286	0.0125418060201	0.0439882697947	0.187683284457	0.018154311649	0.0125418060201	0.0131578947368
YDR357C	0.0592592592593	0.0444040508959	0.047619047619	0.0200668896321	0.0351906158358	0.187683284457	0.0249621785174	0.0250836120401	0.0263157894737
YDR358W	0.107407407407	0.0467411062062	0.0238095238095	0.0326086956522	0.0263929618768	0.158357771261	0.0226928895613	0.0225752508361	0.0350877192982
YDR359C	0.0814814814815	0.0420669955856	0.0238095238095	0.0150501672241	0.0351906158358	0.187683284457	0.0226928895613	0.0200668896321	0.0175438596491
YDR360W	0.0296296296296	0.0389509218385	0.047619047619	0.0301003344482	0.105571847507	0.099706744868	0.0136157337368	0.0150501672241	0.030701754386
YDR361C	0.1	0.0420669955856	0.0714285714286	0.0326086956522	0.0791788856305	0.193548387097	0.0158850226929	0.0175585284281	0.0394736842105
YDR364C	0.0925925925926	0.0467411062062	0.0952380952381	0.0476588628763	0.0791788856305	0.211143695015	0.00680786686838	0.00752508361204	0.0438596491228
YDR365C	0.151851851852	0.0444040508959	0.047619047619	0.0501672240803	0.0879765395894	0.222873900293	0.0204236006051	0.0200668896321	0.0482456140351
YDR365W-B	0.0259259259259	0.0381719034017	0.0952380952381	0.0275919732441	0.0967741935484	0.0938416422287	0.00680786686838	0.00752508361204	0.0350877192982
YDR366C	0.0407407407407	0.0631004933783	0.047619047619	0.0401337792642	0.0791788856305	0.111436950147	0.0158850226929	0.0150501672241	0.0350877192982
YDR368W	0.0888888888889	0.0482991430797	0.0238095238095	0.0275919732441	0.0615835777126	0.129032258065	0.0113464447806	0.0125418060201	0.0394736842105
YDR369C	0.0444444444444	0.0568683458842	0.119047619048	0.0250836120401	0.0703812316716	0.099706744868	0.018154311649	0.0175585284281	0.0263157894737
YDR370C	0.0888888888889	0.0553103090106	0.119047619048	0.0351170568562	0.0615835777126	0.1642228739	0.0158850226929	0.0150501672241	0.0131578947368
YDR371C-A	0.0592592592593	0.05063619839	0.142857142857	0.0250836120401	0.0527859237537	0.0879765395894	0.00907715582451	0.0100334448161	0.0350877192982
YDR372C	0.0888888888889	0.0381719034017	0.0238095238095	0.0275919732441	0.0527859237537	0.199413489736	0.0113464447806	0.0125418060201	0.0350877192982
YDR374C	0.111111111111	0.0389509218385	0.047619047619	0.0275919732441	0.0439882697947	0.187683284457	0.00907715582451	0.00752508361204	0.0350877192982
YDR374W-A	0.0851851851852	0.0451830693326	0.0238095238095	0.0326086956522	0.0439882697947	0.140762463343	0.0204236006051	0.0200668896321	0.0394736842105
YDR376W	0.1	0.0498571799533	0.0238095238095	0.0301003344482	0.0791788856305	0.111436950147	0.0158850226929	0.0175585284281	0.0438596491228
YDR379C-A	0.0925925925926	0.0537522721371	0.0714285714286	0.0275919732441	0.0703812316716	0.111436950147	0.0136157337368	0.0150501672241	0.030701754386
YDR381C-A	0.0925925925926	0.0467411062062	0.047619047619	0.0376254180602	0.0703812316716	0.129032258065	0.0226928895613	0.0225752508361	0.0394736842105
YDR381W	0.103703703704	0.0366138665282	0.0238095238095	0.0476588628763	0.00879765395894	0.129032258065	0.00453857791225	0.00501672240803	0.0526315789474
YDR383C	0.122222222222	0.0358348480914	0.0952380952381	0.00250836120401	0	0.25219941349	0.0295007564297	0.0275919732441	0.00438596491228
YDR385W	0.0925925925926	0.0373928849649	0.0238095238095	0.0702341137124	0.0703812316716	0.146627565982	0.00453857791225	0.00501672240803	0.0789473684211
YDR386W	0.107407407407	0.0412879771488	0.0714285714286	0.0476588628763	0.0263929618768	0.146627565982	0.0158850226929	0.0100334448161	0.0394736842105
YDR387C	0.0518518518519	0.0467411062062	0.0714285714286	0.0376254180602	0.0967741935484	0.111436950147	0.0226928895613	0.0175585284281	0.0526315789474
YDR389W	0.0592592592593	0.0342768112179	0.0238095238095	0.0376254180602	0.0791788856305	0.0879765395894	0.018154311649	0.0200668896321	0.0526315789474
YDR390C	0.0925925925926	0.0428460140223	0.0714285714286	0.0351170568562	0.0527859237537	0.123167155425	0.0204236006051	0.0150501672241	0.0482456140351
YDR391C	0.0962962962963	0.0412879771488	0.119047619048	0.0426421404682	0.0791788856305	0.146627565982	0.0249621785174	0.0250836120401	0.0438596491228
YDR392W	0.118518518519	0.0350558296546	0.047619047619	0.0526755852843	0.0351906158358	0.193548387097	0.0136157337368	0.0125418060201	0.0526315789474
YDR394W	0.0851851851852	0.0444040508959	0.0238095238095	0.0526755852843	0.0439882697947	0.175953079179	0.0136157337368	0.0150501672241	0.0526315789474
YDR395W	0.0814814814815	0.0451830693326	0.0238095238095	0.0501672240803	0.0703812316716	0.175953079179	0.00907715582451	0.00752508361204	0.0570175438596
YDR398W	0.0444444444444	0.0373928849649	0.0952380952381	0.0426421404682	0.0791788856305	0.129032258065	0.0158850226929	0.0175585284281	0.0526315789474
YDR400W	0.0592592592593	0.0373928849649	0.047619047619	0.0401337792642	0.0615835777126	0.129032258065	0.0204236006051	0.0200668896321	0.0394736842105
YDR401W	0.062962962963	0.0373928849649	0.047619047619	0.0301003344482	0.149560117302	0.0645161290323	0.0158850226929	0.0125418060201	0.0438596491228
YDR402C	0.0333333333333	0.0389509218385	0.0714285714286	0.0200668896321	0.0967741935484	0.0879765395894	0.0158850226929	0.0150501672241	0.030701754386
YDR403W	0.0555555555556	0.0397299402753	0.0714285714286	0.0275919732441	0.0791788856305	0.146627565982	0.0113464447806	0.0125418060201	0.0175438596491
YDR404C	0.0777777777778	0.0436250324591	0.0238095238095	0.0376254180602	0.105571847507	0.134897360704	0.00680786686838	0.00501672240803	0.0482456140351
YDR406W-A	0.0407407407407	0.0436250324591	0.047619047619	0.0351170568562	0.114369501466	0.0879765395894	0.00680786686838	0.00752508361204	0.0219298245614
YDR408C	0.0962962962963	0.0436250324591	0.0714285714286	0.0476588628763	0.0439882697947	0.117302052786	0.036308623298	0.0376254180602	0.0614035087719
YDR409W	0.0888888888889	0.0451830693326	0.0952380952381	0.0301003344482	0.0527859237537	0.205278592375	0.00907715582451	0.0100334448161	0.030701754386
YDR410C	0.0703703703704	0.0412879771488	0.0714285714286	0.0401337792642	0.114369501466	0.117302052786	0.0136157337368	0.0150501672241	0.0350877192982
YDR412W	0.155555555556	0.0568683458842	0.047619047619	0.0175585284281	0.0615835777126	0.24633431085	0.0204236006051	0.0225752508361	0.0219298245614
YDR414C	0.0481481481481	0.0397299402753	0.0238095238095	0.0275919732441	0.0703812316716	0.123167155425	0.0113464447806	0.0125418060201	0.0175438596491
YDR415C	0.0962962962963	0.0412879771488	0.047619047619	0.0401337792642	0.0527859237537	0.1642228739	0.00907715582451	0.0100334448161	0.0438596491228
YDR417C	0.0925925925926	0.0475201246429	0.0238095238095	0.0301003344482	0.105571847507	0.134897360704	0.0249621785174	0.0275919732441	0.0263157894737
YDR418W	0.1	0.0498571799533	0.0714285714286	0.0501672240803	0.0439882697947	0.140762463343	0.00453857791225	0.00250836120401	0.0701754385965
YDR420W	0.0555555555556	0.0560893274474	0.047619047619	0.0175585284281	0.0351906158358	0.123167155425	0.018154311649	0.0175585284281	0.0263157894737
YDR421W	0.122222222222	0.0342768112179	0.0952380952381	0.0250836120401	0.0351906158358	0.152492668622	0.0136157337368	0.0125418060201	0.0219298245614
YDR422C	0.0703703703704	0.0327187743443	0.0238095238095	0.0301003344482	0.0615835777126	0.140762463343	0.0136157337368	0.0125418060201	0.030701754386
YDR423C	0.118518518519	0.0397299402753	0.0714285714286	0.0250836120401	0.0351906158358	0.228739002933	0.018154311649	0.0200668896321	0.0350877192982
YDR424C	0.103703703704	0.0412879771488	0.047619047619	0.0275919732441	0.0351906158358	0.1642228739	0.0158850226929	0.0150501672241	0.030701754386
YDR425W	0.062962962963	0.0342768112179	0.0238095238095	0.00752508361204	0.0967741935484	0.117302052786	0.0158850226929	0.0175585284281	0.0131578947368
YDR427W	0.0888888888889	0.0241495715399	0.0238095238095	0.0301003344482	0.0615835777126	0.1642228739	0.00680786686838	0.00501672240803	0.0175438596491
YDR428C	0.0888888888889	0.0436250324591	0.047619047619	0.0401337792642	0.0439882697947	0.146627565982	0.00907715582451	0.0100334448161	0.030701754386
YDR430C	0.0592592592593	0.0366138665282	0.047619047619	0.0526755852843	0.0791788856305	0.129032258065	0.0226928895613	0.0225752508361	0.0614035087719
YDR432W	0.125925925926	0.0358348480914	0.047619047619	0.100334448161	0.0175953079179	0.129032258065	0.0226928895613	0.0250836120401	0.0219298245614
YDR433W	0.0814814814815	0.0334977927811	0.047619047619	0.0827759197324	0.0791788856305	0.146627565982	0.018154311649	0.0200668896321	0.140350877193
YDR434W	0.0777777777778	0.0373928849649	0.0238095238095	0.0401337792642	0.0879765395894	0.0938416422287	0.0113464447806	0.0125418060201	0.0482456140351
YDR435C	0.0814814814815	0.0428460140223	0.0714285714286	0.0401337792642	0.0527859237537	0.140762463343	0.0340393343419	0.0326086956522	0.0394736842105
YDR436W	0.062962962963	0.0397299402753	0.0238095238095	0.0326086956522	0.0615835777126	0.123167155425	0.0295007564297	0.0326086956522	0.0350877192982
YDR437W	0.0703703703704	0.0366138665282	0.047619047619	0.0426421404682	0.0439882697947	0.123167155425	0.00680786686838	0.00752508361204	0.0394736842105
YDR439W	0.0962962962963	0.0420669955856	0.0714285714286	0.0125418060201	0.0439882697947	0.1642228739	0.018154311649	0.0200668896321	0.0131578947368
YDR440W	0.12962962963	0.05063619839	0.047619047619	0.0401337792642	0.0615835777126	0.134897360704	0.00907715582451	0.00752508361204	0.0438596491228
YDR442W	0.0407407407407	0.0482991430797	0.047619047619	0.0326086956522	0.0439882697947	0.146627565982	0.0295007564297	0.0326086956522	0.0394736842105
YDR443C	0.0925925925926	0.040508958712	0.047619047619	0.0175585284281	0.0791788856305	0.146627565982	0.0136157337368	0.0150501672241	0.0219298245614
YDR444W	0.0888888888889	0.0436250324591	0.0952380952381	0.0426421404682	0.0615835777126	0.193548387097	0.0317700453858	0.0326086956522	0.0394736842105
YDR445C	0.0259259259259	0.0381719034017	0.119047619048	0.0376254180602	0.0791788856305	0.058651026393	0.0204236006051	0.0225752508361	0.0482456140351
YDR446W	0.111111111111	0.0412879771488	0.0952380952381	0.0100334448161	0.0527859237537	0.129032258065	0.0113464447806	0.0100334448161	0.00438596491228
YDR447C	0.107407407407	0.0412879771488	0.0238095238095	0.0351170568562	0.0263929618768	0.199413489736	0.0113464447806	0.0100334448161	0.0482456140351
YDR448W	0.0888888888889	0.0381719034017	0.0952380952381	0.0326086956522	0.0527859237537	0.146627565982	0.0226928895613	0.0225752508361	0.030701754386
YDR449C	0.103703703704	0.0459620877694	0.047619047619	0.0401337792642	0.0527859237537	0.181818181818	0.0136157337368	0.0125418060201	0.0482456140351
YDR452W	0.0925925925926	0.0358348480914	0.0238095238095	0.0275919732441	0.0791788856305	0.1642228739	0.00226928895613	0.00250836120401	0.0219298245614
YDR453C	0.0925925925926	0.05063619839	0.0238095238095	0.0376254180602	0.0967741935484	0.129032258065	0.0158850226929	0.0175585284281	0.0438596491228
YDR454C	0.0925925925926	0.0498571799533	0.0714285714286	0.0501672240803	0.0791788856305	0.105571847507	0.0249621785174	0.0225752508361	0.0657894736842
YDR456W	0.0481481481481	0.0412879771488	0.047619047619	0.0426421404682	0.0703812316716	0.134897360704	0.0113464447806	0.0125418060201	0.0482456140351
YDR457W	0.0814814814815	0.0249285899766	0.0238095238095	0.0401337792642	0.0263929618768	0.199413489736	0.0136157337368	0.0150501672241	0.030701754386
YDR459C	0.0259259259259	0.0420669955856	0.047619047619	0.0551839464883	0.0879765395894	0.099706744868	0.0158850226929	0.0125418060201	0.0657894736842
YDR460W	0.125925925926	0.040508958712	0.0238095238095	0.0326086956522	0.0615835777126	0.228739002933	0.00907715582451	0.0100334448161	0.030701754386
YDR461C-A	0.0925925925926	0.0498571799533	0.0952380952381	0.0627090301003	0.0175953079179	0.1642228739	0.0295007564297	0.0301003344482	0.0745614035088
YDR461W	0.0518518518519	0.0373928849649	0.0952380952381	0.0200668896321	0.0615835777126	0.0469208211144	0.0226928895613	0.0250836120401	0.0175438596491
YDR463W	0.111111111111	0.040508958712	0.0238095238095	0.0301003344482	0.0615835777126	0.146627565982	0.0226928895613	0.0225752508361	0.0263157894737
YDR467C	0.0777777777778	0.0545312905739	0.119047619048	0.0451505016722	0.0703812316716	0.111436950147	0.0158850226929	0.0175585284281	0.0570175438596
YDR469W	0.0666666666667	0.0490781615165	0.047619047619	0.0275919732441	0.0615835777126	0.175953079179	0.00907715582451	0.0100334448161	0.030701754386
YDR470C	0.0814814814815	0.0389509218385	0.047619047619	0.0301003344482	0.0439882697947	0.140762463343	0.0249621785174	0.0275919732441	0.0175438596491
YDR471W	0.1	0.0545312905739	0.047619047619	0.0526755852843	0.0351906158358	0.129032258065	0.00680786686838	0.00501672240803	0.0657894736842
YDR472W	0.0814814814815	0.0459620877694	0.047619047619	0.0200668896321	0.105571847507	0.111436950147	0.0340393343419	0.0351170568562	0.0219298245614
YDR473C	0.125925925926	0.0459620877694	0.0714285714286	0.0275919732441	0.0351906158358	0.17008797654	0.00907715582451	0.00752508361204	0.030701754386
YDR475C	0.103703703704	0.0350558296546	0.0238095238095	0.0275919732441	0.0527859237537	0.205278592375	0.0340393343419	0.0376254180602	0.030701754386
YDR476C	0.0703703703704	0.0334977927811	0.047619047619	0.0326086956522	0.0615835777126	0.158357771261	0.0340393343419	0.0301003344482	0.030701754386
YDR479C	0.0666666666667	0.0444040508959	0.047619047619	0.0351170568562	0.0527859237537	0.140762463343	0.0136157337368	0.0150501672241	0.0526315789474
YDR480W	0.0888888888889	0.0498571799533	0.0714285714286	0.0225752508361	0.0439882697947	0.187683284457	0.0113464447806	0.0125418060201	0.0263157894737
YDR481C	0.0740740740741	0.0381719034017	0.0238095238095	0.0652173913043	0.0615835777126	0.175953079179	0.0204236006051	0.0200668896321	0.0438596491228
YDR482C	0.114814814815	0.040508958712	0.047619047619	0.0250836120401	0	0.193548387097	0.0431164901664	0.0476588628763	0.00877192982456
YDR484W	0.111111111111	0.0319397559076	0.0238095238095	0.0301003344482	0.0527859237537	0.152492668622	0.0113464447806	0.00752508361204	0.0219298245614
YDR485C	0.17037037037	0.0296027005972	0.0952380952381	0.0200668896321	0.0439882697947	0.269794721408	0.0113464447806	0.0125418060201	0.0263157894737
YDR486C	0.0962962962963	0.0373928849649	0.0714285714286	0.0225752508361	0.0439882697947	0.146627565982	0.0113464447806	0.0125418060201	0.0131578947368
YDR487C	0.0814814814815	0.0389509218385	0.0714285714286	0.0275919732441	0.0439882697947	0.152492668622	0.0113464447806	0.0100334448161	0.0394736842105
YDR489W	0.0592592592593	0.0358348480914	0.0238095238095	0.0351170568562	0.0879765395894	0.181818181818	0.00907715582451	0.0100334448161	0.0219298245614
YDR491C	0.0555555555556	0.0514152168268	0.0238095238095	0.0401337792642	0.0615835777126	0.123167155425	0.0249621785174	0.0275919732441	0.0394736842105
YDR492W	0.0740740740741	0.0397299402753	0.0238095238095	0.0401337792642	0.0791788856305	0.129032258065	0.00453857791225	0.00250836120401	0.0219298245614
YDR495C	0.103703703704	0.0350558296546	0.047619047619	0.0225752508361	0.00879765395894	0.228739002933	0.0204236006051	0.0225752508361	0.0175438596491
YDR496C	0.144444444444	0.0420669955856	0.0952380952381	0.0326086956522	0.0527859237537	0.287390029326	0.00680786686838	0.00501672240803	0.0219298245614
YDR497C	0.0185185185185	0.0366138665282	0.0238095238095	0.0777591973244	0.0527859237537	0.158357771261	0.018154311649	0.0175585284281	0.0789473684211
YDR498C	0.111111111111	0.0334977927811	0.0714285714286	0.0275919732441	0.0175953079179	0.205278592375	0.018154311649	0.0175585284281	0.0263157894737
YDR499W	0.0888888888889	0.0412879771488	0.047619047619	0.0250836120401	0.0615835777126	0.146627565982	0.0136157337368	0.0100334448161	0.030701754386
YDR500C	0.118518518519	0.0389509218385	0.0952380952381	0.0476588628763	0.0351906158358	0.199413489736	0.0113464447806	0.00752508361204	0.0526315789474
YDR504C	0.0333333333333	0.0350558296546	0.0714285714286	0.0250836120401	0.131964809384	0.0527859237537	0.00453857791225	0.00501672240803	0.030701754386
YDR505C	0.0518518518519	0.040508958712	0.0238095238095	0.0326086956522	0.0703812316716	0.152492668622	0.018154311649	0.0150501672241	0.0350877192982
YDR506C	0.0851851851852	0.0428460140223	0.0238095238095	0.0602006688963	0.0703812316716	0.146627565982	0.0158850226929	0.0150501672241	0.0657894736842
YDR507C	0.0592592592593	0.0366138665282	0.0238095238095	0.0576923076923	0.0263929618768	0.105571847507	0.0226928895613	0.0250836120401	0.0964912280702
YDR509W	0.0555555555556	0.0319397559076	0.0952380952381	0.0301003344482	0.158357771261	0.0762463343109	0.0295007564297	0.0301003344482	0.0350877192982
YDR510C-A	0.0666666666667	0.0436250324591	0.047619047619	0.0426421404682	0.0615835777126	0.117302052786	0.0385779122542	0.0351170568562	0.0526315789474
YDR510W	0.1	0.0319397559076	0.0238095238095	0.0326086956522	0.0527859237537	0.205278592375	0.0136157337368	0.0125418060201	0.030701754386
YDR511W	0.0777777777778	0.0311607374708	0.047619047619	0.0250836120401	0.0703812316716	0.140762463343	0.00680786686838	0.00752508361204	0.0350877192982
YDR513W	0.0814814814815	0.0350558296546	0.047619047619	0.0326086956522	0.0439882697947	0.129032258065	0.00907715582451	0.0100334448161	0.0263157894737
YDR514C	0.1	0.0428460140223	0.0714285714286	0.0351170568562	0.0351906158358	0.123167155425	0.0158850226929	0.0175585284281	0.0394736842105
YDR515W	0.0962962962963	0.0397299402753	0.0238095238095	0.0225752508361	0.0615835777126	0.105571847507	0.0136157337368	0.0100334448161	0.0263157894737
YDR517W	0.062962962963	0.0358348480914	0.047619047619	0.0501672240803	0.0703812316716	0.117302052786	0.018154311649	0.0125418060201	0.0482456140351
YDR518W	0.0666666666667	0.0311607374708	0.047619047619	0.0301003344482	0.0527859237537	0.111436950147	0.0113464447806	0.0100334448161	0.0263157894737
YDR519W	0.0814814814815	0.040508958712	0.047619047619	0.0451505016722	0.0703812316716	0.123167155425	0.0295007564297	0.0301003344482	0.0570175438596
YDR520C	0.0777777777778	0.0272656452869	0.0238095238095	0.0200668896321	0.0351906158358	0.193548387097	0.018154311649	0.0200668896321	0.0263157894737
YDR521W	0.0666666666667	0.0366138665282	0.0238095238095	0.0351170568562	0.105571847507	0.0821114369501	0.00453857791225	0.00501672240803	0.0482456140351
YDR522C	0.0740740740741	0.0319397559076	0.0714285714286	0.0326086956522	0.0791788856305	0.129032258065	0.0113464447806	0.00752508361204	0.0263157894737
YDR523C	0.107407407407	0.0334977927811	0.0238095238095	0.0426421404682	0.0351906158358	0.146627565982	0.0113464447806	0.0125418060201	0.0614035087719
YDR524C-B	0.0592592592593	0.0412879771488	0.0238095238095	0.0351170568562	0.0967741935484	0.0645161290323	0.0136157337368	0.0150501672241	0.0394736842105
YDR525W	0.0703703703704	0.0366138665282	0.142857142857	0.0301003344482	0.0703812316716	0.134897360704	0.0385779122542	0.0426421404682	0.0219298245614
YDR526C	0.0444444444444	0.0373928849649	0.047619047619	0.0301003344482	0.131964809384	0.0703812316716	0.0249621785174	0.0275919732441	0.0263157894737
YDR527W	0.122222222222	0.0319397559076	0.119047619048	0.0225752508361	0.0175953079179	0.199413489736	0.0113464447806	0.0125418060201	0.0131578947368
YDR529C	0.0925925925926	0.0358348480914	0.047619047619	0.0301003344482	0.0263929618768	0.152492668622	0.00680786686838	0.00752508361204	0.030701754386
YDR530C	0.107407407407	0.0381719034017	0.047619047619	0.0351170568562	0.0351906158358	0.211143695015	0.0204236006051	0.0225752508361	0.0350877192982
YDR532C	0.114814814815	0.0350558296546	0.047619047619	0.0225752508361	0.0615835777126	0.199413489736	0.0158850226929	0.0150501672241	0.0175438596491
YDR533C	0.0851851851852	0.0366138665282	0.0238095238095	0.0652173913043	0.0527859237537	0.146627565982	0.0113464447806	0.0125418060201	0.0745614035088
YDR534C	0.0407407407407	0.0397299402753	0.0714285714286	0.0275919732441	0.0351906158358	0.0879765395894	0.0113464447806	0.0125418060201	0.0350877192982
YDR535C	0.0555555555556	0.0490781615165	0.119047619048	0.0476588628763	0.0527859237537	0.123167155425	0.0272314674735	0.0250836120401	0.0438596491228
YDR536W	0.0555555555556	0.0319397559076	0.0238095238095	0.0727424749164	0.0879765395894	0.117302052786	0.0136157337368	0.0150501672241	0.0789473684211
YDR537C	0.0592592592593	0.0521942352636	0.0714285714286	0.0401337792642	0.0791788856305	0.111436950147	0.0226928895613	0.0250836120401	0.0394736842105
YDR539W	0.0740740740741	0.0420669955856	0.047619047619	0.0652173913043	0.0175953079179	0.199413489736	0.00680786686838	0.00752508361204	0.0526315789474
YDR540C	0.062962962963	0.0514152168268	0.047619047619	0.0225752508361	0	0.193548387097	0.0113464447806	0.00752508361204	0.0219298245614
YDR541C	0.0851851851852	0.0467411062062	0.0238095238095	0.0351170568562	0.105571847507	0.123167155425	0.0158850226929	0.0175585284281	0.030701754386
YDR542W	0.0481481481481	0.0685536224357	0.047619047619	0.0476588628763	0.0527859237537	0.0938416422287	0.0158850226929	0.0175585284281	0.0526315789474
YDR545W	0.0851851851852	0.0716696961828	0.0952380952381	0.0376254180602	0.0703812316716	0.152492668622	0.0408472012103	0.0451505016722	0.0350877192982
YEL001C	0.062962962963	0.0358348480914	0.0238095238095	0.0401337792642	0.0439882697947	0.129032258065	0.0249621785174	0.0275919732441	0.0526315789474
YEL002C	0.0740740740741	0.0358348480914	0.0238095238095	0.0225752508361	0.0703812316716	0.152492668622	0.018154311649	0.0200668896321	0.0219298245614
YEL003W	0.0888888888889	0.0412879771488	0.0714285714286	0.0326086956522	0.0439882697947	0.146627565982	0.0136157337368	0.0125418060201	0.0263157894737
YEL005C	0.0925925925926	0.0498571799533	0.0952380952381	0.0175585284281	0.0439882697947	0.123167155425	0.0136157337368	0.00752508361204	0.0131578947368
YEL006W	0.0703703703704	0.0498571799533	0.047619047619	0.0576923076923	0.0351906158358	0.105571847507	0.0113464447806	0.0100334448161	0.0789473684211
YEL007W	0.103703703704	0.0514152168268	0.0238095238095	0.0250836120401	0.0791788856305	0.175953079179	0.0113464447806	0.0125418060201	0.0219298245614
YEL009C-A	0.0407407407407	0.0366138665282	0.142857142857	0.0150501672241	0.0791788856305	0.117302052786	0.00453857791225	0.00250836120401	0.0131578947368
YEL010W	0.0555555555556	0.0599844196313	0.119047619048	0.0250836120401	0.123167155425	0.140762463343	0.0204236006051	0.0225752508361	0.0350877192982
YEL011W	0.103703703704	0.0459620877694	0.0714285714286	0.0526755852843	0.0615835777126	0.146627565982	0.0158850226929	0.0175585284281	0.0394736842105
YEL013W	0.0703703703704	0.0366138665282	0.0238095238095	0.0627090301003	0.0527859237537	0.129032258065	0.00680786686838	0.00752508361204	0.0657894736842
YEL014C	0.0555555555556	0.0451830693326	0.0238095238095	0.0150501672241	0.114369501466	0.0938416422287	0.00907715582451	0.00752508361204	0.0131578947368
YEL015W	0.118518518519	0.0444040508959	0.047619047619	0.0326086956522	0.0703812316716	0.146627565982	0.0136157337368	0.0150501672241	0.030701754386
YEL016C	0.0555555555556	0.0420669955856	0.0714285714286	0.0275919732441	0.0703812316716	0.158357771261	0.018154311649	0.0200668896321	0.0263157894737
YEL017W	0.0740740740741	0.0475201246429	0.0238095238095	0.0225752508361	0.0175953079179	0.25219941349	0.0226928895613	0.0225752508361	0.0175438596491
YEL018C-A	0.0333333333333	0.0366138665282	0.0714285714286	0.0225752508361	0.105571847507	0.0645161290323	0.0136157337368	0.0125418060201	0.0263157894737
YEL018W	0.107407407407	0.057647364321	0.0238095238095	0.0401337792642	0.0263929618768	0.175953079179	0.0158850226929	0.0150501672241	0.0394736842105
YEL020C	0.0666666666667	0.0389509218385	0.047619047619	0.0351170568562	0.0615835777126	0.0762463343109	0.0136157337368	0.0150501672241	0.0438596491228
YEL020C-B	0.0296296296296	0.0381719034017	0.047619047619	0.0225752508361	0.114369501466	0.105571847507	0.0136157337368	0.0125418060201	0.0263157894737
YEL020W-A	0.103703703704	0.05063619839	0.047619047619	0.0326086956522	0.0527859237537	0.123167155425	0.0272314674735	0.0301003344482	0.0350877192982
YEL021W	0.0962962962963	0.0412879771488	0.0714285714286	0.0476588628763	0.0351906158358	0.099706744868	0.018154311649	0.0200668896321	0.0657894736842
YEL024W	0.0703703703704	0.0467411062062	0.0238095238095	0.0526755852843	0.0439882697947	0.0879765395894	0.00226928895613	0.00250836120401	0.0921052631579
YEL025C	0.062962962963	0.0350558296546	0.0714285714286	0.0326086956522	0.0791788856305	0.152492668622	0.0226928895613	0.0175585284281	0.0263157894737
YEL028W	0.062962962963	0.0397299402753	0.0714285714286	0.0225752508361	0.0615835777126	0.0762463343109	0.0204236006051	0.0200668896321	0.0219298245614
YEL030C-A	0.0555555555556	0.0459620877694	0.047619047619	0.0376254180602	0.0791788856305	0.111436950147	0.0113464447806	0.00752508361204	0.0394736842105
YEL030W	0.0777777777778	0.0381719034017	0.047619047619	0.0551839464883	0.0791788856305	0.123167155425	0.018154311649	0.0175585284281	0.0482456140351
YEL032C-A	0.0666666666667	0.0397299402753	0.119047619048	0.0225752508361	0.0615835777126	0.111436950147	0.0431164901664	0.0401337792642	0.0175438596491
YEL034C-A	0.0740740740741	0.0381719034017	0.119047619048	0.0476588628763	0.131964809384	0.111436950147	0.036308623298	0.0376254180602	0.0394736842105
YEL034W	0.0851851851852	0.0373928849649	0.0238095238095	0.0602006688963	0.0615835777126	0.175953079179	0.0113464447806	0.0125418060201	0.0657894736842
YEL035C	0.0555555555556	0.0366138665282	0.0952380952381	0.0401337792642	0.0527859237537	0.117302052786	0.0317700453858	0.0351170568562	0.0482456140351
YEL036C	0.0592592592593	0.0311607374708	0.047619047619	0.0426421404682	0.114369501466	0.117302052786	0.0272314674735	0.0250836120401	0.0482456140351
YEL037C	0.103703703704	0.0334977927811	0.0238095238095	0.0476588628763	0.0791788856305	0.140762463343	0.0317700453858	0.0351170568562	0.0263157894737
YEL042W	0.0925925925926	0.0264866268502	0.0238095238095	0.0627090301003	0.0615835777126	0.111436950147	0.0158850226929	0.0150501672241	0.0614035087719
YEL044W	0.107407407407	0.0373928849649	0.047619047619	0.0150501672241	0.0351906158358	0.152492668622	0.0567322239032	0.0551839464883	0.0175438596491
YEL045C	0.0259259259259	0.0373928849649	0.0714285714286	0.0576923076923	0.149560117302	0.0469208211144	0.0204236006051	0.0200668896321	0.030701754386
YEL046C	0.0444444444444	0.0389509218385	0.0238095238095	0.0677257525084	0.0351906158358	0.152492668622	0.0136157337368	0.0150501672241	0.0789473684211
YEL047C	0.0740740740741	0.0420669955856	0.0238095238095	0.0602006688963	0.0263929618768	0.117302052786	0.0136157337368	0.0100334448161	0.0657894736842
YEL049W	0.0555555555556	0.0451830693326	0.0714285714286	0.0326086956522	0.0615835777126	0.099706744868	0.00453857791225	0.00501672240803	0.0482456140351
YEL050C	0.0962962962963	0.0467411062062	0.0714285714286	0.0752508361204	0.0351906158358	0.17008797654	0.018154311649	0.0175585284281	0.0789473684211
YEL050W-A	0.0518518518519	0.0451830693326	0.0952380952381	0.0476588628763	0.0527859237537	0.0879765395894	0.0113464447806	0.0125418060201	0.0526315789474
YEL051W	0.12962962963	0.0420669955856	0.0714285714286	0.0426421404682	0.0527859237537	0.152492668622	0.00680786686838	0.00752508361204	0.0570175438596
YEL052W	0.0851851851852	0.05063619839	0.0238095238095	0.0451505016722	0.0439882697947	0.117302052786	0.0136157337368	0.0125418060201	0.0526315789474
YEL053W-A	0.0777777777778	0.0482991430797	0.0238095238095	0.0401337792642	0.0879765395894	0.117302052786	0.0136157337368	0.0150501672241	0.030701754386
YEL056W	0.0777777777778	0.0327187743443	0.0714285714286	0.0451505016722	0.0527859237537	0.1642228739	0.0158850226929	0.0175585284281	0.0350877192982
YEL057C	0.0851851851852	0.0420669955856	0.0714285714286	0.0225752508361	0.0615835777126	0.123167155425	0.0136157337368	0.00752508361204	0.0263157894737
YEL058W	0.0740740740741	0.0288236821605	0.047619047619	0.0551839464883	0.0527859237537	0.140762463343	0.0272314674735	0.0275919732441	0.0438596491228
YEL059W	0.062962962963	0.0288236821605	0.0714285714286	0.0376254180602	0.0967741935484	0.0645161290323	0.0431164901664	0.0326086956522	0.030701754386
YEL061C	0.0888888888889	0.040508958712	0.0714285714286	0.0426421404682	0.0615835777126	0.152492668622	0.018154311649	0.0175585284281	0.0526315789474
YEL062W	0.0814814814815	0.0389509218385	0.047619047619	0.0200668896321	0.0615835777126	0.0762463343109	0.00226928895613	0	0.0263157894737
YEL064C	0.0481481481481	0.0451830693326	0.0952380952381	0.0476588628763	0.0527859237537	0.175953079179	0.0113464447806	0.0100334448161	0.0526315789474
YEL067C	0.037037037037	0.0451830693326	0.0238095238095	0.0326086956522	0.105571847507	0.105571847507	0.0226928895613	0.0225752508361	0.0394736842105
YEL069C	0.0444444444444	0.0475201246429	0.047619047619	0.0978260869565	0.0615835777126	0.129032258065	0.00907715582451	0.0100334448161	0.114035087719
YEL070W	0.0925925925926	0.0420669955856	0.0238095238095	0.0551839464883	0.0527859237537	0.111436950147	0.0158850226929	0.0175585284281	0.0570175438596
YEL074W	0.0518518518519	0.0553103090106	0.047619047619	0.0225752508361	0.0879765395894	0.0821114369501	0.0204236006051	0.0225752508361	0.0131578947368
YEL075C	0.0888888888889	0.0615424565048	0.0952380952381	0.0376254180602	0.0703812316716	0.146627565982	0.036308623298	0.0401337792642	0.0350877192982
YEL075W-A	0.0481481481481	0.05063619839	0.047619047619	0.0351170568562	0.0879765395894	0.0703812316716	0.0113464447806	0.0100334448161	0.0482456140351
YEL076C	0.0814814814815	0.0584263827577	0.0952380952381	0.0351170568562	0.0263929618768	0.187683284457	0.0385779122542	0.0376254180602	0.030701754386
YER002W	0.162962962963	0.0342768112179	0.047619047619	0.0376254180602	0.0263929618768	0.228739002933	0.0113464447806	0.0100334448161	0.0482456140351
YER003C	0.0740740740741	0.0412879771488	0.047619047619	0.0526755852843	0.0615835777126	0.105571847507	0.00907715582451	0.00752508361204	0.0482456140351
YER004W	0.0851851851852	0.0319397559076	0.142857142857	0.0501672240803	0.0703812316716	0.134897360704	0.0476550680787	0.0451505016722	0.0657894736842
YER006C-A	0.0555555555556	0.0342768112179	0.0952380952381	0.0150501672241	0.0439882697947	0.0938416422287	0.0136157337368	0.0125418060201	0.0131578947368
YER006W	0.159259259259	0.0397299402753	0.0714285714286	0.0426421404682	0.0351906158358	0.258064516129	0.018154311649	0.0150501672241	0.0350877192982
YER007C-A	0.0814814814815	0.0366138665282	0.0714285714286	0.0376254180602	0.105571847507	0.158357771261	0.0136157337368	0.0150501672241	0.0614035087719
YER007W	0.0851851851852	0.0444040508959	0.0714285714286	0.0401337792642	0.0615835777126	0.1642228739	0.0136157337368	0.0150501672241	0.0482456140351
YER008C	0.1	0.0373928849649	0.047619047619	0.0275919732441	0.0791788856305	0.152492668622	0.00907715582451	0.00752508361204	0.0350877192982
YER009W	0.0703703703704	0.0412879771488	0.0238095238095	0.0351170568562	0.0615835777126	0.129032258065	0.0295007564297	0.0326086956522	0.0219298245614
YER010C	0.062962962963	0.0514152168268	0.047619047619	0.0275919732441	0.0615835777126	0.111436950147	0.0136157337368	0.0100334448161	0.030701754386
YER011W	0.111111111111	0.0373928849649	0.0238095238095	0.0426421404682	0.0879765395894	0.123167155425	0.00226928895613	0.00250836120401	0.0394736842105
YER012W	0.114814814815	0.0412879771488	0.0238095238095	0.0326086956522	0.0791788856305	0.152492668622	0.00680786686838	0.00752508361204	0.0438596491228
YER014W	0.107407407407	0.0373928849649	0.0238095238095	0.0326086956522	0.0527859237537	0.17008797654	0.0204236006051	0.0175585284281	0.0350877192982
YER016W	0.0888888888889	0.0451830693326	0.047619047619	0.0551839464883	0.0527859237537	0.181818181818	0.0272314674735	0.0250836120401	0.0394736842105
YER017C	0.0777777777778	0.0319397559076	0.047619047619	0.0602006688963	0.0615835777126	0.117302052786	0.018154311649	0.0200668896321	0.0394736842105
YER019C-A	0.0888888888889	0.0436250324591	0.0714285714286	0.0426421404682	0.0791788856305	0.111436950147	0.0272314674735	0.0250836120401	0.0438596491228
YER020W	0.0851851851852	0.0334977927811	0.0238095238095	0.0426421404682	0.00879765395894	0.146627565982	0.036308623298	0.0351170568562	0.0438596491228
YER021W	0.0888888888889	0.0350558296546	0.0238095238095	0.0301003344482	0.0967741935484	0.193548387097	0.0226928895613	0.0250836120401	0.030701754386
YER023C-A	0.0518518518519	0.0514152168268	0.0952380952381	0.0326086956522	0.0703812316716	0.0762463343109	0.0158850226929	0.0175585284281	0.0394736842105
YER023W	0.103703703704	0.0389509218385	0.047619047619	0.0501672240803	0.0703812316716	0.117302052786	0.0317700453858	0.0351170568562	0.0526315789474
YER024W	0.0703703703704	0.0373928849649	0.119047619048	0.0326086956522	0.0175953079179	0.193548387097	0.0249621785174	0.0250836120401	0.030701754386
YER025W	0.107407407407	0.0420669955856	0.047619047619	0.0802675585284	0.0175953079179	0.175953079179	0.0136157337368	0.00752508361204	0.0657894736842
YER028C	0.0592592592593	0.0373928849649	0.047619047619	0.0175585284281	0.0615835777126	0.1642228739	0.0272314674735	0.0275919732441	0.0219298245614
YER032W	0.062962962963	0.0366138665282	0.0238095238095	0.0200668896321	0.0439882697947	0.181818181818	0.00907715582451	0.00752508361204	0.0219298245614
YER034W	0.1	0.0327187743443	0.0952380952381	0.0250836120401	0.0263929618768	0.205278592375	0.0295007564297	0.0326086956522	0.0219298245614
YER035W	0.0592592592593	0.0342768112179	0.0238095238095	0.0451505016722	0.0615835777126	0.17008797654	0.0340393343419	0.0376254180602	0.0350877192982
YER036C	0.111111111111	0.0397299402753	0.047619047619	0.0551839464883	0.0703812316716	0.187683284457	0.0113464447806	0.0125418060201	0.0614035087719
YER037W	0.0740740740741	0.0334977927811	0.119047619048	0.0200668896321	0.0263929618768	0.1642228739	0.00680786686838	0.00752508361204	0.030701754386
YER038C	0.0925925925926	0.0373928849649	0.0952380952381	0.0275919732441	0.0615835777126	0.258064516129	0.018154311649	0.0200668896321	0.030701754386
YER038W-A	0.0925925925926	0.0366138665282	0.142857142857	0.0175585284281	0.0527859237537	0.158357771261	0.0136157337368	0.0150501672241	0.0175438596491
YER039C	0.0296296296296	0.0428460140223	0.0714285714286	0.0351170568562	0.0791788856305	0.129032258065	0.0272314674735	0.0275919732441	0.0394736842105
YER039C-A	0.0592592592593	0.0436250324591	0.0952380952381	0.0351170568562	0.0439882697947	0.123167155425	0.0204236006051	0.0225752508361	0.0263157894737
YER040W	0.0407407407407	0.0366138665282	0.0714285714286	0.0225752508361	0.0351906158358	0.199413489736	0.0204236006051	0.0200668896321	0.030701754386
YER041W	0.0814814814815	0.0428460140223	0.119047619048	0.0175585284281	0.0439882697947	0.175953079179	0.0136157337368	0.0150501672241	0.00877192982456
YER042W	0.0962962962963	0.0459620877694	0.047619047619	0.0275919732441	0.0263929618768	0.152492668622	0.00453857791225	0.00501672240803	0.0350877192982
YER045C	0.0666666666667	0.0475201246429	0.0238095238095	0.0200668896321	0.0879765395894	0.0821114369501	0.0249621785174	0.0250836120401	0.030701754386
YER046W	0.0666666666667	0.0428460140223	0.0238095238095	0.0376254180602	0.0615835777126	0.1642228739	0.00453857791225	0.00501672240803	0.0350877192982
YER046W-A	0.0518518518519	0.0444040508959	0.047619047619	0.0326086956522	0.0527859237537	0.0821114369501	0.00680786686838	0.00752508361204	0.030701754386
YER048C	0.133333333333	0.0444040508959	0.047619047619	0.0401337792642	0.0791788856305	0.1642228739	0.0113464447806	0.0100334448161	0.0394736842105
YER048W-A	0.1	0.0498571799533	0.0238095238095	0.0376254180602	0.0703812316716	0.134897360704	0.00453857791225	0.00501672240803	0.0438596491228
YER049W	0.0925925925926	0.0420669955856	0.0238095238095	0.0476588628763	0.0791788856305	0.199413489736	0.0136157337368	0.0150501672241	0.0526315789474
YER051W	0.0962962962963	0.0420669955856	0.119047619048	0.0250836120401	0.0527859237537	0.129032258065	0.0204236006051	0.0225752508361	0.0175438596491
YER052C	0.0888888888889	0.0451830693326	0.0238095238095	0.0576923076923	0.114369501466	0.111436950147	0.00453857791225	0.00501672240803	0.0657894736842
YER053C-A	0.0555555555556	0.0428460140223	0.0238095238095	0.0275919732441	0.131964809384	0.099706744868	0.0113464447806	0.0125418060201	0.0131578947368
YER056C	0.062962962963	0.0420669955856	0.047619047619	0.0903010033445	0.0703812316716	0.1642228739	0.0113464447806	0.0100334448161	0.0877192982456
YER056C-A	0.0888888888889	0.0358348480914	0.0238095238095	0.0250836120401	0.0439882697947	0.158357771261	0.0158850226929	0.0150501672241	0.0394736842105
YER058W	0.0962962962963	0.0623214749416	0.047619047619	0.0376254180602	0.0175953079179	0.217008797654	0.018154311649	0.0200668896321	0.0350877192982
YER060W-A	0.0518518518519	0.0451830693326	0.0714285714286	0.0903010033445	0.0439882697947	0.158357771261	0.0136157337368	0.0150501672241	0.0789473684211
YER061C	0.0740740740741	0.0389509218385	0.047619047619	0.0376254180602	0.0527859237537	0.152492668622	0.0136157337368	0.0150501672241	0.0438596491228
YER064C	0.111111111111	0.0358348480914	0.0238095238095	0.0250836120401	0.0439882697947	0.193548387097	0.00907715582451	0.0100334448161	0.0263157894737
YER066C-A	0.0444444444444	0.0553103090106	0.0952380952381	0.0250836120401	0.105571847507	0.111436950147	0.00680786686838	0.00501672240803	0.0263157894737
YER067W	0.0962962962963	0.0514152168268	0.0238095238095	0.0301003344482	0.0615835777126	0.199413489736	0.00680786686838	0.00752508361204	0.030701754386
YER068C-A	0.0592592592593	0.0490781615165	0.0952380952381	0.0426421404682	0.0527859237537	0.158357771261	0.0226928895613	0.0200668896321	0.0263157894737
YER068W	0.0814814814815	0.0475201246429	0.0238095238095	0.0275919732441	0.0175953079179	0.181818181818	0.0158850226929	0.0175585284281	0.0219298245614
YER070W	0.0518518518519	0.0428460140223	0.0238095238095	0.0702341137124	0.0439882697947	0.099706744868	0.0113464447806	0.0125418060201	0.0526315789474
YER073W	0.0814814814815	0.0498571799533	0.0238095238095	0.0677257525084	0.0879765395894	0.129032258065	0.0249621785174	0.0275919732441	0.0614035087719
YER074W	0.103703703704	0.0498571799533	0.047619047619	0.0476588628763	0.0175953079179	0.111436950147	0.00907715582451	0.00501672240803	0.0526315789474
YER076C	0.0592592592593	0.0428460140223	0.0238095238095	0.0426421404682	0.0439882697947	0.117302052786	0.0249621785174	0.0275919732441	0.0526315789474
YER076W-A	0.0444444444444	0.0514152168268	0.0238095238095	0.0275919732441	0.0791788856305	0.0938416422287	0.0226928895613	0.0225752508361	0.0438596491228
YER077C	0.0962962962963	0.0288236821605	0.0238095238095	0.0175585284281	0.0527859237537	0.158357771261	0.0136157337368	0.0150501672241	0.0131578947368
YER078C	0.0777777777778	0.0358348480914	0.0238095238095	0.0426421404682	0.0439882697947	0.123167155425	0.0158850226929	0.0150501672241	0.0438596491228
YER078W-A	0.0777777777778	0.0381719034017	0.0714285714286	0.0250836120401	0.0879765395894	0.0703812316716	0.0113464447806	0.0100334448161	0.0394736842105
YER079C-A	0.0444444444444	0.040508958712	0.0714285714286	0.0401337792642	0.105571847507	0.0938416422287	0.0136157337368	0.0150501672241	0.0350877192982
YER079W	0.0888888888889	0.0334977927811	0.047619047619	0.0301003344482	0.0703812316716	0.1642228739	0.00680786686838	0.00501672240803	0.0350877192982
YER080W	0.148148148148	0.0327187743443	0.0238095238095	0.0275919732441	0.0615835777126	0.146627565982	0.00453857791225	0	0.0438596491228
YER081W	0.0814814814815	0.0280446637237	0.047619047619	0.0652173913043	0.0879765395894	0.140762463343	0.0136157337368	0.0150501672241	0.0745614035088
YER082C	0.062962962963	0.0366138665282	0.0714285714286	0.0501672240803	0.0351906158358	0.1642228739	0.0113464447806	0.0125418060201	0.0482456140351
YER083C	0.0888888888889	0.0366138665282	0.166666666667	0.0326086956522	0.0175953079179	0.129032258065	0.0226928895613	0.0200668896321	0.0350877192982
YER084W	0.0481481481481	0.0451830693326	0.047619047619	0.0125418060201	0.105571847507	0.058651026393	0.0204236006051	0.0200668896321	0.0175438596491
YER086W	0.0851851851852	0.040508958712	0.047619047619	0.0727424749164	0.0527859237537	0.111436950147	0.00907715582451	0.0100334448161	0.0526315789474
YER087C-A	0.0148148148148	0.0381719034017	0.047619047619	0.0326086956522	0.123167155425	0.0527859237537	0.00453857791225	0.00501672240803	0.0394736842105
YER087C-B	0.0666666666667	0.0366138665282	0.047619047619	0.0401337792642	0.0879765395894	0.129032258065	0.0113464447806	0.0125418060201	0.0482456140351
YER087W	0.0740740740741	0.0444040508959	0.0952380952381	0.0351170568562	0.0615835777126	0.134897360704	0.0226928895613	0.0225752508361	0.0350877192982
YER088C	0.0703703703704	0.0327187743443	0.0238095238095	0.0250836120401	0.114369501466	0.123167155425	0.0113464447806	0.0125418060201	0.0175438596491
YER088C-A	0.062962962963	0.0366138665282	0.047619047619	0.0275919732441	0.0439882697947	0.175953079179	0.0272314674735	0.0275919732441	0.030701754386
YER089C	0.0592592592593	0.0420669955856	0.0238095238095	0.0501672240803	0.0527859237537	0.17008797654	0.0295007564297	0.0326086956522	0.0526315789474
YER090W	0.0703703703704	0.0350558296546	0.0714285714286	0.0376254180602	0.0527859237537	0.140762463343	0.00680786686838	0.00752508361204	0.030701754386
YER091C-A	0.0888888888889	0.0342768112179	0.0238095238095	0.0501672240803	0.0703812316716	0.117302052786	0.00680786686838	0.00752508361204	0.0482456140351
YER092W	0.0740740740741	0.0475201246429	0.119047619048	0.0326086956522	0.0175953079179	0.240469208211	0.0295007564297	0.0275919732441	0.030701754386
YER093C	0.1	0.0389509218385	0.047619047619	0.0175585284281	0.0175953079179	0.111436950147	0.018154311649	0.0200668896321	0.00877192982456
YER093C-A	0.0703703703704	0.0436250324591	0.047619047619	0.0250836120401	0.0879765395894	0.105571847507	0.0204236006051	0.0175585284281	0.0219298245614
YER094C	0.111111111111	0.0451830693326	0.0238095238095	0.0426421404682	0.0615835777126	0.140762463343	0.0249621785174	0.0225752508361	0.0614035087719
YER096W	0.0481481481481	0.0373928849649	0.0238095238095	0.0376254180602	0.105571847507	0.187683284457	0.0113464447806	0.0125418060201	0.0350877192982
YER098W	0.107407407407	0.0490781615165	0.0714285714286	0.0250836120401	0.0439882697947	0.199413489736	0.0136157337368	0.0150501672241	0.0394736842105
YER099C	0.0925925925926	0.0436250324591	0.0952380952381	0.0627090301003	0.0527859237537	0.111436950147	0.0249621785174	0.0275919732441	0.0614035087719
YER100W	0.103703703704	0.0381719034017	0.0238095238095	0.0275919732441	0.0439882697947	0.134897360704	0.0158850226929	0.0175585284281	0.0263157894737
YER101C	0.125925925926	0.0459620877694	0.047619047619	0.0476588628763	0.0527859237537	0.17008797654	0.0226928895613	0.0250836120401	0.0394736842105
YER104W	0.0740740740741	0.0412879771488	0.0714285714286	0.0200668896321	0.0879765395894	0.193548387097	0.0272314674735	0.0250836120401	0.0219298245614
YER105C	0.0777777777778	0.0444040508959	0.0714285714286	0.0301003344482	0.0615835777126	0.175953079179	0.0158850226929	0.0175585284281	0.0263157894737
YER110C	0.0666666666667	0.0194754609192	0.0238095238095	0.0275919732441	0.0703812316716	0.117302052786	0.00226928895613	0.00250836120401	0.030701754386
YER112W	0.0740740740741	0.0693326408725	0.047619047619	0.0326086956522	0.0175953079179	0.146627565982	0.0158850226929	0.0150501672241	0.0350877192982
YER113C	0.0518518518519	0.0381719034017	0.0238095238095	0.0376254180602	0.0351906158358	0.158357771261	0.0113464447806	0.0125418060201	0.0350877192982
YER114C	0.0888888888889	0.0397299402753	0.0238095238095	0.0275919732441	0.00879765395894	0.211143695015	0.00453857791225	0.00501672240803	0.0350877192982
YER115C	0.0703703703704	0.0490781615165	0.0238095238095	0.0401337792642	0.0439882697947	0.140762463343	0.0158850226929	0.0175585284281	0.0438596491228
YER117W	0.0814814814815	0.0459620877694	0.047619047619	0.0602006688963	0.0615835777126	0.134897360704	0.0113464447806	0.0100334448161	0.0570175438596
YER118C	0.0296296296296	0.0420669955856	0.0238095238095	0.0376254180602	0.0791788856305	0.058651026393	0.0158850226929	0.0150501672241	0.0350877192982
YER119C	0.0407407407407	0.0420669955856	0.047619047619	0.0401337792642	0.0351906158358	0.0879765395894	0.0340393343419	0.0376254180602	0.0526315789474
YER119C-A	0.0407407407407	0.0420669955856	0.047619047619	0.0426421404682	0.0527859237537	0.129032258065	0.0431164901664	0.0426421404682	0.0526315789474
YER120W	0.107407407407	0.0381719034017	0.047619047619	0.0501672240803	0.0703812316716	0.117302052786	0.0136157337368	0.0125418060201	0.0482456140351
YER121W	0.0666666666667	0.0358348480914	0.047619047619	0.0175585284281	0.0527859237537	0.146627565982	0.0226928895613	0.0200668896321	0.00877192982456
YER123W	0.0851851851852	0.040508958712	0.0238095238095	0.0426421404682	0.0791788856305	0.1642228739	0.0204236006051	0.0225752508361	0.0482456140351
YER124C	0.0592592592593	0.0498571799533	0.047619047619	0.0275919732441	0.0527859237537	0.175953079179	0.0113464447806	0.0125418060201	0.0350877192982
YER125W	0.0740740740741	0.0451830693326	0.0238095238095	0.0551839464883	0.0703812316716	0.152492668622	0.0249621785174	0.0250836120401	0.0438596491228
YER126C	0.144444444444	0.0490781615165	0.0714285714286	0.0752508361204	0.0351906158358	0.211143695015	0.00907715582451	0.00752508361204	0.0701754385965
YER127W	0.0888888888889	0.0319397559076	0.0714285714286	0.0275919732441	0.0439882697947	0.158357771261	0.0226928895613	0.0250836120401	0.0219298245614
YER128W	0.0888888888889	0.0373928849649	0.047619047619	0.0250836120401	0.0175953079179	0.123167155425	0.0136157337368	0.0150501672241	0.0263157894737
YER130C	0.0518518518519	0.0334977927811	0.0952380952381	0.0250836120401	0.0439882697947	0.140762463343	0.0113464447806	0.0125418060201	0.0263157894737
YER131W	0.103703703704	0.05063619839	0.047619047619	0.0301003344482	0.0527859237537	0.17008797654	0.0113464447806	0.0125418060201	0.0219298245614
YER132C	0.062962962963	0.0444040508959	0.047619047619	0.0301003344482	0.0439882697947	0.134897360704	0.0113464447806	0.0100334448161	0.0350877192982
YER133W	0.103703703704	0.0420669955856	0.0238095238095	0.0351170568562	0.0527859237537	0.17008797654	0.00680786686838	0.00752508361204	0.0131578947368
YER133W-A	0.0518518518519	0.0529732537003	0.047619047619	0.0426421404682	0.149560117302	0.0703812316716	0.018154311649	0.0175585284281	0.0482456140351
YER134C	0.114814814815	0.0459620877694	0.0238095238095	0.0250836120401	0.0439882697947	0.146627565982	0.0226928895613	0.0225752508361	0.030701754386
YER135C	0.0888888888889	0.0475201246429	0.047619047619	0.0301003344482	0.0615835777126	0.117302052786	0.0158850226929	0.0175585284281	0.030701754386
YER136W	0.0925925925926	0.0529732537003	0.0238095238095	0.0451505016722	0.0439882697947	0.175953079179	0.0136157337368	0.0150501672241	0.0482456140351
YER137C	0.133333333333	0.0482991430797	0.0714285714286	0.0250836120401	0.0351906158358	0.211143695015	0.0136157337368	0.0125418060201	0.0131578947368
YER137C-A	0.0259259259259	0.0451830693326	0.0714285714286	0.0275919732441	0.0967741935484	0.0938416422287	0.00680786686838	0.00752508361204	0.0350877192982
YER137W-A	0.0222222222222	0.05063619839	0.0238095238095	0.0301003344482	0.114369501466	0.0879765395894	0.0272314674735	0.0301003344482	0.0131578947368
YER138C	0.0259259259259	0.0451830693326	0.0714285714286	0.0275919732441	0.0967741935484	0.0938416422287	0.00680786686838	0.00752508361204	0.0350877192982
YER138W-A	0.0592592592593	0.0444040508959	0.142857142857	0.0250836120401	0.0439882697947	0.140762463343	0.0113464447806	0.0125418060201	0.0263157894737
YER139C	0.122222222222	0.0490781615165	0.0238095238095	0.0225752508361	0.0439882697947	0.181818181818	0.018154311649	0.0175585284281	0.0219298245614
YER140W	0.0925925925926	0.0420669955856	0.0714285714286	0.0200668896321	0.0351906158358	0.181818181818	0.0136157337368	0.0150501672241	0.0131578947368
YER141W	0.0740740740741	0.0482991430797	0.0238095238095	0.0752508361204	0.0439882697947	0.123167155425	0.0136157337368	0.0150501672241	0.0701754385965
YER143W	0.0703703703704	0.0514152168268	0.047619047619	0.0175585284281	0.0527859237537	0.152492668622	0.018154311649	0.0200668896321	0.0175438596491
YER145C-A	0.0740740740741	0.0436250324591	0.047619047619	0.0401337792642	0.0879765395894	0.0821114369501	0.0317700453858	0.0326086956522	0.0438596491228
YER146W	0.0666666666667	0.0428460140223	0.047619047619	0.0200668896321	0.0263929618768	0.158357771261	0.0499243570348	0.0426421404682	0.0175438596491
YER147C-A	0.0481481481481	0.0412879771488	0.0238095238095	0.0326086956522	0.0791788856305	0.0645161290323	0.018154311649	0.0200668896321	0.0263157894737
YER148W-A	0.0666666666667	0.0444040508959	0.047619047619	0.0401337792642	0.0879765395894	0.105571847507	0.0204236006051	0.0225752508361	0.0438596491228
YER149C	0.0666666666667	0.0412879771488	0.190476190476	0.0150501672241	0.0439882697947	0.187683284457	0.018154311649	0.0200668896321	0.0175438596491
YER150W	0.0296296296296	0.0490781615165	0.0238095238095	0.0351170568562	0.0703812316716	0.0762463343109	0.0158850226929	0.0175585284281	0.030701754386
YER152C	0.0592592592593	0.0389509218385	0.047619047619	0.0351170568562	0.0703812316716	0.158357771261	0.0431164901664	0.0401337792642	0.030701754386
YER154W	0.037037037037	0.0397299402753	0.047619047619	0.0401337792642	0.0879765395894	0.0821114369501	0.0136157337368	0.0125418060201	0.0350877192982
YER155C	0.0851851851852	0.0389509218385	0.0238095238095	0.0275919732441	0.0967741935484	0.111436950147	0.0158850226929	0.0175585284281	0.0219298245614
YER156C	0.0888888888889	0.0412879771488	0.0952380952381	0.0526755852843	0.0615835777126	0.146627565982	0.0272314674735	0.0275919732441	0.0570175438596
YER158C	0.0333333333333	0.0381719034017	0.0238095238095	0.0225752508361	0.0879765395894	0.152492668622	0.0113464447806	0.0125418060201	0.0263157894737
YER158W-A	0.0222222222222	0.0553103090106	0.119047619048	0.0451505016722	0.123167155425	0.0469208211144	0.0113464447806	0.0100334448161	0.0570175438596
YER159C	0.0740740740741	0.0451830693326	0.0238095238095	0.0401337792642	0.0263929618768	0.1642228739	0.036308623298	0.0401337792642	0.0394736842105
YER159C-A	0.0259259259259	0.040508958712	0.0714285714286	0.0275919732441	0.0879765395894	0.0821114369501	0.00680786686838	0.00752508361204	0.0350877192982
YER160C	0.0259259259259	0.040508958712	0.0714285714286	0.0275919732441	0.0879765395894	0.0821114369501	0.00680786686838	0.00752508361204	0.0350877192982
YER162C	0.118518518519	0.0498571799533	0.166666666667	0.0326086956522	0.0263929618768	0.281524926686	0.0295007564297	0.0250836120401	0.0263157894737
YER163C	0.062962962963	0.0514152168268	0.0714285714286	0.0526755852843	0.0351906158358	0.134897360704	0.0249621785174	0.0275919732441	0.0657894736842
YER168C	0.0962962962963	0.0350558296546	0.0714285714286	0.0326086956522	0.0439882697947	0.140762463343	0.0158850226929	0.0175585284281	0.0394736842105
YER170W	0.062962962963	0.0334977927811	0.047619047619	0.0275919732441	0.0791788856305	0.111436950147	0.018154311649	0.0200668896321	0.030701754386
YER171W	0.0888888888889	0.0412879771488	0.047619047619	0.0301003344482	0.0351906158358	0.17008797654	0.0136157337368	0.0150501672241	0.0263157894737
YER172C-A	0.0666666666667	0.0381719034017	0.047619047619	0.0250836120401	0.0615835777126	0.111436950147	0.0158850226929	0.0175585284281	0.0219298245614
YER174C	0.0851851851852	0.0366138665282	0.0238095238095	0.0351170568562	0.0527859237537	0.129032258065	0.0136157337368	0.0150501672241	0.0438596491228
YER175C	0.0962962962963	0.0366138665282	0.0952380952381	0.0275919732441	0.105571847507	0.181818181818	0.0226928895613	0.0250836120401	0.0175438596491
YER175W-A	0.0481481481481	0.0498571799533	0.0952380952381	0.0275919732441	0.0527859237537	0.117302052786	0.0158850226929	0.0175585284281	0.0394736842105
YER176W	0.148148148148	0.0444040508959	0.119047619048	0.0275919732441	0.0615835777126	0.175953079179	0.0136157337368	0.0125418060201	0.030701754386
YER178W	0.0666666666667	0.0397299402753	0.047619047619	0.0928093645485	0.0703812316716	0.146627565982	0.00907715582451	0.00752508361204	0.105263157895
YER179W	0.0777777777778	0.05063619839	0.047619047619	0.0602006688963	0.0439882697947	0.134897360704	0.0113464447806	0.0125418060201	0.0657894736842
YER180C-A	0.0851851851852	0.0459620877694	0.0714285714286	0.0175585284281	0.0351906158358	0.175953079179	0.0249621785174	0.0250836120401	0.0263157894737
YER181C	0.0481481481481	0.0467411062062	0.142857142857	0.0301003344482	0.123167155425	0.0938416422287	0.0272314674735	0.0250836120401	0.030701754386
YER182W	0.122222222222	0.0412879771488	0.047619047619	0.0200668896321	0.0351906158358	0.17008797654	0.0113464447806	0.0125418060201	0.030701754386
YER184C	0.0703703703704	0.0467411062062	0.0238095238095	0.0426421404682	0.0175953079179	0.105571847507	0.00907715582451	0.00752508361204	0.0394736842105
YER185W	0.0592592592593	0.0482991430797	0.0714285714286	0.0301003344482	0.0703812316716	0.099706744868	0.0158850226929	0.0175585284281	0.0438596491228
YER186C	0.107407407407	0.0389509218385	0.0952380952381	0.0326086956522	0.0703812316716	0.1642228739	0.0136157337368	0.0125418060201	0.0482456140351
YER188C-A	0.0222222222222	0.0560893274474	0.0952380952381	0.0451505016722	0.0351906158358	0.0175953079179	0.0113464447806	0.0125418060201	0.0394736842105
YER189W	0.0851851851852	0.067774603999	0.0952380952381	0.0376254180602	0.0703812316716	0.146627565982	0.0453857791225	0.0501672240803	0.0350877192982
YER190W	0.0851851851852	0.0685536224357	0.0714285714286	0.0275919732441	0.0703812316716	0.140762463343	0.0476550680787	0.0501672240803	0.030701754386
YFL002C	0.0925925925926	0.0521942352636	0.047619047619	0.0326086956522	0.0791788856305	0.134897360704	0.0136157337368	0.0150501672241	0.0350877192982
YFL002W-B	0.0518518518519	0.0412879771488	0.0952380952381	0.0275919732441	0.0879765395894	0.105571847507	0.0113464447806	0.0125418060201	0.030701754386
YFL004W	0.122222222222	0.0420669955856	0.0238095238095	0.0351170568562	0.0439882697947	0.217008797654	0.0158850226929	0.0150501672241	0.0263157894737
YFL005W	0.103703703704	0.0373928849649	0.0238095238095	0.0652173913043	0.0615835777126	0.140762463343	0.0226928895613	0.0225752508361	0.0789473684211
YFL007W	0.0814814814815	0.0241495715399	0.0238095238095	0.0175585284281	0.0703812316716	0.152492668622	0.018154311649	0.0200668896321	0.0219298245614
YFL008W	0.107407407407	0.0366138665282	0.0238095238095	0.0376254180602	0.0615835777126	0.17008797654	0.0158850226929	0.0150501672241	0.0526315789474
YFL009W	0.0444444444444	0.0490781615165	0.0238095238095	0.0301003344482	0.0527859237537	0.134897360704	0.0204236006051	0.0200668896321	0.0394736842105
YFL010C	0.0851851851852	0.0459620877694	0.047619047619	0.0526755852843	0.0351906158358	0.0821114369501	0.0249621785174	0.0275919732441	0.0745614035088
YFL010W-A	0.0481481481481	0.0490781615165	0.119047619048	0.0501672240803	0.0175953079179	0.0645161290323	0.0158850226929	0.0150501672241	0.0657894736842
YFL011W	0.0444444444444	0.0428460140223	0.047619047619	0.0702341137124	0.0791788856305	0.123167155425	0.0226928895613	0.0200668896321	0.0877192982456
YFL012W	0.103703703704	0.0444040508959	0.0952380952381	0.0100334448161	0.0527859237537	0.17008797654	0.00907715582451	0.0100334448161	0.0131578947368
YFL013C	0.114814814815	0.0381719034017	0.142857142857	0.0175585284281	0.0703812316716	0.211143695015	0.0136157337368	0.0100334448161	0
YFL013W-A	0.0296296296296	0.0436250324591	0.0238095238095	0.0250836120401	0.131964809384	0.0821114369501	0.036308623298	0.0401337792642	0.0263157894737
YFL014W	0.1	0.0412879771488	0.0238095238095	0.0501672240803	0.0527859237537	0.175953079179	0.0340393343419	0.0326086956522	0.0657894736842
YFL015C	0.0666666666667	0.0381719034017	0.0238095238095	0.0351170568562	0.140762463343	0.0351906158358	0.0249621785174	0.0275919732441	0.0175438596491
YFL016C	0.0740740740741	0.0342768112179	0.047619047619	0.0827759197324	0.0791788856305	0.129032258065	0.0340393343419	0.0376254180602	0.0833333333333
YFL017C	0.0666666666667	0.0397299402753	0.047619047619	0.0376254180602	0.0175953079179	0.17008797654	0.0317700453858	0.0301003344482	0.0570175438596
YFL018C	0.0925925925926	0.0397299402753	0.0238095238095	0.0727424749164	0.0439882697947	0.0938416422287	0.00907715582451	0.0100334448161	0.0657894736842
YFL019C	0.0518518518519	0.0412879771488	0.047619047619	0.0376254180602	0.114369501466	0.099706744868	0.00907715582451	0.0100334448161	0.0394736842105
YFL021C-A	0.0777777777778	0.0397299402753	0.119047619048	0.0627090301003	0.0263929618768	0.140762463343	0.0408472012103	0.0401337792642	0.0657894736842
YFL025C	0.0481481481481	0.040508958712	0.047619047619	0.0451505016722	0.0351906158358	0.117302052786	0.0249621785174	0.0275919732441	0.0350877192982
YFL026W	0.0481481481481	0.0420669955856	0.047619047619	0.0326086956522	0.0615835777126	0.099706744868	0.00680786686838	0.00752508361204	0.0438596491228
YFL027C	0.103703703704	0.0428460140223	0.047619047619	0.0426421404682	0.0175953079179	0.1642228739	0.0204236006051	0.0225752508361	0.0570175438596
YFL028C	0.0888888888889	0.0350558296546	0.0714285714286	0.0551839464883	0.0439882697947	0.134897360704	0.00907715582451	0.00752508361204	0.0701754385965
YFL030W	0.0703703703704	0.0366138665282	0.047619047619	0.0501672240803	0.0615835777126	0.105571847507	0.0204236006051	0.0225752508361	0.0438596491228
YFL031W	0.0518518518519	0.0280446637237	0.047619047619	0.0275919732441	0.0439882697947	0.234604105572	0.0431164901664	0.0451505016722	0.00438596491228
YFL032W	0.0777777777778	0.0272656452869	0.0714285714286	0.0150501672241	0.0879765395894	0.111436950147	0.0317700453858	0.0351170568562	0.00877192982456
YFL034C-A	0.0777777777778	0.0412879771488	0.0714285714286	0.0125418060201	0.114369501466	0.105571847507	0.00680786686838	0.00752508361204	0.0219298245614
YFL034C-B	0.0703703703704	0.0436250324591	0.047619047619	0.0125418060201	0.105571847507	0.0645161290323	0.0113464447806	0.0125418060201	0.00877192982456
YFL036W	0.062962962963	0.0373928849649	0.0238095238095	0.0200668896321	0.0527859237537	0.123167155425	0.00680786686838	0.00752508361204	0.0219298245614
YFL040W	0.0740740740741	0.0420669955856	0.0714285714286	0.0426421404682	0.0439882697947	0.123167155425	0.018154311649	0.0200668896321	0.0350877192982
YFL041W	0.0592592592593	0.0428460140223	0.047619047619	0.0602006688963	0.0967741935484	0.117302052786	0.0136157337368	0.0150501672241	0.0701754385965
YFL041W-A	0.0925925925926	0.0428460140223	0.0952380952381	0.0551839464883	0.0791788856305	0.146627565982	0.00680786686838	0.00501672240803	0.0350877192982
YFL042C	0.107407407407	0.0436250324591	0.0238095238095	0.0225752508361	0.0703812316716	0.17008797654	0.0158850226929	0.0175585284281	0.0175438596491
YFL044C	0.0962962962963	0.0319397559076	0.047619047619	0.0275919732441	0.0263929618768	0.181818181818	0.00907715582451	0.00752508361204	0.0394736842105
YFL045C	0.0814814814815	0.0358348480914	0.0238095238095	0.0602006688963	0.0791788856305	0.152492668622	0.00226928895613	0.00250836120401	0.0833333333333
YFL047W	0.1	0.0342768112179	0.119047619048	0.0476588628763	0.0439882697947	0.175953079179	0.0226928895613	0.0225752508361	0.0394736842105
YFL050C	0.0925925925926	0.0428460140223	0.0952380952381	0.0200668896321	0.0615835777126	0.175953079179	0.0249621785174	0.0275919732441	0.0175438596491
YFL051C	0.0444444444444	0.0451830693326	0.0952380952381	0.0150501672241	0.0351906158358	0.134897360704	0.0249621785174	0.0275919732441	0.0219298245614
YFL052W	0.1	0.0553103090106	0.047619047619	0.0401337792642	0.0351906158358	0.146627565982	0.0204236006051	0.0225752508361	0.0438596491228
YFL053W	0.0592592592593	0.0451830693326	0.047619047619	0.0852842809365	0.0703812316716	0.099706744868	0.0158850226929	0.0175585284281	0.0877192982456
YFL054C	0.0888888888889	0.0436250324591	0.0714285714286	0.0727424749164	0.0527859237537	0.193548387097	0.0204236006051	0.0200668896321	0.0657894736842
YFL056C	0.0444444444444	0.0498571799533	0.047619047619	0.0551839464883	0.0439882697947	0.175953079179	0.0249621785174	0.0250836120401	0.0657894736842
YFL058W	0.118518518519	0.0459620877694	0.047619047619	0.0627090301003	0.0527859237537	0.111436950147	0.00226928895613	0.00250836120401	0.0833333333333
YFL060C	0.0777777777778	0.0389509218385	0.047619047619	0.0476588628763	0.0351906158358	0.152492668622	0.0113464447806	0.0125418060201	0.0526315789474
YFL062W	0.111111111111	0.0334977927811	0.047619047619	0.0326086956522	0.0879765395894	0.111436950147	0.0340393343419	0.0250836120401	0.0263157894737
YFL064C	0.0851851851852	0.0662165671254	0.0952380952381	0.0326086956522	0.0703812316716	0.152492668622	0.0408472012103	0.0451505016722	0.0350877192982
YFL065C	0.0740740740741	0.0592054011945	0.047619047619	0.0301003344482	0.0439882697947	0.158357771261	0.0499243570348	0.0526755852843	0.0263157894737
YFL066C	0.0555555555556	0.0428460140223	0.0714285714286	0.0451505016722	0.0263929618768	0.134897360704	0.0272314674735	0.0250836120401	0.0394736842105
YFR001W	0.192592592593	0.0334977927811	0.0714285714286	0.0250836120401	0.0791788856305	0.181818181818	0.018154311649	0.0175585284281	0.030701754386
YFR003C	0.103703703704	0.0366138665282	0.0238095238095	0.0200668896321	0.0703812316716	0.234604105572	0.0158850226929	0.0100334448161	0.0175438596491
YFR005C	0.0592592592593	0.0373928849649	0.0952380952381	0.0326086956522	0.0615835777126	0.187683284457	0.018154311649	0.0150501672241	0.0350877192982
YFR007W	0.0740740740741	0.0397299402753	0.0714285714286	0.0451505016722	0.0351906158358	0.123167155425	0.018154311649	0.0175585284281	0.0526315789474
YFR009W-A	0.0814814814815	0.0350558296546	0.047619047619	0.0702341137124	0.0439882697947	0.158357771261	0.00226928895613	0.00250836120401	0.0657894736842
YFR010W	0.103703703704	0.0334977927811	0.0238095238095	0.0351170568562	0.0615835777126	0.134897360704	0.0204236006051	0.0225752508361	0.0394736842105
YFR010W-A	0.0222222222222	0.030381719034	0.0952380952381	0.0225752508361	0.149560117302	0.0821114369501	0.0204236006051	0.0200668896321	0.0131578947368
YFR011C	0.118518518519	0.0451830693326	0.047619047619	0.0301003344482	0.0791788856305	0.17008797654	0.00453857791225	0.00501672240803	0.0350877192982
YFR012W	0.0333333333333	0.0373928849649	0.0952380952381	0.0326086956522	0.105571847507	0.0938416422287	0.0136157337368	0.0125418060201	0.030701754386
YFR013W	0.118518518519	0.0381719034017	0.0952380952381	0.0275919732441	0.0615835777126	0.181818181818	0.0272314674735	0.0301003344482	0.0219298245614
YFR014C	0.0962962962963	0.0451830693326	0.047619047619	0.0576923076923	0.0439882697947	0.1642228739	0.00907715582451	0.0100334448161	0.0789473684211
YFR015C	0.0777777777778	0.0366138665282	0.0238095238095	0.0576923076923	0.0263929618768	0.1642228739	0.018154311649	0.0175585284281	0.0614035087719
YFR016C	0.0777777777778	0.0412879771488	0.0238095238095	0.0250836120401	0.0703812316716	0.193548387097	0.00907715582451	0.0100334448161	0.0263157894737
YFR017C	0.0555555555556	0.0459620877694	0.047619047619	0.0200668896321	0.0439882697947	0.146627565982	0.0340393343419	0.0301003344482	0.0175438596491
YFR018C	0.0814814814815	0.0444040508959	0.047619047619	0.0301003344482	0.0351906158358	0.140762463343	0.054462934947	0.0602006688963	0.0394736842105
YFR019W	0.0703703703704	0.0366138665282	0.0952380952381	0.0225752508361	0.0351906158358	0.123167155425	0.0226928895613	0.0225752508361	0.00877192982456
YFR020W	0.0407407407407	0.0529732537003	0.0238095238095	0.0476588628763	0.0879765395894	0.1642228739	0.00907715582451	0.0100334448161	0.0614035087719
YFR021W	0.0407407407407	0.0514152168268	0.0238095238095	0.0376254180602	0.114369501466	0.129032258065	0.0249621785174	0.0275919732441	0.0350877192982
YFR022W	0.0703703703704	0.0428460140223	0.0238095238095	0.0326086956522	0.0439882697947	0.129032258065	0.0136157337368	0.0100334448161	0.030701754386
YFR024C-A	0.1	0.0412879771488	0.047619047619	0.0827759197324	0.0615835777126	0.099706744868	0.0158850226929	0.0175585284281	0.109649122807
YFR025C	0.0592592592593	0.0475201246429	0.0714285714286	0.0326086956522	0.0527859237537	0.17008797654	0.018154311649	0.0200668896321	0.0394736842105
YFR028C	0.0481481481481	0.0498571799533	0.047619047619	0.0476588628763	0.0703812316716	0.140762463343	0.018154311649	0.0200668896321	0.030701754386
YFR029W	0.062962962963	0.0342768112179	0.047619047619	0.0200668896321	0.0527859237537	0.146627565982	0.0272314674735	0.0275919732441	0.0263157894737
YFR030W	0.0481481481481	0.0280446637237	0.047619047619	0.0426421404682	0.0703812316716	0.0879765395894	0.0158850226929	0.0175585284281	0.0482456140351
YFR031C	0.0814814814815	0.0366138665282	0.0714285714286	0.0501672240803	0.0527859237537	0.099706744868	0.00907715582451	0.00752508361204	0.0570175438596
YFR032C	0.0888888888889	0.0350558296546	0.119047619048	0.0200668896321	0.0967741935484	0.117302052786	0.036308623298	0.0376254180602	0.0219298245614
YFR034C	0.0888888888889	0.0459620877694	0.119047619048	0.0376254180602	0.0351906158358	0.211143695015	0.0748865355522	0.0827759197324	0.0350877192982
YFR036W	0.0333333333333	0.0334977927811	0.119047619048	0.0175585284281	0.0263929618768	0.205278592375	0.0226928895613	0.0225752508361	0.00877192982456
YFR037C	0.137037037037	0.0373928849649	0.047619047619	0.0476588628763	0.0615835777126	0.199413489736	0.0272314674735	0.0301003344482	0.030701754386
YFR038W	0.0888888888889	0.0264866268502	0.0952380952381	0.0275919732441	0.0703812316716	0.222873900293	0.0204236006051	0.0175585284281	0.0263157894737
YFR039C	0.0703703703704	0.0264866268502	0.0238095238095	0.0275919732441	0.0879765395894	0.105571847507	0.0113464447806	0.0125418060201	0.0350877192982
YFR040W	0.1	0.0397299402753	0.0238095238095	0.0275919732441	0.0879765395894	0.211143695015	0.0136157337368	0.0125418060201	0.030701754386
YFR042W	0.0481481481481	0.0490781615165	0.0952380952381	0.0526755852843	0.0703812316716	0.111436950147	0.00907715582451	0.0100334448161	0.0614035087719
YFR044C	0.1	0.0319397559076	0.0714285714286	0.0777591973244	0.131964809384	0.0938416422287	0.00680786686838	0.00752508361204	0.0701754385965
YFR048W	0.118518518519	0.0327187743443	0.0714285714286	0.0275919732441	0.0879765395894	0.17008797654	0.0226928895613	0.0250836120401	0.0263157894737
YFR049W	0.0925925925926	0.0428460140223	0.0238095238095	0.0401337792642	0.0791788856305	0.105571847507	0.0113464447806	0.0125418060201	0.0394736842105
YFR050C	0.0592592592593	0.0358348480914	0.0238095238095	0.0451505016722	0.0703812316716	0.117302052786	0.0204236006051	0.0225752508361	0.0526315789474
YFR052W	0.0925925925926	0.0451830693326	0.0238095238095	0.00752508361204	0.0351906158358	0.158357771261	0.00680786686838	0.00752508361204	0.0131578947368
YFR053C	0.103703703704	0.0366138665282	0.0238095238095	0.0802675585284	0.0527859237537	0.158357771261	0.00907715582451	0.00752508361204	0.0921052631579
YFR054C	0.0518518518519	0.057647364321	0.0714285714286	0.0200668896321	0.105571847507	0.0821114369501	0.00907715582451	0.00752508361204	0.0350877192982
YGL001C	0.0703703703704	0.0428460140223	0.047619047619	0.0526755852843	0.0703812316716	0.134897360704	0.0113464447806	0.0125418060201	0.0526315789474
YGL002W	0.0851851851852	0.0373928849649	0.047619047619	0.0351170568562	0.0967741935484	0.123167155425	0.0113464447806	0.0100334448161	0.0438596491228
YGL003C	0.0740740740741	0.0482991430797	0.0714285714286	0.0250836120401	0.0967741935484	0.134897360704	0.0226928895613	0.0225752508361	0.0350877192982
YGL004C	0.107407407407	0.0451830693326	0.047619047619	0.0351170568562	0.0439882697947	0.175953079179	0.0249621785174	0.0200668896321	0.0394736842105
YGL005C	0.0851851851852	0.0412879771488	0.142857142857	0.0301003344482	0.0615835777126	0.1642228739	0.018154311649	0.0150501672241	0.0219298245614
YGL006W-A	0.0814814814815	0.0334977927811	0.0238095238095	0.0275919732441	0.131964809384	0.0821114369501	0.018154311649	0.0175585284281	0.0175438596491
YGL007C-A	0.0777777777778	0.0288236821605	0.0714285714286	0.0652173913043	0.105571847507	0.0762463343109	0	0	0.0219298245614
YGL007W	0.0592592592593	0.0373928849649	0.047619047619	0.0275919732441	0.0879765395894	0.134897360704	0.0295007564297	0.0326086956522	0.0394736842105
YGL008C	0.107407407407	0.0280446637237	0.0238095238095	0.105351170569	0.0615835777126	0.205278592375	0	0	0.0789473684211
YGL009C	0.0925925925926	0.040508958712	0.0238095238095	0.0903010033445	0.0791788856305	0.134897360704	0.00680786686838	0.00752508361204	0.105263157895
YGL010W	0.0703703703704	0.0467411062062	0.0952380952381	0.0401337792642	0.0527859237537	0.0821114369501	0.00907715582451	0.0100334448161	0.0350877192982
YGL011C	0.0888888888889	0.0475201246429	0.0714285714286	0.0476588628763	0.0351906158358	0.111436950147	0.018154311649	0.0175585284281	0.0789473684211
YGL012W	0.0481481481481	0.0560893274474	0.0714285714286	0.0752508361204	0.0351906158358	0.134897360704	0.00680786686838	0.00752508361204	0.0745614035088
YGL015C	0.0666666666667	0.0381719034017	0.047619047619	0.0225752508361	0.0703812316716	0.158357771261	0.00453857791225	0.00501672240803	0.00877192982456
YGL016W	0.0444444444444	0.0381719034017	0.0238095238095	0.0250836120401	0.0527859237537	0.123167155425	0.00907715582451	0.0100334448161	0.0219298245614
YGL017W	0.0962962962963	0.0475201246429	0.0238095238095	0.0426421404682	0.0527859237537	0.140762463343	0.018154311649	0.0200668896321	0.030701754386
YGL018C	0.137037037037	0.0451830693326	0.0952380952381	0.0351170568562	0.0527859237537	0.140762463343	0.0113464447806	0.00752508361204	0.0482456140351
YGL019W	0.107407407407	0.0537522721371	0.047619047619	0.0376254180602	0.0527859237537	0.281524926686	0.0158850226929	0.0150501672241	0.0438596491228
YGL020C	0.0851851851852	0.0451830693326	0.0238095238095	0.0326086956522	0.0439882697947	0.123167155425	0.0136157337368	0.0150501672241	0.0438596491228
YGL021W	0.0740740740741	0.0319397559076	0.0714285714286	0.0175585284281	0.0703812316716	0.1642228739	0.00226928895613	0.00250836120401	0.0263157894737
YGL022W	0.0481481481481	0.0257076084134	0.0238095238095	0.0677257525084	0.0527859237537	0.105571847507	0.0158850226929	0.0175585284281	0.0614035087719
YGL025C	0.0962962962963	0.0296027005972	0.047619047619	0.0150501672241	0.0527859237537	0.205278592375	0.0340393343419	0.0301003344482	0.00877192982456
YGL031C	0.148148148148	0.0428460140223	0.119047619048	0.0401337792642	0.0615835777126	0.193548387097	0.00907715582451	0.00752508361204	0.0526315789474
YGL032C	0.062962962963	0.0436250324591	0.0714285714286	0.0275919732441	0.0791788856305	0.0703812316716	0.0136157337368	0.0150501672241	0.0175438596491
YGL033W	0.1	0.0451830693326	0.0238095238095	0.0200668896321	0.0351906158358	0.111436950147	0.0113464447806	0.00752508361204	0.0131578947368
YGL034C	0.1	0.0498571799533	0.0952380952381	0.0275919732441	0.0703812316716	0.158357771261	0.0317700453858	0.0301003344482	0.0131578947368
YGL035C	0.111111111111	0.0467411062062	0.0238095238095	0.0376254180602	0.0527859237537	0.205278592375	0.018154311649	0.0200668896321	0.0394736842105
YGL038C	0.1	0.0334977927811	0.0238095238095	0.0326086956522	0.0879765395894	0.105571847507	0.0136157337368	0.0150501672241	0.0263157894737
YGL040C	0.0407407407407	0.0420669955856	0.047619047619	0.0526755852843	0.0439882697947	0.123167155425	0.0295007564297	0.0301003344482	0.0570175438596
YGL041C	0.0407407407407	0.0498571799533	0.047619047619	0.0326086956522	0.105571847507	0.105571847507	0.0158850226929	0.0125418060201	0.0219298245614
YGL041C-B	0.0407407407407	0.0514152168268	0.047619047619	0.0351170568562	0.0879765395894	0.111436950147	0.0136157337368	0.0125418060201	0.0263157894737
YGL041W-A	0.0740740740741	0.0467411062062	0.0952380952381	0.0250836120401	0.0703812316716	0.187683284457	0.00680786686838	0.00752508361204	0.0219298245614
YGL042C	0.0407407407407	0.0545312905739	0.0952380952381	0.0326086956522	0.131964809384	0.0821114369501	0.0136157337368	0.0150501672241	0.0526315789474
YGL043W	0.118518518519	0.0451830693326	0.119047619048	0.0351170568562	0.0351906158358	0.158357771261	0.0113464447806	0.0125418060201	0.0350877192982
YGL045W	0.0925925925926	0.0420669955856	0.0238095238095	0.0401337792642	0.0263929618768	0.199413489736	0.0136157337368	0.0150501672241	0.030701754386
YGL047W	0.0925925925926	0.0366138665282	0.0714285714286	0.0275919732441	0.0791788856305	0.152492668622	0.0158850226929	0.0175585284281	0.0482456140351
YGL049C	0.0777777777778	0.0397299402753	0.0238095238095	0.0275919732441	0.0175953079179	0.0938416422287	0.0113464447806	0.00752508361204	0.0263157894737
YGL051W	0.0592592592593	0.0451830693326	0.0952380952381	0.0326086956522	0.0527859237537	0.111436950147	0.0272314674735	0.0275919732441	0.0263157894737
YGL053W	0.0962962962963	0.0467411062062	0.0238095238095	0.0301003344482	0.105571847507	0.117302052786	0.00907715582451	0.0100334448161	0.030701754386
YGL054C	0.0888888888889	0.0459620877694	0.047619047619	0.0376254180602	0.0703812316716	0.0762463343109	0	0	0.0482456140351
YGL056C	0.062962962963	0.040508958712	0.0238095238095	0.0376254180602	0.0879765395894	0.129032258065	0.0204236006051	0.0150501672241	0.0350877192982
YGL058W	0.0814814814815	0.0482991430797	0.047619047619	0.0200668896321	0.0351906158358	0.17008797654	0.00680786686838	0.00501672240803	0.0263157894737
YGL061C	0.111111111111	0.0475201246429	0.0238095238095	0.0376254180602	0.0967741935484	0.146627565982	0.0136157337368	0.0125418060201	0.0350877192982
YGL062W	0.0851851851852	0.0482991430797	0.0714285714286	0.0827759197324	0.0879765395894	0.134897360704	0.00907715582451	0.0100334448161	0.0921052631579
YGL063C-A	0.037037037037	0.0490781615165	0.047619047619	0.0351170568562	0.0351906158358	0.0762463343109	0.0635400907716	0.0576923076923	0.0350877192982
YGL064C	0.1	0.0459620877694	0.047619047619	0.0301003344482	0.0879765395894	0.146627565982	0.00907715582451	0.00752508361204	0.0350877192982
YGL065C	0.0851851851852	0.0389509218385	0.0714285714286	0.0351170568562	0.0439882697947	0.117302052786	0.0249621785174	0.0225752508361	0.0263157894737
YGL066W	0.0888888888889	0.0389509218385	0.0238095238095	0.0451505016722	0.0439882697947	0.193548387097	0.0158850226929	0.0150501672241	0.0131578947368
YGL068W	0.122222222222	0.0373928849649	0.0714285714286	0.0275919732441	0.0967741935484	0.105571847507	0.0226928895613	0.0225752508361	0.0350877192982
YGL070C	0.0851851851852	0.0436250324591	0.047619047619	0.0326086956522	0.0527859237537	0.158357771261	0.0204236006051	0.0200668896321	0.0263157894737
YGL071W	0.111111111111	0.0358348480914	0.047619047619	0.0175585284281	0.0615835777126	0.117302052786	0.00907715582451	0.0100334448161	0.0175438596491
YGL072C	0.0259259259259	0.0334977927811	0.0238095238095	0.0501672240803	0.0879765395894	0.058651026393	0.036308623298	0.0326086956522	0.0482456140351
YGL074C	0.062962962963	0.0436250324591	0.142857142857	0.0451505016722	0.0703812316716	0.0469208211144	0.0272314674735	0.0250836120401	0.0482456140351
YGL078C	0.140740740741	0.0366138665282	0.0238095238095	0.0576923076923	0.0439882697947	0.269794721408	0.00226928895613	0.00250836120401	0.0570175438596
YGL079W	0.0666666666667	0.0358348480914	0.047619047619	0.0200668896321	0.114369501466	0.187683284457	0.00907715582451	0.0100334448161	0.0175438596491
YGL080W	0.0666666666667	0.0366138665282	0.0238095238095	0.0275919732441	0.0967741935484	0.0821114369501	0.00907715582451	0.00752508361204	0.030701754386
YGL081W	0.0925925925926	0.040508958712	0.0238095238095	0.0326086956522	0.0439882697947	0.152492668622	0.0136157337368	0.0150501672241	0.0394736842105
YGL082W	0.037037037037	0.0334977927811	0.047619047619	0.0250836120401	0.0439882697947	0.117302052786	0.0272314674735	0.0301003344482	0.0175438596491
YGL083W	0.0777777777778	0.0428460140223	0.0238095238095	0.0326086956522	0.0967741935484	0.111436950147	0.0113464447806	0.0100334448161	0.0350877192982
YGL084C	0.0703703703704	0.0397299402753	0.047619047619	0.0401337792642	0.105571847507	0.0879765395894	0.00907715582451	0.00752508361204	0.0570175438596
YGL085W	0.0962962962963	0.0436250324591	0.0952380952381	0.0602006688963	0.0967741935484	0.146627565982	0.0113464447806	0.0125418060201	0.0833333333333
YGL088W	0.0518518518519	0.0467411062062	0.047619047619	0.0401337792642	0.0791788856305	0.0821114369501	0.00453857791225	0.00250836120401	0.0438596491228
YGL089C	0.0333333333333	0.0381719034017	0.047619047619	0.0200668896321	0.0615835777126	0.134897360704	0.0113464447806	0.0125418060201	0.0263157894737
YGL090W	0.111111111111	0.0444040508959	0.119047619048	0.0250836120401	0.0439882697947	0.193548387097	0.018154311649	0.0175585284281	0.030701754386
YGL091C	0.0703703703704	0.0389509218385	0.0714285714286	0.0426421404682	0.0263929618768	0.1642228739	0.0136157337368	0.0125418060201	0.0482456140351
YGL092W	0.0481481481481	0.0272656452869	0.0238095238095	0.0501672240803	0.114369501466	0.0469208211144	0.0113464447806	0.0125418060201	0.0745614035088
YGL093W	0.0962962962963	0.0537522721371	0.0238095238095	0.0175585284281	0.0879765395894	0.17008797654	0.0295007564297	0.0326086956522	0.0175438596491
YGL097W	0.107407407407	0.0459620877694	0.047619047619	0.0777591973244	0.0263929618768	0.105571847507	0.0272314674735	0.0301003344482	0.0789473684211
YGL098W	0.103703703704	0.0412879771488	0.047619047619	0.0301003344482	0.0351906158358	0.175953079179	0.00680786686838	0.00752508361204	0.0263157894737
YGL100W	0.0962962962963	0.0459620877694	0.0714285714286	0.0376254180602	0.0351906158358	0.175953079179	0.0136157337368	0.0150501672241	0.0394736842105
YGL101W	0.111111111111	0.0537522721371	0.0238095238095	0.0275919732441	0.0263929618768	0.181818181818	0.0158850226929	0.0175585284281	0.030701754386
YGL105W	0.155555555556	0.0373928849649	0.047619047619	0.0451505016722	0.0703812316716	0.117302052786	0.0158850226929	0.0100334448161	0.0263157894737
YGL106W	0.103703703704	0.0381719034017	0.0238095238095	0.0326086956522	0.0615835777126	0.158357771261	0.0226928895613	0.0225752508361	0.0394736842105
YGL107C	0.0777777777778	0.0381719034017	0.0952380952381	0.0326086956522	0.0527859237537	0.140762463343	0.0295007564297	0.0326086956522	0.0350877192982
YGL108C	0.140740740741	0.0358348480914	0.047619047619	0.0250836120401	0.0263929618768	0.175953079179	0.018154311649	0.0175585284281	0.0175438596491
YGL110C	0.062962962963	0.0334977927811	0.0952380952381	0.0326086956522	0.0351906158358	0.134897360704	0.0204236006051	0.0175585284281	0.0394736842105
YGL111W	0.0962962962963	0.0459620877694	0.0714285714286	0.0476588628763	0.0527859237537	0.187683284457	0.00226928895613	0	0.0263157894737
YGL112C	0.0925925925926	0.0420669955856	0.047619047619	0.0326086956522	0.0175953079179	0.17008797654	0.00907715582451	0.00752508361204	0.030701754386
YGL113W	0.125925925926	0.0412879771488	0.0714285714286	0.0150501672241	0.0263929618768	0.175953079179	0.0113464447806	0.0125418060201	0.0175438596491
YGL114W	0.0740740740741	0.0412879771488	0.0238095238095	0.0526755852843	0.0439882697947	0.0762463343109	0.018154311649	0.0200668896321	0.0482456140351
YGL116W	0.103703703704	0.0358348480914	0.0238095238095	0.0326086956522	0.123167155425	0.111436950147	0.0226928895613	0.0225752508361	0.0219298245614
YGL117W	0.0925925925926	0.0389509218385	0.0714285714286	0.0351170568562	0.0527859237537	0.158357771261	0.0204236006051	0.0175585284281	0.0394736842105
YGL119W	0.0962962962963	0.0428460140223	0.047619047619	0.0376254180602	0.0879765395894	0.158357771261	0.00907715582451	0.0100334448161	0.0526315789474
YGL120C	0.0666666666667	0.0444040508959	0.0714285714286	0.0401337792642	0.0527859237537	0.181818181818	0.0204236006051	0.0150501672241	0.0438596491228
YGL121C	0.0888888888889	0.0389509218385	0.047619047619	0.0200668896321	0.0439882697947	0.17008797654	0.0158850226929	0.0175585284281	0.0219298245614
YGL122C	0.0444444444444	0.040508958712	0.047619047619	0.0376254180602	0.0351906158358	0.140762463343	0.0272314674735	0.0301003344482	0.0350877192982
YGL123C-A	0.062962962963	0.0498571799533	0.0238095238095	0.0351170568562	0.0967741935484	0.123167155425	0.0204236006051	0.0200668896321	0.0438596491228
YGL124C	0.0851851851852	0.0444040508959	0.0238095238095	0.0225752508361	0.0527859237537	0.152492668622	0.0158850226929	0.0150501672241	0.0263157894737
YGL126W	0.0518518518519	0.0584263827577	0.0238095238095	0.0802675585284	0.0351906158358	0.0821114369501	0.0748865355522	0.0802675585284	0.114035087719
YGL129C	0.0851851851852	0.040508958712	0.0714285714286	0.0275919732441	0.114369501466	0.0703812316716	0.00680786686838	0.00752508361204	0.0263157894737
YGL130W	0.0740740740741	0.0436250324591	0.047619047619	0.0451505016722	0.0703812316716	0.17008797654	0.0204236006051	0.0225752508361	0.0482456140351
YGL133W	0.107407407407	0.0334977927811	0.0238095238095	0.0351170568562	0.0615835777126	0.187683284457	0.00907715582451	0.0100334448161	0.0394736842105
YGL134W	0.0444444444444	0.0420669955856	0.0952380952381	0.0326086956522	0.0439882697947	0.193548387097	0.0204236006051	0.0200668896321	0.030701754386
YGL137W	0.0814814814815	0.0412879771488	0.119047619048	0.0501672240803	0.0263929618768	0.158357771261	0.0136157337368	0.0150501672241	0.0350877192982
YGL138C	0.0814814814815	0.0467411062062	0.0952380952381	0.0150501672241	0.131964809384	0.117302052786	0.00907715582451	0.0100334448161	0.0263157894737
YGL139W	0.0333333333333	0.0428460140223	0.0238095238095	0.0677257525084	0.0703812316716	0.105571847507	0.00907715582451	0.00752508361204	0.0614035087719
YGL140C	0.0518518518519	0.0412879771488	0.0238095238095	0.0351170568562	0.0703812316716	0.129032258065	0.0158850226929	0.0150501672241	0.0482456140351
YGL141W	0.0925925925926	0.0327187743443	0.047619047619	0.00752508361204	0.0879765395894	0.140762463343	0.00680786686838	0.00501672240803	0.00877192982456
YGL142C	0.0814814814815	0.0428460140223	0.047619047619	0.0401337792642	0.131964809384	0.158357771261	0.0113464447806	0.00752508361204	0.0350877192982
YGL143C	0.0925925925926	0.0397299402753	0.0714285714286	0.0501672240803	0.0439882697947	0.129032258065	0.0272314674735	0.0250836120401	0.0438596491228
YGL144C	0.0555555555556	0.0428460140223	0.0714285714286	0.0526755852843	0.0791788856305	0.140762463343	0.0113464447806	0.0125418060201	0.0438596491228
YGL145W	0.0703703703704	0.0420669955856	0.047619047619	0.0301003344482	0.00879765395894	0.158357771261	0.0113464447806	0.0125418060201	0.0350877192982
YGL146C	0.0851851851852	0.0475201246429	0.047619047619	0.0326086956522	0.0615835777126	0.146627565982	0.0340393343419	0.0376254180602	0.0263157894737
YGL147C	0.107407407407	0.0412879771488	0.0238095238095	0.0551839464883	0.0351906158358	0.129032258065	0.0204236006051	0.0175585284281	0.0701754385965
YGL148W	0.0740740740741	0.040508958712	0.0714285714286	0.0777591973244	0.0615835777126	0.175953079179	0.00907715582451	0.00752508361204	0.0701754385965
YGL150C	0.155555555556	0.030381719034	0.0238095238095	0.0150501672241	0.0527859237537	0.205278592375	0.0113464447806	0.0125418060201	0.0175438596491
YGL151W	0.0740740740741	0.0366138665282	0.0714285714286	0.0175585284281	0.0351906158358	0.158357771261	0.00680786686838	0.00752508361204	0.0219298245614
YGL152C	0.0185185185185	0.0428460140223	0.0714285714286	0.0150501672241	0.0791788856305	0.0938416422287	0.0158850226929	0.0175585284281	0.0131578947368
YGL155W	0.062962962963	0.0366138665282	0.0238095238095	0.0175585284281	0.0439882697947	0.146627565982	0.0272314674735	0.0301003344482	0.0175438596491
YGL157W	0.0592592592593	0.0233705531031	0.0952380952381	0.0301003344482	0.0439882697947	0.129032258065	0.0158850226929	0.0175585284281	0.030701754386
YGL158W	0.0703703703704	0.0311607374708	0.047619047619	0.0351170568562	0.0615835777126	0.134897360704	0.0204236006051	0.0225752508361	0.030701754386
YGL159W	0.0407407407407	0.0257076084134	0.047619047619	0.0301003344482	0.0791788856305	0.158357771261	0.0136157337368	0.0150501672241	0.0263157894737
YGL160W	0.0481481481481	0.0467411062062	0.0238095238095	0.0476588628763	0.0527859237537	0.134897360704	0.0136157337368	0.0125418060201	0.0570175438596
YGL163C	0.107407407407	0.0366138665282	0.0238095238095	0.0426421404682	0.0263929618768	0.187683284457	0.0158850226929	0.0175585284281	0.0350877192982
YGL164C	0.107407407407	0.040508958712	0.047619047619	0.0376254180602	0.0351906158358	0.193548387097	0.0249621785174	0.0275919732441	0.0438596491228
YGL165C	0.0481481481481	0.040508958712	0.0714285714286	0.0376254180602	0.0439882697947	0.117302052786	0.0317700453858	0.0351170568562	0.030701754386
YGL166W	0.0814814814815	0.0381719034017	0.0714285714286	0.0326086956522	0.00879765395894	0.1642228739	0.0158850226929	0.0125418060201	0.0482456140351
YGL167C	0.0740740740741	0.0459620877694	0.0238095238095	0.0777591973244	0.0615835777126	0.199413489736	0.00907715582451	0.0100334448161	0.0570175438596
YGL168W	0.0592592592593	0.0397299402753	0.0238095238095	0.0301003344482	0.0703812316716	0.117302052786	0.0204236006051	0.0225752508361	0.0394736842105
YGL170C	0.107407407407	0.0373928849649	0.047619047619	0.0200668896321	0.0351906158358	0.1642228739	0.00680786686838	0.00752508361204	0.0175438596491
YGL173C	0.0888888888889	0.0412879771488	0.0238095238095	0.0576923076923	0.0615835777126	0.181818181818	0.00453857791225	0.00501672240803	0.0526315789474
YGL174W	0.137037037037	0.0327187743443	0.0952380952381	0.0200668896321	0.0439882697947	0.17008797654	0.00907715582451	0.00752508361204	0.00877192982456
YGL175C	0.0925925925926	0.0334977927811	0.0714285714286	0.0250836120401	0.0615835777126	0.152492668622	0.0204236006051	0.0200668896321	0.0263157894737
YGL179C	0.0925925925926	0.0568683458842	0.047619047619	0.0451505016722	0.0439882697947	0.140762463343	0.0158850226929	0.0150501672241	0.0482456140351
YGL184C	0.0555555555556	0.0342768112179	0.0238095238095	0.0351170568562	0.0351906158358	0.146627565982	0.0136157337368	0.0150501672241	0.030701754386
YGL185C	0.114814814815	0.0420669955856	0.0952380952381	0.0275919732441	0.0967741935484	0.140762463343	0.0226928895613	0.0225752508361	0.0219298245614
YGL186C	0.0740740740741	0.0553103090106	0.047619047619	0.0727424749164	0.0439882697947	0.146627565982	0.0113464447806	0.0125418060201	0.0833333333333
YGL187C	0.0703703703704	0.0475201246429	0.0714285714286	0.0576923076923	0.0615835777126	0.134897360704	0.0113464447806	0.0100334448161	0.0789473684211
YGL188C	0.0888888888889	0.040508958712	0.047619047619	0.0200668896321	0.105571847507	0.140762463343	0.00907715582451	0.00501672240803	0.0219298245614
YGL188C-A	0.118518518519	0.0342768112179	0.0714285714286	0.0150501672241	0.0351906158358	0.1642228739	0.00453857791225	0.00501672240803	0.0131578947368
YGL189C	0.0888888888889	0.0342768112179	0.047619047619	0.0200668896321	0.0703812316716	0.181818181818	0.00680786686838	0.00752508361204	0.0263157894737
YGL192W	0.062962962963	0.0475201246429	0.047619047619	0.0376254180602	0.0879765395894	0.175953079179	0.0113464447806	0.0125418060201	0.0263157894737
YGL194C	0.0555555555556	0.0381719034017	0.047619047619	0.0451505016722	0.0703812316716	0.140762463343	0.0226928895613	0.0250836120401	0.0526315789474
YGL195W	0.0962962962963	0.0358348480914	0.047619047619	0.0301003344482	0.0615835777126	0.134897360704	0.00453857791225	0.00501672240803	0.030701754386
YGL196W	0.107407407407	0.0389509218385	0.0238095238095	0.0426421404682	0.0527859237537	0.152492668622	0.0136157337368	0.0150501672241	0.0394736842105
YGL197W	0.0814814814815	0.0288236821605	0.047619047619	0.0501672240803	0.0791788856305	0.129032258065	0.0272314674735	0.0175585284281	0.0570175438596
YGL198W	0.0444444444444	0.0451830693326	0.119047619048	0.0401337792642	0.0703812316716	0.17008797654	0.0408472012103	0.0451505016722	0.0570175438596
YGL199C	0.0481481481481	0.0342768112179	0.0714285714286	0.0426421404682	0.00879765395894	0.134897360704	0.0272314674735	0.0225752508361	0.0394736842105
YGL200C	0.062962962963	0.0389509218385	0.047619047619	0.0376254180602	0.114369501466	0.140762463343	0.0204236006051	0.0225752508361	0.0482456140351
YGL203C	0.0851851851852	0.0389509218385	0.0238095238095	0.0476588628763	0.0527859237537	0.123167155425	0.0136157337368	0.0125418060201	0.0614035087719
YGL204C	0.0407407407407	0.0514152168268	0.0238095238095	0.0275919732441	0.0527859237537	0.0821114369501	0.00680786686838	0.00752508361204	0.0263157894737
YGL207W	0.122222222222	0.030381719034	0.0238095238095	0.0426421404682	0.0615835777126	0.140762463343	0.00907715582451	0.0100334448161	0.0438596491228
YGL208W	0.1	0.0334977927811	0.047619047619	0.0351170568562	0.0351906158358	0.175953079179	0.018154311649	0.0175585284281	0.0350877192982
YGL209W	0.0481481481481	0.0397299402753	0.0238095238095	0.0200668896321	0.0439882697947	0.17008797654	0.0204236006051	0.0225752508361	0.0263157894737
YGL211W	0.0740740740741	0.0444040508959	0.0952380952381	0.0250836120401	0.0527859237537	0.1642228739	0.0317700453858	0.0326086956522	0.0394736842105
YGL214W	0.0407407407407	0.030381719034	0.0714285714286	0.0200668896321	0.114369501466	0.0645161290323	0.00907715582451	0.0100334448161	0.0175438596491
YGL215W	0.0333333333333	0.0249285899766	0.0238095238095	0.0301003344482	0.131964809384	0.0351906158358	0.0113464447806	0.0100334448161	0.0263157894737
YGL216W	0.0703703703704	0.0459620877694	0.0238095238095	0.0326086956522	0.0351906158358	0.193548387097	0.018154311649	0.0200668896321	0.0394736842105
YGL220W	0.0703703703704	0.057647364321	0.0238095238095	0.0627090301003	0.0439882697947	0.193548387097	0.0204236006051	0.0200668896321	0.0570175438596
YGL223C	0.0666666666667	0.0366138665282	0.0952380952381	0.0125418060201	0.0703812316716	0.152492668622	0.0158850226929	0.0150501672241	0.00877192982456
YGL227W	0.0814814814815	0.0350558296546	0.047619047619	0.0250836120401	0.0615835777126	0.158357771261	0.018154311649	0.0175585284281	0.0175438596491
YGL228W	0.0962962962963	0.0358348480914	0.0714285714286	0.0326086956522	0.0527859237537	0.105571847507	0.0226928895613	0.0200668896321	0.0438596491228
YGL229C	0.0407407407407	0.040508958712	0.0238095238095	0.0175585284281	0.0703812316716	0.234604105572	0.00453857791225	0.00501672240803	0.0219298245614
YGL230C	0.062962962963	0.0327187743443	0.047619047619	0.0250836120401	0.0615835777126	0.152492668622	0.0136157337368	0.0150501672241	0.0175438596491
YGL231C	0.0740740740741	0.0327187743443	0.0714285714286	0.0250836120401	0.0527859237537	0.099706744868	0.00907715582451	0.00752508361204	0.0263157894737
YGL232W	0.140740740741	0.0451830693326	0.0238095238095	0.0250836120401	0.0615835777126	0.199413489736	0.00680786686838	0.00752508361204	0.0263157894737
YGL233W	0.0925925925926	0.0327187743443	0.0238095238095	0.0225752508361	0.0615835777126	0.1642228739	0.0113464447806	0.00752508361204	0.0263157894737
YGL234W	0.0925925925926	0.0373928849649	0.047619047619	0.0602006688963	0.0791788856305	0.099706744868	0.0158850226929	0.0150501672241	0.0526315789474
YGL238W	0.0555555555556	0.0381719034017	0.047619047619	0.0351170568562	0.0879765395894	0.117302052786	0.00680786686838	0.00752508361204	0.0438596491228
YGL241W	0.0518518518519	0.0327187743443	0.0952380952381	0.0125418060201	0.0263929618768	0.158357771261	0.0204236006051	0.0200668896321	0.0175438596491
YGL242C	0.0888888888889	0.0412879771488	0.0238095238095	0.0476588628763	0.0263929618768	0.217008797654	0.0136157337368	0.0150501672241	0.0438596491228
YGL243W	0.0518518518519	0.0342768112179	0.0952380952381	0.0376254180602	0.0615835777126	0.17008797654	0.0113464447806	0.0125418060201	0.0438596491228
YGL244W	0.159259259259	0.0342768112179	0.0238095238095	0.0376254180602	0.0263929618768	0.269794721408	0.00680786686838	0.00752508361204	0.00877192982456
YGL245W	0.12962962963	0.0342768112179	0.0952380952381	0.0426421404682	0.0439882697947	0.123167155425	0.00907715582451	0.0100334448161	0.0438596491228
YGL248W	0.0814814814815	0.0420669955856	0.0238095238095	0.0301003344482	0.0263929618768	0.193548387097	0.0204236006051	0.0225752508361	0.0350877192982
YGL249W	0.0851851851852	0.0428460140223	0.0714285714286	0.0351170568562	0.0351906158358	0.175953079179	0.00680786686838	0.00752508361204	0.030701754386
YGL250W	0.103703703704	0.0467411062062	0.119047619048	0.0250836120401	0.0439882697947	0.205278592375	0.0158850226929	0.0175585284281	0.0263157894737
YGL251C	0.0814814814815	0.0412879771488	0.047619047619	0.0301003344482	0.0263929618768	0.152492668622	0.0113464447806	0.0100334448161	0.0263157894737
YGL253W	0.0851851851852	0.0373928849649	0.0238095238095	0.0752508361204	0.0879765395894	0.123167155425	0.00453857791225	0.00501672240803	0.0877192982456
YGL254W	0.103703703704	0.0428460140223	0.0714285714286	0.0225752508361	0.0439882697947	0.146627565982	0.0136157337368	0.0150501672241	0.0175438596491
YGL256W	0.0814814814815	0.0366138665282	0.0238095238095	0.0677257525084	0.0439882697947	0.105571847507	0.00226928895613	0.00250836120401	0.0745614035088
YGL257C	0.0592592592593	0.0451830693326	0.047619047619	0.0476588628763	0.0439882697947	0.152492668622	0.0113464447806	0.0125418060201	0.0482456140351
YGL258W	0.062962962963	0.0475201246429	0.047619047619	0.0351170568562	0.0527859237537	0.099706744868	0.0226928895613	0.0250836120401	0.0482456140351
YGL258W-A	0.0703703703704	0.0490781615165	0.119047619048	0.0225752508361	0.0615835777126	0.129032258065	0.0113464447806	0.0125418060201	0.0263157894737
YGL259W	0.0481481481481	0.0490781615165	0.047619047619	0.0225752508361	0.0967741935484	0.129032258065	0.00680786686838	0.00752508361204	0.0219298245614
YGL262W	0.062962962963	0.05063619839	0.142857142857	0.0602006688963	0.0439882697947	0.158357771261	0.0158850226929	0.0175585284281	0.0614035087719
YGL263W	0.0555555555556	0.0584263827577	0.142857142857	0.0401337792642	0.0791788856305	0.111436950147	0.0136157337368	0.0125418060201	0.0394736842105
YGR002C	0.103703703704	0.0467411062062	0.047619047619	0.0200668896321	0.0527859237537	0.105571847507	0.018154311649	0.0175585284281	0.0263157894737
YGR003W	0.062962962963	0.0366138665282	0.0238095238095	0.0225752508361	0.0263929618768	0.1642228739	0.0226928895613	0.0200668896321	0.0219298245614
YGR005C	0.107407407407	0.0389509218385	0.0714285714286	0.0401337792642	0.0703812316716	0.205278592375	0.0136157337368	0.0100334448161	0.0394736842105
YGR007W	0.0777777777778	0.0342768112179	0.119047619048	0.0351170568562	0.0615835777126	0.17008797654	0.0295007564297	0.0275919732441	0.0482456140351
YGR009C	0.0888888888889	0.0514152168268	0.047619047619	0.0401337792642	0.0351906158358	0.187683284457	0.0295007564297	0.0301003344482	0.0526315789474
YGR010W	0.0851851851852	0.0389509218385	0.0238095238095	0.0376254180602	0.0527859237537	0.158357771261	0.0204236006051	0.0225752508361	0.0219298245614
YGR012W	0.0925925925926	0.0444040508959	0.0714285714286	0.0476588628763	0.0439882697947	0.129032258065	0.0317700453858	0.0351170568562	0.0438596491228
YGR015C	0.0666666666667	0.0475201246429	0.047619047619	0.0200668896321	0.0879765395894	0.129032258065	0.0204236006051	0.0175585284281	0.0219298245614
YGR016W	0.1	0.0436250324591	0.0714285714286	0.0250836120401	0.0527859237537	0.158357771261	0.0158850226929	0.0150501672241	0.030701754386
YGR017W	0.0703703703704	0.0389509218385	0.0238095238095	0.0275919732441	0.0791788856305	0.134897360704	0.0249621785174	0.0275919732441	0.0131578947368
YGR018C	0.037037037037	0.0420669955856	0.0714285714286	0.0426421404682	0.131964809384	0.0938416422287	0.0272314674735	0.0225752508361	0.0394736842105
YGR020C	0.0814814814815	0.0397299402753	0.0238095238095	0.0376254180602	0.0351906158358	0.205278592375	0.0158850226929	0.0175585284281	0.0263157894737
YGR021W	0.107407407407	0.0467411062062	0.0952380952381	0.0451505016722	0.0351906158358	0.117302052786	0.0431164901664	0.0426421404682	0.0614035087719
YGR024C	0.1	0.0475201246429	0.142857142857	0.0200668896321	0.0527859237537	0.134897360704	0.0204236006051	0.0150501672241	0.0175438596491
YGR025W	0.0777777777778	0.0373928849649	0.0238095238095	0.0426421404682	0.0703812316716	0.105571847507	0.018154311649	0.0200668896321	0.0350877192982
YGR026W	0.0777777777778	0.0420669955856	0.0238095238095	0.0401337792642	0.0615835777126	0.111436950147	0.0113464447806	0.0125418060201	0.0614035087719
YGR027C	0.118518518519	0.0482991430797	0.047619047619	0.0426421404682	0.0351906158358	0.146627565982	0.00907715582451	0.0100334448161	0.0526315789474
YGR027W-A	0.0259259259259	0.05063619839	0.0714285714286	0.0275919732441	0.0967741935484	0.0938416422287	0.00680786686838	0.00752508361204	0.0350877192982
YGR027W-B	0.0259259259259	0.05063619839	0.0714285714286	0.0275919732441	0.0967741935484	0.0938416422287	0.00680786686838	0.00752508361204	0.0350877192982
YGR028W	0.1	0.0397299402753	0.0238095238095	0.0426421404682	0.0351906158358	0.134897360704	0.0158850226929	0.0125418060201	0.0482456140351
YGR029W	0.103703703704	0.0366138665282	0.0714285714286	0.0250836120401	0.0351906158358	0.1642228739	0.0113464447806	0.0125418060201	0.030701754386
YGR031C-A	0.0333333333333	0.0459620877694	0.0952380952381	0.0326086956522	0.105571847507	0.134897360704	0.0385779122542	0.0351170568562	0.0394736842105
YGR033C	0.0851851851852	0.040508958712	0.0238095238095	0.0326086956522	0.0967741935484	0.105571847507	0.0204236006051	0.0200668896321	0.0394736842105
YGR034W	0.0962962962963	0.0444040508959	0.0238095238095	0.0376254180602	0.0263929618768	0.158357771261	0.00907715582451	0.0100334448161	0.0263157894737
YGR035C	0.0851851851852	0.0327187743443	0.0238095238095	0.0100334448161	0.0527859237537	0.140762463343	0.00453857791225	0.00501672240803	0.00877192982456
YGR035W-A	0.062962962963	0.05063619839	0.0952380952381	0.0150501672241	0.0967741935484	0.0821114369501	0.0204236006051	0.0225752508361	0.0175438596491
YGR036C	0.037037037037	0.0373928849649	0.0238095238095	0.0301003344482	0.0879765395894	0.099706744868	0.036308623298	0.0401337792642	0.030701754386
YGR037C	0.1	0.0373928849649	0.047619047619	0.0275919732441	0.0439882697947	0.129032258065	0.0136157337368	0.0150501672241	0.030701754386
YGR038C-A	0.0259259259259	0.05063619839	0.0714285714286	0.0275919732441	0.0967741935484	0.0821114369501	0.00680786686838	0.00752508361204	0.0350877192982
YGR040W	0.0925925925926	0.0545312905739	0.0238095238095	0.0301003344482	0.0527859237537	0.117302052786	0.0226928895613	0.0250836120401	0.0394736842105
YGR041W	0.0666666666667	0.0412879771488	0.047619047619	0.0326086956522	0.0967741935484	0.205278592375	0.018154311649	0.0200668896321	0.030701754386
YGR042W	0.111111111111	0.0389509218385	0.0714285714286	0.0301003344482	0.0615835777126	0.140762463343	0.0158850226929	0.0150501672241	0.030701754386
YGR044C	0.062962962963	0.0444040508959	0.0238095238095	0.0200668896321	0.0439882697947	0.140762463343	0.00907715582451	0.0100334448161	0.0263157894737
YGR046W	0.0666666666667	0.0397299402753	0.047619047619	0.0351170568562	0.0703812316716	0.17008797654	0.00907715582451	0.0100334448161	0.0394736842105
YGR047C	0.125925925926	0.040508958712	0.0714285714286	0.0326086956522	0.0439882697947	0.269794721408	0.0226928895613	0.0200668896321	0.0350877192982
YGR048W	0.0777777777778	0.0389509218385	0.0952380952381	0.0301003344482	0.0527859237537	0.152492668622	0.0158850226929	0.0175585284281	0.0219298245614
YGR050C	0.062962962963	0.0537522721371	0.0714285714286	0.0451505016722	0.0879765395894	0.17008797654	0.018154311649	0.0175585284281	0.0219298245614
YGR052W	0.0703703703704	0.0451830693326	0.0238095238095	0.0401337792642	0.0439882697947	0.146627565982	0.00907715582451	0.0100334448161	0.0438596491228
YGR055W	0.062962962963	0.0420669955856	0.047619047619	0.0903010033445	0.0703812316716	0.099706744868	0.0113464447806	0.0100334448161	0.0833333333333
YGR056W	0.0703703703704	0.0311607374708	0.0238095238095	0.0301003344482	0.0527859237537	0.129032258065	0.0158850226929	0.0125418060201	0.0263157894737
YGR057C	0.062962962963	0.0459620877694	0.142857142857	0.0326086956522	0.0791788856305	0.1642228739	0.0204236006051	0.0200668896321	0.0219298245614
YGR060W	0.0592592592593	0.0389509218385	0.0238095238095	0.0476588628763	0.0967741935484	0.0879765395894	0.00226928895613	0.00250836120401	0.0570175438596
YGR061C	0.0777777777778	0.0420669955856	0.0238095238095	0.0351170568562	0.0703812316716	0.117302052786	0.0136157337368	0.0125418060201	0.0219298245614
YGR062C	0.0777777777778	0.0498571799533	0.047619047619	0.0351170568562	0.0527859237537	0.123167155425	0.0158850226929	0.0175585284281	0.0438596491228
YGR063C	0.0888888888889	0.0545312905739	0.0714285714286	0.0451505016722	0.0439882697947	0.123167155425	0.0158850226929	0.0150501672241	0.0570175438596
YGR064W	0.037037037037	0.057647364321	0.047619047619	0.0326086956522	0.0879765395894	0.0879765395894	0.0204236006051	0.0200668896321	0.030701754386
YGR066C	0.0888888888889	0.0358348480914	0.119047619048	0.0376254180602	0.0527859237537	0.175953079179	0.0136157337368	0.0150501672241	0.0526315789474
YGR067C	0.0851851851852	0.0412879771488	0.0714285714286	0.0401337792642	0.0703812316716	0.134897360704	0.0272314674735	0.0301003344482	0.0482456140351
YGR068C	0.111111111111	0.0498571799533	0.119047619048	0.0376254180602	0.0791788856305	0.181818181818	0.0295007564297	0.0301003344482	0.0394736842105
YGR068W-A	0.0407407407407	0.0475201246429	0.0714285714286	0.0250836120401	0.114369501466	0.0938416422287	0.0158850226929	0.0175585284281	0.0394736842105
YGR069W	0.0703703703704	0.0459620877694	0.0714285714286	0.0200668896321	0.105571847507	0.099706744868	0.00907715582451	0.00752508361204	0.00438596491228
YGR070W	0.0740740740741	0.0420669955856	0.047619047619	0.0225752508361	0.105571847507	0.152492668622	0.00453857791225	0.00501672240803	0.0219298245614
YGR071C	0.0740740740741	0.0373928849649	0.0714285714286	0.0225752508361	0.0703812316716	0.222873900293	0.00680786686838	0.00501672240803	0.0175438596491
YGR072W	0.114814814815	0.0529732537003	0.0714285714286	0.0426421404682	0	0.222873900293	0.0113464447806	0.0125418060201	0.0394736842105
YGR073C	0.0407407407407	0.0444040508959	0.0238095238095	0.0426421404682	0.0791788856305	0.0527859237537	0.018154311649	0.0175585284281	0.0614035087719
YGR075C	0.0777777777778	0.0467411062062	0.047619047619	0.0677257525084	0.0615835777126	0.129032258065	0.018154311649	0.0200668896321	0.0526315789474
YGR078C	0.0888888888889	0.0358348480914	0.0238095238095	0.0200668896321	0.0527859237537	0.17008797654	0.0317700453858	0.0351170568562	0.0175438596491
YGR079W	0.0481481481481	0.040508958712	0.0714285714286	0.0225752508361	0.0879765395894	0.0938416422287	0.0272314674735	0.0225752508361	0.0175438596491
YGR080W	0.0740740740741	0.0311607374708	0.047619047619	0.0351170568562	0.0879765395894	0.117302052786	0.00680786686838	0.00752508361204	0.0482456140351
YGR081C	0.125925925926	0.0373928849649	0.0714285714286	0.0250836120401	0.0527859237537	0.187683284457	0.00907715582451	0.00752508361204	0.030701754386
YGR083C	0.107407407407	0.0381719034017	0.047619047619	0.0326086956522	0	0.158357771261	0.0158850226929	0.0125418060201	0.0350877192982
YGR084C	0.0814814814815	0.0381719034017	0.0952380952381	0.0250836120401	0.0351906158358	0.175953079179	0.0272314674735	0.0301003344482	0.0394736842105
YGR085C	0.0962962962963	0.0358348480914	0.0238095238095	0.0627090301003	0.0527859237537	0.175953079179	0.0204236006051	0.0200668896321	0.0921052631579
YGR086C	0.0962962962963	0.0264866268502	0.0238095238095	0.0501672240803	0.0263929618768	0.1642228739	0.00907715582451	0.0100334448161	0.0614035087719
YGR088W	0.0777777777778	0.0490781615165	0.047619047619	0.0576923076923	0.0879765395894	0.129032258065	0.00680786686838	0.00752508361204	0.0745614035088
YGR092W	0.111111111111	0.0319397559076	0.0238095238095	0.0476588628763	0.0791788856305	0.146627565982	0.0158850226929	0.0175585284281	0.0394736842105
YGR093W	0.0888888888889	0.030381719034	0.0714285714286	0.0250836120401	0.0351906158358	0.1642228739	0.0113464447806	0.0125418060201	0.030701754386
YGR094W	0.103703703704	0.0272656452869	0.0952380952381	0.0627090301003	0.0439882697947	0.134897360704	0.0136157337368	0.0125418060201	0.0701754385965
YGR095C	0.1	0.0482991430797	0.0952380952381	0.0250836120401	0.0527859237537	0.1642228739	0.0113464447806	0.0125418060201	0.0350877192982
YGR096W	0.0740740740741	0.0381719034017	0.0714285714286	0.0451505016722	0.0351906158358	0.117302052786	0.036308623298	0.0376254180602	0.030701754386
YGR097W	0.0703703703704	0.0296027005972	0.0238095238095	0.0275919732441	0.0439882697947	0.158357771261	0.0272314674735	0.0275919732441	0.0219298245614
YGR100W	0.0666666666667	0.040508958712	0.0238095238095	0.0476588628763	0.105571847507	0.1642228739	0.00453857791225	0.00501672240803	0.0394736842105
YGR101W	0.0666666666667	0.0428460140223	0.0238095238095	0.0677257525084	0.0879765395894	0.123167155425	0.0204236006051	0.0200668896321	0.0482456140351
YGR102C	0.1	0.040508958712	0.047619047619	0.0275919732441	0.0351906158358	0.117302052786	0.0272314674735	0.0301003344482	0.0438596491228
YGR103W	0.1	0.0428460140223	0.119047619048	0.0401337792642	0.0439882697947	0.1642228739	0.00453857791225	0.00250836120401	0.0482456140351
YGR104C	0.062962962963	0.0358348480914	0.0238095238095	0.0301003344482	0.0439882697947	0.140762463343	0.00453857791225	0.00501672240803	0.0394736842105
YGR106C	0.0925925925926	0.0412879771488	0.0238095238095	0.0225752508361	0.131964809384	0.129032258065	0.0136157337368	0.0150501672241	0.0263157894737
YGR107W	0.0518518518519	0.0467411062062	0.047619047619	0.0376254180602	0.0967741935484	0.0821114369501	0.0226928895613	0.0225752508361	0.030701754386
YGR108W	0.107407407407	0.0381719034017	0.0238095238095	0.0376254180602	0.0791788856305	0.199413489736	0.0158850226929	0.0150501672241	0.0350877192982
YGR109C	0.0592592592593	0.0373928849649	0.0238095238095	0.0250836120401	0.0703812316716	0.181818181818	0.0136157337368	0.0125418060201	0.0263157894737
YGR109W-A	0.0666666666667	0.05063619839	0.0238095238095	0.0100334448161	0.0527859237537	0.140762463343	0.00907715582451	0.00752508361204	0.0175438596491
YGR109W-B	0.0666666666667	0.05063619839	0.0238095238095	0.0100334448161	0.0527859237537	0.140762463343	0.00907715582451	0.00752508361204	0.0175438596491
YGR110W	0.0888888888889	0.0366138665282	0.047619047619	0.0551839464883	0.0791788856305	0.175953079179	0.0113464447806	0.0125418060201	0.0394736842105
YGR113W	0.0851851851852	0.0327187743443	0.0714285714286	0.0326086956522	0.0791788856305	0.1642228739	0.0295007564297	0.0275919732441	0.0394736842105
YGR114C	0.0333333333333	0.0342768112179	0.0238095238095	0.0275919732441	0.237536656891	0.058651026393	0.0136157337368	0.0150501672241	0.0219298245614
YGR115C	0.0259259259259	0.0373928849649	0.047619047619	0.0225752508361	0.202346041056	0.0938416422287	0.0136157337368	0.0150501672241	0.0219298245614
YGR120C	0.0777777777778	0.0451830693326	0.119047619048	0.0150501672241	0.0703812316716	0.228739002933	0.0158850226929	0.0150501672241	0.0131578947368
YGR121C	0.0444444444444	0.05063619839	0.047619047619	0.0727424749164	0.0615835777126	0.129032258065	0.0272314674735	0.0275919732441	0.0657894736842
YGR122C-A	0.0333333333333	0.0420669955856	0.0238095238095	0.0376254180602	0.0967741935484	0.0821114369501	0.0113464447806	0.0100334448161	0.030701754386
YGR123C	0.118518518519	0.040508958712	0.047619047619	0.0401337792642	0.0351906158358	0.1642228739	0.0226928895613	0.0225752508361	0.0219298245614
YGR125W	0.062962962963	0.0272656452869	0.0238095238095	0.0376254180602	0.0703812316716	0.152492668622	0.018154311649	0.0200668896321	0.0263157894737
YGR126W	0.0962962962963	0.0467411062062	0.0238095238095	0.0225752508361	0.0879765395894	0.152492668622	0.00680786686838	0.00752508361204	0.0350877192982
YGR128C	0.0740740740741	0.0311607374708	0.119047619048	0.0275919732441	0.0439882697947	0.117302052786	0.00680786686838	0.00501672240803	0.0394736842105
YGR130C	0.0962962962963	0.0296027005972	0.0238095238095	0.0200668896321	0.0527859237537	0.105571847507	0.00907715582451	0.0100334448161	0.0175438596491
YGR131W	0.0555555555556	0.0560893274474	0.0714285714286	0.0351170568562	0.0527859237537	0.0703812316716	0.0158850226929	0.0150501672241	0.0438596491228
YGR132C	0.1	0.0490781615165	0.0714285714286	0.0576923076923	0.0439882697947	0.123167155425	0.0113464447806	0.0125418060201	0.0745614035088
YGR133W	0.037037037037	0.0420669955856	0.0952380952381	0.0100334448161	0.0439882697947	0.175953079179	0.0136157337368	0.0100334448161	0.00438596491228
YGR134W	0.0703703703704	0.0389509218385	0.0238095238095	0.0175585284281	0.114369501466	0.152492668622	0.00226928895613	0.00250836120401	0.0263157894737
YGR136W	0.0777777777778	0.0397299402753	0.0238095238095	0.0275919732441	0.0351906158358	0.211143695015	0.0226928895613	0.0225752508361	0.030701754386
YGR138C	0.062962962963	0.0327187743443	0.0238095238095	0.0802675585284	0.0527859237537	0.099706744868	0.0113464447806	0.0125418060201	0.0701754385965
YGR141W	0.0962962962963	0.0350558296546	0.047619047619	0.0476588628763	0.0439882697947	0.129032258065	0.0249621785174	0.0275919732441	0.0482456140351
YGR142W	0.107407407407	0.0373928849649	0.0238095238095	0.0225752508361	0.0703812316716	0.123167155425	0.0136157337368	0.0150501672241	0.0263157894737
YGR143W	0.0703703703704	0.0381719034017	0.0238095238095	0.0275919732441	0.0879765395894	0.181818181818	0.036308623298	0.0401337792642	0.0175438596491
YGR144W	0.0740740740741	0.0389509218385	0.047619047619	0.0752508361204	0.0527859237537	0.0938416422287	0.0113464447806	0.0125418060201	0.0789473684211
YGR145W	0.0888888888889	0.0366138665282	0.0238095238095	0.0602006688963	0.0791788856305	0.175953079179	0.0204236006051	0.0225752508361	0.0526315789474
YGR146C	0.0407407407407	0.0319397559076	0.0238095238095	0.0125418060201	0.0879765395894	0.129032258065	0.00226928895613	0.00250836120401	0.0131578947368
YGR147C	0.107407407407	0.0444040508959	0.0238095238095	0.0351170568562	0.0527859237537	0.129032258065	0.018154311649	0.0200668896321	0.0350877192982
YGR148C	0.162962962963	0.0514152168268	0.047619047619	0.0451505016722	0.0703812316716	0.205278592375	0.00907715582451	0.0100334448161	0.0526315789474
YGR149W	0.0518518518519	0.030381719034	0.0238095238095	0.0225752508361	0.0879765395894	0.181818181818	0.00907715582451	0.0100334448161	0.0263157894737
YGR150C	0.0666666666667	0.0334977927811	0.047619047619	0.0150501672241	0.0967741935484	0.123167155425	0.00907715582451	0.00752508361204	0.0175438596491
YGR152C	0.0851851851852	0.05063619839	0.0238095238095	0.0501672240803	0.0615835777126	0.17008797654	0.0204236006051	0.0225752508361	0.0701754385965
YGR154C	0.0851851851852	0.0451830693326	0.047619047619	0.0476588628763	0.0879765395894	0.123167155425	0.0158850226929	0.0175585284281	0.0526315789474
YGR155W	0.0962962962963	0.0381719034017	0.0952380952381	0.0903010033445	0.0615835777126	0.123167155425	0.0113464447806	0.0125418060201	0.0921052631579
YGR157W	0.0518518518519	0.0373928849649	0.0238095238095	0.0627090301003	0.0791788856305	0.0938416422287	0.0136157337368	0.0150501672241	0.0526315789474
YGR160W	0.0962962962963	0.040508958712	0.047619047619	0.0250836120401	0.299120234604	0.181818181818	0.0136157337368	0.0150501672241	0.030701754386
YGR161C	0.0888888888889	0.0389509218385	0.0238095238095	0.0250836120401	0.0615835777126	0.175953079179	0.018154311649	0.0200668896321	0.030701754386
YGR161C-C	0.0259259259259	0.0467411062062	0.0714285714286	0.0275919732441	0.0879765395894	0.0821114369501	0.00680786686838	0.00752508361204	0.0350877192982
YGR161W-B	0.0518518518519	0.0459620877694	0.0952380952381	0.0275919732441	0.0879765395894	0.105571847507	0.0113464447806	0.0125418060201	0.030701754386
YGR162W	0.107407407407	0.0288236821605	0.047619047619	0.0401337792642	0.0175953079179	0.111436950147	0.00907715582451	0.0100334448161	0.0394736842105
YGR164W	0.118518518519	0.0420669955856	0.0714285714286	0.0301003344482	0.0439882697947	0.134897360704	0.00907715582451	0.0100334448161	0.0263157894737
YGR167W	0.111111111111	0.0366138665282	0.0238095238095	0.0275919732441	0.0615835777126	0.240469208211	0.018154311649	0.0150501672241	0.030701754386
YGR168C	0.062962962963	0.040508958712	0.0952380952381	0.0275919732441	0.0615835777126	0.129032258065	0.018154311649	0.0125418060201	0.030701754386
YGR169C	0.0962962962963	0.0428460140223	0.119047619048	0.0451505016722	0.0263929618768	0.152492668622	0.0158850226929	0.0175585284281	0.0614035087719
YGR169C-A	0.148148148148	0.0451830693326	0.047619047619	0.0501672240803	0.0351906158358	0.187683284457	0.0226928895613	0.0250836120401	0.0394736842105
YGR170W	0.0962962962963	0.0350558296546	0.0952380952381	0.0250836120401	0.0527859237537	0.146627565982	0.0136157337368	0.0150501672241	0.030701754386
YGR171C	0.0814814814815	0.0459620877694	0.0952380952381	0.0326086956522	0.0439882697947	0.105571847507	0.0158850226929	0.0175585284281	0.0350877192982
YGR172C	0.0296296296296	0.0444040508959	0.0238095238095	0.0501672240803	0.0967741935484	0.0762463343109	0.00680786686838	0.00752508361204	0.0570175438596
YGR173W	0.103703703704	0.067774603999	0.047619047619	0.0727424749164	0.0175953079179	0.134897360704	0.00907715582451	0.00752508361204	0.0921052631579
YGR174C	0.0740740740741	0.0350558296546	0.047619047619	0.0602006688963	0.0439882697947	0.140762463343	0.0226928895613	0.0250836120401	0.0614035087719
YGR174W-A	0.0962962962963	0.0521942352636	0.0714285714286	0.0376254180602	0.0527859237537	0.0762463343109	0.00907715582451	0.0100334448161	0.0482456140351
YGR175C	0.0962962962963	0.040508958712	0.0238095238095	0.0903010033445	0.0351906158358	0.129032258065	0.00680786686838	0.00752508361204	0.0964912280702
YGR176W	0.0740740740741	0.057647364321	0.047619047619	0.0351170568562	0.0439882697947	0.140762463343	0.0226928895613	0.0225752508361	0.030701754386
YGR177C	0.0851851851852	0.0459620877694	0.0952380952381	0.0326086956522	0.0527859237537	0.152492668622	0.018154311649	0.0175585284281	0.0350877192982
YGR178C	0.1	0.040508958712	0.0238095238095	0.0451505016722	0.0615835777126	0.1642228739	0.0136157337368	0.0150501672241	0.0482456140351
YGR181W	0.062962962963	0.0428460140223	0.0238095238095	0.0175585284281	0.0263929618768	0.123167155425	0.0272314674735	0.0301003344482	0.0219298245614
YGR182C	0.0666666666667	0.0373928849649	0.047619047619	0.0376254180602	0.0879765395894	0.129032258065	0.0249621785174	0.0275919732441	0.0394736842105
YGR184C	0.0740740740741	0.0280446637237	0.0238095238095	0.0326086956522	0.0527859237537	0.181818181818	0.00907715582451	0.0100334448161	0.030701754386
YGR185C	0.0962962962963	0.030381719034	0.047619047619	0.0501672240803	0.0527859237537	0.152492668622	0.0158850226929	0.0175585284281	0.0526315789474
YGR186W	0.107407407407	0.0389509218385	0.142857142857	0.0451505016722	0.0527859237537	0.234604105572	0.00907715582451	0.00752508361204	0.0350877192982
YGR187C	0.0851851851852	0.0327187743443	0.047619047619	0.0401337792642	0.0615835777126	0.140762463343	0.0136157337368	0.0150501672241	0.0482456140351
YGR188C	0.0962962962963	0.0334977927811	0.0714285714286	0.0301003344482	0.0439882697947	0.211143695015	0.0113464447806	0.0100334448161	0.0263157894737
YGR191W	0.037037037037	0.0334977927811	0.0238095238095	0.0702341137124	0.0791788856305	0.146627565982	0.00907715582451	0.00752508361204	0.0526315789474
YGR192C	0.0888888888889	0.0389509218385	0.0238095238095	0.0877926421405	0.0615835777126	0.152492668622	0.00226928895613	0.00250836120401	0.109649122807
YGR194C	0.062962962963	0.040508958712	0.0714285714286	0.0451505016722	0.0703812316716	0.129032258065	0.0136157337368	0.0100334448161	0.0482456140351
YGR195W	0.0814814814815	0.0467411062062	0.0238095238095	0.0451505016722	0.0439882697947	0.1642228739	0.018154311649	0.0200668896321	0.0657894736842
YGR196C	0.0925925925926	0.0381719034017	0.047619047619	0.0301003344482	0.0351906158358	0.17008797654	0.0204236006051	0.0200668896321	0.0394736842105
YGR197C	0.0666666666667	0.0498571799533	0.0238095238095	0.0351170568562	0.0703812316716	0.158357771261	0.0249621785174	0.0275919732441	0.0394736842105
YGR199W	0.0444444444444	0.0366138665282	0.0238095238095	0.0376254180602	0.0439882697947	0.17008797654	0.0158850226929	0.0150501672241	0.0219298245614
YGR200C	0.0740740740741	0.0272656452869	0.047619047619	0.0677257525084	0.0263929618768	0.117302052786	0.0158850226929	0.0150501672241	0.0614035087719
YGR201C	0.0888888888889	0.0319397559076	0.047619047619	0.0501672240803	0.0439882697947	0.193548387097	0.0295007564297	0.0275919732441	0.0482456140351
YGR202C	0.0962962962963	0.040508958712	0.0238095238095	0.0275919732441	0.0263929618768	0.187683284457	0.018154311649	0.0200668896321	0.0350877192982
YGR206W	0.062962962963	0.0288236821605	0.047619047619	0.0301003344482	0.0703812316716	0.129032258065	0.0136157337368	0.0125418060201	0.030701754386
YGR207C	0.111111111111	0.0459620877694	0.0238095238095	0.0476588628763	0.0527859237537	0.140762463343	0.00907715582451	0.0100334448161	0.0482456140351
YGR209C	0.0666666666667	0.0444040508959	0.047619047619	0.0401337792642	0.0527859237537	0.0938416422287	0.0204236006051	0.0225752508361	0.0526315789474
YGR211W	0.0962962962963	0.0280446637237	0.047619047619	0.0451505016722	0.0615835777126	0.193548387097	0.0136157337368	0.0125418060201	0.030701754386
YGR212W	0.0444444444444	0.0319397559076	0.047619047619	0.0200668896321	0.0703812316716	0.140762463343	0.0158850226929	0.0125418060201	0.0175438596491
YGR216C	0.0555555555556	0.0420669955856	0.142857142857	0.0376254180602	0.0791788856305	0.129032258065	0.0158850226929	0.0150501672241	0.0482456140351
YGR219W	0.0481481481481	0.0459620877694	0.0714285714286	0.0301003344482	0.0527859237537	0.0938416422287	0.0113464447806	0.0125418060201	0.030701754386
YGR220C	0.1	0.0366138665282	0.047619047619	0.0526755852843	0.0615835777126	0.117302052786	0.0158850226929	0.0150501672241	0.0745614035088
YGR221C	0.0592592592593	0.0420669955856	0.047619047619	0.0225752508361	0.0791788856305	0.140762463343	0.018154311649	0.0150501672241	0.0219298245614
YGR222W	0.0777777777778	0.0342768112179	0.0714285714286	0.0150501672241	0.0791788856305	0.140762463343	0.00680786686838	0.00752508361204	0.0219298245614
YGR223C	0.0666666666667	0.0475201246429	0.0238095238095	0.0376254180602	0.0615835777126	0.158357771261	0.0204236006051	0.0175585284281	0.0131578947368
YGR226C	0.0592592592593	0.0498571799533	0.0952380952381	0.0275919732441	0.0791788856305	0.099706744868	0.00907715582451	0.00752508361204	0.0263157894737
YGR227W	0.0555555555556	0.040508958712	0.0952380952381	0.0275919732441	0.0527859237537	0.117302052786	0.00680786686838	0.00752508361204	0.0394736842105
YGR228W	0.0296296296296	0.0420669955856	0.047619047619	0.0250836120401	0.255131964809	0.0351906158358	0.0113464447806	0.0125418060201	0.0175438596491
YGR229C	0.062962962963	0.040508958712	0.0238095238095	0.0551839464883	0.0175953079179	0.17008797654	0.0136157337368	0.0125418060201	0.0394736842105
YGR231C	0.0888888888889	0.0498571799533	0.0238095238095	0.0526755852843	0.0879765395894	0.0938416422287	0.018154311649	0.0175585284281	0.0745614035088
YGR232W	0.0962962962963	0.0467411062062	0.119047619048	0.0476588628763	0.0703812316716	0.129032258065	0.018154311649	0.0200668896321	0.0657894736842
YGR235C	0.1	0.0397299402753	0.047619047619	0.0426421404682	0.0703812316716	0.193548387097	0.0204236006051	0.0150501672241	0.0526315789474
YGR236C	0.0777777777778	0.0342768112179	0.047619047619	0.0451505016722	0.0615835777126	0.17008797654	0.0226928895613	0.0225752508361	0.0394736842105
YGR238C	0.0444444444444	0.0366138665282	0.0952380952381	0.0451505016722	0.0615835777126	0.134897360704	0.0317700453858	0.0326086956522	0.0438596491228
YGR239C	0.0851851851852	0.0373928849649	0.0238095238095	0.0200668896321	0.0615835777126	0.111436950147	0.0158850226929	0.0175585284281	0.0263157894737
YGR240C-A	0.0148148148148	0.0264866268502	0.0238095238095	0.0200668896321	0.0615835777126	0.0645161290323	0.0113464447806	0.0100334448161	0.0175438596491
YGR243W	0.0703703703704	0.0428460140223	0.0238095238095	0.0301003344482	0.0527859237537	0.105571847507	0.0113464447806	0.0100334448161	0.0350877192982
YGR245C	0.0740740740741	0.0389509218385	0.0238095238095	0.0451505016722	0.0879765395894	0.111436950147	0.00453857791225	0.00501672240803	0.0394736842105
YGR246C	0.1	0.0366138665282	0.0714285714286	0.0501672240803	0.0527859237537	0.123167155425	0.00907715582451	0.00752508361204	0.0657894736842
YGR249W	0.0666666666667	0.0350558296546	0.0238095238095	0.0225752508361	0.114369501466	0.0938416422287	0.00907715582451	0.0100334448161	0.0394736842105
YGR250C	0.111111111111	0.0444040508959	0.0238095238095	0.0376254180602	0.0439882697947	0.175953079179	0.0113464447806	0.0125418060201	0.0350877192982
YGR251W	0.137037037037	0.05063619839	0.0714285714286	0.0175585284281	0.0527859237537	0.181818181818	0.0226928895613	0.0250836120401	0.0263157894737
YGR252W	0.1	0.0428460140223	0.047619047619	0.0501672240803	0.0175953079179	0.269794721408	0.0158850226929	0.0150501672241	0.0570175438596
YGR253C	0.1	0.0475201246429	0.0238095238095	0.0451505016722	0.0527859237537	0.158357771261	0.0158850226929	0.0150501672241	0.0614035087719
YGR254W	0.0962962962963	0.0272656452869	0.0238095238095	0.0978260869565	0.0527859237537	0.123167155425	0	0	0.0921052631579
YGR255C	0.0592592592593	0.0280446637237	0.0238095238095	0.0376254180602	0.0703812316716	0.129032258065	0.00680786686838	0.00501672240803	0.0482456140351
YGR256W	0.0740740740741	0.0397299402753	0.047619047619	0.0827759197324	0.0263929618768	0.129032258065	0.0158850226929	0.0175585284281	0.114035087719
YGR257C	0.0777777777778	0.0475201246429	0.047619047619	0.0451505016722	0.0703812316716	0.17008797654	0.0158850226929	0.0175585284281	0.0570175438596
YGR259C	0.0740740740741	0.0490781615165	0.047619047619	0.0476588628763	0.0967741935484	0.123167155425	0.0385779122542	0.0376254180602	0.0394736842105
YGR260W	0.0592592592593	0.0397299402753	0.0238095238095	0.0576923076923	0.0527859237537	0.1642228739	0.0136157337368	0.0100334448161	0.0438596491228
YGR261C	0.0777777777778	0.0288236821605	0.0238095238095	0.0376254180602	0.0615835777126	0.146627565982	0.00907715582451	0.0100334448161	0.030701754386
YGR264C	0.0814814814815	0.0397299402753	0.166666666667	0.0351170568562	0.0439882697947	0.129032258065	0.00907715582451	0.00752508361204	0.0219298245614
YGR265W	0.0740740740741	0.0428460140223	0.142857142857	0.0326086956522	0.123167155425	0.0879765395894	0.018154311649	0.0200668896321	0.0131578947368
YGR271W	0.0740740740741	0.0397299402753	0.119047619048	0.0150501672241	0.0439882697947	0.175953079179	0.00907715582451	0.0100334448161	0.00877192982456
YGR273C	0.12962962963	0.0319397559076	0.0952380952381	0.0225752508361	0.0615835777126	0.175953079179	0.00680786686838	0.00752508361204	0.0219298245614
YGR274C	0.0740740740741	0.0334977927811	0.0714285714286	0.0401337792642	0.00879765395894	0.217008797654	0.0249621785174	0.0200668896321	0.0482456140351
YGR275W	0.0962962962963	0.0397299402753	0.0952380952381	0.0426421404682	0.0263929618768	0.193548387097	0.0136157337368	0.0100334448161	0.0526315789474
YGR277C	0.0814814814815	0.0436250324591	0.0714285714286	0.0175585284281	0.0967741935484	0.152492668622	0.0226928895613	0.0250836120401	0.0175438596491
YGR278W	0.0555555555556	0.040508958712	0.047619047619	0.0225752508361	0.0615835777126	0.129032258065	0.0136157337368	0.0150501672241	0.0175438596491
YGR279C	0.062962962963	0.0350558296546	0.0238095238095	0.0652173913043	0.0791788856305	0.0351906158358	0.00907715582451	0.0100334448161	0.0482456140351
YGR280C	0.192592592593	0.0412879771488	0.0952380952381	0.0426421404682	0.0527859237537	0.17008797654	0.0272314674735	0.0275919732441	0.0526315789474
YGR281W	0.0777777777778	0.0296027005972	0.0238095238095	0.0426421404682	0.0791788856305	0.187683284457	0.0113464447806	0.0125418060201	0.030701754386
YGR285C	0.118518518519	0.0280446637237	0.0714285714286	0.0326086956522	0.0527859237537	0.175953079179	0.00680786686838	0.00752508361204	0.0394736842105
YGR286C	0.0888888888889	0.0366138665282	0.0238095238095	0.0526755852843	0.0263929618768	0.105571847507	0.00680786686838	0.00752508361204	0.0570175438596
YGR287C	0.107407407407	0.0358348480914	0.0238095238095	0.0602006688963	0.0527859237537	0.17008797654	0.00680786686838	0.00752508361204	0.0701754385965
YGR288W	0.0703703703704	0.0490781615165	0.047619047619	0.0401337792642	0.0527859237537	0.134897360704	0.0204236006051	0.0225752508361	0.0438596491228
YGR289C	0.0740740740741	0.0444040508959	0.0714285714286	0.0652173913043	0.0615835777126	0.211143695015	0.0136157337368	0.0125418060201	0.0570175438596
YGR291C	0.0777777777778	0.0436250324591	0.142857142857	0.0476588628763	0.0439882697947	0.146627565982	0.0317700453858	0.0351170568562	0.0438596491228
YGR292W	0.0925925925926	0.0475201246429	0.047619047619	0.0727424749164	0.0351906158358	0.129032258065	0.0136157337368	0.0100334448161	0.0789473684211
YGR293C	0.0666666666667	0.0342768112179	0.0238095238095	0.0326086956522	0.0703812316716	0.0821114369501	0.0295007564297	0.0275919732441	0.0263157894737
YGR296W	0.0851851851852	0.0724487146196	0.0238095238095	0.0326086956522	0.0703812316716	0.158357771261	0.0385779122542	0.0351170568562	0.0350877192982
YHL001W	0.0888888888889	0.0366138665282	0.0238095238095	0.0351170568562	0.0615835777126	0.17008797654	0.0113464447806	0.0100334448161	0.0394736842105
YHL002C-A	0.037037037037	0.0490781615165	0.0238095238095	0.0376254180602	0.0615835777126	0.117302052786	0.0226928895613	0.0225752508361	0.0350877192982
YHL002W	0.103703703704	0.0420669955856	0.119047619048	0.0225752508361	0.0263929618768	0.181818181818	0.018154311649	0.0175585284281	0.0263157894737
YHL003C	0.0703703703704	0.0514152168268	0.0238095238095	0.0426421404682	0.0527859237537	0.140762463343	0.0204236006051	0.0225752508361	0.0526315789474
YHL004W	0.0555555555556	0.0560893274474	0.047619047619	0.0526755852843	0.0439882697947	0.205278592375	0.018154311649	0.0175585284281	0.0438596491228
YHL005C	0.0518518518519	0.0467411062062	0.047619047619	0.0225752508361	0.0791788856305	0.129032258065	0.0340393343419	0.0376254180602	0.0394736842105
YHL006C	0.0592592592593	0.0444040508959	0.0714285714286	0.0225752508361	0	0.146627565982	0.0385779122542	0.0426421404682	0.0263157894737
YHL007C	0.0555555555556	0.0397299402753	0.0238095238095	0.0200668896321	0.0439882697947	0.175953079179	0.0249621785174	0.0250836120401	0.00877192982456
YHL008C	0.0481481481481	0.0397299402753	0.047619047619	0.0576923076923	0.0967741935484	0.123167155425	0.00907715582451	0.0100334448161	0.0745614035088
YHL009C	0.1	0.0467411062062	0.0238095238095	0.0150501672241	0.0703812316716	0.152492668622	0.0158850226929	0.0175585284281	0.0131578947368
YHL009W-A	0.0740740740741	0.0428460140223	0.047619047619	0.0275919732441	0.0439882697947	0.222873900293	0.00907715582451	0.00752508361204	0.0263157894737
YHL009W-B	0.0740740740741	0.0428460140223	0.047619047619	0.0275919732441	0.0439882697947	0.222873900293	0.00907715582451	0.00752508361204	0.0263157894737
YHL011C	0.0703703703704	0.0288236821605	0.0238095238095	0.0351170568562	0.0615835777126	0.146627565982	0.00680786686838	0.00501672240803	0.0526315789474
YHL012W	0.0740740740741	0.0475201246429	0.0238095238095	0.0326086956522	0.0527859237537	0.152492668622	0.00453857791225	0.00501672240803	0.0394736842105
YHL016C	0.0518518518519	0.0420669955856	0.047619047619	0.0602006688963	0.0439882697947	0.0762463343109	0.0249621785174	0.0275919732441	0.0526315789474
YHL017W	0.0666666666667	0.0459620877694	0.047619047619	0.0351170568562	0.0615835777126	0.175953079179	0.0204236006051	0.0200668896321	0.0394736842105
YHL019W-A	0.0407407407407	0.0459620877694	0.047619047619	0.0426421404682	0.105571847507	0.111436950147	0.0272314674735	0.0301003344482	0.0614035087719
YHL021C	0.0925925925926	0.0288236821605	0.0238095238095	0.0351170568562	0.0615835777126	0.175953079179	0.018154311649	0.0200668896321	0.0438596491228
YHL022C	0.0888888888889	0.0233705531031	0.0238095238095	0.0225752508361	0.0791788856305	0.0879765395894	0.0204236006051	0.0225752508361	0.030701754386
YHL023C	0.062962962963	0.0311607374708	0.047619047619	0.0100334448161	0.0615835777126	0.0703812316716	0.0136157337368	0.0150501672241	0.0131578947368
YHL024W	0.0666666666667	0.0373928849649	0.0238095238095	0.0476588628763	0.0703812316716	0.193548387097	0.0204236006051	0.0225752508361	0.0570175438596
YHL025W	0.0962962962963	0.0475201246429	0.0714285714286	0.0301003344482	0.0351906158358	0.158357771261	0.0476550680787	0.0451505016722	0.0350877192982
YHL027W	0.0814814814815	0.0467411062062	0.0238095238095	0.0426421404682	0.0791788856305	0.129032258065	0.0158850226929	0.0175585284281	0.0350877192982
YHL029C	0.0592592592593	0.0514152168268	0.0238095238095	0.0200668896321	0.0703812316716	0.134897360704	0.0158850226929	0.0175585284281	0.0263157894737
YHL030W	0.0703703703704	0.0296027005972	0.0238095238095	0.0225752508361	0.0791788856305	0.099706744868	0.0226928895613	0.0250836120401	0.030701754386
YHL031C	0.0962962962963	0.0397299402753	0.0238095238095	0.0200668896321	0.0967741935484	0.134897360704	0.0204236006051	0.0200668896321	0.0219298245614
YHL032C	0.0592592592593	0.0366138665282	0.0952380952381	0.0351170568562	0.0791788856305	0.129032258065	0.0226928895613	0.0250836120401	0.0438596491228
YHL034C	0.111111111111	0.0389509218385	0.0238095238095	0.0476588628763	0.0351906158358	0.193548387097	0.0136157337368	0.0150501672241	0.0570175438596
YHL034W-A	0.0333333333333	0.0475201246429	0.0238095238095	0.0326086956522	0.123167155425	0.0938416422287	0.0204236006051	0.0200668896321	0.0350877192982
YHL035C	0.0666666666667	0.040508958712	0.119047619048	0.0225752508361	0.0263929618768	0.175953079179	0.00907715582451	0.0100334448161	0.0219298245614
YHL036W	0.062962962963	0.0319397559076	0.0714285714286	0.0652173913043	0.0703812316716	0.140762463343	0.0136157337368	0.0150501672241	0.0745614035088
YHL037C	0.0740740740741	0.0475201246429	0.047619047619	0.0376254180602	0.0351906158358	0.105571847507	0.0226928895613	0.0225752508361	0.0438596491228
YHL038C	0.1	0.0420669955856	0.119047619048	0.0426421404682	0.0527859237537	0.146627565982	0.0226928895613	0.0225752508361	0.0482456140351
YHL040C	0.0259259259259	0.0436250324591	0.047619047619	0.0627090301003	0.0439882697947	0.146627565982	0.00453857791225	0.00501672240803	0.0570175438596
YHL041W	0.0740740740741	0.0428460140223	0.0714285714286	0.0175585284281	0.105571847507	0.0469208211144	0.0226928895613	0.0225752508361	0.0131578947368
YHL045W	0.0518518518519	0.0584263827577	0.047619047619	0.0326086956522	0.0703812316716	0.111436950147	0.0226928895613	0.0250836120401	0.0394736842105
YHL046C	0.0481481481481	0.0444040508959	0.119047619048	0.0426421404682	0.0527859237537	0.099706744868	0.0136157337368	0.0150501672241	0.0526315789474
YHL046W-A	0.0703703703704	0.0560893274474	0.142857142857	0.0275919732441	0.105571847507	0.105571847507	0.0158850226929	0.0100334448161	0.0219298245614
YHL047C	0.062962962963	0.0545312905739	0.047619047619	0.0501672240803	0.0879765395894	0.158357771261	0.0158850226929	0.0175585284281	0.0482456140351
YHL048C-A	0.0592592592593	0.0599844196313	0.0714285714286	0.0677257525084	0.0351906158358	0.146627565982	0.018154311649	0.0200668896321	0.0833333333333
YHL048W	0.118518518519	0.0451830693326	0.047619047619	0.0225752508361	0.114369501466	0.146627565982	0.0340393343419	0.0250836120401	0.0131578947368
YHL050C	0.0592592592593	0.0467411062062	0.0714285714286	0.0426421404682	0.0263929618768	0.134897360704	0.0317700453858	0.0301003344482	0.0394736842105
YHR001W	0.0777777777778	0.0397299402753	0.0952380952381	0.0376254180602	0.0879765395894	0.129032258065	0.00907715582451	0.0100334448161	0.030701754386
YHR001W-A	0.0666666666667	0.0428460140223	0.047619047619	0.0250836120401	0.0615835777126	0.105571847507	0.00907715582451	0.00752508361204	0.030701754386
YHR002W	0.0666666666667	0.0444040508959	0.0238095238095	0.0501672240803	0.0703812316716	0.117302052786	0.00680786686838	0.00752508361204	0.0570175438596
YHR003C	0.0777777777778	0.0358348480914	0.0714285714286	0.0376254180602	0.0439882697947	0.140762463343	0.0272314674735	0.0250836120401	0.030701754386
YHR005C	0.0851851851852	0.0451830693326	0.0238095238095	0.0426421404682	0.0351906158358	0.152492668622	0.00907715582451	0.0100334448161	0.0526315789474
YHR005C-A	0.0814814814815	0.0451830693326	0.047619047619	0.0476588628763	0.0703812316716	0.129032258065	0.0136157337368	0.0125418060201	0.0438596491228
YHR007C	0.0962962962963	0.0342768112179	0.0238095238095	0.0526755852843	0.0791788856305	0.117302052786	0.00226928895613	0.00250836120401	0.0526315789474
YHR007C-A	0.0703703703704	0.0389509218385	0.0238095238095	0.0225752508361	0.0703812316716	0.117302052786	0.0204236006051	0.0225752508361	0.0263157894737
YHR008C	0.0814814814815	0.0366138665282	0.0238095238095	0.0301003344482	0.0703812316716	0.105571847507	0.0249621785174	0.0225752508361	0.0394736842105
YHR010W	0.0888888888889	0.0444040508959	0.047619047619	0.0576923076923	0.0527859237537	0.1642228739	0.0113464447806	0.0125418060201	0.0482456140351
YHR011W	0.0814814814815	0.0553103090106	0.047619047619	0.0301003344482	0.0615835777126	0.175953079179	0.0226928895613	0.0225752508361	0.0263157894737
YHR012W	0.0740740740741	0.0514152168268	0.0238095238095	0.0426421404682	0.0703812316716	0.099706744868	0.0158850226929	0.0100334448161	0.0438596491228
YHR014W	0.103703703704	0.0358348480914	0.047619047619	0.0150501672241	0.0615835777126	0.158357771261	0.0113464447806	0.0100334448161	0.0175438596491
YHR015W	0.12962962963	0.0366138665282	0.0952380952381	0.0275919732441	0.0263929618768	0.140762463343	0.0113464447806	0.0100334448161	0.0263157894737
YHR016C	0.0851851851852	0.0397299402753	0.047619047619	0.0777591973244	0.0703812316716	0.0938416422287	0.0249621785174	0.0275919732441	0.100877192982
YHR018C	0.1	0.0342768112179	0.0238095238095	0.0702341137124	0.0263929618768	0.175953079179	0.0158850226929	0.0150501672241	0.0745614035088
YHR019C	0.111111111111	0.0381719034017	0.0238095238095	0.0501672240803	0.0439882697947	0.17008797654	0.00907715582451	0.00752508361204	0.0701754385965
YHR020W	0.1	0.0366138665282	0.0238095238095	0.0576923076923	0.0527859237537	0.111436950147	0.018154311649	0.0175585284281	0.0482456140351
YHR021W-A	0.062962962963	0.0444040508959	0.119047619048	0.0301003344482	0.149560117302	0.0821114369501	0.0295007564297	0.0301003344482	0.0219298245614
YHR022C	0.0592592592593	0.0498571799533	0.047619047619	0.0301003344482	0.0967741935484	0.111436950147	0.0136157337368	0.0150501672241	0.0350877192982
YHR022C-A	0.0925925925926	0.0490781615165	0.119047619048	0.0351170568562	0.0703812316716	0.117302052786	0.0226928895613	0.0250836120401	0.0350877192982
YHR023W	0.0777777777778	0.0428460140223	0.047619047619	0.0376254180602	0.0527859237537	0.181818181818	0.0158850226929	0.0150501672241	0.030701754386
YHR024C	0.0666666666667	0.0482991430797	0.0714285714286	0.0551839464883	0.0439882697947	0.158357771261	0.0204236006051	0.0175585284281	0.0482456140351
YHR025W	0.062962962963	0.0482991430797	0.0952380952381	0.0627090301003	0.114369501466	0.0879765395894	0.0158850226929	0.0175585284281	0.0789473684211
YHR026W	0.062962962963	0.040508958712	0.0238095238095	0.0627090301003	0.0879765395894	0.0879765395894	0.018154311649	0.0150501672241	0.0921052631579
YHR027C	0.118518518519	0.0420669955856	0.0238095238095	0.0326086956522	0.0615835777126	0.228739002933	0.018154311649	0.0175585284281	0.0350877192982
YHR028C	0.0962962962963	0.0420669955856	0.0238095238095	0.0476588628763	0.0439882697947	0.140762463343	0.018154311649	0.0200668896321	0.0394736842105
YHR028W-A	0.037037037037	0.0482991430797	0.047619047619	0.0351170568562	0.114369501466	0.099706744868	0.0158850226929	0.0175585284281	0.0350877192982
YHR029C	0.0851851851852	0.0366138665282	0.0952380952381	0.0351170568562	0.0703812316716	0.129032258065	0.0226928895613	0.0225752508361	0.0263157894737
YHR031C	0.0851851851852	0.0412879771488	0.0952380952381	0.0727424749164	0.0879765395894	0.111436950147	0.0226928895613	0.0225752508361	0.0526315789474
YHR032C-A	0.0407407407407	0.0420669955856	0.238095238095	0.0476588628763	0.0263929618768	0.0821114369501	0.0499243570348	0.0551839464883	0.0394736842105
YHR032W	0.122222222222	0.0358348480914	0.0238095238095	0.0627090301003	0.0351906158358	0.199413489736	0.036308623298	0.0376254180602	0.0482456140351
YHR033W	0.0555555555556	0.0311607374708	0.047619047619	0.0150501672241	0.0263929618768	0.117302052786	0.0590015128593	0.0652173913043	0.0175438596491
YHR034C	0.0740740740741	0.040508958712	0.0952380952381	0.0376254180602	0.0351906158358	0.152492668622	0.0272314674735	0.0275919732441	0.0394736842105
YHR035W	0.0555555555556	0.0241495715399	0.0238095238095	0.0225752508361	0.0967741935484	0.129032258065	0.018154311649	0.0200668896321	0.0175438596491
YHR036W	0.140740740741	0.0233705531031	0.0238095238095	0.0200668896321	0.0175953079179	0.234604105572	0.0204236006051	0.0225752508361	0.0263157894737
YHR038W	0.114814814815	0.040508958712	0.047619047619	0.0200668896321	0.0791788856305	0.152492668622	0.00907715582451	0.00752508361204	0.0219298245614
YHR039C	0.0740740740741	0.0381719034017	0.047619047619	0.0551839464883	0.0879765395894	0.0879765395894	0.0158850226929	0.0175585284281	0.0438596491228
YHR040W	0.107407407407	0.030381719034	0.0952380952381	0.0326086956522	0.0351906158358	0.187683284457	0.0340393343419	0.0351170568562	0.0438596491228
YHR041C	0.062962962963	0.0444040508959	0.0714285714286	0.0426421404682	0.0615835777126	0.134897360704	0.054462934947	0.0526755852843	0.0350877192982
YHR043C	0.0888888888889	0.0521942352636	0.047619047619	0.0576923076923	0.0439882697947	0.158357771261	0.018154311649	0.0200668896321	0.0614035087719
YHR044C	0.1	0.0537522721371	0.0714285714286	0.0602006688963	0.0527859237537	0.17008797654	0.0158850226929	0.0150501672241	0.0701754385965
YHR047C	0.0703703703704	0.0381719034017	0.047619047619	0.0401337792642	0.0703812316716	0.123167155425	0.00907715582451	0.0100334448161	0.0263157894737
YHR048W	0.0518518518519	0.0467411062062	0.0952380952381	0.0351170568562	0.0791788856305	0.1642228739	0.0204236006051	0.0200668896321	0.0438596491228
YHR050W	0.0296296296296	0.0467411062062	0.047619047619	0.0702341137124	0.0527859237537	0.123167155425	0.0272314674735	0.0250836120401	0.0657894736842
YHR054C	0.0666666666667	0.0389509218385	0.047619047619	0.0175585284281	0.0879765395894	0.117302052786	0.0113464447806	0.0125418060201	0.0131578947368
YHR054W-A	0.0592592592593	0.040508958712	0.0238095238095	0.0150501672241	0.114369501466	0.129032258065	0.00680786686838	0.00752508361204	0.0263157894737
YHR056C	0.0777777777778	0.0412879771488	0.119047619048	0.0275919732441	0.0439882697947	0.158357771261	0.0158850226929	0.0150501672241	0.030701754386
YHR057C	0.0888888888889	0.0467411062062	0.0714285714286	0.0602006688963	0.0879765395894	0.140762463343	0.0317700453858	0.0326086956522	0.0833333333333
YHR059W	0.0814814814815	0.0444040508959	0.0714285714286	0.0301003344482	0.114369501466	0.146627565982	0.00453857791225	0.00501672240803	0.0219298245614
YHR061C	0.0740740740741	0.0436250324591	0.0238095238095	0.0225752508361	0.0703812316716	0.211143695015	0.00680786686838	0.00752508361204	0.0131578947368
YHR063C	0.0592592592593	0.0319397559076	0.047619047619	0.0376254180602	0.0615835777126	0.111436950147	0.0158850226929	0.0175585284281	0.0350877192982
YHR063W-A	0.0555555555556	0.0490781615165	0.0714285714286	0.0301003344482	0.16715542522	0.0527859237537	0.0249621785174	0.0275919732441	0.0350877192982
YHR064C	0.0925925925926	0.0358348480914	0.119047619048	0.0627090301003	0.0527859237537	0.123167155425	0.0113464447806	0.0125418060201	0.0745614035088
YHR065C	0.103703703704	0.0350558296546	0.0714285714286	0.0526755852843	0.0615835777126	0.181818181818	0.018154311649	0.0200668896321	0.0570175438596
YHR066W	0.0962962962963	0.0412879771488	0.047619047619	0.0326086956522	0.0615835777126	0.111436950147	0.0158850226929	0.0150501672241	0.0394736842105
YHR069C	0.107407407407	0.0467411062062	0.047619047619	0.0602006688963	0.0615835777126	0.152492668622	0.0226928895613	0.0175585284281	0.0745614035088
YHR069C-A	0.0481481481481	0.0482991430797	0.0238095238095	0.0627090301003	0.0703812316716	0.117302052786	0.0204236006051	0.0200668896321	0.0438596491228
YHR070W	0.0814814814815	0.040508958712	0.0238095238095	0.0175585284281	0.0615835777126	0.117302052786	0.0249621785174	0.0275919732441	0.0219298245614
YHR071W	0.0740740740741	0.0334977927811	0.0238095238095	0.0175585284281	0.0791788856305	0.123167155425	0.0136157337368	0.0150501672241	0.0263157894737
YHR072W	0.0703703703704	0.0373928849649	0.0714285714286	0.0677257525084	0.105571847507	0.140762463343	0.0204236006051	0.0225752508361	0.0657894736842
YHR072W-A	0.0888888888889	0.0436250324591	0.0952380952381	0.0275919732441	0.0615835777126	0.1642228739	0.0113464447806	0.0125418060201	0.0350877192982
YHR073C-B	0.037037037037	0.040508958712	0.0714285714286	0.0351170568562	0.184750733138	0.0410557184751	0.0226928895613	0.0250836120401	0.030701754386
YHR073W	0.0814814814815	0.0428460140223	0.047619047619	0.0326086956522	0.0703812316716	0.152492668622	0.018154311649	0.0175585284281	0.030701754386
YHR074W	0.0518518518519	0.0381719034017	0.047619047619	0.0501672240803	0.0439882697947	0.146627565982	0.00907715582451	0.0100334448161	0.0614035087719
YHR075C	0.0888888888889	0.0444040508959	0.0952380952381	0.0376254180602	0.0703812316716	0.193548387097	0.0226928895613	0.0225752508361	0.0438596491228
YHR076W	0.0592592592593	0.0451830693326	0.0714285714286	0.0526755852843	0.0615835777126	0.123167155425	0.0226928895613	0.0200668896321	0.0701754385965
YHR077C	0.0777777777778	0.040508958712	0.0952380952381	0.0301003344482	0.0615835777126	0.1642228739	0.0158850226929	0.0175585284281	0.0350877192982
YHR079C	0.0555555555556	0.0334977927811	0.0238095238095	0.0401337792642	0.0615835777126	0.105571847507	0.0136157337368	0.0150501672241	0.0438596491228
YHR079C-A	0.1	0.040508958712	0.0952380952381	0.0225752508361	0.0263929618768	0.1642228739	0.0204236006051	0.0200668896321	0.0263157894737
YHR080C	0.0777777777778	0.0436250324591	0.047619047619	0.0225752508361	0.0703812316716	0.158357771261	0.0136157337368	0.0150501672241	0.0219298245614
YHR081W	0.114814814815	0.0428460140223	0.0714285714286	0.0175585284281	0.0175953079179	0.187683284457	0.0158850226929	0.0175585284281	0.0219298245614
YHR083W	0.0666666666667	0.0475201246429	0.119047619048	0.0326086956522	0.0527859237537	0.111436950147	0.0226928895613	0.0225752508361	0.0438596491228
YHR084W	0.114814814815	0.0350558296546	0.0238095238095	0.0225752508361	0.0351906158358	0.140762463343	0.0272314674735	0.0250836120401	0.0263157894737
YHR086W	0.0518518518519	0.0436250324591	0.0238095238095	0.0451505016722	0.0263929618768	0.123167155425	0.0204236006051	0.0200668896321	0.0394736842105
YHR086W-A	0.0666666666667	0.0436250324591	0.0714285714286	0.0301003344482	0.131964809384	0.0703812316716	0.0249621785174	0.0250836120401	0.0175438596491
YHR087W	0.107407407407	0.0451830693326	0.047619047619	0.0301003344482	0.0351906158358	0.152492668622	0.018154311649	0.0200668896321	0.0482456140351
YHR089C	0.0814814814815	0.0366138665282	0.047619047619	0.0827759197324	0.0967741935484	0.129032258065	0.0136157337368	0.0150501672241	0.114035087719
YHR092C	0.0703703703704	0.0389509218385	0.047619047619	0.112876254181	0.0703812316716	0.152492668622	0.00453857791225	0.00501672240803	0.118421052632
YHR095W	0.0592592592593	0.05063619839	0.119047619048	0.0301003344482	0.0879765395894	0.117302052786	0.0113464447806	0.0125418060201	0.030701754386
YHR097C	0.0925925925926	0.0397299402753	0.0238095238095	0.0250836120401	0.0703812316716	0.152492668622	0.0272314674735	0.0275919732441	0.0175438596491
YHR100C	0.0592592592593	0.0482991430797	0.0952380952381	0.0576923076923	0.0527859237537	0.099706744868	0.0113464447806	0.00752508361204	0.0438596491228
YHR102W	0.0888888888889	0.040508958712	0.0238095238095	0.0351170568562	0.0703812316716	0.187683284457	0.0295007564297	0.0301003344482	0.0570175438596
YHR103W	0.0962962962963	0.0218125162296	0.0238095238095	0.0250836120401	0.0615835777126	0.140762463343	0.0204236006051	0.0225752508361	0.0263157894737
YHR104W	0.111111111111	0.0397299402753	0.0238095238095	0.0426421404682	0.0615835777126	0.129032258065	0.00907715582451	0.0100334448161	0.0482456140351
YHR105W	0.0740740740741	0.0397299402753	0.047619047619	0.0150501672241	0.0351906158358	0.17008797654	0.0249621785174	0.0225752508361	0.00877192982456
YHR106W	0.0592592592593	0.0342768112179	0.0952380952381	0.0476588628763	0.0527859237537	0.1642228739	0.018154311649	0.0150501672241	0.0394736842105
YHR107C	0.0962962962963	0.0373928849649	0.0238095238095	0.0351170568562	0.0439882697947	0.152492668622	0.0136157337368	0.0150501672241	0.0350877192982
YHR108W	0.0740740740741	0.0327187743443	0.0238095238095	0.0275919732441	0.0351906158358	0.152492668622	0.0226928895613	0.0225752508361	0.030701754386
YHR110W	0.0814814814815	0.0272656452869	0.0238095238095	0.0376254180602	0.0351906158358	0.146627565982	0.0158850226929	0.0150501672241	0.0263157894737
YHR111W	0.0703703703704	0.0358348480914	0.0952380952381	0.0401337792642	0.0351906158358	0.181818181818	0.0204236006051	0.0225752508361	0.0526315789474
YHR113W	0.103703703704	0.0412879771488	0.142857142857	0.0476588628763	0.0527859237537	0.117302052786	0.0226928895613	0.0225752508361	0.0438596491228
YHR114W	0.111111111111	0.030381719034	0.047619047619	0.0301003344482	0.0439882697947	0.17008797654	0.0113464447806	0.0100334448161	0.0438596491228
YHR115C	0.0333333333333	0.0444040508959	0.0238095238095	0.0275919732441	0.0439882697947	0.058651026393	0.0226928895613	0.0250836120401	0.030701754386
YHR116W	0.0703703703704	0.0436250324591	0.047619047619	0.0250836120401	0.0527859237537	0.117302052786	0.0317700453858	0.0326086956522	0.0131578947368
YHR117W	0.114814814815	0.040508958712	0.0952380952381	0.0301003344482	0	0.1642228739	0.018154311649	0.0175585284281	0.0394736842105
YHR118C	0.0925925925926	0.0459620877694	0.0238095238095	0.0326086956522	0.0527859237537	0.17008797654	0.0113464447806	0.0125418060201	0.030701754386
YHR122W	0.0925925925926	0.05063619839	0.0714285714286	0.0426421404682	0.0703812316716	0.240469208211	0.0158850226929	0.0150501672241	0.0482456140351
YHR127W	0.0962962962963	0.0514152168268	0.047619047619	0.0376254180602	0.0263929618768	0.158357771261	0.0204236006051	0.0225752508361	0.0394736842105
YHR128W	0.0703703703704	0.0482991430797	0.047619047619	0.0702341137124	0.0615835777126	0.158357771261	0.00453857791225	0.00501672240803	0.0877192982456
YHR129C	0.0777777777778	0.0428460140223	0.0714285714286	0.0426421404682	0.0175953079179	0.134897360704	0.0113464447806	0.0100334448161	0.0438596491228
YHR130C	0.0592592592593	0.0366138665282	0.333333333333	0.0275919732441	0.114369501466	0.111436950147	0.00680786686838	0.00752508361204	0.0263157894737
YHR131W-A	0.0777777777778	0.0451830693326	0.0714285714286	0.0376254180602	0.0439882697947	0.146627565982	0.0113464447806	0.0100334448161	0.030701754386
YHR132C	0.0777777777778	0.0381719034017	0.0714285714286	0.0501672240803	0.0527859237537	0.181818181818	0.0113464447806	0.0100334448161	0.0526315789474
YHR132W-A	0.0851851851852	0.05063619839	0.047619047619	0.0351170568562	0.0351906158358	0.17008797654	0.0136157337368	0.0125418060201	0.030701754386
YHR133C	0.0851851851852	0.0311607374708	0.047619047619	0.0551839464883	0.0527859237537	0.134897360704	0.0226928895613	0.0200668896321	0.0614035087719
YHR134W	0.111111111111	0.0428460140223	0.0238095238095	0.0476588628763	0.0351906158358	0.146627565982	0.018154311649	0.0175585284281	0.0482456140351
YHR135C	0.0555555555556	0.0311607374708	0.0714285714286	0.0376254180602	0.0351906158358	0.117302052786	0.0136157337368	0.0125418060201	0.0394736842105
YHR136C	0.0518518518519	0.0428460140223	0.047619047619	0.0200668896321	0.0351906158358	0.134897360704	0.0249621785174	0.0200668896321	0.0131578947368
YHR138C	0.0592592592593	0.0444040508959	0.0952380952381	0.0351170568562	0.0527859237537	0.140762463343	0.0226928895613	0.0175585284281	0.030701754386
YHR139C	0.0444444444444	0.0358348480914	0.047619047619	0.0526755852843	0.0879765395894	0.058651026393	0.0204236006051	0.0225752508361	0.0526315789474
YHR139C-A	0.0777777777778	0.0459620877694	0.0238095238095	0.0301003344482	0.0703812316716	0.140762463343	0.0317700453858	0.0351170568562	0.0350877192982
YHR140W	0.0555555555556	0.05063619839	0.047619047619	0.0225752508361	0.0263929618768	0.0762463343109	0.0158850226929	0.0175585284281	0.0131578947368
YHR141C	0.0962962962963	0.0568683458842	0.0952380952381	0.0351170568562	0.0351906158358	0.123167155425	0.0136157337368	0.0150501672241	0.0482456140351
YHR142W	0.0444444444444	0.05063619839	0.0238095238095	0.0652173913043	0.0351906158358	0.0821114369501	0.00680786686838	0.00752508361204	0.0701754385965
YHR143W	0.037037037037	0.0459620877694	0.0238095238095	0.0376254180602	0.131964809384	0.0703812316716	0.0158850226929	0.0175585284281	0.0438596491228
YHR143W-A	0.0851851851852	0.0475201246429	0.0238095238095	0.0326086956522	0.0703812316716	0.146627565982	0.00453857791225	0.00501672240803	0.0438596491228
YHR145C	0.0481481481481	0.0420669955856	0.142857142857	0.0250836120401	0.131964809384	0.0938416422287	0.018154311649	0.0200668896321	0.0350877192982
YHR146W	0.122222222222	0.0475201246429	0.0238095238095	0.0476588628763	0.0439882697947	0.146627565982	0.0113464447806	0.0125418060201	0.0482456140351
YHR148W	0.0666666666667	0.040508958712	0.047619047619	0.0275919732441	0.0439882697947	0.140762463343	0.0158850226929	0.0175585284281	0.0263157894737
YHR149C	0.062962962963	0.0389509218385	0.0238095238095	0.0351170568562	0.0703812316716	0.134897360704	0.0249621785174	0.0225752508361	0.0394736842105
YHR150W	0.0777777777778	0.0397299402753	0.119047619048	0.0275919732441	0.0703812316716	0.134897360704	0.0226928895613	0.0250836120401	0.0263157894737
YHR151C	0.037037037037	0.0373928849649	0.0238095238095	0.0451505016722	0.0263929618768	0.158357771261	0.018154311649	0.0200668896321	0.0438596491228
YHR152W	0.0925925925926	0.05063619839	0.0238095238095	0.0150501672241	0.0351906158358	0.1642228739	0.018154311649	0.0175585284281	0.00877192982456
YHR154W	0.0666666666667	0.0397299402753	0.0714285714286	0.0275919732441	0.0791788856305	0.146627565982	0.0158850226929	0.0150501672241	0.0263157894737
YHR156C	0.114814814815	0.0444040508959	0.0714285714286	0.0250836120401	0.0615835777126	0.269794721408	0.0158850226929	0.0150501672241	0.030701754386
YHR157W	0.0777777777778	0.0358348480914	0.047619047619	0.0150501672241	0.0615835777126	0.123167155425	0.00680786686838	0.00501672240803	0.0175438596491
YHR158C	0.0703703703704	0.0428460140223	0.0238095238095	0.0376254180602	0.105571847507	0.129032258065	0.0204236006051	0.0225752508361	0.0219298245614
YHR161C	0.0814814814815	0.0428460140223	0.0238095238095	0.0426421404682	0.0439882697947	0.187683284457	0.0249621785174	0.0225752508361	0.0526315789474
YHR162W	0.0666666666667	0.0381719034017	0.0238095238095	0.0526755852843	0.0703812316716	0.105571847507	0.0317700453858	0.0351170568562	0.0614035087719
YHR163W	0.062962962963	0.0381719034017	0.0714285714286	0.0376254180602	0.0615835777126	0.17008797654	0.0204236006051	0.0200668896321	0.0482456140351
YHR165C	0.103703703704	0.0366138665282	0.0238095238095	0.0301003344482	0.0527859237537	0.193548387097	0.0226928895613	0.0200668896321	0.0219298245614
YHR165W-A	0.0407407407407	0.0467411062062	0.047619047619	0.0526755852843	0.131964809384	0.105571847507	0.018154311649	0.0200668896321	0.0833333333333
YHR167W	0.103703703704	0.0482991430797	0.0238095238095	0.0275919732441	0.0263929618768	0.193548387097	0.0249621785174	0.0250836120401	0.0350877192982
YHR168W	0.1	0.0451830693326	0.0714285714286	0.0551839464883	0.0703812316716	0.152492668622	0.0249621785174	0.0250836120401	0.0614035087719
YHR169W	0.0703703703704	0.0428460140223	0.0238095238095	0.0426421404682	0.0439882697947	0.117302052786	0.0158850226929	0.0175585284281	0.0438596491228
YHR171W	0.0888888888889	0.0327187743443	0.047619047619	0.0351170568562	0.0703812316716	0.140762463343	0.018154311649	0.0200668896321	0.0263157894737
YHR173C	0.0777777777778	0.05063619839	0.0238095238095	0.0426421404682	0.0527859237537	0.123167155425	0.0249621785174	0.0250836120401	0.0350877192982
YHR175W	0.0666666666667	0.0327187743443	0.047619047619	0.0301003344482	0.0351906158358	0.187683284457	0.018154311649	0.0175585284281	0.0438596491228
YHR175W-A	0.062962962963	0.0319397559076	0.047619047619	0.0225752508361	0.0439882697947	0.0762463343109	0.0249621785174	0.0275919732441	0.00877192982456
YHR176W	0.111111111111	0.0358348480914	0.047619047619	0.0351170568562	0.0527859237537	0.134897360704	0.0226928895613	0.0225752508361	0.0350877192982
YHR179W	0.0814814814815	0.0420669955856	0.047619047619	0.0802675585284	0.0703812316716	0.129032258065	0.00680786686838	0.00752508361204	0.0701754385965
YHR180C-B	0.0518518518519	0.0475201246429	0.0714285714286	0.0125418060201	0.0351906158358	0.158357771261	0.0113464447806	0.0125418060201	0.00877192982456
YHR180W	0.0185185185185	0.0475201246429	0.0238095238095	0.0225752508361	0.0703812316716	0.134897360704	0.0113464447806	0.0125418060201	0.0263157894737
YHR180W-A	0.0444444444444	0.040508958712	0.119047619048	0.0476588628763	0.0703812316716	0.111436950147	0.00680786686838	0.00752508361204	0.0570175438596
YHR182W	0.0888888888889	0.0319397559076	0.0238095238095	0.0225752508361	0.0351906158358	0.187683284457	0.0113464447806	0.0125418060201	0.0175438596491
YHR183W	0.0851851851852	0.0296027005972	0.0238095238095	0.107859531773	0.0615835777126	0.134897360704	0.00226928895613	0.00250836120401	0.135964912281
YHR185C	0.0814814814815	0.0350558296546	0.047619047619	0.0150501672241	0.0527859237537	0.146627565982	0.0136157337368	0.0150501672241	0.0175438596491
YHR186C	0.0851851851852	0.0459620877694	0.0714285714286	0.0351170568562	0.0263929618768	0.222873900293	0.0136157337368	0.0125418060201	0.0570175438596
YHR188C	0.0481481481481	0.0397299402753	0.0238095238095	0.0376254180602	0.0527859237537	0.117302052786	0.0249621785174	0.0200668896321	0.0482456140351
YHR189W	0.062962962963	0.0459620877694	0.047619047619	0.0326086956522	0.0175953079179	0.134897360704	0.0295007564297	0.0275919732441	0.0526315789474
YHR190W	0.0740740740741	0.0397299402753	0.047619047619	0.0401337792642	0.0351906158358	0.187683284457	0.00680786686838	0.00501672240803	0.0394736842105
YHR191C	0.0851851851852	0.0389509218385	0.0238095238095	0.0451505016722	0.0439882697947	0.228739002933	0.0158850226929	0.0175585284281	0.0482456140351
YHR192W	0.1	0.0373928849649	0.0952380952381	0.0376254180602	0.0175953079179	0.0879765395894	0.0317700453858	0.0351170568562	0.0526315789474
YHR197W	0.0481481481481	0.0311607374708	0.0714285714286	0.0351170568562	0.0791788856305	0.134897360704	0.0158850226929	0.0175585284281	0.030701754386
YHR199C	0.0925925925926	0.030381719034	0.119047619048	0.0326086956522	0.0527859237537	0.105571847507	0.0431164901664	0.0426421404682	0.0482456140351
YHR199C-A	0.0666666666667	0.0319397559076	0.047619047619	0.0401337792642	0.0351906158358	0.146627565982	0.0453857791225	0.0451505016722	0.0482456140351
YHR200W	0.0777777777778	0.0420669955856	0.0238095238095	0.0451505016722	0.0439882697947	0.152492668622	0.018154311649	0.0150501672241	0.0570175438596
YHR203C	0.12962962963	0.0514152168268	0.0238095238095	0.0802675585284	0.0351906158358	0.181818181818	0.00680786686838	0.00752508361204	0.0657894736842
YHR204W	0.0703703703704	0.0350558296546	0.119047619048	0.0326086956522	0.0879765395894	0.140762463343	0.0249621785174	0.0225752508361	0.0175438596491
YHR207C	0.0888888888889	0.05063619839	0.047619047619	0.0351170568562	0.0703812316716	0.217008797654	0.0158850226929	0.0150501672241	0.0263157894737
YHR208W	0.0777777777778	0.0428460140223	0.0714285714286	0.0802675585284	0.0703812316716	0.123167155425	0.00453857791225	0.00501672240803	0.0701754385965
YHR210C	0.0740740740741	0.0444040508959	0.119047619048	0.0326086956522	0.0527859237537	0.111436950147	0.018154311649	0.0175585284281	0.0350877192982
YHR212C	0.0925925925926	0.0631004933783	0.0238095238095	0.0301003344482	0.0527859237537	0.158357771261	0.018154311649	0.0125418060201	0.030701754386
YHR212W-A	0.0555555555556	0.0436250324591	0.0952380952381	0.0426421404682	0.0879765395894	0.123167155425	0.00907715582451	0.0100334448161	0.0438596491228
YHR213W	0.0444444444444	0.0428460140223	0.119047619048	0.0376254180602	0.0527859237537	0.099706744868	0.0226928895613	0.0250836120401	0.0570175438596
YHR214C-C	0.0259259259259	0.0436250324591	0.0714285714286	0.0351170568562	0.0879765395894	0.0821114369501	0.00680786686838	0.00752508361204	0.0394736842105
YHR214C-E	0.0407407407407	0.0467411062062	0.119047619048	0.0351170568562	0.0527859237537	0.058651026393	0.0113464447806	0.0125418060201	0.0394736842105
YHR214W-A	0.037037037037	0.0553103090106	0.0238095238095	0.0326086956522	0.0615835777126	0.0703812316716	0.00453857791225	0.00501672240803	0.0350877192982
YHR215W	0.0777777777778	0.0373928849649	0.0238095238095	0.0702341137124	0.0703812316716	0.123167155425	0.00453857791225	0.00501672240803	0.0745614035088
YHR216W	0.0851851851852	0.0451830693326	0.0238095238095	0.0928093645485	0.0351906158358	0.158357771261	0.00907715582451	0.0100334448161	0.0789473684211
YHR217C	0.0111111111111	0.0521942352636	0.0714285714286	0.00501672240803	0	0.0058651026393	0.00907715582451	0.00752508361204	0
YIL001W	0.0703703703704	0.0342768112179	0.047619047619	0.0175585284281	0.0527859237537	0.193548387097	0.0113464447806	0.0125418060201	0.0131578947368
YIL002W-A	0.0592592592593	0.0482991430797	0.0238095238095	0.0225752508361	0.0527859237537	0.181818181818	0.0113464447806	0.0125418060201	0.0219298245614
YIL004C	0.0555555555556	0.0475201246429	0.119047619048	0.0225752508361	0.0351906158358	0.17008797654	0.0204236006051	0.0200668896321	0.0350877192982
YIL005W	0.0666666666667	0.0311607374708	0.0238095238095	0.0150501672241	0.0791788856305	0.158357771261	0.0158850226929	0.0150501672241	0.0131578947368
YIL006W	0.062962962963	0.0366138665282	0.0238095238095	0.0326086956522	0.0439882697947	0.140762463343	0.018154311649	0.0200668896321	0.030701754386
YIL007C	0.107407407407	0.0537522721371	0.047619047619	0.0376254180602	0.0351906158358	0.181818181818	0.00680786686838	0.00752508361204	0.0482456140351
YIL008W	0.0851851851852	0.0428460140223	0.0952380952381	0.0401337792642	0.0351906158358	0.17008797654	0.00907715582451	0.0100334448161	0.0438596491228
YIL009C-A	0.0777777777778	0.0397299402753	0.0952380952381	0.0150501672241	0.0615835777126	0.129032258065	0.0226928895613	0.0225752508361	0.0131578947368
YIL009W	0.062962962963	0.0428460140223	0.0714285714286	0.0602006688963	0.0175953079179	0.211143695015	0.0136157337368	0.0100334448161	0.0438596491228
YIL010W	0.118518518519	0.0451830693326	0.0714285714286	0.0401337792642	0.0351906158358	0.175953079179	0.0136157337368	0.0150501672241	0.0350877192982
YIL011W	0.037037037037	0.0389509218385	0.0238095238095	0.0326086956522	0.0527859237537	0.105571847507	0.00680786686838	0.00501672240803	0.030701754386
YIL012W	0.0481481481481	0.0381719034017	0.047619047619	0.0376254180602	0.0791788856305	0.123167155425	0.0249621785174	0.0250836120401	0.0350877192982
YIL013C	0.0814814814815	0.040508958712	0.0238095238095	0.0451505016722	0.0967741935484	0.123167155425	0.0113464447806	0.0100334448161	0.0526315789474
YIL014W	0.0555555555556	0.0459620877694	0.047619047619	0.0301003344482	0.0439882697947	0.152492668622	0.00907715582451	0.0100334448161	0.0219298245614
YIL015W	0.0518518518519	0.0475201246429	0.0952380952381	0.0602006688963	0.0615835777126	0.123167155425	0.0204236006051	0.0200668896321	0.0614035087719
YIL018W	0.0777777777778	0.0428460140223	0.0238095238095	0.105351170569	0.0615835777126	0.117302052786	0.00453857791225	0.00501672240803	0.0701754385965
YIL019W	0.0962962962963	0.0451830693326	0.142857142857	0.0401337792642	0.105571847507	0.217008797654	0.0226928895613	0.0200668896321	0.0570175438596
YIL020C	0.0740740740741	0.0521942352636	0.047619047619	0.0451505016722	0.0439882697947	0.152492668622	0.0113464447806	0.0100334448161	0.0526315789474
YIL021C-A	0.0296296296296	0.0428460140223	0.047619047619	0.0250836120401	0.0879765395894	0.0879765395894	0.0113464447806	0.0125418060201	0.0131578947368
YIL023C	0.0740740740741	0.0327187743443	0.047619047619	0.0200668896321	0.0527859237537	0.105571847507	0.0431164901664	0.0476588628763	0.0175438596491
[truncated: 4,647 more rows]
